# Supplementary material for: Genome-wide correlation analysis to identify amplitude regulators of circadian transcriptome output
Source: Sci Rep. 2020 Dec 14;10:21839. doi: 10.1038/s41598-020-78851-9 (PMC7736363; doi:10.1038/s41598-020-78851-9)
Supplement: Supplementary file 2 — Supplementary Data 1a. [file 41598_2020_78851_MOESM2_ESM.xlsx]

## Sheet: Liver
ID	Gene Symbol	Description	18	20	22	24	26	28	30	32	34	36	38	40	42	44	46	48	50	52	54	56	58	60	62	64	Average Signal	meta2d_pvalue	meta2d_BH.Q	meta2d_period	meta2d_phase	meta2d_Base	meta2d_AMP	meta2d_rAMP
10444420	Agpat1	1-acylglycerol-3-phosphate O-acyltransferase 1 (lysophosphatidic acid acyltransferase, alpha)	229.126	177.294	176.069	196.72	167.73	154.343	177.294	202.251	192.672	238.856	245.572	215.269	182.278	186.108	221.322	198.088	165.421	202.251	170.072	225.972	187.403	247.28	227.544	202.251	199.549	0.000448009	0.00182753	23.2127	15.5365	198.933	22.8049	0.114636
10481092	Agpat2	1-acylglycerol-3-phosphate O-acyltransferase 2 (lysophosphatidic acid acyltransferase, beta)	4904.87	4359.66	4770.75	4705.07	4608.24	4124.49	3541.14	2721.15	2856.44	3213.66	4039.61	4938.99	5113.16	4870.99	4837.35	4837.35	4513.4	3373.43	3236.01	3061.45	3019.3	3019.3	4359.66	4705.07	4072.11	1.12799e-13	9.4729e-12	23.9107	21.4226	4070.44	1054.85	0.259148
10370471	Agpat3	1-acylglycerol-3-phosphate O-acyltransferase 3	2304.12	2368.9	2401.97	2401.97	2401.97	2469.49	2385.37	2503.97	2272.4	2368.9	2241.11	2418.67	2304.12	2435.5	2418.67	2435.5	2401.97	2503.97	2401.97	2574.36	2241.11	2469.49	2418.67	2368.9	2396.38	0.436955	0.79942	25.2391	2.04881	2393.65	55.1294	0.0230315
10570573	Agpat5	1-acylglycerol-3-phosphate O-acyltransferase 5 (lysophosphatidic acid acyltransferase, epsilon)	424.612	390.722	362.039	385.343	357.054	367.093	344.892	340.144	282.088	380.038	364.557	433.534	382.681	410.148	377.413	439.586	362.039	377.413	308.687	324.034	354.588	342.509	369.646	410.148	370.459	2.51364e-06	1.77566e-05	25.5631	18.6896	372.254	40.1346	0.107815
10523547	Agpat9	1-acylglycerol-3-phosphate O-acyltransferase 9	155.417	138.141	116.97	124.5	154.343	122.786	135.298	130.69	127.116	144.007	136.239	140.07	158.683	157.586	152.219	145.009	127.116	144.007	134.364	154.343	125.366	162.017	144.007	124.5	139.783	0.929914	1	26.6667	16.9923	140.347	6.63181	0.0472531
10485241	Accs	1-aminocyclopropane-1-carboxylate synthase (non-functional)	66.257	62.2499	65.3448	67.6492	76.6386	91.7731	66.7178	67.1819	50.9143	73.5167	56.8859	65.3448	60.9688	58.0812	67.1819	64.8934	66.7178	86.8227	73.0089	64.8934	54.1917	68.1197	57.2816	64	66.5265	0.0388436	0.100313	24.3057	3.40185	66.4383	7.16403	0.10783
10553829	Gm7367	1110014K08Rik pseudogene	210.839	206.5	210.839	216.767	212.306	235.568	230.72	219.793	190.019	218.275	184.823	165.421	203.657	196.72	205.074	205.074	221.322	242.191	222.861	210.839	179.769	191.341	194.012	206.5	207.551	1.94671e-05	0.000110747	23.2175	5.19549	208.082	16.7961	0.0807188
10445185	Rn18s	18S ribosomal RNA	13969.6	14362.3	14263.1	14562.8	14562.8	14164.6	14562.8	14972.2	15076.4	13587.6	14263.1	14562.8	14066.7	13307.9	13969.6	14362.3	14362.3	14766.1	14362.3	14664.1	14664.1	14263.1	15393.1	14766.1	14410.7	0.17201	0.370997	26	5.37347	14393.6	308.155	0.0214091
10449225	Decr2	2-4-dienoyl-Coenzyme A reductase 2, peroxisomal	4124.49	4096	3848.29	3929.15	3956.48	4240.45	4182.07	4608.24	4389.98	4513.4	4153.18	4299.64	4011.71	4039.61	3875.05	3983.99	3848.29	4240.45	4211.15	4672.57	4329.55	4705.07	3902.01	4039.61	4175.02	2.57668e-07	2.3449e-06	21.6493	13.1404	4181.29	297.791	0.0712198
10533256	Oas1a	2-5 oligoadenylate synthetase 1A	101.125	93.0542	96.3358	97.0059	110.661	97.0059	125.366	107.635	93.0542	102.537	111.43	105.42	99.7331	81.0084	79.8932	89.2636	109.137	96.3358	92.4115	97.6806	103.968	88.0347	91.1392	93.7015	98.4557	0.444247	0.809593	24.8859	7.78339	98.3183	7.31694	0.0744209
10533246	Oas1g	2-5 oligoadenylate synthetase 1G	97.6806	96.3358	99.0442	103.25	112.206	112.206	127.116	104.691	87.4266	105.42	92.4115	86.2229	112.986	107.635	110.661	95.6704	106.891	106.891	95.0095	103.25	97.0059	109.896	82.7106	91.1392	101.823	0.211437	0.442252	22.7374	4.97517	102.143	7.09667	0.0694779
10533198	Oas2	2-5 oligoadenylate synthetase 2	114.563	111.43	107.635	108.383	98.36	105.42	133.436	110.661	79.3413	106.153	103.25	93.0542	121.095	120.259	117.784	96.3358	116.162	101.829	90.5097	109.896	96.3358	112.986	98.36	98.36	106.317	0.978415	1	22.3686	0.559929	106.218	4.18353	0.0393864
10524631	Oasl1	2-5 oligoadenylate synthetase-like 1	451.944	372.217	407.315	390.722	401.707	430.539	296.112	296.112	230.72	330.842	347.291	396.177	451.944	439.586	430.539	451.944	390.722	315.173	265.028	249	232.325	286.026	362.039	404.501	359.605	9.29319e-11	2.52786e-09	22.4993	0.190801	357.477	88.6566	0.248006
10524621	Oasl2	2-5 oligoadenylate synthetase-like 2	179.769	167.73	182.278	177.294	170.072	227.544	194.012	170.072	148.056	177.294	150.123	151.167	172.446	173.645	170.072	181.019	198.088	196.72	162.017	164.279	124.5	207.937	134.364	162.017	172.605	0.0963088	0.223044	22.6555	4.55102	173.282	15.7544	0.0909179
10369779	Ado	2-aminoethanethiol (cysteamine) dioxygenase	340.144	328.557	333.144	310.834	308.687	284.05	335.461	292.036	222.861	300.246	298.172	319.573	337.794	312.996	359.538	302.334	344.892	290.018	257.781	286.026	254.232	308.687	302.334	302.334	305.53	0.00020546	0.000913274	23.7533	21.663	305.411	29.3731	0.0961756
10445558	Dnph1	2-deoxynucleoside 5-phosphate N-hydrolase 1	256	235.568	294.067	272.479	200.854	225.972	178.527	170.072	136.239	192.672	191.341	250.732	252.476	254.232	259.574	259.574	227.544	199.466	172.446	152.219	146.018	172.446	213.783	238.856	214.715	1.55431e-15	3.16348e-13	23.0233	22.4084	213.904	56.3486	0.26343
10542460	Dera	2-deoxyribose-5-phosphate aldolase homolog (C. elegans)	1871.53	1845.76	1924.14	1897.65	1937.53	1937.53	1782.89	1782.89	1478.58	1910.85	1884.54	2019.8	1910.85	1992	1951	1924.14	1807.78	1871.53	1858.6	1734.13	1698.45	1722.16	1758.34	1782.89	1845.23	0.00209378	0.00733396	24.2186	21.7978	1845.48	102.951	0.0557854
10418747	Hacl1	2-hydroxyacyl-CoA lyase 1	5148.73	5873.48	5634.22	5404.7	5220.6	4737.79	4482.23	3444.31	3061.45	3082.75	3236.01	4389.98	5293.48	5712.87	6165.49	5955.47	5220.6	4672.57	3717.2	3565.78	2778.33	3326.99	4124.49	5077.84	4555.31	0	0	22.6947	0.857105	4546.05	1455.78	0.320229
10573998	Ogfod1	2-oxoglutarate and iron-dependent oxygenase domain containing 1	497.999	448.822	464.65	541.193	382.681	390.722	398.932	445.722	377.413	474.413	508.463	548.748	544.958	471.136	481.036	501.463	415.873	458.253	421.679	474.413	390.722	481.036	530.056	526.394	465.699	3.84887e-05	0.000204606	24.7974	16.6866	467.494	54.2315	0.116005
10525711	Ogfod2	2-oxoglutarate and iron-dependent oxygenase domain containing 2	298.172	288.015	288.015	308.687	292.036	300.246	312.996	317.365	265.028	326.288	272.479	302.334	304.437	312.996	304.437	292.036	302.334	288.015	312.996	335.461	274.374	324.034	337.794	294.067	302.277	0.999955	1	25.7328	7.56123	302.214	2.90154	0.00960096
10394082	Ogfod3	2-oxoglutarate and iron-dependent oxygenase domain containing 3	237.207	225.972	195.361	242.191	168.897	212.306	177.294	237.207	141.044	233.941	188.706	265.028	213.783	195.361	198.088	183.546	196.72	205.074	205.074	240.518	198.088	254.232	230.72	240.518	211.953	0.45552	0.826048	22.3909	19.6254	211.024	14.7538	0.0699153
10595840	Pxylp1	2-phosphoxylose phosphatase 1	128.89	104.691	97.0059	144.007	104.691	118.603	100.427	108.383	72.5046	123.64	111.43	172.446	113.772	121.095	109.896	109.896	101.125	114.563	108.383	122.786	101.829	118.603	113.772	125.366	114.492	0.772079	1	22.8939	19.8355	114.11	9.35481	0.0819809
10537179	Bpgm	2,3-bisphosphoglycerate mutase	109.896	114.563	112.986	119.428	120.259	125.366	109.137	129.787	89.8845	104.691	96.3358	112.986	102.537	118.603	112.206	127.116	109.896	121.095	112.206	118.603	95.6704	112.986	106.891	109.896	112.209	0.0244771	0.0665703	22.0157	5.21666	112.654	7.92842	0.0703787
10381154	Cnp	2,3-cyclic nucleotide 3 phosphodiesterase	315.173	328.557	390.722	385.343	377.413	467.882	352.139	330.842	252.476	330.842	294.067	310.834	321.795	380.038	342.509	374.806	315.173	342.509	324.034	272.479	266.871	263.197	300.246	321.795	331.739	2.91661e-06	2.03457e-05	22.1976	2.92618	332.505	48.4759	0.14579
10511679	Decr1	2,4-dienoyl CoA reductase 1, mitochondrial	2385.37	2418.67	2352.53	2418.67	2368.9	2368.9	2288.2	2592.27	2336.28	2452.44	2256.7	2435.5	2320.15	2385.37	2556.58	2418.67	2435.5	2469.49	2538.92	2702.35	2352.53	2469.49	2435.5	2418.67	2424.07	0.89292	1	23.4398	7.03015	2424.85	34.8133	0.0143569
10506571	Dhcr24	24-dehydrocholesterol reductase	6295.04	5712.87	5792.62	5220.6	5955.47	5556.65	5873.48	5832.91	6038.61	6382.92	6338.83	6251.56	6208.38	5914.33	6122.9	5996.9	5832.91	5556.65	5873.48	5832.91	5595.3	5955.47	6427.31	6562.36	5963.77	5.85254e-07	4.85373e-06	26.6397	12.6959	5998.3	359.47	0.0599286
10356143	Gm17764	28S ribosomal protein S14, mitochondrial-like	151.167	152.219	146.018	153.277	144.007	157.586	115.36	143.013	159.786	135.298	137.187	155.417	158.683	159.786	147.033	146.018	145.009	149.086	162.017	140.07	141.044	150.123	150.123	146.018	147.723	0.848928	1	27.0559	18.6153	148.009	5.19043	0.0350684
10509137	Hmgcl	3-hydroxy-3-methylglutaryl-Coenzyme A lyase	1341.84	1351.18	1428.22	1530.73	1562.89	1398.83	1389.16	1418.35	1370.04	1428.22	1296.13	1448.15	1192.69	1323.37	1428.22	1389.16	1418.35	1351.18	1562.89	1448.15	1341.84	1408.55	1408.55	1541.37	1407.42	0.786235	1	26	1.42047	1403.28	51.6143	0.0367811
10411332	Hmgcr	3-hydroxy-3-methylglutaryl-Coenzyme A reductase	2778.33	2469.49	2469.49	1458.23	1951	2134.97	2048	3019.3	2592.27	3541.14	2721.15	3125.78	2977.74	2797.65	2435.5	2435.5	2368.9	1746.2	2225.63	2120.22	2721.15	2368.9	2336.28	3304	2506.12	4.45717e-07	3.80597e-06	26.0495	13.6059	2548.81	544.292	0.213547
10412466	Hmgcs1	3-hydroxy-3-methylglutaryl-Coenzyme A synthase 1	3236.01	4182.07	4389.98	3420.52	4870.99	5442.3	3956.48	4389.98	3147.52	3373.43	2120.22	2272.4	3373.43	3875.05	4737.79	4608.24	4938.99	3929.15	3902.01	2778.33	2538.92	2062.24	2149.82	3104.19	3616.67	5.78437e-12	2.4955e-10	21.7193	5.64791	3685.47	1105.53	0.29997
10494643	Hmgcs2	3-hydroxy-3-methylglutaryl-Coenzyme A synthase 2	7033.37	7231.1	7332.05	7231.1	7383.04	7332.05	7181.15	7383.04	7181.15	6888.62	6700.25	7332.05	6936.54	7181.15	7131.55	7131.55	7383.04	7434.4	7486.11	7750.1	6936.54	7231.1	6984.79	7033.37	7201.22	0.000123817	0.000579399	27.0686	25.9554	7175.65	229.989	0.0320513
10480249	Hacd1	3-hydroxyacyl-CoA dehydratase 1	369.646	335.461	321.795	312.996	306.555	302.334	276.282	290.018	224.411	266.871	321.795	337.794	340.144	364.557	342.509	352.139	298.172	312.996	333.144	308.687	274.374	324.034	385.343	352.139	318.925	4.98593e-05	0.000258563	25.0777	20.1121	319.775	38.0942	0.119128
10435383	Hacd2	3-hydroxyacyl-CoA dehydratase 2	1052.79	1097.5	1060.11	1045.52	989.119	1038.29	948.826	935.763	955.426	968.763	897.644	1074.91	1074.91	1031.12	1038.29	1002.93	995.999	1024	1067.48	968.763	968.763	935.763	1024	1089.92	1011.94	0.000978402	0.00369894	23.8905	21.0953	1011.82	54.394	0.0537588
10594501	Hacd3	3-hydroxyacyl-CoA dehydratase 3	3420.52	3281.18	3082.75	3258.52	3147.52	3191.46	2977.74	3444.31	3236.01	3396.89	3281.18	3468.27	3590.58	3420.52	3516.68	3420.52	3396.89	3717.2	3492.39	3420.52	3350.13	3326.99	3191.46	3468.27	3354.1	0.959187	1	26	17.6922	3360.07	92.6005	0.0275591
10453260	Haao	3-hydroxyanthranilate 3,4-dioxygenase	5007.93	4737.79	5220.6	4737.79	5113.16	4904.87	4737.79	4544.8	4705.07	4803.93	4870.99	4870.99	4705.07	4870.99	5042.77	5077.84	4803.93	4451.27	4803.93	4513.4	4576.41	4420.52	4770.75	5007.93	4804.19	0.00919276	0.0278501	22.7585	22.7195	4801.19	177.663	0.0370038
10434934	Bdh1	3-hydroxybutyrate dehydrogenase, type 1	1323.37	1332.57	1389.16	1509.65	1606.83	1758.34	1710.26	2019.8	1686.71	1795.29	1389.16	1595.73	1332.57	1458.23	1408.55	1428.22	1530.73	1795.29	1746.2	1937.53	1698.45	1845.76	1573.76	1509.65	1599.24	4.1075e-11	1.26893e-09	24.5978	7.1487	1594.89	243.659	0.152775
10496251	Bdh2	3-hydroxybutyrate dehydrogenase, type 2	675.588	643.591	714.109	739.292	704.277	714.109	613.109	749.612	442.643	803.414	765.363	814.629	666.287	724.077	704.277	729.114	522.758	680.287	689.784	699.413	709.176	744.434	600.491	714.109	690.164	0.984445	1	23.3333	17.4241	689.449	25.6244	0.0371665
10544815	Hibadh	3-hydroxyisobutyrate dehydrogenase	6793.79	7231.1	7033.37	7231.1	7033.37	7082.29	6608.01	6841.04	6122.9	6165.49	6608.01	7033.37	7231.1	7281.4	7231.1	7383.04	7538.18	7804.01	7181.15	6517.03	6746.86	6472.02	6793.79	6936.54	6954.17	7.18093e-08	7.59353e-07	24.2251	23.4189	6953.41	526.983	0.0757877
10346235	Hibch	3-hydroxyisobutyryl-Coenzyme A hydrolase	1024	1144.1	1067.48	1160.07	1144.1	1243.34	1067.48	1168.14	879.171	1200.98	1024	1168.14	1144.1	1160.07	1112.82	1097.5	1226.22	1260.69	1176.27	1168.14	1152.06	1097.5	942.272	1038.29	1119.46	0.202353	0.425914	24.6777	2.22466	1117.79	65.046	0.0581915
10357051	Kdsr	3-ketodihydrosphingosine reductase	639.145	699.413	652.575	670.921	666.287	680.287	680.287	861.078	652.575	786.88	643.591	699.413	749.612	709.176	670.921	621.668	744.434	873.098	867.067	922.88	831.746	873.098	704.277	765.363	736.075	0.0778584	0.185046	23.4199	9.01842	737.032	59.1648	0.0802745
10516101	Oxct2a	3-oxoacid CoA transferase 2A	72.0037	62.6829	66.257	63.1189	65.3448	61.8199	68.1197	59.7141	93.7015	68.1197	85.6274	71.5064	69.551	55.7152	61.8199	70.0348	76.6386	66.257	63.5579	64	82.7106	61.8199	78.249	65.3448	68.9048	0.659734	1	23.9201	12.7754	68.8967	5.61258	0.0814637
10507824	Oxct2b	3-oxoacid CoA transferase 2B	110.661	116.162	109.137	102.537	109.896	103.25	139.102	103.968	120.259	103.25	123.64	98.36	112.206	104.691	106.153	90.5097	119.428	113.772	99.7331	103.968	114.563	120.259	128.89	102.537	110.706	0.883657	1	24.6407	5.57354	110.649	2.28125	0.020617
10417708	Oxsm	3-oxoacyl-ACP synthase, mitochondrial	1160.07	1341.84	1287.18	1234.75	1296.13	1351.18	1217.75	1209.34	1097.5	1176.27	989.119	1200.98	1260.69	1332.57	1370.04	1332.57	1360.57	1418.35	1260.69	1136.2	1024	1112.82	1060.11	1128.35	1223.29	8.20869e-09	1.18243e-07	23.8515	0.55631	1223.59	142.839	0.116737
10496110	Papss1	3-phosphoadenosine 5-phosphosulfate synthase 1	190.019	207.937	174.853	206.5	160.898	186.108	138.141	170.072	96.3358	176.069	166.572	221.322	218.275	227.544	190.019	210.839	176.069	155.417	149.086	153.277	144.007	170.072	188.706	212.306	178.769	5.42533e-08	5.97442e-07	23.8842	20.8585	178.671	36.139	0.202266
10462507	Papss2	3-phosphoadenosine 5-phosphosulfate synthase 2	4240.45	3565.78	3691.52	3492.39	3717.2	4153.18	3492.39	3492.39	3350.13	3691.52	3743.05	3691.52	3541.14	3615.55	3615.55	3492.39	3396.89	3444.31	3929.15	2916.45	3875.05	3326.99	2817.11	3565.78	3577.41	0.99999	1	24.3625	18.8503	3577.77	28.2705	0.00790171
10500529	Phgdh	3-phosphoglycerate dehydrogenase	65.3448	69.0706	75.0614	64.8934	73.0089	64.4452	72.0037	66.7178	65.3448	69.551	81.5719	56.493	72.5046	61.3929	66.7178	62.2499	66.257	67.6492	62.2499	53.8174	70.0348	69.0706	68.1197	62.6829	66.9272	0.996212	1	22	12.9379	66.9331	0.463993	0.00693219
10577994	Gm8096	3-phosphoglycerate dehydrogenase pseudogene	69.551	70.0348	67.6492	67.6492	72.0037	64.8934	74.028	71.5064	71.5064	71.5064	70.5219	68.1197	65.7993	64	72.0037	59.7141	67.1819	69.0706	66.257	71.5064	71.0124	76.1093	72.5046	64.8934	69.1259	0.152739	0.335149	25.8512	7.08064	69.0375	3.08742	0.044721
10448424	Pdpk1	3-phosphoinositide dependent protein kinase 1	948.826	1016.93	989.119	1031.12	942.272	1016.93	1052.79	1082.39	891.444	1024	1002.93	1052.79	1067.48	1052.79	1009.9	995.999	1045.52	1176.27	1105.13	1120.56	1052.79	1060.11	903.888	982.286	1026.01	0.712628	1	24.1681	6.87341	1025.85	26.2054	0.025545
10561140	LOC101055953	39S ribosomal protein L41, mitochondrial-like	168.897	164.279	170.072	170.072	170.072	170.072	170.072	200.854	170.072	209.383	186.108	194.012	173.645	187.403	174.853	162.017	168.897	154.343	173.645	182.278	183.546	187.403	182.278	165.421	176.654	0.00927685	0.0280723	25.9417	11.2321	177.2	11.5574	0.0652221
10433445	Abat	4-aminobutyrate aminotransferase	4299.64	4608.24	4608.24	4576.41	4904.87	5184.54	4737.79	4803.93	4182.07	4973.34	4608.24	4513.4	4451.27	4837.35	4803.93	4737.79	4938.99	4837.35	4640.29	4269.94	4240.45	4269.94	3821.7	4451.27	4595.87	0.000385233	0.00160051	21.5676	5.40464	4610.82	270.33	0.0586295
10463200	Hoga1	4-hydroxy-2-oxoglutarate aldolase 1	1910.85	2048	1978.24	1858.6	2164.77	2368.9	2194.99	2452.44	2076.59	2401.97	2210.26	2179.83	1884.54	1951	2048	2048	1924.14	2256.7	2435.5	2288.2	2194.99	2320.15	2105.58	2033.85	2139	2.99881e-06	2.08854e-05	23.4914	9.22461	2141.52	195.415	0.0912506
10533612	Hpd	4-hydroxyphenylpyruvic acid dioxygenase	7912.95	7912.95	8023.41	7643.41	8023.41	8135.41	7858.29	8023.41	7486.11	8023.41	8135.41	8023.41	7912.95	7643.41	7804.01	7750.1	7912.95	7538.18	8079.22	7590.61	7967.99	7804.01	7643.41	8079.22	7871.98	0.996346	1	26	8.65143	7872.13	48.6572	0.00618094
10373950	Nipsnap1	4-nitrophenylphosphatase domain and non-neuronal SNAP25-like protein homolog 1 (C. elegans)	3640.7	3821.7	3875.05	3821.7	3902.01	3902.01	3615.55	3666.02	3420.52	3590.58	3615.55	3821.7	3590.58	3875.05	3929.15	3821.7	3666.02	3615.55	3743.05	3516.68	3717.2	3516.68	3615.55	3769.09	3711.23	5.94297e-05	0.000302037	22.7099	0.94148	3710.51	152.748	0.0411664
10425628	LOC102634709; Gm5805	40S ribosomal protein S14; predicted gene 5805 [Source:MGI Symbol;Acc:MGI:3644633]	317.365	328.557	342.509	326.288	352.139	315.173	294.067	317.365	292.036	250.732	304.437	319.573	280.139	296.112	288.015	324.034	306.555	276.282	306.555	330.842	286.026	296.112	342.509	321.795	308.967	0.733159	1	22.4205	1.16515	308.84	11.7698	0.0381095
10581306	LOC105243270	40S ribosomal protein S2-like	7082.29	6746.86	6936.54	7033.37	6746.86	7131.55	6427.31	6427.31	6295.04	6295.04	6608.01	6653.97	6472.02	6472.02	6608.01	6517.03	6382.92	6427.31	6653.97	6338.83	6338.83	6427.31	6653.97	6653.97	6597.1	0.03801	0.0984832	22.4831	0.439315	6594	149.55	0.0226797
10439237	LOC102638850; Gm5963	40S ribosomal protein S21 pseudogene; predicted pseudogene 5963 [Source:MGI Symbol;Acc:MGI:3648418]	80.4489	79.8932	79.8932	93.7015	90.5097	95.6704	84.4485	87.4266	88.647	98.36	85.6274	99.7331	75.5835	85.0359	81.0084	86.8227	76.6386	73.0089	71.0124	87.4266	84.4485	89.8845	79.8932	89.2636	85.1827	0.843787	1	26	6.1373	85.02	3.72106	0.0437669
10524415	Gm3511	40S ribosomal protein S28 pseudogene	1031.12	922.88	1016.93	1024	1031.12	995.999	861.078	849.223	948.826	962.071	891.444	1009.9	867.067	855.13	873.098	962.071	885.286	744.434	968.763	922.88	935.763	922.88	1031.12	1067.48	940.857	0.911866	1	24.0403	19.9718	940.882	20.9215	0.022236
10579468	Haus8	4HAUS augmin-like complex, subunit 8	74.5429	71.0124	65.3448	64.4452	70.0348	65.3448	61.8199	71.5064	65.3448	64.4452	57.2816	64.8934	64.4452	76.1093	65.3448	66.257	61.8199	65.3448	64.8934	66.257	62.2499	61.3929	66.7178	62.6829	65.8138	0.966487	1	26.1471	21.1008	65.8231	1.55273	0.0235895
10367066	Sdr9c7	4short chain dehydrogenase/reductase family 9C, member 7	1341.84	1520.15	1438.15	1541.37	1243.34	1296.13	1243.34	995.999	929.3	935.763	1052.79	1260.69	1323.37	1509.65	1370.04	1398.83	1379.57	1200.98	982.286	975.501	843.357	873.098	1120.56	1217.75	1208.08	5.65104e-14	5.43127e-12	22.878	0.367064	1206.03	269.479	0.223443
10456161	Htr4	5 hydroxytryptamine (serotonin) receptor 4	62.2499	64	67.6492	60.1295	67.1819	66.7178	74.028	69.0706	89.8845	69.551	76.6386	66.7178	67.6492	60.5477	69.0706	68.1197	68.1197	68.1197	67.1819	67.1819	73.5167	67.6492	69.0706	72.5046	68.8563	0.114883	0.260892	25.5869	8.18181	68.7922	4.83399	0.0702694
10587639	Nt5e	5 nucleotidase, ecto	250.732	290.018	304.437	330.842	354.588	270.597	230.72	237.207	181.019	191.341	149.086	190.019	261.379	337.794	335.461	357.054	265.028	224.411	247.28	195.361	160.898	200.854	199.466	278.204	251.825	1.26992e-11	4.8498e-10	22.8094	1.31468	252.082	82.0444	0.325467
10587942	Xrn1	5-3 exoribonuclease 1	382.681	439.586	421.679	430.539	421.679	512	407.315	471.136	326.288	439.586	330.842	439.586	407.315	413.001	401.707	421.679	410.148	474.413	487.751	433.534	424.612	404.501	321.795	382.681	416.919	0.0548197	0.135786	25.5772	1.45489	414.565	37.9414	0.0915209
10476834	Xrn2	5-3 exoribonuclease 2	630.346	744.434	680.287	770.686	685.019	861.078	729.114	867.067	786.88	879.171	639.145	714.109	648.067	699.413	639.145	634.73	625.992	797.865	861.078	831.746	826.001	885.286	685.019	643.591	740.22	0.000101937	0.000486353	26.2606	5.08007	734.303	96.8987	0.13196
10347193	Atic	5-aminoimidazole-4-carboxamide ribonucleotide formyltransferase/IMP cyclohydrolase	744.434	689.784	689.784	675.588	630.346	675.588	613.109	630.346	572.051	704.277	739.292	765.363	734.185	724.077	724.077	694.581	704.277	592.224	592.224	604.668	576.03	699.413	729.114	754.826	677.486	9.4334e-10	1.82344e-08	25.3137	16.6295	681.359	73.2881	0.107562
10589982	Azi2	5-azacytidine induced gene 2	592.224	596.344	548.748	617.374	572.051	639.145	648.067	694.581	604.668	652.575	526.394	592.224	552.565	604.668	530.056	530.056	572.051	652.575	680.287	739.292	634.73	704.277	580.037	588.134	610.547	0.000505673	0.00204253	24.1346	8.31366	610.346	58.053	0.0951148
10539850	Hmces	5-hydroxymethylcytosine (hmC) binding, ES cell specific	212.306	206.5	229.126	238.856	191.341	212.306	238.856	221.322	178.527	207.937	199.466	207.937	215.269	222.861	216.767	205.074	210.839	206.5	196.72	199.466	187.403	209.383	230.72	203.657	210.381	0.446033	0.81242	20.9746	3.46364	210.12	9.54335	0.0454187
10595324	Htr1b	5-hydroxytryptamine (serotonin) receptor 1B	64.8934	65.7993	63.5579	62.6829	68.5935	65.7993	69.0706	63.5579	60.9688	70.5219	72.0037	59.3016	64	61.8199	63.5579	58.4852	69.0706	66.257	66.7178	67.1819	66.7178	67.6492	72.0037	68.5935	65.7836	0.865417	1	26.6667	5.9908	65.7022	2.01572	0.0306796
10440302	Htr1f	5-hydroxytryptamine (serotonin) receptor 1F	64.4452	62.6829	64.4452	54.9482	63.5579	59.3016	65.7993	64.8934	93.0542	69.0706	69.551	63.5579	64.8934	54.9482	62.6829	60.9688	61.3929	58.892	63.1189	58.4852	78.249	61.8199	74.028	63.1189	64.9127	0.0264828	0.0714859	24.7126	10.8756	64.9547	7.26841	0.1119
10416406	Htr2a	5-hydroxytryptamine (serotonin) receptor 2A	55.3304	55.3304	57.2816	51.6251	59.3016	53.4456	59.7141	58.4852	96.3358	48.1679	70.5219	61.8199	53.0765	56.493	52.7098	60.1295	69.551	56.493	58.0812	59.7141	58.892	60.5477	68.1197	58.0812	59.9687	0.880743	1	24.626	9.92569	59.9591	4.92656	0.0821654
10407709	Mtr	5-methyltetrahydrofolate-homocysteine methyltransferase	165.421	186.108	170.072	199.466	167.73	191.341	187.403	212.306	157.586	202.251	156.498	199.466	172.446	188.706	183.546	182.278	159.786	176.069	205.074	212.306	167.73	195.361	147.033	171.255	181.552	0.909121	1	24.1887	6.26707	181.493	8.03216	0.0442561
10410393	Mtrr	5-methyltetrahydrofolate-homocysteine methyltransferase reductase	152.219	170.072	167.73	147.033	110.661	109.137	120.259	160.898	120.259	152.219	176.069	164.279	200.854	166.572	154.343	177.294	122.786	129.787	139.102	155.417	132.514	164.279	168.897	179.769	151.769	2.14827e-06	1.54148e-05	24.3188	16.7732	152.109	25.3796	0.166851
10368654	Nt5dc1	5-nucleotidase domain containing 1	494.559	515.561	519.147	576.03	541.193	544.958	501.463	530.056	481.036	584.071	477.713	564.175	548.748	537.455	580.037	526.394	548.748	552.565	556.408	512	458.253	467.882	474.413	497.999	524.619	0.188779	0.401461	22.9689	1.74225	524.915	27.1024	0.0516321
10413710	Nt5dc2	5-nucleotidase domain containing 2	477.713	377.413	357.054	413.001	280.139	310.834	308.687	324.034	284.05	418.766	364.557	421.679	410.148	522.758	461.44	464.65	312.996	357.054	312.996	436.549	298.172	458.253	374.806	445.722	383.061	0.000405041	0.00167037	26.1677	17.5647	387.879	69.7831	0.179909
10365518	Nt5dc3	5-nucleotidase domain containing 3	367.093	410.148	424.612	424.612	342.509	377.413	382.681	481.036	321.795	474.413	418.766	464.65	418.766	385.343	401.707	430.539	357.054	410.148	369.646	445.722	398.932	501.463	448.822	404.501	410.932	0.739473	1	23.3803	16.3448	410.423	20.7847	0.0506422
10468253	Nt5c2	5-nucleotidase, cytosolic II	477.713	458.253	445.722	484.382	407.315	439.586	382.681	458.253	377.413	508.463	448.822	497.999	512	515.561	439.586	430.539	407.315	477.713	448.822	474.413	458.253	487.751	467.882	508.463	458.954	0.0139772	0.0402874	22.2112	18.7361	456.689	31.3114	0.0685617
10544982	Nt5c3	5-nucleotidase, cytosolic III	158.683	171.255	142.025	186.108	158.683	200.854	157.586	216.767	145.009	184.823	147.033	196.72	176.069	168.897	162.017	159.786	167.73	237.207	237.207	194.012	183.546	190.019	148.056	160.898	177.125	0.368347	0.700957	22.9195	7.9747	177.865	17.6748	0.0993723
10391130	Nt5c3b	5-nucleotidase, cytosolic IIIB	145.009	148.056	149.086	156.498	162.017	165.421	148.056	142.025	149.086	167.73	148.056	134.364	139.102	162.017	155.417	148.056	155.417	165.421	140.07	149.086	137.187	146.018	125.366	144.007	149.274	0.098252	0.226695	22.8362	4.01995	149.528	7.20964	0.0482159
10429859	Oplah	5-oxoprolinase (ATP-hydrolysing)	1152.06	1105.13	1024	1016.93	935.763	922.88	995.999	989.119	1009.9	1184.45	1009.9	1184.45	1060.11	1120.56	1112.82	1089.92	1002.93	916.506	948.826	1278.29	935.763	1243.34	1082.39	1128.35	1060.43	0.00699645	0.0217891	23.3309	17.1556	1058.26	78.2582	0.0739501
10375864	Phykpl	5-phosphohydroxy-L-lysine phospholyase	501.463	512	504.951	515.561	471.136	515.561	430.539	494.559	367.093	564.175	508.463	556.408	564.175	568.1	572.051	515.561	464.65	556.408	508.463	471.136	471.136	504.951	461.44	530.056	505.418	0.0214236	0.0591491	27.8683	16.5327	509.751	42.1617	0.0827103
10587695	Mthfs	5, 10-methenyltetrahydrofolate synthetase	421.679	455.087	410.148	430.539	424.612	494.559	374.806	421.679	347.291	385.343	374.806	451.944	424.612	445.722	424.612	404.501	433.534	461.44	471.136	390.722	388.023	413.001	407.315	388.023	418.547	0.261885	0.528844	25.5156	23.7862	417.812	25.8617	0.061898
10595630	Mthfsl	5, 10-methenyltetrahydrofolate synthetase-like	347.291	372.217	337.794	367.093	349.706	418.766	302.334	357.054	308.687	319.573	308.687	385.343	349.706	352.139	354.588	344.892	349.706	369.646	390.722	317.365	328.557	321.795	333.144	321.795	346.192	0.554121	0.951588	25.0473	23.3864	345.951	19.074	0.0551349
10510270	Mthfr	5,10-methylenetetrahydrofolate reductase	181.019	232.325	263.197	296.112	173.645	125.366	143.013	106.153	93.0542	88.647	126.238	142.025	192.672	261.379	227.544	232.325	224.411	122.786	92.4115	99.0442	104.691	115.36	150.123	154.343	164.495	2.9754e-14	3.22915e-12	23.1567	22.6232	163.727	80.5265	0.491833
10522744	Mthfr-ps1	5,10-methylenetetrahydrofolate reductase, pseudogene 1	159.786	155.417	173.645	150.123	155.417	149.086	150.123	129.787	135.298	134.364	150.123	130.69	137.187	167.73	166.572	165.421	157.586	129.787	112.206	121.938	131.599	132.514	146.018	135.298	144.905	5.76618e-06	3.73055e-05	23.6308	22.0289	144.826	15.5234	0.107187
10392936	Nt5c	5,3-nucleotidase, cytosolic	512	519.147	541.193	537.455	481.036	522.758	541.193	548.748	533.742	621.668	568.1	576.03	541.193	522.758	504.951	537.455	512	464.65	512	572.051	544.958	588.134	588.134	552.565	539.33	1.55416e-05	9.04979e-05	25.688	11.6023	540.852	35.8083	0.0662072
10376557	Nt5m	5,3-nucleotidase, mitochondrial	195.361	171.255	203.657	191.341	174.853	179.769	165.421	168.897	134.364	153.277	173.645	191.341	190.019	184.823	202.251	203.657	167.73	159.786	149.086	178.527	159.786	155.417	171.255	183.546	175.378	9.2354e-07	7.27893e-06	23.3309	22.1759	175.179	20.2286	0.115474
10602385	Pfkfb1	6-phosphofructo-2-kinase/fructose-2,6-biphosphatase 1	1468.37	1722.16	1640.59	1184.45	1351.18	1009.9	982.286	1168.14	1052.79	1722.16	1746.2	1734.13	1758.34	1734.13	1618	1629.26	1269.46	879.171	1024	989.119	1278.29	1398.83	1468.37	1389.16	1384.1	2.83258e-11	9.40568e-10	25.2931	16.532	1403.01	360.883	0.257221
10357535	Pfkfb2	6-phosphofructo-2-kinase/fructose-2,6-biphosphatase 2	439.586	508.463	471.136	484.382	445.722	415.873	580.037	675.588	526.394	680.287	634.73	600.491	474.413	519.147	501.463	481.036	410.148	484.382	439.586	617.374	680.287	739.292	572.051	461.44	535.138	0.000111237	0.00052651	23.6673	12.4017	534.777	99.5578	0.186167
10480035	Pfkfb3	6-phosphofructo-2-kinase/fructose-2,6-biphosphatase 3	128	159.786	135.298	148.056	136.239	108.383	474.413	508.463	439.586	477.713	225.972	186.108	166.572	155.417	142.025	125.366	120.259	186.108	215.269	501.463	421.679	556.408	254.232	163.144	255.665	3.27746e-08	3.83367e-07	24.4821	9.84237	255.132	185.226	0.726
10572663	Pgls	6-phosphogluconolactonase	308.687	284.05	296.112	294.067	270.597	265.028	261.379	257.781	206.5	280.139	266.871	286.026	257.781	300.246	284.05	268.727	254.232	259.574	235.568	266.871	235.568	272.479	272.479	302.334	270.298	3.98382e-06	2.67963e-05	22.1716	21.893	269.192	23.19	0.0861467
10593325	Pts	6-pyruvoyl-tetrahydropterin synthase	312.996	362.039	333.144	328.557	308.687	359.538	290.018	359.538	203.657	354.588	280.139	369.646	340.144	357.054	296.112	328.557	302.334	359.538	352.139	335.461	315.173	324.034	308.687	367.093	327.036	0.968956	1	24.3821	23.1252	327.014	12.9848	0.0397071
10484925	LOC102632821; Gm13777	60S acidic ribosomal protein P1-like; predicted gene 13777 [Source:MGI Symbol;Acc:MGI:3650376]	128.89	127.116	149.086	139.102	145.009	141.044	127.116	129.787	114.563	116.162	133.436	128.89	124.5	133.436	128.89	131.599	127.116	128	129.787	128	139.102	132.514	141.044	137.187	131.724	0.326351	0.635296	21.3333	2.7637	131.558	6.21803	0.0472645
10389162	LOC102635048; Gm11425	60S ribosomal protein L12 pseudogene; predicted gene 11425 [Source:MGI Symbol;Acc:MGI:3650957]	5518.27	5712.87	5873.48	6038.61	5595.3	5996.9	5556.65	5873.48	5480.15	6038.61	6122.9	5873.48	5518.27	5996.9	5634.22	5556.65	5256.91	5330.3	5404.7	5752.61	5518.27	5832.91	5480.15	5873.48	5701.5	0.775194	1	21.3333	19.1616	5689.77	116.902	0.0205459
10606261	LOC102641574; LOC105246638; Gm7117	60S ribosomal protein L12-like; predicted pseudogene 7117 [Source:MGI Symbol;Acc:MGI:3649027]	5556.65	5752.61	5792.62	6038.61	5752.61	6038.61	5673.41	5955.47	5442.3	6038.61	6165.49	5914.33	5634.22	5955.47	5634.22	5595.3	5293.48	5367.37	5518.27	5832.91	5673.41	5873.48	5480.15	5996.9	5749.02	0.82813	1	24	2.33765	5749.02	121.507	0.0211352
10389522	Gm11478	60S ribosomal protein L13a-like	2503.97	2452.44	2556.58	2538.92	2418.67	2304.12	2179.83	2225.63	2194.99	2179.83	2241.11	2304.12	2179.83	2385.37	2320.15	2304.12	2179.83	2179.83	2164.77	2320.15	2210.26	2368.9	2352.53	2352.53	2309.1	6.07244e-05	0.000307984	21.4759	1.32849	2303.23	105.233	0.0456891
10518356	LOC102641055; Gm13141	60S ribosomal protein L29; predicted gene 13141 [Source:MGI Symbol;Acc:MGI:3651744]	3281.18	2916.45	3082.75	3082.75	2876.3	2759.13	2665.15	2592.27	2778.33	2469.49	2646.74	2778.33	2628.46	2817.11	2936.74	2856.44	2665.15	2352.53	2759.13	2556.58	2836.7	2574.36	2665.15	3061.45	2776.61	0.0135586	0.0392193	22.9639	22.0548	2773.41	163.465	0.05894
10423271	Gm19840	60S ribosomal protein L5-like	458.253	519.147	497.999	541.193	584.071	541.193	455.087	564.175	512	484.382	512	526.394	474.413	501.463	442.643	461.44	467.882	467.882	467.882	533.742	588.134	617.374	556.408	508.463	511.818	0.174778	0.376124	26.6667	4.58576	509.405	34.6435	0.0680077
10559312	Dhcr7	7-dehydrocholesterol reductase	1458.23	1438.15	1722.16	1278.29	1520.15	1640.59	1389.16	1351.18	1200.98	1468.37	1323.37	1243.34	1478.58	1595.73	1686.71	1686.71	1418.35	1341.84	1176.27	968.763	1152.06	910.175	1060.11	1314.23	1367.65	4.52229e-05	0.000236647	22.5806	0.809512	1365.57	190.789	0.139714
10396066	Rn7s1; Rn7s2	7S RNA 1; 7S RNA 2	13124.7	12854.6	12854.6	12854.6	12416.8	12677.7	12854.6	12590.1	13124.7	11910.9	12854.6	12503.1	12503.1	12944	12854.6	12503.1	12590.1	11910.9	12944	12944	12854.6	12503.1	12944	12503.1	12692.5	0.998889	1	23.3333	17.3426	12690.7	65.7385	0.00518007
10540639	Ogg1	8-oxoguanine DNA-glycosylase 1	128.89	136.239	132.514	123.64	121.095	128.89	113.772	122.786	110.661	127.116	128	116.97	122.786	123.64	123.64	114.563	109.896	127.116	110.661	120.259	124.5	130.69	124.5	120.259	122.628	0.0524973	0.130846	20.0539	19.836	121.989	5.32573	0.0436575
10586844	Adam10	a disintegrin and metallopeptidase domain 10	592.224	576.03	512	604.668	519.147	572.051	541.193	596.344	448.822	613.109	501.463	604.668	608.874	564.175	474.413	548.748	548.748	552.565	564.175	588.134	519.147	604.668	552.565	580.037	557.832	0.97425	1	22.2036	19.6376	557.055	11.0073	0.0197598
10381619	Adam11	a disintegrin and metallopeptidase domain 11	235.568	210.839	209.383	209.383	187.403	272.479	215.269	190.019	128	191.341	171.255	209.383	218.275	229.126	219.793	230.72	195.361	245.572	212.306	216.767	166.572	178.527	153.277	174.853	202.978	0.0102496	0.0306778	26.0432	22.0542	202.675	26.0637	0.128599
10499560	Adam15	a disintegrin and metallopeptidase domain 15 (metargidin)	139.102	141.044	137.187	138.141	146.018	139.102	158.683	139.102	135.298	139.102	142.025	128	131.599	134.364	137.187	122.786	147.033	139.102	128	129.787	133.436	139.102	146.018	139.102	137.93	0.987243	1	26.6667	1.77348	137.663	2.58508	0.0187783
10399605	Adam17	a disintegrin and metallopeptidase domain 17	504.951	487.751	451.944	522.758	458.253	455.087	433.534	455.087	347.291	451.944	442.643	515.561	519.147	508.463	467.882	458.253	451.944	418.766	430.539	451.944	413.001	487.751	464.65	477.713	461.536	2.37012e-05	0.000132012	22.1368	21.8913	459.633	38.8347	0.0844907
10375402	Adam19	a disintegrin and metallopeptidase domain 19 (meltrin beta)	62.6829	60.5477	61.3929	59.7141	69.0706	76.1093	66.7178	61.3929	54.1917	60.1295	63.1189	58.892	62.2499	58.0812	59.3016	66.7178	64.4452	65.7993	64	61.3929	59.7141	61.3929	66.7178	65.3448	62.8799	0.538357	0.933475	23.9206	2.20516	62.8864	2.69866	0.0429133
10346882	Adam23	a disintegrin and metallopeptidase domain 23	388.023	427.565	393.44	410.148	315.173	347.291	324.034	294.067	257.781	388.023	330.842	415.873	401.707	461.44	448.822	458.253	377.413	333.144	294.067	385.343	306.555	396.177	377.413	404.501	372.379	2.40891e-07	2.20966e-06	24.0164	20.9301	372.402	66.1404	0.177605
10487797	Adam33	a disintegrin and metallopeptidase domain 33	125.366	115.36	122.786	102.537	121.095	114.563	115.36	112.986	119.428	115.36	124.5	109.896	103.968	103.25	112.206	109.137	113.772	116.97	113.772	112.206	114.563	124.5	128	115.36	115.289	0.775096	1	24.7594	17.9028	115.26	1.02134	0.00886122
10401320	Adam4	a disintegrin and metallopeptidase domain 4	173.645	150.123	168.897	188.706	152.219	159.786	137.187	150.123	147.033	158.683	167.73	184.823	191.341	173.645	188.706	212.306	176.069	166.572	163.144	183.546	154.343	182.278	146.018	150.123	167.794	0.0597333	0.146496	26.6667	19.3183	168.474	16.7907	0.0996638
10577757	Adam9	a disintegrin and metallopeptidase domain 9 (meltrin gamma)	1640.59	1675.06	1499.22	1520.15	1541.37	1478.58	1478.58	1418.35	1418.35	1520.15	1458.23	1640.59	1710.26	1698.45	1698.45	1652	1562.89	1509.65	1552.09	1530.73	1428.22	1530.73	1499.22	1573.76	1551.49	1.58004e-08	2.07155e-07	27.2336	17.8483	1559.75	113.525	0.0727841
10440522	Adamts1	a disintegrin-like and metallopeptidase (reprolysin type) with thrombospondin type 1 motif, 1	159.786	157.586	173.645	195.361	129.787	173.645	150.123	207.937	128	144.007	155.417	172.446	162.017	181.019	154.343	172.446	166.572	200.854	147.033	170.072	137.187	156.498	154.343	170.072	163.342	0.914665	1	24.8177	23.9364	163.22	9.31963	0.0570987
10443949	Adamts10	a disintegrin-like and metallopeptidase (reprolysin type) with thrombospondin type 1 motif, 10	174.853	160.898	170.072	164.279	148.056	178.527	149.086	158.683	131.599	156.498	165.421	157.586	144.007	158.683	154.343	155.417	174.853	160.898	151.167	157.586	142.025	162.017	148.056	165.421	157.918	0.926572	1	25.1111	22.2224	157.915	5.15363	0.0326355
10423109	Adamts12	a disintegrin-like and metallopeptidase (reprolysin type) with thrombospondin type 1 motif, 12	73.0089	67.1819	72.0037	71.0124	72.5046	72.5046	77.7085	69.0706	85.6274	65.7993	77.7085	69.0706	66.7178	70.5219	68.5935	69.0706	75.5835	74.028	70.5219	68.1197	74.5429	68.5935	74.5429	69.551	71.8162	0.803447	1	23.8288	8.36803	71.8281	2.42962	0.0338254
10470349	Adamts13	a disintegrin-like and metallopeptidase (reprolysin type) with thrombospondin type 1 motif, 13	141.044	145.009	147.033	157.586	131.599	156.498	116.162	162.017	130.69	138.141	151.167	139.102	137.187	152.219	138.141	152.219	157.586	160.898	147.033	142.025	138.141	156.498	143.013	147.033	145.335	0.951861	1	24	23.6761	145.335	4.71395	0.032435
10369431	Adamts14	a disintegrin-like and metallopeptidase (reprolysin type) with thrombospondin type 1 motif, 14	68.5935	63.1189	62.6829	60.5477	64	63.5579	69.0706	64.8934	64.4452	64	66.257	56.493	64.4452	60.1295	63.1189	66.257	68.1197	67.6492	59.7141	64.4452	65.7993	71.0124	63.5579	61.3929	64.3042	0.854405	1	20.6826	15.0148	64.3092	1.04928	0.0163162
10554061	Adamts17	a disintegrin-like and metallopeptidase (reprolysin type) with thrombospondin type 1 motif, 17	276.282	245.572	276.282	237.207	326.288	259.574	317.365	266.871	352.139	232.325	321.795	227.544	250.732	240.518	268.727	247.28	298.172	270.597	276.282	249	337.794	256	308.687	256	274.96	0.685867	1	25.9962	5.43816	273.755	22.0853	0.0806755
10375751	Adamts2	a disintegrin-like and metallopeptidase (reprolysin type) with thrombospondin type 1 motif, 2	157.586	152.219	146.018	141.044	145.009	153.277	153.277	153.277	143.013	157.586	140.07	136.239	134.364	144.007	134.364	134.364	163.144	153.277	144.007	140.07	136.239	142.025	122.786	146.018	144.72	0.259974	0.525537	20.1924	14.9232	144.853	4.09999	0.0283045
10531189	Adamts3	a disintegrin-like and metallopeptidase (reprolysin type) with thrombospondin type 1 motif, 3	116.162	117.784	113.772	109.896	120.259	109.137	116.162	115.36	124.5	109.137	124.5	112.986	105.42	102.537	113.772	124.5	117.784	112.206	111.43	114.563	125.366	112.986	118.603	117.784	115.275	0.981088	1	24.9377	8.00919	115.239	2.0847	0.0180902
10440534	Adamts5	a disintegrin-like and metallopeptidase (reprolysin type) with thrombospondin type 1 motif, 5 (aggrecanase-2)	56.8859	54.1917	59.3016	67.1819	55.7152	65.7993	55.3304	67.1819	62.6829	69.551	56.1028	62.2499	57.2816	56.8859	57.68	54.1917	65.3448	70.5219	63.5579	59.7141	59.3016	59.7141	58.4852	64.8934	60.8228	0.740347	1	24.7015	6.82356	60.7643	2.67472	0.0440179
10587748	Adamts7	a disintegrin-like and metallopeptidase (reprolysin type) with thrombospondin type 1 motif, 7	225.972	195.361	192.672	230.72	181.019	212.306	210.839	206.5	173.645	202.251	222.861	245.572	200.854	206.5	192.672	170.072	184.823	218.275	213.783	202.251	181.019	206.5	202.251	194.012	203.03	0.913515	1	22.0539	18.1572	202.589	5.80644	0.0286612
10584047	Adamts8	a disintegrin-like and metallopeptidase (reprolysin type) with thrombospondin type 1 motif, 8	61.8199	63.1189	62.2499	61.3929	62.2499	70.5219	65.3448	55.3304	61.8199	53.8174	64.8934	57.2816	62.2499	64.4452	55.7152	60.5477	67.6492	66.7178	54.9482	63.1189	67.6492	61.3929	62.6829	63.1189	62.0865	0.935701	1	27.2407	0.141956	61.8817	1.65322	0.0267159
10546430	Adamts9	a disintegrin-like and metallopeptidase (reprolysin type) with thrombospondin type 1 motif, 9	229.126	209.383	237.207	213.783	203.657	237.207	256	233.941	439.586	229.126	250.732	219.793	225.972	235.568	249	237.207	294.067	219.793	243.875	207.937	263.197	219.793	284.05	238.856	244.952	0.928178	1	23.3333	10.0368	245.235	21.7293	0.088606
10367634	Akap12	A kinase (PRKA) anchor protein (gravin) 12	82.1393	86.8227	82.7106	88.0347	88.647	95.6704	91.1392	88.647	77.1717	87.4266	95.0095	79.3413	82.7106	97.6806	88.647	77.1717	86.8227	97.6806	89.2636	97.0059	85.6274	86.8227	94.3532	82.1393	87.8619	0.848874	1	25.0392	3.75036	87.7391	2.84635	0.0324411
10519420	Akap9	A kinase (PRKA) anchor protein (yotiao) 9	410.148	455.087	415.873	439.586	407.315	474.413	436.549	522.758	396.177	471.136	364.557	439.586	451.944	448.822	442.643	445.722	424.612	501.463	477.713	501.463	445.722	464.65	340.144	385.343	440.143	0.331461	0.64298	23.139	7.19989	441.171	29.4751	0.0668111
10389701	Akap1	A kinase (PRKA) anchor protein 1	1160.07	1160.07	1209.34	1184.45	1260.69	1060.11	1144.1	1160.07	873.098	1128.35	1105.13	1243.34	1287.18	1234.75	1389.16	1287.18	1251.98	1323.37	1128.35	1243.34	1052.79	1160.07	1067.48	1269.46	1182.66	0.00358592	0.0119324	24.6052	22.1661	1182.95	117.322	0.0991773
10386824	Akap10	A kinase (PRKA) anchor protein 10	302.334	347.291	306.555	330.842	321.795	330.842	290.018	324.034	221.322	300.246	227.544	330.842	315.173	321.795	326.288	312.996	330.842	344.892	340.144	312.996	286.026	294.067	230.72	278.204	305.325	0.00219572	0.00764765	25.6295	24.4585	303.967	33.3034	0.109563
10421768	Akap11	A kinase (PRKA) anchor protein 11	617.374	770.686	770.686	709.176	734.185	843.357	826.001	891.444	837.532	867.067	754.826	661.685	744.434	689.784	760.076	765.363	754.826	885.286	855.13	885.286	837.532	873.098	670.921	666.287	778.002	6.19371e-07	5.09516e-06	23.3846	7.89538	780.021	90.5623	0.116102
10554166	Akap13	A kinase (PRKA) anchor protein 13	648.067	643.591	588.134	625.992	537.455	600.491	670.921	820.296	634.73	754.826	584.071	749.612	643.591	680.287	541.193	552.565	648.067	704.277	630.346	792.353	689.784	786.88	600.491	592.224	655.01	0.00725679	0.022531	21.3097	13.7179	656.391	71.4823	0.108902
10604038	Akap17b	A kinase (PRKA) anchor protein 17B	134.364	128.89	125.366	171.255	107.635	100.427	116.97	144.007	111.43	137.187	150.123	147.033	133.436	127.116	117.784	128	116.162	110.661	109.137	132.514	121.095	158.683	163.144	132.514	130.206	0.000801155	0.00308479	22.1392	17.9288	129.141	14.7148	0.113944
10505132	Akap2; Pakap	A kinase (PRKA) anchor protein 2; paralemmin A kinase anchor protein	80.4489	78.7932	76.1093	85.0359	76.1093	78.249	75.5835	73.5167	64.8934	77.7085	82.7106	76.1093	80.4489	88.0347	76.6386	78.249	83.2859	77.7085	77.1717	78.249	70.5219	79.3413	75.0614	78.249	77.8428	0.10999	0.250999	26.073	19.6277	77.9763	3.76306	0.0482591
10396640	Akap5	A kinase (PRKA) anchor protein 5	78.249	87.4266	83.2859	85.6274	84.4485	79.3413	83.2859	82.1393	103.968	89.2636	93.0542	94.3532	95.6704	95.6704	90.5097	95.0095	92.4115	95.0095	92.4115	87.4266	93.7015	92.4115	89.2636	92.4115	89.8479	0.986644	1	26.6667	13.7766	90.1241	2.65517	0.0294613
10368356	Akap7	A kinase (PRKA) anchor protein 7	150.123	157.586	176.069	178.527	156.498	212.306	168.897	191.341	150.123	213.783	152.219	186.108	163.144	154.343	176.069	163.144	162.017	202.251	199.466	160.898	176.069	171.255	129.787	159.786	171.325	0.488255	0.869775	24.1177	8.07656	171.288	11.2772	0.0658378
10449839	Akap8	A kinase (PRKA) anchor protein 8	754.826	792.353	792.353	837.532	714.109	797.865	849.223	1016.93	760.076	891.444	809.002	792.353	803.414	803.414	792.353	814.629	709.176	982.286	885.286	922.88	903.888	929.3	776.047	744.434	828.132	0.0885667	0.207139	23.4	10.3201	828.715	61.7854	0.0745557
10449854	Akap8l	A kinase (PRKA) anchor protein 8-like	352.139	404.501	393.44	436.549	385.343	448.822	404.501	413.001	324.034	410.148	317.365	352.139	362.039	410.148	382.681	377.413	377.413	448.822	448.822	404.501	357.054	388.023	319.573	377.413	387.328	0.00228247	0.00791635	25.5772	1.14516	385.156	35.9438	0.0933229
10556208	Akip1	A kinase (PRKA) interacting protein 1	497.999	522.758	522.758	600.491	544.958	643.591	522.758	600.491	404.501	522.758	467.882	568.1	474.413	537.455	512	484.382	537.455	630.346	685.019	548.748	504.951	501.463	474.413	522.758	534.685	0.0147865	0.0423382	26.3077	0.262546	530.08	52.3378	0.0987356
10477887	Aar2	AAR2 splicing factor homolog (S. cerevisiae)	242.191	227.544	237.207	250.732	245.572	235.568	237.207	247.28	203.657	238.856	221.322	238.856	221.322	235.568	259.574	240.518	235.568	224.411	227.544	235.568	212.306	240.518	249	272.479	236.682	0.37965	0.717887	21.3333	4.32359	236.885	10.4275	0.0440193
10397561	Adck1	aarF domain containing kinase 1	168.897	186.108	177.294	166.572	187.403	199.466	176.069	167.73	112.986	166.572	137.187	178.527	157.586	191.341	190.019	190.019	166.572	164.279	162.017	172.446	124.5	165.421	148.056	170.072	167.797	0.00518125	0.0165961	22.8347	1.29996	167.865	19.5693	0.116578
10537441	Adck2	aarF domain containing kinase 2	102.537	91.7731	94.3532	103.25	95.6704	103.25	94.3532	95.0095	84.4485	107.635	95.0095	103.25	97.6806	101.125	97.6806	90.5097	89.2636	102.537	99.0442	100.427	92.4115	109.137	94.3532	91.1392	97.327	0.999672	1	21.3333	21.035	97.2537	0.785184	0.00807356
10360631	Adck3	aarF domain containing kinase 3	2998.45	3213.66	3666.02	3565.78	3902.01	3956.48	2896.31	2179.83	1488.87	1795.29	1871.53	2610.3	3061.45	3640.7	3691.52	3444.31	3666.02	3516.68	2856.44	1858.6	1541.37	1520.15	1951	2574.36	2811.13	8.54872e-15	1.18314e-12	22.9183	1.35286	2817.38	1105.31	0.392318
10551319	Adck4	aarF domain containing kinase 4	274.374	270.597	259.574	276.282	240.518	292.036	274.374	321.795	257.781	342.509	270.597	263.197	247.28	270.597	268.727	257.781	247.28	276.282	296.112	278.204	286.026	333.144	261.379	259.574	276.084	0.102346	0.235494	22.4983	12.1827	276.343	21.8582	0.079098
10424929	Adck5	aarF domain containing kinase 5	401.707	515.561	584.071	634.73	544.958	548.748	474.413	354.588	278.204	337.794	221.322	342.509	367.093	501.463	501.463	526.394	596.344	445.722	377.413	421.679	257.781	330.842	306.555	404.501	428.161	9.0683e-13	5.33611e-11	22.8224	2.06467	430.074	143.586	0.333863
10520622	Abhd1	abhydrolase domain containing 1	181.019	173.645	190.019	152.219	156.498	181.019	155.417	152.219	148.056	138.141	174.853	182.278	182.278	172.446	177.294	209.383	160.898	173.645	177.294	165.421	142.025	154.343	176.069	202.251	169.947	0.0168922	0.0476963	23.9375	21.675	169.931	17.2275	0.10138
10439701	Abhd10	abhydrolase domain containing 10	128.89	138.141	144.007	141.044	128.89	166.572	139.102	144.007	144.007	160.898	132.514	147.033	146.018	148.056	153.277	154.343	140.07	166.572	144.007	148.056	130.69	134.364	115.36	134.364	142.928	0.418598	0.773525	20.7409	8.75967	143.795	7.89259	0.0548877
10526250	Abhd11	abhydrolase domain containing 11	584.071	564.175	548.748	580.037	522.758	564.175	484.382	526.394	464.65	568.1	522.758	564.175	519.147	568.1	508.463	560.278	497.999	522.758	497.999	526.394	494.559	568.1	548.748	576.03	536.792	0.0432411	0.110124	22.4578	19.7082	535.179	26.9729	0.0503997
10488507	Abhd12	abhydrolase domain containing 12	330.842	335.461	317.365	328.557	326.288	396.177	333.144	344.892	280.139	374.806	333.144	364.557	347.291	357.054	349.706	349.706	349.706	347.291	364.557	335.461	340.144	333.144	315.173	319.573	340.591	0.977412	1	24.6855	3.94574	340.449	4.92777	0.0144743
10570013	Abhd13	abhydrolase domain containing 13	487.751	530.056	530.056	548.748	442.643	464.65	572.051	634.73	530.056	592.224	544.958	519.147	596.344	494.559	548.748	533.742	522.758	530.056	487.751	634.73	544.958	652.575	526.394	471.136	539.201	0.70901	1	24.6369	11.8069	539.48	26.2939	0.0487394
10596481	Abhd14a	abhydrolase domain containing 14A	330.842	315.173	372.217	362.039	319.573	286.026	257.781	238.856	196.72	280.139	257.781	310.834	321.795	367.093	328.557	335.461	344.892	282.088	245.572	235.568	215.269	257.781	280.139	306.555	293.698	1.33227e-15	2.7769e-13	23.0233	22.6427	292.938	63.6704	0.217351
10588505	Abhd14b	abhydrolase domain containing 14b	1871.53	1710.26	1897.65	1758.34	1858.6	1951	1734.13	1722.16	1478.58	1833.01	1722.16	1858.6	1686.71	1845.76	1833.01	1758.34	1584.71	1820.35	1897.65	1722.16	1629.26	1746.2	1734.13	1770.57	1767.7	0.966964	1	24.9336	22.6262	1767.56	44.003	0.0248947
10378893	Abhd15	abhydrolase domain containing 15	464.65	439.586	421.679	404.501	401.707	404.501	380.038	436.549	359.538	497.999	451.944	461.44	464.65	477.713	448.822	451.944	388.023	362.039	458.253	471.136	421.679	512	430.539	436.549	435.312	0.0422698	0.10792	22.1368	17.947	433.105	30.4193	0.0702355
10444685	Abhd16a	abhydrolase domain containing 16A	364.557	349.706	369.646	369.646	372.217	380.038	398.932	390.722	362.039	398.932	367.093	372.217	357.054	372.217	362.039	380.038	354.588	377.413	374.806	372.217	344.892	385.343	367.093	377.413	371.702	0.737015	1	26	5.73402	371.276	8.50437	0.0229058
10370914	Abhd17a	abhydrolase domain containing 17A	330.842	310.834	306.555	290.018	300.246	294.067	315.173	319.573	284.05	337.794	315.173	302.334	294.067	308.687	296.112	298.172	276.282	261.379	286.026	324.034	288.015	359.538	317.365	300.246	304.858	0.0792046	0.187833	23.2	14.341	304.498	18.1045	0.0594568
10461999	Abhd17b	abhydrolase domain containing 17B	552.565	537.455	522.758	522.758	471.136	533.742	592.224	749.612	680.287	975.501	568.1	592.224	556.408	541.193	487.751	501.463	576.03	560.278	604.668	699.413	657.114	1045.52	592.224	648.067	615.354	5.13755e-07	4.31874e-06	23.8515	11.3137	615.325	138.073	0.224391
10565288	Abhd17c	abhydrolase domain containing 17C	1097.5	1287.18	1243.34	1192.69	1323.37	1428.22	1323.37	1144.1	1031.12	1002.93	903.888	1024	1045.52	1112.82	1176.27	1112.82	1278.29	1379.57	1260.69	1128.35	1016.93	1031.12	1052.79	1016.93	1150.57	1.41223e-10	3.60728e-09	25.4832	0.791573	1142.02	158.709	0.138972
10554269	Abhd2	abhydrolase domain containing 2	831.746	873.098	879.171	765.363	885.286	809.002	861.078	910.175	744.434	855.13	897.644	843.357	1031.12	1052.79	989.119	975.501	765.363	803.414	826.001	922.88	744.434	1009.9	929.3	1038.29	885.15	0.0685148	0.165384	20.8939	2.53914	880.732	72.3539	0.082152
10457475	Abhd3	abhydrolase domain containing 3	1758.34	1782.89	1618	1758.34	1770.57	1552.09	1618	1530.73	1478.58	1652	1530.73	1746.2	1910.85	1820.35	1833.01	1758.34	1820.35	1734.13	1618	1710.26	1458.23	1722.16	1640.59	1629.26	1685.5	1.41781e-05	8.36566e-05	26.6139	19.3374	1690.83	132.151	0.0781578
10415021	Abhd4	abhydrolase domain containing 4	666.287	666.287	652.575	685.019	648.067	749.612	630.346	657.114	613.109	652.575	576.03	604.668	625.992	670.921	694.581	719.076	675.588	709.176	719.076	639.145	608.874	630.346	533.742	617.374	651.899	5.73314e-06	3.71056e-05	23.6704	2.75877	652.415	49.7372	0.0762354
10590452	Abhd5	abhydrolase domain containing 5	820.296	797.865	916.506	861.078	776.047	792.353	765.363	760.076	770.686	879.171	797.865	922.88	1136.2	989.119	955.426	867.067	975.501	724.077	714.109	855.13	724.077	867.067	903.888	855.13	851.124	0.000675956	0.0026481	25.4455	18.0397	855.965	99.4066	0.116134
10412607	Abhd6	abhydrolase domain containing 6	1663.49	1478.58	1351.18	1389.16	1217.75	1136.2	1144.1	1287.18	1448.15	1552.09	1573.76	1833.01	1499.22	1595.73	1499.22	1499.22	1296.13	1082.39	1160.07	1652	1408.55	1833.01	1770.57	1782.89	1464.74	1.34355e-11	5.05291e-10	23.4072	17.0849	1458.5	253.059	0.173506
10579500	Abhd8	abhydrolase domain containing 8	164.279	102.537	108.383	112.986	106.153	98.36	89.8845	89.8845	91.7731	99.0442	109.896	121.938	112.206	132.514	99.0442	98.36	101.829	93.7015	86.8227	113.772	101.125	134.364	130.69	121.095	109.193	8.21702e-06	5.1375e-05	22.1025	18.8309	107.882	17.1881	0.159323
10390186	Abi3	ABI gene family, member 3	139.102	136.239	116.97	130.69	116.97	137.187	115.36	126.238	111.43	116.162	110.661	123.64	112.986	119.428	121.938	113.772	110.661	115.36	106.891	126.238	109.137	139.102	127.116	110.661	120.581	0.993541	1	23.3333	19.2109	120.52	2.36263	0.0196035
10436304	Abi3bp	ABI gene family, member 3 (NESH) binding protein	156.498	149.086	158.683	179.769	126.238	159.786	113.772	158.683	151.167	171.255	142.025	172.446	151.167	196.72	153.277	162.017	164.279	171.255	173.645	150.123	137.187	156.498	126.238	179.769	156.733	0.862201	1	26.6667	18.99	157.271	11.2444	0.0714969
10480423	Abi1	abl-interactor 1	897.644	861.078	879.171	873.098	843.357	929.3	814.629	803.414	786.88	770.686	666.287	754.826	814.629	792.353	826.001	820.296	849.223	955.426	929.3	803.414	760.076	776.047	739.292	739.292	820.238	6.11703e-09	9.1623e-08	27.6033	24.1418	812.484	74.822	0.0920905
10346764	Abi2	abl-interactor 2	111.43	115.36	112.206	123.64	101.125	114.563	108.383	142.025	118.603	137.187	112.206	128	110.661	123.64	107.635	114.563	109.896	130.69	124.5	118.603	115.36	120.259	112.986	133.436	118.623	0.9004	1	25.5891	10.6783	118.746	4.73599	0.0398834
10368041	Abracl	ABRA C-terminal like	154.343	182.278	181.019	186.108	190.019	218.275	198.088	213.783	173.645	232.325	173.645	172.446	146.018	173.645	163.144	183.546	200.854	240.518	190.019	221.322	191.341	203.657	194.012	173.645	189.904	2.41712e-06	1.71378e-05	25.0056	4.99341	188.989	23.5049	0.124372
10368947	Aim1	absent in melanoma 1	310.834	312.996	259.574	254.232	259.574	369.646	268.727	321.795	205.074	385.343	265.028	330.842	308.687	300.246	319.573	294.067	245.572	398.932	335.461	280.139	250.732	302.334	237.207	257.781	294.766	0.999664	1	24	8.53788	294.766	2.99126	0.0101479
10508917	Aim1l	absent in melanoma 1-like	69.551	72.5046	67.6492	66.257	74.028	74.5429	74.5429	75.0614	63.5579	68.5935	80.4489	73.5167	67.6492	68.1197	64	68.1197	68.5935	74.5429	72.5046	73.0089	71.5064	73.5167	82.7106	64.8934	71.2258	0.780357	1	25.7226	7.29728	71.1538	2.76756	0.0388955
10351867	Aim2	absent in melanoma 2	61.3929	61.3929	66.7178	63.1189	64	61.8199	61.8199	60.9688	68.5935	56.8859	56.8859	57.2816	59.7141	63.5579	65.3448	66.7178	58.892	68.5935	72.0037	66.7178	67.1819	58.4852	52.3457	54.5686	62.2917	0.00205997	0.00723017	26.6173	25.4032	61.8807	4.64331	0.0750364
10525893	Aacs	acetoacetyl-CoA synthetase	1152.06	891.444	879.171	891.444	729.114	604.668	689.784	1209.34	1226.22	1314.23	1428.22	1226.22	1428.22	942.272	948.826	922.88	714.109	436.549	792.353	867.067	809.002	1200.98	1710.26	2194.99	1050.39	2.64899e-11	8.89856e-10	25.8825	13.6663	1081.97	439.908	0.40658
10593591	Acat1	acetyl-Coenzyme A acetyltransferase 1	3666.02	3983.99	4067.71	4039.61	4096	3983.99	3795.3	4096	3875.05	4011.71	3769.09	4124.49	3717.2	3929.15	3983.99	3956.48	4039.61	3848.29	4096	3956.48	3743.05	3848.29	3795.3	3956.48	3932.47	0.702972	1	24.0985	2.25423	3932.22	75.8765	0.0192961
10447891	Acat2	acetyl-Coenzyme A acetyltransferase 2	1770.57	1746.2	1937.53	1629.26	1897.65	1807.78	1573.76	1686.71	1438.15	1698.45	1675.06	1520.15	1770.57	1795.29	1833.01	1795.29	1722.16	1606.83	1562.89	1351.18	1448.15	1448.15	1552.09	1629.26	1662.34	8.68765e-06	5.40634e-05	22.5533	0.398748	1659.72	141.897	0.0854943
10447885	Acat3	acetyl-Coenzyme A acetyltransferase 3	2134.97	2272.4	2418.67	2452.44	2556.58	2521.38	2256.7	2005.85	1795.29	1897.65	2005.85	2120.22	2091.03	2352.53	2320.15	2336.28	2385.37	2241.11	2194.99	2033.85	2062.24	1884.54	1924.14	1978.24	2176.77	1.12332e-12	6.37164e-11	23.0567	1.88269	2180.19	263.964	0.121074
10590137	Acaa1a	acetyl-Coenzyme A acyltransferase 1A	576.03	568.1	604.668	588.134	709.176	625.992	625.992	704.277	617.374	652.575	613.109	652.575	596.344	621.668	596.344	596.344	596.344	608.874	714.109	803.414	625.992	685.019	648.067	625.992	635.688	0.00278769	0.00946369	25.609	6.06572	633.796	43.6367	0.0688498
10597592	Acaa1b	acetyl-Coenzyme A acyltransferase 1B	1686.71	1663.49	1722.16	1710.26	2076.59	1562.89	1389.16	1595.73	1640.59	1734.13	1408.55	1884.54	1758.34	1858.6	1807.78	1807.78	1698.45	1468.37	1992	2076.59	1782.89	1734.13	1686.71	1833.01	1732.48	0.958031	1	24.3243	18.277	1732.9	33.5762	0.0193758
10456699	Acaa2	acetyl-Coenzyme A acyltransferase 2 (mitochondrial 3-oxoacyl-Coenzyme A thiolase)	9216.48	9216.48	9216.48	9152.82	9026.81	9152.82	8964.45	9607.86	8902.53	9541.5	9216.48	9410.14	9216.48	9541.5	9345.14	9280.58	9089.59	9216.48	9026.81	9607.86	9089.59	9607.86	9089.59	9216.48	9248.03	0.952886	1	26.2269	15.0824	9254.87	76.7673	0.0082948
10379820	Acaca	acetyl-Coenzyme A carboxylase alpha	1045.52	922.88	1016.93	910.175	826.001	1089.92	1052.79	1323.37	861.078	1251.98	1360.57	1458.23	1200.98	1112.82	897.644	903.888	861.078	855.13	962.071	1031.12	1192.69	989.119	1269.46	1296.13	1070.48	6.14918e-07	5.06575e-06	26.8636	11.2154	1087.93	201.594	0.1853
10394538	Gm5182; Acaca	acetyl-Coenzyme A carboxylase alpha pseudogene; acetyl-Coenzyme A carboxylase alpha	1584.71	1296.13	1360.57	1341.84	1260.69	1438.15	1389.16	1698.45	1370.04	1770.57	1858.6	1937.53	1652	1488.87	1296.13	1200.98	1192.69	1136.2	1351.18	1379.57	1595.73	1428.22	1698.45	1820.35	1481.12	4.27745e-11	1.31205e-09	26.1653	12.0113	1500.41	284.56	0.189655
10524460	Acacb	acetyl-Coenzyme A carboxylase beta	1045.52	1002.93	1287.18	1009.9	989.119	982.286	657.114	552.565	544.958	770.686	891.444	995.999	1305.15	1360.57	1278.29	1251.98	867.067	680.287	661.685	533.742	604.668	568.1	749.612	1045.52	901.516	4.88498e-15	7.34871e-13	23.0007	22.0183	894.874	350.182	0.39132
10371578	Ascl1	achaete-scute complex homolog 1 (Drosophila)	76.6386	69.0706	64	62.6829	72.0037	70.0348	72.5046	61.8199	67.1819	62.2499	79.3413	61.8199	64.4452	59.7141	69.551	64.4452	70.0348	76.1093	61.3929	70.5219	79.8932	75.0614	86.8227	68.1197	69.3941	0.984065	1	25.0975	18.6337	69.3449	1.39349	0.0200951
10569385	Ascl2	achaete-scute complex homolog 2 (Drosophila)	62.2499	65.7993	68.1197	62.6829	66.7178	60.9688	64.8934	63.5579	61.8199	59.7141	67.6492	60.9688	63.5579	60.5477	64.4452	58.4852	69.0706	63.5579	58.4852	62.6829	66.257	61.8199	66.257	60.5477	63.369	0.999974	1	26.6667	0.0115531	63.3177	0.502849	0.00794168
10350197	Ascl5	achaete-scute complex homolog 5 (Drosophila)	88.0347	75.5835	86.8227	89.2636	89.8845	95.0095	108.383	85.6274	83.2859	91.1392	101.125	83.2859	84.4485	88.0347	86.8227	89.2636	88.0347	87.4266	74.5429	86.2229	93.0542	96.3358	99.7331	85.6274	89.0414	0.957992	1	26	6.56329	88.8955	3.99716	0.0449648
10432986	Aaas	achalasia, adrenocortical insufficiency, alacrimia	300.246	300.246	308.687	340.144	315.173	362.039	340.144	328.557	216.767	317.365	300.246	315.173	306.555	342.509	349.706	335.461	306.555	340.144	321.795	306.555	247.28	292.036	259.574	306.555	310.813	0.00111958	0.0041752	21.8126	4.20775	311.801	29.5415	0.0947447
10399820	Acp1	acid phosphatase 1, soluble	512	526.394	501.463	526.394	564.175	572.051	544.958	588.134	501.463	541.193	455.087	548.748	596.344	584.071	494.559	467.882	448.822	621.668	580.037	572.051	600.491	572.051	596.344	572.051	545.351	0.967368	1	25.3333	7.9984	544.994	19.9691	0.0366409
10473847	Acp2	acid phosphatase 2, lysosomal	1332.57	1379.57	1314.23	1260.69	1323.37	1287.18	1128.35	1176.27	803.414	1152.06	1128.35	1278.29	1332.57	1398.83	1418.35	1418.35	1332.57	1200.98	1112.82	1067.48	982.286	1082.39	1060.11	1278.29	1218.72	4.65201e-11	1.39378e-09	24.3911	21.9162	1219.35	189.371	0.155304
10591739	Acp5	acid phosphatase 5, tartrate resistant	1964.57	1884.54	1924.14	1897.65	1845.76	1782.89	1951	1820.35	1807.78	1897.65	1758.34	1897.65	1884.54	1937.53	1884.54	1910.85	1858.6	1807.78	1710.26	1978.24	1698.45	2048	1951	1951	1877.21	0.548443	0.944933	23.3276	20.694	1876.26	49.4389	0.0263498
10494551	Acp6	acid phosphatase 6, lysophosphatidic	922.88	1002.93	1031.12	1031.12	1016.93	1152.06	1024	1105.13	820.296	982.286	867.067	916.506	903.888	1024	995.999	1045.52	962.071	1136.2	1052.79	989.119	861.078	916.506	885.286	897.644	980.934	1.30903e-05	7.79022e-05	24.1887	2.88878	980.321	86.7182	0.088459
10596303	Acpp	acid phosphatase, prostate	179.769	176.069	190.019	156.498	196.72	302.334	155.417	144.007	103.25	143.013	111.43	119.428	179.769	209.383	187.403	199.466	145.009	203.657	207.937	134.364	148.056	121.095	96.3358	133.436	164.328	0.000649367	0.00255203	24.6576	0.387765	163.658	40.3269	0.24641
10562741	Acpt	acid phosphatase, testicular	103.25	94.3532	97.6806	85.6274	95.0095	85.6274	106.153	97.6806	88.647	83.8652	91.7731	78.249	87.4266	82.1393	89.2636	80.4489	93.7015	89.8845	85.6274	95.6704	93.0542	97.6806	104.691	91.1392	91.6101	0.967275	1	26.6667	17.1831	91.3161	3.57987	0.0392031
10347650	Asic4	acid-sensing (proton-gated) ion channel family member 4	75.0614	72.5046	72.5046	72.5046	77.1717	74.028	90.5097	72.5046	71.0124	70.5219	76.1093	71.5064	71.0124	67.1819	72.0037	71.5064	79.8932	78.7932	66.7178	79.3413	79.3413	70.5219	77.7085	75.0614	74.3759	0.771655	1	24.4528	5.91575	74.3279	2.75067	0.0370073
10492709	Asic5	acid-sensing (proton-gated) ion channel family member 5	103.25	95.6704	88.647	85.0359	105.42	97.0059	114.563	105.42	153.277	105.42	103.25	106.153	106.153	106.153	103.25	99.0442	107.635	99.0442	111.43	102.537	117.784	96.3358	101.125	83.8652	104.061	0.137006	0.304418	22.574	12.6825	104.077	9.94677	0.0955709
10586064	Anp32a	acidic (leucine-rich) nuclear phosphoprotein 32 family, member A	1937.53	2120.22	2225.63	2005.85	2194.99	2304.12	1833.01	1408.55	1332.57	1520.15	1448.15	1782.89	1951	2241.11	2272.4	2120.22	2105.58	2164.77	1871.53	1243.34	1260.69	1305.15	1478.58	1871.53	1833.32	1.56192e-11	5.73698e-10	23.0233	0.777869	1833.67	464.957	0.253566
10504730	Anp32b	acidic (leucine-rich) nuclear phosphoprotein 32 family, member B	484.382	458.253	455.087	556.408	433.534	494.559	393.44	433.534	377.413	401.707	398.932	467.882	464.65	458.253	430.539	424.612	458.253	410.148	467.882	427.565	396.177	436.549	430.539	484.382	443.528	0.155164	0.339576	21.8887	1.52664	442.673	30.9996	0.0700283
10494322	Anp32e	acidic (leucine-rich) nuclear phosphoprotein 32 family, member E	230.72	237.207	184.823	238.856	182.278	219.793	157.586	199.466	108.383	176.069	186.108	282.088	252.476	256	227.544	245.572	200.854	202.251	168.897	166.572	133.436	187.403	240.518	263.197	206.171	3.38794e-06	2.31904e-05	22.4924	22.3215	204.735	47.9854	0.234377
10385081	Anp32-ps	acidic (leucine-rich) nuclear phosphoprotein 32 family, pseudogene	410.148	458.253	421.679	388.023	427.565	448.822	317.365	349.706	240.518	268.727	319.573	393.44	442.643	436.549	407.315	436.549	413.001	458.253	396.177	290.018	347.291	265.028	337.794	377.413	377.16	5.6084e-07	4.66244e-06	25.0754	21.7924	377.506	77.1018	0.20424
10367626	Armt1	acidic residue methyltransferase 1	176.069	159.786	148.056	210.839	137.187	143.013	148.056	167.73	106.891	162.017	164.279	190.019	195.361	200.854	174.853	184.823	158.683	164.279	148.056	181.019	146.018	167.73	177.294	178.527	166.31	0.0487014	0.122461	25.5526	18.8765	167.141	19.5825	0.117162
10395058	Adi1	acireductone dioxygenase 1	2665.15	2646.74	2538.92	2574.36	2469.49	2556.58	2574.36	2556.58	2336.28	2646.74	2521.38	2721.15	2702.35	2683.69	2610.3	2574.36	2538.92	2778.33	2740.08	2556.58	2521.38	2521.38	2628.46	2740.08	2600.15	0.520197	0.910778	27.5884	16.9612	2606.5	68.2766	0.0261948
10503966	Aco1	aconitase 1	3795.3	3743.05	3769.09	3769.09	3795.3	3795.3	3640.7	3769.09	3420.52	4067.71	4096	3956.48	4124.49	4011.71	4096	3983.99	3821.7	3590.58	3516.68	3666.02	3565.78	3956.48	3743.05	3821.7	3813.16	0.00242564	0.0083676	26.6667	15.6305	3832.31	191.446	0.0499556
10425611	Aco2	aconitase 2, mitochondrial	2856.44	2538.92	2610.3	2574.36	2521.38	2592.27	2418.67	2665.15	2556.58	3061.45	3040.3	3125.78	2665.15	2683.69	2521.38	2610.3	2556.58	2521.38	2556.58	2721.15	2646.74	2936.74	2977.74	3040.3	2708.31	1.24227e-08	1.69223e-07	24.782	14.4744	2715.15	231.324	0.0851975
10459262	Ablim3	actin binding LIM protein family, member 3	385.343	533.742	576.03	433.534	410.148	347.291	335.461	286.026	245.572	349.706	398.932	396.177	477.713	474.413	477.713	484.382	421.679	362.039	256	272.479	219.793	357.054	390.722	458.253	389.592	1.24278e-12	6.89108e-11	24.0268	21.3809	389.645	116.932	0.3001
10459241	Afap1l1	actin filament associated protein 1-like 1	68.1197	68.5935	68.1197	69.0706	69.0706	69.0706	68.5935	73.0089	62.2499	70.5219	73.0089	66.7178	67.6492	69.0706	69.0706	64.4452	66.7178	66.257	67.1819	72.5046	68.1197	77.7085	70.5219	69.0706	68.936	0.878539	1	24.5824	9.49349	68.929	1.43028	0.0207501
10527430	Arpc1a	actin related protein 2/3 complex, subunit 1A	494.559	491.143	487.751	484.382	464.65	477.713	451.944	515.561	448.822	588.134	522.758	556.408	508.463	519.147	487.751	512	451.944	501.463	491.143	530.056	487.751	530.056	576.03	556.408	505.668	0.000308377	0.00131208	24.3389	15.1276	506.081	31.3825	0.0620108
10527441	Arpc1b	actin related protein 2/3 complex, subunit 1B	1448.15	1243.34	1260.69	1305.15	1152.06	1260.69	1360.57	1287.18	1360.57	1379.57	1287.18	1287.18	1278.29	1398.83	1296.13	1305.15	1089.92	1243.34	1243.34	1389.16	1269.46	1389.16	1541.37	1398.83	1311.47	0.0142833	0.041033	24.1048	14.6541	1311.76	77.8623	0.0593572
10347297	Arpc2	actin related protein 2/3 complex, subunit 2	2538.92	2721.15	2503.97	2574.36	2435.5	2521.38	2435.5	2503.97	2521.38	2538.92	2521.38	2665.15	2538.92	2435.5	2435.5	2521.38	2452.44	2610.3	2556.58	2556.58	2556.58	2486.67	2592.27	2521.38	2531.07	0.76457	1	21.3333	17.797	2527.27	43.988	0.0174054
10525397	Arpc3	actin related protein 2/3 complex, subunit 3	504.951	455.087	484.382	522.758	477.713	512	481.036	501.463	369.646	533.742	436.549	519.147	477.713	497.999	487.751	497.999	421.679	421.679	461.44	504.951	418.766	464.65	471.136	526.394	477.11	0.745969	1	20.8703	0.811397	475.208	18.7396	0.0394346
10350684	Arpc5	actin related protein 2/3 complex, subunit 5	1663.49	1795.29	1606.83	1652	1573.76	1663.49	1468.37	1663.49	1260.69	1418.35	1595.73	1782.89	1884.54	1710.26	1924.14	1845.76	1734.13	2164.77	1675.06	1584.71	1584.71	1552.09	1584.71	1595.73	1666.04	0.000730188	0.00283998	26	21.1183	1667.45	189.009	0.113352
10471904	Arpc5l	actin related protein 2/3 complex, subunit 5-like	143.013	147.033	139.102	153.277	121.938	151.167	145.009	188.706	132.514	167.73	148.056	158.683	145.009	157.586	139.102	144.007	131.599	128	133.436	190.019	177.294	183.546	149.086	148.056	150.957	0.239332	0.491214	23.6741	12.7324	150.893	13.6022	0.0901448
10497617	Actrt3	actin related protein T3	63.5579	72.0037	69.551	66.7178	75.0614	73.5167	77.7085	68.5935	70.0348	72.0037	69.0706	60.9688	66.257	67.1819	65.7993	61.3929	74.5429	76.6386	70.5219	70.5219	74.5429	70.5219	73.5167	69.0706	69.9707	0.000754627	0.00292517	27.4652	1.42642	69.4346	4.39702	0.0633261
10468691	Ablim1	actin-binding LIM protein 1	407.315	369.646	377.413	372.217	349.706	374.806	280.139	257.781	235.568	257.781	284.05	364.557	326.288	436.549	369.646	396.177	347.291	340.144	290.018	235.568	225.972	230.72	298.172	359.538	324.461	2.11264e-11	7.39853e-10	23.5199	22.283	324.013	78.1568	0.241215
10521415	Ablim2	actin-binding LIM protein 2	137.187	152.219	149.086	142.025	147.033	140.07	151.167	134.364	129.787	130.69	150.123	130.69	139.102	138.141	145.009	139.102	150.123	145.009	132.514	140.07	135.298	144.007	155.417	139.102	141.556	0.864456	1	23.4757	23.4579	141.557	4.02193	0.0284121
10477555	Actl10	actin-like 10	170.072	177.294	177.294	159.786	192.672	171.255	177.294	176.069	192.672	154.343	186.108	163.144	173.645	176.069	155.417	164.279	194.012	162.017	174.853	166.572	187.403	188.706	210.839	191.341	176.798	0.980763	1	25.3333	16.338	176.785	0.245776	0.00139026
10491385	Actl6a	actin-like 6A	962.071	1067.48	1038.29	1128.35	995.999	1082.39	1009.9	1128.35	1024	1168.14	1045.52	1120.56	1067.48	1128.35	1105.13	1074.91	1105.13	1128.35	1009.9	1128.35	1089.92	1128.35	1060.11	1112.82	1079.58	0.999999	1	26.6667	13.622	1080.19	5.96433	0.00552153
10513016	Actl7b	actin-like 7b	67.1819	67.1819	66.257	68.1197	74.5429	70.5219	77.1717	69.551	75.0614	69.0706	70.5219	67.1819	67.6492	67.6492	68.5935	64.4452	70.5219	69.0706	71.5064	67.6492	74.028	67.6492	71.5064	72.0037	69.7765	0.0187376	0.0524361	26.6667	5.09664	69.6059	2.85704	0.041046
10506424	LOC102642973; Gm12715; Gm22801	actin-like; predicted gene 12715 [Source:MGI Symbol;Acc:MGI:3650759]; predicted gene, 22801 [Source:MGI Symbol;Acc:MGI:5452578]	3396.89	2628.46	3104.19	3983.99	2817.11	2957.17	2916.45	3326.99	2759.13	3019.3	4389.98	5442.3	3420.52	3104.19	3304	3169.41	3468.27	2998.45	2876.3	3061.45	2856.44	3082.75	5595.3	5955.47	3484.77	0.0538719	0.133752	25.192	15.51	3519.9	712.383	0.202387
10564849	Arpin	actin-related protein 2/3 complex inhibitor	324.034	298.172	324.034	306.555	296.112	362.039	298.172	288.015	252.476	342.509	288.015	340.144	315.173	337.794	382.681	347.291	296.112	335.461	290.018	292.036	254.232	298.172	288.015	294.067	310.472	0.0433036	0.11025	24.8918	21.0905	310.758	24.9574	0.0803112
10582592	Acta1	actin, alpha 1, skeletal muscle	112.986	114.563	109.896	111.43	103.968	105.42	113.772	106.891	98.36	105.42	122.786	109.896	105.42	105.42	103.968	105.42	116.97	101.829	98.36	107.635	104.691	110.661	128	106.153	108.746	0.716478	1	23.2022	18.4035	108.631	3.51997	0.0324032
10467124	Acta2	actin, alpha 2, smooth muscle, aorta	177.294	199.466	209.383	232.325	165.421	212.306	152.219	186.108	128.89	188.706	155.417	173.645	178.527	209.383	173.645	162.017	229.126	198.088	159.786	182.278	151.167	157.586	128	184.823	178.984	0.106283	0.243504	24.647	22.9994	178.911	21.895	0.12238
10485982	Actc1	actin, alpha, cardiac muscle 1	73.0089	72.0037	75.5835	74.028	73.0089	70.0348	75.0614	74.5429	71.5064	73.0089	79.3413	73.5167	70.5219	70.0348	76.6386	77.7085	73.5167	71.5064	69.0706	69.0706	71.0124	74.028	88.0347	77.7085	73.8957	0.79609	1	23.805	18.8548	73.8816	1.90238	0.0257491
10535381	Actb	actin, beta	10660.6	10809.4	10960.3	11268.4	10155.7	10734.7	10226.3	10226.3	9541.5	10369.1	10226.3	10297.5	10015.9	10660.6	10734.7	10809.4	10441.2	10155.7	9741.98	9946.68	9607.86	9877.98	10587	10734.7	10366.2	1.38901e-06	1.04705e-05	21.9128	1.77013	10356.7	458.666	0.0442869
10602675	Gm4750	actin, beta pseudogene	1144.1	1128.35	1176.27	1136.2	1105.13	1097.5	1031.12	982.286	1031.12	975.501	1120.56	1105.13	1074.91	1089.92	1184.45	1136.2	1144.1	1045.52	1016.93	962.071	1052.79	975.501	1112.82	1192.69	1084.21	5.13464e-07	4.31839e-06	22.8362	22.4197	1082.67	81.9403	0.0756832
10393754	Actg1	actin, gamma, cytoplasmic 1	3420.52	2556.58	3125.78	4011.71	2778.33	2957.17	2957.17	3350.13	2740.08	3040.3	4451.27	5442.3	3444.31	3125.78	3304	3191.46	3541.14	3019.3	2896.31	3104.19	2778.33	3213.66	5712.87	5955.47	3504.92	0.0508965	0.12737	25.2248	15.479	3541.21	716.806	0.202418
10571653	Actg-ps1; Gm23812; Gm23374	actin, gamma, pseudogene 1 [Source:MGI Symbol;Acc:MGI:87907]; predicted gene, 23812 [Source:MGI Symbol;Acc:MGI:5453589]; predicted gene, 23374 [Source:MGI Symbol;Acc:MGI:5453151]	3468.27	2646.74	3444.31	4011.71	3236.01	2998.45	3061.45	3516.68	2916.45	3281.18	4389.98	5184.54	3541.14	3373.43	3516.68	3444.31	3666.02	3169.41	2957.17	3281.18	2998.45	3468.27	5330.3	5752.61	3610.61	0.0375848	0.0974693	25.1294	15.7248	3638.89	602.976	0.165703
10407742	Actn2	actinin alpha 2	61.8199	60.9688	60.1295	60.5477	65.3448	62.6829	65.7993	64.8934	56.8859	61.3929	67.6492	59.3016	61.8199	62.2499	61.8199	60.5477	62.6829	64.4452	57.68	66.257	61.8199	62.6829	68.1197	64.8934	62.6014	0.999367	1	26	6.71988	62.5714	0.889819	0.0142209
10561527	Actn4	actinin alpha 4	3213.66	3213.66	3236.01	3125.78	3040.3	3082.75	2977.74	2836.7	2646.74	2998.45	2896.31	2998.45	3082.75	3468.27	3169.41	3147.52	2998.45	2957.17	2797.65	2957.17	2610.3	2936.74	2896.31	3125.78	3017.25	2.03939e-10	4.90503e-09	23.3501	22.1665	3015.18	218.452	0.0724507
10401244	Actn1	actinin, alpha 1	537.455	494.559	504.951	526.394	471.136	617.374	634.73	709.176	625.992	776.047	648.067	630.346	471.136	530.056	487.751	481.036	471.136	564.175	657.114	739.292	639.145	699.413	526.394	552.565	583.143	1.63107e-08	2.12802e-07	22.811	11.8109	584.22	118.091	0.202134
10439895	Alcam	activated leukocyte cell adhesion molecule	897.644	989.119	873.098	968.763	861.078	1060.11	989.119	1136.2	885.286	1060.11	843.357	922.88	855.13	867.067	831.746	797.865	935.763	1152.06	1152.06	1009.9	1060.11	982.286	897.644	897.644	955.252	0.000935545	0.00354699	23.3846	8.14166	957.398	100.387	0.104854
10363403	Ascc1	activating signal cointegrator 1 complex subunit 1	176.069	186.108	184.823	195.361	186.108	221.322	177.294	195.361	133.436	229.126	165.421	196.72	184.823	224.411	190.019	200.854	184.823	184.823	182.278	181.019	162.017	188.706	183.546	191.341	187.742	0.880508	1	22.1434	1.88524	187.657	11.0851	0.0590714
10373924	Ascc2	activating signal cointegrator 1 complex subunit 2	685.019	648.067	643.591	643.591	621.668	657.114	648.067	652.575	613.109	694.581	643.591	724.077	670.921	719.076	699.413	670.921	621.668	675.588	634.73	704.277	625.992	689.784	634.73	729.114	664.636	0.257825	0.521682	27.3319	14.9152	667.826	26.2358	0.0392854
10363007	Ascc3	activating signal cointegrator 1 complex subunit 3	739.292	803.414	694.581	826.001	704.277	820.296	809.002	891.444	724.077	849.223	739.292	820.296	803.414	803.414	744.434	719.076	714.109	749.612	803.414	831.746	781.445	867.067	744.434	781.445	781.867	0.673198	1	26.1669	7.77322	781.49	34.8506	0.0445951
10426875	Atf1	activating transcription factor 1	584.071	648.067	544.958	568.1	515.561	661.685	522.758	568.1	404.501	572.051	458.253	600.491	588.134	621.668	568.1	548.748	537.455	648.067	568.1	572.051	537.455	512	464.65	541.193	556.509	0.685102	1	26	21.9337	556.172	39.8184	0.0715937
10483737	Atf2	activating transcription factor 2	861.078	922.88	922.88	1002.93	916.506	975.501	948.826	1024	891.444	955.426	879.171	916.506	910.175	903.888	935.763	891.444	995.999	995.999	1002.93	982.286	929.3	922.88	770.686	891.444	931.247	0.000158012	0.00072013	23.8232	5.03708	931.645	53.4318	0.0573521
10361091	Atf3	activating transcription factor 3	65.7993	70.5219	85.6274	87.4266	67.1819	69.551	75.5835	81.5719	63.1189	63.1189	86.2229	82.1393	80.4489	83.2859	76.6386	84.4485	70.5219	68.5935	60.5477	76.6386	68.5935	88.0347	113.772	94.3532	77.6558	0.00124724	0.00458213	20.0539	2.69055	76.5317	10.413	0.136062
10425364	Atf4	activating transcription factor 4	367.093	364.557	364.557	424.612	344.892	362.039	352.139	352.139	296.112	308.687	308.687	347.291	393.44	354.588	385.343	377.413	340.144	374.806	319.573	340.144	308.687	359.538	377.413	377.413	354.221	1.94872e-05	0.000110825	21.4302	2.97802	353.735	32.5207	0.0919354
10562905	Atf5	activating transcription factor 5	354.588	464.65	533.742	544.958	548.748	458.253	413.001	308.687	280.139	247.28	237.207	261.379	377.413	374.806	421.679	481.036	455.087	352.139	335.461	340.144	261.379	294.067	321.795	374.806	376.768	3.4972e-14	3.66676e-12	22.516	1.99646	377.549	115.363	0.305558
10359982	Atf6	activating transcription factor 6	1408.55	1448.15	1269.46	1458.23	1332.57	1323.37	1379.57	1552.09	1269.46	1562.89	1530.73	1499.22	1499.22	1418.35	1341.84	1278.29	1332.57	1408.55	1438.15	1573.76	1509.65	1584.71	1573.76	1428.22	1434.22	6.7476e-05	0.000338358	22.6564	15.0972	1431.09	90.9585	0.0635587
10444439	Atf6b	activating transcription factor 6 beta	367.093	333.144	317.365	380.038	349.706	337.794	274.374	280.139	221.322	315.173	337.794	369.646	302.334	344.892	337.794	349.706	340.144	296.112	249	286.026	256	321.795	352.139	357.054	319.858	5.95592e-05	0.000302517	22.0781	0.639274	318.285	43.2364	0.135842
10433034	Atf7	activating transcription factor 7	625.992	666.287	661.685	621.668	608.874	714.109	675.588	709.176	634.73	694.581	576.03	657.114	634.73	670.921	666.287	680.287	604.668	781.445	770.686	714.109	634.73	666.287	588.134	643.591	662.571	0.176487	0.379235	22.4734	7.95025	664.814	36.5079	0.0549144
10542378	Atf7ip	activating transcription factor 7 interacting protein	1200.98	1112.82	1097.5	1002.93	1097.5	1136.2	873.098	814.629	867.067	955.426	891.444	1038.29	1097.5	1097.5	1105.13	1136.2	1031.12	1009.9	1002.93	935.763	861.078	837.532	1016.93	1024	1010.14	5.00583e-09	7.71156e-08	25.3443	20.5533	1012.55	124.022	0.122485
10408168	Abt1	activator of basal transcription 1	186.108	178.527	212.306	182.278	159.786	162.017	167.73	168.897	142.025	168.897	165.421	167.73	184.823	186.108	191.341	202.251	157.586	181.019	166.572	179.769	156.498	165.421	171.255	171.255	173.984	0.000960551	0.00363702	25.6733	20.6438	174.261	15.2031	0.0872429
10524396	Aym1	activator of yeast meiotic promoters 1	66.7178	72.5046	69.0706	65.7993	71.5064	68.1197	75.5835	71.5064	106.153	64.4452	98.36	63.5579	71.0124	65.7993	71.0124	67.6492	68.1197	67.6492	65.7993	72.5046	91.1392	72.0037	77.1717	69.551	73.0307	0.419707	0.77483	25.3663	9.09117	73.0082	8.01039	0.109719
10388545	Abr	active BCR-related gene	110.661	103.968	97.6806	99.7331	97.6806	109.137	94.3532	94.3532	95.6704	106.153	97.0059	91.7731	99.7331	102.537	95.0095	92.4115	93.0542	99.7331	98.36	97.0059	89.2636	97.6806	101.125	96.3358	98.3508	0.979869	1	24.6835	18.7222	98.3768	1.10841	0.0112669
10482824	Acvr1	activin A receptor, type 1	415.873	359.538	374.806	418.766	367.093	439.586	415.873	448.822	349.706	442.643	407.315	442.643	413.001	382.681	410.148	380.038	398.932	436.549	404.501	404.501	357.054	404.501	396.177	415.873	403.609	0.997761	1	26.6667	7.69349	403.614	7.80115	0.0193282
10427015	Acvr1b	activin A receptor, type 1B	222.861	237.207	213.783	230.72	205.074	250.732	192.672	282.088	206.5	261.379	195.361	265.028	225.972	235.568	202.251	225.972	209.383	243.875	298.172	254.232	194.012	207.937	203.657	227.544	228.832	0.985851	1	21.3333	16.7215	228.833	0.00604163	2.64019e-05
10426999	Acvrl1	activin A receptor, type II-like 1	100.427	94.3532	95.0095	95.6704	100.427	97.6806	114.563	106.891	98.36	101.829	121.095	101.125	106.891	100.427	106.153	100.427	101.829	98.36	97.0059	102.537	106.891	109.137	112.986	100.427	102.938	0.187631	0.399389	26.4367	10.0724	103.156	4.66736	0.0452458
10471953	Acvr2a	activin receptor IIA	390.722	415.873	398.932	442.643	352.139	390.722	382.681	413.001	330.842	367.093	352.139	393.44	436.549	382.681	357.054	364.557	377.413	413.001	407.315	427.565	364.557	396.177	385.343	390.722	388.882	0.997423	1	26	23.445	388.537	9.41156	0.0242231
10590169	Acvr2b	activin receptor IIB	100.427	107.635	99.7331	93.0542	91.7731	99.7331	113.772	101.125	93.7015	107.635	102.537	104.691	101.125	95.0095	95.0095	89.8845	102.537	100.427	106.891	104.691	113.772	109.896	104.691	108.383	102.006	0.00944401	0.0285133	22.7585	13.0851	101.966	5.30285	0.0520062
10429491	Arc	activity regulated cytoskeletal-associated protein	63.5579	67.1819	61.3929	64.4452	72.0037	64	81.0084	66.7178	65.3448	66.7178	72.0037	61.3929	64	61.8199	58.892	63.1189	64.8934	67.6492	59.3016	65.3448	69.0706	69.0706	73.0089	70.0348	66.3322	0.203652	0.428403	26.6667	5.91561	66.1656	3.95996	0.0598493
10593723	Acsbg1	acyl-CoA synthetase bubblegum family member 1	69.551	61.8199	66.257	60.1295	67.1819	63.5579	64	68.5935	66.7178	64.4452	60.1295	63.5579	64	61.3929	60.5477	64	68.1197	69.0706	61.3929	63.5579	71.5064	69.551	71.5064	57.2816	64.9112	0.876566	1	23.4761	8.9967	64.939	1.93248	0.0297583
10390032	Acsf2	acyl-CoA synthetase family member 2	2272.4	2256.7	2225.63	2164.77	2272.4	2225.63	2336.28	2194.99	2194.99	2272.4	2105.58	2210.26	2164.77	2352.53	2320.15	2418.67	2304.12	2194.99	2225.63	2368.9	2120.22	2210.26	2105.58	2164.77	2236.78	0.407148	0.757873	25.4679	24.3019	2234.82	57.9807	0.0259443
10576160	Acsf3	acyl-CoA synthetase family member 3	245.572	282.088	304.437	284.05	308.687	312.996	257.781	257.781	210.839	270.597	229.126	257.781	256	286.026	286.026	288.015	242.191	292.036	254.232	254.232	216.767	249	200.854	232.325	261.643	6.5764e-05	0.00033102	23.8515	0.729008	261.711	28.6246	0.109375
10571657	Acsl1	acyl-CoA synthetase long-chain family member 1	7912.95	8023.41	7912.95	7696.57	7538.18	7332.05	6984.79	7181.15	6984.79	6936.54	7332.05	7858.29	8135.41	8079.22	7804.01	7804.01	7858.29	7696.57	7281.4	7858.29	6841.04	7696.57	7750.1	8135.41	7609.75	1.18441e-07	1.18853e-06	23.8627	20.9666	7608.22	495.898	0.0651792
10607089	Acsl4	acyl-CoA synthetase long-chain family member 4	1978.24	1924.14	1640.59	1618	1418.35	1573.76	1341.84	1488.87	1398.83	1910.85	1820.35	1884.54	2062.24	1964.57	1663.49	1584.71	1606.83	1314.23	1314.23	1296.13	1509.65	1710.26	1845.76	1937.53	1658.67	3.33067e-16	1.08718e-13	25.2531	15.9539	1675.11	317.156	0.189335
10464045	Acsl5	acyl-CoA synthetase long-chain family member 5	3666.02	3769.09	3929.15	3929.15	3983.99	4182.07	3468.27	3590.58	2957.17	3281.18	3420.52	3691.52	3983.99	4039.61	3983.99	3929.15	3795.3	3983.99	3848.29	3213.66	3258.52	3082.75	3396.89	3691.52	3669.85	1.47196e-08	1.96186e-07	22.9153	0.87347	3669.72	414.327	0.112904
10556734	Acsm1	acyl-CoA synthetase medium-chain family member 1	2721.15	2759.13	2610.3	2592.27	2876.3	2778.33	2836.7	2797.65	2503.97	2936.74	2759.13	2836.7	2797.65	2759.13	2876.3	2916.45	2610.3	2628.46	2797.65	2646.74	2469.49	2538.92	2592.27	2628.46	2719.59	0.970584	1	23.8986	8.02935	2719.52	22.6743	0.00833761
10556769	Acsm3	acyl-CoA synthetase medium-chain family member 3	1924.14	2091.03	1951	1884.54	1951	2091.03	1937.53	2288.2	2005.85	2256.7	2048	2241.11	2019.8	1978.24	2076.59	1910.85	1884.54	2320.15	2368.9	2062.24	2179.83	2149.82	1897.65	2019.8	2064.11	0.117844	0.266881	21.2183	13.5541	2067.35	114.627	0.0554463
10556701	Acsm5	acyl-CoA synthetase medium-chain family member 5	2503.97	2817.11	2592.27	2702.35	3040.3	2977.74	3104.19	3326.99	2998.45	3396.89	2797.65	2740.08	2628.46	2740.08	2683.69	2665.15	2759.13	3125.78	3541.14	3281.18	3258.52	3281.18	2610.3	2759.13	2930.49	2.10471e-08	2.61952e-07	23.6741	8.81613	2933.51	347.347	0.118406
10488482	Acss1	acyl-CoA synthetase short-chain family member 1	69.551	59.3016	66.257	60.5477	68.5935	69.0706	72.5046	65.7993	67.6492	63.1189	69.0706	64.4452	65.7993	62.2499	69.551	63.5579	66.7178	68.5935	60.9688	61.3929	59.7141	68.5935	64.8934	61.8199	65.4067	0.993461	1	24	6.4208	65.4067	0.937186	0.0143286
10477649	Acss2	acyl-CoA synthetase short-chain family member 2	3444.31	3444.31	3983.99	3640.7	4299.64	4359.66	3040.3	3040.3	2592.27	3691.52	3516.68	2957.17	3691.52	3956.48	4096	4153.18	3281.18	3420.52	3125.78	2385.37	2936.74	2521.38	2418.67	3147.52	3381.05	4.45079e-05	0.000233329	22.6869	0.990298	3378.53	547.046	0.161918
10372208	Acss3	acyl-CoA synthetase short-chain family member 3	324.034	385.343	427.565	393.44	533.742	464.65	372.217	326.288	278.204	324.034	268.727	413.001	430.539	458.253	467.882	455.087	484.382	427.565	436.549	347.291	352.139	337.794	268.727	340.144	388.233	2.2145e-08	2.73649e-07	23.9781	0.803664	388.27	89.4092	0.230276
10397148	Acot1	acyl-CoA thioesterase 1	135.298	125.366	135.298	121.938	112.986	84.4485	67.6492	67.6492	83.2859	81.0084	83.8652	130.69	103.968	128	144.007	147.033	79.8932	76.1093	88.647	111.43	68.5935	114.563	112.986	127.116	105.493	7.69277e-07	6.19e-06	23.9711	21.1356	105.476	29.8957	0.283437
10514865	Acot11	acyl-CoA thioesterase 11	152.219	139.102	121.095	135.298	125.366	129.787	128	125.366	112.206	167.73	186.108	177.294	155.417	134.364	136.239	132.514	147.033	119.428	104.691	121.095	122.786	124.5	133.436	139.102	136.257	1.64296e-05	9.51882e-05	27.5378	12.972	139.102	21.5107	0.15464
10406564	Acot12	acyl-CoA thioesterase 12	3040.3	3191.46	3104.19	3104.19	3125.78	3396.89	3492.39	3666.02	3615.55	3666.02	3373.43	3468.27	3040.3	3019.3	3019.3	2957.17	3258.52	3983.99	3848.29	3902.01	3640.7	3821.7	3125.78	3169.41	3376.29	3.90332e-10	8.34702e-09	21.7149	12.2019	3392.21	385.28	0.113578
10408331	Acot13	acyl-CoA thioesterase 13	989.119	916.506	968.763	955.426	948.826	942.272	873.098	922.88	826.001	948.826	867.067	989.119	1031.12	982.286	942.272	942.272	897.644	916.506	982.286	929.3	968.763	922.88	942.272	1002.93	942.018	0.0602334	0.147639	21.561	0.414304	939.497	36.052	0.0383737
10397145	Acot2	acyl-CoA thioesterase 2	342.509	296.112	321.795	324.034	418.766	354.588	252.476	238.856	212.306	199.466	203.657	242.191	254.232	242.191	328.557	330.842	294.067	328.557	330.842	245.572	212.306	233.941	252.476	278.204	280.773	1.86499e-06	1.3624e-05	24.1645	0.515834	280.58	61.3961	0.218818
10397158	Acot3	acyl-CoA thioesterase 3	154.343	108.383	95.6704	91.7731	104.691	82.7106	82.1393	186.108	112.986	121.095	163.144	145.009	148.056	140.07	116.162	105.42	61.3929	111.43	181.019	221.322	155.417	218.275	216.767	288.015	142.142	0.000602093	0.00239448	23.7824	14.8766	141.854	38.4601	0.271124
10397153	Acot4	acyl-CoA thioesterase 4	661.685	670.921	515.561	556.408	588.134	458.253	467.882	786.88	675.588	724.077	704.277	776.047	749.612	670.921	652.575	639.145	418.766	608.874	867.067	1074.91	685.019	1192.69	955.426	962.071	710.949	0.000188461	0.000844658	22.9183	15.9585	706.108	128.87	0.182508
10510687	Acot7	acyl-CoA thioesterase 7	398.932	382.681	380.038	385.343	362.039	367.093	340.144	302.334	317.365	369.646	374.806	427.565	337.794	377.413	335.461	352.139	349.706	298.172	335.461	342.509	344.892	369.646	413.001	380.038	360.176	1.21575e-06	9.28177e-06	21.2183	20.0018	356.853	31.7875	0.0890774
10489553	Acot8	acyl-CoA thioesterase 8	274.374	282.088	274.374	276.282	280.139	261.379	256	294.067	261.379	290.018	256	288.015	266.871	317.365	300.246	292.036	286.026	259.574	278.204	321.795	250.732	308.687	292.036	296.112	281.825	0.914296	1	22.2273	18.2968	281.485	4.77445	0.0169616
10602739	Acot9	acyl-CoA thioesterase 9	187.403	182.278	186.108	209.383	194.012	167.73	192.672	177.294	176.069	186.108	183.546	179.769	195.361	205.074	198.088	191.341	192.672	203.657	181.019	240.518	179.769	202.251	166.572	184.823	190.147	0.921997	1	26.6667	23.2568	189.682	8.73009	0.0460248
10512892	Acnat1	acyl-coenzyme A amino acid N-acyltransferase 1	3565.78	3769.09	3541.14	3541.14	3191.46	2721.15	2957.17	2556.58	2105.58	2817.11	2702.35	3492.39	3565.78	3743.05	3795.3	3743.05	3640.7	2683.69	2486.67	2610.3	2256.7	2538.92	3040.3	2936.74	3083.42	3.96794e-13	2.68146e-11	24.4787	21.1635	3088.55	688.477	0.222913
10512886	Acnat2	acyl-coenzyme A amino acid N-acyltransferase 2	342.509	451.944	415.873	442.643	306.555	166.572	212.306	139.102	147.033	162.017	221.322	354.588	464.65	588.134	544.958	474.413	308.687	218.275	149.086	218.275	154.343	174.853	304.437	294.067	302.36	6.25056e-14	5.75184e-12	23.3806	21.7439	300.209	185.418	0.617629
10352281	Acbd3	acyl-Coenzyme A binding domain containing 3	407.315	445.722	418.766	526.394	380.038	393.44	424.612	404.501	296.112	436.549	458.253	451.944	455.087	445.722	433.534	427.565	436.549	433.534	364.557	427.565	374.806	439.586	418.766	418.766	421.653	0.249726	0.508267	24.37	22.5685	421.668	24.1854	0.0573565
10381683	Acbd4	acyl-Coenzyme A binding domain containing 4	132.514	134.364	130.69	126.238	116.97	124.5	104.691	102.537	95.6704	108.383	106.891	122.786	123.64	132.514	128.89	123.64	119.428	113.772	109.137	105.42	99.0442	103.968	116.97	125.366	117.001	4.10783e-15	6.58013e-13	24.1581	21.517	117.036	15.008	0.128234
10469720	Acbd5	acyl-Coenzyme A binding domain containing 5	1746.2	2062.24	1710.26	2019.8	1937.53	2241.11	2033.85	2486.67	2134.97	2105.58	1858.6	1897.65	1910.85	1924.14	1746.2	1686.71	1951	2304.12	2418.67	2452.44	2352.53	2062.24	1795.29	1807.78	2026.94	1.51222e-07	1.47056e-06	23.5006	8.36813	2031.31	272.737	0.134266
10350777	Acbd6	acyl-Coenzyme A binding domain containing 6	256	263.197	290.018	274.374	257.781	265.028	252.476	254.232	257.781	256	237.207	263.197	261.379	284.05	247.28	259.574	237.207	259.574	278.204	265.028	237.207	259.574	252.476	247.28	259.005	0.928374	1	27.216	22.6567	258.686	5.62996	0.0217636
10533367	Acad10	acyl-Coenzyme A dehydrogenase family, member 10	233.941	270.597	245.572	225.972	257.781	256	209.383	230.72	168.897	290.018	207.937	261.379	225.972	259.574	230.72	221.322	219.793	221.322	257.781	215.269	207.937	230.72	221.322	237.207	233.631	0.941777	1	24.4636	21.9309	233.66	8.35532	0.0357584
10588357	Acad11	acyl-Coenzyme A dehydrogenase family, member 11	3615.55	3516.68	3468.27	3444.31	3326.99	3468.27	3541.14	3717.2	3396.89	3615.55	3468.27	3821.7	3666.02	3666.02	3565.78	3492.39	3396.89	3691.52	3565.78	4067.71	3615.55	3875.05	3373.43	3821.7	3591.61	0.755228	1	21.5937	16.687	3586.35	79.966	0.0222973
10591947	Acad8	acyl-Coenzyme A dehydrogenase family, member 8	1016.93	1184.45	1176.27	1200.98	1176.27	1260.69	1060.11	1074.91	867.067	1024	982.286	1052.79	1060.11	1112.82	1144.1	1112.82	1152.06	1251.98	1160.07	1024	962.071	935.763	948.826	948.826	1078.76	1.08202e-08	1.49992e-07	24.1457	1.0629	1078.34	121.083	0.112286
10491526	Acad9	acyl-Coenzyme A dehydrogenase family, member 9	530.056	572.051	580.037	584.071	600.491	621.668	544.958	596.344	471.136	613.109	530.056	600.491	596.344	625.992	608.874	643.591	572.051	576.03	596.344	560.278	526.394	576.03	519.147	588.134	576.403	0.163946	0.35609	22.5655	1.83547	576.589	34.84	0.0604243
10355246	Acadl	acyl-Coenzyme A dehydrogenase, long-chain	1686.71	1652	1595.73	1606.83	1618	1746.2	1530.73	1807.78	1698.45	1663.49	1595.73	1782.89	1652	1710.26	1698.45	1618	1584.71	1845.76	1937.53	1845.76	1710.26	1746.2	1640.59	1698.45	1694.69	0.487789	0.869348	20.5491	14.481	1696.45	58.0224	0.0342023
10502951	Acadm	acyl-Coenzyme A dehydrogenase, medium chain	4299.64	4513.4	4482.23	4482.23	4705.07	4451.27	4359.66	4513.4	4329.55	4513.4	4269.94	4451.27	4451.27	4640.29	4737.79	4672.57	4737.79	5256.91	4870.99	4640.29	4182.07	4544.8	4269.94	4513.4	4537.05	0.00716314	0.0222722	24.276	2.11804	4535.05	214.54	0.0473071
10532926	Acads	acyl-Coenzyme A dehydrogenase, short chain	2076.59	2134.97	2105.58	2179.83	2120.22	2256.7	2304.12	2105.58	2352.53	2401.97	2179.83	2241.11	2019.8	2194.99	2134.97	2019.8	2210.26	2062.24	2149.82	2256.7	2091.03	2179.83	2149.82	2048	2165.68	0.316421	0.61945	24.4308	9.30498	2165.24	82.3895	0.0380509
10558227	Acadsb	acyl-Coenzyme A dehydrogenase, short/branched chain	1845.76	2134.97	1992	1924.14	1978.24	1924.14	2005.85	1807.78	1746.2	1884.54	1845.76	2076.59	1937.53	2048	2019.8	1910.85	1951	1770.57	1897.65	1871.53	1871.53	1845.76	1871.53	1924.14	1920.24	0.00565949	0.0179815	23.5525	21.917	1919.68	81.2925	0.0423469
10387768	Acadvl	acyl-Coenzyme A dehydrogenase, very long chain	1468.37	1488.87	1499.22	1530.73	1541.37	1488.87	1530.73	1584.71	1520.15	1640.59	1499.22	1606.83	1488.87	1530.73	1530.73	1520.15	1408.55	1332.57	1509.65	1746.2	1428.22	1758.34	1509.65	1499.22	1527.61	0.78294	1	24.5645	11.4448	1527.98	54.7165	0.0358097
10393177	Acox1	acyl-Coenzyme A oxidase 1, palmitoyl	7967.99	8079.22	8079.22	7643.41	7912.95	7967.99	7750.1	7696.57	7590.61	7696.57	7590.61	8023.41	8079.22	8135.41	8364.13	8248.98	8023.41	7967.99	8192	8023.41	7538.18	7590.61	7750.1	8079.22	7916.3	1.86964e-05	0.00010689	26.5299	20.3275	7921.16	265.522	0.0335206
10417544	Acox2	acyl-Coenzyme A oxidase 2, branched chain	2556.58	2836.7	2998.45	2797.65	2957.17	2916.45	2778.33	2256.7	2210.26	2538.92	2401.97	2721.15	2683.69	2998.45	2916.45	2876.3	2896.31	2486.67	2469.49	2164.77	2048	2134.97	2225.63	2556.58	2601.15	3.55337e-10	7.74223e-09	23.6569	22.8853	2600.66	348.192	0.133886
10521391	Acox3	acyl-Coenzyme A oxidase 3, pristanoyl	477.713	477.713	501.463	512	504.951	541.193	537.455	526.394	461.44	608.874	530.056	552.565	580.037	548.748	544.958	533.742	584.071	544.958	504.951	541.193	467.882	515.561	442.643	494.559	522.297	0.989844	1	24.2067	5.00826	522.25	5.37482	0.0102917
10475845	Acoxl	acyl-Coenzyme A oxidase-like	60.9688	59.7141	61.8199	58.892	62.2499	61.3929	63.1189	61.3929	78.7932	57.2816	66.257	60.9688	57.2816	61.8199	61.8199	57.68	66.7178	64.4452	64	64	63.5579	65.3448	59.3016	54.5686	62.2245	0.0941259	0.218674	21.3405	11.761	62.4741	3.59758	0.0575851
10537463	Agk	acylglycerol kinase	213.783	237.207	243.875	249	243.875	298.172	247.28	240.518	224.411	249	188.706	242.191	222.861	254.232	268.727	268.727	266.871	245.572	278.204	207.937	209.383	174.853	174.853	212.306	235.939	6.25614e-07	5.13674e-06	22.0921	4.46895	237.337	31.9996	0.134828
10403871	Aoah	acyloxyacyl hydrolase	73.0089	70.5219	72.5046	66.7178	76.1093	69.0706	72.5046	74.028	90.5097	77.1717	71.5064	67.6492	71.5064	77.1717	68.1197	69.551	63.1189	65.3448	69.551	81.0084	67.6492	79.8932	62.6829	67.1819	71.8367	0.517393	0.908075	22.3256	13.4784	71.8044	4.38483	0.0610663
10596857	Apeh	acylpeptide hydrolase	1217.75	1060.11	1082.39	1082.39	1016.93	1082.39	1060.11	1120.56	1002.93	1226.22	1105.13	1234.75	1200.98	1152.06	1105.13	1144.1	1024	1060.11	1128.35	1168.14	948.826	1217.75	1168.14	1184.45	1116.4	0.0168908	0.0476963	25.5331	14.3901	1120.33	64.5174	0.0575881
10401630	Acyp1	acylphosphatase 1, erythrocyte (common) type	199.466	200.854	184.823	190.019	166.572	187.403	168.897	184.823	124.5	192.672	165.421	183.546	187.403	207.937	159.786	182.278	181.019	194.012	178.527	167.73	164.279	178.527	167.73	162.017	178.343	0.606697	1	26.6275	19.9393	178.636	11.119	0.0622437
10384936	Acyp2	acylphosphatase 2, muscle type	87.4266	101.125	90.5097	91.1392	89.8845	91.1392	93.0542	93.0542	104.691	90.5097	100.427	85.0359	88.647	93.7015	91.7731	84.4485	97.0059	93.0542	80.4489	92.4115	94.3532	92.4115	97.6806	88.0347	92.1653	0.945213	1	26	7.93942	92.1398	2.33403	0.0253314
10421128	Adamdec1	ADAM-like, decysin 1	78.249	79.8932	78.7932	85.0359	78.7932	86.8227	87.4266	93.0542	91.7731	90.5097	95.6704	85.0359	90.5097	83.8652	83.2859	81.0084	86.2229	89.2636	91.7731	97.0059	92.4115	96.3358	88.647	90.5097	87.579	2.28784e-07	2.10866e-06	23.9738	10.5688	87.5797	5.51652	0.0629885
10505717	Adamtsl1	ADAMTS-like 1	67.6492	64	60.9688	63.5579	64.4452	70.0348	59.3016	62.2499	70.5219	60.1295	62.2499	66.7178	61.8199	65.7993	64.8934	61.8199	64	69.0706	64.4452	61.8199	64	64.4452	62.2499	69.0706	64.3859	0.999995	1	24	9.86721	64.3859	0.272611	0.00423402
10470392	Adamtsl2	ADAMTS-like 2	134.364	135.298	120.259	121.938	112.986	128	125.366	128.89	123.64	142.025	119.428	111.43	101.125	117.784	112.206	111.43	135.298	114.563	122.786	119.428	119.428	126.238	116.97	149.086	122.915	0.965127	1	24	15.0512	122.915	2.39464	0.019482
10500183	Adamtsl4	ADAMTS-like 4	115.36	112.206	111.43	99.0442	101.125	103.25	115.36	116.162	112.986	109.896	131.599	107.635	100.427	105.42	105.42	101.829	107.635	112.206	110.661	107.635	121.095	113.772	117.784	116.162	110.671	0.00082646	0.00317094	22.8639	13.08	110.61	7.14666	0.0646114
10370798	Adamtsl5	ADAMTS-like 5	87.4266	89.2636	88.647	85.6274	91.1392	88.647	90.5097	91.7731	77.7085	87.4266	97.0059	89.2636	85.0359	84.4485	88.647	82.1393	91.7731	89.2636	88.647	86.2229	94.3532	93.0542	96.3358	88.0347	88.8497	0.992603	1	24.6667	10.1819	88.8499	1.32249	0.0148846
10373986	Ap1b1	adaptor protein complex AP-1, beta 1 subunit	675.588	666.287	675.588	699.413	666.287	709.176	661.685	666.287	508.463	699.413	694.581	765.363	694.581	709.176	714.109	699.413	652.575	568.1	572.051	670.921	600.491	694.581	675.588	739.292	669.959	0.00379874	0.0125608	20.8693	1.20296	665.22	49.9848	0.0751402
10575302	Ap1g1	adaptor protein complex AP-1, gamma 1 subunit	1389.16	1468.37	1379.57	1573.76	1370.04	1418.35	1296.13	1379.57	1128.35	1351.18	1360.57	1509.65	1478.58	1499.22	1488.87	1370.04	1499.22	1478.58	1379.57	1323.37	1269.46	1278.29	1296.13	1370.04	1389.84	5.62382e-05	0.000288017	24.9844	21.4099	1390.73	102.346	0.0735919
10419977	Ap1g2	adaptor protein complex AP-1, gamma 2 subunit	165.421	160.898	144.007	171.255	159.786	163.144	191.341	165.421	146.018	188.706	165.421	187.403	146.018	146.018	148.056	146.018	153.277	176.069	176.069	170.072	163.144	165.421	157.586	167.73	163.513	0.460445	0.832449	24.271	9.64867	163.482	10.3479	0.063297
10534660	Ap1s1	adaptor protein complex AP-1, sigma 1	494.559	458.253	464.65	508.463	439.586	522.758	458.253	519.147	377.413	522.758	467.882	556.408	508.463	522.758	451.944	455.087	418.766	407.315	461.44	445.722	430.539	471.136	427.565	464.65	468.98	0.691744	1	25.075	9.07888	468.973	1.06273	0.00226607
10418251	Appl1	adaptor protein, phosphotyrosine interaction, PH domain and leucine zipper containing 1	257.781	308.687	319.573	319.573	298.172	344.892	230.72	268.727	206.5	250.732	216.767	268.727	270.597	274.374	294.067	302.334	296.112	308.687	282.088	243.875	212.306	227.544	218.275	240.518	269.234	1.54021e-08	2.03713e-07	24.419	23.7207	269.03	44.0548	0.163754
10371356	Appl2	adaptor protein, phosphotyrosine interaction, PH domain and leucine zipper containing 2	372.217	436.549	421.679	445.722	390.722	508.463	401.707	433.534	310.834	424.612	310.834	380.038	364.557	427.565	398.932	388.023	396.177	491.143	508.463	404.501	372.217	385.343	321.795	344.892	401.688	0.00129115	0.00472537	26.6298	25.65	397.047	50.4963	0.12718
10476270	Ap5s1	adaptor-related protein 5 complex, sigma 1 subunit	240.518	230.72	219.793	242.191	240.518	242.191	219.793	198.088	177.294	191.341	194.012	213.783	222.861	235.568	195.361	212.306	213.783	215.269	212.306	209.383	172.446	192.672	242.191	252.476	216.119	0.00481496	0.015567	21.738	2.65727	215.97	19.3221	0.0894666
10502058	Ap1ar	adaptor-related protein complex 1 associated regulatory protein	982.286	955.426	968.763	935.763	995.999	935.763	897.644	855.13	831.746	885.286	831.746	891.444	995.999	955.426	1052.79	989.119	968.763	955.426	955.426	885.286	891.444	916.506	891.444	922.88	931.146	6.50514e-08	6.987e-07	24.3177	22.6352	931.177	70.7554	0.0759849
10562965	Ap2a1	adaptor-related protein complex 2, alpha 1 subunit	526.394	537.455	530.056	522.758	512	541.193	584.071	568.1	544.958	621.668	572.051	560.278	544.958	548.748	544.958	515.561	519.147	526.394	560.278	588.134	544.958	588.134	544.958	526.394	548.9	0.000256562	0.00111353	23.6308	11.6647	548.876	28.5897	0.0520877
10558971	Ap2a2	adaptor-related protein complex 2, alpha 2 subunit	1584.71	1573.76	1520.15	1595.73	1458.23	1418.35	1351.18	1287.18	1089.92	1217.75	1278.29	1509.65	1530.73	1640.59	1629.26	1618	1520.15	1478.58	1323.37	1305.15	1184.45	1251.98	1360.57	1573.76	1429.23	2.9865e-14	3.22915e-12	23.3782	22.4833	1427.73	219.696	0.153878
10379654	Ap2b1	adaptor-related protein complex 2, beta 1 subunit	1112.82	1168.14	1136.2	1226.22	1089.92	1160.07	1112.82	1120.56	903.888	1105.13	1082.39	1176.27	1176.27	1144.1	1192.69	1120.56	1128.35	1097.5	1112.82	1060.11	1045.52	1038.29	1052.79	1176.27	1114.15	0.000164788	0.000748277	22.4133	0.95817	1113.2	64.3304	0.0577885
10434384	Ap2m1	adaptor-related protein complex 2, mu 1 subunit	2120.22	1951	2120.22	2120.22	2149.82	2179.83	2091.03	1951	1897.65	2033.85	2120.22	2076.59	2179.83	2179.83	2179.83	2134.97	1964.57	2120.22	2105.58	2033.85	1758.34	1937.53	1964.57	2062.24	2059.71	0.00384501	0.0126823	23.9185	22.7469	2059.69	87.9912	0.0427207
10550326	Ap2s1	adaptor-related protein complex 2, sigma 1 subunit	897.644	867.067	929.3	903.888	873.098	855.13	916.506	849.223	749.612	897.644	843.357	891.444	849.223	929.3	879.171	873.098	861.078	792.353	809.002	867.067	843.357	855.13	861.078	916.506	867.095	0.00454508	0.0147758	21.2631	1.94684	865.213	35.0928	0.0405597
10406681	Ap3b1	adaptor-related protein complex 3, beta 1 subunit	797.865	867.067	803.414	849.223	849.223	922.88	873.098	855.13	666.287	849.223	734.185	867.067	837.532	879.171	837.532	855.13	820.296	962.071	891.444	837.532	694.581	809.002	666.287	781.445	825.279	0.0599763	0.147072	24.1733	1.74028	824.978	57.877	0.0701558
10565102	Ap3b2	adaptor-related protein complex 3, beta 2 subunit	60.9688	64	57.2816	58.0812	66.7178	57.2816	67.6492	63.5579	60.1295	64	64	60.5477	61.8199	57.68	62.6829	58.4852	64	59.3016	59.7141	60.1295	67.1819	69.551	64	60.5477	62.0545	0.719956	1	26.597	6.61454	61.9983	2.06404	0.0332919
10370950	Ap3d1	adaptor-related protein complex 3, delta 1 subunit	1209.34	1184.45	1200.98	1251.98	1136.2	1120.56	1152.06	1067.48	989.119	1105.13	1192.69	1243.34	1168.14	1226.22	1251.98	1217.75	1234.75	1152.06	1067.48	1152.06	922.88	1120.56	1105.13	1243.34	1154.82	5.05061e-06	3.31093e-05	23.8154	21.7334	1154.56	93.532	0.0810113
10418004	Ap3m1	adaptor-related protein complex 3, mu 1 subunit	1128.35	1438.15	1217.75	1251.98	1488.87	1296.13	1924.14	1951	1562.89	2005.85	1770.57	1629.26	1552.09	1488.87	1341.84	1305.15	1398.83	1584.71	1652	1807.78	2076.59	1782.89	1541.37	1278.29	1561.47	1.64003e-06	1.21302e-05	22.795	11.9147	1563.87	295.11	0.188706
10365227	Ap3m1-ps	adaptor-related protein complex 3, mu 1 subunit, pseudogene [Source:MGI Symbol;Acc:MGI:3645307]	2288.2	2740.08	2486.67	2486.67	2797.65	2592.27	3541.14	3717.2	3213.66	3848.29	3615.55	3125.78	2977.74	2778.33	2574.36	2592.27	2702.35	3147.52	3019.3	3717.2	3795.3	3516.68	3019.3	2592.27	3036.91	7.47326e-09	1.08802e-07	23.7642	10.6445	3037.89	576.784	0.189863
10577586	Ap3m2	adaptor-related protein complex 3, mu 2 subunit	96.3358	79.8932	81.0084	87.4266	81.5719	86.2229	81.0084	76.6386	82.7106	80.4489	86.2229	80.4489	82.7106	84.4485	84.4485	77.1717	91.7731	81.5719	83.2859	75.0614	79.3413	80.4489	86.2229	81.5719	82.8331	0.928065	1	25.9417	20.8681	82.8556	1.75723	0.0212084
10455542	Ap3s1	adaptor-related protein complex 3, sigma 1 subunit	831.746	867.067	776.047	968.763	826.001	792.353	849.223	855.13	781.445	797.865	781.445	942.272	935.763	891.444	786.88	803.414	843.357	948.826	879.171	968.763	826.001	855.13	891.444	885.286	857.702	0.999187	1	23.3333	21.1613	857.519	11.0738	0.0129138
10604230	Ap3s1-ps1	adaptor-related protein complex 3, sigma 1 subunit, pseudogene 1	982.286	1038.29	929.3	1136.2	1002.93	922.88	1002.93	1002.93	942.272	891.444	942.272	1060.11	1105.13	1009.9	968.763	968.763	1009.9	1082.39	1024	1152.06	989.119	1002.93	1074.91	1052.79	1012.27	0.989309	1	23.3333	22.2203	1012.08	20.3397	0.0200969
10574096	Ap3s1-ps2	adaptor-related protein complex 3, sigma 1 subunit, pseudogene 2 [Source:MGI Symbol;Acc:MGI:1929217]	1234.75	1305.15	1160.07	1458.23	1260.69	1160.07	1269.46	1278.29	1128.35	1120.56	1200.98	1351.18	1370.04	1314.23	1269.46	1234.75	1278.29	1418.35	1314.23	1458.23	1260.69	1287.18	1351.18	1351.18	1284.82	0.928021	1	24	20.4564	1284.82	30.6915	0.0238878
10564839	Ap3s2	adaptor-related protein complex 3, sigma 2 subunit	300.246	306.555	347.291	347.291	304.437	333.144	335.461	330.842	232.325	340.144	317.365	357.054	349.706	349.706	337.794	342.509	315.173	308.687	319.573	330.842	306.555	296.112	292.036	333.144	322.25	0.692136	1	22.0188	1.62418	321.911	17.9411	0.0557331
10460623	Ap5b1	adaptor-related protein complex 5, beta 1 subunit	71.0124	73.5167	76.1093	98.36	74.5429	78.7932	74.5429	72.5046	70.0348	60.5477	73.0089	77.7085	68.1197	79.3413	72.5046	77.1717	69.0706	77.7085	66.257	74.5429	66.7178	76.1093	89.2636	74.5429	74.668	0.0802466	0.189991	20.1924	5.02384	74.5261	5.6956	0.0764243
10414449	Ap5m1	adaptor-related protein complex 5, mu 1 subunit	427.565	477.713	455.087	515.561	415.873	497.999	380.038	497.999	377.413	445.722	385.343	484.382	530.056	491.143	491.143	458.253	442.643	526.394	508.463	455.087	471.136	401.707	382.681	481.036	458.352	0.636139	1	26.2535	20.8632	458.665	32.573	0.0710169
10527115	Ap5z1	adaptor-related protein complex 5, zeta 1 subunit	198.088	212.306	206.5	209.383	202.251	219.793	210.839	206.5	196.72	199.466	164.279	200.854	178.527	202.251	200.854	209.383	205.074	218.275	205.074	190.019	174.853	186.108	179.769	172.446	197.9	7.60045e-06	4.7866e-05	23.7824	3.1046	198.004	13.6123	0.0687476
10572786	Ap1m1	adaptor-related protein complex AP-1, mu subunit 1	519.147	572.051	568.1	617.374	556.408	617.374	584.071	600.491	415.873	596.344	481.036	596.344	556.408	588.134	588.134	576.03	530.056	592.224	533.742	537.455	474.413	564.175	552.565	560.278	557.426	0.306176	0.602746	22.7263	3.30163	558.244	28.6542	0.0513291
10494957	Ap4b1	adaptor-related protein complex AP-4, beta 1	439.586	436.549	433.534	415.873	377.413	427.565	398.932	464.65	315.173	467.882	415.873	464.65	436.549	487.751	424.612	407.315	424.612	430.539	398.932	385.343	362.039	458.253	404.501	390.722	419.535	0.443329	0.808262	27.791	15.6414	422.407	23.9709	0.0567484
10475686	Ap4e1	adaptor-related protein complex AP-4, epsilon 1	142.025	154.343	155.417	167.73	142.025	176.069	139.102	166.572	111.43	152.219	135.298	151.167	155.417	162.017	151.167	149.086	137.187	177.294	166.572	153.277	136.239	158.683	128	137.187	150.23	0.639097	1	26.1462	25.0586	149.583	9.71069	0.0649183
10526754	Ap4m1	adaptor-related protein complex AP-4, mu 1	227.544	247.28	240.518	216.767	219.793	280.139	202.251	212.306	162.017	184.823	138.141	167.73	188.706	235.568	225.972	238.856	190.019	268.727	266.871	224.411	163.144	187.403	147.033	174.853	208.786	9.52217e-06	5.87914e-05	27.1032	23.9877	205.412	40.6307	0.197802
10395672	Ap4s1	adaptor-related protein complex AP-4, sigma 1	250.732	218.275	221.322	230.72	207.937	215.269	196.72	221.322	177.294	203.657	205.074	221.322	222.861	230.72	216.767	206.5	216.767	257.781	216.767	206.5	216.767	199.466	210.839	225.972	216.556	0.318908	0.623543	26	20.3938	216.825	12.5669	0.0579589
10477311	Asxl1	additional sex combs like 1	349.706	374.806	362.039	337.794	367.093	427.565	335.461	362.039	243.875	367.093	288.015	337.794	328.557	369.646	344.892	367.093	312.996	359.538	385.343	377.413	312.996	347.291	298.172	364.557	346.74	0.688165	1	26.6517	24.1699	345.152	22.4475	0.0650364
10394173	Asxl2	additional sex combs like 2 (Drosophila)	657.114	648.067	675.588	657.114	625.992	704.277	680.287	754.826	634.73	729.114	670.921	689.784	714.109	694.581	685.019	666.287	580.037	820.296	729.114	760.076	694.581	729.114	639.145	675.588	688.157	0.739937	1	21.5917	12.6787	689.124	27.3442	0.0396796
10521222	Add1	adducin 1 (alpha)	512	501.463	530.056	544.958	504.951	630.346	477.713	504.951	349.706	494.559	410.148	481.036	477.713	526.394	522.758	541.193	497.999	584.071	556.408	442.643	382.681	436.549	367.093	487.751	490.214	0.000132273	0.000614646	23.8799	0.34838	490.311	64.5152	0.13158
10463911	Add3	adducin 3 (gamma)	276.282	276.282	268.727	324.034	288.015	333.144	256	310.834	245.572	296.112	259.574	306.555	296.112	321.795	302.334	284.05	270.597	304.437	302.334	294.067	242.191	310.834	238.856	300.246	287.874	0.863245	1	23.7739	1.76705	287.939	11.5911	0.0402552
10582390	Aprt	adenine phosphoribosyl transferase	310.834	292.036	315.173	290.018	306.555	330.842	324.034	328.557	300.246	357.054	362.039	330.842	342.509	321.795	328.557	328.557	294.067	319.573	321.795	364.557	280.139	359.538	317.365	308.687	322.307	0.904653	1	26	11.5058	322.906	11.1475	0.0345224
10454655	Apc	adenomatosis polyposis coli	699.413	704.277	625.992	685.019	652.575	661.685	694.581	729.114	630.346	744.434	652.575	699.413	670.921	675.588	604.668	630.346	604.668	719.076	709.176	765.363	709.176	749.612	625.992	670.921	679.789	0.0120339	0.0353398	21.0576	14.2426	680.345	39.3963	0.0579063
10364769	Apc2	adenomatosis polyposis coli 2	79.3413	81.0084	76.1093	70.5219	78.7932	78.7932	87.4266	83.2859	81.5719	81.5719	82.1393	75.0614	77.1717	74.5429	77.7085	74.5429	78.7932	78.7932	74.028	77.7085	81.5719	79.8932	79.8932	75.0614	78.5555	0.0237799	0.0649498	22.5508	11.6813	78.6181	3.39173	0.0431418
10456184	Apcdd1	adenomatosis polyposis coli down-regulated 1	70.5219	66.257	65.7993	60.1295	69.0706	67.1819	74.5429	66.7178	76.1093	66.257	78.7932	64.4452	63.5579	64	69.551	59.7141	70.0348	65.7993	61.3929	67.6492	71.5064	72.0037	75.0614	66.257	68.0147	0.248466	0.505881	25.8016	8.82188	68.02	3.98537	0.0585912
10357878	Adora1	adenosine A1 receptor	257.781	227.544	224.411	240.518	286.026	276.282	288.015	324.034	312.996	342.509	290.018	257.781	216.767	247.28	219.793	224.411	242.191	304.437	436.549	298.172	278.204	268.727	242.191	252.476	273.296	9.22293e-09	1.30463e-07	21.5927	11.7126	276.457	54.4876	0.197093
10364030	Adora2a	adenosine A2a receptor	99.0442	88.647	96.3358	99.7331	94.3532	95.6704	91.7731	90.5097	87.4266	95.6704	97.6806	85.0359	97.0059	99.0442	100.427	95.0095	95.6704	90.5097	90.5097	90.5097	91.1392	94.3532	88.647	94.3532	93.7108	0.156922	0.342988	23.244	22.4794	93.6824	3.08592	0.0329402
10489391	Ada	adenosine deaminase	81.0084	93.7015	96.3358	85.0359	88.0347	88.647	83.2859	85.0359	72.0037	93.7015	81.5719	81.0084	92.4115	97.0059	89.2636	82.7106	93.7015	97.0059	74.5429	91.7731	81.0084	105.42	90.5097	85.6274	87.9313	0.824073	1	22.8591	5.50927	87.8956	0.796659	0.0090637
10575909	Adad2	adenosine deaminase domain containing 2	85.0359	83.2859	79.3413	75.0614	88.0347	81.5719	93.7015	82.1393	89.2636	79.3413	91.1392	75.0614	78.249	78.249	83.2859	78.7932	85.6274	88.647	78.7932	81.5719	82.7106	86.8227	89.8845	84.4485	83.3358	0.801606	1	26.9217	5.22794	83.1847	2.80253	0.0336904
10475280	Adal	adenosine deaminase-like	315.173	359.538	324.034	380.038	298.172	319.573	302.334	352.139	205.074	286.026	274.374	380.038	380.038	390.722	342.509	330.842	335.461	388.023	340.144	319.573	290.018	288.015	278.204	337.794	325.744	0.0349485	0.0914964	25.9084	21.1555	326.057	40.3555	0.123768
10493565	Adar	adenosine deaminase, RNA-specific	252.476	274.374	294.067	272.479	292.036	304.437	284.05	282.088	225.972	252.476	232.325	268.727	266.871	263.197	282.088	276.282	261.379	298.172	254.232	268.727	222.861	263.197	257.781	254.232	266.855	0.00030295	0.00129281	21.9889	3.86554	267.46	20.0473	0.0749547
10370303	Adarb1	adenosine deaminase, RNA-specific, B1	247.28	227.544	213.783	230.72	207.937	240.518	259.574	274.374	261.379	335.461	268.727	276.282	245.572	224.411	195.361	227.544	216.767	245.572	254.232	296.112	282.088	300.246	263.197	238.856	251.397	1.0999e-11	4.30503e-10	22.5349	12.9134	251.34	41.835	0.166448
10581926	Adat1	adenosine deaminase, tRNA-specific 1	106.891	95.0095	127.116	113.772	99.0442	96.3358	94.3532	100.427	75.5835	107.635	98.36	93.7015	106.891	117.784	118.603	106.891	93.0542	108.383	96.3358	103.25	84.4485	118.603	101.125	112.206	103.159	0.0468716	0.118342	21.7974	1.55031	102.843	9.90002	0.0962638
10361799	Adat2	adenosine deaminase, tRNA-specific 2	206.5	192.672	221.322	232.325	207.937	205.074	196.72	183.546	164.279	196.72	205.074	192.672	207.937	202.251	230.72	212.306	209.383	205.074	184.823	188.706	156.498	179.769	207.937	179.769	198.75	1.48734e-06	1.10814e-05	23.5006	22.9199	198.702	18.8856	0.0950449
10364814	Adat3; Scamp4	adenosine deaminase, tRNA-specific 3; secretory carrier membrane protein 4	544.958	464.65	494.559	494.559	464.65	508.463	474.413	461.44	430.539	491.143	491.143	548.748	526.394	522.758	564.175	533.742	497.999	533.742	477.713	461.44	439.586	519.147	560.278	556.408	502.61	0.00417312	0.0136759	23.6117	21.2017	502.285	37.7247	0.0751061
10413086	Adk	adenosine kinase	4973.34	5256.91	5220.6	5007.93	5148.73	5330.3	5077.84	5330.3	5184.54	5634.22	5480.15	5480.15	5367.37	5220.6	5330.3	5042.77	5330.3	5404.7	5256.91	5293.48	5367.37	5293.48	5293.48	5220.6	5272.77	0.767776	1	24.5692	13.0298	5273.98	78.7511	0.014932
10501244	Ampd2	adenosine monophosphate deaminase 2	436.549	401.707	413.001	685.019	418.766	445.722	421.679	451.944	335.461	448.822	461.44	530.056	461.44	461.44	415.873	451.944	442.643	448.822	410.148	481.036	344.892	458.253	541.193	484.382	452.176	0.661682	1	22.0539	4.75395	452.439	5.43363	0.0120096
10556302	Ampd3	adenosine monophosphate deaminase 3	67.6492	64.4452	68.5935	64	67.1819	66.257	64.8934	67.1819	60.5477	63.1189	65.7993	63.1189	69.0706	68.5935	68.1197	71.0124	64.8934	65.7993	68.5935	64.8934	64.8934	70.0348	67.1819	67.1819	66.3773	0.501841	0.888169	24	18.968	66.3773	1.15002	0.0173254
10410408	Adcy2	adenylate cyclase 2	65.3448	65.3448	63.1189	60.5477	65.3448	64	65.7993	59.7141	74.028	65.7993	69.0706	58.0812	56.1028	56.493	62.6829	67.1819	64.4452	58.0812	63.1189	64	71.0124	63.5579	63.5579	64	63.7678	0.696681	1	24.7346	8.29265	63.7313	2.70387	0.0424261
10394258	Adcy3	adenylate cyclase 3	69.551	77.7085	72.0037	70.5219	76.6386	74.5429	80.4489	75.0614	72.5046	76.6386	75.0614	74.028	76.1093	67.6492	70.0348	69.551	78.249	82.7106	69.0706	74.5429	72.5046	82.7106	75.5835	72.0037	74.3929	0.80781	1	25.0001	6.73404	74.3291	2.22809	0.0299761
10420171	Adcy4	adenylate cyclase 4	145.009	159.786	141.044	162.017	146.018	143.013	155.417	174.853	114.563	150.123	168.897	157.586	141.044	155.417	134.364	165.421	155.417	153.277	126.238	155.417	130.69	195.361	139.102	142.025	150.504	0.999996	1	21.3333	10.952	150.363	1.6515	0.0109834
10432190	Adcy6	adenylate cyclase 6	216.767	227.544	240.518	233.941	243.875	268.727	288.015	349.706	298.172	324.034	235.568	276.282	249	237.207	230.72	235.568	212.306	340.144	380.038	385.343	280.139	315.173	235.568	242.191	272.773	4.05032e-07	3.50516e-06	23.0025	10.1938	274.009	55.91	0.204045
10573747	Adcy7	adenylate cyclase 7	108.383	117.784	112.206	101.125	103.968	117.784	112.986	108.383	91.7731	106.153	107.635	87.4266	106.153	98.36	88.647	111.43	99.0442	101.829	99.7331	101.829	98.36	104.691	101.125	101.829	103.693	0.998448	1	26.6667	26.5496	103.463	2.27036	0.0219436
10437364	Adcy9	adenylate cyclase 9	372.217	382.681	382.681	385.343	451.944	556.408	455.087	504.951	382.681	448.822	344.892	415.873	367.093	404.501	393.44	401.707	407.315	501.463	576.03	430.539	337.794	424.612	294.067	347.291	415.393	1.19967e-05	7.21136e-05	23.0875	6.487	417.917	66.2764	0.158588
10538482	Adcyap1r1	adenylate cyclase activating polypeptide 1 receptor 1	86.2229	79.3413	83.2859	81.5719	79.8932	85.0359	82.7106	82.1393	81.0084	86.2229	84.4485	69.0706	79.8932	79.3413	77.1717	75.5835	86.8227	84.4485	83.2859	83.2859	83.2859	87.4266	86.2229	78.249	81.9153	0.673029	1	24	18.3504	81.9153	2.1808	0.0266226
10508382	Ak2	adenylate kinase 2	1978.24	1807.78	1663.49	1698.45	1640.59	1924.14	1884.54	2401.97	2304.12	2368.9	2241.11	2288.2	2062.24	2048	1807.78	1845.76	1618	1951	2336.28	2368.9	2401.97	2469.49	2352.53	2179.83	2068.47	8.20927e-11	2.27232e-09	22.878	13.0435	2065.76	332.828	0.161117
10466925	Ak3	adenylate kinase 3	4359.66	4389.98	4153.18	4182.07	3956.48	4096	3821.7	3929.15	3769.09	4124.49	4211.15	4329.55	4359.66	4420.52	4269.94	4211.15	4153.18	4096	4240.45	4096	4182.07	4096	4182.07	4482.23	4171.32	2.35714e-08	2.88502e-07	24.758	19.6063	4175.69	209.529	0.0501784
10472923	Ak3l2-ps	adenylate kinase 3-like 2, pseudogene	2740.08	2062.24	1884.54	2048	1458.23	1807.78	2134.97	2759.13	2797.65	2977.74	3125.78	3304	2452.44	2385.37	2048	2062.24	1509.65	2033.85	2452.44	3191.46	3147.52	3191.46	3061.45	2936.74	2482.2	1.94178e-13	1.47337e-11	22.8422	15.2314	2460.19	660.962	0.268663
10506269	Ak4	adenylate kinase 4	451.944	335.461	319.573	315.173	237.207	296.112	390.722	474.413	398.932	522.758	537.455	526.394	407.315	407.315	385.343	335.461	284.05	369.646	390.722	464.65	481.036	560.278	519.147	430.539	410.069	2.95208e-13	2.11037e-11	23.8466	14.2267	409.602	100.689	0.245821
10425461	Adsl	adenylosuccinate lyase	385.343	354.588	393.44	418.766	410.148	436.549	369.646	372.217	319.573	410.148	372.217	436.549	374.806	382.681	369.646	407.315	418.766	359.538	380.038	344.892	319.573	367.093	340.144	407.315	381.291	0.313989	0.615525	21.2861	3.71594	381.268	22.6098	0.0593016
10398859	Adssl1	adenylosuccinate synthetase like 1	359.538	354.588	390.722	357.054	372.217	442.643	342.509	324.034	249	364.557	333.144	404.501	306.555	377.413	364.557	367.093	333.144	349.706	380.038	347.291	298.172	340.144	324.034	319.573	350.093	0.518538	0.909623	25.3014	22.4484	349.969	21.7909	0.0622651
10360522	Adss	adenylosuccinate synthetase, non muscle	1045.52	1089.92	1016.93	1105.13	982.286	982.286	948.826	1031.12	891.444	1024	1024	1067.48	1136.2	1112.82	1082.39	1031.12	1031.12	1031.12	1016.93	1024	995.999	1067.48	897.644	1067.48	1029.3	0.00319392	0.0107291	27.2965	17.4427	1033.9	56.1817	0.0543394
10558535	Adgra1	adhesion G protein-coupled receptor A1	86.2229	81.0084	88.647	78.7932	89.8845	84.4485	96.3358	82.1393	84.4485	92.4115	96.3358	81.0084	91.1392	82.7106	82.1393	88.647	99.7331	88.647	79.8932	79.3413	89.8845	85.0359	90.5097	86.2229	86.8995	0.999985	1	24	7.89395	86.8995	0.538868	0.00620105
10571142	Adgra2	adhesion G protein-coupled receptor A2	113.772	112.206	111.43	122.786	107.635	105.42	106.891	112.986	99.0442	114.563	109.137	116.162	109.137	108.383	109.896	108.383	110.661	113.772	105.42	122.786	102.537	121.095	117.784	122.786	111.861	0.717842	1	22.5012	21.5838	111.755	2.66843	0.0238775
10529957	Adgra3	adhesion G protein-coupled receptor A3	989.119	910.175	843.357	1045.52	855.13	754.826	781.445	814.629	709.176	867.067	955.426	1105.13	1105.13	968.763	849.223	855.13	903.888	765.363	770.686	879.171	744.434	897.644	1009.9	1097.5	894.909	1.95192e-07	1.83224e-06	23.3577	18.0314	891.549	125.343	0.14059
10424624	Adgrb1	adhesion G protein-coupled receptor B1	63.1189	64.8934	67.6492	64.4452	64.8934	64	69.0706	65.7993	71.5064	65.7993	71.5064	60.9688	64.8934	62.6829	61.3929	64.4452	66.7178	65.7993	62.2499	64.8934	64.8934	67.1819	72.5046	72.0037	65.9712	0.354747	0.679412	26.6667	6.78972	65.922	2.28616	0.0346797
10508500	Adgrb2	adhesion G protein-coupled receptor B2	108.383	98.36	111.43	95.0095	106.891	101.829	115.36	107.635	101.125	94.3532	113.772	88.0347	99.0442	99.0442	94.3532	96.3358	112.206	96.3358	98.36	99.7331	111.43	103.968	108.383	100.427	102.575	0.948233	1	26	1.64095	102.404	2.12583	0.0207593
10446282	Adgre1	adhesion G protein-coupled receptor E1	464.65	448.822	401.707	458.253	474.413	439.586	448.822	439.586	374.806	439.586	367.093	404.501	487.751	494.559	451.944	436.549	354.588	367.093	344.892	471.136	344.892	487.751	377.413	388.023	423.684	0.784034	1	20.8591	0.851513	421.59	20.6479	0.0489763
10445953	Adgre4	adhesion G protein-coupled receptor E4	222.861	224.411	206.5	224.411	218.275	213.783	232.325	225.972	216.767	215.269	186.108	225.972	249	266.871	225.972	235.568	198.088	215.269	207.937	242.191	213.783	247.28	174.853	199.466	220.372	0.998017	1	24.6667	21.8486	220.397	5.29031	0.0240036
10580033	Adgre5; Mir1668	adhesion G protein-coupled receptor E5; microRNA 1668	580.037	522.758	515.561	560.278	497.999	548.748	544.958	512	352.139	544.958	491.143	576.03	608.874	564.175	522.758	541.193	508.463	471.136	484.382	530.056	430.539	604.668	556.408	572.051	526.721	0.0532706	0.132487	21.7325	1.48064	525.209	40.719	0.0775292
10445251	Adgrf1	adhesion G protein-coupled receptor F1	235.568	347.291	448.822	393.44	367.093	617.374	548.748	526.394	321.795	430.539	284.05	369.646	407.315	401.707	415.873	427.565	418.766	455.087	448.822	471.136	413.001	393.44	235.568	326.288	404.389	1.99359e-05	0.000113042	23.4466	5.62089	406.395	86.4047	0.212613
10445268	Adgrf5	adhesion G protein-coupled receptor F5	625.992	625.992	608.874	652.575	600.491	568.1	512	576.03	427.565	680.287	491.143	675.588	652.575	666.287	556.408	541.193	556.408	541.193	530.056	584.071	537.455	704.277	734.185	661.685	596.268	0.000358402	0.00149925	20.3975	1.1208	587.915	70.6636	0.120194
10574259	Adgrg1	adhesion G protein-coupled receptor G1	173.645	170.072	166.572	177.294	170.072	171.255	148.056	145.009	123.64	160.898	133.436	159.786	153.277	176.069	174.853	176.069	173.645	163.144	148.056	165.421	152.219	160.898	178.527	176.069	162.416	0.000331097	0.00139639	20.8294	4.04245	162.162	14.5448	0.0896929
10574276	Adgrg3	adhesion G protein-coupled receptor G3	151.167	163.144	181.019	181.019	188.706	198.088	174.853	167.73	105.42	151.167	116.97	143.013	145.009	171.255	157.586	170.072	187.403	182.278	173.645	148.056	120.259	134.364	121.095	151.167	157.687	9.17997e-11	2.5089e-09	23.2946	2.83456	158.234	28.6639	0.181149
10574246	Adgrg5	adhesion G protein-coupled receptor G5	58.4852	57.2816	67.1819	56.8859	62.6829	59.7141	64.4452	58.0812	62.6829	58.892	66.257	58.4852	60.5477	60.9688	64	54.9482	61.8199	58.892	58.4852	60.5477	62.2499	65.7993	64.8934	64.4452	61.1947	0.971596	1	26	6.05764	61.1625	0.715039	0.0116908
10367982	Adgrg6	adhesion G protein-coupled receptor G6	95.6704	82.1393	86.2229	85.6274	85.6274	85.6274	74.5429	85.6274	100.427	85.0359	76.6386	87.4266	84.4485	81.5719	89.8845	86.8227	82.7106	95.0095	89.8845	91.7731	83.8652	77.7085	67.1819	87.4266	85.3708	0.893841	1	20.4113	12.5935	85.7147	3.601	0.0420114
10573234	Adgrl1	adhesion G protein-coupled receptor L1	128	120.259	128	127.116	121.938	134.364	120.259	127.116	112.206	151.167	139.102	127.116	128.89	126.238	127.116	129.787	121.938	128	131.599	122.786	106.891	130.69	127.116	133.436	127.13	0.890057	1	26.991	13.5728	127.589	3.98356	0.0312217
10502780	Adgrl2	adhesion G protein-coupled receptor L2	2164.77	2574.36	2368.9	2721.15	2646.74	2521.38	2418.67	2683.69	2241.11	2210.26	2194.99	2179.83	2721.15	2320.15	2336.28	2352.53	2368.9	2665.15	2610.3	2401.97	2368.9	2556.58	2721.15	2556.58	2454.4	0.855361	1	26.6667	3.14031	2446.78	82.8945	0.033879
10496872	Adgrl4	adhesion G protein-coupled receptor L4	596.344	621.668	613.109	666.287	564.175	519.147	461.44	564.175	433.534	588.134	471.136	657.114	643.591	625.992	548.748	572.051	556.408	576.03	504.951	537.455	580.037	576.03	621.668	657.114	573.181	1.41211e-05	8.33769e-05	21.6036	0.582544	569.103	63.4905	0.111562
10495270	Amigo1	adhesion molecule with Ig like domain 1	184.823	202.251	176.069	192.672	198.088	181.019	216.767	178.527	179.769	176.069	200.854	170.072	176.069	178.527	174.853	174.853	179.769	200.854	176.069	207.937	191.341	205.074	209.383	206.5	189.092	0.968859	1	26.6667	23.3926	189.205	2.0105	0.0106261
10431935	Amigo2	adhesion molecule with Ig like domain 2	116.162	105.42	106.153	93.7015	97.6806	94.3532	109.137	112.206	110.661	127.116	103.25	118.603	121.095	109.137	108.383	99.7331	106.891	111.43	116.162	143.013	116.162	122.786	123.64	116.97	112.077	3.90237e-05	0.000206962	22.1218	16.3762	111.628	7.83179	0.0701596
10588849	Amigo3	adhesion molecule with Ig like domain 3	82.1393	72.0037	81.0084	79.8932	82.7106	73.0089	81.5719	80.4489	79.8932	80.4489	81.0084	79.3413	86.8227	74.5429	90.5097	76.1093	78.249	86.2229	72.0037	88.0347	88.647	87.4266	84.4485	82.1393	81.193	0.984289	1	22.7374	16.0965	81.1375	1.2866	0.015857
10499883	Adrm1	adhesion regulating molecule 1	564.175	560.278	596.344	643.591	617.374	604.668	596.344	512	477.713	515.561	512	467.882	451.944	484.382	504.951	504.951	526.394	544.958	537.455	515.561	481.036	512	548.748	530.056	533.765	0.0421713	0.107717	26.6667	24.9878	530.755	35.5423	0.0669656
10488472	Apmap	adipocyte plasma membrane associated protein	464.65	481.036	487.751	501.463	501.463	504.951	471.136	537.455	354.588	522.758	442.643	530.056	512	512	464.65	526.394	487.751	487.751	464.65	515.561	445.722	508.463	467.882	491.143	486.83	0.935042	1	20.9957	4.11042	486.745	17.5308	0.0360165
10565612	Aamdc	adipogenesis associated Mth938 domain containing	298.172	304.437	304.437	306.555	278.204	328.557	270.597	310.834	222.861	364.557	282.088	374.806	342.509	352.139	324.034	278.204	294.067	280.139	294.067	298.172	296.112	340.144	268.727	292.036	304.436	0.784927	1	26.5502	15.2535	306.385	19.6824	0.0642407
10350015	Adipor1	adiponectin receptor 1	1260.69	1176.27	1152.06	1176.27	1160.07	1184.45	1168.14	1209.34	1144.1	1314.23	1226.22	1296.13	1217.75	1184.45	1209.34	1192.69	1144.1	1251.98	1269.46	1243.34	1176.27	1260.69	1269.46	1305.15	1216.36	0.0523641	0.130552	23.8154	15.0531	1216.12	35.7751	0.0294173
10547386	Adipor2	adiponectin receptor 2	5518.27	5752.61	5673.41	5404.7	5832.91	5595.3	5404.7	5077.84	4803.93	5113.16	5442.3	5442.3	6165.49	5792.62	5873.48	5595.3	5914.33	5556.65	5184.54	5256.91	4770.75	4705.07	5293.48	5634.22	5450.18	2.96641e-08	3.52708e-07	24.1608	22.2448	5450.67	438.184	0.0803908
10459912	Adnp2	ADNP homeobox 2	174.853	171.255	150.123	196.72	140.07	147.033	135.298	155.417	141.044	131.599	138.141	170.072	163.144	179.769	157.586	152.219	152.219	158.683	163.144	150.123	131.599	142.025	179.769	167.73	156.235	0.0328137	0.0864702	24.2043	21.0045	156.292	14.4818	0.0926588
10585860	Adpgk	ADP-dependent glucokinase	324.034	310.834	312.996	308.687	292.036	272.479	282.088	306.555	254.232	302.334	342.509	326.288	354.588	304.437	292.036	310.834	294.067	274.374	268.727	296.112	274.374	333.144	340.144	324.034	304.247	3.14016e-07	2.78446e-06	23.9976	17.121	304.245	27.0709	0.0889772
10387111	Adprm	ADP-ribose/CDP-alcohol diphosphatase, manganese dependent	256	261.379	249	270.597	245.572	290.018	225.972	274.374	187.403	227.544	216.767	274.374	263.197	249	238.856	240.518	242.191	284.05	290.018	249	240.518	210.839	215.269	247.28	247.906	0.617931	1	25.4805	23.5956	247.478	17.1655	0.0693615
10439455	Adprh	ADP-ribosylarginine hydrolase	123.64	118.603	110.661	116.162	123.64	113.772	112.986	99.7331	94.3532	101.125	105.42	95.6704	113.772	123.64	109.896	125.366	110.661	101.829	96.3358	100.427	101.829	96.3358	105.42	111.43	108.863	5.70587e-05	0.000291357	22.9902	0.0482834	108.781	9.9492	0.0914607
10386370	Arf1	ADP-ribosylation factor 1	4329.55	4011.71	4153.18	4299.64	3983.99	4011.71	3983.99	3769.09	3516.68	3902.01	4211.15	4240.45	3983.99	3983.99	4096	4269.94	3983.99	4269.94	3666.02	3902.01	3848.29	3795.3	4240.45	4211.15	4027.68	0.0143031	0.0410833	24.2312	21.2342	4028.41	188.343	0.0467536
10345926	LOC102632770; Gm19587	ADP-ribosylation factor 1 pseudogene; predicted gene, 19587 [Source:MGI Symbol;Acc:MGI:5011772]	156.498	143.013	151.167	143.013	156.498	144.007	131.599	132.514	108.383	137.187	139.102	151.167	129.787	138.141	147.033	144.007	137.187	140.07	125.366	130.69	136.239	121.095	147.033	142.025	138.868	0.00961024	0.0289495	23.3044	22.2192	138.776	9.10832	0.0656331
10381744	Arf2	ADP-ribosylation factor 2	250.732	278.204	263.197	321.795	254.232	288.015	300.246	312.996	230.72	280.139	270.597	266.871	268.727	294.067	284.05	278.204	280.139	333.144	268.727	290.018	245.572	298.172	276.282	257.781	278.859	0.692041	1	23.9711	3.5399	278.875	13.622	0.0488462
10432256	Arf3	ADP-ribosylation factor 3	530.056	504.951	548.748	544.958	560.278	572.051	576.03	608.874	526.394	568.1	544.958	512	526.394	522.758	576.03	515.561	530.056	630.346	617.374	572.051	504.951	564.175	497.999	526.394	549.229	0.000215033	0.000952156	22.2851	8.16888	551.49	32.942	0.0597327
10413304	Arf4	ADP-ribosylation factor 4	1795.29	1845.76	1652	1978.24	1746.2	1871.53	1746.2	2091.03	1698.45	2091.03	2134.97	2164.77	2091.03	1884.54	1782.89	1820.35	1951	1924.14	1734.13	1937.53	2091.03	2105.58	2120.22	2033.85	1928.82	0.0182244	0.0511489	25.5909	13.1215	1935.37	118.532	0.0612453
10418244	Arf4os	ADP-ribosylation factor 4, opposite strand [Source:MGI Symbol;Acc:MGI:3642411]	60.5477	59.3016	58.4852	61.3929	65.3448	62.6829	69.0706	63.5579	61.3929	59.7141	74.028	57.2816	68.1197	60.1295	57.2816	58.0812	63.1189	66.257	58.892	67.6492	68.1197	63.5579	65.3448	60.1295	62.895	0.481381	0.860319	25.6824	7.24267	62.8206	2.74822	0.0437471
10536746	Arf5	ADP-ribosylation factor 5	922.88	809.002	820.296	765.363	843.357	792.353	760.076	734.185	648.067	724.077	719.076	765.363	699.413	820.296	797.865	786.88	694.581	760.076	734.185	704.277	680.287	709.176	714.109	709.176	754.767	0.00323647	0.0108574	24.4444	21.4634	755.012	43.0366	0.0570013
10396108	Arf6	ADP-ribosylation factor 6	1176.27	1089.92	1105.13	1200.98	1024	982.286	1052.79	1052.79	897.644	1067.48	1105.13	1144.1	1144.1	1136.2	1009.9	1105.13	1097.5	1031.12	942.272	1045.52	995.999	1168.14	1200.98	1176.27	1081.32	7.28e-05	0.000361285	22.5116	20.0024	1076.85	80.2254	0.0744999
10479490	Arfgap1	ADP-ribosylation factor GTPase activating protein 1	630.346	680.287	719.076	781.445	719.076	739.292	776.047	797.865	621.668	781.445	724.077	680.287	670.921	685.019	714.109	714.109	670.921	749.612	699.413	760.076	657.114	765.363	675.588	670.921	711.836	0.322133	0.628854	25.0213	4.51193	710.437	34.0629	0.0479464
10473874	Arfgap2	ADP-ribosylation factor GTPase activating protein 2	2778.33	2628.46	2836.7	2759.13	2876.3	2797.65	2452.44	2469.49	2320.15	2592.27	2538.92	2740.08	2702.35	2503.97	2896.31	2817.11	2486.67	2401.97	2469.49	2610.3	2401.97	2418.67	2538.92	2628.46	2611.09	0.000126024	0.000588451	23.323	22.8737	2610.36	151.086	0.0578794
10430974	Arfgap3	ADP-ribosylation factor GTPase activating protein 3	243.875	235.568	213.783	436.549	221.322	207.937	224.411	330.842	243.875	374.806	357.054	357.054	242.191	242.191	227.544	210.839	266.871	247.28	243.875	362.039	276.282	349.706	369.646	280.139	281.903	0.0737128	0.176307	23.9026	13.2945	281.805	44.2541	0.157038
10353064	Arfgef1	ADP-ribosylation factor guanine nucleotide-exchange factor 1(brefeldin A-inhibited)	1168.14	1287.18	1120.56	1305.15	1144.1	1269.46	1278.29	1448.15	1184.45	1428.22	1314.23	1323.37	1341.84	1278.29	1184.45	1136.2	1243.34	1351.18	1341.84	1438.15	1370.04	1438.15	1243.34	1217.75	1285.66	0.0101426	0.0303734	23.38	10.888	1286.18	84.5707	0.0657534
10478778	Arfgef2	ADP-ribosylation factor guanine nucleotide-exchange factor 2 (brefeldin A-inhibited)	975.501	942.272	897.644	903.888	942.272	955.426	935.763	1002.93	843.357	995.999	948.826	948.826	903.888	989.119	897.644	948.826	885.286	942.272	1009.9	1024	885.286	1060.11	935.763	942.272	946.545	0.944613	1	21.6899	13.8044	946.591	21.2506	0.0224496
10499080	Arfip1	ADP-ribosylation factor interacting protein 1	190.019	195.361	171.255	215.269	174.853	191.341	168.897	237.207	139.102	183.546	190.019	200.854	210.839	196.72	174.853	195.361	181.019	191.341	176.069	212.306	167.73	196.72	190.019	194.012	189.363	0.995597	1	22.4113	1.11796	189.322	3.38596	0.0178846
10566502	Arfip2	ADP-ribosylation factor interacting protein 2	302.334	270.597	337.794	382.681	280.139	265.028	347.291	362.039	298.172	321.795	374.806	315.173	312.996	296.112	340.144	321.795	268.727	357.054	261.379	407.315	304.437	398.932	344.892	312.996	324.36	0.981826	1	24.6168	10.9582	324.43	14.6848	0.0452633
10490672	Arfrp1	ADP-ribosylation factor related protein 1	326.288	352.139	312.996	382.681	344.892	354.588	362.039	352.139	261.379	349.706	308.687	342.509	317.365	326.288	312.996	315.173	342.509	352.139	342.509	362.039	317.365	367.093	354.588	344.892	337.708	0.86836	1	26.6667	4.77041	337.119	8.90764	0.0264229
10365637	Arl1	ADP-ribosylation factor-like 1	4451.27	4672.57	4420.52	4904.87	4359.66	4451.27	4672.57	4544.8	4837.35	4420.52	4705.07	4904.87	4513.4	4544.8	4544.8	4640.29	4737.79	4640.29	4451.27	4672.57	4513.4	5042.77	4870.99	4608.24	4630.25	0.98292	1	24.9844	13.1064	4631.97	56.4561	0.0121883
10405280	Arl10	ADP-ribosylation factor-like 10	75.0614	72.5046	68.5935	71.0124	62.6829	65.3448	69.0706	61.3929	59.3016	69.551	68.1197	81.0084	80.4489	78.7932	77.7085	74.5429	65.7993	71.0124	53.8174	64.4452	61.8199	71.5064	77.1717	75.5835	69.8456	2.2965e-08	2.82064e-07	24.3085	18.8923	69.9362	8.28936	0.118527
10415778	Arl11	ADP-ribosylation factor-like 11	62.6829	61.8199	56.1028	58.4852	65.3448	67.6492	64	61.3929	55.3304	62.6829	70.0348	53.4456	59.3016	62.2499	68.5935	55.7152	59.7141	62.2499	55.7152	64	63.5579	67.1819	66.257	59.7141	61.8009	0.995058	1	26.4219	6.09736	61.7441	1.36642	0.0221303
10440246	Arl13b	ADP-ribosylation factor-like 13B	224.411	245.572	195.361	174.853	190.019	205.074	136.239	152.219	159.786	184.823	145.009	166.572	209.383	206.5	182.278	212.306	149.086	164.279	182.278	134.364	142.025	178.527	140.07	171.255	177.179	0.000697581	0.00272296	25.8655	19.573	178.055	24.4281	0.137194
10485674	Arl14ep	ADP-ribosylation factor-like 14 effector protein	229.126	218.275	210.839	227.544	194.012	221.322	164.279	191.341	176.069	232.325	157.586	219.793	238.856	232.325	233.941	230.72	181.019	213.783	183.546	181.019	155.417	205.074	196.72	200.854	203.991	0.00060222	0.00239448	25.5891	19.6546	204.756	23.2627	0.113612
10455572	Arl14epl	ADP-ribosylation factor-like 14 effector protein-like	89.2636	78.7932	83.8652	79.3413	83.8652	86.2229	88.0347	86.8227	82.1393	81.5719	94.3532	84.4485	83.8652	84.4485	83.8652	91.1392	89.8845	95.6704	85.0359	78.7932	93.0542	90.5097	101.125	82.7106	86.6176	0.999928	1	24.1346	11.5692	86.6183	0.634071	0.00732029
10407291	Arl15	ADP-ribosylation factor-like 15	407.315	385.343	367.093	385.343	312.996	328.557	288.015	324.034	268.727	380.038	342.509	464.65	410.148	410.148	382.681	354.588	342.509	362.039	326.288	352.139	276.282	337.794	393.44	436.549	359.968	8.68463e-08	8.94843e-07	24.4812	18.6173	360.939	55.9704	0.155069
10465388	Arl2	ADP-ribosylation factor-like 2	158.683	152.219	142.025	151.167	144.007	139.102	143.013	135.298	126.238	143.013	157.586	138.141	135.298	134.364	136.239	130.69	136.239	149.086	142.025	140.07	145.009	132.514	131.599	163.144	141.949	0.977975	1	24.7099	19.9208	141.983	1.93989	0.0136628
10574204	Arl2bp	ADP-ribosylation factor-like 2 binding protein	205.074	224.411	212.306	243.875	254.232	292.036	250.732	233.941	219.793	256	212.306	215.269	212.306	225.972	268.727	261.379	250.732	296.112	243.875	265.028	219.793	202.251	187.403	221.322	236.453	3.02029e-08	3.57883e-07	22.0707	6.73743	238.708	30.7691	0.128898
10468231	Arl3	ADP-ribosylation factor-like 3	497.999	487.751	494.559	467.882	445.722	433.534	439.586	439.586	398.932	398.932	484.382	494.559	471.136	522.758	512	471.136	474.413	458.253	415.873	439.586	451.944	430.539	439.586	458.253	459.537	6.50338e-09	9.66981e-08	25.7386	19.3134	461.089	39.7745	0.0862622
10400057	Arl4a; Gm34985	ADP-ribosylation factor-like 4A; predicted gene, 34985	216.767	257.781	230.72	259.574	254.232	207.937	186.108	167.73	174.853	171.255	170.072	194.012	213.783	240.518	224.411	225.972	243.875	212.306	184.823	181.019	170.072	186.108	200.854	182.278	206.544	2.60173e-10	5.96201e-09	23.2488	23.2398	206.443	36.8493	0.178496
10356475	Arl4c	ADP-ribosylation factor-like 4C	61.8199	58.892	64.4452	60.1295	66.7178	62.2499	65.7993	61.3929	60.5477	61.8199	64.4452	59.3016	60.1295	63.1189	62.2499	56.1028	61.3929	61.8199	57.2816	64.4452	64.4452	64	68.1197	57.2816	61.9978	0.958034	1	26	2.97263	61.9125	1.08489	0.0175229
10381474	Arl4d	ADP-ribosylation factor-like 4D	155.417	225.972	159.786	192.672	243.875	225.972	199.466	191.341	106.891	170.072	159.786	190.019	229.126	222.861	152.219	164.279	177.294	107.635	152.219	135.298	177.294	135.298	159.786	172.446	175.293	0.798529	1	21.3737	2.96667	174.859	23.5004	0.134396
10482687	Arl5a	ADP-ribosylation factor-like 5A	1758.34	1897.65	1640.59	1858.6	1640.59	1675.06	1629.26	1782.89	1379.57	1595.73	1663.49	1871.53	1951	1770.57	1734.13	1758.34	1758.34	1858.6	1770.57	1807.78	1782.89	1782.89	1871.53	2076.59	1763.19	0.231947	0.478955	22.9022	22.8245	1762.06	91.8105	0.0521042
10469425	Arl5b	ADP-ribosylation factor-like 5B	1168.14	1217.75	1144.1	1152.06	1045.52	1287.18	1418.35	1478.58	1305.15	1458.23	1168.14	1389.16	1168.14	1160.07	1128.35	1144.1	1136.2	1332.57	1296.13	1509.65	1448.15	1478.58	1260.69	1192.69	1270.32	6.0185e-08	6.52381e-07	23.0484	11.458	1271.58	160.377	0.126124
10390535	Arl5c	ADP-ribosylation factor-like 5C	83.8652	82.7106	79.8932	88.0347	82.7106	76.6386	97.0059	83.8652	81.5719	74.5429	83.2859	76.6386	78.249	86.2229	87.4266	78.7932	82.1393	86.2229	68.1197	76.1093	81.0084	78.249	97.0059	82.1393	82.1854	0.999329	1	21.3333	3.99543	82.2113	2.64843	0.0322148
10440206	Arl6	ADP-ribosylation factor-like 6	126.238	116.97	116.97	128	125.366	114.563	124.5	118.603	132.514	118.603	116.97	117.784	117.784	126.238	124.5	129.787	148.056	115.36	119.428	117.784	114.563	123.64	114.563	112.206	121.708	0.77907	1	24.0433	2.89675	121.702	3.89763	0.032026
10567219	Arl6ip1	ADP-ribosylation factor-like 6 interacting protein 1	2817.11	2916.45	2876.3	2896.31	2977.74	2977.74	3213.66	3169.41	3147.52	3373.43	3104.19	3040.3	3169.41	2916.45	3019.3	2916.45	3258.52	3444.31	3169.41	3468.27	2936.74	3326.99	3169.41	2977.74	3095.13	0.00180712	0.00641559	22.6049	11.0316	3099.1	150.825	0.0486672
10525718	Arl6ip4	ADP-ribosylation factor-like 6 interacting protein 4	530.056	491.143	451.944	512	439.586	487.751	474.413	504.951	477.713	508.463	487.751	533.742	477.713	522.758	484.382	451.944	430.539	461.44	474.413	491.143	481.036	508.463	548.748	501.463	488.898	0.000412208	0.0016975	23.9186	15.1116	488.814	28.297	0.057889
10540241	Arl6ip5	ADP-ribosylation factor-like 6 interacting protein 5	820.296	873.098	820.296	809.002	843.357	814.629	739.292	754.826	694.581	792.353	770.686	879.171	861.078	843.357	855.13	849.223	826.001	826.001	781.445	749.612	724.077	776.047	873.098	867.067	810.155	5.06329e-07	4.26876e-06	22.8897	22.2591	808.934	63.2402	0.0781772
10472128	Arl6ip6	ADP-ribosylation factor-like 6 interacting protein 6	202.251	221.322	196.72	199.466	146.018	216.767	191.341	233.941	160.898	216.767	138.141	224.411	194.012	210.839	187.403	225.972	162.017	222.861	232.325	215.269	216.767	215.269	155.417	173.645	198.327	0.994382	1	21.3333	16.1333	198.205	2.3679	0.0119467
10350113	Arl8a	ADP-ribosylation factor-like 8A	564.175	613.109	625.992	643.591	560.278	694.581	652.575	661.685	564.175	675.588	494.559	596.344	537.455	568.1	600.491	600.491	552.565	670.921	661.685	652.575	600.491	568.1	451.944	556.408	598.662	0.00579502	0.0183716	24.6626	3.90786	597.245	51.0089	0.085407
10540480	Arl8b	ADP-ribosylation factor-like 8B	1698.45	1782.89	1652	1782.89	1686.71	1686.71	1710.26	1629.26	1618	1618	1530.73	1722.16	1746.2	1710.26	1770.57	1782.89	1845.76	1795.29	1698.45	1686.71	1640.59	1675.06	1686.71	1663.49	1700.84	1.59521e-05	9.25458e-05	26.9015	22.0388	1698.33	79.1997	0.0466338
10516325	Adprhl2	ADP-ribosylhydrolase like 2	166.572	192.672	187.403	190.019	190.019	173.645	203.657	188.706	176.069	191.341	178.527	171.255	157.586	174.853	177.294	172.446	176.069	178.527	184.823	176.069	176.069	191.341	184.823	174.853	180.61	0.342181	0.659067	26.5299	1.54812	179.918	6.93362	0.0385377
10548875	Art4	ADP-ribosyltransferase 4	91.7731	88.647	85.6274	75.0614	76.6386	86.2229	90.5097	82.7106	76.6386	96.3358	81.5719	85.6274	86.8227	78.249	81.5719	83.2859	94.3532	82.1393	78.7932	77.7085	83.2859	89.8845	83.8652	97.6806	84.7918	0.865502	1	25.1929	13.9516	84.9287	3.09001	0.0363836
10464704	Adrbk1	adrenergic receptor kinase, beta 1	424.612	427.565	442.643	451.944	413.001	439.586	445.722	442.643	407.315	481.036	430.539	445.722	436.549	430.539	427.565	413.001	415.873	407.315	413.001	464.65	393.44	497.999	445.722	430.539	434.522	0.835452	1	24	4.89838	434.522	6.66839	0.0153465
10532630	Adrbk2	adrenergic receptor kinase, beta 2	72.0037	75.5835	73.5167	74.028	70.5219	94.3532	74.5429	88.0347	69.551	85.0359	69.551	69.0706	70.0348	75.0614	72.0037	74.5429	67.6492	92.4115	78.249	75.5835	70.5219	74.5429	76.1093	69.551	75.5023	0.398961	0.746028	23.8925	6.5677	75.5231	4.92832	0.0652558
10416099	Adra1a	adrenergic receptor, alpha 1a	210.839	187.403	166.572	171.255	174.853	212.306	158.683	176.069	137.187	172.446	152.219	219.793	154.343	170.072	173.645	188.706	173.645	213.783	194.012	148.056	167.73	141.044	186.108	183.546	176.43	0.952538	1	25.77	21.9947	176.371	10.3353	0.0585995
10385353	Adra1b	adrenergic receptor, alpha 1b	1389.16	1351.18	1360.57	1243.34	1243.34	1251.98	955.426	786.88	770.686	820.296	897.644	1160.07	1144.1	1398.83	1305.15	1332.57	1144.1	962.071	975.501	729.114	831.746	797.865	1038.29	1184.45	1086.43	1.4122e-13	1.15241e-11	22.9731	22.705	1082.9	287.22	0.265231
10487886	Adra1d	adrenergic receptor, alpha 1d	105.42	95.6704	107.635	96.3358	117.784	100.427	113.772	111.43	104.691	105.42	140.07	83.2859	89.8845	91.7731	99.0442	97.0059	120.259	113.772	98.36	101.829	109.137	101.829	127.116	99.0442	105.458	0.874582	1	26.7635	4.96445	105.072	6.26244	0.0596014
10475800	Adra2b	adrenergic receptor, alpha 2b	196.72	172.446	191.341	249	144.007	190.019	152.219	158.683	125.366	147.033	190.019	184.823	190.019	227.544	158.683	181.019	196.72	203.657	181.019	153.277	108.383	178.527	147.033	219.793	176.973	0.0574202	0.141607	23.9328	22.2004	176.955	28.1266	0.158947
10464167	Adrb1	adrenergic receptor, beta 1	105.42	99.0442	101.829	99.7331	106.891	102.537	112.986	107.635	115.36	103.968	118.603	94.3532	104.691	96.3358	103.25	101.829	102.537	109.896	88.0347	112.206	112.986	103.968	110.661	106.153	105.038	0.0750623	0.179188	24.8138	9.23058	105.004	5.17628	0.0492958
10459288	Adrb2	adrenergic receptor, beta 2	96.3358	99.7331	97.6806	92.4115	105.42	94.3532	116.97	101.829	100.427	103.968	122.786	88.647	106.891	97.6806	99.0442	95.6704	112.986	113.772	101.829	96.3358	112.986	119.428	116.162	98.36	103.821	0.89561	1	24.0884	9.37526	103.815	4.37571	0.0421492
10577973	Adrb3	adrenergic receptor, beta 3	126.238	122.786	107.635	111.43	112.986	147.033	106.153	110.661	85.0359	124.5	83.2859	101.829	106.891	138.141	119.428	119.428	136.239	122.786	112.986	92.4115	86.2229	91.7731	89.2636	95.6704	110.451	0.00767301	0.0236745	25.4086	22.6638	110.302	14.4579	0.131076
10581311	Acd	adrenocortical dysplasia	81.0084	86.2229	81.0084	88.0347	77.1717	83.2859	82.7106	87.4266	75.0614	87.4266	77.1717	81.0084	75.5835	74.5429	81.5719	79.8932	85.0359	89.2636	84.4485	83.2859	78.249	81.5719	85.0359	81.0084	81.9595	0.709928	1	27.5378	25.9372	81.6373	2.53065	0.0309987
10426208	Adm2	adrenomedullin 2	82.1393	83.2859	81.0084	74.028	88.647	81.5719	89.8845	86.2229	95.6704	79.8932	85.6274	85.6274	82.7106	85.0359	78.249	84.4485	95.0095	82.1393	83.8652	79.8932	83.8652	93.7015	81.5719	90.5097	84.7752	0.955923	1	26.7547	6.61461	84.725	2.12111	0.0250352
10444407	Ager	advanced glycosylation end product-specific receptor	100.427	95.0095	95.0095	88.647	99.7331	89.2636	107.635	94.3532	103.968	93.0542	110.661	89.8845	90.5097	98.36	102.537	91.7731	97.6806	91.7731	89.8845	95.0095	101.125	97.0059	106.891	100.427	97.1092	0.864929	1	25.5511	8.85773	97.1001	2.87316	0.0295897
10374083	Aebp1	AE binding protein 1	71.0124	64.4452	76.1093	68.5935	72.0037	77.1717	75.5835	76.1093	63.5579	78.249	70.0348	75.0614	68.1197	76.6386	72.5046	65.7993	69.0706	75.0614	67.1819	72.5046	72.5046	75.5835	73.5167	76.6386	72.2107	0.997748	1	26	8.03997	72.1961	1.62533	0.0225127
10542557	Aebp2	AE binding protein 2	159.786	178.527	173.645	186.108	174.853	192.672	183.546	178.527	159.786	194.012	176.069	181.019	172.446	177.294	168.897	171.255	162.017	183.546	178.527	182.278	171.255	202.251	174.853	176.069	177.468	0.945143	1	26	4.75493	177.131	5.29719	0.0299054
10523647	Aff1	AF4/FMR2 family, member 1	445.722	471.136	421.679	515.561	442.643	477.713	445.722	421.679	362.039	481.036	424.612	484.382	461.44	477.713	448.822	439.586	455.087	451.944	430.539	413.001	380.038	448.822	439.586	471.136	446.318	0.139191	0.308797	22.5116	0.28833	445.747	26.0593	0.0584621
10375980	Aff4	AF4/FMR2 family, member 4	1722.16	1924.14	1858.6	1910.85	1845.76	2048	2120.22	2194.99	1937.53	2048	1871.53	1845.76	1858.6	1937.53	2005.85	1951	1910.85	2105.58	2105.58	2194.99	2120.22	2105.58	1652	1722.16	1958.23	4.57192e-06	3.03275e-05	23.2175	7.98342	1962.68	153.874	0.0784002
10523095	Afm	afamin	1552.09	1584.71	1541.37	1734.13	1530.73	1584.71	1530.73	1618	1200.98	1226.22	1499.22	1710.26	1629.26	1584.71	1710.26	1686.71	1278.29	1629.26	1573.76	1408.55	1370.04	1458.23	1710.26	1746.2	1545.78	0.00323714	0.0108574	21.1587	3.3332	1542.93	142.023	0.0920479
10576354	Afg3l1	AFG3-like AAA ATPase 1	613.109	689.784	643.591	639.145	648.067	675.588	652.575	680.287	560.278	729.114	604.668	704.277	680.287	675.588	694.581	680.287	666.287	621.668	639.145	666.287	613.109	657.114	625.992	600.491	652.555	0.98681	1	24	22.4247	652.555	13.2485	0.0203026
10459534	Afg3l2	AFG3-like AAA ATPase 2	1618	1595.73	1520.15	1618	1573.76	1675.06	1722.16	1897.65	1686.71	1937.53	1833.01	1833.01	1652	1675.06	1595.73	1640.59	1652	1833.01	1722.16	1951	1746.2	2105.58	1722.16	1722.16	1730.35	1.80704e-06	1.32521e-05	22.8501	12.1492	1730.86	135.041	0.0780195
10384555	Aftph	aftiphilin	744.434	820.296	792.353	867.067	786.88	843.357	781.445	797.865	617.374	719.076	634.73	739.292	781.445	826.001	749.612	792.353	797.865	776.047	826.001	803.414	699.413	739.292	704.277	760.076	766.665	0.000352213	0.0014768	24.8918	0.154773	765.271	59.1445	0.0772857
10510025	Agmat	agmatine ureohydrolase (agmatinase)	2740.08	2521.38	2797.65	2574.36	2977.74	2817.11	2665.15	2486.67	2194.99	2336.28	2368.9	2336.28	2336.28	2469.49	2610.3	2628.46	2610.3	2628.46	2538.92	2368.9	2105.58	2256.7	2179.83	2304.12	2493.91	6.72703e-08	7.1838e-07	23.7824	1.47986	2494.95	213.975	0.0857635
10519270	Agrn	agrin	274.374	247.28	243.875	270.597	235.568	249	243.875	247.28	209.383	256	240.518	259.574	240.518	268.727	237.207	249	235.568	263.197	276.282	266.871	209.383	240.518	243.875	266.871	248.973	0.970872	1	26.6667	19.5058	249.247	7.60083	0.0304951
10397518	Ahsa1	AHA1, activator of heat shock protein ATPase 1	1488.87	1287.18	1296.13	1314.23	1168.14	1105.13	1136.2	1176.27	989.119	1287.18	1499.22	1606.83	1573.76	1488.87	1428.22	1458.23	1332.57	1045.52	982.286	1260.69	989.119	1428.22	1418.35	1520.15	1303.35	2.02982e-10	4.90134e-09	25.4376	16.5372	1316.93	235.934	0.179154
10384672	Ahsa2	AHA1, activator of heat shock protein ATPase 2	765.363	657.114	560.278	648.067	501.463	526.394	477.713	568.1	481.036	552.565	704.277	809.002	749.612	724.077	689.784	639.145	643.591	572.051	530.056	613.109	522.758	652.575	699.413	749.612	626.548	4.89526e-11	1.45014e-09	24.7396	17.6224	629.996	118.328	0.187823
10461369	Ahnak	AHNAK nucleoprotein (desmoyokin)	196.72	196.72	203.657	190.019	167.73	196.72	172.446	200.854	153.277	213.783	183.546	200.854	194.012	196.72	182.278	176.069	212.306	186.108	188.706	195.361	177.294	200.854	182.278	205.074	190.558	0.934247	1	24.5466	18.6533	190.672	5.89843	0.0309349
10402787	Ahnak2	AHNAK nucleoprotein 2	92.4115	126.238	103.968	105.42	97.0059	106.153	121.095	106.153	97.6806	101.125	121.095	88.0347	98.36	100.427	88.0347	99.0442	110.661	109.137	99.0442	103.25	122.786	101.125	111.43	114.563	105.177	0.988721	1	24.6667	9.83987	105.169	3.23496	0.0307596
10410115	Aaed1	AhpC/TSA antioxidant enzyme domain containing 1	1314.23	1458.23	1509.65	1552.09	1520.15	1606.83	1499.22	1562.89	1269.46	1323.37	1234.75	1332.57	1389.16	1418.35	1341.84	1341.84	1520.15	1807.78	1595.73	1652	1618	1448.15	1296.13	1305.15	1454.91	3.1438e-08	3.70741e-07	26.5344	0.197753	1437.78	175.632	0.122155
10419790	Ajuba	ajuba LIM protein	176.069	150.123	159.786	187.403	144.007	155.417	148.056	146.018	92.4115	147.033	171.255	181.019	202.251	152.219	196.72	206.5	146.018	145.009	135.298	137.187	107.635	143.013	200.854	200.854	159.673	7.9736e-05	0.000391773	21.9725	0.893753	158.528	31.0587	0.19592
10516213	Akirin1	akirin 1	458.253	404.501	474.413	481.036	407.315	424.612	433.534	504.951	442.643	461.44	477.713	512	512	491.143	467.882	436.549	424.612	504.951	418.766	471.136	458.253	484.382	474.413	458.253	461.865	0.55009	0.947161	27.5884	12.1652	464.58	21.0197	0.0452445
10445006	Gm6623	akirin 1 pseudogene	541.193	584.071	556.408	625.992	512	548.748	576.03	652.575	477.713	576.03	588.134	600.491	592.224	576.03	580.037	568.1	572.051	588.134	474.413	639.145	580.037	634.73	634.73	572.051	577.128	0.937041	1	22.0539	4.64502	576.614	11.0556	0.0191734
10503917	Akirin2	akirin 2	537.455	576.03	515.561	580.037	548.748	564.175	556.408	560.278	508.463	541.193	471.136	533.742	530.056	522.758	526.394	556.408	530.056	530.056	530.056	544.958	508.463	556.408	467.882	508.463	533.549	0.37417	0.709307	26.34	0.150226	531.974	17.7695	0.0334029
10354768	Gm6644; Akr1b3	Akr1b3 pseudogene; aldo-keto reductase family 1, member B3 (aldose reductase)	367.093	349.706	372.217	364.557	347.291	388.023	296.112	340.144	380.038	415.873	396.177	401.707	377.413	354.588	359.538	354.588	413.001	380.038	335.461	312.996	337.794	328.557	308.687	367.093	360.362	0.951952	1	26	14.5367	361.551	14.7905	0.0409084
10552752	Akt1s1	AKT1 substrate 1 (proline-rich)	380.038	404.501	427.565	430.539	424.612	448.822	433.534	377.413	354.588	382.681	369.646	388.023	349.706	410.148	390.722	359.538	413.001	393.44	385.343	388.023	344.892	421.679	430.539	393.44	395.935	0.565508	0.966441	22.991	2.57051	396.243	15.4715	0.0390456
10552758	Akt1s1; Mir707	AKT1 substrate 1 (proline-rich); microRNA 707	154.343	145.009	150.123	149.086	168.897	141.044	184.823	153.277	153.277	147.033	184.823	151.167	154.343	124.5	167.73	135.298	160.898	151.167	147.033	153.277	171.255	145.009	184.823	148.056	155.262	0.934251	1	26.7805	6.23374	155.02	7.4752	0.048221
10348702	Agxt	alanine-glyoxylate aminotransferase	1209.34	1541.37	1710.26	1606.83	1833.01	2179.83	1734.13	1698.45	1398.83	1488.87	1234.75	1448.15	1176.27	1389.16	1428.22	1458.23	1722.16	1698.45	1820.35	1458.23	1468.37	1360.57	1112.82	1226.22	1516.79	2.09032e-10	4.99522e-09	25.0881	2.64437	1504.03	286.638	0.19058
10423053	Agxt2	alanine-glyoxylate aminotransferase 2	2105.58	2469.49	2521.38	2272.4	2778.33	2936.74	2469.49	2556.58	2033.85	2628.46	2320.15	2336.28	2469.49	2556.58	2556.58	2469.49	2646.74	2628.46	2702.35	2134.97	2304.12	2005.85	2033.85	2241.11	2424.1	0.000748474	0.00290718	22.2851	4.33755	2433.69	224.981	0.0924446
10564818	Anpep	alanyl (membrane) aminopeptidase	3304	2957.17	2817.11	2936.74	2759.13	2740.08	2876.3	3040.3	2896.31	3304	3019.3	3213.66	3125.78	3213.66	3082.75	3082.75	2759.13	2797.65	2936.74	3236.01	2998.45	3444.31	3040.3	3213.66	3033.14	5.6304e-05	0.000288183	23.522	16.3029	3029.75	177.143	0.0584679
10445380	Aars2	alanyl-tRNA synthetase 2, mitochondrial (putative)	206.5	224.411	206.5	222.861	210.839	219.793	222.861	229.126	162.017	215.269	196.72	215.269	182.278	227.544	215.269	200.854	221.322	206.5	203.657	216.767	198.088	230.72	215.269	210.839	210.887	0.990651	1	23.3333	1.78913	210.946	5.03393	0.0238636
10391431	Aarsd1	alanyl-tRNA synthetase domain containing 1	296.112	296.112	319.573	306.555	284.05	310.834	292.036	300.246	257.781	326.288	315.173	340.144	304.437	308.687	317.365	312.996	276.282	276.282	263.197	292.036	280.139	296.112	306.555	302.334	299.222	0.0631606	0.153963	26.2504	14.5687	300.644	15.7926	0.0525292
10523062	Alb	albumin	13216	13216	13216	12854.6	13777.2	12944	13216	13124.7	13777.2	12503.1	13216	13216	13124.7	12854.6	13034.1	13216	13307.9	13400.5	13682.1	12944	13493.7	12944	13493.7	13307.9	13211.7	0.971668	1	24.991	2.79702	13207.9	92.995	0.00704086
10496438	Adh1	alcohol dehydrogenase 1 (class I)	11346.8	11113.3	11036.5	10960.3	10809.4	10660.6	10441.2	10660.6	11036.5	10513.8	10960.3	11190.6	11036.5	11346.8	11190.6	11036.5	10587	10587	10809.4	10734.7	10734.7	10960.3	11585.2	11425.7	10948.5	8.15054e-09	1.17504e-07	23.367	18.5665	10939.6	345.476	0.0315802
10496466	Adh4	alcohol dehydrogenase 4 (class II), pi polypeptide	4153.18	4705.07	4240.45	4608.24	4482.23	4640.29	4420.52	4513.4	3590.58	3795.3	3304	3902.01	4211.15	4576.41	4737.79	4705.07	4705.07	4705.07	4770.75	4544.8	3717.2	3795.3	3516.68	3902.01	4260.11	5.92431e-09	8.90448e-08	24.2412	1.53739	4256.24	548.456	0.128859
10496475	Adh5	alcohol dehydrogenase 5 (class III), chi polypeptide	4482.23	4770.75	4608.24	4576.41	4451.27	4640.29	4482.23	4513.4	4096	4482.23	4837.35	4737.79	4096	4544.8	4640.29	4608.24	4269.94	4513.4	4482.23	4608.24	4737.79	4329.55	4513.4	4803.93	4534.42	0.96209	1	22.4925	20.8039	4531.25	64.0669	0.0141389
10496462	Adh6-ps1	alcohol dehydrogenase 6 (class V), pseudogene 1	1251.98	1398.83	1296.13	1807.78	1045.52	1243.34	1296.13	1152.06	891.444	1016.93	1060.11	1438.15	1468.37	1488.87	1562.89	1573.76	1509.65	1351.18	995.999	1251.98	709.176	1067.48	1243.34	1520.15	1276.72	4.79368e-06	3.16288e-05	21.7193	3.16099	1277.93	275.607	0.215667
10496425	Adh7	alcohol dehydrogenase 7 (class IV), mu or sigma polypeptide	199.466	198.088	195.361	184.823	170.072	179.769	177.294	184.823	159.786	168.897	177.294	212.306	182.278	186.108	192.672	172.446	168.897	168.897	177.294	196.72	203.657	186.108	199.466	221.322	185.994	0.00100548	0.00379466	21.2407	20.5445	184.639	13.3708	0.0724161
10344725	Adhfe1	alcohol dehydrogenase, iron containing, 1	3821.7	3821.7	3902.01	3565.78	3956.48	4039.61	3492.39	3468.27	3373.43	3691.52	3717.2	3691.52	3875.05	3956.48	3848.29	4039.61	3929.15	3983.99	3902.01	3444.31	3615.55	3396.89	3040.3	3640.7	3717.25	0.000186755	0.00083766	25.7699	21.7981	3716.7	248.549	0.0668737
10504606	Aldh1b1	aldehyde dehydrogenase 1 family, member B1	634.73	652.575	724.077	680.287	657.114	891.444	625.992	661.685	401.707	657.114	694.581	652.575	820.296	797.865	820.296	744.434	709.176	754.826	680.287	512	572.051	552.565	504.951	625.992	667.859	0.00441513	0.0143899	23.5042	23.3641	667.855	104.697	0.156766
10540034	Aldh1l1	aldehyde dehydrogenase 1 family, member L1	6208.38	6472.02	6517.03	6080.61	6653.97	6888.62	6295.04	5955.47	5556.65	6295.04	6653.97	6562.36	6382.92	6562.36	6608.01	6793.79	6251.56	6251.56	6122.9	5518.27	5873.48	5673.41	5634.22	6080.61	6245.51	0.0130458	0.037938	22.9731	0.309431	6243.71	316.504	0.0506917
10563130	Aldh16a1	aldehyde dehydrogenase 16 family, member A1	232.325	230.72	249	232.325	247.28	256	245.572	240.518	219.793	250.732	233.941	250.732	249	257.781	225.972	238.856	233.941	207.937	240.518	266.871	229.126	240.518	261.379	249	241.243	0.993186	1	21.3333	19.2866	240.811	4.28618	0.0177989
10467470	Aldh18a1	aldehyde dehydrogenase 18 family, member A1	68.1197	64	68.5935	70.0348	66.257	69.551	69.551	75.5835	62.2499	60.5477	67.6492	65.3448	65.3448	65.7993	65.3448	63.5579	70.5219	66.257	68.1197	65.7993	66.7178	65.3448	66.7178	64.8934	66.7459	0.660505	1	25.8655	1.17346	66.6165	1.75968	0.026415
10533345	Aldh2	aldehyde dehydrogenase 2, mitochondrial	6382.92	6427.31	6382.92	6472.02	6382.92	6608.01	6338.83	6208.38	6472.02	6295.04	6038.61	6472.02	6080.61	6382.92	6165.49	6295.04	6382.92	6080.61	6653.97	6208.38	6251.56	6122.9	6338.83	6562.36	6333.61	0.997912	1	23.8989	0.27797	6333.65	34.7684	0.00548947
10464560	Aldh3b1	aldehyde dehydrogenase 3 family, member B1	146.018	112.986	107.635	121.095	112.986	112.986	101.125	95.0095	88.647	109.896	110.661	108.383	115.36	129.787	132.514	117.784	101.125	103.25	86.2229	122.786	101.829	118.603	112.986	109.137	111.617	0.0161163	0.0457593	23.9308	20.3694	111.595	11.4938	0.102995
10460259	Aldh3b2	aldehyde dehydrogenase 3 family, member B2	78.249	88.0347	77.7085	85.0359	92.4115	109.137	86.2229	82.7106	85.6274	84.4485	85.6274	77.7085	89.8845	72.5046	79.3413	75.0614	93.0542	86.8227	89.8845	90.5097	95.0095	88.0347	98.36	87.4266	86.6173	0.0215042	0.0593148	27.9074	1.13163	85.721	6.91684	0.0806901
10460255	Aldh3b3	aldehyde dehydrogenase 3 family, member B3	424.612	393.44	404.501	415.873	396.177	385.343	439.586	390.722	451.944	382.681	471.136	337.794	415.873	367.093	415.873	415.873	390.722	393.44	364.557	374.806	407.315	477.713	410.148	342.509	402.905	0.976711	1	24.8004	9.34734	402.835	12.7815	0.031729
10509790	Aldh4a1	aldehyde dehydrogenase 4 family, member A1	1833.01	1897.65	1871.53	1871.53	2048	2194.99	1964.57	2091.03	1782.89	2091.03	1910.85	1978.24	1710.26	1910.85	1807.78	1897.65	1795.29	1675.06	1978.24	1820.35	1910.85	2033.85	1807.78	1910.85	1908.09	0.74584	1	26	5.35161	1903.39	84.2536	0.0442651
10362052	Aldh8a1	aldehyde dehydrogenase 8 family, member A1	4451.27	4576.41	4513.4	4513.4	4544.8	4640.29	4269.94	4182.07	3821.7	4011.71	3875.05	4240.45	4482.23	4737.79	4640.29	4451.27	4513.4	4803.93	4420.52	4096	4182.07	3769.09	3743.05	4329.55	4325.4	1.38807e-08	1.86297e-07	24.3389	23.3738	4324.55	371.507	0.0859065
10351414	Aldh9a1	aldehyde dehydrogenase 9, subfamily A1	3350.13	3492.39	3420.52	3444.31	3565.78	3929.15	3213.66	3565.78	3326.99	3468.27	3373.43	3420.52	3326.99	3492.39	3565.78	3516.68	3492.39	3717.2	3666.02	3281.18	3304	3326.99	3236.01	3444.31	3455.87	0.0289372	0.0772433	22.0666	5.37932	3463.55	131.423	0.0379445
10461979	Aldh1a1	aldehyde dehydrogenase family 1, subfamily A1	8659.09	8964.45	8422.31	8779.97	8719.32	8659.09	8248.98	8659.09	8023.41	8539.88	8480.89	8422.31	8779.97	9152.82	8719.32	8719.32	8841.04	8599.28	8841.04	8079.22	8364.13	8248.98	8480.89	8902.53	8596.14	0.00230311	0.00798154	23.4351	22.4954	8594.5	280.415	0.0326273
10564417	Aldh1a3	aldehyde dehydrogenase family 1, subfamily A3	72.5046	73.5167	77.1717	73.0089	75.5835	70.0348	75.5835	79.8932	78.7932	76.1093	76.1093	66.7178	71.5064	66.7178	71.0124	71.0124	74.5429	78.7932	70.5219	75.0614	77.7085	77.7085	78.249	67.6492	73.9796	0.0555443	0.137309	25.5456	5.82446	73.827	3.35775	0.0454813
10466624	Aldh1a7	aldehyde dehydrogenase family 1, subfamily A7	3281.18	3590.58	3666.02	3717.2	3929.15	3902.01	3640.7	3640.7	3082.75	3615.55	3615.55	3615.55	3902.01	4011.71	4011.71	3956.48	3516.68	3444.31	3691.52	3258.52	3640.7	3169.41	3444.31	3743.05	3628.64	0.000681925	0.00266907	21.6264	3.7803	3633.01	261.121	0.0718745
10386652	Aldh3a2	aldehyde dehydrogenase family 3, subfamily A2	3590.58	3590.58	3304	3444.31	3875.05	3213.66	3396.89	3717.2	3666.02	3492.39	3281.18	3769.09	3640.7	3875.05	3666.02	3565.78	3666.02	3541.14	3929.15	3875.05	3795.3	3691.52	3516.68	4039.61	3630.96	0.999848	1	24.626	16.2881	3631.45	18.8107	0.00517994
10401473	Aldh6a1	aldehyde dehydrogenase family 6, subfamily A1	4096	4544.8	4359.66	4420.52	4576.41	4544.8	4299.64	4513.4	4299.64	4482.23	4329.55	4420.52	4359.66	4359.66	4420.52	4153.18	4576.41	4420.52	4608.24	4359.66	4420.52	4420.52	4299.64	4299.64	4399.39	0.561782	0.961294	25.3639	2.43936	4394.85	81.2666	0.0184913
10458960	Aldh7a1	aldehyde dehydrogenase family 7, member A1	5955.47	5996.9	6080.61	5873.48	6080.61	6165.49	5955.47	5673.41	5595.3	5673.41	5914.33	6122.9	6038.61	6208.38	6251.56	6165.49	5955.47	5914.33	6038.61	5792.62	5404.7	5712.87	5792.62	5873.48	5926.5	4.15358e-07	3.5661e-06	23.2946	23.131	5925.76	235.407	0.039726
10346374	Aox1	aldehyde oxidase 1	1734.13	1807.78	1652	2062.24	2076.59	1710.26	1884.54	1698.45	1795.29	1758.34	1499.22	1710.26	1795.29	2091.03	1833.01	1845.76	2062.24	1652	2076.59	1820.35	1541.37	1686.71	1770.57	1820.35	1807.68	0.0357385	0.0933105	21.864	4.50815	1813.34	137.243	0.075685
10346485	Aox2	aldehyde oxidase 2	70.0348	64.4452	69.551	61.8199	71.0124	71.5064	71.0124	68.1197	73.5167	63.1189	72.5046	64	64	71.5064	68.1197	69.0706	65.7993	68.1197	70.0348	64.4452	69.0706	66.257	70.5219	64.8934	68.02	0.958299	1	22.8939	8.92047	68.065	1.20191	0.0176583
10346410	Aox3	aldehyde oxidase 3	4904.87	5556.65	5480.15	6038.61	5873.48	5556.65	6208.38	6338.83	5556.65	5712.87	5113.16	5256.91	5634.22	5480.15	5752.61	5595.3	6251.56	5518.27	5634.22	5914.33	5595.3	5293.48	5007.93	4737.79	5583.85	3.63916e-05	0.000194433	22.691	6.34031	5604.84	394.212	0.0703342
10408335	Aldh5a1	aldhehyde dehydrogenase family 5, subfamily A1	792.353	903.888	837.532	855.13	837.532	891.444	820.296	826.001	739.292	879.171	744.434	849.223	781.445	916.506	837.532	820.296	765.363	792.353	910.175	849.223	770.686	867.067	843.357	843.357	832.236	0.994548	1	23.3333	1.00741	832.327	14.501	0.0174223
10515352	Akr1a1	aldo-keto reductase family 1, member A1 (aldehyde reductase)	5256.91	5184.54	5184.54	5184.54	5367.37	5042.77	5184.54	5256.91	4904.87	5220.6	5007.93	5148.73	5148.73	5220.6	5330.3	5148.73	4938.99	4973.34	5148.73	5367.37	4870.99	5404.7	5148.73	5148.73	5158.09	0.995562	1	22	20.2263	5154.59	46.5875	0.00903805
10537157	Akr1b10	aldo-keto reductase family 1, member B10 (aldose reductase)	71.0124	74.5429	59.7141	60.5477	57.2816	63.5579	58.0812	68.5935	58.892	57.68	54.5686	64	59.3016	69.0706	57.2816	72.0037	61.3929	63.5579	64	55.7152	64	60.1295	62.6829	63.5579	62.5486	0.926695	1	26.6667	19.4423	62.651	2.72176	0.0434432
10543859	Akr1b3	aldo-keto reductase family 1, member B3 (aldose reductase)	369.646	349.706	372.217	359.538	342.509	382.681	296.112	342.509	380.038	415.873	388.023	388.023	372.217	359.538	364.557	349.706	407.315	380.038	337.794	308.687	340.144	328.557	300.246	364.557	358.343	0.958786	1	26	14.6053	359.459	13.8616	0.0385624
10537146	Akr1b8	aldo-keto reductase family 1, member B8	63.1189	64	63.1189	75.5835	64.4452	64.8934	56.493	63.5579	48.5029	67.1819	56.1028	60.1295	62.6829	65.7993	56.1028	60.1295	63.1189	54.5686	58.0812	57.2816	53.4456	61.8199	62.6829	66.257	61.2124	0.0949805	0.220352	21.0576	2.67089	61.019	4.15296	0.0680601
10407445	Akr1c12	aldo-keto reductase family 1, member C12	625.992	652.575	576.03	625.992	613.109	584.071	530.056	643.591	572.051	639.145	584.071	689.784	685.019	639.145	648.067	604.668	572.051	625.992	689.784	613.109	680.287	630.346	666.287	625.992	625.717	0.513332	0.902872	21.6475	19.3133	623.534	23.763	0.0381101
10403303	Akr1c13	aldo-keto reductase family 1, member C13	666.287	680.287	608.874	685.019	666.287	648.067	657.114	694.581	709.176	685.019	608.874	719.076	661.685	709.176	630.346	639.145	617.374	564.175	776.047	699.413	704.277	666.287	621.668	670.921	666.216	0.880393	1	22.1261	13.7947	665.989	23.4365	0.0351905
10403291	Akr1c14	aldo-keto reductase family 1, member C14	5752.61	5712.87	5184.54	5330.3	5042.77	5480.15	5042.77	6165.49	5792.62	6122.9	6165.49	6382.92	6122.9	6038.61	5404.7	5293.48	5330.3	5293.48	6208.38	6165.49	6427.31	6562.36	6208.38	6208.38	5809.97	5.38234e-09	8.23294e-08	22.8151	15.5261	5792.36	481.825	0.0831828
10403312	Akr1c19	aldo-keto reductase family 1, member C19	1924.14	1910.85	1530.73	1675.06	1562.89	1468.37	1820.35	2179.83	2241.11	2304.12	2256.7	2076.59	2256.7	2005.85	1663.49	1734.13	1438.15	1488.87	2194.99	2320.15	2683.69	2521.38	2179.83	2288.2	1988.59	1.05964e-09	2.00865e-08	23.2398	14.6226	1980.56	381.452	0.192598
10407456	Akr1c20	aldo-keto reductase family 1, member C20	3191.46	3169.41	3061.45	3125.78	3082.75	2797.65	2797.65	3236.01	2759.13	2916.45	3213.66	3258.52	3373.43	3191.46	3147.52	3147.52	2998.45	2916.45	2817.11	2916.45	3125.78	3019.3	3061.45	3213.66	3064.1	1.41015e-06	1.0593e-05	24.7287	17.2433	3069.25	173.778	0.0566192
10403322	Akr1c6	aldo-keto reductase family 1, member C6	6295.04	6608.01	6562.36	6700.25	6888.62	7131.55	6746.86	7538.18	6841.04	6888.62	6746.86	6746.86	7033.37	6608.01	6746.86	6517.03	7231.1	7033.37	7281.4	6888.62	7131.55	6700.25	6562.36	6608.01	6834.84	0.000260311	0.00112613	22.4983	9.31627	6848.5	264.641	0.0386422
10537306	Akr1d1	aldo-keto reductase family 1, member D1	2304.12	2336.28	2210.26	2149.82	2225.63	2272.4	1858.6	2120.22	1758.34	2368.9	2538.92	2521.38	2452.44	2418.67	2241.11	2288.2	2134.97	2048	2225.63	1807.78	2336.28	2120.22	2164.77	2610.3	2229.72	0.000233216	0.00102402	25.3137	16.4126	2241.06	212.108	0.0946464
10407467	Akr1e1	aldo-keto reductase family 1, member E1	885.286	989.119	1009.9	982.286	942.272	1045.52	891.444	948.826	724.077	922.88	820.296	995.999	1031.12	1031.12	968.763	975.501	962.071	975.501	975.501	855.13	792.353	809.002	814.629	929.3	928.246	0.000201249	0.000896396	23.2946	0.0353882	928.107	87.2071	0.0939623
10509635	Akr7a5	aldo-keto reductase family 7, member A5 (aflatoxin aldehyde reductase)	1795.29	1722.16	1710.26	1820.35	1663.49	1710.26	1606.83	1509.65	1478.58	1468.37	1448.15	1595.73	1520.15	1595.73	1458.23	1573.76	1468.37	1398.83	1573.76	1488.87	1478.58	1448.15	1552.09	1640.59	1571.93	0.370422	0.703976	23.5269	22.714	1571.73	57.1321	0.0363498
10513912	Aldoart1	aldolase 1 A, retrogene 1	56.493	51.6251	60.1295	58.0812	60.1295	58.4852	62.6829	55.3304	78.249	53.0765	78.249	56.8859	53.4456	57.68	54.5686	59.7141	62.2499	60.1295	67.1819	53.0765	54.9482	60.9688	64	69.0706	60.2688	0.975107	1	26	7.51656	60.2114	3.00977	0.0499866
10568050	Aldoa	aldolase A, fructose-bisphosphate	1097.5	935.763	1160.07	1269.46	995.999	1082.39	1176.27	1323.37	1209.34	1398.83	1389.16	1112.82	1016.93	1074.91	1097.5	1128.35	1031.12	1168.14	1192.69	1448.15	1192.69	1341.84	1192.69	1184.45	1175.85	0.000620001	0.00245446	23.639	10.861	1176.15	125.322	0.106553
10512904	Aldob	aldolase B, fructose-bisphosphate	8539.88	8599.28	8779.97	8599.28	8364.13	8422.31	8539.88	8779.97	8599.28	8659.09	9410.14	9280.58	8902.53	8902.53	8719.32	8659.09	8364.13	8599.28	8480.89	8841.04	8659.09	8659.09	8964.45	8779.97	8712.72	0.000119743	0.000562465	25.5156	14.0744	8727.28	248.459	0.0284693
10379153	Aldoc	aldolase C, fructose-bisphosphate	694.581	670.921	786.88	625.992	613.109	831.746	526.394	714.109	680.287	962.071	831.746	694.581	724.077	729.114	809.002	770.686	657.114	729.114	689.784	600.491	675.588	560.278	576.03	675.588	701.22	0.995764	1	26	15.5711	704.493	40.8328	0.0579605
10505779	Acer2	alkaline ceramidase 2	445.722	497.999	451.944	442.643	359.538	347.291	448.822	427.565	367.093	497.999	404.501	512	461.44	430.539	401.707	410.148	433.534	481.036	396.177	427.565	377.413	512	504.951	467.882	437.813	0.114645	0.260454	22.3873	17.912	435.584	34.5502	0.0793194
10565712	Acer3	alkaline ceramidase 3	224.411	229.126	181.019	250.732	192.672	191.341	177.294	210.839	132.514	181.019	186.108	243.875	250.732	257.781	206.5	183.546	203.657	200.854	207.937	221.322	194.012	202.251	183.546	235.568	206.194	0.230492	0.476519	24.6581	21.3293	206.369	21.4499	0.10394
10517587	Alpl	alkaline phosphatase, liver/bone/kidney	604.668	377.413	317.365	372.217	268.727	276.282	252.476	315.173	369.646	497.999	588.134	675.588	504.951	533.742	410.148	418.766	292.036	274.374	250.732	451.944	372.217	458.253	519.147	568.1	415.421	1.46216e-13	1.17653e-11	25.8555	14.6915	427.358	159.157	0.37242
10401795	Alkbh1	alkB, alkylation repair homolog 1 (E. coli)	141.044	168.897	159.786	158.683	143.013	148.056	173.645	170.072	137.187	160.898	147.033	155.417	167.73	163.144	154.343	164.279	159.786	181.019	140.07	167.73	132.514	186.108	153.277	172.446	158.591	0.98911	1	20.9306	4.86301	158.658	4.0928	0.0257963
10532802	Alkbh2	alkB, alkylation repair homolog 2 (E. coli)	195.361	198.088	215.269	222.861	222.861	202.251	237.207	249	206.5	225.972	209.383	198.088	187.403	196.72	198.088	187.403	221.322	227.544	213.783	233.941	209.383	237.207	249	210.839	214.811	0.00011422	0.000539304	27.3074	2.86296	212.988	18.1749	0.0853331
10485282	Alkbh3	alkB, alkylation repair homolog 3 (E. coli)	584.071	596.344	634.73	666.287	652.575	744.434	596.344	630.346	481.036	675.588	576.03	584.071	608.874	643.591	685.019	643.591	652.575	680.287	648.067	604.668	572.051	576.03	512	576.03	617.693	9.19267e-05	0.000444475	23.3521	2.84753	618.686	54.7278	0.0884582
10526487	Alkbh4	alkB, alkylation repair homolog 4 (E. coli)	144.007	134.364	139.102	139.102	128	120.259	128	116.97	125.366	112.206	134.364	127.116	130.69	124.5	152.219	140.07	126.238	130.69	119.428	134.364	115.36	131.599	139.102	141.044	130.59	0.0146168	0.0419007	23.6995	21.1106	130.527	9.40588	0.072061
10376685	Alkbh5	alkB, alkylation repair homolog 5 (E. coli)	1398.83	1370.04	1370.04	1509.65	1296.13	1287.18	1418.35	1509.65	1278.29	1499.22	1408.55	1332.57	1418.35	1332.57	1323.37	1332.57	1341.84	1468.37	1418.35	1499.22	1418.35	1629.26	1448.15	1389.16	1404.09	0.595675	0.997598	22.6622	12.1125	1404.51	49.419	0.035186
10551865	Alkbh6	alkB, alkylation repair homolog 6 (E. coli)	481.036	430.539	442.643	512	374.806	481.036	424.612	474.413	340.144	522.758	530.056	526.394	481.036	544.958	474.413	474.413	374.806	445.722	410.148	471.136	396.177	455.087	515.561	512	462.329	0.0171551	0.0483596	26.7796	13.6437	467.263	45.7759	0.0979662
10446214	Alkbh7	alkB, alkylation repair homolog 7 (E. coli)	172.446	172.446	186.108	205.074	160.898	190.019	163.144	137.187	90.5097	134.364	122.786	182.278	158.683	191.341	179.769	173.645	167.73	138.141	142.025	119.428	110.661	132.514	164.279	171.255	156.947	2.56388e-10	5.89828e-09	21.616	2.49639	156.329	34.1267	0.218301
10582925	Alkbh8	alkB, alkylation repair homolog 8 (E. coli)	249	270.597	274.374	294.067	254.232	247.28	216.767	249	191.341	233.941	216.767	280.139	290.018	276.282	256	296.112	250.732	272.479	247.28	238.856	206.5	265.028	224.411	238.856	251.669	5.24219e-05	0.000270393	24.1947	22.2091	251.71	29.7353	0.118133
10395414	Agmo	alkylglycerol monooxygenase	2556.58	2740.08	2503.97	2538.92	2486.67	2469.49	2352.53	2646.74	2320.15	2628.46	2592.27	2817.11	2936.74	2740.08	2628.46	2538.92	2486.67	2646.74	2740.08	2538.92	2778.33	2610.3	2778.33	2778.33	2618.95	0.019204	0.0535681	22.7651	18.6321	2613.09	115.46	0.0441853
10473024	Agps	alkylglycerone phosphate synthase	176.069	182.278	163.144	210.839	164.279	168.897	166.572	176.069	145.009	173.645	172.446	207.937	183.546	181.019	174.853	167.73	164.279	194.012	168.897	179.769	155.417	174.853	172.446	173.645	174.902	0.868422	1	24.742	19.6281	175.05	7.25812	0.0414631
10520638	Atraid	all-trans retinoic acid induced differentiation factor	3590.58	3444.31	3565.78	3373.43	3565.78	3326.99	3396.89	3444.31	3444.31	3281.18	3468.27	3590.58	3444.31	3350.13	3304	3350.13	3281.18	3326.99	3420.52	3492.39	3420.52	3666.02	3875.05	3615.55	3459.97	0.00270928	0.00922647	21.5455	18.4495	3449.7	112.709	0.0326719
10513630	Ambp	alpha 1 microglobulin/bikunin	8719.32	8539.88	8539.88	8599.28	8422.31	8659.09	8779.97	8599.28	8480.89	8192	8539.88	8192	8306.36	8539.88	8364.13	8248.98	8248.98	8248.98	8306.36	9026.81	8659.09	8779.97	8364.13	8306.36	8485.99	0.806417	1	26.6667	17.2197	8474.66	138.88	0.0163877
10461277	Ganab	alpha glucosidase 2 alpha neutral subunit	2272.4	2194.99	2164.77	2210.26	2164.77	2194.99	2194.99	2134.97	1937.53	2256.7	2210.26	2352.53	2288.2	2320.15	2288.2	2194.99	2120.22	2033.85	2062.24	2164.77	2120.22	2194.99	2320.15	2194.99	2191.34	0.00026971	0.00116185	23.5429	18.5013	2189.67	90.5078	0.0413341
10606263	Atrx	alpha thalassemia/mental retardation syndrome X-linked homolog (human)	584.071	617.374	572.051	675.588	552.565	652.575	584.071	670.921	491.143	648.067	604.668	617.374	643.591	592.224	560.278	564.175	576.03	670.921	652.575	680.287	625.992	643.591	508.463	576.03	606.859	0.938971	1	22.6667	9.09232	607.809	20.6378	0.0339545
10450622	Atat1	alpha tubulin acetyltransferase 1	335.461	340.144	317.365	359.538	300.246	300.246	274.374	250.732	221.322	247.28	233.941	328.557	326.288	377.413	344.892	352.139	352.139	340.144	259.574	286.026	229.126	259.574	263.197	294.067	299.741	2.74241e-11	9.17672e-10	24.4315	22.1108	299.903	61.6567	0.205589
10586130	Aagab	alpha- and gamma-adaptin binding protein	218.275	227.544	235.568	249	261.379	272.479	212.306	216.767	150.123	222.861	195.361	219.793	240.518	263.197	247.28	237.207	199.466	237.207	209.383	216.767	176.069	196.72	172.446	227.544	221.052	3.36552e-05	0.000181382	22.1461	2.30053	221.087	29.2507	0.132304
10526712	Azgp1	alpha-2-glycoprotein 1, zinc	7231.1	7643.41	7486.11	7590.61	7643.41	7434.4	7281.4	7434.4	7131.55	7281.4	7332.05	7383.04	7383.04	7538.18	7281.4	7281.4	7281.4	7434.4	7538.18	7643.41	7750.1	7332.05	7332.05	7434.4	7420.95	0.969269	1	26	1.20556	7414.61	79.8203	0.0107653
10434689	Ahsg	alpha-2-HS-glycoprotein	10809.4	11036.5	11113.3	11036.5	11036.5	10884.6	11036.5	11190.6	11190.6	10587	11113.3	11268.4	10734.7	10884.6	10884.6	10960.3	11036.5	10884.6	11190.6	10960.3	11036.5	10884.6	10884.6	11190.6	10993.2	0.996801	1	26	6.00895	10991.2	43.1304	0.00392409
10541354	A2m	alpha-2-macroglobulin	89.8845	85.6274	92.4115	85.0359	102.537	84.4485	97.0059	96.3358	103.25	101.125	98.36	93.7015	91.7731	88.0347	87.4266	91.1392	91.1392	91.1392	101.829	91.1392	110.661	95.0095	91.1392	88.647	93.7	0.00250154	0.00859857	22.2752	12.1851	93.8176	6.21534	0.0662492
10502050	Alpk1	alpha-kinase 1	85.0359	83.2859	74.5429	69.0706	71.0124	82.7106	90.5097	93.0542	104.691	107.635	76.1093	82.1393	99.0442	93.0542	93.0542	84.4485	68.1197	90.5097	81.0084	111.43	83.2859	82.7106	62.6829	75.5835	85.1971	0.788555	1	23.4351	10.8447	85.238	7.54276	0.0884905
10423090	Amacr; Slc45a2	alpha-methylacyl-CoA racemase; solute carrier family 45, member 2	2817.11	2896.31	2916.45	3040.3	2977.74	3326.99	3304	3444.31	2998.45	3326.99	2740.08	3082.75	2817.11	2936.74	3213.66	3169.41	3191.46	3169.41	3191.46	3516.68	2977.74	3147.52	2665.15	2817.11	3070.2	5.97835e-06	3.84911e-05	22.1769	8.88281	3085.99	226.27	0.0733218
10381211	Naglu	alpha-N-acetylglucosaminidase (Sanfilippo disease IIIB)	398.932	369.646	380.038	359.538	362.039	413.001	362.039	342.509	270.597	369.646	352.139	407.315	388.023	427.565	367.093	390.722	340.144	326.288	330.842	312.996	317.365	333.144	372.217	407.315	362.548	9.46634e-05	0.000455797	22.6085	21.8977	361.381	36.2847	0.100406
10607116	Ammecr1	Alport syndrome, mental retardation, midface hypoplasia and elliptocytosis chromosomal region gene 1	62.6829	72.5046	63.1189	73.5167	63.1189	76.6386	61.8199	83.2859	62.2499	73.5167	60.5477	73.0089	76.6386	70.5219	75.5835	67.6492	66.257	92.4115	68.1197	63.5579	62.6829	60.5477	58.4852	58.892	68.6399	0.806717	1	22.708	2.46465	68.7004	3.47074	0.0505199
10589654	Als2cl	ALS2 C-terminal like	200.854	172.446	181.019	243.875	166.572	168.897	151.167	145.009	116.97	165.421	181.019	224.411	178.527	200.854	210.839	200.854	159.786	159.786	127.116	150.123	119.428	158.683	202.251	212.306	174.926	6.38374e-08	6.86808e-07	21.9664	0.316229	173.136	36.8666	0.212935
10539617	Alms1	Alstrom syndrome 1	103.25	113.772	101.829	101.829	91.1392	103.25	88.647	83.2859	79.3413	83.2859	98.36	103.25	101.829	101.125	100.427	101.829	83.8652	91.1392	86.8227	75.0614	82.1393	78.249	75.5835	99.0442	92.848	8.91788e-07	7.05438e-06	23.992	20.8447	92.8461	10.822	0.116559
10383436	Aspscr1	alveolar soft part sarcoma chromosome region, candidate 1 (human)	1016.93	879.171	968.763	873.098	955.426	968.763	885.286	855.13	826.001	910.175	843.357	903.888	873.098	968.763	922.88	955.426	910.175	826.001	916.506	873.098	786.88	849.223	861.078	891.444	896.69	0.021924	0.060338	24.8012	21.5278	896.984	40.0718	0.044674
10393844	Alyref	Aly/REF export factor	1002.93	843.357	826.001	929.3	843.357	879.171	739.292	942.272	634.73	873.098	948.826	968.763	955.426	1052.79	982.286	942.272	942.272	989.119	792.353	781.445	843.357	809.002	885.286	982.286	891.208	0.000460672	0.00187609	27.4767	17.0257	899.88	94.9456	0.105509
10351636	Alyref2	Aly/REF export factor 2	210.839	216.767	195.361	219.793	159.786	190.019	173.645	181.019	116.97	176.069	212.306	192.672	227.544	194.012	227.544	243.875	184.823	213.783	139.102	176.069	145.009	183.546	191.341	195.361	190.302	5.71624e-05	0.0002918	24.3696	21.0585	190.503	31.0272	0.16287
10371970	Amdhd1	amidohydrolase domain containing 1	1924.14	2304.12	2538.92	2740.08	2628.46	2977.74	2538.92	2076.59	1541.37	1618	1530.73	1652	1833.01	2241.11	2538.92	2418.67	2556.58	2759.13	2503.97	1937.53	1734.13	1573.76	1438.15	1640.59	2135.28	0	0	23.4925	2.92283	2144.62	603.858	0.281569
10448441	Amdhd2	amidohydrolase domain containing 2	377.413	347.291	340.144	330.842	347.291	374.806	369.646	401.707	385.343	464.65	398.932	388.023	367.093	359.538	364.557	319.573	344.892	367.093	369.646	410.148	404.501	445.722	436.549	349.706	377.713	2.20509e-10	5.21147e-09	22.9525	12.7077	377.509	42.9762	0.113842
10381361	Aoc2	amine oxidase, copper containing 2 (retina-specific)	73.0089	71.0124	78.249	72.5046	74.028	66.257	86.2229	75.0614	72.0037	81.0084	91.1392	75.0614	67.6492	76.6386	77.1717	69.0706	76.1093	83.2859	66.257	83.2859	78.249	85.0359	79.8932	74.5429	76.3644	0.86729	1	24.683	10.4137	76.3709	3.33638	0.0436865
10349431	Acmsd	amino carboxymuconate semialdehyde decarboxylase	1024	837.532	709.176	699.413	544.958	786.88	522.758	461.44	278.204	608.874	922.88	1067.48	1314.23	1209.34	1016.93	1038.29	809.002	461.44	359.538	354.588	401.707	530.056	621.668	781.445	723.41	7.34535e-12	3.04938e-10	26.1563	17.7475	747.313	359.665	0.481278
10365136	Aes	amino-terminal enhancer of split	3769.09	3590.58	3640.7	3691.52	3640.7	3516.68	3640.7	3350.13	3304	3666.02	3492.39	3590.58	3615.55	3795.3	3821.7	3821.7	3590.58	3516.68	3541.14	3590.58	3420.52	3666.02	3666.02	3717.2	3610.67	0.000277568	0.00119362	22.1716	0.890071	3606.85	142.638	0.0395463
10502232	Aimp1	aminoacyl tRNA synthetase complex-interacting multifunctional protein 1	230.72	252.476	238.856	290.018	256	292.036	286.026	319.573	263.197	296.112	270.597	280.139	257.781	265.028	242.191	238.856	284.05	266.871	310.834	312.996	288.015	266.871	259.574	256	271.867	1.47063e-05	8.63611e-05	23.9754	8.06921	271.886	25.2474	0.0928604
10535502	Aimp2	aminoacyl tRNA synthetase complex-interacting multifunctional protein 2	261.379	254.232	254.232	259.574	240.518	252.476	230.72	254.232	219.793	256	245.572	288.015	225.972	242.191	235.568	240.518	216.767	199.466	224.411	259.574	235.568	245.572	288.015	254.232	245.191	0.0163064	0.0462461	21.4472	18.7277	243.654	16.1408	0.0662448
10596465	Acy1	aminoacylase 1	515.561	481.036	487.751	436.549	418.766	464.65	467.882	526.394	340.144	639.145	556.408	580.037	515.561	537.455	508.463	515.561	377.413	464.65	471.136	501.463	455.087	576.03	442.643	541.193	492.541	0.0140387	0.0404244	26.616	13.1154	497.684	52.1767	0.104839
10571891	Aadat	aminoadipate aminotransferase	2105.58	2320.15	2320.15	2194.99	2320.15	2503.97	2336.28	2574.36	2149.82	2368.9	2256.7	2452.44	2486.67	2486.67	2272.4	2352.53	2721.15	2288.2	2210.26	2503.97	2418.67	2210.26	1924.14	2033.85	2325.51	0.786507	1	23.4761	5.30255	2327.54	93.1174	0.0400067
10530787	Aasdh	aminoadipate-semialdehyde dehydrogenase	184.823	219.793	219.793	218.275	203.657	218.275	168.897	162.017	138.141	156.498	150.123	179.769	210.839	203.657	209.383	210.839	202.251	191.341	170.072	150.123	130.69	177.294	181.019	186.108	185.153	1.31894e-12	7.2668e-11	22.4375	1.3891	184.935	35.3343	0.191063
10590654	Aasdhppt	aminoadipate-semialdehyde dehydrogenase-phosphopantetheinyl transferase	739.292	910.175	910.175	989.119	879.171	843.357	749.612	770.686	630.346	797.865	694.581	867.067	873.098	873.098	962.071	843.357	935.763	770.686	739.292	786.88	661.685	831.746	826.001	792.353	819.895	1.06704e-06	8.28534e-06	22.7346	0.734613	819.152	107.342	0.13104
10543333	Aass	aminoadipate-semialdehyde synthase	3691.52	4011.71	3821.7	3666.02	3956.48	4153.18	3875.05	3795.3	3444.31	3691.52	3929.15	4011.71	3875.05	4011.71	4011.71	3875.05	3902.01	4011.71	3848.29	3590.58	3821.7	3983.99	3590.58	3848.29	3850.76	0.620087	1	22.5116	2.6007	3852.59	109.393	0.0283946
10513608	Alad	aminolevulinate, delta-, dehydratase	3691.52	3350.13	3691.52	3691.52	3590.58	3666.02	3769.09	4067.71	3666.02	4182.07	3929.15	3848.29	3420.52	3666.02	3640.7	3769.09	3191.46	3444.31	3281.18	3769.09	3615.55	3902.01	3769.09	3769.09	3682.57	0.0206916	0.0573018	26.6667	9.32336	3691.64	227.145	0.0615295
10596454	Alas1	aminolevulinic acid synthase 1	4269.94	4299.64	2936.74	3848.29	2977.74	2574.36	5673.41	7181.15	6936.54	6936.54	7643.41	5752.61	4837.35	4096	4870.99	4870.99	3717.2	4938.99	5293.48	6080.61	5634.22	7967.99	6936.54	6562.36	5284.88	1.06423e-08	1.47762e-07	25.4217	10.475	5314.4	1653.53	0.311141
10602372	Alas2	aminolevulinic acid synthase 2, erythroid	1418.35	1541.37	1652	1530.73	1734.13	1606.83	1640.59	1629.26	1323.37	1488.87	1418.35	1438.15	1686.71	1758.34	1698.45	1698.45	1562.89	1341.84	1458.23	1606.83	1314.23	1418.35	1379.57	1499.22	1535.21	9.88642e-05	0.000472995	21.3545	4.16664	1537.3	131.172	0.0853266
10588883	Amt	aminomethyltransferase	704.277	910.175	1031.12	1105.13	1144.1	1176.27	867.067	770.686	548.748	670.921	484.382	604.668	709.176	867.067	968.763	955.426	948.826	897.644	873.098	694.581	592.224	477.713	522.758	568.1	795.538	1.11022e-15	2.40086e-13	25.045	0.010513	788.409	250.78	0.318084
10390381	Npepps	aminopeptidase puromycin sensitive	685.019	770.686	680.287	781.445	699.413	744.434	709.176	792.353	689.784	729.114	675.588	739.292	675.588	744.434	704.277	675.588	734.185	792.353	724.077	797.865	685.019	744.434	652.575	680.287	721.136	0.622664	1	25.4376	1.99289	719.614	26.27	0.0365057
10479099	Npepl1	aminopeptidase-like 1	803.414	837.532	837.532	867.067	831.746	831.746	814.629	826.001	820.296	861.078	792.353	855.13	776.047	861.078	792.353	814.629	792.353	843.357	873.098	873.098	776.047	849.223	820.296	849.223	829.139	0.99848	1	26	3.36858	828.475	8.67549	0.0104716
10454469	Ammecr1l	AMME chromosomal region gene 1-like	922.88	855.13	843.357	861.078	831.746	962.071	879.171	948.826	719.076	873.098	781.445	897.644	879.171	903.888	849.223	843.357	867.067	916.506	885.286	935.763	837.532	820.296	749.612	942.272	866.896	0.977564	1	23.4654	4.14105	867.3	19.9397	0.0229905
10398635	Amn	amnionless	81.0084	78.7932	65.7993	69.551	77.7085	75.5835	92.4115	78.249	72.5046	70.0348	81.0084	69.0706	70.5219	69.551	71.5064	66.257	81.0084	75.5835	67.6492	74.028	75.0614	86.2229	83.8652	77.7085	75.4453	0.870432	1	26.6667	5.99872	75.2861	3.96243	0.0526316
10373036	Os9	amplified in osteosarcoma	2452.44	2320.15	2225.63	2352.53	2304.12	2352.53	2288.2	2048	2033.85	2179.83	2225.63	2225.63	2304.12	2336.28	2385.37	2320.15	2336.28	2304.12	2134.97	2120.22	2019.8	2134.97	2048	2241.11	2237.25	1.92618e-07	1.81489e-06	24.4697	21.9212	2237.72	127.818	0.0571197
10501555	Amy1	amylase 1, salivary	1937.53	2304.12	2194.99	2105.58	2304.12	2019.8	2120.22	2194.99	2091.03	2256.7	2091.03	2352.53	2288.2	2134.97	2120.22	2062.24	2272.4	2076.59	2304.12	2120.22	2164.77	2179.83	2320.15	2179.83	2174.84	0.996893	1	23.3333	17.2979	2174.14	25.3077	0.0116403
10501500	Amy2a5; Amy2a3	amylase 2a5; amylase 2a3	164.279	247.28	179.769	146.018	194.012	145.009	171.255	159.786	608.874	188.706	219.793	182.278	167.73	143.013	178.527	182.278	302.334	148.056	230.72	160.898	317.365	159.786	196.72	174.853	207.056	0.748753	1	22.3368	14.0049	206.284	44.2621	0.214569
10501511	Amy2a5; Amy2a4; Amy2a3; Amy2a2	amylase 2a5; amylase 2a4; amylase 2a3; amylase 2a2	164.279	247.28	179.769	146.018	194.012	145.009	171.255	159.786	608.874	188.706	219.793	182.278	167.73	143.013	178.527	182.278	302.334	148.056	230.72	160.898	317.365	159.786	196.72	174.853	207.056	0.748753	1	22.3368	14.0049	206.284	44.2621	0.214569
10501544	Amy2a5; Amy2a4; Amy2a3; Amy2a2; Amy2a1	amylase 2a5; amylase 2a4; amylase 2a3; amylase 2a2; amylase 2a1	143.013	221.322	153.277	128	170.072	126.238	150.123	137.187	533.742	165.421	195.361	156.498	145.009	122.786	158.683	156.498	263.197	126.238	200.854	141.044	290.018	141.044	167.73	153.277	181.11	0.739156	1	22.418	13.9329	180.424	40.101	0.22226
10501494	Amy2b	amylase 2b	65.3448	83.8652	65.7993	50.5626	72.5046	56.493	65.7993	64	330.842	73.0089	82.1393	68.1197	65.3448	60.5477	66.7178	75.0614	137.187	60.1295	87.4266	59.3016	147.033	63.5579	77.7085	70.0348	85.3554	0.772224	1	22.7933	13.3316	85.0643	25.8808	0.30425
10501699	Agl	amylo-1,6-glucosidase, 4-alpha-glucanotransferase	831.746	749.612	666.287	760.076	689.784	781.445	754.826	929.3	885.286	1031.12	826.001	809.002	704.277	709.176	704.277	699.413	680.287	855.13	982.286	916.506	855.13	975.501	803.414	935.763	813.985	9.91987e-07	7.76182e-06	21.753	13.5856	814.647	116.108	0.142525
10440491	App	amyloid beta (A4) precursor protein	1009.9	929.3	929.3	1002.93	879.171	962.071	814.629	910.175	843.357	942.272	885.286	955.426	922.88	1002.93	975.501	942.272	935.763	1009.9	910.175	903.888	803.414	975.501	955.426	1009.9	933.807	0.144549	0.319253	24.4249	20.6232	934.269	51.1776	0.0547782
10365056	Apba3	amyloid beta (A4) precursor protein-binding, family A, member 3	734.185	613.109	634.73	704.277	613.109	596.344	584.071	556.408	548.748	533.742	652.575	634.73	588.134	639.145	621.668	613.109	584.071	530.056	519.147	592.224	519.147	621.668	634.73	680.287	606.226	1.076e-05	6.54069e-05	21.3246	0.742773	602.056	53.7964	0.0893546
10530287	Apbb2	amyloid beta (A4) precursor protein-binding, family B, member 2	342.509	321.795	317.365	369.646	333.144	380.038	352.139	359.538	304.437	382.681	328.557	354.588	319.573	354.588	326.288	328.557	298.172	340.144	352.139	367.093	310.834	369.646	319.573	359.538	341.357	0.969061	1	26	5.35336	340.768	10.5654	0.0310046
10458355	Apbb3	amyloid beta (A4) precursor protein-binding, family B, member 3	225.972	259.574	249	212.306	207.937	237.207	288.015	324.034	235.568	302.334	227.544	263.197	212.306	252.476	233.941	243.875	233.941	288.015	259.574	294.067	247.28	321.795	245.572	243.875	254.558	0.138107	0.306668	22.0918	12.2911	255.164	25.8055	0.101133
10561927	Aplp1	amyloid beta (A4) precursor-like protein 1	70.0348	68.5935	73.0089	65.3448	74.028	62.2499	79.3413	69.551	72.5046	71.5064	77.1717	67.6492	63.5579	59.7141	76.6386	65.7993	66.7178	65.7993	63.5579	67.1819	65.7993	73.0089	72.0037	65.3448	69.0045	0.909836	1	26.6667	6.17356	68.9192	2.35904	0.034229
10592023	Aplp2	amyloid beta (A4) precursor-like protein 2	3691.52	3640.7	3541.14	3565.78	3615.55	3492.39	3444.31	3468.27	3468.27	3565.78	3590.58	3492.39	3848.29	3666.02	3848.29	3691.52	3590.58	3769.09	3743.05	3590.58	3590.58	3666.02	3691.52	3615.55	3620.32	0.153845	0.337243	26.6667	19.4795	3624.15	103.933	0.0286779
10389373	Appbp2	amyloid beta precursor protein (cytoplasmic tail) binding protein 2	1144.1	1168.14	1136.2	1226.22	1052.79	1226.22	1160.07	1209.34	955.426	1217.75	1105.13	1209.34	1192.69	1152.06	1152.06	1200.98	1184.45	1200.98	1089.92	1136.2	1089.92	1089.92	1160.07	1168.14	1151.17	0.912692	1	22.8004	0.859729	1151.06	32.7232	0.0284286
10354979	Als2; Mpp4	amyotrophic lateral sclerosis 2 (juvenile); membrane protein, palmitoylated 4 (MAGUK p55 subfamily member 4)	1499.22	1573.76	1595.73	1573.76	1488.87	1323.37	1351.18	1209.34	1060.11	1448.15	1305.15	1595.73	1686.71	1663.49	1552.09	1488.87	1675.06	1184.45	1226.22	1234.75	1074.91	1305.15	1438.15	1652	1425.26	2.47777e-09	4.21329e-08	22.0682	0.407269	1415.59	234.063	0.165346
10487513	Anapc1	anaphase promoting complex subunit 1	826.001	855.13	843.357	879.171	814.629	879.171	831.746	843.357	680.287	855.13	803.414	837.532	843.357	855.13	855.13	843.357	861.078	855.13	831.746	826.001	734.185	820.296	797.865	831.746	829.331	0.035123	0.0918839	23.9053	23.2858	829.339	36.1734	0.0436172
10573048	Anapc10	anaphase promoting complex subunit 10	168.897	184.823	181.019	187.403	170.072	179.769	166.572	182.278	171.255	167.73	177.294	170.072	174.853	168.897	177.294	183.546	159.786	191.341	165.421	171.255	164.279	199.466	174.853	172.446	175.443	0.999592	1	24	0.410703	175.443	1.39707	0.00796312
10383423	Anapc11	anaphase promoting complex subunit 11	179.769	171.255	186.108	172.446	166.572	173.645	156.498	152.219	139.102	153.277	163.144	160.898	153.277	167.73	182.278	186.108	164.279	177.294	155.417	149.086	133.436	156.498	149.086	158.683	162.838	2.01746e-08	2.52493e-07	24.2557	22.368	162.857	15.4221	0.0946972
10588223	Anapc13	anaphase promoting complex subunit 13	786.88	749.612	803.414	803.414	744.434	770.686	729.114	685.019	675.588	754.826	749.612	786.88	754.826	734.185	770.686	792.353	770.686	630.346	744.434	719.076	630.346	734.185	699.413	792.353	742.182	0.00260717	0.00891738	23.1858	21.9349	741.565	41.2574	0.0556356
10369295	Anapc16	anaphase promoting complex subunit 16	634.73	714.109	724.077	689.784	670.921	643.591	648.067	584.071	448.822	600.491	596.344	666.287	689.784	729.114	675.588	675.588	639.145	670.921	560.278	648.067	564.175	648.067	568.1	630.346	638.353	1.17816e-06	9.02332e-06	23.8466	22.1612	638.242	68.7726	0.107753
10469965	Anapc2	anaphase promoting complex subunit 2	467.882	418.766	451.944	494.559	467.882	526.394	481.036	427.565	333.144	501.463	382.681	458.253	415.873	464.65	458.253	471.136	455.087	448.822	464.65	458.253	388.023	439.586	390.722	424.612	445.468	0.191182	0.405722	23.0074	2.88333	446.157	30.0932	0.0674498
10521863	Anapc4	anaphase promoting complex subunit 4	272.479	298.172	270.597	333.144	280.139	354.588	245.572	304.437	219.793	335.461	249	290.018	324.034	296.112	321.795	328.557	284.05	304.437	310.834	274.374	250.732	257.781	278.204	290.018	290.597	0.481073	0.859947	22.1769	3.41082	291.175	23.1647	0.0795558
10525406	Anapc7	anaphase promoting complex subunit 7	240.518	272.479	247.28	278.204	284.05	319.573	280.139	290.018	218.275	292.036	235.568	276.282	265.028	265.028	259.574	247.28	266.871	268.727	272.479	296.112	245.572	284.05	257.781	256	267.455	0.601841	1	26.2136	2.89989	266.258	14.0815	0.0528868
10555576	Anapc15	anaphase prompoting complex C subunit 15	342.509	328.557	328.557	321.795	310.834	312.996	265.028	254.232	216.767	276.282	268.727	280.139	298.172	349.706	328.557	340.144	326.288	317.365	306.555	268.727	250.732	272.479	252.476	288.015	296.068	8.22342e-13	4.92267e-11	26.6498	20.6188	296.497	44.2757	0.14933
10372091	Anapc15-ps	anaphase prompoting complex C subunit 15, pseudogene [Source:MGI Symbol;Acc:MGI:3646302]	298.172	328.557	326.288	333.144	296.112	296.112	243.875	247.28	203.657	243.875	227.544	288.015	292.036	385.343	328.557	330.842	330.842	290.018	284.05	225.972	250.732	240.518	229.126	272.479	283.048	8.94917e-12	3.61398e-10	24.0222	22.5488	283.054	59.9624	0.211841
10533549	Anapc5	anaphase-promoting complex subunit 5	643.591	630.346	648.067	699.413	630.346	652.575	613.109	657.114	568.1	657.114	680.287	709.176	670.921	719.076	666.287	689.784	600.491	625.992	648.067	652.575	634.73	648.067	639.145	680.287	652.694	0.217302	0.45233	21.1007	1.11909	650.521	26.1263	0.0401621
10539279	Aup1	ancient ubiquitous protein 1	3040.3	2936.74	2876.3	3040.3	2896.31	2896.31	2817.11	2778.33	2856.44	2998.45	2876.3	2998.45	2778.33	2998.45	2876.3	2916.45	2817.11	2957.17	2896.31	2856.44	2836.7	3019.3	3061.45	2916.45	2914.24	0.482183	0.861219	23.5047	20.2302	2913.57	43.0805	0.0147861
10408861	Adtrp	androgen dependent TFPI regulating protein	1398.83	1408.55	1418.35	1408.55	1438.15	1438.15	1448.15	1530.73	1389.16	1552.09	1296.13	1389.16	1448.15	1520.15	1499.22	1478.58	1509.65	1398.83	1541.37	1573.76	1428.22	1468.37	1200.98	1458.23	1443.4	0.656022	1	20.8555	10.0991	1448.62	46.1319	0.0318453
10600901	Ar	androgen receptor	183.546	210.839	233.941	207.937	274.374	181.019	157.586	247.28	230.72	250.732	265.028	240.518	199.466	222.861	202.251	210.839	176.069	213.783	268.727	190.019	190.019	252.476	254.232	292.036	223.179	0.831313	1	25.8454	12.2213	224.249	18.8373	0.084002
10367973	Aig1	androgen-induced 1	315.173	290.018	302.334	292.036	306.555	317.365	302.334	300.246	240.518	315.173	304.437	280.139	335.461	304.437	319.573	317.365	276.282	304.437	310.834	296.112	266.871	276.282	270.597	265.028	296.234	0.802138	1	25.8836	21.0928	296.342	11.8738	0.0400678
10367816	Adgb	androglobin	90.5097	103.968	100.427	81.5719	89.2636	100.427	85.0359	81.5719	77.1717	76.6386	63.1189	77.1717	89.8845	98.36	79.3413	87.4266	75.5835	83.8652	83.2859	84.4485	71.0124	71.0124	67.1819	77.7085	83.1661	0.0122612	0.0358976	26.288	21.7925	83.0882	7.0212	0.0845029
10401684	Angel1	angel homolog 1 (Drosophila)	156.498	148.056	146.018	147.033	153.277	166.572	151.167	141.044	128	149.086	144.007	130.69	133.436	142.025	153.277	138.141	133.436	155.417	154.343	130.69	130.69	139.102	138.141	147.033	144.049	0.863268	1	24.3515	0.627327	144.013	4.50375	0.0312733
10352690	Angel2	angel homolog 2 (Drosophila)	584.071	572.051	522.758	515.561	467.882	497.999	424.612	515.561	481.036	604.668	515.561	584.071	608.874	639.145	564.175	522.758	461.44	484.382	519.147	487.751	481.036	537.455	515.561	541.193	527.031	7.37779e-08	7.77793e-07	26.0969	15.7038	532.072	60.7606	0.114196
10355554	Aamp	angio-associated migratory protein	1226.22	1226.22	1234.75	1305.15	1287.18	1389.16	1389.16	1468.37	1418.35	1618	1438.15	1428.22	1323.37	1287.18	1226.22	1260.69	1269.46	1251.98	1370.04	1520.15	1379.57	1488.87	1428.22	1314.23	1356.2	6.19087e-09	9.26488e-08	24.8118	9.52831	1355.7	129.859	0.0957874
10411199	Aggf1	angiogenic factor with G patch and FHA domains 1	328.557	312.996	324.034	359.538	288.015	312.996	290.018	349.706	237.207	296.112	280.139	335.461	347.291	349.706	340.144	347.291	306.555	315.173	304.437	333.144	278.204	302.334	300.246	304.437	314.322	0.0308329	0.081761	24.8789	21.5563	314.501	24.7536	0.0787076
10419158	Ang6	angiogenin, ribonuclease A family, member 6	106.153	111.43	116.97	99.7331	118.603	119.428	120.259	113.772	130.69	114.563	124.5	99.7331	106.153	104.691	106.153	108.383	118.603	115.36	120.259	120.259	126.238	109.137	109.137	105.42	113.568	6.93267e-05	0.000346233	22.3359	10.3848	113.964	8.49735	0.074562
10414537	Ang; Rnase4	angiogenin, ribonuclease, RNase A family, 5; ribonuclease, RNase A family 4	5077.84	4608.24	4608.24	4211.15	5077.84	4938.99	5673.41	5220.6	4938.99	5148.73	4904.87	4640.29	4544.8	4544.8	4640.29	4513.4	4973.34	5007.93	5293.48	5256.91	5184.54	4904.87	4299.64	4513.4	4863.61	2.5396e-08	3.07884e-07	21.3545	11.7529	4892	412.292	0.0842789
10607189	Amot	angiomotin	91.7731	86.8227	89.2636	81.0084	85.6274	95.0095	89.2636	97.6806	71.0124	93.0542	77.1717	95.0095	88.647	89.2636	81.5719	85.0359	82.1393	104.691	91.7731	93.0542	83.2859	86.2229	76.1093	86.8227	87.5548	0.95959	1	20.8939	11.6476	87.8152	2.78657	0.0317322
10590918	Amotl1	angiomotin-like 1	134.364	127.116	126.238	125.366	123.64	139.102	129.787	125.366	116.162	121.938	134.364	158.683	125.366	136.239	134.364	132.514	131.599	139.102	121.095	130.69	130.69	144.007	113.772	151.167	131.364	0.900894	1	26.832	17.6069	131.688	4.23809	0.0321827
10588226	Amotl2	angiomotin-like 2	237.207	229.126	233.941	215.269	221.322	221.322	229.126	215.269	232.325	235.568	238.856	233.941	221.322	240.518	222.861	222.861	230.72	227.544	232.325	247.28	210.839	261.379	247.28	249	231.55	0.108109	0.247196	23.3248	15.8817	231.358	7.64798	0.0330569
10477042	Angpt4	angiopoietin 4	60.9688	63.1189	63.5579	61.3929	65.7993	60.1295	64.4452	64.4452	62.6829	60.5477	68.5935	55.3304	58.892	54.1917	63.5579	60.5477	66.257	62.6829	58.4852	59.7141	61.3929	66.257	67.1819	61.8199	62.1663	0.987951	1	26.6667	4.12491	62.0442	1.57118	0.0253235
10471555	Angptl2	angiopoietin-like 2	372.217	317.365	364.557	377.413	282.088	407.315	300.246	424.612	393.44	464.65	415.873	354.588	342.509	385.343	342.509	317.365	359.538	374.806	407.315	404.501	382.681	430.539	298.172	388.023	371.153	0.0950154	0.220403	21.4989	14.1612	371.117	36.627	0.098694
10506125	Angptl3	angiopoietin-like 3	7332.05	7643.41	7643.41	7434.4	7804.01	7281.4	6984.79	7082.29	6984.79	6472.02	7231.1	7383.04	7383.04	7434.4	7281.4	7332.05	7332.05	7434.4	7750.1	7033.37	7696.57	7181.15	7281.4	7696.57	7338.05	0.239295	0.491197	23.451	21.2308	7335.33	213.412	0.0290937
10450038	Angptl4	angiopoietin-like 4	501.463	922.88	831.746	380.038	714.109	544.958	1060.11	948.826	948.826	861.078	689.784	652.575	487.751	797.865	689.784	704.277	770.686	891.444	786.88	1089.92	968.763	948.826	630.346	464.65	761.983	0.00577099	0.0183055	23.1544	10.367	764.613	168.038	0.219769
10591350	Angptl6	angiopoietin-like 6	174.853	170.072	178.527	176.069	137.187	195.361	150.123	178.527	163.144	173.645	170.072	165.421	174.853	184.823	155.417	159.786	164.279	177.294	187.403	171.255	172.446	188.706	172.446	187.403	172.046	0.963045	1	20.7816	19.1546	171.586	4.19462	0.0244462
10583753	Angptl8	angiopoietin-like 8	1640.59	803.414	2740.08	1341.84	820.296	694.581	1530.73	1663.49	1562.89	903.888	2665.15	1858.6	1910.85	1089.92	2628.46	2574.36	556.408	1820.35	584.071	2876.3	1379.57	2592.27	2486.67	2486.67	1717.14	0.759532	1	23.3223	18.6036	1707.07	365.64	0.214191
10381962	Ace3; Ace	angiotensin I converting enzyme (peptidyl-dipeptidase A) 3; angiotensin I converting enzyme (peptidyl-dipeptidase A) 1	62.2499	61.3929	60.5477	58.0812	58.0812	56.1028	63.5579	56.493	55.7152	70.5219	58.892	55.7152	56.493	64	56.1028	55.3304	57.2816	63.5579	58.0812	58.4852	59.7141	60.5477	68.5935	60.1295	59.8195	0.892532	1	23.3733	14.7312	59.7841	1.88721	0.031567
10404376	Agtr1a	angiotensin II receptor, type 1a	1845.76	2091.03	2105.58	2048	2134.97	2401.97	2134.97	1964.57	1606.83	1722.16	1408.55	1629.26	1770.57	2005.85	2149.82	2164.77	2033.85	2538.92	2435.5	1910.85	1663.49	1520.15	1530.73	1746.2	1940.18	2.97026e-11	9.69537e-10	24.0552	2.29343	1939.52	365.005	0.188193
10497475	Agtr1b	angiotensin II receptor, type 1b	65.3448	67.6492	69.0706	64	68.5935	58.4852	69.0706	60.5477	78.7932	64	64.4452	64.4452	56.8859	60.1295	62.6829	65.3448	69.551	65.7993	68.1197	54.9482	72.5046	57.2816	63.1189	59.3016	64.588	0.877754	1	22.9306	12.8486	64.5833	0.758495	0.0117444
10518455	Agtrap	angiotensin II, type I receptor-associated protein	79.3413	72.5046	73.0089	67.6492	69.551	73.5167	66.257	60.5477	64.4452	64	70.5219	68.5935	67.6492	72.5046	70.0348	67.6492	72.5046	75.0614	70.0348	61.3929	61.8199	72.5046	75.0614	76.6386	69.6997	0.274234	0.549294	25.0175	20.0594	69.7858	3.90706	0.0559865
10582658	Agt	angiotensinogen (serpin peptidase inhibitor, clade A, member 8)	6653.97	6382.92	6165.49	6382.92	6427.31	6122.9	6472.02	6208.38	5914.33	5914.33	5792.62	6165.49	5996.9	6208.38	6382.92	6382.92	6208.38	6165.49	5955.47	5914.33	5556.65	6338.83	6251.56	5996.9	6165.06	0.0833677	0.19652	23.0704	0.761464	6165.3	169.763	0.0275353
10570894	Ank1	ankyrin 1, erythroid	61.3929	62.6829	60.9688	57.2816	67.1819	59.7141	66.257	63.1189	55.3304	67.1819	64.4452	59.3016	61.3929	58.0812	62.6829	58.0812	62.2499	64.4452	58.4852	58.4852	61.8199	61.8199	63.1189	60.5477	61.5028	0.997046	1	26.6667	5.98568	61.4666	0.895002	0.0145608
10501971	Ank2	ankyrin 2, brain	70.5219	76.6386	74.5429	74.028	75.5835	75.0614	74.028	68.5935	80.4489	93.0542	67.1819	72.0037	73.5167	78.7932	83.8652	79.8932	79.3413	69.551	70.5219	66.257	71.5064	70.0348	68.1197	74.028	74.4631	0.83159	1	24.6667	1.52517	74.4586	0.200329	0.00269048
10363786	Ank3	ankyrin 3, epithelial	191.341	195.361	167.73	177.294	179.769	272.479	195.361	268.727	191.341	250.732	145.009	187.403	179.769	232.325	186.108	187.403	186.108	243.875	290.018	192.672	196.72	177.294	130.69	176.069	200.067	0.00498429	0.0160425	20.5135	11.9385	203.473	32.4867	0.159661
10546137	Abtb1	ankyrin repeat and BTB (POZ) domain containing 1	312.996	357.054	337.794	347.291	380.038	415.873	369.646	442.643	342.509	442.643	328.557	342.509	335.461	382.681	367.093	333.144	347.291	415.873	424.612	396.177	330.842	380.038	304.437	276.282	363.062	0.00156961	0.00563718	22.8687	8.03088	364.785	39.2899	0.107707
10474181	Abtb2	ankyrin repeat and BTB (POZ) domain containing 2	471.136	398.932	410.148	388.023	380.038	347.291	170.072	141.044	128	181.019	237.207	380.038	404.501	481.036	410.148	407.315	427.565	212.306	134.364	159.786	171.255	222.861	288.015	407.315	306.642	1.1624e-13	9.71477e-12	22.9183	22.345	303.817	160.573	0.528521
10378126	Ankfy1	ankyrin repeat and FYVE domain containing 1	504.951	515.561	491.143	537.455	533.742	576.03	556.408	600.491	415.873	630.346	560.278	556.408	564.175	537.455	541.193	497.999	533.742	526.394	537.455	564.175	487.751	584.071	497.999	537.455	537.023	0.995949	1	26	8.23784	536.954	13.4774	0.0250998
10527896	Ankib1	ankyrin repeat and IBR domain containing 1	613.109	608.874	548.748	652.575	552.565	580.037	564.175	657.114	572.051	643.591	596.344	657.114	608.874	592.224	548.748	576.03	552.565	604.668	634.73	689.784	604.668	648.067	576.03	617.374	604.169	0.126497	0.284318	20.9918	15.5927	603.329	30.7763	0.0510109
10454912	Ankhd1	ankyrin repeat and KH domain containing 1	873.098	1016.93	935.763	1024	897.644	989.119	922.88	1016.93	786.88	935.763	861.078	935.763	935.763	935.763	948.826	929.3	867.067	975.501	955.426	1009.9	903.888	942.272	797.865	867.067	927.687	0.638931	1	26.1563	25.4747	924.914	38.425	0.0415444
10524150	Ankle2	ankyrin repeat and LEM domain containing 2	390.722	421.679	398.932	467.882	421.679	451.944	421.679	481.036	324.034	439.586	374.806	436.549	445.722	433.534	407.315	407.315	418.766	455.087	464.65	451.944	398.932	471.136	396.177	418.766	424.995	0.864847	1	25.9755	0.86865	423.662	17.3511	0.040955
10395376	Ankmy2	ankyrin repeat and MYND domain containing 2	178.527	186.108	176.069	196.72	173.645	200.854	165.421	172.446	134.364	177.294	159.786	188.706	177.294	192.672	187.403	195.361	164.279	191.341	172.446	144.007	135.298	144.007	164.279	182.278	173.359	0.000118112	0.000556161	23.0231	0.320345	173.278	18.7216	0.108044
10443244	Anks1	ankyrin repeat and SAM domain containing 1	274.374	272.479	270.597	288.015	263.197	278.204	290.018	296.112	243.875	292.036	274.374	276.282	276.282	266.871	268.727	261.379	257.781	265.028	276.282	284.05	282.088	276.282	268.727	280.139	274.3	0.880999	1	25.3333	9.75935	274.336	6.24484	0.0227635
10348618	Asb1	ankyrin repeat and SOCS box-containing 1	132.514	124.5	126.238	125.366	134.364	130.69	146.018	130.69	154.343	142.025	138.141	122.786	122.786	116.162	130.69	134.364	133.436	133.436	128.89	146.018	118.603	147.033	145.009	129.787	133.079	0.0709454	0.170324	24.2251	8.82863	133.043	8.02765	0.0603388
10403273	Asb13	ankyrin repeat and SOCS box-containing 13	1408.55	1269.46	1269.46	1278.29	1152.06	1074.91	989.119	910.175	814.629	903.888	867.067	1097.5	1176.27	1351.18	1251.98	1269.46	1120.56	1067.48	910.175	989.119	820.296	897.644	1136.2	1260.69	1095.26	2.60079e-11	8.78781e-10	23.4072	22.061	1093.18	229.728	0.210146
10356489	Asb18	ankyrin repeat and SOCS box-containing 18	59.7141	66.7178	61.8199	61.3929	67.1819	62.2499	63.1189	58.892	64.8934	53.8174	67.1819	61.8199	58.0812	60.5477	60.5477	58.0812	59.3016	62.2499	61.8199	58.892	61.3929	61.8199	63.5579	63.5579	61.6104	0.999999	1	24	21.732	61.6104	0.0862776	0.00140037
10402325	Asb2	ankyrin repeat and SOCS box-containing 2	94.3532	96.3358	88.0347	85.0359	101.829	91.7731	83.8652	91.7731	77.1717	86.2229	97.6806	88.0347	101.125	85.6274	101.829	83.8652	83.8652	91.7731	79.8932	92.4115	85.0359	90.5097	100.427	95.6704	90.5892	0.381897	0.721019	20.9958	1.0259	90.1525	4.79537	0.0531918
10374983	Asb3; Gpr75	ankyrin repeat and SOCS box-containing 3; G protein-coupled receptor 75	302.334	300.246	306.555	337.794	312.996	347.291	292.036	326.288	250.732	294.067	237.207	252.476	276.282	317.365	312.996	337.794	330.842	421.679	312.996	324.034	280.139	265.028	268.727	259.574	302.811	4.20341e-08	4.75218e-07	24.3338	2.29102	302.287	44.3962	0.146868
10481508	Asb6	ankyrin repeat and SOCS box-containing 6	150.123	147.033	147.033	149.086	159.786	134.364	157.586	149.086	150.123	147.033	164.279	143.013	148.056	150.123	150.123	147.033	158.683	148.056	145.009	160.898	143.013	163.144	179.769	154.343	151.95	0.984469	1	24.5751	11.9066	151.977	2.77073	0.0182312
10564448	Asb7	ankyrin repeat and SOCS box-containing 7	95.6704	122.786	115.36	108.383	110.661	140.07	94.3532	116.162	77.1717	104.691	85.0359	117.784	106.891	139.102	121.095	121.095	106.891	131.599	130.69	120.259	101.125	99.0442	93.7015	112.206	111.326	0.0995447	0.229525	24.6645	0.135297	111.112	13.9314	0.125382
10432122	Asb8	ankyrin repeat and SOCS box-containing 8	442.643	424.612	461.44	481.036	436.549	484.382	461.44	458.253	430.539	439.586	442.643	461.44	448.822	474.413	471.136	508.463	491.143	508.463	508.463	471.136	418.766	451.944	455.087	464.65	462.377	0.000517482	0.00208682	22.1127	5.22797	463.787	25.1352	0.0541956
10437454	Anks3	ankyrin repeat and sterile alpha motif domain containing 3	173.645	177.294	163.144	182.278	162.017	170.072	183.546	195.361	146.018	198.088	174.853	174.853	184.823	186.108	183.546	177.294	171.255	178.527	160.898	194.012	166.572	195.361	172.446	174.853	176.953	0.998995	1	26	12.4134	177.136	2.78822	0.0157406
10556828	Anks4b	ankyrin repeat and sterile alpha motif domain containing 4B	548.748	471.136	522.758	533.742	458.253	592.224	630.346	786.88	494.559	630.346	666.287	734.185	639.145	519.147	515.561	541.193	448.822	556.408	634.73	781.445	685.019	596.344	639.145	714.109	597.522	0.00969841	0.0291878	26.1809	9.50056	599.492	77.4836	0.129249
10347531	Ankzf1	ankyrin repeat and zinc finger domain containing 1	207.937	215.269	198.088	233.941	203.657	243.875	181.019	218.275	158.683	216.767	172.446	219.793	222.861	225.972	202.251	196.72	215.269	207.937	237.207	209.383	191.341	212.306	190.019	198.088	207.463	0.886612	1	25.4805	22.9763	207.291	10.6068	0.0511687
10577048	Ankrd10; Mir7238	ankyrin repeat domain 10; microRNA 7238	157.586	157.586	174.853	166.572	135.298	148.056	137.187	191.341	142.025	178.527	158.683	173.645	176.069	153.277	172.446	176.069	146.018	150.123	144.007	166.572	143.013	183.546	157.586	172.446	160.939	0.623487	1	25.7198	13.6327	161.538	9.25977	0.0573227
10582445	Ankrd11	ankyrin repeat domain 11	407.315	413.001	393.44	390.722	385.343	410.148	415.873	418.766	324.034	398.932	344.892	396.177	401.707	424.612	413.001	413.001	398.932	445.722	445.722	461.44	362.039	415.873	321.795	388.023	399.605	0.327414	0.636935	26.3243	24.7244	397.835	25.8789	0.0650493
10452516	Ankrd12	ankyrin repeat domain 12	116.97	116.162	89.8845	99.0442	70.5219	91.7731	105.42	174.853	106.891	139.102	116.162	113.772	124.5	123.64	107.635	112.206	71.5064	116.162	134.364	154.343	121.938	144.007	109.896	127.116	116.161	0.0252235	0.0683959	22.5541	14.1006	115.771	18.6164	0.160803
10524588	Ankrd13a	ankyrin repeat domain 13a	526.394	491.143	494.559	487.751	424.612	439.586	439.586	455.087	328.557	458.253	439.586	548.748	494.559	548.748	497.999	474.413	415.873	418.766	415.873	477.713	369.646	501.463	461.44	515.561	463.58	1.58863e-05	9.21952e-05	23.2977	20.0839	462.309	53.9163	0.116624
10388648	Ankrd13b	ankyrin repeat domain 13b	86.8227	86.8227	83.8652	87.4266	90.5097	99.7331	101.125	85.6274	87.4266	87.4266	97.0059	79.8932	85.6274	76.6386	88.0347	80.4489	85.6274	87.4266	85.0359	88.647	79.8932	95.0095	99.0442	91.1392	88.1774	0.755965	1	26.6667	4.90811	87.8833	4.63158	0.0527015
10497090	Ankrd13c	ankyrin repeat domain 13c	948.826	1024	1002.93	1038.29	897.644	1082.39	1038.29	1136.2	685.019	910.175	826.001	968.763	975.501	1074.91	989.119	968.763	1002.93	1192.69	1031.12	989.119	968.763	982.286	770.686	903.888	975.346	0.0351573	0.0919596	25.4132	0.242164	971.33	86.7022	0.0892613
10469300	Ankrd16	ankyrin repeat domain 16	195.361	209.383	200.854	218.275	216.767	230.72	196.72	205.074	170.072	232.325	192.672	203.657	187.403	200.854	195.361	210.839	190.019	219.793	232.325	207.937	177.294	205.074	205.074	196.72	204.19	0.657691	1	26.5824	26.3776	203.348	8.68229	0.0426966
10531215	Ankrd17	ankyrin repeat domain 17	1168.14	1243.34	1287.18	1305.15	1251.98	1360.57	1438.15	1530.73	1323.37	1428.22	1243.34	1217.75	1269.46	1260.69	1287.18	1217.75	1251.98	1428.22	1428.22	1478.58	1314.23	1389.16	1160.07	1234.75	1313.26	7.27824e-07	5.88656e-06	23.5006	7.76343	1315.23	109.625	0.0833504
10463189	Ankrd2	ankyrin repeat domain 2 (stretch responsive muscle)	86.2229	87.4266	86.8227	85.0359	94.3532	89.2636	87.4266	74.028	74.028	82.1393	89.8845	80.4489	82.1393	85.6274	82.7106	83.2859	88.647	91.1392	79.3413	79.8932	79.8932	83.8652	95.6704	76.6386	84.4138	0.89818	1	24.1176	0.117954	84.4092	2.73396	0.0323894
10353878	Ankrd23; Ankrd39	ankyrin repeat domain 23; ankyrin repeat domain 39	115.36	132.514	135.298	117.784	101.125	93.7015	82.7106	75.5835	60.9688	79.3413	93.7015	108.383	122.786	117.784	112.206	121.938	109.137	99.0442	78.7932	82.7106	79.8932	83.2859	96.3358	103.968	100.181	4.44089e-15	6.92139e-13	23.4095	22.0773	99.9506	25.9682	0.25981
10365174	Ankrd24	ankyrin repeat domain 24	83.2859	80.4489	75.5835	71.0124	78.7932	72.0037	82.7106	83.2859	76.6386	74.028	89.8845	76.6386	74.5429	75.5835	73.0089	75.0614	80.4489	77.7085	71.5064	84.4485	79.3413	83.8652	91.1392	78.249	78.7174	0.442152	0.806711	23.6848	12.2577	78.7059	3.80382	0.0483295
10547288	Ankrd26	ankyrin repeat domain 26	121.095	117.784	113.772	138.141	109.137	115.36	112.206	132.514	118.603	124.5	129.787	135.298	121.938	119.428	122.786	122.786	124.5	132.514	129.787	130.69	118.603	135.298	119.428	123.64	123.733	0.999242	1	23.3737	12.6409	123.722	1.85119	0.0149625
10552210	Ankrd27	ankyrin repeat domain 27 (VPS9 domain)	530.056	497.999	497.999	508.463	421.679	530.056	504.951	584.071	494.559	580.037	501.463	522.758	477.713	491.143	491.143	467.882	427.565	560.278	576.03	588.134	556.408	519.147	448.822	501.463	511.659	0.0014387	0.00521028	20.7719	14.0763	513.143	44.7753	0.087257
10418766	Ankrd28	ankyrin repeat domain 28	1136.2	1160.07	962.071	1016.93	903.888	1024	929.3	1097.5	1002.93	1226.22	1074.91	1152.06	1160.07	1112.82	1120.56	995.999	948.826	968.763	1052.79	1112.82	1097.5	1209.34	1016.93	1038.29	1063.37	0.000908293	0.00345427	22.1261	17.1312	1057.97	81.2568	0.0768045
10457536	Ankrd29	ankyrin repeat domain 29	65.7993	67.6492	68.5935	57.68	66.257	65.7993	68.1197	70.0348	81.0084	65.3448	68.5935	66.257	65.7993	63.1189	60.5477	66.7178	69.0706	71.5064	69.551	62.6829	64	61.3929	67.6492	68.1197	66.7205	0.551828	0.949062	21.3333	13.0923	66.8223	2.80413	0.041964
10426991	Ankrd33	ankyrin repeat domain 33	68.5935	73.0089	64	70.0348	74.028	68.1197	77.7085	73.0089	68.1197	70.0348	71.0124	67.1819	65.7993	60.9688	67.1819	69.0706	76.6386	72.5046	71.5064	73.0089	74.5429	69.551	81.5719	69.551	70.6978	0.0751366	0.179329	26.6436	3.44527	70.4053	3.33359	0.0473486
10427997	Ankrd33b	ankyrin repeat domain 33B	321.795	286.026	286.026	213.783	263.197	296.112	272.479	257.781	215.269	319.573	272.479	308.687	317.365	330.842	304.437	312.996	292.036	233.941	200.854	227.544	259.574	252.476	263.197	263.197	273.819	0.000169404	0.000766191	26.9596	16.2602	277.419	36.075	0.130038
10406590	Ankrd34b	ankyrin repeat domain 34B	93.0542	95.0095	88.647	88.647	96.3358	93.0542	103.968	86.2229	96.3358	94.3532	96.3358	88.0347	89.8845	88.647	98.36	90.5097	91.1392	93.0542	82.7106	95.6704	99.7331	100.427	99.0442	85.0359	93.0922	0.908256	1	27.2613	4.70129	92.94	2.49492	0.0268444
10578515	Ankrd37	ankyrin repeat domain 37	65.3448	67.1819	70.5219	62.6829	64.8934	62.2499	70.5219	67.1819	97.0059	75.5835	72.5046	65.3448	62.2499	64.8934	70.5219	68.1197	74.028	69.551	68.5935	68.1197	72.5046	68.5935	74.5429	66.7178	69.5606	0.457065	0.827989	22.8059	12.2494	69.5764	4.78368	0.0687544
10353891	Ankrd39; Ankrd23	ankyrin repeat domain 39; ankyrin repeat domain 23	124.5	117.784	128.89	110.661	113.772	105.42	111.43	103.968	95.6704	112.206	113.772	101.125	116.162	116.162	107.635	117.784	121.095	97.6806	96.3358	105.42	110.661	98.36	108.383	121.095	110.666	0.00377099	0.0124858	22.7684	21.662	110.438	7.62592	0.0690514
10380384	Ankrd40	ankyrin repeat domain 40	916.506	903.888	910.175	995.999	916.506	910.175	786.88	797.865	765.363	849.223	910.175	922.88	948.826	1009.9	891.444	948.826	916.506	897.644	837.532	809.002	797.865	826.001	897.644	910.175	886.542	9.87279e-09	1.38299e-07	23.7694	21.8439	886.276	79.4271	0.0896189
10354677	Ankrd44	ankyrin repeat domain 44	112.206	117.784	112.986	113.772	106.891	121.938	100.427	96.3358	97.6806	109.896	86.2229	99.7331	100.427	110.661	129.787	121.938	106.153	116.162	101.829	106.153	89.2636	111.43	89.8845	105.42	106.874	0.000457527	0.00186416	25.5584	22.7487	106.727	10.302	0.0965268
10428171	Ankrd46	ankyrin repeat domain 46	709.176	666.287	652.575	709.176	588.134	592.224	530.056	548.748	497.999	630.346	634.73	709.176	704.277	765.363	714.109	689.784	666.287	560.278	533.742	621.668	526.394	588.134	648.067	714.109	633.368	1.52772e-10	3.8415e-09	25.9827	18.2752	638.732	94.7403	0.148326
10590968	Ankrd49	ankyrin repeat domain 49	286.026	374.806	359.538	369.646	319.573	385.343	274.374	298.172	265.028	280.139	280.139	317.365	377.413	324.034	364.557	369.646	321.795	433.534	388.023	296.112	256	310.834	328.557	349.706	330.432	0.00613188	0.0193192	23.9186	23.7632	330.462	48.5816	0.147011
10497920	Ankrd50	ankyrin repeat domain 50	119.428	127.116	127.116	128.89	119.428	135.298	107.635	112.986	116.97	113.772	99.0442	121.095	119.428	121.938	123.64	121.095	127.116	134.364	117.784	116.162	115.36	109.137	117.784	120.259	119.702	0.00030694	0.00130758	24.1645	24.0135	119.685	8.16775	0.0682435
10367305	Ankrd52	ankyrin repeat domain 52	380.038	393.44	372.217	471.136	357.054	380.038	477.713	491.143	382.681	515.561	461.44	445.722	401.707	421.679	352.139	390.722	364.557	448.822	424.612	537.455	398.932	552.565	451.944	436.549	429.578	0.0157618	0.044856	24.1645	10.4554	429.549	46.7379	0.108807
10430438	Ankrd54	ankyrin repeat domain 54	133.436	138.141	125.366	165.421	115.36	130.69	119.428	116.162	100.427	112.986	118.603	127.116	129.787	136.239	129.787	120.259	116.162	128.89	112.986	121.095	89.2636	120.259	145.009	127.116	124.166	0.00286909	0.00971144	22.2584	0.548542	123.787	13.0667	0.105558
10402659	Ankrd9	ankyrin repeat domain 9	158.683	134.364	152.219	137.187	129.787	119.428	141.044	149.086	133.436	159.786	163.144	164.279	160.898	142.025	149.086	152.219	135.298	128.89	99.0442	147.033	153.277	173.645	162.017	164.279	146.256	6.0889e-08	6.58312e-07	24.6287	15.4068	146.708	17.6447	0.120271
10406825	Ankra2	ankyrin repeat, family A (RFXANK-like), 2	148.056	167.73	149.086	149.086	145.009	171.255	143.013	160.898	147.033	171.255	130.69	171.255	149.086	159.786	146.018	147.033	138.141	172.446	167.73	159.786	144.007	153.277	140.07	140.07	152.992	0.986511	1	21.3333	16.6716	152.958	0.526503	0.00344213
10413229	Anxa11	annexin A11	820.296	724.077	709.176	734.185	699.413	786.88	729.114	680.287	630.346	781.445	776.047	754.826	661.685	765.363	709.176	724.077	657.114	666.287	661.685	689.784	670.921	797.865	744.434	826.001	725.02	0.183843	0.392362	23.3577	16.9898	723.966	39.7268	0.0548738
10428814	Anxa13	annexin A13	72.0037	72.5046	71.5064	72.5046	60.5477	69.551	53.4456	64.4452	50.5626	53.8174	58.0812	61.8199	52.7098	62.6829	55.3304	55.7152	53.8174	66.7178	64	54.9482	60.1295	54.5686	53.4456	66.257	60.8797	0.906251	1	26	24.8973	60.7354	2.43614	0.0401107
10586744	Anxa2	annexin A2	105.42	115.36	130.69	124.5	103.968	125.366	99.7331	121.938	94.3532	124.5	91.7731	100.427	102.537	109.137	106.891	117.784	100.427	118.603	102.537	103.25	86.8227	103.25	94.3532	112.206	108.159	0.583607	0.986266	23.4117	0.191508	108.166	6.07396	0.0561541
10523451	Anxa3	annexin A3	176.069	146.018	128.89	149.086	140.07	165.421	125.366	141.044	110.661	145.009	121.938	144.007	158.683	159.786	129.787	133.436	141.044	145.009	136.239	121.095	104.691	146.018	136.239	136.239	139.244	0.701299	1	25.3443	20.5494	139.411	8.61384	0.0617873
10545958	Anxa4	annexin A4	734.185	670.921	729.114	744.434	666.287	734.185	661.685	704.277	625.992	744.434	699.413	744.434	734.185	739.292	699.413	704.277	648.067	689.784	699.413	704.277	675.588	714.109	694.581	704.277	702.776	0.60494	1	23.8275	19.1839	702.658	18.8892	0.0268826
10497817	Anxa5	annexin A5	2683.69	2778.33	2936.74	2876.3	2740.08	2856.44	2418.67	2401.97	2194.99	2320.15	2320.15	2486.67	2759.13	2759.13	2836.7	2702.35	2977.74	2896.31	2646.74	2304.12	2385.37	2134.97	2336.28	2628.46	2599.23	3.19551e-11	1.02947e-09	24.1048	23.3035	2599.08	330.256	0.127066
10385966	Anxa6	annexin A6	1606.83	1606.83	1629.26	1629.26	1629.26	1722.16	1606.83	1468.37	1360.57	1663.49	1758.34	1746.2	1663.49	1652	1698.45	1746.2	1573.76	1541.37	1552.09	1618	1541.37	1618	1448.15	1652	1613.85	0.536702	0.931214	23.8856	16.1339	1613.73	24.5624	0.0152208
10417869	Anxa7	annexin A7	464.65	448.822	413.001	458.253	421.679	474.413	484.382	576.03	424.612	564.175	508.463	501.463	484.382	484.382	448.822	445.722	398.932	537.455	592.224	564.175	544.958	548.748	474.413	477.713	489.244	0.000627793	0.00247964	21.5986	13.4004	490.054	49.7891	0.101599
10569618	Ano1	anoctamin 1, calcium activated chloride channel	62.6829	60.9688	59.3016	67.6492	60.1295	67.1819	68.1197	64.4452	55.7152	61.3929	60.9688	64	62.6829	65.7993	58.0812	61.3929	60.9688	67.6492	64.4452	58.892	59.3016	58.892	61.3929	56.8859	62.0392	0.765411	1	22.3828	4.19564	62.1074	1.67785	0.0270152
10597883	Ano10	anoctamin 10	364.557	369.646	359.538	377.413	362.039	404.501	385.343	398.932	266.871	401.707	312.996	357.054	359.538	471.136	390.722	424.612	354.588	385.343	354.588	398.932	300.246	404.501	321.795	335.461	369.252	0.745842	1	22.2192	2.70872	369.569	26.3671	0.0713455
10426479	Ano6	anoctamin 6	290.018	290.018	263.197	315.173	254.232	294.067	232.325	238.856	202.251	259.574	221.322	284.05	296.112	337.794	284.05	278.204	284.05	265.028	252.476	270.597	191.341	284.05	257.781	306.555	268.88	0.000244905	0.0010699	22.5334	0.257418	268.092	36.6775	0.13681
10579508	Ano8	anoctamin 8	113.772	113.772	111.43	109.137	107.635	131.599	109.896	109.137	99.7331	137.187	100.427	117.784	95.0095	116.162	109.896	116.162	105.42	117.784	102.537	117.784	101.125	118.603	107.635	106.891	111.522	0.999659	1	24.2367	7.21505	111.51	1.51223	0.0135614
10549536	Amn1	antagonist of mitotic exit network 1	347.291	294.067	298.172	265.028	245.572	298.172	268.727	312.996	222.861	317.365	172.446	328.557	222.861	290.018	302.334	302.334	288.015	352.139	349.706	302.334	245.572	229.126	213.783	268.727	280.758	0.772686	1	25.3333	1.06695	279.603	23.6329	0.084523
10359428	Aph1a	anterior pharynx defective 1a homolog (C. elegans)	1408.55	1296.13	1296.13	1296.13	1360.57	1458.23	1418.35	1323.37	1341.84	1389.16	1438.15	1448.15	1408.55	1305.15	1360.57	1351.18	1269.46	1478.58	1428.22	1398.83	1360.57	1379.57	1509.65	1458.23	1382.64	0.712148	1	27.0342	8.69454	1383.95	32.946	0.0238058
10594631	Aph1b	anterior pharynx defective 1b homolog (C. elegans)	212.306	162.017	136.239	166.572	110.661	133.436	110.661	114.563	173.645	149.086	148.056	150.123	154.343	184.823	167.73	158.683	157.586	146.018	112.206	109.896	130.69	112.986	168.897	173.645	147.703	1.17921e-05	7.10316e-05	25.5917	17.7009	149.268	28.3372	0.189842
10594638	Aph1c	anterior pharynx defective 1c homolog (C. elegans)	118.603	93.7015	95.0095	92.4115	99.7331	94.3532	91.1392	90.5097	77.7085	94.3532	97.6806	85.0359	86.8227	97.0059	112.986	88.647	103.25	99.7331	78.249	81.5719	88.647	97.6806	117.784	95.6704	94.9286	0.643556	1	23.8316	22.4134	94.9215	5.33658	0.056221
10545974	Antxr1	anthrax toxin receptor 1	78.7932	68.1197	76.6386	84.4485	71.0124	75.0614	74.028	82.7106	70.5219	70.0348	68.1197	77.1717	64.8934	74.028	69.551	70.0348	78.249	77.1717	73.5167	75.0614	63.5579	77.1717	65.3448	72.5046	73.2394	0.864808	1	25.4376	0.0538661	73.1315	2.35913	0.0322588
10531560	Antxr2	anthrax toxin receptor 2	1152.06	1184.45	1002.93	982.286	1031.12	1082.39	989.119	837.532	776.047	910.175	955.426	1168.14	1296.13	1278.29	1243.34	1200.98	1097.5	1002.93	955.426	897.644	910.175	891.444	962.071	1074.91	1036.77	6.77785e-10	1.37625e-08	24.8224	20.7071	1039.29	178.167	0.171431
10363163	Asf1a	anti-silencing function 1A histone chaperone	182.278	203.657	191.341	205.074	178.527	213.783	153.277	218.275	139.102	184.823	160.898	200.854	224.411	200.854	194.012	198.088	192.672	256	187.403	177.294	190.019	171.255	165.421	202.251	191.315	0.608478	1	25.1111	21.5216	191.44	16.847	0.0880015
10573261	Asf1b	anti-silencing function 1B histone chaperone	109.137	93.0542	88.0347	98.36	89.2636	89.8845	100.427	86.2229	101.125	101.829	106.153	95.0095	102.537	104.691	103.25	107.635	91.7731	99.0442	85.0359	105.42	90.5097	94.3532	129.787	120.259	99.6998	0.0421583	0.107699	25.4278	15.2138	100.168	7.9807	0.0796734
10434975	Mfi2	antigen p97 (melanoma associated) identified by monoclonal antibodies 133.2 and 96.5	70.0348	63.5579	62.2499	61.3929	75.5835	63.1189	72.5046	60.5477	71.0124	64	73.5167	59.7141	60.9688	61.8199	65.7993	61.8199	68.5935	62.6829	63.5579	64.4452	64.8934	66.257	68.1197	64.4452	65.4432	0.961344	1	26.6667	5.64032	65.3524	1.88335	0.0288184
10469145	Kin	antigenic determinant of rec-A protein	97.0059	116.162	95.6704	110.661	93.0542	116.162	94.3532	113.772	82.7106	125.366	79.3413	116.97	102.537	119.428	97.6806	109.896	88.647	125.366	111.43	119.428	95.6704	119.428	77.1717	91.7731	104.154	0.992904	1	24	22.117	104.154	0.419119	0.00402404
10441787	Airn	antisense Igf2r RNA	170.072	171.255	188.706	227.544	203.657	216.767	195.361	216.767	153.277	174.853	178.527	188.706	165.421	184.823	183.546	184.823	207.937	224.411	213.783	188.706	182.278	147.033	167.73	190.019	188.584	4.58525e-05	0.000239725	24.0783	3.63904	188.517	21.2221	0.112574
10428310	Azin1	antizyme inhibitor 1	955.426	814.629	786.88	792.353	749.612	873.098	885.286	1152.06	995.999	1097.5	982.286	1016.93	968.763	873.098	820.296	867.067	814.629	955.426	1024	1031.12	1009.9	1082.39	955.426	916.506	934.195	8.19501e-10	1.6129e-08	21.745	13.8487	934.097	127.28	0.13626
10516529	Azin2	antizyme inhibitor 2	67.1819	60.5477	64.8934	60.9688	68.5935	69.551	76.1093	73.0089	69.0706	72.5046	73.5167	68.1197	65.7993	63.1189	64.4452	59.3016	67.6492	71.5064	70.5219	68.5935	71.5064	72.5046	72.0037	62.6829	68.0708	3.28656e-07	2.90534e-06	24.1581	9.49115	68.0588	5.39855	0.0793219
10539741	Aak1	AP2 associated kinase 1	372.217	377.413	398.932	418.766	330.842	349.706	362.039	380.038	317.365	367.093	367.093	424.612	410.148	372.217	372.217	374.806	357.054	388.023	357.054	393.44	340.144	385.343	364.557	401.707	374.284	0.414764	0.768657	23.429	20.7506	374.002	17.9014	0.0478644
10539766	Aak1; Gm38495	AP2 associated kinase 1; predicted gene, 38495	257.781	254.232	230.72	300.246	216.767	252.476	229.126	252.476	190.019	265.028	266.871	270.597	257.781	259.574	216.767	247.28	250.732	249	216.767	270.597	221.322	243.875	270.597	257.781	247.85	0.797106	1	21.1633	20.028	246.593	11.8527	0.048066
10474159	Apip	APAF1 interacting protein	190.019	216.767	212.306	209.383	202.251	230.72	206.5	222.861	182.278	257.781	233.941	250.732	229.126	230.72	206.5	221.322	186.108	202.251	196.72	203.657	191.341	222.861	183.546	210.839	212.522	0.836689	1	26.6667	14.249	213.805	12.2312	0.0572072
10605811	Amer1	APC membrane recruitment 1	166.572	184.823	160.898	170.072	168.897	192.672	200.854	184.823	158.683	205.074	148.056	155.417	153.277	165.421	166.572	153.277	168.897	174.853	184.823	188.706	165.421	176.069	150.123	163.144	171.143	0.0133186	0.038608	25.5933	3.78723	170.314	13.2228	0.0776375
10604375	Apln	apelin	103.25	97.6806	101.125	95.6704	103.968	106.153	116.162	95.6704	110.661	97.6806	102.537	85.0359	103.25	103.968	107.635	97.6806	106.891	98.36	103.25	106.153	101.829	106.153	109.896	94.3532	102.292	0.869217	1	25.5772	4.55365	102.114	3.09442	0.0303037
10473444	Aplnr	apelin receptor	65.7993	70.5219	67.1819	66.7178	73.5167	67.1819	78.7932	63.5579	81.0084	65.7993	78.249	65.3448	69.0706	73.0089	75.0614	73.5167	77.7085	73.0089	61.8199	68.1197	70.5219	74.5429	78.249	69.551	71.1605	1	1	23.3333	4.14924	71.1696	0.369272	0.00518863
10462484	A1cf	APOBEC1 complementation factor	3492.39	3848.29	3420.52	3795.3	3444.31	3468.27	3236.01	3444.31	3396.89	3468.27	3396.89	3565.78	3717.2	3691.52	3326.99	3468.27	3541.14	3717.2	3795.3	3444.31	3590.58	3565.78	3821.7	3956.48	3567.24	0.671507	1	24.315	19.8893	3568.16	103.358	0.0289668
10585005	Apoa1	apolipoprotein A-I	11346.8	11036.5	11190.6	11036.5	10960.3	11190.6	11505.2	11190.6	11268.4	10960.3	11113.3	11113.3	10884.6	11190.6	10884.6	11190.6	10960.3	10734.7	11113.3	11036.5	10513.8	11036.5	11036.5	11036.5	11063.8	0.980057	1	24.4475	9.61182	11063.6	42.9416	0.00388133
10499309	Apoa1bp	apolipoprotein A-I binding protein	1089.92	1144.1	1168.14	1082.39	1112.82	1097.5	1016.93	910.175	929.3	968.763	1002.93	1128.35	1074.91	1060.11	1105.13	1089.92	1097.5	1067.48	1128.35	916.506	922.88	903.888	1105.13	1082.39	1050.23	3.23357e-05	0.000174651	24.3686	22.0071	1050.48	89.7651	0.0854511
10351546	Apoa2	apolipoprotein A-II	11346.8	11113.3	11665.8	11665.8	11505.2	11346.8	11036.5	10513.8	10226.3	10226.3	10884.6	10155.7	11113.3	10734.7	11190.6	10960.3	10960.3	11113.3	11425.7	10660.6	10441.2	10085.5	10441.2	11585.2	10933.3	0.00070767	0.0027586	24.5411	23.3202	10931.4	463.05	0.0423598
10585010	Apoa4	apolipoprotein A-IV	2048	1686.71	1710.26	1833.01	1541.37	1795.29	1468.37	1606.83	1468.37	1746.2	1795.29	1910.85	1897.65	2048	1675.06	1640.59	1652	1807.78	1305.15	1782.89	1584.71	1884.54	2019.8	1858.6	1740.31	0.000261062	0.00112909	23.3044	18.334	1735.2	177.594	0.102348
10585015	Apoa5	apolipoprotein A-V	3848.29	4359.66	3983.99	3743.05	4011.71	3821.7	4482.23	4389.98	4640.29	4544.8	4240.45	4269.94	4182.07	4211.15	3902.01	3875.05	3691.52	4240.45	4211.15	4482.23	4482.23	5042.77	4770.75	4299.64	4238.63	9.08971e-08	9.3214e-07	24.0552	11.4363	4238.74	361.608	0.0853102
10394394	Apob	apolipoprotein B	9089.59	9026.81	8964.45	9280.58	9089.59	9345.14	9280.58	9674.69	9089.59	9216.48	9026.81	9280.58	9410.14	9216.48	9089.59	9089.59	9280.58	9216.48	8659.09	9674.69	9541.5	9475.59	9089.59	9280.58	9224.53	0.914541	1	24.849	10.2241	9224.79	101.615	0.0110154
10547621	Apobec1	apolipoprotein B mRNA editing enzyme, catalytic polypeptide 1	1089.92	1074.91	995.999	922.88	855.13	897.644	699.413	596.344	556.408	855.13	625.992	891.444	982.286	1168.14	837.532	826.001	1176.27	744.434	744.434	643.591	544.958	744.434	675.588	897.644	835.272	1.8792e-07	1.77749e-06	25.301	20.3376	839.636	199.388	0.23747
10425333	Apobec3	apolipoprotein B mRNA editing enzyme, catalytic polypeptide 3	106.891	113.772	116.162	99.7331	119.428	101.125	115.36	103.25	119.428	119.428	114.563	109.896	103.25	112.206	106.891	101.125	116.162	113.772	112.986	101.125	116.162	109.137	120.259	108.383	110.854	0.969922	1	24.1398	10.8109	110.854	2.63656	0.0237841
10557434	Apobr	apolipoprotein B receptor	89.2636	85.6274	95.6704	89.2636	87.4266	87.4266	88.647	82.1393	84.4485	89.8845	88.647	91.7731	85.0359	81.0084	80.4489	79.3413	83.2859	85.0359	79.3413	84.4485	88.647	91.7731	112.206	86.8227	87.4005	0.291206	0.578865	21.3737	18.7572	86.9679	4.45702	0.0512491
10560618	Apoc1	apolipoprotein C-I	7804.01	7967.99	7967.99	7967.99	8023.41	7750.1	7538.18	7643.41	7383.04	7131.55	7538.18	7858.29	7486.11	7804.01	7750.1	7804.01	7750.1	7181.15	7912.95	7804.01	7967.99	7281.4	7643.41	8248.98	7717.02	0.429999	0.7897	22.5493	0.232403	7712.78	199.675	0.0258889
10560608	Apoc2	apolipoprotein C-II	3236.01	2936.74	3281.18	2998.45	2977.74	2936.74	2759.13	2646.74	2368.9	2538.92	2856.44	3444.31	3169.41	3082.75	3420.52	3304	2916.45	3019.3	2665.15	2836.7	2556.58	2628.46	3061.45	3444.31	2961.93	6.62088e-08	7.09234e-07	23.244	22.2487	2957.84	370.834	0.125373
10593169	Apoc3	apolipoprotein C-III	9809.75	9877.98	10085.5	9877.98	9541.5	9345.14	9026.81	8599.28	8480.89	8306.36	9152.82	9541.5	8079.22	9741.98	9410.14	9541.5	9152.82	9280.58	8964.45	8719.32	8248.98	8422.31	9152.82	9607.86	9165.31	7.62413e-07	6.14334e-06	23.6741	22.2652	9163.31	566.575	0.0618308
10560614	Apoc4; Apoc2	apolipoprotein C-IV; apolipoprotein C-II	4067.71	4153.18	4211.15	4182.07	4211.15	3983.99	4067.71	3821.7	3929.15	3743.05	3875.05	4182.07	3848.29	4359.66	4096	4211.15	4039.61	3615.55	4067.71	3875.05	3929.15	3640.7	4482.23	4211.15	4033.51	0.00155856	0.00560331	20.4595	4.20077	4026.44	192.649	0.0478461
10560624	Apoe	apolipoprotein E	12161.2	11993.8	12245.8	12416.8	12503.1	12331	12245.8	12331	12416.8	11910.9	12077.2	12077.2	11993.8	12245.8	11910.9	11828.7	12245.8	11585.2	12503.1	12503.1	12245.8	12331	12245.8	12245.8	12191.5	0.209625	0.439151	26.6667	2.73597	12175.2	169.607	0.0139306
10367221	Apof	apolipoprotein F	5113.16	4938.99	4803.93	4904.87	4938.99	4973.34	5007.93	4870.99	4359.66	4737.79	4973.34	4837.35	5330.3	4938.99	5256.91	5256.91	5256.91	4938.99	4544.8	4640.29	4544.8	4672.57	4803.93	4837.35	4895.13	0.00243535	0.0083925	24.046	22.2067	4895.22	241.127	0.0492577
10382189	Apoh	apolipoprotein H	7590.61	7590.61	7538.18	7590.61	7696.57	7750.1	7434.4	7590.61	6936.54	7281.4	7231.1	7434.4	6984.79	7383.04	7281.4	7082.29	7033.37	7181.15	7912.95	7538.18	7643.41	7383.04	7281.4	7643.41	7417.23	0.983023	1	26	2.32669	7407.07	125.985	0.0170088
10430166	Apol7a	apolipoprotein L 7a	809.002	765.363	724.077	792.353	814.629	855.13	734.185	803.414	621.668	873.098	729.114	820.296	754.826	855.13	814.629	879.171	729.114	714.109	776.047	729.114	754.826	749.612	600.491	786.88	770.262	0.94339	1	22.5411	0.367839	769.716	28.0593	0.0364541
10430179	Apol7b	apolipoprotein L 7b	76.6386	73.5167	72.5046	70.5219	78.249	74.028	71.5064	74.028	70.0348	72.5046	80.4489	71.5064	70.0348	72.5046	69.551	68.5935	71.0124	73.5167	70.5219	70.5219	80.4489	66.257	70.0348	72.5046	72.5412	0.964076	1	21.2319	14.8473	72.5257	1.3016	0.0179468
10425040	Apol7e	apolipoprotein L 7e	66.7178	64.4452	63.1189	62.2499	68.5935	64.8934	62.6829	66.257	60.9688	64.4452	69.551	63.5579	60.9688	64.4452	59.7141	61.3929	61.8199	64.4452	62.2499	59.7141	65.3448	60.1295	60.5477	64	63.4272	0.983464	1	24.7544	9.01178	63.4212	0.733873	0.0115714
10430174	Apol9a	apolipoprotein L 9a	1192.69	935.763	897.644	935.763	1038.29	1217.75	1128.35	1052.79	910.175	1128.35	975.501	989.119	1200.98	1176.27	1105.13	1067.48	962.071	955.426	955.426	1016.93	1031.12	1052.79	849.223	989.119	1031.84	0.999996	1	24	13.5486	1031.84	1.61751	0.00156759
10425049	Apol9b	apolipoprotein L 9b	1389.16	1082.39	1045.52	1067.48	1217.75	1314.23	1296.13	1136.2	1045.52	1269.46	1136.2	1144.1	1341.84	1341.84	1296.13	1217.75	1128.35	1089.92	1082.39	1097.5	1128.35	1168.14	975.501	1144.1	1173.16	0.852729	1	25.1142	12.628	1173.43	8.48586	0.00723164
10542319	Apold1	apolipoprotein L domain containing 1	125.366	114.563	113.772	116.162	121.095	115.36	121.095	120.259	108.383	114.563	128	105.42	123.64	112.206	104.691	121.938	132.514	119.428	111.43	125.366	122.786	119.428	130.69	111.43	118.316	0.993261	1	25.1142	23.8925	118.313	0.168432	0.00142362
10450444	Apom	apolipoprotein M	1184.45	1296.13	1243.34	1278.29	1184.45	1332.57	1351.18	1478.58	1278.29	1428.22	1323.37	1332.57	1296.13	1448.15	1314.23	1260.69	1269.46	1243.34	1287.18	1438.15	1418.35	1428.22	1379.57	1278.29	1323.88	0.134322	0.299179	25.0791	10.2758	1324.29	58.0792	0.0438569
10367215	Apon	apolipoprotein N	2998.45	2876.3	2817.11	2856.44	2977.74	2896.31	2836.7	2033.85	2076.59	1807.78	1910.85	2091.03	2592.27	2418.67	3019.3	2957.17	2759.13	2401.97	2610.3	2105.58	1845.76	1746.2	2225.63	2225.63	2461.95	6.0406e-09	9.06351e-08	22.876	1.32967	2464.2	485.205	0.196902
10600797	Apoo	apolipoprotein O	1269.46	1260.69	1243.34	1305.15	1052.79	1243.34	1082.39	1217.75	968.763	1082.39	1160.07	1341.84	1418.35	1341.84	1251.98	1296.13	1234.75	1278.29	1184.45	1136.2	1234.75	1105.13	1152.06	1287.18	1214.54	0.000465932	0.00189528	26.0295	18.9113	1219.75	109.299	0.0896073
10601473	Apool	apolipoprotein O-like	347.291	347.291	333.144	344.892	335.461	377.413	326.288	377.413	296.112	354.588	337.794	390.722	364.557	401.707	352.139	359.538	367.093	385.343	396.177	349.706	354.588	308.687	330.842	324.034	352.617	0.874726	1	26.6667	18.4316	353.372	12.6436	0.0357799
10412036	Apoo-ps	apolipoprotein O, pseudogene	1562.89	1520.15	1458.23	1584.71	1269.46	1509.65	1243.34	1438.15	1112.82	1269.46	1389.16	1640.59	1710.26	1595.73	1509.65	1552.09	1509.65	1530.73	1408.55	1351.18	1468.37	1296.13	1379.57	1552.09	1452.61	0.000259542	0.00112392	25.8825	19.4009	1458.45	150.824	0.103414
10398721	Apopt1	apoptogenic, mitochondrial 1	390.722	415.873	393.44	436.549	374.806	404.501	324.034	413.001	296.112	436.549	382.681	467.882	382.681	427.565	347.291	393.44	396.177	424.612	396.177	380.038	421.679	415.873	380.038	404.501	396.093	0.971617	1	24	15.0417	396.093	7.46125	0.0188371
10389269	Aatf	apoptosis antagonizing transcription factor	294.067	284.05	286.026	337.794	280.139	300.246	274.374	298.172	215.269	274.374	259.574	330.842	315.173	306.555	306.555	312.996	252.476	290.018	324.034	304.437	252.476	304.437	296.112	300.246	291.685	0.591118	0.994093	23.3721	5.78156	291.532	5.80399	0.0199086
10554233	Aen	apoptosis enhancing nuclease	106.153	103.968	107.635	111.43	98.36	109.896	132.514	127.116	97.6806	115.36	119.428	101.829	112.986	106.891	109.137	111.43	103.968	109.896	97.6806	111.43	101.125	139.102	117.784	114.563	111.14	0.921441	1	26	7.96785	111.08	5.78912	0.0521166
10485344	Api5	apoptosis inhibitor 5	461.44	519.147	458.253	544.958	464.65	477.713	439.586	494.559	451.944	448.822	491.143	552.565	481.036	504.951	474.413	461.44	464.65	477.713	448.822	448.822	481.036	519.147	544.958	494.559	483.597	0.0134348	0.0389188	20.1224	1.56633	480.165	27.9257	0.0581586
10401564	Arel1	apoptosis resistant E3 ubiquitin protein ligase 1	1562.89	1606.83	1541.37	1618	1686.71	1595.73	1663.49	1640.59	1379.57	1606.83	1370.04	1499.22	1618	1640.59	1663.49	1710.26	1606.83	1871.53	1734.13	1795.29	1418.35	1562.89	1370.04	1509.65	1594.68	0.000371002	0.00154584	24.7857	1.47452	1591.28	125.066	0.0785948
10393668	Aatk	apoptosis-associated tyrosine kinase	131.599	130.69	141.044	116.97	140.07	122.786	144.007	129.787	118.603	126.238	132.514	117.784	133.436	114.563	135.298	125.366	132.514	127.116	123.64	125.366	147.033	134.364	149.086	127.116	130.291	0.999933	1	26.6667	17.0072	130.082	2.46304	0.0189344
10604405	Aifm1	apoptosis-inducing factor, mitochondrion-associated 1	1951	2062.24	1964.57	2076.59	1964.57	2179.83	1951	2120.22	1992	2179.83	2091.03	2134.97	2120.22	2091.03	2164.77	2062.24	2062.24	2179.83	2076.59	2048	1978.24	2105.58	1951	1951	2060.78	0.99925	1	24.2496	4.9883	2060.68	9.62063	0.00466868
10363528	Aifm2	apoptosis-inducing factor, mitochondrion-associated 2	261.379	257.781	237.207	225.972	216.767	198.088	224.411	259.574	233.941	276.282	249	268.727	257.781	276.282	259.574	247.28	206.5	224.411	240.518	278.204	230.72	298.172	256	242.191	246.948	0.0011242	0.00418917	22.3953	17.0411	245.689	21.2398	0.08645
10434007	Aifm3	apoptosis-inducing factor, mitochondrion-associated 3	72.0037	70.0348	72.0037	69.0706	73.0089	69.551	78.7932	74.028	65.3448	67.1819	70.5219	74.028	71.0124	69.551	66.257	75.5835	67.6492	74.028	69.0706	64.8934	71.0124	63.5579	65.7993	72.5046	70.2704	0.89426	1	21.3572	5.48497	70.3505	1.52707	0.0217066
10474596	Aven	apoptosis, caspase activation inhibitor	685.019	657.114	652.575	666.287	588.134	666.287	604.668	689.784	515.561	670.921	580.037	714.109	734.185	749.612	675.588	648.067	680.287	596.344	613.109	675.588	592.224	689.784	675.588	630.346	652.134	0.383233	0.722924	25.4979	19.6097	653.347	37.1261	0.0568245
10419825	Acin1	apoptotic chromatin condensation inducer 1	487.751	530.056	519.147	537.455	501.463	537.455	519.147	530.056	385.343	491.143	442.643	519.147	484.382	530.056	512	552.565	497.999	533.742	477.713	508.463	439.586	487.751	484.382	508.463	500.746	0.0056745	0.0180259	22.37	2.65175	501.259	34.6651	0.069156
10371846	Apaf1	apoptotic peptidase activating factor 1	103.968	103.25	99.0442	101.125	99.0442	97.0059	98.36	104.691	90.5097	100.427	89.8845	103.25	107.635	99.7331	103.25	99.0442	95.6704	97.0059	103.25	103.968	95.0095	93.7015	99.7331	96.3358	99.3707	0.949432	1	26	19.9171	99.4346	2.11619	0.0212823
10512098	Aptx	aprataxin	76.1093	76.6386	81.0084	93.0542	91.7731	88.0347	85.6274	96.3358	73.5167	87.4266	78.249	85.0359	78.249	87.4266	85.6274	85.0359	83.8652	85.0359	96.3358	85.6274	77.1717	81.0084	77.1717	83.2859	84.1104	0.0386173	0.0998623	23.062	5.86549	84.3001	4.89892	0.0581128
10414522	Apex1	apurinic/apyrimidinic endonuclease 1	382.681	393.44	430.539	398.932	421.679	424.612	382.681	377.413	352.139	393.44	354.588	374.806	433.534	464.65	415.873	410.148	427.565	352.139	380.038	369.646	354.588	367.093	385.343	396.177	393.489	1.3383e-05	7.93987e-05	22.5655	1.01008	393.215	33.4814	0.0851478
10607250	Apex2	apurinic/apyrimidinic endonuclease 2	256	337.794	290.018	298.172	284.05	252.476	319.573	377.413	222.861	359.538	315.173	282.088	306.555	333.144	272.479	284.05	265.028	308.687	304.437	321.795	294.067	369.646	333.144	261.379	302.065	0.944994	1	22.5245	12.9535	302.035	16.527	0.0547187
10538459	Aqp1	aquaporin 1	935.763	765.363	770.686	897.644	831.746	849.223	770.686	776.047	617.374	916.506	670.921	826.001	760.076	797.865	754.826	744.434	781.445	891.444	729.114	781.445	729.114	910.175	968.763	803.414	803.336	0.99814	1	24	22.0036	803.336	11.494	0.0143078
10565627	Aqp11	aquaporin 11	1251.98	1082.39	1009.9	948.826	935.763	962.071	975.501	1105.13	1160.07	1305.15	1296.13	1323.37	1217.75	1038.29	1105.13	1038.29	948.826	1031.12	1105.13	1305.15	1200.98	1389.16	1234.75	1176.27	1131.13	3.03313e-13	2.15939e-11	22.5304	16.1801	1123.57	156.153	0.138979
10348697	Aqp12	aquaporin 12	74.028	67.6492	71.5064	69.0706	81.5719	67.1819	82.7106	74.028	81.0084	75.5835	81.5719	69.0706	69.551	66.257	75.5835	64	69.551	72.0037	67.6492	74.5429	76.6386	80.4489	82.7106	72.5046	73.6009	0.0332585	0.0875091	26	8.56132	73.6072	5.26024	0.0714636
10426760	Aqp2	aquaporin 2	108.383	94.3532	97.6806	98.36	109.896	96.3358	110.661	112.206	93.7015	97.6806	113.772	96.3358	104.691	100.427	97.0059	94.3532	100.427	99.7331	93.0542	97.6806	99.7331	109.137	97.0059	91.7731	100.599	0.931803	1	26.6667	6.57357	100.524	2.8054	0.0279076
10457614	Aqp4	aquaporin 4	94.3532	97.6806	95.0095	89.8845	112.206	122.786	109.137	115.36	95.0095	112.206	108.383	135.298	114.563	113.772	112.986	117.784	87.4266	121.095	104.691	114.563	86.8227	117.784	99.0442	108.383	107.76	1	1	26	10.3343	107.832	2.07522	0.019245
10426767	Aqp5	aquaporin 5	85.0359	92.4115	87.4266	86.2229	102.537	92.4115	121.095	96.3358	89.8845	88.647	103.25	88.0347	90.5097	83.2859	95.0095	86.2229	95.0095	95.0095	83.8652	94.3532	99.0442	95.0095	110.661	90.5097	93.8243	0.456197	0.827016	26.6667	4.69973	93.4221	5.95718	0.0637663
10557300	Aqp8	aquaporin 8	3169.41	2957.17	3875.05	2998.45	3326.99	3326.99	1758.34	1499.22	754.826	948.826	903.888	1978.24	2556.58	3468.27	3396.89	3258.52	2556.58	2486.67	2005.85	1002.93	867.067	680.287	1379.57	2740.08	2245.7	1.23457e-13	1.01705e-11	22.6506	0.996086	2238.25	1322.68	0.590946
10594825	Aqp9	aquaporin 9	4096	4182.07	4240.45	4513.4	4870.99	4904.87	5077.84	5404.7	4837.35	5148.73	4482.23	4420.52	4420.52	4182.07	4299.64	4153.18	4737.79	5077.84	5367.37	5007.93	4837.35	4837.35	4359.66	4211.15	4652.96	7.04992e-14	6.35227e-12	23.3795	8.2004	4664.1	522.045	0.111928
10485989	Aqr	aquarius	675.588	739.292	685.019	770.686	648.067	689.784	621.668	680.287	530.056	689.784	661.685	724.077	714.109	734.185	719.076	729.114	699.413	719.076	666.287	680.287	592.224	670.921	661.685	724.077	684.435	0.000777397	0.003002	24.6136	21.2836	684.868	53.33	0.077869
10527638	Alox5ap	arachidonate 5-lipoxygenase activating protein	112.206	112.206	99.7331	104.691	101.125	101.125	106.891	97.0059	77.7085	97.0059	103.25	100.427	101.125	106.153	121.938	103.968	94.3532	101.829	94.3532	94.3532	89.2636	104.691	116.162	109.137	102.113	0.00476322	0.0154112	21.7911	1.38051	101.81	8.36287	0.0821419
10527043	Amz1	archaelysin family metallopeptidase 1	162.017	148.056	155.417	142.025	171.255	145.009	159.786	154.343	151.167	141.044	179.769	151.167	153.277	145.009	163.144	142.025	155.417	159.786	156.498	163.144	164.279	166.572	186.108	145.009	156.722	0.97792	1	22.3768	12.4901	156.761	3.88707	0.0247962
10382257	Amz2; Arsg	archaelysin family metallopeptidase 2; arylsulfatase G	233.941	257.781	237.207	252.476	238.856	270.597	250.732	282.088	174.853	292.036	227.544	278.204	252.476	254.232	252.476	238.856	230.72	270.597	270.597	286.026	222.861	268.727	219.793	265.028	251.196	0.999751	1	22.626	2.06509	251.204	0.777479	0.00309501
10592919	Arcn1	archain 1	2033.85	2149.82	2033.85	2256.7	2033.85	2164.77	2134.97	2179.83	2048	2048	2134.97	2304.12	2076.59	2105.58	2033.85	2019.8	2091.03	2241.11	2241.11	2241.11	2241.11	2194.99	2225.63	2225.63	2144.18	0.955958	1	25.1034	9.04516	2143.97	32.5709	0.0151919
10387699	Acap1	ArfGAP with coiled-coil, ankyrin repeat and PH domains 1	79.3413	85.0359	86.8227	81.0084	85.6274	97.0059	84.4485	91.7731	78.249	85.0359	80.4489	76.1093	83.8652	90.5097	85.0359	83.8652	91.7731	83.2859	88.647	90.5097	83.2859	88.647	79.3413	83.8652	85.1474	0.145015	0.320239	24.1598	3.66009	85.1235	3.69183	0.0433703
10438980	Acap2	ArfGAP with coiled-coil, ankyrin repeat and PH domains 2	418.766	427.565	357.054	442.643	357.054	404.501	372.217	421.679	342.509	410.148	354.588	385.343	424.612	418.766	359.538	364.557	369.646	439.586	436.549	433.534	374.806	404.501	377.413	369.646	394.467	0.999812	1	26.6667	22.0245	394.269	7.93142	0.0201168
10511226	Acap3	ArfGAP with coiled-coil, ankyrin repeat and PH domains 3	64.4452	68.1197	64.4452	70.0348	64.4452	66.7178	70.5219	74.5429	59.7141	67.1819	67.6492	73.0089	65.3448	64.4452	68.5935	64.4452	67.1819	68.1197	66.257	67.1819	69.551	71.5064	68.1197	66.257	67.4096	0.988628	1	25.6959	8.36653	67.4	1.10027	0.0163244
10379389	Adap2	ArfGAP with dual PH domains 2	1370.04	1428.22	1260.69	1234.75	1226.22	1243.34	1234.75	1209.34	1074.91	1370.04	1389.16	1478.58	1488.87	1448.15	1458.23	1448.15	1269.46	1200.98	1251.98	1251.98	1168.14	1389.16	1323.37	1595.73	1325.59	7.01691e-08	7.45197e-07	26.1677	16.6559	1337.34	148.818	0.111279
10347873	Agfg1	ArfGAP with FG repeats 1	1105.13	1128.35	1168.14	1176.27	1168.14	1184.45	1144.1	1217.75	1176.27	1209.34	1136.2	1160.07	1152.06	1097.5	1120.56	1144.1	1184.45	1269.46	1226.22	1217.75	1144.1	1192.69	1144.1	1105.13	1165.51	1.70375e-05	9.84137e-05	23.3521	7.51834	1166.57	42.4033	0.0363488
10534889	Agfg2	ArfGAP with FG repeats 2	608.874	584.071	592.224	643.591	584.071	661.685	604.668	588.134	541.193	600.491	544.958	699.413	600.491	634.73	600.491	613.109	572.051	608.874	670.921	625.992	596.344	576.03	617.374	661.685	609.644	0.958835	1	22.7205	8.43786	609.284	7.45905	0.0122423
10348432	Agap1	ArfGAP with GTPase domain, ankyrin repeat and PH domain 1	312.996	250.732	243.875	249	240.518	225.972	238.856	261.379	199.466	296.112	272.479	335.461	286.026	298.172	254.232	249	256	238.856	237.207	278.204	230.72	270.597	265.028	300.246	262.13	7.34948e-06	4.64545e-05	25.5653	15.2442	264.154	31.5137	0.119301
10366825	Agap2	ArfGAP with GTPase domain, ankyrin repeat and PH domain 2	99.7331	82.7106	79.8932	77.1717	76.6386	72.5046	80.4489	73.5167	69.551	76.6386	95.0095	93.7015	93.0542	79.8932	74.028	71.5064	79.3413	72.0037	62.2499	76.6386	73.0089	77.1717	87.4266	85.6274	79.5612	4.68508e-07	3.97899e-06	24.0914	16.7658	79.5978	9.53656	0.119809
10520211	Agap3	ArfGAP with GTPase domain, ankyrin repeat and PH domain 3	209.383	187.403	188.706	229.126	183.546	207.937	207.937	218.275	171.255	215.269	202.251	207.937	178.527	190.019	173.645	174.853	188.706	187.403	219.793	224.411	200.854	221.322	203.657	186.108	199.097	0.455303	0.825827	25.3431	4.16988	198.614	9.09244	0.0457795
10555470	Arap1	ArfGAP with RhoGAP domain, ankyrin repeat and PH domain 1	396.177	413.001	415.873	418.766	448.822	471.136	410.148	398.932	300.246	393.44	335.461	415.873	380.038	436.549	418.766	430.539	415.873	374.806	398.932	372.217	302.334	342.509	321.795	372.217	391.019	4.1127e-07	3.53979e-06	22.3828	2.57727	391.616	43.519	0.111127
10530100	Arap2	ArfGAP with RhoGAP domain, ankyrin repeat and PH domain 2	247.28	243.875	243.875	265.028	240.518	286.026	247.28	294.067	252.476	256	212.306	224.411	254.232	290.018	237.207	250.732	242.191	302.334	282.088	266.871	235.568	256	192.672	237.207	252.511	0.0976764	0.225578	22.223	7.28556	253.884	19.2034	0.0756384
10458498	Arap3; Mir6981	ArfGAP with RhoGAP domain, ankyrin repeat and PH domain 3; microRNA 6981	200.854	194.012	210.839	207.937	192.672	207.937	198.088	207.937	154.343	202.251	186.108	218.275	203.657	213.783	196.72	194.012	206.5	212.306	188.706	187.403	184.823	188.706	213.783	216.767	199.517	0.231545	0.478239	21.1483	3.03342	199.198	10.6782	0.053606
10394862	Asap2	ArfGAP with SH3 domain, ankyrin repeat and PH domain 2	272.479	324.034	362.039	340.144	359.538	390.722	215.269	142.025	118.603	138.141	145.009	184.823	243.875	335.461	349.706	302.334	352.139	280.139	177.294	137.187	123.64	146.018	168.897	218.275	242.825	5.50671e-14	5.32212e-12	22.7406	1.11878	242.678	119.29	0.491558
10509178	Asap3	ArfGAP with SH3 domain, ankyrin repeat and PH domain 3	268.727	242.191	227.544	265.028	207.937	221.322	247.28	237.207	252.476	266.871	276.282	344.892	263.197	250.732	235.568	224.411	216.767	221.322	230.72	300.246	265.028	266.871	310.834	278.204	255.069	1.78096e-09	3.12798e-08	23.3521	15.789	254.301	32.1705	0.126505
10428998	Asap1	ArfGAP with SH3 domain, ankyrin repeat and PH domain1	374.806	427.565	352.139	451.944	374.806	458.253	328.557	347.291	288.015	337.794	296.112	374.806	415.873	433.534	349.706	344.892	374.806	430.539	393.44	354.588	306.555	364.557	330.842	393.44	371.036	0.233105	0.480944	24.4596	22.9413	370.982	37.8748	0.102093
10368343	Arg1	arginase, liver	4608.24	4938.99	4803.93	4640.29	4770.75	4803.93	4973.34	4705.07	4870.99	5256.91	5256.91	4837.35	5007.93	4973.34	5007.93	4973.34	4513.4	4420.52	4576.41	4705.07	5077.84	4938.99	4870.99	4672.57	4841.88	0.111987	0.255018	26.6667	12.3931	4858.34	174.911	0.0360021
10576924	Arglu1; Mir7654	arginine and glutamate rich 1; microRNA 7654	344.892	430.539	367.093	380.038	385.343	424.612	362.039	374.806	362.039	357.054	335.461	349.706	344.892	357.054	364.557	347.291	374.806	390.722	390.722	342.509	352.139	372.217	344.892	359.538	367.29	0.0139982	0.0403412	27.2965	26.0112	365.094	18.3448	0.0502469
10510552	Rere	arginine glutamic acid dipeptide (RE) repeats	393.44	404.501	413.001	385.343	439.586	464.65	464.65	497.999	398.932	544.958	415.873	436.549	404.501	421.679	421.679	436.549	427.565	484.382	474.413	477.713	401.707	474.413	382.681	424.612	437.141	0.00876952	0.0267053	22.4578	10.3171	438.571	33.9835	0.0774869
10487685	Avp	arginine vasopressin	93.0542	88.0347	89.8845	89.2636	100.427	91.7731	98.36	94.3532	103.968	91.1392	103.25	89.8845	90.5097	96.3358	91.7731	85.0359	93.7015	91.7731	89.2636	93.0542	102.537	97.6806	110.661	93.7015	94.5591	0.0148159	0.0424006	27.1909	7.32066	94.6013	4.82627	0.0510169
10366707	Avpr1a	arginine vasopressin receptor 1A	849.223	855.13	995.999	1074.91	714.109	843.357	552.565	398.932	294.067	333.144	324.034	608.874	689.784	916.506	837.532	910.175	955.426	694.581	515.561	352.139	238.856	292.036	497.999	639.145	641.003	1.77636e-15	3.5323e-13	23.085	0.295377	639.936	335.947	0.524971
10467739	Avpi1	arginine vasopressin-induced 1	604.668	568.1	572.051	537.455	508.463	541.193	445.722	512	388.023	519.147	455.087	608.874	530.056	608.874	552.565	544.958	418.766	427.565	487.751	504.951	467.882	501.463	504.951	588.134	516.612	2.68496e-05	0.000147788	22.3615	20.9952	513.443	60.2035	0.117255
10509014	Rsrp1	arginine/serine rich protein 1	1389.16	1884.54	1584.71	1408.55	1499.22	1606.83	1618	1722.16	1606.83	1640.59	1278.29	1573.76	1478.58	1562.89	1562.89	1438.15	1530.73	1468.37	1448.15	1562.89	1833.01	1468.37	1278.29	1379.57	1534.36	0.945869	1	23.254	6.79415	1535.83	48.11	0.031325
10492456	Rsrc1	arginine/serine-rich coiled-coil 1	142.025	158.683	144.007	166.572	157.586	179.769	139.102	182.278	146.018	177.294	139.102	170.072	153.277	157.586	145.009	162.017	157.586	191.341	188.706	164.279	188.706	156.498	135.298	154.343	160.715	0.251932	0.511732	23.6464	5.82877	160.885	11.4391	0.0711011
10533703	Rsrc2	arginine/serine-rich coiled-coil 2	442.643	474.413	471.136	458.253	451.944	491.143	433.534	481.036	398.932	424.612	415.873	467.882	445.722	442.643	424.612	491.143	471.136	504.951	455.087	445.722	424.612	433.534	393.44	413.001	448.208	0.000435614	0.00178075	26.597	24.1025	446.398	26.7647	0.059957
10534120	Asl	argininosuccinate lyase	3902.01	3956.48	3691.52	3304	3326.99	3191.46	3516.68	3420.52	3492.39	4039.61	4299.64	4153.18	4182.07	3875.05	3795.3	3848.29	2876.3	2740.08	3213.66	3304	3717.2	3902.01	4124.49	3983.99	3660.7	4.74065e-14	4.73548e-12	26.0719	13.7732	3704.13	540.301	0.145864
10363541	Gm5424; Ass1	argininosuccinate synthase pseudogene; argininosuccinate synthetase 1	8364.13	8248.98	8306.36	8422.31	8364.13	8599.28	8192	7332.05	7696.57	7231.1	8248.98	8192	8023.41	8079.22	8248.98	8135.41	7912.95	7750.1	8079.22	7486.11	8023.41	7281.4	7967.99	8079.22	8011.05	0.00494428	0.0159256	22.1696	1.46829	8006.29	311.764	0.0389399
10471154	Ass1	argininosuccinate synthetase 1	8192	8023.41	8135.41	8248.98	8192	8422.31	8023.41	7131.55	7486.11	7181.15	8023.41	7967.99	7804.01	7912.95	8079.22	7967.99	7696.57	7590.61	7804.01	7231.1	7804.01	7131.55	7750.1	7858.29	7819.09	0.0016205	0.0058103	22.0658	1.64644	7813.99	314.902	0.0402998
10358038	Rnpep	arginyl aminopeptidase (aminopeptidase B)	891.444	749.612	765.363	910.175	709.176	744.434	648.067	724.077	568.1	714.109	661.685	861.078	749.612	831.746	749.612	749.612	744.434	675.588	680.287	729.114	652.575	719.076	719.076	803.414	739.644	0.000246495	0.00107469	22.546	22.2143	737.5	71.9339	0.0975376
10348670	Rnpepl1	arginyl aminopeptidase (aminopeptidase B)-like 1	724.077	685.019	749.612	709.176	734.185	744.434	739.292	792.353	643.591	809.002	744.434	826.001	680.287	760.076	744.434	770.686	734.185	709.176	749.612	803.414	639.145	781.445	770.686	826.001	744.597	0.980829	1	27.1142	10.304	745.879	15.8485	0.0212481
10385159	Rars	arginyl-tRNA synthetase	1278.29	1251.98	1160.07	1468.37	1243.34	1209.34	1278.29	1418.35	1052.79	1398.83	1458.23	1389.16	1428.22	1314.23	1398.83	1370.04	1398.83	1468.37	1234.75	1351.18	1209.34	1418.35	1520.15	1360.57	1336.66	0.92105	1	27.1142	14.4345	1342.15	46.19	0.0344149
10503926	Rars2	arginyl-tRNA synthetase 2, mitochondrial	461.44	477.713	464.65	588.134	430.539	430.539	369.646	494.559	288.015	474.413	467.882	474.413	508.463	467.882	501.463	501.463	433.534	477.713	442.643	404.501	372.217	433.534	474.413	464.65	454.351	0.0239275	0.065291	24.7179	21.7062	454.617	46.4254	0.10212
10568464	Ate1	arginyltransferase 1	548.748	617.374	572.051	675.588	564.175	670.921	556.408	661.685	461.44	600.491	576.03	652.575	639.145	580.037	584.071	568.1	630.346	685.019	617.374	625.992	576.03	630.346	613.109	604.668	604.655	0.97063	1	25.1911	1.02705	603.926	17.2615	0.0285821
10516371	Ago1	argonaute RISC catalytic subunit 1	458.253	455.087	458.253	461.44	448.822	494.559	484.382	477.713	396.177	497.999	439.586	504.951	445.722	464.65	474.413	455.087	448.822	494.559	526.394	497.999	424.612	471.136	393.44	445.722	463.324	0.824547	1	23.3577	5.02449	463.729	15.5141	0.033455
10429329	Ago2	argonaute RISC catalytic subunit 2	448.822	458.253	374.806	461.44	382.681	396.177	413.001	442.643	433.534	487.751	487.751	519.147	455.087	427.565	418.766	413.001	421.679	439.586	508.463	484.382	458.253	494.559	556.408	477.713	452.561	1.35646e-05	8.03383e-05	22.7846	15.985	451.07	36.2607	0.080388
10516348	Ago3	argonaute RISC catalytic subunit 3	451.944	442.643	413.001	484.382	357.054	410.148	404.501	487.751	369.646	474.413	448.822	541.193	467.882	430.539	427.565	442.643	407.315	421.679	436.549	464.65	445.722	515.561	464.65	464.65	444.788	0.0158306	0.0450368	22.6555	16.9567	443.234	30.2396	0.0682249
10516393	Ago4	argonaute RISC catalytic subunit 4	90.5097	95.0095	87.4266	99.0442	110.661	125.366	96.3358	99.0442	76.1093	85.0359	70.0348	101.125	92.4115	99.7331	88.647	89.8845	104.691	109.896	114.563	92.4115	79.3413	82.1393	75.5835	86.2229	93.8011	8.39909e-05	0.000410348	23.6109	3.08104	93.9643	12.6719	0.134859
10596951	Arih2	ariadne homolog 2 (Drosophila)	1398.83	1595.73	1360.57	1530.73	1448.15	1562.89	1652	1833.01	1652	1710.26	1541.37	1351.18	1418.35	1408.55	1509.65	1488.87	1499.22	1884.54	1686.71	1937.53	1686.71	1820.35	1478.58	1389.16	1576.87	2.27031e-07	2.09586e-06	22.3873	10.2925	1585.33	185.657	0.11711
10594161	Arih1	ariadne ubiquitin-conjugating enzyme E2 binding protein homolog 1 (Drosophila)	1795.29	1924.14	1807.78	2019.8	1795.29	1858.6	1845.76	2033.85	1782.89	1820.35	1782.89	1795.29	1992	1884.54	1897.65	1758.34	1964.57	2179.83	2019.8	1978.24	1924.14	1992	1795.29	1770.57	1892.45	0.404048	0.753641	26.3335	25.8727	1885.89	78.9988	0.0418895
10600755	Arx	aristaless related homeobox	89.2636	86.8227	75.0614	81.5719	92.4115	77.7085	92.4115	82.7106	77.1717	84.4485	88.0347	76.1093	83.8652	79.8932	79.3413	78.249	82.1393	82.7106	82.7106	82.7106	86.2229	87.4266	90.5097	81.5719	83.3782	0.952708	1	24	14.917	83.3782	1.00308	0.0120304
10495218	Alx3	aristaless-like homeobox 3	83.8652	78.249	76.6386	73.0089	86.2229	79.3413	83.2859	81.0084	76.1093	79.3413	86.8227	72.5046	78.7932	74.028	77.7085	69.551	89.2636	82.1393	68.5935	79.8932	81.0084	81.0084	86.2229	77.1717	79.2408	0.974904	1	27.7808	4.48192	79.1345	1.92394	0.0243122
10497390	Armc1	armadillo repeat containing 1	948.826	910.175	867.067	1016.93	734.185	797.865	809.002	1009.9	867.067	995.999	989.119	1045.52	1067.48	968.763	935.763	942.272	910.175	989.119	903.888	1045.52	948.826	1060.11	1038.29	1016.93	950.783	0.0120595	0.035397	23.184	16.8839	948.703	62.9137	0.0663154
10520003	Armc10	armadillo repeat containing 10	143.013	128	142.025	158.683	137.187	147.033	140.07	151.167	134.364	154.343	131.599	149.086	127.116	151.167	140.07	138.141	126.238	145.009	162.017	128.89	118.603	116.97	138.141	138.141	139.461	0.992969	1	22.542	5.24978	139.657	3.80681	0.0272583
10557951	Armc5	armadillo repeat containing 5	133.436	125.366	130.69	134.364	124.5	130.69	125.366	129.787	114.563	139.102	121.095	153.277	130.69	131.599	124.5	123.64	126.238	120.259	122.786	122.786	128	128.89	124.5	128	128.088	0.678217	1	22.5446	17.3964	127.858	4.02784	0.0315024
10579209	Armc6	armadillo repeat containing 6	87.4266	83.2859	89.8845	90.5097	101.829	86.8227	94.3532	85.6274	96.3358	78.7932	95.6704	85.0359	88.0347	88.0347	84.4485	83.2859	90.5097	91.1392	85.6274	83.2859	86.8227	92.4115	88.647	87.4266	88.552	0.988772	1	26	2.90428	88.4095	1.80372	0.0204019
10382538	Armc7	armadillo repeat containing 7	93.0542	92.4115	85.6274	101.125	89.2636	93.0542	89.8845	108.383	76.1093	88.647	86.2229	89.2636	88.0347	88.647	94.3532	97.0059	89.8845	103.25	75.5835	98.36	80.4489	98.36	95.6704	92.4115	91.4607	0.992756	1	21.3333	4.46363	91.5298	2.92907	0.0320012
10595990	Armc8	armadillo repeat containing 8	349.706	312.996	304.437	321.795	298.172	335.461	292.036	317.365	265.028	319.573	278.204	349.706	321.795	337.794	321.795	321.795	302.334	321.795	298.172	308.687	276.282	274.374	280.139	315.173	309.359	0.0216943	0.0597819	27.4401	17.7049	310.688	17.543	0.056465
10348032	Armc9	armadillo repeat containing 9	128	132.514	121.938	139.102	156.498	143.013	106.891	118.603	91.7731	110.661	112.206	123.64	132.514	146.018	131.599	124.5	126.238	118.603	112.986	121.095	98.36	116.162	121.938	121.938	123.2	1.20906e-06	9.23477e-06	21.5676	2.69295	122.961	15.4655	0.125776
10601771	Armcx1	armadillo repeat containing, X-linked 1	89.2636	89.2636	90.5097	95.6704	93.0542	89.2636	82.1393	88.647	75.5835	99.0442	89.2636	93.7015	86.2229	93.0542	76.1093	82.7106	84.4485	106.153	85.6274	90.5097	78.249	103.25	91.7731	88.0347	89.2311	0.999962	1	21.3333	18.7772	89.0556	1.7904	0.0201043
10601778	Armcx3	armadillo repeat containing, X-linked 3	227.544	224.411	212.306	315.173	191.341	261.379	205.074	218.275	160.898	200.854	190.019	222.861	213.783	222.861	233.941	219.793	249	266.871	207.937	227.544	186.108	203.657	199.466	206.5	219.483	0.010472	0.0312464	25.2699	23.944	218.853	26.3893	0.12058
10601768	Armcx4	armadillo repeat containing, X-linked 4	62.6829	69.0706	68.5935	67.6492	66.257	60.9688	60.1295	64.8934	56.8859	65.7993	64.4452	60.5477	69.551	68.1197	69.551	64	67.6492	74.5429	58.4852	61.3929	63.5579	66.257	63.5579	63.5579	64.9227	0.0558156	0.137905	24.8165	21.4168	64.9517	3.48856	0.05371
10606730	Armcx6	armadillo repeat containing, X-linked 6	69.0706	68.1197	71.0124	76.1093	74.028	72.5046	74.5429	68.5935	59.7141	67.1819	67.6492	66.7178	66.257	67.6492	61.8199	66.7178	68.5935	74.028	69.551	69.551	68.5935	70.0348	69.0706	65.3448	68.8523	0.000616258	0.00244077	27.5378	25.5312	68.4387	3.35771	0.0490615
10434165	Arvcf	armadillo repeat gene deleted in velo-cardio-facial syndrome	190.019	181.019	202.251	186.108	183.546	198.088	166.572	188.706	170.072	207.937	205.074	178.527	176.069	210.839	181.019	174.853	195.361	186.108	199.466	187.403	168.897	196.72	182.278	190.019	187.79	0.999039	1	26.1211	15.7564	187.986	2.34613	0.0124804
10468217	Actr1a	ARP1 actin-related protein 1A, centractin alpha	680.287	694.581	685.019	739.292	666.287	666.287	689.784	744.434	576.03	734.185	666.287	786.88	680.287	765.363	699.413	675.588	666.287	685.019	621.668	770.686	661.685	770.686	680.287	739.292	697.734	0.795688	1	20.1224	0.851918	694.609	24.6268	0.0354542
10353934	Actr1b	ARP1 actin-related protein 1B, centractin beta	410.148	433.534	404.501	445.722	436.549	451.944	445.722	487.751	413.001	552.565	491.143	481.036	418.766	448.822	398.932	398.932	396.177	393.44	421.679	491.143	455.087	508.463	458.253	491.143	447.269	8.86024e-06	5.50385e-05	26.3259	9.19562	448.322	43.5582	0.0971584
10396177	Actr10	ARP10 actin-related protein 10	968.763	1038.29	975.501	1031.12	1002.93	1082.39	1031.12	1184.45	929.3	1024	955.426	1105.13	942.272	1074.91	989.119	1002.93	989.119	1144.1	1009.9	1144.1	1074.91	995.999	1031.12	1024	1031.29	0.771969	1	25.0056	3.98636	1029.85	34.5023	0.0335022
10384522	Actr2	ARP2 actin-related protein 2	2091.03	2179.83	2019.8	2120.22	2062.24	2225.63	2225.63	2210.26	2164.77	2033.85	2149.82	2164.77	2241.11	2105.58	2210.26	2019.8	2210.26	2019.8	2076.59	2241.11	2288.2	2368.9	2352.53	2091.03	2161.38	0.827499	1	24.642	10.1717	2161.37	52.4395	0.0242622
10357332	Actr3	ARP3 actin-related protein 3	666.287	734.185	744.434	765.363	724.077	776.047	781.445	867.067	776.047	776.047	699.413	680.287	765.363	709.176	754.826	699.413	729.114	855.13	831.746	781.445	724.077	709.176	760.076	675.588	749.41	7.64729e-05	0.000377485	23.1911	7.40561	751.02	50.1833	0.0668201
10478133	Actr5	ARP5 actin-related protein 5	78.249	87.4266	81.5719	88.647	83.2859	81.0084	83.8652	83.8652	65.7993	86.8227	83.2859	95.0095	85.6274	82.1393	79.3413	82.7106	78.249	85.0359	71.0124	76.1093	77.1717	97.6806	87.4266	90.5097	82.9938	0.164057	0.356287	20.1924	1.82273	82.3838	5.20055	0.0631258
10371830	Actr6	ARP6 actin-related protein 6	300.246	306.555	288.015	292.036	229.126	252.476	224.411	340.144	229.126	312.996	286.026	337.794	298.172	315.173	284.05	282.088	209.383	276.282	272.479	302.334	280.139	315.173	280.139	319.573	284.747	0.00934811	0.0282534	23.0282	17.0214	283.637	28.3588	0.099983
10413502	Actr8	ARP8 actin-related protein 8	497.999	512	477.713	584.071	494.559	552.565	491.143	556.408	445.722	544.958	471.136	533.742	530.056	530.056	522.758	537.455	530.056	588.134	548.748	560.278	458.253	519.147	522.758	481.036	520.448	0.701293	1	24.6287	2.03478	519.94	22.1392	0.0425803
10480570	Arrdc1	arrestin domain containing 1	76.6386	74.5429	82.7106	79.8932	75.5835	83.8652	72.5046	76.6386	64.8934	74.028	69.0706	64	78.7932	74.028	73.5167	76.1093	70.5219	82.1393	79.8932	74.5429	72.5046	77.1717	70.5219	77.1717	75.0535	0.419267	0.774513	26	24.5048	74.8535	3.72159	0.0497183
10579406	Arrdc2	arrestin domain containing 2	110.661	117.784	112.206	112.206	122.786	122.786	135.298	112.986	103.968	130.69	108.383	100.427	115.36	110.661	108.383	101.829	112.986	101.829	130.69	115.36	119.428	109.896	119.428	106.153	114.258	0.386949	0.728425	27.1628	1.8955	113.501	6.70926	0.059112
10406407	Arrdc3	arrestin domain containing 3	1074.91	1052.79	1652	1314.23	1520.15	2352.53	1251.98	1663.49	1606.83	1287.18	1562.89	1082.39	1074.91	544.958	849.223	820.296	1278.29	3125.78	3615.55	2759.13	1112.82	1287.18	1398.83	1278.29	1523.61	0.00125648	0.00460931	24.3785	5.78743	1513.86	651.602	0.430424
10564507	Arrdc4	arrestin domain containing 4	194.012	210.839	218.275	216.767	224.411	237.207	191.341	233.941	162.017	172.446	163.144	213.783	190.019	205.074	196.72	203.657	181.019	216.767	232.325	245.572	221.322	179.769	181.019	196.72	203.673	0.0583146	0.143485	26.5887	26.4427	201.68	20.4076	0.101188
10555235	Arrb1	arrestin, beta 1	340.144	342.509	347.291	357.054	304.437	315.173	256	270.597	222.861	319.573	278.204	324.034	333.144	342.509	337.794	324.034	315.173	296.112	298.172	270.597	213.783	321.795	344.892	347.291	309.299	6.5074e-09	9.66981e-08	22.1716	0.258521	307.541	45.5444	0.148092
10377804	Arrb2	arrestin, beta 2	254.232	252.476	238.856	252.476	245.572	252.476	245.572	261.379	194.012	272.479	227.544	256	259.574	263.197	259.574	256	209.383	249	247.28	256	227.544	256	242.191	249	246.992	0.956815	1	23.2926	5.34532	246.873	4.08585	0.0165504
10580300	Asna1	arsA arsenite transporter, ATP-binding, homolog 1 (bacterial)	739.292	831.746	814.629	843.357	749.612	849.223	837.532	942.272	760.076	1038.29	820.296	873.098	814.629	910.175	770.686	814.629	776.047	760.076	754.826	948.826	770.686	1038.29	837.532	814.629	837.936	0.683597	1	26.9367	9.88831	841.074	48.9498	0.0581992
10463704	As3mt	arsenic (+3 oxidation state) methyltransferase	1160.07	1031.12	1045.52	942.272	982.286	948.826	885.286	873.098	843.357	1074.91	995.999	1067.48	1370.04	1287.18	1217.75	1184.45	942.272	935.763	891.444	942.272	885.286	922.88	1112.82	1045.52	1024.5	8.96893e-10	1.7434e-08	26.1999	17.6734	1036.11	170.343	0.164407
10576482	Arv1	ARV1 homolog (yeast)	91.1392	112.986	101.829	109.896	103.968	112.206	95.0095	104.691	83.2859	104.691	88.0347	98.36	103.25	99.7331	117.784	111.43	92.4115	117.784	100.427	109.137	88.647	116.162	94.3532	103.25	102.519	0.596731	0.99838	24.3768	1.63884	102.451	5.78921	0.0565074
10494238	Arnt	aryl hydrocarbon receptor nuclear translocator	1341.84	1379.57	1269.46	1278.29	1105.13	1209.34	942.272	1097.5	995.999	1323.37	1176.27	1287.18	1332.57	1278.29	1269.46	1260.69	1209.34	1152.06	1112.82	1082.39	1168.14	1296.13	1260.69	1389.16	1217.42	3.14966e-09	5.17957e-08	23.4466	19.6678	1214.75	135.787	0.111782
10565292	Arnt2	aryl hydrocarbon receptor nuclear translocator 2	64.8934	66.257	63.5579	61.8199	68.5935	65.7993	72.5046	68.5935	78.249	70.0348	77.7085	62.2499	71.0124	61.3929	69.551	60.5477	68.1197	67.1819	63.5579	64	74.028	74.5429	71.0124	64	67.8837	0.0221448	0.0608974	25.7701	8.84117	67.888	4.52816	0.0667005
10556463	Arntl	aryl hydrocarbon receptor nuclear translocator-like	404.501	533.742	572.051	544.958	515.561	342.509	110.661	48.1679	58.0812	58.892	124.5	290.018	401.707	544.958	537.455	515.561	541.193	156.498	75.5835	54.1917	56.1028	77.1717	194.012	326.288	295.182	0	0	22.7677	0.18664	291.436	277.619	0.952587
10542764	Arntl2	aryl hydrocarbon receptor nuclear translocator-like 2	68.1197	61.8199	57.2816	67.1819	56.493	60.1295	59.3016	60.9688	55.7152	66.7178	61.3929	53.8174	62.6829	65.3448	64.4452	66.257	56.1028	64.8934	58.0812	63.5579	60.9688	59.7141	67.1819	60.1295	61.5958	0.961467	1	25.8426	18.9883	61.6691	1.63983	0.0265907
10400006	Ahr	aryl-hydrocarbon receptor	935.763	1097.5	968.763	968.763	1128.35	995.999	1160.07	1360.57	995.999	1296.13	1045.52	922.88	855.13	1045.52	942.272	916.506	955.426	1112.82	1074.91	1060.11	1128.35	1060.11	1016.93	885.286	1038.74	0.003146	0.0105948	24.2312	7.54922	1037.9	116.909	0.112639
10464603	Aip	aryl-hydrocarbon receptor-interacting protein	190.019	209.383	195.361	207.937	191.341	178.527	199.466	200.854	137.187	209.383	192.672	198.088	192.672	210.839	191.341	187.403	187.403	176.069	155.417	205.074	154.343	212.306	173.645	199.466	189.841	0.663727	1	21.0244	20.7479	188.791	9.81743	0.0520015
10492300	Aadac	arylacetamide deacetylase (esterase)	6382.92	6517.03	6382.92	6562.36	6427.31	6700.25	6165.49	6295.04	6080.61	5832.91	6080.61	6517.03	6038.61	6295.04	6295.04	6251.56	6338.83	6472.02	6608.01	6122.9	6562.36	6295.04	6251.56	6562.36	6334.91	0.655795	1	26.6667	0.844647	6323.82	105.761	0.0167242
10382985	Afmid	arylformamidase	3420.52	3396.89	3396.89	3147.52	3147.52	2896.31	2610.3	2486.67	2352.53	2778.33	2977.74	3061.45	2998.45	3326.99	3304	3147.52	2876.3	2856.44	2836.7	2385.37	2797.65	2521.38	2401.97	3281.18	2933.61	5.93994e-11	1.70983e-09	24.6944	20.5346	2939.13	399.865	0.136049
10431601	Arsa	arylsulfatase A	290.018	302.334	304.437	302.334	344.892	418.766	410.148	377.413	317.365	354.588	216.767	286.026	263.197	328.557	321.795	330.842	261.379	415.873	481.036	451.944	319.573	306.555	252.476	268.727	330.293	1.42815e-06	1.07189e-05	24.5466	4.67421	328.695	70.2264	0.213652
10406663	Arsb	arylsulfatase B	826.001	873.098	885.286	885.286	843.357	855.13	820.296	749.612	652.575	903.888	820.296	916.506	922.88	935.763	885.286	867.067	849.223	837.532	849.223	831.746	770.686	849.223	809.002	867.067	846.085	0.000413343	0.00170136	22.546	0.00399201	844.607	59.4461	0.0703831
10382271	Arsg	arylsulfatase G	174.853	238.856	257.781	247.28	230.72	284.05	216.767	207.937	112.986	155.417	135.298	163.144	192.672	229.126	196.72	232.325	207.937	221.322	196.72	165.421	117.784	127.116	143.013	182.278	193.23	1.15768e-09	2.15122e-08	22.5693	2.48777	194.055	51.8599	0.267243
10410721	Arsk	arylsulfatase K	413.001	401.707	393.44	396.177	385.343	458.253	330.842	396.177	312.996	372.217	359.538	445.722	404.501	415.873	404.501	410.148	385.343	430.539	421.679	364.557	321.795	347.291	308.687	393.44	386.407	0.0625387	0.152684	27.1233	19.2303	387.591	30.3692	0.0783535
10493347	Ash1l	ash1 (absent, small, or homeotic)-like (Drosophila)	849.223	910.175	916.506	809.002	843.357	879.171	891.444	922.88	744.434	855.13	809.002	803.414	855.13	873.098	867.067	861.078	803.414	962.071	885.286	922.88	781.445	903.888	770.686	837.532	856.555	0.733047	1	26.7547	25.07	853.719	31.828	0.0372816
10577866	Ash2l	ash2 (absent, small, or homeotic)-like (Drosophila)	374.806	430.539	398.932	421.679	410.148	481.036	410.148	424.612	349.706	430.539	377.413	442.643	418.766	439.586	390.722	430.539	436.549	501.463	464.65	418.766	362.039	393.44	374.806	407.315	416.285	0.239377	0.491249	23.244	3.25664	416.923	28.2767	0.0678224
10377751	Asgr1	asialoglycoprotein receptor 1	3104.19	3019.3	3191.46	3019.3	3169.41	3061.45	3191.46	3191.46	2836.7	3236.01	3258.52	3350.13	3082.75	3147.52	3281.18	3191.46	2936.74	2896.31	3304	3304	2998.45	3082.75	3125.78	3213.66	3133.08	0.974769	1	26.991	11.3453	3137.18	43.5039	0.0138672
10377763	Asgr2	asialoglycoprotein receptor 2	1722.16	1795.29	1820.35	1770.57	1897.65	2005.85	1897.65	2076.59	1509.65	2005.85	1924.14	1897.65	1795.29	1845.76	1807.78	1782.89	1698.45	1782.89	2048	1937.53	1858.6	1992	1663.49	1807.78	1847.66	0.821119	1	25.4063	7.01661	1845.56	69.1887	0.0374892
10398795	Aspg	asparaginase homolog (S. cerevisiae)	975.501	968.763	1024	1136.2	1112.82	1398.83	1260.69	1341.84	1074.91	1226.22	1052.79	1060.11	885.286	968.763	1009.9	1045.52	1052.79	1314.23	1408.55	1287.18	1152.06	1120.56	903.888	935.763	1113.21	1.21207e-11	4.6712e-10	23.9883	6.41824	1113.3	190.461	0.171077
10465844	Asrgl1	asparaginase like 1	206.5	190.019	176.069	155.417	164.279	182.278	154.343	172.446	144.007	224.411	186.108	198.088	200.854	203.657	178.527	179.769	160.898	168.897	165.421	158.683	159.786	195.361	181.019	198.088	179.372	1.7142e-05	9.89179e-05	25.5653	15.4935	180.724	21.0346	0.116391
10543067	Asns	asparagine synthetase	288.015	227.544	203.657	157.586	369.646	233.941	324.034	182.278	261.379	288.015	249	119.428	321.795	347.291	215.269	227.544	254.232	184.823	174.853	187.403	207.937	135.298	195.361	178.527	230.619	0.999945	1	24.2713	18.3883	230.662	4.17658	0.0181069
10354555	Asnsd1	asparagine synthetase domain containing 1	1746.2	1833.01	1807.78	1910.85	1833.01	1910.85	1758.34	1833.01	1606.83	1629.26	1629.26	1845.76	1910.85	1858.6	1910.85	1951	1845.76	2062.24	2005.85	1758.34	1595.73	1663.49	1807.78	1833.01	1814.49	2.72711e-05	0.000149917	22.7532	2.37519	1816.81	139.155	0.076593
10433389	Alg1	asparagine-linked glycosylation 1 (beta-1,4-mannosyltransferase)	424.612	407.315	415.873	448.822	404.501	471.136	430.539	421.679	382.681	439.586	418.766	427.565	413.001	413.001	398.932	407.315	398.932	448.822	424.612	451.944	372.217	477.713	433.534	382.681	421.491	0.908068	1	26.5741	2.62168	420.368	11.759	0.0279732
10426292	Alg10b	asparagine-linked glycosylation 10B (alpha-1,2-glucosyltransferase)	786.88	903.888	861.078	1031.12	826.001	867.067	837.532	879.171	739.292	843.357	694.581	820.296	843.357	843.357	837.532	855.13	867.067	942.272	873.098	826.001	754.826	803.414	922.88	803.414	844.276	0.114808	0.260791	25.3793	0.453603	842.023	48.3866	0.0574648
10570764	Alg11	asparagine-linked glycosylation 11 (alpha-1,2-mannosyltransferase)	1038.29	1024	1009.9	1120.56	942.272	955.426	989.119	1144.1	1052.79	1024	1176.27	1168.14	1097.5	1009.9	962.071	989.119	1002.93	1152.06	1038.29	1152.06	1128.35	1269.46	1217.75	1152.06	1075.68	8.10401e-05	0.000397503	22.9183	15.4518	1073.4	67.6249	0.0630006
10431300	Alg12	asparagine-linked glycosylation 12 (alpha-1,6-mannosyltransferase)	508.463	390.722	367.093	556.408	357.054	326.288	315.173	367.093	242.191	374.806	487.751	541.193	484.382	427.565	439.586	424.612	451.944	390.722	232.325	337.794	243.875	390.722	491.143	467.882	400.699	2.69342e-05	0.000148207	24.9266	17.9919	403.837	91.6587	0.226969
10495651	Alg14	asparagine-linked glycosylation 14	604.668	652.575	675.588	770.686	648.067	724.077	639.145	685.019	421.679	552.565	458.253	685.019	652.575	744.434	765.363	661.685	754.826	781.445	704.277	699.413	604.668	515.561	604.668	675.588	653.41	7.46352e-05	0.000369333	23.8466	1.07897	653.727	106.79	0.163355
10512847	Alg2	asparagine-linked glycosylation 2 (alpha-1,3-mannosyltransferase)	292.036	247.28	315.173	556.408	261.379	257.781	344.892	442.643	278.204	424.612	455.087	390.722	369.646	302.334	328.557	347.291	298.172	385.343	298.172	464.65	362.039	448.822	442.643	326.288	360.007	0.946757	1	25.501	11.358	360.983	30.2242	0.0837274
10438517	Alg3	asparagine-linked glycosylation 3 (alpha-1,3-mannosyltransferase)	1260.69	989.119	1192.69	1144.1	1060.11	1184.45	1112.82	929.3	935.763	1045.52	1112.82	1323.37	1314.23	1192.69	1389.16	1379.57	1234.75	1160.07	1038.29	962.071	820.296	922.88	1168.14	1168.14	1126.71	6.981e-06	4.43198e-05	27.2264	18.1795	1137.09	159.905	0.140626
10492078	Alg5	asparagine-linked glycosylation 5 (dolichyl-phosphate beta-glucosyltransferase)	608.874	592.224	592.224	604.668	588.134	552.565	530.056	568.1	484.382	576.03	526.394	621.668	621.668	648.067	670.921	608.874	639.145	576.03	568.1	576.03	512	533.742	588.134	560.278	581.179	2.59679e-07	2.36196e-06	26.1471	19.527	583.156	52.8765	0.0906729
10506154	Alg6	asparagine-linked glycosylation 6 (alpha-1,3,-glucosyltransferase)	184.823	224.411	181.019	242.191	207.937	240.518	179.769	242.191	171.255	242.191	188.706	227.544	230.72	219.793	200.854	216.767	205.074	221.322	249	203.657	191.341	199.466	196.72	233.941	212.55	0.995359	1	22.404	3.6338	212.786	7.31697	0.0343866
10555041	Alg8	asparagine-linked glycosylation 8 (alpha-1,3-glucosyltransferase)	564.175	504.951	544.958	537.455	530.056	508.463	519.147	487.751	410.148	504.951	548.748	580.037	592.224	621.668	596.344	643.591	604.668	533.742	436.549	464.65	398.932	508.463	537.455	670.921	535.419	2.31816e-06	1.65106e-05	23.5607	22.2582	535.009	78.6553	0.147017
10585233	Alg9	asparagine-linked glycosylation 9 (alpha 1,2 mannosyltransferase)	729.114	714.109	714.109	744.434	729.114	765.363	744.434	719.076	613.109	809.002	724.077	724.077	797.865	724.077	749.612	770.686	704.277	765.363	729.114	689.784	634.73	754.826	689.784	714.109	727.26	0.949941	1	23.5014	23.1205	727.232	19.6858	0.0270694
10459405	Nars	asparaginyl-tRNA synthetase	2105.58	2091.03	1937.53	2225.63	1937.53	2033.85	2105.58	2105.58	1820.35	2149.82	2164.77	2194.99	2304.12	2179.83	2164.77	2105.58	2288.2	2272.4	1951	2134.97	2005.85	2120.22	2164.77	2091.03	2110.62	0.772585	1	26	17.6758	2115.41	74.1451	0.0350499
10555011	Nars2	asparaginyl-tRNA synthetase 2 (mitochondrial)(putative)	704.277	903.888	786.88	820.296	786.88	975.501	724.077	770.686	588.134	670.921	613.109	809.002	826.001	831.746	885.286	885.286	849.223	1031.12	792.353	694.581	661.685	675.588	600.491	680.287	773.638	3.23094e-06	2.22779e-05	25.1934	23.028	772.194	127.763	0.165455
10568109	Asphd1	aspartate beta-hydroxylase domain containing 1	59.7141	55.7152	57.2816	52.7098	64	53.8174	69.0706	56.493	63.5579	65.3448	68.5935	54.5686	57.2816	60.1295	54.5686	56.493	70.5219	59.3016	60.9688	58.4852	63.5579	65.7993	65.7993	60.9688	60.6143	0.634684	1	24.1346	10.5546	60.6131	2.94366	0.0485647
10552672	Aspdh	aspartate dehydrogenase domain containing	989.119	942.272	1105.13	1045.52	1009.9	1024	897.644	837.532	699.413	849.223	814.629	916.506	903.888	1082.39	1060.11	1060.11	1002.93	903.888	820.296	797.865	666.287	781.445	814.629	929.3	914.751	1.85851e-13	1.4164e-11	22.4725	1.25234	913.633	152.303	0.1667
10511446	Asph	aspartate-beta-hydroxylase	388.023	380.038	349.706	430.539	321.795	374.806	333.144	367.093	328.557	401.707	404.501	410.148	415.873	393.44	372.217	367.093	372.217	382.681	362.039	390.722	349.706	393.44	410.148	385.343	378.541	0.0863589	0.202495	24.9797	16.7578	379.387	21.0922	0.0555953
10539739	Asprv1	aspartic peptidase, retroviral-like 1	78.7932	82.7106	74.5429	76.6386	83.8652	79.3413	91.1392	79.3413	97.0059	86.2229	86.2229	75.0614	80.4489	79.8932	78.7932	78.7932	89.8845	84.4485	83.8652	79.3413	93.7015	89.8845	85.0359	78.7932	83.0737	0.00895737	0.0271959	23.439	10.2542	83.1179	4.95804	0.0596507
10388254	Aspa	aspartoacylase	445.722	467.882	427.565	404.501	364.557	380.038	319.573	424.612	326.288	439.586	424.612	508.463	491.143	519.147	436.549	433.534	335.461	357.054	418.766	427.565	398.932	471.136	433.534	487.751	422.665	6.38839e-08	6.86881e-07	23.5006	17.5824	421.438	58.4502	0.138692
10460263	Acy3	aspartoacylase (aminoacylase) 3	1833.01	1584.71	1710.26	1675.06	1698.45	1795.29	1858.6	1833.01	1663.49	1871.53	1698.45	1807.78	1710.26	1833.01	1746.2	1897.65	1807.78	1884.54	1820.35	1722.16	1734.13	1722.16	1629.26	1698.45	1759.82	0.0375755	0.0974597	20.0539	10.7693	1768.54	68.406	0.0386793
10355844	Dnpep	aspartyl aminopeptidase	407.315	364.557	390.722	390.722	377.413	390.722	349.706	390.722	337.794	442.643	401.707	398.932	404.501	418.766	404.501	396.177	374.806	330.842	342.509	401.707	335.461	442.643	436.549	418.766	389.591	0.0120028	0.0352663	23.7824	16.9921	389.348	26.5389	0.0681625
10357454	Dars	aspartyl-tRNA synthetase	1351.18	1562.89	1488.87	1562.89	1584.71	1746.2	1520.15	1722.16	1370.04	1541.37	1573.76	1552.09	1640.59	1595.73	1573.76	1541.37	1675.06	1910.85	1758.34	1595.73	1629.26	1520.15	1278.29	1478.58	1573.92	0.0197566	0.054959	23.3577	4.78696	1576.84	114.239	0.0724479
10359386	Dars2	aspartyl-tRNA synthetase 2 (mitochondrial)	278.204	300.246	272.479	304.437	265.028	294.067	265.028	286.026	191.341	284.05	229.126	294.067	292.036	319.573	302.334	302.334	259.574	272.479	266.871	259.574	233.941	250.732	238.856	245.572	271.165	0.00202258	0.00710795	24.2251	22.2237	271.204	25.9766	0.0957824
10571774	Aga	aspartylglucosaminidase	372.217	390.722	377.413	382.681	349.706	390.722	312.996	380.038	274.374	393.44	347.291	427.565	390.722	404.501	382.681	393.44	380.038	380.038	390.722	349.706	352.139	359.538	362.039	388.023	372.198	0.138938	0.308314	26.5824	18.4956	373.715	26.0836	0.0697953
10588419	Aste1	asteroid homolog 1 (Drosophila)	130.69	136.239	150.123	142.025	129.787	141.044	159.786	183.546	144.007	152.219	159.786	151.167	155.417	147.033	148.056	128.89	146.018	154.343	149.086	191.341	165.421	182.278	152.219	133.436	151.415	0.0152468	0.0435335	24.0462	10.1009	151.409	13.428	0.088687
10513776	Astn2	astrotactin 2	120.259	97.6806	117.784	111.43	121.095	113.772	116.162	115.36	139.102	135.298	127.116	114.563	114.563	111.43	109.896	116.97	136.239	112.986	140.07	98.36	129.787	116.162	127.116	130.69	119.746	0.910465	1	25.5266	9.45288	119.775	5.28638	0.0441359
10549341	Asun	asunder, spermatogenesis regulator	461.44	477.713	471.136	497.999	436.549	458.253	445.722	487.751	385.343	515.561	436.549	494.559	515.561	548.748	451.944	474.413	474.413	474.413	494.559	501.463	474.413	494.559	436.549	487.751	474.89	0.879438	1	27.9074	17.9648	475.936	15.9363	0.0334841
10360589	Ahctf1	AT hook containing transcription factor 1	1884.54	1937.53	1871.53	1978.24	1663.49	1562.89	1323.37	1370.04	1226.22	1530.73	1640.59	1833.01	2005.85	1924.14	1833.01	1858.6	1640.59	1360.57	1192.69	1418.35	1428.22	1807.78	1770.57	1871.53	1663.92	0	0	22.7374	21.3378	1652.36	335.474	0.203028
10508788	Ahdc1	AT hook, DNA binding motif, containing 1	173.645	177.294	173.645	163.144	159.786	163.144	176.069	154.343	152.219	163.144	168.897	166.572	151.167	177.294	173.645	171.255	163.144	163.144	155.417	163.144	155.417	156.498	160.898	171.255	164.757	0.00836915	0.0255897	24.8918	20.2475	164.877	6.36762	0.0386206
10517090	Arid1a	AT rich interactive domain 1A (SWI-like)	512	533.742	552.565	552.565	533.742	576.03	556.408	530.056	464.65	508.463	467.882	512	515.561	530.056	580.037	568.1	515.561	584.071	548.748	544.958	445.722	487.751	481.036	530.056	526.323	6.90442e-07	5.62366e-06	23.1591	2.67472	527.129	40.6922	0.077196
10441400	Arid1b	AT rich interactive domain 1B (SWI-like)	643.591	699.413	617.374	685.019	661.685	666.287	648.067	634.73	556.408	643.591	533.742	643.591	613.109	694.581	639.145	604.668	685.019	685.019	694.581	675.588	580.037	625.992	548.748	675.588	639.816	0.189994	0.403516	26.0432	24.7991	637.627	36.8286	0.0577588
10426507	Arid2	AT rich interactive domain 2 (ARID, RFX-like)	630.346	625.992	600.491	613.109	600.491	657.114	617.374	689.784	580.037	643.591	596.344	613.109	657.114	625.992	617.374	584.071	613.109	652.575	680.287	670.921	643.591	657.114	530.056	625.992	626.082	0.685231	1	22.0517	11.4226	626.946	20.3815	0.0325092
10364559	Arid3a	AT rich interactive domain 3A (BRIGHT-like)	87.4266	88.0347	89.8845	85.0359	100.427	79.3413	90.5097	86.2229	78.249	78.249	82.1393	85.6274	80.4489	86.2229	83.8652	80.4489	87.4266	73.0089	79.8932	81.5719	82.1393	87.4266	79.3413	89.8845	84.2844	0.976298	1	23.4767	20.978	84.2575	2.02571	0.0240419
10594001	Arid3b	AT rich interactive domain 3B (BRIGHT-like)	82.7106	81.5719	83.8652	81.0084	82.1393	81.0084	82.1393	81.5719	73.5167	75.0614	78.7932	81.0084	79.8932	88.0347	85.0359	82.7106	82.7106	84.4485	84.4485	83.2859	77.7085	83.8652	80.4489	75.5835	81.357	0.00989447	0.0296817	26.6667	22.7709	81.2182	3.26493	0.0401994
10396205	Arid4a	AT rich interactive domain 4A (RBP1-like)	377.413	410.148	352.139	455.087	324.034	398.932	333.144	418.766	294.067	367.093	324.034	401.707	388.023	410.148	364.557	369.646	337.794	481.036	374.806	415.873	372.217	388.023	306.555	337.794	375.126	0.958198	1	26.6667	22.2456	374.417	23.383	0.0624517
10403680	Arid4b	AT rich interactive domain 4B (RBP1-like)	372.217	398.932	372.217	401.707	347.291	410.148	388.023	430.539	310.834	364.557	317.365	396.177	404.501	380.038	367.093	357.054	362.039	424.612	369.646	430.539	372.217	404.501	304.437	347.291	376.416	0.84158	1	26.9	25.2505	374.675	17.9547	0.0479206
10345445	Arid5a	AT rich interactive domain 5A (MRF1-like)	108.383	107.635	115.36	99.0442	109.137	112.206	113.772	101.125	107.635	101.125	112.206	97.6806	107.635	101.829	105.42	99.0442	114.563	106.153	112.986	106.153	103.25	109.137	113.772	103.25	107.021	0.944147	1	26.8711	24.3376	106.898	1.51213	0.0141456
10369792	Arid5b	AT rich interactive domain 5B (MRF1-like)	1488.87	1871.53	929.3	1341.84	975.501	1541.37	1448.15	1389.16	1584.71	2241.11	1184.45	1488.87	1105.13	1562.89	1060.11	1016.93	1710.26	1573.76	1675.06	1234.75	1160.07	2062.24	1499.22	1629.26	1448.94	0.809331	1	21.9045	13.4241	1449.83	190.259	0.131228
10513666	Akna	AT-hook transcription factor	88.647	89.8845	85.6274	85.6274	83.8652	86.8227	87.4266	89.2636	72.5046	75.0614	77.7085	72.5046	74.5429	83.2859	81.5719	83.2859	77.1717	85.0359	77.1717	81.5719	77.7085	89.8845	84.4485	83.8652	82.2703	0.984167	1	26	2.66627	82.1339	1.70767	0.0207913
10587892	Atr	ataxia telangiectasia and Rad3 related	266.871	300.246	280.139	302.334	280.139	321.795	266.871	354.588	294.067	342.509	284.05	308.687	294.067	294.067	290.018	270.597	272.479	315.173	328.557	333.144	321.795	319.573	265.028	274.374	299.215	0.151375	0.33267	22.3449	11.3879	299.878	21.5935	0.0720077
10593526	Atm	ataxia telangiectasia mutated	170.072	209.383	170.072	194.012	181.019	213.783	203.657	245.572	165.421	232.325	159.786	186.108	198.088	187.403	171.255	177.294	191.341	221.322	229.126	237.207	196.72	209.383	160.898	171.255	195.104	0.050318	0.126087	23.2259	8.41218	195.669	21.2321	0.10851
10371092	Atcay	ataxia, cerebellar, Cayman type homolog (human)	72.0037	68.5935	68.5935	67.6492	78.7932	70.5219	86.2229	74.028	62.6829	73.5167	72.0037	60.9688	64.8934	68.5935	64.8934	62.6829	69.551	70.0348	63.5579	70.0348	76.1093	73.0089	83.2859	67.1819	70.3919	0.471175	0.846714	26.6667	3.94052	70.0224	4.57748	0.0653717
10408935	Atxn1	ataxin 1	1251.98	975.501	1468.37	843.357	1184.45	1009.9	625.992	704.277	372.217	630.346	1152.06	948.826	2019.8	1398.83	1120.56	1152.06	867.067	1082.39	689.784	861.078	786.88	572.051	1200.98	1009.9	997.027	0.000134833	0.000625365	23.2359	21.3699	990.62	356.824	0.360202
10581636	Atxn1l	ataxin 1-like	177.294	213.783	212.306	237.207	207.937	227.544	219.793	213.783	162.017	230.72	195.361	205.074	210.839	252.476	232.325	222.861	215.269	235.568	194.012	199.466	173.645	207.937	182.278	186.108	208.983	0.0191173	0.0533865	21.7878	3.63268	209.346	19.0999	0.0912361
10425966	Atxn10	ataxin 10	2556.58	2592.27	2469.49	2538.92	2486.67	2702.35	2538.92	2574.36	2256.7	2556.58	2452.44	2574.36	2817.11	2665.15	2702.35	2574.36	2610.3	2702.35	2665.15	2665.15	2401.97	2385.37	2418.67	2521.38	2559.54	0.329586	0.640296	26.6667	20.1705	2561.48	95.0171	0.0370946
10525313	Atxn2	ataxin 2	1541.37	1438.15	1438.15	1360.57	1468.37	1663.49	1438.15	1332.57	1234.75	1251.98	1016.93	1323.37	1458.23	1468.37	1418.35	1408.55	1478.58	1675.06	1652	1448.15	1243.34	1160.07	1168.14	1398.83	1395.23	0.000704988	0.00275001	25.5003	25.0767	1388.29	158.529	0.11419
10567919	Atxn2l	ataxin 2-like	749.612	879.171	929.3	935.763	814.629	855.13	962.071	942.272	754.826	903.888	867.067	843.357	831.746	843.357	885.286	855.13	843.357	989.119	929.3	962.071	831.746	955.426	879.171	861.078	879.328	0.404366	0.754072	26.5421	2.48473	875.543	39.4862	0.0450991
10402249	Atxn3	ataxin 3	433.534	474.413	455.087	504.951	445.722	464.65	372.217	477.713	349.706	433.534	335.461	448.822	501.463	504.951	484.382	467.882	458.253	458.253	467.882	442.643	398.932	424.612	359.538	415.873	440.853	0.00195795	0.00690431	25.7175	21.8504	440.744	45.8968	0.104135
10412741	Atxn7	ataxin 7	413.001	369.646	342.509	382.681	326.288	390.722	415.873	467.882	324.034	445.722	388.023	388.023	396.177	385.343	347.291	362.039	326.288	410.148	396.177	487.751	398.932	439.586	404.501	413.001	392.568	0.0496201	0.124446	22.942	11.6779	392.823	33.0239	0.084068
10395287	Atxn7l1	ataxin 7-like 1	300.246	312.996	294.067	326.288	302.334	292.036	286.026	294.067	203.657	282.088	266.871	306.555	317.365	333.144	317.365	321.795	284.05	294.067	276.282	278.204	249	256	270.597	304.437	290.397	2.68903e-07	2.43689e-06	23.4735	22.4112	290.212	32.2167	0.111011
10501286	Atxn7l2; Sypl2	ataxin 7-like 2; synaptophysin-like 2	73.5167	72.5046	75.0614	70.0348	76.1093	69.551	73.5167	66.257	64.4452	78.7932	68.1197	73.0089	60.9688	70.0348	65.3448	71.0124	76.6386	73.5167	67.6492	63.5579	70.5219	74.028	79.8932	70.5219	71.0253	0.999988	1	23.6264	20.4129	71.0195	0.535855	0.00754519
10391612	Atxn7l3	ataxin 7-like 3	213.783	235.568	222.861	207.937	202.251	209.383	230.72	256	171.255	232.325	207.937	235.568	227.544	235.568	206.5	212.306	191.341	230.72	213.783	263.197	221.322	265.028	216.767	225.972	222.318	0.905648	1	20.8059	18.5774	221.464	8.40207	0.0379388
10372417	Atxn7l3b	ataxin 7-like 3B	1144.1	1217.75	1112.82	1192.69	1128.35	1217.75	1192.69	1105.13	975.501	975.501	922.88	1082.39	1089.92	1120.56	1200.98	1160.07	1074.91	1260.69	1112.82	1067.48	1016.93	1009.9	1052.79	1052.79	1103.64	3.70767e-06	2.51146e-05	24.5565	0.0989619	1102.59	89.005	0.0807237
10558754	Athl1	ATH1, acid trehalase-like 1 (yeast)	530.056	548.748	556.408	504.951	560.278	560.278	552.565	519.147	530.056	537.455	451.944	522.758	512	576.03	533.742	548.748	552.565	604.668	568.1	515.561	461.44	474.413	491.143	515.561	530.359	0.00115129	0.00427869	23.2115	2.92376	531.058	33.3011	0.0627072
10396125	Atl1; Gm3086	atlastin GTPase 1; RuvB-like protein 1 pseudogene	75.5835	85.0359	79.8932	83.2859	80.4489	86.2229	75.5835	81.5719	79.8932	84.4485	72.5046	78.7932	81.5719	81.0084	72.0037	81.0084	77.1717	85.0359	76.6386	77.7085	77.1717	77.1717	80.4489	79.8932	79.5874	0.997547	1	23.4	3.12414	79.6027	0.824642	0.0103595
10453062	Atl2	atlastin GTPase 2	1640.59	1629.26	1595.73	1552.09	1499.22	1458.23	1584.71	1652	1488.87	1652	1910.85	1734.13	1871.53	1770.57	1686.71	1640.59	1618	1910.85	1541.37	1686.71	1795.29	1833.01	1722.16	1562.89	1668.22	0.52764	0.919612	22.542	17.7128	1664.4	65.2479	0.039202
10461078	Atl3	atlastin GTPase 3	1675.06	1845.76	1710.26	1833.01	1833.01	1964.57	1820.35	1992	1663.49	1807.78	1640.59	1833.01	1795.29	1795.29	1770.57	1782.89	1884.54	2105.58	1910.85	1897.65	1871.53	1722.16	1675.06	1770.57	1816.7	0.00114072	0.00424397	24.2497	3.88192	1815.64	102.967	0.0567113
10575745	Atmin	ATM interactor	216.767	224.411	229.126	233.941	207.937	232.325	216.767	243.875	186.108	252.476	188.706	225.972	216.767	232.325	221.322	237.207	213.783	215.269	222.861	247.28	195.361	238.856	209.383	222.861	222.154	0.998316	1	24.9533	0.989344	222.04	3.59625	0.0161964
10363639	Atoh7	atonal homolog 7 (Drosophila)	312.996	319.573	302.334	319.573	319.573	312.996	357.054	304.437	308.687	288.015	333.144	294.067	324.034	310.834	312.996	335.461	324.034	308.687	266.871	315.173	328.557	333.144	330.842	304.437	315.313	0.999997	1	21.3333	5.19332	315.495	4.11898	0.0130556
10545372	Atoh8	atonal homolog 8 (Drosophila)	319.573	310.834	308.687	326.288	324.034	328.557	326.288	290.018	249	245.572	247.28	252.476	324.034	237.207	259.574	263.197	243.875	382.681	333.144	296.112	306.555	286.026	308.687	225.972	291.486	0.00467556	0.0151588	27.6577	26.3258	286.655	36.0174	0.125647
10391146	Acly	ATP citrate lyase	2486.67	2304.12	2418.67	1884.54	1871.53	2225.63	1722.16	1807.78	1332.57	2091.03	2194.99	2368.9	2521.38	2916.45	2435.5	2435.5	1686.71	1305.15	1351.18	1408.55	1541.37	1341.84	1858.6	2401.97	1996.37	1.65497e-09	2.9305e-08	25.3699	17.8644	2021.9	530.507	0.262381
10598043	ATP8; ATP6; COX3; Gm10925	ATP synthase F0 subunit 8; ATP synthase F0 subunit 6; cytochrome c oxidase subunit III; predicted gene 10925	8964.45	9410.14	9089.59	9026.81	10015.9	9089.59	9152.82	9089.59	10015.9	8480.89	9280.58	9541.5	9280.58	8841.04	9152.82	9280.58	9741.98	9475.59	9809.75	9089.59	10085.5	9026.81	9877.98	9741.98	9356.75	0.997018	1	24	7.94072	9356.75	68.1216	0.00728048
10353626	ATP8; ATP6; Gm10925	ATP synthase F0 subunit 8; ATP synthase F0 subunit 6; predicted gene 10925	8480.89	9026.81	8422.31	8480.89	9475.59	8364.13	8539.88	8480.89	9475.59	7858.29	8719.32	8964.45	8659.09	8192	8480.89	8719.32	9280.58	9216.48	9345.14	8480.89	9541.5	8480.89	9607.86	9089.59	8807.64	0.997742	1	24	7.89724	8807.64	72.6869	0.00825272
10507203	Atpaf1	ATP synthase mitochondrial F1 complex assembly factor 1	522.758	584.071	588.134	580.037	572.051	630.346	484.382	584.071	458.253	572.051	533.742	617.374	596.344	588.134	621.668	580.037	584.071	685.019	643.591	491.143	504.951	481.036	515.561	548.748	565.315	0.0899839	0.21014	24.8012	22.3835	565.322	48.1642	0.0851979
10386518	Atpaf2	ATP synthase mitochondrial F1 complex assembly factor 2	430.539	393.44	424.612	448.822	367.093	393.44	362.039	424.612	278.204	421.679	404.501	442.643	427.565	418.766	421.679	413.001	404.501	396.177	382.681	418.766	362.039	407.315	401.707	455.087	404.204	0.0884571	0.206938	24.06	20.2622	404.253	29.4646	0.0728865
10480345	LOC102636124; Gm13352	ATP synthase subunit f, mitochondrial-like; predicted gene 13352 [Source:MGI Symbol;Acc:MGI:3651070]	1060.11	1031.12	1089.92	1097.5	1136.2	1052.79	885.286	989.119	935.763	897.644	935.763	1097.5	1009.9	1052.79	903.888	975.501	968.763	861.078	955.426	1002.93	1168.14	962.071	1009.9	1089.92	1007.04	0.382743	0.722235	21.3333	2.84933	1006.1	39.0004	0.038764
10367106	Atp5b	ATP synthase, H+ transporting mitochondrial F1 complex, beta subunit	8422.31	8599.28	8480.89	8539.88	8422.31	8539.88	8135.41	8364.13	8306.36	8135.41	8422.31	8306.36	8306.36	8480.89	8480.89	8539.88	8422.31	8599.28	8192	8422.31	8364.13	8422.31	8248.98	8480.89	8401.45	0.0274742	0.0737248	24.8614	23.0338	8400.74	115.442	0.0137419
10500990	Atp5f1	ATP synthase, H+ transporting, mitochondrial F0 complex, subunit B1	2194.99	2256.7	2288.2	2272.4	2225.63	2368.9	2256.7	2385.37	2256.7	2469.49	2385.37	2304.12	2435.5	2452.44	2486.67	2336.28	2352.53	2304.12	2304.12	2304.12	2241.11	2435.5	2304.12	2194.99	2325.67	0.999602	1	26.6667	13.9478	2329.05	32.3684	0.0138977
10391100	Atp5g1	ATP synthase, H+ transporting, mitochondrial F0 complex, subunit C1 (subunit 9)	4182.07	3717.2	3983.99	4124.49	3590.58	3902.01	3743.05	3666.02	3420.52	4124.49	4011.71	4240.45	3769.09	4011.71	3848.29	3929.15	3541.14	3326.99	3516.68	3640.7	3541.14	3848.29	4011.71	4451.27	3839.28	9.10362e-05	0.000440998	23.5916	17.1838	3834.75	263.885	0.0688141
10560816	Atp5g2	ATP synthase, H+ transporting, mitochondrial F0 complex, subunit C2 (subunit 9)	3396.89	2998.45	3350.13	3104.19	2916.45	2977.74	2610.3	2452.44	2469.49	2435.5	2521.38	2665.15	2665.15	2702.35	2856.44	2836.7	2665.15	2683.69	2759.13	2401.97	2352.53	2352.53	2759.13	2856.44	2741.22	2.55722e-06	1.80421e-05	23.988	22.2377	2741.2	252.899	0.0922587
10483756	Atp5g3	ATP synthase, H+ transporting, mitochondrial F0 complex, subunit C3 (subunit 9)	4513.4	4389.98	4513.4	4544.8	4359.66	4640.29	4513.4	4420.52	4389.98	4803.93	4672.57	4544.8	4359.66	4240.45	4182.07	4299.64	4124.49	4067.71	4329.55	4389.98	4420.52	4451.27	4705.07	4482.23	4431.64	0.0125352	0.0366316	26	10.2433	4437.67	182.14	0.0410441
10392930	Atp5h	ATP synthase, H+ transporting, mitochondrial F0 complex, subunit D	4299.64	4389.98	4211.15	4451.27	4269.94	4359.66	3875.05	4096	3795.3	3769.09	4096	4329.55	4211.15	4451.27	4329.55	4299.64	4269.94	4329.55	4329.55	3956.48	4124.49	3875.05	4211.15	4389.98	4196.68	5.49173e-05	0.000281669	23.6189	22.8631	4196.26	238.579	0.0568551
10440483	Atp5j	ATP synthase, H+ transporting, mitochondrial F0 complex, subunit F	5404.7	5330.3	5367.37	5404.7	5148.73	5404.7	5220.6	5330.3	4973.34	5442.3	5220.6	5480.15	5518.27	5404.7	5220.6	5404.7	5330.3	5256.91	5330.3	5256.91	5007.93	5367.37	5556.65	5404.7	5324.46	0.267525	0.538913	22.4395	20.93	5319.31	102.488	0.0192671
10535647	Atp5j2	ATP synthase, H+ transporting, mitochondrial F0 complex, subunit F2	2876.3	2778.33	2977.74	3019.3	2977.74	2797.65	2856.44	2836.7	2665.15	3061.45	2896.31	3019.3	2797.65	2916.45	2916.45	2876.3	2817.11	2486.67	2683.69	3019.3	2759.13	2998.45	2797.65	2936.74	2865.33	0.578963	0.980526	20.4113	19.9204	2856.6	72.6319	0.025426
10528662	Atp5l	ATP synthase, H+ transporting, mitochondrial F0 complex, subunit G	831.746	770.686	820.296	831.746	814.629	797.865	744.434	873.098	820.296	861.078	803.414	948.826	760.076	826.001	837.532	849.223	792.353	689.784	873.098	885.286	916.506	792.353	867.067	935.763	830.965	0.837877	1	23.3859	14.7393	830.429	29.0025	0.0349247
10553840	Atp5l-ps1	ATP synthase, H+ transporting, mitochondrial F0 complex, subunit G, pseudogene 1	916.506	843.357	935.763	916.506	929.3	916.506	855.13	982.286	1024	1009.9	929.3	1016.93	861.078	910.175	910.175	942.272	879.171	786.88	962.071	975.501	1031.12	929.3	1002.93	1016.93	936.795	0.0317642	0.0839218	26.2916	9.23793	938.034	51.9227	0.0553527
10396112	Atp5s	ATP synthase, H+ transporting, mitochondrial F0 complex, subunit S	118.603	130.69	121.938	121.095	123.64	156.498	125.366	134.364	116.162	118.603	103.25	119.428	117.784	121.938	128	123.64	130.69	141.044	126.238	127.116	121.095	121.938	105.42	110.661	123.55	1.41844e-05	8.36655e-05	23.8443	3.95306	123.614	10.4039	0.0841639
10456891	Atp5a1	ATP synthase, H+ transporting, mitochondrial F1 complex, alpha subunit 1	5996.9	5792.62	5996.9	5752.61	5712.87	6038.61	5556.65	5673.41	4973.34	5480.15	5792.62	5634.22	5752.61	5752.61	5873.48	5634.22	5634.22	5792.62	5480.15	5442.3	5293.48	5518.27	5404.7	5518.27	5645.74	0.000449852	0.00183418	24.0222	21.9078	5645.79	193.966	0.0343559
10364696	Atp5d	ATP synthase, H+ transporting, mitochondrial F1 complex, delta subunit	7912.95	7590.61	7590.61	7383.04	7131.55	7538.18	6700.25	6653.97	6936.54	6793.79	6700.25	7131.55	6936.54	7231.1	7181.15	7131.55	7033.37	7181.15	7082.29	6653.97	6608.01	6700.25	7181.15	7281.4	7094.38	0.000116773	0.000550154	24.0753	21.5957	7094.72	302.698	0.0426653
10490221	Atp5e	ATP synthase, H+ transporting, mitochondrial F1 complex, epsilon subunit	661.685	576.03	657.114	724.077	592.224	584.071	519.147	508.463	588.134	556.408	455.087	680.287	617.374	639.145	604.668	625.992	621.668	497.999	604.668	494.559	481.036	501.463	580.037	744.434	588.157	0.00112454	0.00418917	22.4823	0.429654	586.602	74.4298	0.126883
10479996	Atp5c1	ATP synthase, H+ transporting, mitochondrial F1 complex, gamma polypeptide 1	4576.41	4705.07	4803.93	4803.93	4705.07	4904.87	4420.52	4938.99	4451.27	4544.8	4870.99	4803.93	4770.75	4770.75	4870.99	4770.75	4870.99	4705.07	4737.79	4608.24	4770.75	4737.79	4803.93	4737.79	4736.89	0.635702	1	22.2639	6.61185	4737.01	1.74267	0.000367884
10440977	Atp5o	ATP synthase, H+ transporting, mitochondrial F1 complex, O subunit	1584.71	1488.87	1520.15	1520.15	1418.35	1468.37	1468.37	1418.35	1360.57	1530.73	1552.09	1509.65	1458.23	1488.87	1530.73	1438.15	1438.15	1323.37	1370.04	1530.73	1379.57	1418.35	1509.65	1478.58	1466.87	0.0580031	0.142901	24.2497	16.8979	1467.42	52.761	0.0359549
10532164	Atp5k	ATP synthase, H+ transporting, mitochondrial F1F0 complex, subunit E	380.038	290.018	372.217	347.291	321.795	292.036	300.246	207.937	280.139	230.72	286.026	374.806	372.217	335.461	413.001	415.873	385.343	280.139	324.034	245.572	224.411	170.072	333.144	415.873	316.6	1.2492e-05	7.4805e-05	24.7965	21.9712	316.873	75.0066	0.236709
10380821	Atp5l2-ps	ATP synthase, H+ transporting, mitochondrial FO complex, subunit G2, pseudogene	885.286	814.629	855.13	885.286	873.098	855.13	809.002	935.763	942.272	935.763	885.286	995.999	809.002	867.067	903.888	897.644	861.078	749.612	935.763	955.426	982.286	855.13	942.272	982.286	892.254	0.54561	0.941457	25.1668	11.7245	893.214	38.2404	0.0428121
10512949	Abca1	ATP-binding cassette, sub-family A (ABC1), member 1	2179.83	2019.8	2134.97	2352.53	2194.99	2120.22	2179.83	2194.99	1951	2486.67	2385.37	2418.67	2452.44	2210.26	2149.82	2164.77	2194.99	1978.24	2048	2149.82	2149.82	2225.63	2288.2	2241.11	2203	0.0424091	0.108244	26.6667	12.8772	2214.63	117.709	0.0531504
10470050	Abca2	ATP-binding cassette, sub-family A (ABC1), member 2	461.44	464.65	481.036	552.565	487.751	537.455	515.561	442.643	354.588	461.44	396.177	526.394	484.382	560.278	541.193	544.958	530.056	477.713	436.549	494.559	427.565	424.612	407.315	430.539	476.726	1.19496e-05	7.19057e-05	23.6569	0.461043	476.921	59.659	0.125092
10442396	Abca3	ATP-binding cassette, sub-family A (ABC1), member 3	604.668	494.559	508.463	617.374	556.408	556.408	592.224	487.751	436.549	552.565	504.951	526.394	526.394	604.668	596.344	588.134	504.951	522.758	541.193	508.463	467.882	501.463	504.951	537.455	535.124	0.0578575	0.142583	23.3036	0.278098	535.142	37.9596	0.0709337
10392642	Abca5	ATP-binding cassette, sub-family A (ABC1), member 5	186.108	221.322	196.72	219.793	181.019	206.5	187.403	177.294	195.361	198.088	186.108	210.839	209.383	188.706	202.251	196.72	178.527	213.783	203.657	187.403	186.108	183.546	200.854	186.108	195.983	0.928112	1	25.7841	19.6745	196.178	5.75817	0.0293517
10392601	Abca6	ATP-binding cassette, sub-family A (ABC1), member 6	2592.27	2778.33	2538.92	2740.08	2778.33	2998.45	3019.3	3350.13	2876.3	3213.66	2856.44	3040.3	2721.15	2665.15	2521.38	2435.5	2740.08	3213.66	3420.52	3258.52	3373.43	3191.46	2721.15	2628.46	2903.04	1.69558e-08	2.19398e-07	22.7266	10.7555	2912.03	351.567	0.120729
10364601	Abca7	ATP-binding cassette, sub-family A (ABC1), member 7	136.239	126.238	128	142.025	120.259	126.238	129.787	118.603	106.891	128	137.187	132.514	131.599	149.086	131.599	136.239	130.69	125.366	99.7331	136.239	109.896	128.89	134.364	128.89	128.107	0.0756122	0.180327	23.244	20.9638	127.918	9.24837	0.0722994
10392522	Abca8a	ATP-binding cassette, sub-family A (ABC1), member 8a	1478.58	1478.58	1323.37	1541.37	1251.98	1629.26	1260.69	1458.23	1278.29	1499.22	1370.04	1618	1389.16	1478.58	1351.18	1296.13	1478.58	1606.83	1675.06	1448.15	1499.22	1562.89	1305.15	1332.57	1442.13	0.991884	1	22.3243	18.1194	1443.16	15.3277	0.0106209
10392484	Abca8b	ATP-binding cassette, sub-family A (ABC1), member 8b	576.03	792.353	765.363	942.272	916.506	1002.93	739.292	689.784	564.175	781.445	494.559	572.051	630.346	754.826	608.874	643.591	935.763	809.002	831.746	643.591	600.491	639.145	474.413	584.071	708.026	4.11836e-07	3.5429e-06	24.6944	1.99319	704.248	147.922	0.210042
10392560	Abca9	ATP-binding cassette, sub-family A (ABC1), member 9	125.366	123.64	110.661	122.786	97.6806	101.125	109.896	117.784	97.6806	128	109.137	146.018	136.239	138.141	110.661	113.772	112.986	121.095	95.6704	158.683	112.986	148.056	112.206	125.366	119.818	0.401914	0.750471	23.1802	19.9214	119.609	7.25623	0.0606665
10582626	Abcb10	ATP-binding cassette, sub-family B (MDR/TAP), member 10	439.586	415.873	374.806	390.722	369.646	377.413	362.039	377.413	319.573	418.766	380.038	484.382	451.944	448.822	442.643	430.539	369.646	321.795	347.291	382.681	335.461	385.343	413.001	455.087	395.605	3.44581e-08	4.00769e-07	25.8334	16.1281	399.405	52.362	0.1311
10483410	Abcb11	ATP-binding cassette, sub-family B (MDR/TAP), member 11	5007.93	5404.7	5480.15	6165.49	6038.61	6427.31	6038.61	4737.79	4011.71	4211.15	4153.18	4837.35	5634.22	5832.91	5712.87	5792.62	6080.61	5518.27	5184.54	4837.35	4153.18	4124.49	4182.07	4513.4	5170.02	1.15619e-12	6.46218e-11	22.7614	2.37167	5186.29	972.893	0.187589
10519527	Abcb1a	ATP-binding cassette, sub-family B (MDR/TAP), member 1A	152.219	126.238	130.69	124.5	112.206	145.009	134.364	155.417	215.269	188.706	200.854	216.767	144.007	147.033	149.086	133.436	110.661	133.436	165.421	155.417	195.361	213.783	145.009	150.123	156.042	7.1115e-07	5.77601e-06	22.7137	14.4592	155.121	35.347	0.227866
10519578	Abcb4	ATP-binding cassette, sub-family B (MDR/TAP), member 4	2179.83	2320.15	2352.53	2538.92	2610.3	2646.74	2740.08	2936.74	2592.27	2610.3	2272.4	2469.49	2469.49	2610.3	2352.53	2385.37	2856.44	3019.3	2778.33	3373.43	2797.65	2836.7	2304.12	2194.99	2593.68	3.80623e-07	3.30561e-06	23.9186	6.34309	2594.67	301.805	0.116317
10355742	Abcb6	ATP-binding cassette, sub-family B (MDR/TAP), member 6	989.119	916.506	922.88	962.071	975.501	861.078	942.272	989.119	955.426	1060.11	916.506	1089.92	982.286	1031.12	975.501	1002.93	916.506	922.88	1009.9	1052.79	962.071	1089.92	1097.5	1024	985.329	0.0961939	0.222845	23.7228	15.7354	984.912	38.9484	0.039545
10606217	Abcb7	ATP-binding cassette, sub-family B (MDR/TAP), member 7	1341.84	1370.04	1269.46	1360.57	1287.18	1389.16	1260.69	1360.57	1209.34	1428.22	1269.46	1379.57	1341.84	1379.57	1296.13	1305.15	1305.15	1323.37	1323.37	1370.04	1389.16	1287.18	1168.14	1305.15	1321.68	1	1	26.6667	10.684	1321.23	6.56687	0.00497026
10520154	Abcb8	ATP-binding cassette, sub-family B (MDR/TAP), member 8	215.269	230.72	245.572	274.374	250.732	286.026	238.856	252.476	192.672	272.479	218.275	222.861	192.672	224.411	230.72	227.544	233.941	227.544	237.207	229.126	203.657	227.544	192.672	227.544	231.454	0.095438	0.221324	23.9604	3.71728	231.478	15.4493	0.0667421
10533734	Abcb9	ATP-binding cassette, sub-family B (MDR/TAP), member 9	86.8227	88.647	93.0542	89.2636	89.8845	89.2636	86.8227	90.5097	88.647	86.8227	96.3358	86.2229	97.0059	94.3532	91.1392	84.4485	87.4266	86.8227	83.2859	93.0542	87.4266	84.4485	97.0059	83.2859	89.25	0.938533	1	21.3333	20.8612	89.0809	1.77493	0.0199249
10433735	Abcc1	ATP-binding cassette, sub-family C (CFTR/MRP), member 1	61.3929	71.5064	59.3016	67.6492	71.5064	67.1819	67.6492	69.0706	55.3304	60.9688	64.4452	67.6492	65.3448	74.028	62.6829	71.0124	67.6492	62.6829	64	65.7993	67.1819	67.1819	59.7141	63.1189	65.5853	0.788037	1	23.4605	2.07254	65.6147	2.40272	0.0366186
10451261	Abcc10	ATP-binding cassette, sub-family C (CFTR/MRP), member 10	160.898	160.898	159.786	156.498	170.072	163.144	168.897	156.498	129.787	164.279	155.417	143.013	149.086	150.123	157.586	158.683	155.417	170.072	162.017	171.255	151.167	159.786	145.009	148.056	156.977	0.00929371	0.0281037	27.5508	25.4402	155.934	8.50993	0.054574
10463308	Abcc2	ATP-binding cassette, sub-family C (CFTR/MRP), member 2	4770.75	5042.77	4389.98	4737.79	5148.73	5293.48	5752.61	6208.38	5752.61	5792.62	5184.54	5293.48	4705.07	4973.34	4420.52	4420.52	4870.99	5480.15	6122.9	6080.61	6038.61	5873.48	5256.91	5042.77	5277.23	1.68499e-12	8.88727e-11	22.8501	11.2905	5288.16	738.488	0.139649
10389894	Abcc3	ATP-binding cassette, sub-family C (CFTR/MRP), member 3	3147.52	3281.18	3373.43	3169.41	3615.55	3444.31	3281.18	3281.18	3373.43	3304	3147.52	3541.14	2998.45	3350.13	3396.89	3396.89	3104.19	3590.58	3875.05	3169.41	3281.18	3373.43	3258.52	3615.55	3348.76	0.932547	1	23.6564	11.7871	3348.82	43.1689	0.0128908
10422280	Abcc4	ATP-binding cassette, sub-family C (CFTR/MRP), member 4	155.417	147.033	137.187	164.279	173.645	144.007	150.123	148.056	163.144	157.586	149.086	137.187	162.017	171.255	147.033	148.056	141.044	138.141	187.403	152.219	160.898	182.278	164.279	174.853	156.509	0.996383	1	25.3333	16.7073	156.487	0.422045	0.002697
10438478	Abcc5	ATP-binding cassette, sub-family C (CFTR/MRP), member 5	89.8845	88.0347	79.8932	83.8652	87.4266	84.4485	89.8845	89.2636	70.5219	85.6274	89.8845	83.2859	80.4489	81.5719	83.2859	82.7106	83.8652	86.8227	76.1093	81.5719	79.3413	84.4485	85.0359	83.8652	83.7957	0.999925	1	25.0168	20.4197	83.798	0.124516	0.00148591
10563447	Abcc6	ATP-binding cassette, sub-family C (CFTR/MRP), member 6	1144.1	1168.14	1192.69	1097.5	1260.69	1408.55	1243.34	1234.75	1016.93	1287.18	1031.12	1260.69	1120.56	1200.98	1217.75	1192.69	1152.06	1200.98	1332.57	1176.27	1060.11	1176.27	1082.39	1168.14	1184.44	0.567906	0.969384	23.0968	6.17496	1186.32	50.1053	0.0422358
10563487	Abcc8	ATP-binding cassette, sub-family C (CFTR/MRP), member 8	94.3532	91.7731	97.0059	93.0542	98.36	96.3358	106.153	94.3532	89.2636	90.5097	103.25	93.0542	93.0542	87.4266	88.0347	86.2229	89.2636	103.968	91.7731	91.7731	101.125	103.25	103.25	93.7015	95.0129	0.687369	1	25.3333	8.27999	94.9594	3.76135	0.0396101
10549108	Abcc9	ATP-binding cassette, sub-family C (CFTR/MRP), member 9	436.549	369.646	424.612	445.722	304.437	461.44	357.054	442.643	410.148	461.44	418.766	436.549	413.001	448.822	393.44	436.549	436.549	418.766	448.822	442.643	342.509	461.44	321.795	448.822	415.924	1	1	23.3333	14.0137	415.9	1.53186	0.00368325
10600235	Abcd1	ATP-binding cassette, sub-family D (ALD), member 1	415.873	364.557	396.177	390.722	418.766	407.315	342.509	342.509	317.365	367.093	369.646	439.586	377.413	424.612	415.873	421.679	362.039	342.509	401.707	337.794	296.112	317.365	321.795	377.413	373.685	0.000214235	0.000949109	24.8774	21.1618	374.076	36.3339	0.0971299
10431697	Abcd2	ATP-binding cassette, sub-family D (ALD), member 2	172.446	134.364	145.009	243.875	290.018	286.026	224.411	519.147	404.501	324.034	184.823	148.056	115.36	131.599	139.102	130.69	110.661	461.44	596.344	252.476	276.282	481.036	266.871	276.282	263.119	6.02984e-05	0.000306092	24.4524	7.65765	261.388	139.111	0.532201
10501832	Abcd3	ATP-binding cassette, sub-family D (ALD), member 3	5184.54	5113.16	5007.93	5042.77	4938.99	5184.54	4705.07	5113.16	5007.93	5042.77	4705.07	5077.84	5042.77	5220.6	5077.84	5007.93	5113.16	5077.84	5113.16	5330.3	5007.93	5042.77	4770.75	5042.77	5040.48	0.980824	1	26.6667	23.6803	5036.01	72.1526	0.0143273
10401488	Abcd4	ATP-binding cassette, sub-family D (ALD), member 4	183.546	202.251	196.72	176.069	176.069	178.527	166.572	173.645	165.421	179.769	176.069	187.403	165.421	195.361	191.341	184.823	165.421	158.683	172.446	155.417	159.786	178.527	181.019	177.294	176.983	5.17809e-05	0.000267517	23.184	20.085	176.667	11.3324	0.0641456
10579874	Abce1	ATP-binding cassette, sub-family E (OABP), member 1	2486.67	2610.3	2368.9	2574.36	2288.2	2368.9	2304.12	2486.67	2164.77	2418.67	2610.3	2610.3	2702.35	2486.67	2486.67	2418.67	2452.44	2320.15	2149.82	2469.49	2320.15	2592.27	2503.97	2610.3	2450.21	1.5333e-05	8.94642e-05	23.4117	18.0522	2446.74	141.617	0.0578799
10450648	Abcf1	ATP-binding cassette, sub-family F (GCN20), member 1	433.534	413.001	418.766	445.722	380.038	396.177	374.806	439.586	388.023	491.143	445.722	467.882	445.722	410.148	439.586	418.766	404.501	413.001	390.722	471.136	442.643	494.559	436.549	439.586	429.222	0.00439534	0.0143281	21.406	18.0223	426.859	26.5533	0.0622062
10528648	Abcf2	ATP-binding cassette, sub-family F (GCN20), member 2	522.758	451.944	477.713	526.394	484.382	430.539	526.394	580.037	424.612	600.491	572.051	564.175	512	494.559	491.143	484.382	484.382	461.44	494.559	621.668	537.455	661.685	600.491	576.03	524.22	0.00242887	0.00837469	25.3293	12.3679	525.916	45.2113	0.0859668
10434396	Abcf3	ATP-binding cassette, sub-family F (GCN20), member 3	613.109	588.134	608.874	826.001	617.374	689.784	714.109	760.076	576.03	781.445	797.865	770.686	630.346	699.413	657.114	657.114	639.145	685.019	617.374	820.296	657.114	803.414	739.292	739.292	695.351	0.846235	1	26.6667	8.87498	696.636	43.6133	0.0626056
10443730	Abcg1	ATP-binding cassette, sub-family G (WHITE), member 1	274.374	263.197	265.028	254.232	257.781	300.246	276.282	280.139	232.325	272.479	245.572	274.374	265.028	276.282	265.028	280.139	227.544	268.727	272.479	288.015	235.568	317.365	284.05	259.574	268.159	0.999972	1	26	12.0584	268.208	0.796164	0.00296846
10538640	Abcg2	ATP-binding cassette, sub-family G (WHITE), member 2	1269.46	1351.18	1144.1	1251.98	1144.1	1152.06	1031.12	1217.75	995.999	1269.46	1168.14	1389.16	1360.57	1314.23	1269.46	1251.98	1314.23	1217.75	1152.06	1251.98	1243.34	1192.69	1226.22	1217.75	1224.87	0.00267224	0.00911644	27.4277	16.7627	1233.77	92.2358	0.0747591
10531952	Abcg3	ATP-binding cassette, sub-family G (WHITE), member 3	72.5046	67.6492	62.2499	71.0124	60.1295	64.4452	70.5219	79.8932	67.1819	83.8652	66.257	64.8934	78.7932	66.257	57.68	65.7993	62.6829	69.551	68.1197	73.0089	67.1819	66.257	65.7993	73.5167	68.5521	0.4987	0.884056	21.9451	13.3411	68.5755	4.39794	0.0641328
10592772	Abcg4	ATP-binding cassette, sub-family G (WHITE), member 4	97.6806	93.7015	93.0542	85.0359	100.427	83.2859	102.537	93.0542	94.3532	85.0359	95.0095	83.8652	92.4115	79.8932	91.1392	78.249	89.8845	89.2636	89.2636	88.0347	90.5097	90.5097	100.427	91.7731	90.7666	0.928243	1	24	15.0017	90.7666	1.4881	0.0163948
10453318	Abcg5	ATP-binding cassette, sub-family G (WHITE), member 5	1629.26	1573.76	1360.57	1595.73	1871.53	2401.97	2628.46	3169.41	2759.13	3373.43	2503.97	2435.5	1478.58	1618	1478.58	1499.22	1530.73	2759.13	2977.74	2998.45	3082.75	3082.75	2033.85	1722.16	2231.86	1.83853e-13	1.40907e-11	22.7882	11.2864	2247.01	908.63	0.404372
10447239	Abcg8	ATP-binding cassette, sub-family G (WHITE), member 8	592.224	625.992	675.588	781.445	935.763	1332.57	1341.84	1428.22	1251.98	1287.18	861.078	843.357	544.958	714.109	714.109	666.287	719.076	1341.84	1509.65	1234.75	1251.98	1128.35	652.575	560.278	958.134	8.88178e-15	1.20043e-12	23.3248	8.44834	967.686	425.649	0.439863
10409737	Agtpbp1	ATP/GTP binding protein 1	382.681	349.706	302.334	321.795	230.72	259.574	254.232	300.246	259.574	321.795	302.334	380.038	404.501	374.806	349.706	352.139	280.139	270.597	278.204	342.509	286.026	333.144	347.291	380.038	319.339	2.2444e-10	5.28274e-09	24.5418	17.2901	320.597	56.5922	0.176521
10520574	Agbl5	ATP/GTP binding protein-like 5	111.43	107.635	109.137	109.896	106.891	121.095	112.206	113.772	88.647	117.784	105.42	116.97	106.153	104.691	99.0442	103.968	101.829	116.97	110.661	106.891	109.137	106.891	103.25	108.383	108.281	0.982751	1	27.7808	2.29165	108.043	2.1737	0.0201189
10551162	Atp5sl	ATP5S-like	317.365	292.036	298.172	308.687	296.112	324.034	317.365	349.706	319.573	401.707	280.139	317.365	282.088	317.365	256	284.05	270.597	340.144	369.646	349.706	335.461	374.806	310.834	308.687	317.568	0.000397767	0.00164508	22.3564	12.2597	318.083	34.6912	0.109063
10467091	Atad1	ATPase family, AAA domain containing 1	1438.15	1629.26	1448.15	1530.73	1530.73	1552.09	1509.65	1663.49	1370.04	1530.73	1520.15	1562.89	1595.73	1478.58	1478.58	1499.22	1552.09	1675.06	1652	1595.73	1663.49	1675.06	1530.73	1509.65	1549.67	0.748467	1	24.9896	0.403157	1549.08	20.0513	0.012944
10394366	Atad2b	ATPase family, AAA domain containing 2B	374.806	404.501	418.766	424.612	344.892	393.44	347.291	385.343	265.028	321.795	312.996	374.806	415.873	372.217	415.873	385.343	377.413	401.707	349.706	369.646	310.834	359.538	304.437	337.794	365.361	1.19015e-05	7.16406e-05	26.2253	21.4963	365.216	40.9623	0.112159
10519183	Atad3a	ATPase family, AAA domain containing 3A	404.501	448.822	439.586	458.253	461.44	481.036	481.036	512	451.944	568.1	455.087	458.253	433.534	461.44	464.65	461.44	471.136	471.136	474.413	487.751	464.65	522.758	421.679	464.65	467.471	0.0161807	0.0459121	24.202	7.85195	467.325	24.9682	0.0534279
10511146	Atad3aos	ATPase family, AAA domain containing 3A, opposite strand	135.298	154.343	116.97	144.007	138.141	129.787	132.514	120.259	114.563	142.025	121.938	127.116	142.025	135.298	132.514	123.64	130.69	128	144.007	130.69	146.018	129.787	128	127.116	132.281	0.998339	1	26	22.1643	132.242	2.99839	0.0226734
10516943	Atpif1	ATPase inhibitory factor 1	1398.83	1251.98	1269.46	1226.22	1260.69	1379.57	1234.75	1296.13	1184.45	1468.37	1287.18	1287.18	1260.69	1341.84	1296.13	1351.18	1323.37	1351.18	1251.98	1243.34	1176.27	1226.22	1184.45	1287.18	1284.94	0.987952	1	26.6667	18.4691	1286.67	29.3555	0.022815
10572180	Atp13a1	ATPase type 13A1	596.344	552.565	600.491	576.03	544.958	541.193	596.344	600.491	451.944	588.134	584.071	592.224	556.408	592.224	621.668	600.491	508.463	596.344	556.408	584.071	522.758	604.668	552.565	592.224	571.378	0.914113	1	23.9375	19.9629	571.345	17.3853	0.0304287
10509868	Atp13a2	ATPase type 13A2	233.941	276.282	270.597	254.232	254.232	243.875	257.781	256	252.476	252.476	261.379	252.476	257.781	256	263.197	259.574	274.374	247.28	249	257.781	250.732	280.139	249	268.727	257.472	0.927976	1	22.4785	0.225849	257.355	4.82225	0.0187377
10438911	Atp13a3	ATPase type 13A3	2683.69	2797.65	2486.67	2797.65	2574.36	2556.58	2721.15	2896.31	2574.36	2896.31	2759.13	2797.65	3040.3	2778.33	2646.74	2628.46	2778.33	2778.33	2702.35	2998.45	2797.65	3061.45	2936.74	2702.35	2766.29	0.351769	0.674847	23.0231	15.5971	2763.65	81.4197	0.0294609
10438822	Atp13a5	ATPase type 13A5	54.5686	57.2816	59.3016	54.1917	62.2499	56.1028	64	53.4456	75.0614	63.5579	78.249	59.3016	61.3929	55.7152	59.7141	54.9482	61.8199	56.1028	59.3016	59.3016	68.1197	61.3929	71.5064	64	61.2761	0.0334187	0.0879039	26.1823	9.35936	61.3971	5.34823	0.0871089
10530319	Atp8a1	ATPase, aminophospholipid transporter (APLT), class I, type 8A, member 1	168.897	187.403	159.786	188.706	156.498	181.019	171.255	178.527	142.025	184.823	150.123	188.706	171.255	183.546	170.072	172.446	145.009	186.108	158.683	183.546	157.586	190.019	156.498	181.019	171.398	0.99773	1	21.3333	0.980724	171.105	4.06226	0.0237413
10420532	Atp8a2	ATPase, aminophospholipid transporter-like, class I, type 8A, member 2	64.4452	58.892	62.6829	54.9482	63.1189	63.1189	72.5046	61.3929	72.0037	68.5935	65.7993	61.3929	63.1189	61.8199	64.4452	66.7178	58.0812	60.9688	60.9688	61.8199	67.6492	63.1189	62.6829	60.5477	63.368	0.497555	0.88257	24.5975	10.0301	63.3636	3.06363	0.04835
10567879	Atp2a1	ATPase, Ca++ transporting, cardiac muscle, fast twitch 1	67.1819	66.257	63.1189	63.1189	70.5219	60.9688	67.1819	64.4452	62.6829	64.8934	67.1819	68.5935	64.4452	62.6829	60.1295	61.8199	66.257	63.1189	61.3929	60.9688	69.0706	65.7993	73.0089	64.8934	64.9889	0.692057	1	22.0682	16.7737	64.8692	1.88877	0.0291165
10533483	Atp2a2	ATPase, Ca++ transporting, cardiac muscle, slow twitch 2	2721.15	2740.08	2486.67	3350.13	2503.97	2194.99	2418.67	2194.99	2062.24	2320.15	2957.17	3061.45	2998.45	2721.15	2628.46	2521.38	2977.74	2272.4	1964.57	2401.97	2272.4	2836.7	3350.13	2778.33	2613.97	3.88351e-05	0.000206025	21.4372	0.0421337	2582.39	379.185	0.146835
10366004	Atp2b1	ATPase, Ca++ transporting, plasma membrane 1	1060.11	995.999	879.171	1009.9	867.067	968.763	989.119	1009.9	861.078	1038.29	929.3	1105.13	1016.93	995.999	922.88	995.999	929.3	929.3	962.071	1067.48	962.071	1082.39	1031.12	1031.12	985.021	0.218394	0.454004	23.244	16.458	983.788	41.4581	0.0421413
10546977	Atp2b2	ATPase, Ca++ transporting, plasma membrane 2	110.661	94.3532	87.4266	122.786	89.2636	92.4115	88.647	83.8652	75.5835	86.2229	95.0095	98.36	92.4115	119.428	89.8845	91.1392	83.8652	83.2859	71.5064	78.7932	77.7085	85.6274	111.43	116.162	92.743	3.24224e-06	2.23469e-05	21.5734	0.404513	91.7692	14.0343	0.15293
10600180	Atp2b3	ATPase, Ca++ transporting, plasma membrane 3	62.2499	61.8199	61.8199	59.3016	64.8934	60.5477	66.257	57.2816	60.9688	69.551	66.257	59.3016	61.3929	55.7152	57.68	56.1028	60.1295	62.6829	58.892	61.8199	71.5064	61.8199	66.257	57.2816	61.7304	0.205015	0.430956	21.9418	13.432	61.7411	3.22597	0.05225
10357833	Atp2b4	ATPase, Ca++ transporting, plasma membrane 4	145.009	148.056	144.007	160.898	133.436	136.239	123.64	137.187	97.6806	131.599	118.603	140.07	130.69	136.239	143.013	136.239	151.167	136.239	129.787	124.5	122.786	133.436	137.187	152.219	135.414	0.00176317	0.00626857	23.2	22.7904	135.32	12.8953	0.0952951
10596347	Atp2c1	ATPase, Ca++-sequestering	1144.1	1176.27	1016.93	1176.27	1009.9	1031.12	1067.48	1105.13	942.272	1067.48	1074.91	1176.27	1144.1	1152.06	1067.48	1089.92	1052.79	1097.5	1089.92	1168.14	989.119	1217.75	1136.2	1112.82	1096.08	0.50711	0.895233	23.6929	20.8798	1095.82	34.635	0.0316065
10459421	Atp8b1	ATPase, class I, type 8B, member 1	1408.55	1314.23	1168.14	1296.13	1152.06	1192.69	1144.1	1067.48	831.746	1060.11	1038.29	1370.04	1458.23	1296.13	1209.34	1217.75	1234.75	1105.13	1105.13	1045.52	903.888	929.3	1184.45	1278.29	1167.15	6.24583e-07	5.13072e-06	24.6921	20.6703	1169.3	166.774	0.142628
10499666	Atp8b2	ATPase, class I, type 8B, member 2	69.0706	66.257	63.5579	76.6386	70.0348	70.0348	67.6492	62.6829	61.8199	64.4452	70.5219	71.5064	65.7993	71.5064	63.1189	61.8199	72.0037	69.551	66.257	67.6492	64.4452	74.5429	69.0706	69.0706	67.8772	0.9979	1	24	20.6603	67.8772	0.934052	0.0137609
10370860	Atp8b3	ATPase, class I, type 8B, member 3	61.8199	64	63.5579	57.68	69.0706	59.3016	68.5935	56.493	70.0348	60.5477	68.1197	57.68	60.1295	54.5686	60.9688	63.1189	58.4852	60.9688	59.7141	58.4852	62.6829	61.8199	69.551	58.892	61.9285	0.958924	1	26.6667	4.92702	61.8083	1.90443	0.0308118
10489985	Atp9a	ATPase, class II, type 9A	621.668	608.874	596.344	584.071	652.575	580.037	584.071	596.344	519.147	714.109	568.1	685.019	621.668	689.784	652.575	685.019	617.374	544.958	588.134	704.277	508.463	648.067	580.037	580.037	613.781	0.926237	1	24.6667	20.1538	614.194	26.2647	0.0427629
10459962	Atp9b	ATPase, class II, type 9B	393.44	404.501	369.646	380.038	385.343	410.148	380.038	442.643	335.461	461.44	377.413	436.549	407.315	401.707	367.093	390.722	369.646	393.44	424.612	442.643	380.038	424.612	382.681	401.707	398.453	0.883196	1	21.5917	14.6241	398.216	14.2544	0.0357955
10522335	Atp10d	ATPase, class V, type 10D	135.298	147.033	130.69	126.238	118.603	127.116	130.69	131.599	129.787	207.937	159.786	159.786	153.277	163.144	130.69	128.89	131.599	148.056	136.239	141.044	138.141	174.853	166.572	144.007	144.211	0.000145693	0.000670851	24.0753	14.7277	144.258	17.4872	0.121222
10570201	Atp11a	ATPase, class VI, type 11A	380.038	369.646	310.834	328.557	282.088	306.555	354.588	213.783	151.167	212.306	230.72	229.126	404.501	349.706	415.873	407.315	308.687	242.191	227.544	308.687	182.278	229.126	219.793	243.875	287.874	1.68137e-07	1.6124e-06	25.4692	21.0237	288.923	80.9558	0.280199
10491486	Atp11b	ATPase, class VI, type 11B	1031.12	1128.35	1016.93	1089.92	1009.9	1045.52	1112.82	1136.2	975.501	1060.11	1031.12	1112.82	1074.91	1031.12	1009.9	1016.93	955.426	1128.35	1160.07	1120.56	1120.56	1176.27	1060.11	1052.79	1069.05	0.784742	1	22.7346	11.3106	1069.64	32.5643	0.0304442
10604799	Atp11c	ATPase, class VI, type 11C	3281.18	3492.39	3169.41	3565.78	3615.55	3821.7	3691.52	4096	3420.52	3666.02	3444.31	3373.43	3304	3169.41	3281.18	3061.45	3615.55	3848.29	3956.48	3902.01	3956.48	3516.68	3104.19	3147.52	3520.88	2.35738e-08	2.88502e-07	23.6109	7.71451	3525.79	355.705	0.100886
10601360	Atp7a	ATPase, Cu++ transporting, alpha polypeptide	206.5	218.275	188.706	266.871	174.853	224.411	209.383	229.126	150.123	209.383	202.251	235.568	238.856	225.972	181.019	213.783	202.251	216.767	198.088	210.839	177.294	232.325	206.5	198.088	209.051	0.960005	1	22.7205	5.99423	208.86	3.74117	0.0179124
10577449	Atp7b	ATPase, Cu++ transporting, beta polypeptide	413.001	421.679	418.766	393.44	382.681	436.549	342.509	445.722	337.794	467.882	390.722	464.65	398.932	451.944	398.932	404.501	349.706	436.549	445.722	404.501	380.038	393.44	374.806	458.253	408.863	0.950028	1	27.1733	14.6453	410.672	15.1244	0.0368283
10600377	Atp6ap1	ATPase, H+ transporting, lysosomal accessory protein 1	2288.2	2105.58	2225.63	2033.85	2062.24	1992	1978.24	1897.65	1722.16	1951	2105.58	2241.11	2304.12	2210.26	2194.99	2210.26	2091.03	1951	1820.35	1964.57	1820.35	2076.59	2179.83	2320.15	2072.78	1.92678e-11	6.87285e-10	23.2398	20.6999	2068.14	207.941	0.100545
10598664	Atp6ap2	ATPase, H+ transporting, lysosomal accessory protein 2	891.444	916.506	786.88	916.506	803.414	837.532	754.826	837.532	855.13	814.629	797.865	885.286	1016.93	948.826	861.078	861.078	873.098	1016.93	942.272	935.763	855.13	879.171	962.071	922.88	882.199	0.640018	1	27.9074	20.2057	882.043	35.3979	0.0401317
10381187	Atp6v0a1	ATPase, H+ transporting, lysosomal V0 subunit A1	1152.06	1176.27	1226.22	1200.98	1243.34	1287.18	1144.1	1136.2	1009.9	1243.34	1136.2	1234.75	1305.15	1260.69	1351.18	1243.34	1260.69	1144.1	1152.06	1060.11	1024	1024	1089.92	1136.2	1176.75	2.39147e-05	0.000133116	22.8888	0.56175	1176.29	94.2656	0.0801379
10525804	Atp6v0a2	ATPase, H+ transporting, lysosomal V0 subunit A2	680.287	608.874	584.071	694.581	572.051	530.056	572.051	709.176	613.109	809.002	734.185	776.047	709.176	652.575	643.591	625.992	639.145	639.145	584.071	739.292	652.575	831.746	770.686	714.109	670.233	1.7217e-05	9.92666e-05	23.6068	15.5826	669.181	71.7661	0.107245
10515519	Atp6v0b	ATPase, H+ transporting, lysosomal V0 subunit B	1379.57	1296.13	1296.13	1341.84	1217.75	1260.69	1428.22	1478.58	1458.23	1562.89	1520.15	1509.65	1438.15	1332.57	1305.15	1278.29	1314.23	1278.29	1351.18	1562.89	1418.35	1663.49	1584.71	1488.87	1406.92	2.2889e-10	5.36558e-09	23.6102	13.5508	1405.73	138.199	0.098311
10448455	Atp6v0c	ATPase, H+ transporting, lysosomal V0 subunit C	2817.11	2469.49	2556.58	2646.74	2503.97	2628.46	2665.15	2538.92	2610.3	2817.11	2721.15	2665.15	2646.74	2538.92	2740.08	2646.74	2556.58	2646.74	2574.36	2702.35	2574.36	2646.74	2876.3	2683.69	2644.74	0.478378	0.856545	25.5772	13.5629	2648.44	63.6694	0.0240403
10537316	Atp6v0c-ps2; Atp6v0c	ATPase, H+ transporting, lysosomal V0 subunit C, pseudogene 2; ATPase, H+ transporting, lysosomal V0 subunit C	3061.45	2683.69	2778.33	2876.3	2740.08	2876.3	2916.45	2778.33	2856.44	3104.19	2957.17	2876.3	2856.44	2797.65	2998.45	2916.45	2817.11	2876.3	2817.11	2957.17	2778.33	2876.3	3169.41	2916.45	2886.76	0.734223	1	26.1462	12.9448	2891.65	63.2119	0.0218602
10581289	Atp6v0d1	ATPase, H+ transporting, lysosomal V0 subunit D1	1160.07	1136.2	1136.2	1176.27	1082.39	1120.56	1097.5	1060.11	1089.92	1168.14	1234.75	1278.29	1209.34	1209.34	1184.45	1144.1	1112.82	1045.52	1144.1	1097.5	1067.48	1128.35	1278.29	1217.75	1149.14	4.47968e-07	3.82331e-06	25.5143	15.4236	1153.67	72.7411	0.0630518
10511779	Atp6v0d2	ATPase, H+ transporting, lysosomal V0 subunit D2	65.3448	83.8652	79.8932	73.0089	122.786	166.572	88.647	151.167	101.125	140.07	162.017	99.7331	77.7085	67.6492	80.4489	77.1717	74.5429	159.786	227.544	82.7106	99.0442	121.938	88.647	100.427	107.994	0.0532127	0.132362	24.8845	7.72948	107.401	30.8518	0.287257
10443021	Atp6v0e	ATPase, H+ transporting, lysosomal V0 subunit E	1176.27	1287.18	1269.46	1234.75	1144.1	1209.34	1217.75	1176.27	1105.13	1360.57	1176.27	1287.18	1296.13	1226.22	1260.69	1200.98	1226.22	1052.79	1160.07	1278.29	1152.06	1370.04	1370.04	1260.69	1229.1	0.0179816	0.0505004	20.7881	20.3258	1221.82	63.1092	0.0516519
10538082	Atp6v0e2	ATPase, H+ transporting, lysosomal V0 subunit E2	88.0347	76.1093	81.5719	83.8652	83.2859	77.1717	88.647	81.0084	71.0124	85.6274	84.4485	78.249	88.0347	74.028	83.8652	81.5719	88.647	81.0084	75.5835	79.3413	85.0359	79.8932	86.2229	79.8932	81.7565	0.999799	1	20.7344	4.3031	81.7471	0.651157	0.00796551
10439566	Atp6v1a	ATPase, H+ transporting, lysosomal V1 subunit A	1045.52	1002.93	948.826	1016.93	942.272	1045.52	1016.93	1024	1016.93	1152.06	1045.52	1074.91	1128.35	1097.5	1067.48	1052.79	1038.29	1052.79	1031.12	1074.91	975.501	1052.79	1024	1031.12	1039.96	0.742816	1	26.6667	13.9753	1043.5	33.884	0.0324715
10572146	Atp6v1b2	ATPase, H+ transporting, lysosomal V1 subunit B2	982.286	1038.29	995.999	1024	1002.93	1192.69	1031.12	948.826	786.88	942.272	849.223	995.999	1002.93	1120.56	1009.9	1016.93	1074.91	1160.07	1038.29	982.286	831.746	922.88	897.644	968.763	992.393	6.28103e-05	0.000317725	23.835	0.785156	992.658	99.1644	0.0998978
10423805	Atp6v1c1	ATPase, H+ transporting, lysosomal V1 subunit C1	709.176	714.109	699.413	814.629	689.784	792.353	754.826	849.223	719.076	837.532	739.292	749.612	814.629	760.076	744.434	734.185	760.076	910.175	867.067	885.286	867.067	786.88	719.076	719.076	776.544	0.0283965	0.0758585	22.9518	9.78737	777.901	48.8319	0.062774
10401138	Atp6v1d	ATPase, H+ transporting, lysosomal V1 subunit D	1305.15	1209.34	1144.1	1251.98	1024	1060.11	989.119	1128.35	1067.48	1243.34	1314.23	1438.15	1530.73	1370.04	1379.57	1243.34	1217.75	1296.13	1192.69	1152.06	1269.46	1269.46	1488.87	1509.65	1253.96	2.88788e-09	4.81778e-08	24.9273	17.2814	1260.11	166.46	0.1321
10547521	Atp6v1e1	ATPase, H+ transporting, lysosomal V1 subunit E1	968.763	962.071	1045.52	1097.5	1009.9	1097.5	1136.2	1269.46	962.071	1260.69	1160.07	1120.56	1060.11	1045.52	1045.52	1002.93	1016.93	1120.56	1176.27	1226.22	1152.06	1176.27	1089.92	1016.93	1092.48	0.00102213	0.00384492	23.8799	9.48931	1092.66	83.0976	0.0760509
10453426	Atp6v1e2	ATPase, H+ transporting, lysosomal V1 subunit E2	86.2229	91.7731	91.7731	81.5719	90.5097	91.1392	95.6704	87.4266	83.8652	88.0347	92.4115	97.0059	86.2229	86.8227	91.1392	89.2636	88.0347	89.2636	91.1392	95.6704	93.7015	89.8845	88.647	100.427	90.3175	0.999775	1	26.3625	7.63021	90.3109	0.711494	0.00787828
10536895	Atp6v1f	ATPase, H+ transporting, lysosomal V1 subunit F	843.357	792.353	861.078	792.353	826.001	786.88	760.076	809.002	639.145	797.865	765.363	826.001	831.746	837.532	867.067	831.746	719.076	809.002	760.076	781.445	666.287	786.88	765.363	786.88	789.274	0.00092362	0.00350639	24.0041	21.4618	789.277	48.043	0.0608696
10505461	Atp6v1g1	ATPase, H+ transporting, lysosomal V1 subunit G1	781.445	770.686	704.277	744.434	670.921	714.109	704.277	709.176	657.114	776.047	781.445	820.296	897.644	861.078	820.296	826.001	744.434	729.114	685.019	734.185	724.077	734.185	809.002	792.353	757.984	1.50548e-09	2.69336e-08	26.4136	16.6181	764.366	75.0486	0.0981842
10444756	Atp6v1g2	ATPase, H+ transporting, lysosomal V1 subunit G2	245.572	254.232	250.732	237.207	268.727	232.325	265.028	240.518	247.28	240.518	272.479	209.383	235.568	235.568	252.476	243.875	243.875	257.781	237.207	210.839	282.088	230.72	247.28	256	245.72	0.999965	1	26.6667	2.54699	245.43	2.95999	0.0120605
10344637	Atp6v1h	ATPase, H+ transporting, lysosomal V1 subunit H	729.114	724.077	661.685	809.002	709.176	760.076	689.784	809.002	694.581	786.88	734.185	776.047	809.002	734.185	776.047	754.826	837.532	867.067	809.002	760.076	770.686	729.114	689.784	776.047	758.207	0.866966	1	22.0403	6.30441	759.888	23.9505	0.0315184
10577154	Atp4b	ATPase, H+/K+ exchanging, beta polypeptide	71.0124	65.3448	66.7178	65.3448	68.5935	64.4452	75.0614	66.257	65.3448	64.8934	75.5835	60.9688	68.1197	65.3448	60.5477	69.0706	63.5579	71.0124	61.3929	65.3448	69.0706	69.0706	66.257	66.257	66.8589	0.980219	1	23.0975	10.7906	66.8761	1.28577	0.0192262
10552008	Atp4a	ATPase, H+/K+ exchanging, gastric, alpha polypeptide	64.4452	60.1295	67.6492	66.257	60.1295	70.5219	67.6492	56.8859	50.9143	56.8859	59.7141	62.6829	65.3448	65.7993	60.9688	65.7993	69.0706	56.8859	56.1028	56.1028	56.1028	58.4852	61.3929	58.0812	61.4167	0.00124115	0.00456847	23.4012	22.8105	61.3976	4.44551	0.0724052
10500685	Atp1a1	ATPase, Na+/K+ transporting, alpha 1 polypeptide	3468.27	3040.3	2896.31	2759.13	2721.15	2836.7	3191.46	3492.39	3236.01	3717.2	3743.05	3769.09	3444.31	3304	3082.75	3061.45	2740.08	3040.3	3082.75	3590.58	3420.52	3717.2	3541.14	3640.7	3272.37	5.18585e-13	3.34014e-11	23.5509	14.7538	3266.63	403.503	0.123523
10360270	Atp1a2	ATPase, Na+/K+ transporting, alpha 2 polypeptide	71.5064	69.0706	68.1197	68.5935	76.1093	70.5219	74.028	78.249	72.5046	97.6806	76.1093	71.0124	63.5579	69.0706	67.1819	68.5935	70.5219	76.1093	72.0037	72.0037	75.0614	70.0348	72.0037	71.5064	72.5481	0.0023117	0.0080097	23.3521	10.8869	72.5857	5.62696	0.0775216
10359689	Atp1b1	ATPase, Na+/K+ transporting, beta 1 polypeptide	1562.89	1351.18	1323.37	1573.76	1278.29	1584.71	1710.26	2062.24	1629.26	1910.85	1833.01	1770.57	1418.35	1584.71	1488.87	1458.23	1379.57	1820.35	1686.71	1820.35	1910.85	1858.6	1595.73	1618	1634.61	2.66448e-07	2.41844e-06	22.8151	11.9458	1636.29	232.708	0.142217
10387505	Atp1b2	ATPase, Na+/K+ transporting, beta 2 polypeptide	71.0124	76.1093	69.551	75.0614	82.7106	68.1197	78.249	74.5429	82.7106	95.0095	80.4489	79.3413	75.0614	74.028	77.7085	76.1093	81.0084	75.5835	67.1819	77.1717	86.2229	79.8932	79.3413	77.1717	77.4729	0.503753	0.890641	26.197	9.84611	77.6	3.86721	0.0498353
10595793	Atp1b3	ATPase, Na+/K+ transporting, beta 3 polypeptide	1226.22	1269.46	1160.07	1209.34	1082.39	1128.35	1089.92	1120.56	916.506	1105.13	1128.35	1260.69	1370.04	1323.37	1269.46	1192.69	1168.14	1168.14	1136.2	1269.46	1060.11	1168.14	1341.84	1296.13	1185.86	6.60949e-05	0.000332492	23.2	20.9739	1183.44	110.729	0.0935651
10596967	Atrip	ATR interacting protein	210.839	195.361	210.839	215.269	195.361	188.706	200.854	227.544	146.018	209.383	209.383	200.854	224.411	196.72	215.269	202.251	199.466	202.251	196.72	222.861	183.546	216.767	224.411	207.937	204.293	0.893766	1	20.8591	1.77429	203.683	7.31654	0.0359212
10547795	Atn1	atrophin 1	249	252.476	250.732	257.781	254.232	274.374	276.282	265.028	225.972	256	224.411	252.476	238.856	270.597	256	242.191	250.732	300.246	310.834	286.026	230.72	247.28	219.793	243.875	255.663	0.0118292	0.0348272	24.2484	3.39128	255.469	19.5153	0.0763901
10476207	Atrn	attractin	1341.84	1448.15	1379.57	1389.16	1478.58	1458.23	1541.37	1606.83	1408.55	1562.89	1296.13	1398.83	1418.35	1379.57	1428.22	1398.83	1468.37	1478.58	1438.15	1652	1438.15	1520.15	1408.55	1389.16	1447.01	0.00116997	0.00433787	25.0881	5.60327	1444.11	75.7529	0.0524566
10464251	Atrnl1	attractin like 1	617.374	617.374	552.565	625.992	533.742	639.145	588.134	675.588	533.742	685.019	584.071	704.277	625.992	625.992	580.037	568.1	584.071	621.668	661.685	661.685	617.374	648.067	588.134	600.491	614.18	0.698871	1	22.7184	15.5951	613.491	17.6516	0.0287723
10386070	Atox1	ATX1 (antioxidant protein 1) homolog 1 (yeast)	1045.52	1009.9	1024	1097.5	1067.48	1002.93	1038.29	935.763	935.763	1045.52	1045.52	1082.39	1060.11	1060.11	1052.79	1082.39	989.119	897.644	995.999	1009.9	910.175	995.999	1089.92	1097.5	1023.84	4.67147e-05	0.000243864	20.8245	1.86081	1019.13	56.481	0.0554206
10590427	Ackr2	atypical chemokine receptor 2	84.4485	96.3358	94.3532	93.0542	113.772	97.0059	93.7015	90.5097	91.1392	80.4489	91.1392	88.0347	91.1392	97.0059	95.6704	100.427	95.6704	99.7331	90.5097	86.2229	84.4485	87.4266	93.0542	90.5097	92.74	1.30542e-07	1.29345e-06	21.2625	4.77255	92.9567	7.31653	0.078709
10409265	Auh	AU RNA binding protein/enoyl-coenzyme A hydratase	776.047	849.223	765.363	861.078	831.746	935.763	831.746	885.286	826.001	1009.9	879.171	948.826	820.296	814.629	803.414	809.002	867.067	929.3	948.826	922.88	897.644	989.119	885.286	855.13	872.614	0.00865201	0.0263799	23.3519	10.7574	873.008	51.7965	0.0593311
10490104	Aurka	aurora kinase A	70.0348	73.0089	83.8652	64	76.6386	72.5046	86.8227	67.1819	75.0614	67.6492	78.249	70.0348	74.5429	73.5167	83.8652	69.551	73.5167	73.0089	65.7993	71.5064	74.028	78.249	80.4489	81.0084	74.3372	0.992631	1	22.6667	17.5909	74.2715	1.22	0.0164262
10508996	Aunip	aurora kinase A and ninein interacting protein	88.0347	91.1392	87.4266	83.2859	93.0542	86.8227	101.125	89.8845	106.153	89.2636	106.891	86.8227	85.6274	89.8845	93.7015	84.4485	92.4115	93.0542	92.4115	87.4266	107.635	97.0059	98.36	84.4485	92.3466	0.287767	0.572687	23.6464	10.4737	92.3679	5.63455	0.0610012
10511175	Aurkaip1	aurora kinase A interacting protein 1	1351.18	1341.84	1351.18	1398.83	1341.84	1360.57	1332.57	1370.04	1136.2	1389.16	1389.16	1428.22	1408.55	1398.83	1418.35	1398.83	1360.57	1351.18	1323.37	1341.84	1314.23	1296.13	1398.83	1341.84	1355.97	0.0933546	0.217104	25.0168	20.6781	1356.69	44.0936	0.032501
10377405	Aurkb	aurora kinase B	65.7993	65.7993	56.493	56.8859	70.5219	70.5219	80.4489	60.1295	58.892	63.1189	76.6386	50.5626	69.0706	67.6492	63.1189	64	60.1295	63.5579	56.1028	76.6386	63.5579	68.5935	78.7932	63.1189	65.4226	0.994598	1	26	7.08058	65.3487	2.71586	0.0415595
10549889	Aurkc; Gm7207	aurora kinase C; predicted gene 7207	74.5429	71.0124	75.5835	66.7178	78.249	70.5219	79.8932	71.5064	87.4266	69.0706	88.0347	67.1819	70.0348	67.6492	70.5219	77.7085	79.3413	76.1093	75.0614	76.1093	79.8932	75.5835	84.4485	75.0614	75.3026	0.822931	1	25.3502	7.93669	75.2445	3.11588	0.04141
10580704	Amfr	autocrine motility factor receptor	2592.27	2418.67	2486.67	2435.5	2435.5	2336.28	2665.15	2538.92	2503.97	2702.35	2628.46	2628.46	2574.36	2592.27	2538.92	2469.49	2452.44	2503.97	2503.97	2665.15	2418.67	2702.35	2665.15	2646.74	2546.07	0.000524165	0.00211095	26.1021	12.0734	2552.13	92.0595	0.0360716
10370397	Aire	autoimmune regulator (autoimmune polyendocrinopathy candidiasis ectodermal dystrophy)	89.8845	86.2229	89.2636	83.8652	101.829	85.6274	99.0442	91.1392	102.537	83.8652	91.1392	77.7085	85.6274	75.0614	91.7731	78.7932	96.3358	88.0347	78.249	86.2229	85.6274	97.6806	101.829	82.7106	88.7529	0.692229	1	27.5378	3.3246	88.2988	5.0493	0.0571842
10410959	Atg10	autophagy related 10	306.555	344.892	326.288	319.573	312.996	359.538	300.246	304.437	265.028	349.706	243.875	308.687	298.172	324.034	319.573	352.139	326.288	333.144	319.573	321.795	257.781	298.172	257.781	292.036	310.096	0.00236239	0.00817387	25.865	23.5009	309.236	25.4739	0.0823769
10427045	Atg101	autophagy related 101	413.001	413.001	396.177	424.612	410.148	491.143	302.334	296.112	224.411	328.557	292.036	369.646	349.706	424.612	388.023	398.932	372.217	326.288	347.291	272.479	247.28	278.204	330.842	349.706	351.948	1.43106e-08	1.91176e-07	23.0215	22.9848	351.376	69.1301	0.196741
10458834	Atg12	autophagy related 12	302.334	342.509	286.026	342.509	300.246	306.555	288.015	274.374	257.781	276.282	242.191	290.018	333.144	349.706	326.288	321.795	321.795	362.039	308.687	284.05	274.374	261.379	312.996	321.795	303.62	3.60859e-05	0.000193039	24.5853	22.4392	303.648	36.4674	0.120098
10485048	Atg13	autophagy related 13	1160.07	1260.69	1243.34	1520.15	1389.16	1341.84	1332.57	1408.55	1287.18	1408.55	1234.75	1341.84	1176.27	1341.84	1323.37	1341.84	1448.15	1478.58	1370.04	1468.37	1398.83	1234.75	1287.18	1209.34	1333.64	0.000227533	0.00100212	24.1307	4.52071	1333.12	94.2951	0.0707328
10419343	Atg14	autophagy related 14	362.039	398.932	337.794	333.144	364.557	415.873	374.806	415.873	276.282	427.565	274.374	367.093	344.892	372.217	333.144	312.996	380.038	393.44	474.413	455.087	340.144	410.148	268.727	330.842	365.184	0.549107	0.945889	24.5724	4.6904	364.376	33.9558	0.0931888
10348277	Atg16l1	autophagy related 16-like 1 (S. cerevisiae)	433.534	484.382	464.65	464.65	430.539	442.643	481.036	564.175	436.549	504.951	481.036	474.413	467.882	458.253	477.713	487.751	421.679	501.463	464.65	564.175	455.087	572.051	467.882	481.036	478.424	0.842615	1	22.8834	11.5633	478.643	20.7986	0.0434533
10565968	Atg16l2	autophagy related 16-like 2 (S. cerevisiae)	196.72	218.275	240.518	198.088	194.012	205.074	178.527	164.279	155.417	174.853	167.73	181.019	221.322	243.875	194.012	207.937	199.466	186.108	152.219	170.072	165.421	171.255	152.219	178.527	188.206	1.67245e-07	1.60562e-06	22.9765	22.5439	187.82	27.5742	0.146812
10460787	Atg2a	autophagy related 2A	364.557	388.023	430.539	427.565	430.539	458.253	445.722	445.722	385.343	464.65	347.291	388.023	377.413	385.343	390.722	393.44	398.932	481.036	497.999	455.087	398.932	433.534	352.139	385.343	413.589	2.86196e-07	2.57071e-06	25.2699	3.57773	411.283	44.1755	0.107409
10402542	Atg2b	autophagy related 2B	584.071	630.346	625.992	625.992	621.668	670.921	689.784	613.109	530.056	572.051	592.224	639.145	625.992	657.114	643.591	634.73	584.071	675.588	675.588	685.019	580.037	652.575	584.071	588.134	624.245	0.362472	0.691679	25.7841	25.4238	622.464	30.8478	0.0495576
10435963	Atg3	autophagy related 3	1584.71	1663.49	1530.73	1562.89	1573.76	1573.76	1379.57	1629.26	1418.35	1541.37	1573.76	1770.57	1820.35	1770.57	1746.2	1686.71	1509.65	1795.29	1722.16	1552.09	1746.2	1595.73	1573.76	1734.13	1627.29	0.205917	0.432559	27.5378	17.0745	1635.85	94.708	0.0578952
10602090	Atg4a	autophagy related 4A, cysteine peptidase	377.413	413.001	377.413	390.722	369.646	362.039	367.093	369.646	268.727	404.501	380.038	421.679	436.549	430.539	385.343	427.565	401.707	385.343	367.093	364.557	342.509	344.892	330.842	359.538	378.266	0.000271286	0.00116835	26.6667	18.5368	380.346	36.1516	0.0950493
10500802	Atg4a-ps	autophagy related 4A, pseudogene	471.136	491.143	448.822	461.44	424.612	433.534	436.549	439.586	326.288	484.382	445.722	497.999	522.758	519.147	464.65	526.394	471.136	451.944	427.565	433.534	396.177	401.707	380.038	418.766	448.959	1.5176e-05	8.86379e-05	27.6577	17.788	452.487	48.5326	0.107258
10348866	Atg4b	autophagy related 4B, cysteine peptidase	268.727	257.781	288.015	286.026	235.568	265.028	243.875	265.028	179.769	256	221.322	321.795	272.479	256	256	254.232	240.518	247.28	250.732	249	198.088	243.875	250.732	300.246	254.505	0.116953	0.265071	22.0162	0.358689	253.486	22.6299	0.089275
10506134	Atg4c	autophagy related 4C, cysteine peptidase	474.413	481.036	448.822	497.999	369.646	407.315	326.288	413.001	296.112	340.144	374.806	484.382	494.559	464.65	430.539	396.177	398.932	442.643	398.932	401.707	354.588	393.44	369.646	439.586	412.473	0.000243613	0.00106554	25.2833	20.2311	413.756	55.6474	0.134493
10583573	Atg4d	autophagy related 4D, cysteine peptidase	308.687	263.197	259.574	280.139	276.282	304.437	266.871	300.246	245.572	321.795	286.026	324.034	272.479	270.597	296.112	290.018	256	286.026	312.996	344.892	286.026	324.034	290.018	290.018	289.836	0.763244	1	21.6651	14.4635	289.647	13.1703	0.04547
10362922	Atg5	autophagy related 5	541.193	556.408	515.561	576.03	537.455	621.668	484.382	572.051	352.139	533.742	474.413	526.394	617.374	592.224	564.175	568.1	572.051	639.145	572.051	519.147	504.951	491.143	448.822	533.742	538.098	0.0272701	0.0732567	24.2866	23.8827	537.907	56.4958	0.105029
10540860	Atg7	autophagy related 7	770.686	826.001	867.067	814.629	962.071	885.286	861.078	814.629	670.921	849.223	689.784	754.826	734.185	855.13	837.532	873.098	867.067	843.357	903.888	770.686	714.109	776.047	689.784	781.445	808.855	1.2246e-06	9.34518e-06	23.2946	3.23446	810.52	77.7814	0.0959648
10355763	Atg9a	autophagy related 9A	797.865	744.434	809.002	729.114	781.445	786.88	792.353	803.414	666.287	885.286	776.047	809.002	770.686	831.746	797.865	792.353	749.612	765.363	770.686	820.296	714.109	781.445	770.686	770.686	779.861	0.997982	1	25.3333	16.6874	780.457	11.1805	0.0143256
10528567	Atg9b	autophagy related 9B	82.7106	82.1393	77.1717	81.5719	79.8932	82.7106	87.4266	83.2859	82.1393	84.4485	88.0347	81.5719	80.4489	75.5835	77.7085	74.5429	82.1393	81.0084	82.7106	88.0347	75.0614	82.1393	86.2229	79.8932	81.6082	0.0407817	0.104584	23.7446	10.5292	81.6157	3.36753	0.0412608
10473981	Ambra1	autophagy/beclin 1 regulator 1	445.722	467.882	464.65	552.565	477.713	494.559	471.136	512	359.538	477.713	442.643	530.056	464.65	477.713	455.087	471.136	458.253	451.944	491.143	467.882	439.586	477.713	467.882	481.036	470.842	0.985321	1	23.3333	2.12925	471.004	11.5424	0.024506
10441093	Erg	avian erythroblastosis virus E-26 (v-ets) oncogene related	170.072	150.123	159.786	144.007	157.586	156.498	148.056	168.897	145.009	164.279	145.009	168.897	156.498	152.219	166.572	167.73	141.044	150.123	145.009	157.586	140.07	147.033	157.586	147.033	154.447	0.965255	1	24.6667	18.9944	154.52	3.3798	0.0218729
10581992	Maf	avian musculoaponeurotic fibrosarcoma (v-maf) AS42 oncogene homolog	630.346	613.109	572.051	596.344	522.758	592.224	584.071	548.748	448.822	600.491	508.463	634.73	572.051	634.73	588.134	580.037	568.1	666.287	604.668	556.408	541.193	568.1	572.051	580.037	578.498	0.480692	0.859468	26	20.3229	579.246	32.9529	0.0568893
10560575	Relb	avian reticuloendotheliosis viral (v-rel) oncogene related B	61.3929	61.3929	60.5477	64	62.2499	68.1197	68.5935	61.3929	67.1819	55.7152	62.2499	59.7141	60.1295	59.7141	60.1295	62.2499	62.6829	60.9688	57.68	58.4852	60.5477	63.1189	68.5935	59.3016	61.923	0.963381	1	23.3333	6.32791	61.9521	1.04553	0.0168764
10538526	Avl9	AVL9 homolog (S. cerevisiase)	580.037	744.434	643.591	596.344	689.784	843.357	608.874	537.455	541.193	592.224	377.413	530.056	548.748	625.992	584.071	592.224	675.588	680.287	770.686	592.224	548.748	572.051	427.565	526.394	601.223	1.17756e-06	9.02332e-06	26.4566	25.4883	592.805	100.724	0.16991
10442954	Axin1	axin 1	250.732	290.018	278.204	306.555	268.727	315.173	324.034	326.288	254.232	310.834	266.871	280.139	272.479	298.172	268.727	272.479	276.282	333.144	290.018	326.288	290.018	337.794	276.282	274.374	291.161	0.0945025	0.219389	26.9327	2.25638	288.969	20.7741	0.0718903
10382228	Axin2	axin2	95.0095	92.4115	106.153	111.43	103.25	116.162	108.383	105.42	81.5719	93.7015	101.829	93.0542	100.427	103.25	113.772	104.691	112.986	129.787	100.427	103.25	99.7331	103.968	101.125	88.0347	102.909	0.000211937	0.00093941	23.7868	3.4802	102.986	9.62509	0.0934602
10561104	Axl	AXL receptor tyrosine kinase	352.139	349.706	306.555	347.291	280.139	352.139	333.144	340.144	266.871	354.588	272.479	304.437	380.038	374.806	349.706	333.144	300.246	324.034	288.015	337.794	272.479	407.315	319.573	328.557	328.139	0.890697	1	23.7253	22.1794	328.097	13.4079	0.0408657
10374727	Bcl11a	B cell CLL/lymphoma 11A (zinc finger protein)	92.4115	91.1392	93.7015	85.0359	101.125	94.3532	90.5097	84.4485	91.7731	86.8227	98.36	80.4489	88.647	81.5719	96.3358	87.4266	95.0095	88.647	99.0442	89.2636	93.0542	87.4266	90.5097	90.5097	90.7323	0.937571	1	26.6667	0.230268	90.4691	2.55029	0.0281897
10387797	Bcl6b	B cell CLL/lymphoma 6, member B	86.8227	86.2229	93.7015	91.1392	87.4266	98.36	97.6806	108.383	78.249	76.6386	77.1717	93.0542	77.7085	93.7015	84.4485	88.647	79.3413	118.603	80.4489	109.896	79.8932	94.3532	78.7932	86.2229	89.4545	0.540748	0.935963	25.7198	1.47098	88.9567	7.27974	0.0818346
10525542	Bcl7a	B cell CLL/lymphoma 7A	282.088	304.437	315.173	290.018	302.334	315.173	298.172	330.842	284.05	292.036	298.172	268.727	302.334	263.197	292.036	282.088	292.036	369.646	312.996	296.112	306.555	302.334	278.204	272.479	297.968	0.0177458	0.049903	25.7198	2.27579	296.674	18.4344	0.062137
10526311	Bcl7b	B cell CLL/lymphoma 7B	347.291	354.588	377.413	362.039	340.144	337.794	342.509	362.039	328.557	369.646	310.834	398.932	326.288	357.054	369.646	377.413	342.509	354.588	340.144	352.139	340.144	330.842	413.001	359.538	353.962	0.836791	1	22.4047	22.3373	353.581	11.7602	0.0332603
10568282	Bcl7c	B cell CLL/lymphoma 7C	126.238	132.514	153.277	132.514	141.044	138.141	113.772	116.162	103.25	106.891	110.661	130.69	118.603	125.366	139.102	135.298	133.436	125.366	107.635	106.891	109.896	127.116	142.025	116.162	124.669	9.62748e-07	7.56039e-06	21.4721	2.85341	124.433	14.5771	0.117148
10500434	Bcl9	B cell CLL/lymphoma 9	198.088	187.403	182.278	200.854	183.546	191.341	154.343	176.069	134.364	184.823	191.341	188.706	198.088	210.839	178.527	195.361	177.294	179.769	182.278	170.072	150.123	167.73	181.019	215.269	182.48	0.00028791	0.0012338	23.3846	21.4983	182.239	18.5539	0.101811
10584762	Bcl9l	B cell CLL/lymphoma 9-like	328.557	308.687	347.291	337.794	304.437	300.246	319.573	326.288	282.088	357.054	333.144	328.557	312.996	317.365	340.144	321.795	304.437	344.892	312.996	337.794	308.687	333.144	333.144	335.461	324.024	0.948952	1	23.0376	18.862	323.779	6.2755	0.019382
10496737	Bcl10	B cell leukemia/lymphoma 10	252.476	317.365	300.246	280.139	280.139	321.795	354.588	288.015	242.191	274.374	199.466	247.28	249	280.139	257.781	243.875	284.05	304.437	308.687	310.834	238.856	300.246	240.518	218.275	274.782	0.000662764	0.00260232	26.4365	26.1556	271.72	34.1335	0.12562
10402554	Bcl11b	B cell leukemia/lymphoma 11B	70.5219	74.028	67.6492	65.7993	70.5219	72.5046	80.4489	79.8932	72.5046	68.5935	76.6386	64	68.1197	68.5935	72.5046	61.8199	69.551	70.0348	67.6492	70.0348	72.5046	76.6386	73.0089	69.551	70.9631	0.137368	0.305183	27.5378	4.90714	70.7778	3.74384	0.0528957
10357043	Bcl2	B cell leukemia/lymphoma 2	119.428	120.259	125.366	116.97	118.603	134.364	111.43	120.259	100.427	117.784	109.137	119.428	112.206	109.137	111.43	114.563	119.428	125.366	112.986	109.137	113.772	113.772	117.784	110.661	115.987	0.761778	1	26.9	24.2298	115.707	3.48465	0.0301162
10560685	Bcl3	B cell leukemia/lymphoma 3	604.668	481.036	600.491	572.051	464.65	401.707	515.561	596.344	421.679	497.999	537.455	515.561	501.463	442.643	552.565	541.193	588.134	526.394	354.588	675.588	418.766	512	508.463	474.413	512.726	0.998922	1	26	20.2198	513.228	20.3893	0.0397275
10438738	Bcl6	B cell leukemia/lymphoma 6	729.114	630.346	873.098	885.286	903.888	564.175	491.143	675.588	177.294	564.175	739.292	533.742	831.746	776.047	544.958	548.748	556.408	330.842	661.685	843.357	831.746	464.65	760.076	588.134	646.064	0.896589	1	23.3333	20.9638	644.657	79.7407	0.123695
10399874	Bcap29	B cell receptor associated protein 29	471.136	522.758	537.455	556.408	580.037	680.287	537.455	580.037	445.722	544.958	494.559	494.559	544.958	526.394	526.394	544.958	584.071	680.287	608.874	512	501.463	556.408	474.413	464.65	540.427	9.7083e-06	5.98338e-05	24.1733	3.71586	540.011	58.9661	0.109194
10605081	Bcap31	B cell receptor associated protein 31	2538.92	2574.36	2665.15	2574.36	2628.46	2401.97	2556.58	2418.67	2385.37	2538.92	2538.92	2610.3	2592.27	2610.3	2592.27	2628.46	2610.3	2503.97	2486.67	2452.44	2288.2	2521.38	2610.3	2610.3	2539.12	6.03688e-06	3.8839e-05	22.223	0.600548	2536.09	101.709	0.0401048
10502335	Bank1	B cell scaffold protein with ankyrin repeats 1	129.787	134.364	109.137	121.938	120.259	129.787	116.97	112.986	101.829	116.97	100.427	111.43	149.086	139.102	113.772	132.514	117.784	115.36	116.97	113.772	110.661	119.428	97.6806	120.259	118.845	0.162983	0.354222	25.5909	20.5219	119.026	8.93996	0.0751095
10365971	Btg1	B cell translocation gene 1, anti-proliferative	1260.69	1520.15	1305.15	1448.15	1351.18	1428.22	1128.35	942.272	831.746	955.426	867.067	1176.27	1269.46	1606.83	1217.75	1269.46	1360.57	1323.37	1097.5	1009.9	1002.93	948.826	1052.79	1128.35	1187.6	5.65782e-09	8.55597e-08	23.8799	22.8695	1187.53	252.227	0.212397
10357875	Btg2	B cell translocation gene 2, anti-proliferative	203.657	196.72	206.5	200.854	170.072	163.144	148.056	159.786	129.787	225.972	176.069	186.108	198.088	242.191	168.897	160.898	229.126	160.898	162.017	155.417	172.446	207.937	194.012	178.527	183.216	0.010633	0.0316786	21.9065	20.7827	181.635	21.4649	0.118176
10440419	Btg3	B cell translocation gene 3	141.044	149.086	149.086	190.019	143.013	158.683	149.086	172.446	190.019	196.72	182.278	171.255	155.417	158.683	151.167	133.436	159.786	158.683	146.018	194.012	199.466	192.672	190.019	154.343	166.101	0.000893536	0.00340338	24.5989	10.4226	166.123	19.7087	0.118639
10411552	Bdp1	B double prime 1, subunit of RNA polymerase III transcription initiation factor IIIB	282.088	315.173	306.555	330.842	252.476	300.246	296.112	357.054	256	306.555	280.139	304.437	321.795	302.334	304.437	321.795	290.018	317.365	282.088	342.509	284.05	364.557	252.476	290.018	302.547	0.999885	1	26	22.7831	302.433	4.58767	0.0151692
10505299	Bspry	B-box and SPRY domain containing	71.0124	69.0706	72.0037	71.0124	69.551	71.0124	74.028	70.0348	82.1393	64.8934	78.249	70.0348	69.551	69.0706	74.028	71.5064	70.5219	72.0037	69.0706	68.5935	67.6492	74.5429	75.5835	72.0037	71.5486	0.993162	1	26	8.3847	71.5458	1.27869	0.0178724
10445875	Gm7334; Btg3	B-cell translocation gene 3 pseudogene; B cell translocation gene 3	128	143.013	135.298	177.294	131.599	147.033	137.187	158.683	178.527	183.546	167.73	159.786	142.025	146.018	140.07	127.116	146.018	148.056	137.187	182.278	191.341	186.108	174.853	143.013	154.657	0.000295335	0.00126249	24.1592	11.0078	154.664	19.2649	0.124559
10386741	B9d1os	B9 protein domain 1, opposite strand	63.1189	68.1197	68.1197	62.2499	77.1717	60.5477	73.0089	74.5429	65.7993	69.0706	68.5935	64.4452	65.7993	67.1819	71.5064	63.1189	73.0089	67.1819	65.7993	67.1819	69.551	73.0089	74.028	69.0706	68.3844	0.941265	1	27.2407	3.93253	68.2483	1.71389	0.0251126
10590791	Birc2	baculoviral IAP repeat-containing 2	245.572	216.767	198.088	265.028	206.5	218.275	183.546	263.197	198.088	224.411	216.767	224.411	243.875	216.767	188.706	188.706	205.074	224.411	233.941	221.322	200.854	194.012	213.783	192.672	216.032	0.998674	1	23.3333	14.889	215.948	4.08979	0.0189388
10590801	Birc3	baculoviral IAP repeat-containing 3	337.794	292.036	257.781	272.479	256	288.015	257.781	274.374	286.026	310.834	274.374	296.112	326.288	274.374	249	256	270.597	278.204	319.573	286.026	268.727	243.875	270.597	270.597	279.894	0.154415	0.338279	20.1224	17.3588	278.927	16.7501	0.0600518
10446833	Birc6	baculoviral IAP repeat-containing 6	1584.71	1606.83	1584.71	1652	1584.71	1595.73	1584.71	1640.59	1408.55	1584.71	1541.37	1606.83	1652	1606.83	1629.26	1530.73	1552.09	1686.71	1595.73	1618	1520.15	1573.76	1488.87	1562.89	1583.02	0.784368	1	25.4643	22.5862	1582.68	33.4342	0.021125
10383313	Bahcc1	BAH domain and coiled-coil containing 1	131.599	115.36	131.599	133.436	133.436	119.428	134.364	137.187	131.599	136.239	116.162	130.69	130.69	136.239	128	133.436	127.116	141.044	138.141	141.044	127.116	139.102	129.787	130.69	131.396	0.86906	1	23.0729	8.39292	131.492	2.90779	0.0221138
10535559	Baiap2l1	BAI1-associated protein 2-like 1	1192.69	1184.45	1016.93	885.286	897.644	855.13	982.286	1031.12	1097.5	1082.39	1082.39	1226.22	1144.1	1251.98	1038.29	1052.79	962.071	1120.56	1089.92	1128.35	1105.13	1144.1	1184.45	1152.06	1079.49	4.33119e-06	2.89489e-05	22.7799	17.3457	1074.69	97.911	0.0911064
10448878	Baiap3	BAI1-associated protein 3	62.6829	62.6829	64.8934	61.8199	69.0706	62.6829	66.257	67.1819	62.2499	60.5477	69.0706	56.493	68.1197	57.2816	57.68	65.7993	72.5046	65.7993	56.1028	62.2499	68.5935	74.5429	70.0348	64	64.5142	0.997663	1	26.6667	4.35235	64.3795	1.82387	0.0283299
10464858	Bbs1	Bardet-Biedl syndrome 1 (human)	86.2229	75.0614	83.2859	82.7106	77.7085	75.0614	82.1393	75.5835	81.0084	73.5167	83.2859	75.0614	82.1393	81.0084	92.4115	84.4485	83.2859	81.0084	72.5046	75.5835	82.1393	78.7932	76.1093	80.4489	80.0219	0.379486	0.717734	27.5303	18.5778	80.1982	3.36762	0.0419912
10366335	Bbs10	Bardet-Biedl syndrome 10 (human)	192.672	218.275	172.446	184.823	165.421	155.417	147.033	144.007	146.018	146.018	149.086	166.572	186.108	195.361	179.769	176.069	152.219	154.343	154.343	128.89	141.044	134.364	178.527	174.853	164.32	4.22629e-12	1.89908e-10	23.5199	21.247	164.042	25.708	0.156716
10580733	Bbs2	Bardet-Biedl syndrome 2 (human)	121.938	132.514	132.514	142.025	128.89	128.89	133.436	130.69	118.603	127.116	122.786	137.187	124.5	131.599	136.239	135.298	128.89	139.102	129.787	119.428	115.36	112.206	116.97	115.36	127.555	0.000327124	0.00138267	23.988	23.601	127.556	7.12376	0.0558482
10594144	Bbs4	Bardet-Biedl syndrome 4 (human)	60.5477	69.0706	70.5219	60.1295	63.1189	69.0706	48.8403	66.257	44.9422	62.6829	49.18	63.1189	64.8934	73.5167	71.5064	70.5219	59.7141	62.2499	51.6251	54.5686	49.18	55.3304	48.5029	59.3016	60.3496	0.000134556	0.000624248	24.6547	21.6735	60.3972	8.20335	0.135823
10472549	Bbs5	Bardet-Biedl syndrome 5 (human)	84.4485	84.4485	82.1393	93.7015	72.5046	87.4266	77.1717	88.0347	76.1093	88.647	78.249	88.0347	99.0442	87.4266	85.0359	97.6806	82.7106	87.4266	83.8652	83.8652	75.5835	88.0347	80.4489	81.0084	84.7102	0.804034	1	26	19.3734	84.871	4.04148	0.0476191
10497842	Bbs7	Bardet-Biedl syndrome 7 (human)	116.162	130.69	138.141	135.298	121.095	141.044	128.89	160.898	140.07	158.683	112.206	133.436	128	137.187	129.787	141.044	125.366	150.123	159.786	151.167	134.364	138.141	124.5	122.786	135.786	0.0221944	0.061024	22.6879	8.94899	136.271	10.4924	0.0769966
10583847	Bbs9	Bardet-Biedl syndrome 9 (human)	282.088	319.573	292.036	294.067	270.597	280.139	252.476	243.875	216.767	274.374	242.191	266.871	347.291	310.834	328.557	321.795	252.476	261.379	280.139	265.028	218.275	250.732	247.28	274.374	274.717	1.58757e-07	1.53521e-06	25.1364	20.9051	275.26	37.6143	0.13665
10481329	Barhl1	BarH-like 1 (Drosophila)	69.551	68.5935	69.551	64.4452	71.5064	69.551	75.5835	66.257	64.8934	67.6492	73.5167	59.7141	71.5064	68.5935	74.5429	60.9688	67.6492	73.5167	62.2499	63.1189	69.0706	66.257	74.5429	63.5579	68.1828	1	1	22	1.52873	68.1692	0.619313	0.00908494
10404982	Barx1	BarH-like homeobox 1	71.0124	78.7932	72.0037	76.1093	81.0084	76.1093	81.0084	76.6386	75.0614	72.5046	82.7106	68.5935	72.0037	73.5167	72.0037	66.257	80.4489	71.5064	73.5167	77.1717	77.1717	75.0614	87.4266	75.5835	75.5509	0.417534	0.772333	27.9074	2.43158	75.2085	3.22794	0.04292
10465005	Banf1	barrier to autointegration factor 1	1663.49	1438.15	1698.45	1584.71	1478.58	1458.23	1379.57	1243.34	1160.07	1217.75	1305.15	1370.04	1360.57	1541.37	1509.65	1530.73	1520.15	1530.73	1379.57	1136.2	1128.35	1184.45	1314.23	1499.22	1401.36	8.12393e-10	1.60255e-08	23.1421	0.102167	1400.61	193.156	0.137908
10560655	Bcam	basal cell adhesion molecule	132.514	121.095	140.07	135.298	139.102	144.007	133.436	147.033	142.025	128	144.007	131.599	132.514	141.044	124.5	131.599	136.239	140.07	123.64	131.599	125.366	148.056	140.07	144.007	135.704	0.99372	1	26	5.06274	135.542	2.71141	0.0200042
10490535	Bhlhe23	basic helix-loop-helix family, member e23	75.5835	77.7085	76.6386	71.5064	81.5719	76.1093	76.1093	73.5167	72.5046	76.1093	79.3413	73.5167	73.0089	72.0037	75.5835	75.0614	79.8932	83.8652	79.8932	76.1093	77.1717	78.7932	79.8932	76.6386	76.5888	0.897738	1	26.6667	1.19622	76.4145	1.663	0.0217629
10540472	Bhlhe40	basic helix-loop-helix family, member e40	719.076	666.287	719.076	388.023	328.557	592.224	879.171	975.501	910.175	675.588	955.426	935.763	724.077	709.176	897.644	879.171	276.282	916.506	843.357	1112.82	935.763	929.3	776.047	776.047	771.711	0.0546391	0.135408	22.1208	14.4666	768.139	151.246	0.196899
10346523	Bzw1	basic leucine zipper and W2 domains 1	1937.53	2005.85	1951	2091.03	1897.65	1992	2005.85	2134.97	1910.85	2179.83	2134.97	2164.77	2076.59	2005.85	2019.8	1924.14	2019.8	2120.22	1978.24	2019.8	1937.53	2134.97	2019.8	2033.85	2029.04	0.830414	1	26	11.856	2031.85	47.8971	0.0235732
10400030	Bzw2	basic leucine zipper and W2 domains 2	326.288	302.334	306.555	296.112	280.139	278.204	243.875	315.173	238.856	352.139	319.573	347.291	349.706	317.365	296.112	306.555	290.018	280.139	261.379	282.088	263.197	321.795	326.288	352.139	302.222	6.96605e-08	7.4025e-07	25.3752	15.4677	304.26	35.9333	0.118101
10359677	Blzf1	basic leucine zipper nuclear factor 1	530.056	572.051	639.145	724.077	548.748	596.344	643.591	754.826	552.565	666.287	643.591	584.071	639.145	588.134	657.114	670.921	648.067	729.114	625.992	729.114	613.109	689.784	634.73	580.037	635.859	0.68698	1	23.7868	4.74649	636.151	32.9164	0.0517431
10460767	Batf2	basic leucine zipper transcription factor, ATF-like 2	85.0359	82.1393	96.3358	77.7085	95.6704	86.8227	103.968	95.0095	81.0084	86.2229	95.6704	84.4485	87.4266	82.7106	79.3413	81.5719	97.0059	94.3532	82.7106	88.647	104.691	87.4266	98.36	88.0347	89.2633	0.597106	0.99864	27.1628	2.00488	88.7475	4.62127	0.0520721
10352717	Batf3	basic leucine zipper transcription factor, ATF-like 3	76.6386	68.5935	75.0614	64	79.8932	66.257	82.1393	72.0037	74.028	65.7993	68.5935	66.7178	73.5167	66.7178	70.0348	68.5935	74.028	70.5219	66.257	75.0614	74.028	72.5046	78.7932	69.551	71.6389	0.989581	1	26.6667	0.6446	71.4938	1.38817	0.0194166
10411448	Btf3	basic transcription factor 3	3444.31	3191.46	3373.43	3350.13	3236.01	3082.75	3492.39	3147.52	2856.44	3040.3	3104.19	3104.19	2896.31	3191.46	3304	3213.66	3326.99	3350.13	3304	3191.46	2817.11	3191.46	3236.01	3326.99	3198.86	0.381664	0.720907	25.5891	0.0779802	3193.65	98.4767	0.0308352
10411287	Btf3l4	basic transcription factor 3-like 4	1038.29	1128.35	1074.91	1168.14	1045.52	1184.45	1024	1176.27	1112.82	1152.06	1038.29	1120.56	1152.06	1152.06	1144.1	1074.91	1128.35	1234.75	1217.75	1136.2	1184.45	1152.06	962.071	1082.39	1120.2	0.76807	1	23.0435	6.41611	1121.54	33.6306	0.029986
10345967	Bivm	basic, immunoglobulin-like variable motif containing	352.139	374.806	326.288	333.144	317.365	335.461	292.036	296.112	256	330.842	292.036	362.039	367.093	364.557	321.795	317.365	306.555	335.461	324.034	296.112	282.088	296.112	294.067	312.996	320.271	7.17143e-05	0.000356511	26.1798	19.1857	321.507	28.2634	0.0879089
10364468	Bsg	basigin	2225.63	2149.82	2164.77	2179.83	2164.77	2164.77	2105.58	2048	1937.53	2091.03	1964.57	2005.85	2225.63	2256.7	2272.4	2149.82	2194.99	2320.15	2062.24	2076.59	2005.85	2019.8	2019.8	2164.77	2123.79	1.23896e-05	7.42177e-05	24.8173	22.203	2123.98	117.319	0.0552354
10432488	Bcdin3d	BCDIN3 domain containing	91.1392	99.0442	84.4485	88.647	91.7731	101.829	89.8845	85.6274	79.3413	86.2229	88.647	83.2859	82.1393	89.8845	81.0084	91.1392	91.7731	73.0089	82.1393	90.5097	76.1093	87.4266	89.8845	84.4485	87.0567	0.999003	1	23.8989	21.528	87.0546	1.23642	0.0142028
10550290	Bbc3	BCL2 binding component 3	86.2229	89.2636	83.8652	95.0095	98.36	89.8845	82.7106	77.7085	82.1393	76.6386	79.8932	77.7085	83.2859	83.8652	75.0614	75.0614	88.647	81.0084	85.0359	77.7085	75.5835	83.8652	77.7085	89.2636	83.1458	0.831793	1	22.7594	2.0245	83.1853	3.29638	0.039627
10486112	Bmf	BCL2 modifying factor	221.322	235.568	188.706	167.73	238.856	252.476	206.5	259.574	199.466	270.597	182.278	210.839	207.937	200.854	172.446	177.294	196.72	207.937	265.028	233.941	250.732	242.191	196.72	187.403	215.546	0.0158149	0.0449998	22.2952	11.5312	216.395	28.1207	0.129951
10449303	Bak1	BCL2-antagonist/killer 1	164.279	154.343	144.007	143.013	133.436	155.417	133.436	142.025	121.095	172.446	126.238	145.009	134.364	163.144	151.167	151.167	118.603	124.5	127.116	141.044	115.36	143.013	129.787	138.141	140.506	0.488518	0.870018	25.609	16.7082	141.022	8.24034	0.0584331
10461017	Bad	BCL2-associated agonist of cell death	99.0442	106.891	106.891	108.383	101.125	99.0442	118.603	116.162	91.7731	106.891	108.383	87.4266	99.7331	102.537	99.7331	101.829	102.537	99.0442	102.537	111.43	95.0095	123.64	102.537	104.691	103.995	0.969606	1	26	2.67188	103.733	3.27457	0.0315671
10512136	Bag1	BCL2-associated athanogene 1	814.629	867.067	792.353	910.175	724.077	809.002	765.363	803.414	666.287	837.532	724.077	855.13	975.501	891.444	855.13	861.078	879.171	814.629	879.171	867.067	770.686	837.532	831.746	831.746	827.667	0.301806	0.596033	26.6667	19.3006	829.921	55.1209	0.066417
10353750	Bag2	BCL2-associated athanogene 2	76.6386	79.3413	83.8652	86.2229	79.8932	77.1717	77.7085	82.7106	65.7993	74.028	80.4489	87.4266	76.6386	80.4489	77.1717	74.028	77.7085	72.0037	76.6386	81.5719	79.8932	79.8932	80.4489	83.2859	78.7911	0.467821	0.842157	21.3333	20.9505	78.5018	3.06702	0.0390695
10557992	Bag3	BCL2-associated athanogene 3	608.874	388.023	464.65	754.826	330.842	315.173	448.822	481.036	347.291	404.501	765.363	596.344	613.109	477.713	451.944	497.999	439.586	461.44	268.727	522.758	396.177	572.051	709.176	580.037	495.686	0.0335775	0.0882689	23.7161	17.3572	494.445	103.83	0.209993
10577858	Bag4	BCL2-associated athanogene 4	508.463	564.175	544.958	533.742	576.03	630.346	568.1	584.071	600.491	600.491	451.944	508.463	494.559	564.175	588.134	564.175	537.455	621.668	685.019	630.346	537.455	596.344	537.455	494.559	563.442	7.39327e-05	0.000366171	24.9559	3.84734	561.388	51.6697	0.0920393
10402715	Bag5	BCL2-associated athanogene 5	199.466	196.72	213.783	230.72	198.088	200.854	213.783	219.793	187.403	222.861	213.783	207.937	222.861	225.972	240.518	218.275	203.657	229.126	219.793	224.411	192.672	224.411	202.251	205.074	213.092	0.916538	1	25.3333	25.0624	212.907	4.88589	0.0229485
10444719	Bag6	BCL2-associated athanogene 6	652.575	648.067	680.287	694.581	699.413	760.076	675.588	661.685	630.346	734.185	657.114	661.685	639.145	689.784	694.581	689.784	694.581	724.077	704.277	661.685	657.114	630.346	661.685	675.588	678.26	0.00277819	0.00943516	21.6647	6.16526	680.225	27.6308	0.04062
10361979	Bclaf1	BCL2-associated transcription factor 1	385.343	530.056	515.561	491.143	467.882	630.346	541.193	588.134	424.612	556.408	344.892	436.549	404.501	448.822	501.463	481.036	474.413	584.071	544.958	560.278	484.382	560.278	380.038	372.217	487.857	0.000223697	0.000987488	25.4692	2.77486	483.163	77.5972	0.160603
10563303	Bax	BCL2-associated X protein	99.7331	91.7731	91.1392	95.0095	77.1717	93.0542	90.5097	89.8845	73.0089	102.537	77.1717	85.0359	84.4485	86.8227	95.0095	82.1393	85.6274	86.2229	83.2859	88.647	80.4489	99.7331	92.4115	86.2229	88.2103	0.994501	1	23.852	20.8483	88.2062	1.17479	0.0133187
10425801	Bik	BCL2-interacting killer	158.683	122.786	132.514	136.239	140.07	139.102	124.5	135.298	120.259	106.891	138.141	121.095	150.123	120.259	116.162	127.116	124.5	121.938	134.364	128.89	124.5	128.89	156.498	121.095	130.413	0.998173	1	23.3333	19.0523	130.341	2.75319	0.0211229
10488655	Bcl2l1	BCL2-like 1	242.191	252.476	249	243.875	245.572	232.325	265.028	247.28	206.5	250.732	229.126	256	232.325	230.72	229.126	225.972	235.568	238.856	250.732	250.732	227.544	230.72	242.191	221.322	238.996	0.98154	1	27.1966	25.9398	238.493	4.35728	0.0182701
10475866	Bcl2l11; Acoxl	BCL2-like 11 (apoptosis facilitator); acyl-Coenzyme A oxidase-like	97.6806	76.6386	81.5719	80.4489	84.4485	92.4115	80.4489	101.125	98.36	104.691	77.1717	100.427	91.1392	81.0084	79.3413	73.0089	69.0706	95.0095	117.784	96.3358	98.36	101.829	85.0359	86.2229	89.5654	0.000346445	0.00145579	21.5676	13.6338	89.695	11.6156	0.129501
10563026	Bcl2l12	BCL2-like 12 (proline rich)	152.219	164.279	155.417	148.056	148.056	148.056	156.498	141.044	128.89	139.102	155.417	146.018	154.343	145.009	164.279	157.586	166.572	149.086	138.141	155.417	127.116	140.07	151.167	151.167	149.292	0.010427	0.0311228	24.9752	21.4752	149.368	9.46641	0.0633764
10541279	Bcl2l13	BCL2-like 13 (apoptosis facilitator)	675.588	657.114	689.784	709.176	694.581	689.784	699.413	765.363	548.748	734.185	699.413	724.077	699.413	749.612	704.277	685.019	694.581	776.047	675.588	797.865	621.668	792.353	704.277	724.077	704.667	0.999845	1	23.6475	4.93315	704.709	2.88564	0.00409479
10415111	Bcl2l2	BCL2-like 2	111.43	108.383	113.772	117.784	111.43	116.97	127.116	124.5	91.7731	108.383	99.0442	113.772	101.829	123.64	97.0059	109.896	108.383	130.69	114.563	120.259	97.0059	115.36	112.206	104.691	111.662	0.619758	1	25.9303	1.02895	111.197	6.14613	0.0552724
10348858	Bok	BCL2-related ovarian killer	215.269	230.72	254.232	221.322	235.568	261.379	245.572	221.322	174.853	196.72	198.088	187.403	207.937	222.861	232.325	225.972	252.476	250.732	192.672	209.383	199.466	195.361	199.466	203.657	218.115	3.81711e-07	3.31339e-06	23.2671	2.71448	218.583	24.9972	0.11436
10443039	Bnip1	BCL2/adenovirus E1B interacting protein 1	362.039	382.681	337.794	372.217	388.023	436.549	344.892	347.291	247.28	340.144	292.036	359.538	321.795	385.343	349.706	319.573	349.706	357.054	364.557	321.795	300.246	300.246	288.015	359.538	342.836	0.0981688	0.226563	23.5645	1.15191	343.032	29.5103	0.086028
10586759	Bnip2	BCL2/adenovirus E1B interacting protein 2	1128.35	1152.06	989.119	1024	989.119	1045.52	1009.9	1128.35	1009.9	1097.5	1105.13	1243.34	1112.82	1128.35	1031.12	1031.12	968.763	1060.11	1089.92	1031.12	1120.56	1067.48	1067.48	1082.39	1071.4	0.0100674	0.0301586	22.1945	17.2224	1067.86	53.7744	0.0503571
10568785	Bnip3	BCL2/adenovirus E1B interacting protein 3	1379.57	1370.04	1184.45	1176.27	1038.29	1112.82	1305.15	1618	1746.2	1746.2	1640.59	1618	1488.87	1251.98	1278.29	1305.15	1045.52	1438.15	1606.83	1663.49	1652	1845.76	1770.57	1710.26	1458.02	1.51101e-13	1.20463e-11	23.158	13.5654	1453.93	290.901	0.200079
10421003	Bnip3l	BCL2/adenovirus E1B interacting protein 3-like	2418.67	2486.67	2435.5	2538.92	2336.28	2503.97	2486.67	2683.69	2610.3	2665.15	2721.15	2646.74	2521.38	2435.5	2288.2	2401.97	2521.38	2592.27	2702.35	2836.7	2876.3	2721.15	2556.58	2610.3	2566.57	4.5762e-08	5.11753e-07	22.8602	12.0644	2567.33	161.992	0.0630972
10394800	Bnip3l-ps	BCL2/adenovirus E1B interacting protein 3-like, pseudogene	3743.05	3875.05	3821.7	3956.48	3640.7	3848.29	3875.05	4153.18	4240.45	4359.66	4182.07	4096	3902.01	3821.7	3640.7	3769.09	3929.15	4096	4211.15	4420.52	4513.4	4269.94	4039.61	4096	4020.87	8.08162e-10	1.59785e-08	22.8859	12.0853	4021.94	272.877	0.0678472
10599514	Bcorl1	BCL6 co-repressor-like 1	144.007	135.298	129.787	138.141	116.162	109.137	146.018	140.07	113.772	131.599	138.141	144.007	128	124.5	132.514	134.364	129.787	126.238	128	136.239	121.095	124.5	140.07	135.298	131.114	0.845474	1	25.6564	16.0257	131.43	4.71859	0.0359019
10603627	Bcor; 2900008C10Rik	BCL6 interacting corepressor; RIKEN cDNA 2900008C10 gene	109.896	112.986	134.364	134.364	101.829	121.095	92.4115	103.968	76.6386	91.7731	100.427	106.153	112.206	111.43	128.89	116.97	91.7731	101.829	109.896	113.772	77.7085	109.137	124.5	109.137	108.048	0.00123868	0.00456134	22.1627	1.52315	107.843	14.2218	0.131876
10347417	Bcs1l	BCS1-like (yeast)	481.036	491.143	487.751	530.056	455.087	494.559	401.707	424.612	274.374	436.549	398.932	471.136	471.136	522.758	455.087	491.143	471.136	410.148	442.643	393.44	312.996	407.315	380.038	471.136	440.663	8.3031e-07	6.63175e-06	23.4664	22.3827	440.264	66.1098	0.150159
10391410	Becn1	beclin 1, autophagy related	734.185	704.277	661.685	714.109	634.73	661.685	680.287	704.277	564.175	744.434	719.076	714.109	709.176	719.076	739.292	685.019	689.784	714.109	670.921	729.114	689.784	675.588	719.076	719.076	695.71	0.546598	0.942504	26.1129	16.9889	697.634	25.8327	0.037029
10362886	Bend3	BEN domain containing 3	131.599	122.786	137.187	128.89	145.009	131.599	132.514	128.89	102.537	116.162	135.298	124.5	111.43	121.938	141.044	121.095	116.97	136.239	119.428	122.786	100.427	146.018	128.89	139.102	126.764	0.822655	1	22.6447	3.07272	126.874	4.34052	0.0342112
10530310	Bend4	BEN domain containing 4	73.5167	69.0706	59.7141	70.5219	72.0037	75.0614	69.0706	70.5219	73.0089	74.5429	75.0614	65.3448	67.1819	70.0348	82.7106	67.1819	71.0124	71.5064	62.2499	70.5219	69.0706	73.5167	75.5835	70.5219	70.7722	0.999096	1	26	8.41769	70.7703	1.14403	0.0161654
10469020	Bend7	BEN domain containing 7	290.018	308.687	294.067	312.996	280.139	335.461	347.291	404.501	330.842	385.343	274.374	342.509	302.334	288.015	280.139	274.374	282.088	385.343	413.001	436.549	349.706	415.873	300.246	317.365	331.303	6.68969e-05	0.000335843	23.582	9.86631	331.687	51.1262	0.15414
10461237	Bscl2	Berardinelli-Seip congenital lipodystrophy 2 homolog (seipin)	1897.65	1710.26	1758.34	1820.35	1734.13	1722.16	1640.59	1428.22	1408.55	1530.73	1499.22	1629.26	1734.13	1795.29	1845.76	1845.76	1710.26	1629.26	1573.76	1488.87	1341.84	1468.37	1530.73	1562.89	1637.77	5.93303e-13	3.71889e-11	24.6944	21.7837	1638.72	186.394	0.113743
10434758	St6gal1	beta galactoside alpha 2,6 sialyltransferase 1	666.287	666.287	837.532	797.865	849.223	916.506	903.888	903.888	680.287	770.686	572.051	588.134	604.668	699.413	714.109	744.434	734.185	975.501	968.763	867.067	694.581	797.865	613.109	617.374	757.654	1.46905e-12	7.99199e-11	25.5456	2.51591	747.881	154.048	0.20598
10583929	B3gat1	beta-1,3-glucuronyltransferase 1 (glucuronosyltransferase P)	84.4485	84.4485	82.7106	82.7106	86.2229	87.4266	93.7015	82.1393	87.4266	84.4485	91.7731	81.5719	88.0347	86.2229	83.2859	78.249	87.4266	85.0359	81.5719	85.6274	83.8652	88.0347	87.4266	82.1393	85.2479	0.877537	1	26	7.34165	85.2051	1.91459	0.0224704
10345091	B3gat2	beta-1,3-glucuronyltransferase 2 (glucuronosyltransferase S)	58.892	58.0812	60.5477	59.7141	61.8199	64	61.8199	59.3016	73.5167	67.1819	67.1819	53.4456	59.3016	57.68	57.68	54.5686	60.1295	60.5477	60.5477	57.68	64.8934	63.1189	64.8934	60.5477	61.1288	0.0031762	0.0106799	26.7805	6.9517	61.0685	4.13431	0.0676996
10461305	B3gat3	beta-1,3-glucuronyltransferase 3 (glucuronosyltransferase I)	491.143	526.394	564.175	608.874	572.051	533.742	491.143	430.539	335.461	436.549	396.177	484.382	467.882	537.455	584.071	548.748	533.742	455.087	430.539	504.951	340.144	455.087	396.177	477.713	483.426	8.79258e-10	1.71297e-08	22.6407	1.57097	483.686	86.9432	0.179751
10460513	B4gat1	beta-1,4-glucuronyltransferase 1	213.783	198.088	195.361	206.5	184.823	222.861	183.546	194.012	113.772	190.019	155.417	210.839	199.466	203.657	203.657	192.672	177.294	188.706	195.361	178.527	155.417	184.823	179.769	195.361	188.489	0.0767766	0.182927	23.8257	22.2664	188.46	17.0941	0.0907037
10366848	B4galnt1	beta-1,4-N-acetyl-galactosaminyl transferase 1	1520.15	1478.58	1418.35	1478.58	1398.83	1389.16	1379.57	1314.23	1217.75	1296.13	1251.98	1370.04	1389.16	1428.22	1448.15	1448.15	1278.29	1520.15	1448.15	1314.23	1200.98	1278.29	1314.23	1428.22	1375.4	8.43238e-05	0.000411742	25.0473	21.7275	1375.88	90.3266	0.0656501
10547471	B4galnt3	beta-1,4-N-acetyl-galactosaminyl transferase 3	131.599	131.599	128.89	127.116	137.187	159.786	128	122.786	106.891	129.787	117.784	121.095	133.436	152.219	134.364	136.239	138.141	121.938	116.162	108.383	113.772	112.206	114.563	124.5	127.018	0.000351181	0.00147319	22.6612	1.39304	127.028	11.9511	0.0940831
10475414	B2m	beta-2 microglobulin	9809.75	9607.86	9741.98	9607.86	10297.5	9877.98	9741.98	9541.5	9809.75	8422.31	9475.59	9877.98	9809.75	9541.5	9809.75	9741.98	10085.5	9877.98	9877.98	9674.69	10015.9	9410.14	9741.98	10085.5	9728.53	0.619108	1	21.7828	11.4311	9722.56	109.239	0.0112357
10527694	B3glct	beta-3-glucosyltransferase	133.436	133.436	132.514	144.007	125.366	128	126.238	140.07	105.42	132.514	122.786	142.025	149.086	145.009	121.938	116.97	116.162	138.141	131.599	145.009	124.5	144.007	135.298	132.514	131.919	0.926798	1	21.3333	20.2896	131.353	5.66443	0.0431236
10575750	Bco1	beta-carotene oxygenase 1	128	112.206	131.599	132.514	105.42	134.364	120.259	162.017	116.97	156.498	122.786	122.786	120.259	151.167	129.787	121.938	125.366	137.187	131.599	149.086	116.162	135.298	113.772	131.599	129.527	0.961281	1	22.8484	10.9046	129.624	4.97419	0.038374
10593332	Bco2	beta-carotene oxygenase 2	560.278	548.748	526.394	526.394	544.958	657.114	393.44	393.44	227.544	344.892	252.476	464.65	508.463	600.491	526.394	548.748	556.408	544.958	530.056	326.288	272.479	252.476	306.555	404.501	450.756	5.92639e-08	6.428e-07	24.915	22.2467	450.849	144.85	0.321282
10440186	Crybg3	beta-gamma crystallin domain containing 3	484.382	494.559	474.413	519.147	415.873	349.706	290.018	321.795	288.015	352.139	445.722	533.742	661.685	548.748	497.999	487.751	433.534	349.706	328.557	398.932	317.365	481.036	526.394	564.175	440.225	5.18474e-14	5.06757e-12	22.2851	21.3053	433.538	128.921	0.29737
10584941	Bace1	beta-site APP cleaving enzyme 1	613.109	588.134	588.134	634.73	548.748	487.751	522.758	467.882	377.413	481.036	487.751	572.051	564.175	604.668	556.408	657.114	572.051	556.408	455.087	552.565	393.44	474.413	458.253	576.03	532.921	7.03339e-08	7.46031e-07	24.2108	21.7245	533.139	85.8637	0.161053
10437210	Bace2	beta-site APP-cleaving enzyme 2	224.411	198.088	199.466	206.5	196.72	222.861	187.403	207.937	165.421	232.325	190.019	221.322	196.72	230.72	194.012	191.341	230.72	200.854	199.466	172.446	157.586	212.306	198.088	209.383	201.921	0.855723	1	24.8994	19.1819	202.177	9.54315	0.047202
10463486	Btrc	beta-transducin repeat containing protein	666.287	694.581	639.145	666.287	670.921	797.865	699.413	714.109	604.668	734.185	621.668	670.921	666.287	724.077	719.076	709.176	704.277	749.612	739.292	652.575	630.346	584.071	572.051	657.114	678.667	0.0075507	0.0233346	21.3546	6.46988	682.096	45.8207	0.0671764
10531274	Btc	betacellulin, epidermal growth factor family member	79.3413	89.8845	81.5719	87.4266	88.647	107.635	89.8845	94.3532	86.2229	85.0359	79.3413	85.0359	76.6386	84.4485	95.6704	87.4266	84.4485	86.2229	99.0442	76.6386	81.0084	76.1093	79.8932	78.7932	85.8634	0.00137732	0.00501318	21.5927	7.01085	86.4115	6.55159	0.0758186
10457114	Bhmt	betaine-homocysteine methyltransferase	8192	9280.58	9946.68	9216.48	9809.75	9741.98	8902.53	9152.82	7858.29	8779.97	9345.14	8659.09	9410.14	8964.45	9741.98	9741.98	10015.9	9877.98	9089.59	7804.01	8192	7082.29	7590.61	8135.41	8938.82	2.01036e-06	1.45398e-05	24.1608	24.0567	8937.1	842.375	0.0942559
10411147	Bhmt2	betaine-homocysteine methyltransferase 2	4904.87	5042.77	5442.3	4837.35	4938.99	4837.35	4269.94	4124.49	3902.01	4420.52	4608.24	4737.79	5077.84	5042.77	5404.7	5293.48	5007.93	4803.93	4211.15	3875.05	3929.15	4039.61	4513.4	4770.75	4668.18	4.44089e-16	1.30216e-13	23.9308	21.8274	4667.6	630.261	0.135029
10511886	Bhmt-ps1	betaine-homocysteine methyltransferase, pseudogene 1	8306.36	9475.59	10085.5	9280.58	9946.68	9877.98	9089.59	9152.82	7912.95	8841.04	9345.14	8841.04	9541.5	9280.58	10015.9	9946.68	10226.3	10015.9	9216.48	7912.95	8306.36	7332.05	7750.1	8248.98	9081.21	2.10657e-07	1.96461e-06	24.0739	23.7756	9080.61	899.103	0.0990135
10547531	Bid	BH3 interacting domain death agonist	222.861	205.074	218.275	212.306	190.019	212.306	210.839	238.856	190.019	243.875	207.937	230.72	229.126	224.411	212.306	213.783	166.572	218.275	232.325	252.476	209.383	230.72	203.657	215.269	216.308	0.702624	1	22.5074	17.0872	215.947	6.37783	0.0295342
10369844	Bicc1	bicaudal C homolog 1 (Drosophila)	176.069	159.786	163.144	178.527	150.123	190.019	140.07	164.279	143.013	162.017	150.123	145.009	126.238	147.033	124.5	135.298	159.786	171.255	186.108	160.898	158.683	160.898	142.025	179.769	157.278	0.875022	1	26	19.9358	157.111	5.57401	0.0354781
10405001	Bicd2	bicaudal D homolog 2 (Drosophila)	213.783	209.383	199.466	202.251	194.012	191.341	210.839	188.706	172.446	196.72	196.72	210.839	191.341	233.941	203.657	203.657	182.278	196.72	174.853	210.839	170.072	227.544	179.769	192.672	198.077	0.667794	1	25.5556	18.84	198.453	8.77606	0.0442222
10433660	Bfar; 3110001I22Rik	bifunctional apoptosis regulator; RIKEN cDNA 3110001I22 gene	382.681	380.038	374.806	424.612	382.681	436.549	455.087	541.193	398.932	451.944	404.501	404.501	401.707	393.44	362.039	374.806	396.177	519.147	494.559	544.958	404.501	522.758	393.44	357.054	425.088	2.2821e-05	0.000127438	23.1027	9.71163	426.42	58.3126	0.136749
10600169	Bgn	biglycan	1652	1595.73	1698.45	1722.16	1278.29	1686.71	1287.18	1618	1722.16	1782.89	1520.15	1606.83	1618	1722.16	1640.59	1552.09	1820.35	1698.45	1722.16	1418.35	1478.58	1782.89	1448.15	1845.76	1621.59	0.926343	1	26.2929	17.215	1626.55	65.5915	0.0403255
10512895	Baat	bile acid-Coenzyme A: amino acid N-acyltransferase	1964.57	2134.97	1858.6	1951	1758.34	1770.57	1698.45	1746.2	1287.18	1663.49	1746.2	1924.14	1964.57	1978.24	1964.57	1924.14	1924.14	1845.76	1710.26	1606.83	1722.16	1629.26	1858.6	1964.57	1816.53	8.69908e-10	1.69858e-08	23.7244	21.4909	1815.44	213.819	0.117778
10475708	Blvra	biliverdin reductase A	171.255	190.019	194.012	205.074	188.706	191.341	199.466	209.383	163.144	224.411	181.019	194.012	183.546	177.294	191.341	191.341	179.769	182.278	199.466	203.657	182.278	207.937	186.108	187.403	191.011	0.855779	1	27.7808	1.09476	190.163	6.5623	0.0345088
10551347	Blvrb	biliverdin reductase B (flavin reductase (NADPH))	2368.9	2120.22	2288.2	2134.97	2241.11	1746.2	1871.53	1937.53	1871.53	1951	1897.65	1951	1964.57	2288.2	2272.4	2320.15	1820.35	1795.29	1951	1951	1807.78	2076.59	2272.4	2164.77	2044.35	0.000479403	0.0019455	22.6555	21.9525	2038.55	193.825	0.0950801
10373594	Bloc1s1; Rdh5	biogenesis of lysosomal organelles complex-1, subunit 1; retinol dehydrogenase 5	1871.53	1795.29	2019.8	1833.01	1858.6	1807.78	1722.16	1746.2	1640.59	1884.54	1807.78	1807.78	1698.45	1937.53	1951	1924.14	1758.34	1618	1782.89	1782.89	1698.45	1758.34	1710.26	1758.34	1798.9	0.0125219	0.036599	24.3602	21.373	1799.29	74.9966	0.0416811
10467956	Bloc1s2	biogenesis of lysosomal organelles complex-1, subunit 2	199.466	205.074	206.5	212.306	179.769	222.861	177.294	181.019	167.73	174.853	154.343	195.361	188.706	203.657	200.854	191.341	188.706	202.251	210.839	183.546	167.73	176.069	181.019	182.278	189.732	0.000347335	0.00145812	25.2898	22.7251	189.589	15.6935	0.0827765
10472095	Bloc1s2-ps	biogenesis of lysosomal organelles complex-1, subunit 2, pseudogene	261.379	266.871	288.015	284.05	249	278.204	250.732	247.28	242.191	242.191	235.568	266.871	247.28	282.088	284.05	259.574	261.379	272.479	286.026	256	225.972	233.941	247.28	256	259.351	2.08968e-05	0.000117988	25.2699	22.4119	259.263	18.3523	0.0707861
10560530	Bloc1s3	biogenesis of lysosomal organelles complex-1, subunit 3	328.557	342.509	337.794	385.343	326.288	319.573	288.015	268.727	218.275	266.871	232.325	308.687	340.144	333.144	317.365	315.173	306.555	280.139	288.015	282.088	218.275	274.374	284.05	302.334	298.526	1.704e-10	4.22338e-09	22.9948	0.211667	298.237	46.2839	0.155192
10529577	Bloc1s4	biogenesis of lysosomal organelles complex-1, subunit 4, cappuccino	92.4115	93.7015	93.0542	102.537	93.7015	91.1392	93.0542	101.125	85.0359	88.647	91.7731	86.2229	89.2636	89.2636	95.6704	95.0095	93.7015	93.7015	91.1392	91.7731	88.0347	103.968	100.427	94.3532	93.2795	0.99305	1	23.3333	1.8019	93.2976	1.51593	0.0162483
10408755	Bloc1s5	biogenesis of lysosomal organelles complex-1, subunit 5, muted	474.413	497.999	464.65	519.147	474.413	564.175	442.643	458.253	312.996	461.44	372.217	497.999	508.463	537.455	515.561	508.463	497.999	522.758	508.463	415.873	367.093	382.681	396.177	481.036	465.932	5.63418e-05	0.000288291	23.7396	23.4966	465.991	67.1134	0.144023
10475525	Bloc1s6	biogenesis of lysosomal organelles complex-1, subunit 6, pallidin	270.597	312.996	272.479	286.026	254.232	270.597	227.544	256	224.411	263.197	235.568	302.334	266.871	284.05	261.379	280.139	256	290.018	261.379	263.197	219.793	227.544	256	276.282	263.276	0.00194085	0.006851	25.5331	20.2097	263.817	21.8373	0.0827746
10384968	Bod1	biorientation of chromosomes in cell division 1	247.28	265.028	215.269	278.204	218.275	261.379	250.732	282.088	143.013	266.871	196.72	256	243.875	298.172	247.28	270.597	229.126	276.282	249	292.036	210.839	230.72	257.781	272.479	248.294	0.921328	1	23.7273	5.14337	248.31	1.40764	0.00566889
10529758	Bod1l	biorientation of chromosomes in cell division 1-like	182.278	224.411	200.854	210.839	183.546	232.325	186.108	221.322	163.144	219.793	166.572	225.972	213.783	215.269	200.854	202.251	209.383	213.783	227.544	205.074	190.019	207.937	177.294	191.341	202.987	0.935267	1	25.9753	23.0256	202.732	8.96258	0.0442091
10413803	Btd	biotinidase	803.414	910.175	797.865	820.296	797.865	739.292	680.287	600.491	474.413	584.071	491.143	689.784	719.076	776.047	744.434	760.076	670.921	744.434	675.588	719.076	548.748	648.067	621.668	797.865	700.629	1.10828e-06	8.5633e-06	23.7583	22.5993	700.445	117.857	0.168261
10404521	Bphl	biphenyl hydrolase-like (serine hydrolase, breast epithelial mucin-associated antigen)	1052.79	1184.45	1200.98	1160.07	1314.23	1260.69	1045.52	1074.91	929.3	1112.82	989.119	1136.2	1105.13	1160.07	1128.35	1128.35	1152.06	1002.93	1176.27	1016.93	995.999	1009.9	1067.48	1082.39	1103.62	0.000684121	0.00267525	22.3352	1.77329	1103.4	83.4316	0.0756132
10439612	Boc	biregional cell adhesion molecule-related/down-regulated by oncogenes (Cdon) binding protein	64	62.2499	62.2499	60.9688	64.4452	64.4452	68.1197	67.1819	64	64	63.5579	58.4852	61.3929	56.493	58.4852	59.7141	65.7993	62.2499	57.2816	64.8934	62.6829	66.257	64.8934	65.3448	62.883	0.0105472	0.031438	26.6667	4.71521	62.693	2.82665	0.0450872
10352503	Bpnt1	bisphosphate 3-nucleotidase 1	2592.27	2856.44	2538.92	2797.65	2592.27	2556.58	2592.27	2628.46	2256.7	2856.44	2797.65	2957.17	3236.01	3019.3	3019.3	2916.45	2916.45	2759.13	2452.44	2740.08	2628.46	2721.15	2896.31	2778.33	2754.43	0.000306819	0.00130738	26.6667	17.3088	2771.96	218.675	0.0788882
10489190	Blcap	bladder cancer associated protein homolog (human)	328.557	330.842	342.509	382.681	324.034	302.334	306.555	237.207	178.527	225.972	257.781	304.437	312.996	364.557	340.144	380.038	315.173	312.996	243.875	238.856	219.793	256	302.334	304.437	296.36	7.77156e-16	1.86733e-13	22.8362	0.615537	295.963	71.0581	0.240091
10378802	Blmh	bleomycin hydrolase	657.114	657.114	666.287	689.784	604.668	699.413	608.874	666.287	448.822	639.145	522.758	648.067	685.019	666.287	699.413	675.588	744.434	734.185	714.109	621.668	568.1	552.565	508.463	613.109	637.136	7.6479e-05	0.000377485	26.1798	22.8199	634.838	76.7192	0.120848
10542297	Borcs5	BLOC-1 related complex subunit 5	252.476	240.518	243.875	235.568	232.325	227.544	232.325	222.861	181.019	235.568	222.861	233.941	242.191	240.518	237.207	224.411	242.191	218.275	192.672	222.861	212.306	238.856	266.871	249	231.177	1.31043e-05	7.7959e-05	21.4029	1.41114	230.153	17.5612	0.0763022
10377416	Borcs6	BLOC-1 related complex subunit 6	144.007	146.018	160.898	164.279	139.102	146.018	141.044	132.514	116.162	158.683	136.239	145.009	149.086	149.086	134.364	158.683	128.89	142.025	136.239	157.586	127.116	138.141	156.498	151.167	144.119	0.271137	0.544495	21.0576	2.30248	143.669	7.87774	0.0548325
10463695	Borcs7	BLOC-1 related complex subunit 7	138.141	165.421	153.277	143.013	149.086	160.898	142.025	182.278	93.0542	174.853	155.417	174.853	143.013	172.446	152.219	150.123	133.436	155.417	155.417	158.683	152.219	143.013	137.187	144.007	151.229	0.99999	1	26.6667	13.2281	151.367	1.35746	0.00896806
10429908	Bop1	block of proliferation 1	515.561	474.413	484.382	451.944	461.44	433.534	458.253	467.882	364.557	491.143	461.44	552.565	467.882	512	481.036	474.413	464.65	415.873	413.001	484.382	439.586	501.463	464.65	537.455	469.729	0.000485972	0.00196892	23.5554	17.8612	469.063	35.8322	0.0763909
10542959	Bet1	blocked early in transport 1 homolog (S. cerevisiae)	922.88	1120.56	891.444	1060.11	968.763	910.175	792.353	814.629	621.668	770.686	770.686	1016.93	1089.92	1168.14	1038.29	1009.9	975.501	879.171	843.357	820.296	786.88	820.296	922.88	1009.9	917.726	1.87002e-10	4.56939e-09	23.08	22.2838	915.233	173.783	0.189878
10568988	Bet1l	blocked early in transport 1 homolog (S. cerevisiae)-like	484.382	393.44	474.413	526.394	380.038	377.413	427.565	464.65	445.722	415.873	541.193	442.643	464.65	407.315	442.643	481.036	377.413	455.087	388.023	544.958	424.612	481.036	526.394	458.253	451.048	0.723719	1	22.7344	18.6497	449.956	20.9758	0.0466175
10469514	Bmi1	Bmi1 polycomb ring finger oncogene	276.282	284.05	292.036	300.246	254.232	278.204	288.015	288.015	326.288	288.015	280.139	284.05	300.246	284.05	284.05	286.026	270.597	294.067	296.112	302.334	286.026	280.139	274.374	304.437	287.584	0.964742	1	22.5652	13.9321	287.5	4.60823	0.0160287
10453604	Bambi	BMP and activin membrane-bound inhibitor	145.009	136.239	136.239	146.018	142.025	131.599	135.298	135.298	157.586	129.787	133.436	152.219	128.89	136.239	126.238	128.89	139.102	150.123	142.025	136.239	136.239	131.599	149.086	152.219	139.068	0.997586	1	24	15.956	139.068	1.16799	0.00839866
10523468	Bmp2k	BMP2 inducible kinase	310.834	312.996	282.088	278.204	272.479	321.795	259.574	321.795	266.871	312.996	263.197	359.538	274.374	300.246	304.437	312.996	250.732	337.794	321.795	357.054	286.026	342.509	288.015	315.173	302.23	0.999825	1	21.5829	16.5194	301.735	7.92765	0.0262736
10547251	Bms1	BMS1 homolog, ribosome assembly protein (yeast)	265.028	278.204	272.479	340.144	263.197	276.282	284.05	315.173	259.574	306.555	310.834	344.892	304.437	302.334	286.026	292.036	274.374	298.172	276.282	328.557	270.597	357.054	308.687	288.015	295.958	0.950275	1	24.9533	13.7341	296.295	10.165	0.0343072
10439854	Bbx	bobby sox homolog (Drosophila)	276.282	292.036	233.941	306.555	237.207	308.687	242.191	282.088	233.941	274.374	229.126	315.173	284.05	302.334	276.282	263.197	261.379	292.036	259.574	272.479	229.126	247.28	230.72	286.026	268.17	0.849501	1	27.353	18.115	269.09	13.94	0.0518041
10500321	Bola1	bolA-like 1 (E. coli)	675.588	694.581	749.612	704.277	634.73	661.685	564.175	600.491	548.748	617.374	530.056	613.109	548.748	657.114	675.588	652.575	541.193	541.193	580.037	584.071	537.455	613.109	625.992	634.73	616.093	0.000269702	0.00116185	22.4545	0.456022	614.995	50.7092	0.0824546
10557450	Bola2	bolA-like 2 (E. coli)	250.732	250.732	266.871	261.379	242.191	243.875	237.207	257.781	170.072	249	227.544	245.572	237.207	254.232	230.72	250.732	206.5	232.325	227.544	257.781	195.361	265.028	259.574	252.476	240.518	0.323813	0.631207	20.2736	3.46619	239.432	14.6084	0.0610127
10539435	Bola3	bolA-like 3 (E. coli)	948.826	855.13	910.175	891.444	873.098	891.444	849.223	820.296	675.588	910.175	867.067	968.763	910.175	929.3	903.888	942.272	942.272	809.002	826.001	754.826	855.13	744.434	968.763	962.071	875.39	0.00176984	0.006291	23.7992	21.2706	875.098	72.5983	0.0829602
10499363	Bglap	bone gamma carboxyglutamate protein	67.1819	63.5579	68.1197	56.8859	71.5064	61.3929	66.257	64	81.5719	56.8859	72.0037	56.8859	61.3929	47.1766	65.7993	70.0348	73.5167	70.5219	68.5935	62.2499	77.7085	70.5219	77.7085	70.5219	66.7498	0.941123	1	23.77	7.86057	66.7727	3.00587	0.0450164
10499358	Bglap2	bone gamma-carboxyglutamate protein 2	85.6274	85.6274	91.1392	94.3532	94.3532	85.0359	93.0542	82.7106	90.5097	85.6274	97.0059	88.0347	85.0359	83.2859	80.4489	93.0542	90.5097	88.647	88.647	86.2229	102.537	88.647	91.1392	88.647	89.1625	0.984898	1	26.6667	2.78459	88.9418	2.30438	0.0259088
10499354	Bglap3	bone gamma-carboxyglutamate protein 3	103.968	85.6274	87.4266	88.0347	89.8845	96.3358	89.2636	91.1392	95.0095	94.3532	104.691	64.4452	95.6704	87.4266	82.1393	72.5046	96.3358	76.6386	81.0084	83.8652	93.0542	89.8845	83.2859	82.1393	88.0888	0.867721	1	24.0049	11.8109	88.089	4.85956	0.0551665
10579532	Bst2	bone marrow stromal cell antigen 2	1251.98	1074.91	1184.45	1192.69	1074.91	1097.5	1152.06	962.071	916.506	1052.79	1112.82	1120.56	1305.15	1269.46	1176.27	1209.34	1105.13	903.888	916.506	1052.79	916.506	935.763	1031.12	1168.14	1090.97	1.84927e-06	1.35264e-05	23.7583	20.8717	1090.24	125.811	0.115398
10421361	Bmp1	bone morphogenetic protein 1	2304.12	2368.9	2304.12	1951	2179.83	1992	1858.6	1782.89	1758.34	1937.53	1978.24	2005.85	2179.83	2179.83	2225.63	2288.2	2019.8	1937.53	1833.01	1845.76	1629.26	1845.76	2062.24	2179.83	2027	7.09477e-12	2.96472e-10	23.4095	21.5872	2024.11	244.415	0.120752
10539802	Bmp10	bone morphogenetic protein 10	57.2816	66.7178	71.5064	83.2859	57.2816	67.6492	67.1819	88.647	67.1819	71.0124	69.0706	63.1189	64.4452	67.6492	67.6492	60.1295	65.7993	78.7932	72.0037	73.5167	64.8934	74.028	56.1028	59.7141	68.1108	0.546917	0.94296	23.73	7.62439	68.1583	5.01718	0.0736107
10476395	Bmp2	bone morphogenetic protein 2	357.054	424.612	333.144	390.722	382.681	369.646	354.588	382.681	359.538	401.707	284.05	369.646	436.549	393.44	364.557	364.557	393.44	415.873	369.646	413.001	340.144	455.087	427.565	382.681	381.942	0.999595	1	23.3333	21.3005	381.834	6.9197	0.0181223
10523506	Bmp3	bone morphogenetic protein 3	62.2499	64.4452	69.0706	65.3448	68.5935	59.7141	73.5167	68.5935	66.257	59.3016	67.6492	66.257	62.6829	65.7993	60.1295	64.8934	68.1197	66.7178	63.5579	65.3448	68.5935	66.7178	69.551	63.1189	65.6758	0.925972	1	26.214	2.94538	65.5361	1.6481	0.025148
10419261	Bmp4	bone morphogenetic protein 4	233.941	172.446	172.446	190.019	157.586	205.074	118.603	133.436	141.044	195.361	141.044	181.019	142.025	178.527	153.277	147.033	168.897	162.017	147.033	123.64	139.102	152.219	151.167	183.546	162.104	0.220487	0.457584	24.0914	20.073	162.145	15.5936	0.0961709
10587231	Bmp5	bone morphogenetic protein 5	352.139	364.557	372.217	458.253	270.597	497.999	292.036	487.751	364.557	467.882	398.932	407.315	393.44	474.413	390.722	367.093	427.565	451.944	448.822	385.343	347.291	410.148	242.191	382.681	393.995	0.995352	1	23.3333	5.33051	394.487	17.8869	0.0453421
10404686	Bmp6	bone morphogenetic protein 6	207.937	192.672	162.017	166.572	200.854	179.769	167.73	164.279	172.446	192.672	164.279	195.361	195.361	192.672	166.572	165.421	188.706	184.823	172.446	170.072	163.144	199.466	188.706	187.403	180.891	0.625297	1	24.5181	17.3527	181.072	8.5404	0.0471658
10490129	Bmp7	bone morphogenetic protein 7	170.072	154.343	152.219	150.123	153.277	144.007	165.421	159.786	153.277	199.466	187.403	184.823	176.069	173.645	163.144	150.123	164.279	153.277	146.018	159.786	156.498	176.069	171.255	165.421	163.742	3.01234e-07	2.68488e-06	27.0032	12.6733	165.503	15.9033	0.0960907
10516093	Bmp8a	bone morphogenetic protein 8a	64.4452	60.9688	66.257	57.68	64.8934	66.257	75.0614	64	63.1189	60.5477	82.1393	59.7141	69.0706	59.7141	59.7141	61.8199	64.8934	67.6492	60.5477	64.4452	64	66.257	68.1197	66.257	64.8988	0.937141	1	26.6667	6.92433	64.852	2.56362	0.0395304
10418927	Bmpr1a	bone morphogenetic protein receptor, type 1A	968.763	910.175	826.001	922.88	831.746	873.098	826.001	879.171	652.575	765.363	809.002	975.501	1016.93	910.175	826.001	867.067	885.286	948.826	879.171	929.3	831.746	867.067	867.067	916.506	874.392	0.550608	0.947718	26.4019	19.4596	876.425	52.8665	0.0603206
10346651	Bmpr2	bone morphogenetic protein receptor, type II (serine/threonine kinase)	1097.5	1112.82	1060.11	1152.06	989.119	1031.12	1024	1112.82	1067.48	1105.13	1074.91	1184.45	1136.2	1128.35	1031.12	1067.48	1082.39	1144.1	1128.35	1136.2	1074.91	1184.45	1024	1112.82	1094.25	0.930775	1	23.3333	15.3498	1093.77	21.0902	0.0192821
10513805	Brinp1	bone morphogenic protein/retinoic acid inducible neural specific 1	61.3929	58.0812	62.2499	56.8859	66.257	53.4456	67.1819	60.5477	79.8932	67.1819	67.1819	49.5221	60.1295	55.7152	57.2816	58.892	66.7178	60.1295	60.5477	66.7178	69.551	64.8934	67.1819	57.68	62.3024	0.0194153	0.0540876	23.4843	10.0837	62.3499	5.4036	0.0866657
10477372	Bpifb2	BPI fold containing family B, member 2	64	63.5579	64	61.3929	69.0706	69.551	73.0089	60.9688	77.7085	62.6829	77.1717	60.9688	63.5579	65.3448	65.3448	64.8934	74.028	64	67.1819	69.0706	66.7178	69.0706	63.5579	67.1819	66.8347	0.769729	1	23.8056	8.8923	66.8469	2.58159	0.0386194
10441660	T2; T; Sft2d1	brachyury 2; brachyury; SFT2 domain containing 1	66.257	65.3448	67.6492	65.3448	67.6492	68.1197	63.5579	66.257	64	63.5579	72.0037	65.3448	63.5579	66.257	70.5219	68.5935	66.257	65.3448	60.9688	61.3929	70.0348	67.6492	69.551	66.7178	66.3305	0.647052	1	20.1224	4.99975	66.2837	1.51701	0.0228866
10398121	Bdkrb1	bradykinin receptor, beta 1	66.7178	72.5046	67.1819	69.551	74.028	70.0348	77.7085	69.551	71.0124	62.2499	82.1393	70.5219	69.0706	65.7993	68.5935	60.5477	70.5219	71.5064	70.0348	69.551	73.5167	68.5935	78.249	71.5064	70.4455	0.933866	1	26.6667	5.95249	70.3405	2.54693	0.0362086
10544219	Braf	Braf transforming gene	588.134	634.73	613.109	643.591	548.748	588.134	548.748	596.344	497.999	604.668	526.394	652.575	592.224	617.374	617.374	600.491	592.224	661.685	652.575	604.668	568.1	596.344	588.134	613.109	597.811	0.570838	0.97253	26	20.8388	598.198	30.0379	0.0502139
10427895	Basp1	brain abundant, membrane attached signal protein 1	135.298	121.938	123.64	126.238	134.364	123.64	131.599	124.5	118.603	124.5	123.64	107.635	109.137	111.43	121.938	112.206	126.238	125.366	106.891	127.116	129.787	128.89	133.436	117.784	122.742	0.750392	1	26.6667	4.52288	122.38	5.11652	0.0418085
10520842	Bre	brain and reproductive organ-expressed protein	1296.13	1296.13	1379.57	1269.46	1332.57	1360.57	1305.15	1217.75	1045.52	1323.37	1323.37	1389.16	1389.16	1389.16	1360.57	1458.23	1314.23	1360.57	1278.29	1269.46	1160.07	1234.75	1305.15	1305.15	1306.82	0.00186171	0.00659587	23.5554	22.3298	1306.39	86.3058	0.0660644
10470182	Bmyc	brain expressed myelocytomatosis oncogene	257.781	274.374	288.015	315.173	227.544	245.572	257.781	222.861	232.325	261.379	227.544	298.172	268.727	266.871	270.597	261.379	242.191	250.732	238.856	252.476	270.597	252.476	259.574	252.476	258.145	0.0389936	0.10061	22.1644	22.1172	257.388	17.1013	0.0664416
10476969	Pygb	brain glycogen phosphorylase	203.657	164.279	163.144	198.088	157.586	171.255	140.07	162.017	123.64	177.294	163.144	184.823	167.73	178.527	149.086	146.018	151.167	152.219	145.009	151.167	135.298	162.017	167.73	198.088	163.044	0.00208905	0.00732387	22.9451	18.394	162.339	16.1367	0.0994012
10527327	Bri3	brain protein I3	286.026	328.557	326.288	347.291	308.687	344.892	349.706	393.44	398.932	393.44	380.038	290.018	288.015	274.374	245.572	274.374	306.555	337.794	374.806	382.681	380.038	372.217	349.706	326.288	335.822	2.07718e-10	4.97718e-09	25.0658	7.74781	334.657	56.7463	0.169565
10383289	Baiap2	brain-specific angiogenesis inhibitor 1-associated protein 2	584.071	497.999	576.03	504.951	504.951	439.586	398.932	335.461	276.282	487.751	512	537.455	564.175	600.491	689.784	621.668	410.148	377.413	278.204	436.549	424.612	530.056	596.344	477.713	485.943	1.07176e-07	1.08367e-06	22.5868	21.56	481.346	123.422	0.256411
10553015	Bcat2	branched chain aminotransferase 2, mitochondrial	333.144	312.996	308.687	359.538	326.288	354.588	266.871	298.172	263.197	286.026	276.282	292.036	284.05	312.996	296.112	290.018	276.282	312.996	310.834	294.067	250.732	274.374	315.173	304.437	299.996	0.31591	0.618661	22.4896	1.44792	299.937	17.2677	0.0575709
10561063	Bckdha	branched chain ketoacid dehydrogenase E1, alpha polypeptide	1082.39	1105.13	1128.35	1089.92	1136.2	1251.98	1176.27	1136.2	1226.22	1296.13	1120.56	1128.35	962.071	1105.13	1024	1038.29	1112.82	1024	1278.29	1192.69	1112.82	1105.13	1097.5	1120.56	1127.12	0.0127441	0.0371918	24.742	7.10836	1125.51	76.162	0.0676691
10587534	Bckdhb	branched chain ketoacid dehydrogenase E1, beta polypeptide	2033.85	1992	2005.85	2005.85	1964.57	2076.59	1807.78	2120.22	1758.34	2256.7	2091.03	2134.97	2134.97	1964.57	2091.03	2019.8	2105.58	2241.11	2210.26	1951	2005.85	2120.22	1964.57	2091.03	2047.82	0.999564	1	26	18.3734	2049.68	33.4535	0.0163213
10557816	Bckdk	branched chain ketoacid dehydrogenase kinase	310.834	270.597	288.015	292.036	302.334	294.067	235.568	288.015	215.269	274.374	272.479	282.088	294.067	259.574	292.036	284.05	280.139	282.088	266.871	296.112	256	280.139	306.555	306.555	280.411	0.648099	1	23.731	22.1039	280.365	14.2245	0.0507359
10525296	Brap	BRCA1 associated protein	1112.82	1209.34	1105.13	1031.12	1152.06	1398.83	1389.16	1296.13	1341.84	1418.35	1038.29	1136.2	1200.98	1287.18	1176.27	1168.14	1278.29	1418.35	1509.65	1478.58	1341.84	1305.15	1024	1067.48	1245.22	3.8673e-06	2.61345e-05	21.7911	10.8119	1255.41	155.68	0.124007
10413752	Bap1	Brca1 associated protein 1	680.287	694.581	749.612	754.826	744.434	809.002	744.434	754.826	652.575	734.185	666.287	643.591	666.287	770.686	749.612	724.077	734.185	803.414	739.292	809.002	685.019	786.88	608.874	634.73	722.529	0.000240564	0.00105388	25.4376	1.45341	719.328	57.3805	0.0797696
10379953	Brip1os	BRCA1 interacting protein C-terminal helicase 1, opposite strand	396.177	436.549	374.806	393.44	410.148	448.822	342.509	404.501	312.996	388.023	335.461	404.501	404.501	458.253	436.549	424.612	407.315	448.822	410.148	393.44	362.039	364.557	315.173	396.177	394.563	0.00516574	0.0165495	25.8754	21.9025	394.342	38.6526	0.0980178
10527026	Brat1	BRCA1-associated ATM activator 1	156.498	143.013	156.498	157.586	155.417	155.417	147.033	153.277	128.89	145.009	149.086	158.683	156.498	148.056	163.144	145.009	150.123	150.123	140.07	147.033	122.786	153.277	174.853	163.144	150.855	0.00594079	0.018789	20.3975	4.20923	150.478	9.2542	0.0614986
10600512	Brcc3	BRCA1/BRCA2-containing complex, subunit 3	968.763	955.426	922.88	1038.29	922.88	1009.9	989.119	975.501	922.88	1016.93	975.501	1082.39	975.501	1052.79	975.501	968.763	962.071	916.506	968.763	995.999	922.88	995.999	975.501	955.426	976.923	0.959759	1	26	11.8674	977.9	16.6009	0.0169761
10558325	Bccip	BRCA2 and CDKN1A interacting protein	477.713	494.559	481.036	537.455	471.136	537.455	477.713	596.344	390.722	613.109	508.463	588.134	519.147	515.561	487.751	458.253	481.036	530.056	548.748	552.565	533.742	572.051	501.463	522.758	516.54	0.925566	1	23.8525	12.5277	516.495	21.1758	0.040999
10364009	Bcr	breakpoint cluster region	415.873	396.177	390.722	396.177	427.565	404.501	433.534	398.932	418.766	372.217	418.766	359.538	369.646	388.023	390.722	369.646	398.932	398.932	382.681	390.722	413.001	427.565	410.148	367.093	397.495	0.171127	0.369323	27.7808	0.991439	395.402	16.0501	0.040592
10527801	Brca2	breast cancer 2, early onset	68.1197	68.1197	60.5477	61.8199	69.551	65.7993	56.493	65.3448	59.7141	70.0348	66.257	68.5935	74.028	78.249	68.5935	71.5064	60.5477	70.0348	82.1393	70.5219	75.0614	76.1093	66.257	65.3448	68.2828	0.997615	1	24	15.2154	68.2828	0.702013	0.010281
10581890	Bcar1	breast cancer anti-estrogen resistance 1	326.288	304.437	321.795	340.144	328.557	349.706	367.093	421.679	302.334	364.557	333.144	324.034	306.555	317.365	312.996	300.246	340.144	418.766	404.501	433.534	310.834	367.093	347.291	326.288	344.557	0.000146254	0.000672386	23.2398	8.59327	345.47	36.3773	0.105298
10495781	Bcar3	breast cancer anti-estrogen resistance 3	576.03	471.136	501.463	560.278	533.742	548.748	404.501	393.44	326.288	442.643	467.882	501.463	560.278	533.742	474.413	519.147	497.999	427.565	481.036	467.882	427.565	385.343	497.999	487.751	478.681	0.000429924	0.00176123	23.9781	21.8101	478.663	61.6254	0.128745
10460517	Brms1	breast cancer metastasis-suppressor 1	184.823	178.527	173.645	196.72	173.645	203.657	191.341	184.823	184.823	190.019	170.072	170.072	159.786	178.527	179.769	173.645	160.898	203.657	179.769	174.853	160.898	203.657	174.853	179.769	180.51	0.829013	1	26	3.78874	179.976	7.27888	0.0404437
10395831	Brms1l	breast cancer metastasis-suppressor 1-like	109.896	142.025	128	132.514	104.691	126.238	101.125	112.986	98.36	120.259	87.4266	121.938	123.64	115.36	118.603	118.603	112.986	131.599	119.428	108.383	106.891	116.97	107.635	124.5	116.252	0.385484	0.726535	24.1048	22.3858	116.258	9.09845	0.0782608
10494910	Bcas2	breast carcinoma amplified sequence 2	186.108	196.72	190.019	205.074	194.012	216.767	173.645	238.856	153.277	215.269	163.144	203.657	194.012	195.361	206.5	184.823	192.672	219.793	215.269	215.269	209.383	198.088	170.072	179.769	196.565	0.722864	1	25.3156	2.60756	195.956	11.2597	0.0574604
10379901	Bcas3	breast carcinoma amplified sequence 3	294.067	288.015	290.018	270.597	315.173	335.461	344.892	362.039	300.246	385.343	300.246	317.365	276.282	284.05	306.555	302.334	317.365	364.557	347.291	364.557	319.573	372.217	282.088	286.026	317.765	3.07641e-06	2.13742e-05	21.9128	11.204	319.657	35.8249	0.112073
10402841	Brf1	BRF1 homolog, subunit of RNA polymerase III transcription initiation factor IIIB (S. cerevisiae)	270.597	276.282	263.197	276.282	261.379	290.018	284.05	276.282	221.322	282.088	224.411	268.727	245.572	284.05	263.197	259.574	261.379	319.573	290.018	280.139	256	278.204	245.572	261.379	268.304	0.340654	0.656929	26.8636	25.3844	266.76	15.8596	0.0594528
10577948	Brf2	BRF2, subunit of RNA polymerase III transcription initiation factor, BRF1-like	155.417	150.123	170.072	164.279	151.167	150.123	122.786	141.044	95.6704	127.116	126.238	147.033	145.009	166.572	144.007	154.343	138.141	151.167	141.044	121.938	116.97	128.89	126.238	155.417	141.284	1.26788e-07	1.26388e-06	23.2671	22.6623	141.136	20.1957	0.143094
10525887	Bri3bp	Bri3 binding protein	564.175	552.565	564.175	604.668	537.455	544.958	552.565	541.193	464.65	519.147	484.382	541.193	564.175	604.668	604.668	544.958	541.193	604.668	552.565	572.051	519.147	576.03	544.958	584.071	553.512	0.0722967	0.17328	22.2102	1.917	553.368	32.6135	0.0589365
10540785	Brk1	BRICK1, SCAR/WAVE actin-nucleating complex subunit	2368.9	2288.2	2385.37	2336.28	2225.63	2210.26	1978.24	2019.8	1663.49	1845.76	1924.14	2120.22	2164.77	2272.4	2225.63	2272.4	2134.97	2241.11	1992	1978.24	1924.14	1897.65	2062.24	2304.12	2118.17	5.19661e-10	1.08445e-08	23.2115	23.0853	2117.12	232.588	0.109861
10454580	Bin1	bridging integrator 1	321.795	304.437	302.334	324.034	280.139	286.026	292.036	298.172	240.518	308.687	324.034	372.217	330.842	330.842	310.834	319.573	288.015	317.365	294.067	354.588	278.204	344.892	317.365	357.054	312.42	0.0270778	0.0728986	23.8925	18.4159	312.326	21.9653	0.0703282
10432640	Bin2	bridging integrator 2	77.7085	68.1197	58.0812	64.4452	66.257	63.5579	56.8859	58.0812	49.5221	53.8174	53.4456	57.68	64	69.551	66.257	66.7178	60.9688	54.9482	59.3016	55.7152	52.3457	61.8199	65.7993	62.6829	61.1546	6.03818e-05	0.000306342	23.7914	21.8221	61.1353	6.3506	0.103878
10416256	Bin3	bridging integrator 3	388.023	385.343	410.148	377.413	388.023	424.612	377.413	382.681	359.538	349.706	326.288	364.557	342.509	404.501	407.315	436.549	352.139	354.588	390.722	418.766	374.806	364.557	401.707	349.706	380.484	0.33248	0.6444	27.6262	24.1926	378.366	20.0827	0.0530775
10572596	Babam1	BRISC and BRCA1 A complex member 1	1858.6	1710.26	1845.76	1833.01	1663.49	1675.06	1618	1573.76	1360.57	1722.16	1573.76	1710.26	1734.13	1782.89	1698.45	1746.2	1606.83	1573.76	1520.15	1606.83	1573.76	1629.26	1640.59	1734.13	1666.32	1.24082e-07	1.23938e-06	22.2752	22.1219	1661.58	117.836	0.0709182
10598164	Brox	BRO1 domain and CAAX motif containing	342.509	372.217	328.557	451.944	340.144	421.679	398.932	427.565	298.172	415.873	328.557	374.806	352.139	369.646	401.707	393.44	369.646	436.549	401.707	367.093	380.038	398.932	388.023	382.681	380.94	0.728551	1	24.3311	5.20247	380.697	17.7374	0.0465919
10540540	LOC102642734; Gm5578	BRO1 domain-containing protein BROX pseudogene; predicted pseudogene 5578 [Source:MGI Symbol;Acc:MGI:3645010]	312.996	317.365	302.334	352.139	315.173	333.144	347.291	354.588	308.687	354.588	315.173	317.365	326.288	333.144	324.034	328.557	344.892	359.538	335.461	321.795	328.557	326.288	319.573	319.573	329.106	0.0348766	0.0913614	21.2407	9.45894	330.37	12.1987	0.0369243
10474851	Bahd1	bromo adjacent homology domain containing 1	150.123	149.086	155.417	162.017	149.086	167.73	179.769	141.044	130.69	167.73	149.086	133.436	145.009	135.298	145.009	150.123	145.009	174.853	151.167	150.123	132.514	147.033	151.167	143.013	150.23	0.568062	0.969384	26.2298	0.452573	149.569	7.71605	0.0515885
10400357	Baz1a	bromodomain adjacent to zinc finger domain 1A	205.074	235.568	213.783	222.861	165.421	183.546	207.937	240.518	209.383	229.126	221.322	237.207	233.941	200.854	215.269	243.875	203.657	235.568	190.019	300.246	209.383	284.05	212.306	225.972	221.954	0.717761	1	22.5491	20.9278	222.001	1.03889	0.00467964
10526319	Baz1b	bromodomain adjacent to zinc finger domain, 1B	861.078	760.076	729.114	843.357	608.874	630.346	754.826	989.119	797.865	922.88	910.175	873.098	948.826	820.296	792.353	792.353	704.277	770.686	744.434	955.426	855.13	948.826	837.532	837.532	820.353	0.000478413	0.00194194	22.5774	15.8671	816.481	87.3894	0.107032
10367122	Baz2a	bromodomain adjacent to zinc finger domain, 2A	621.668	596.344	634.73	604.668	596.344	625.992	617.374	643.591	541.193	617.374	630.346	670.921	634.73	657.114	617.374	670.921	576.03	648.067	630.346	639.145	544.958	639.145	556.408	613.109	617.829	0.971236	1	26.6667	18.6548	618.748	16.6832	0.0269628
10482880	Baz2b	bromodomain adjacent to zinc finger domain, 2B	261.379	294.067	252.476	268.727	261.379	302.334	259.574	268.727	232.325	265.028	215.269	276.282	254.232	263.197	256	268.727	268.727	286.026	276.282	259.574	232.325	282.088	209.383	247.28	260.892	0.407852	0.758938	25.2158	0.785795	260.289	14.46	0.0555538
10540622	Brpf1	bromodomain and PHD finger containing, 1	294.067	312.996	333.144	349.706	298.172	321.795	349.706	398.932	306.555	382.681	312.996	328.557	294.067	310.834	349.706	319.573	292.036	362.039	308.687	388.023	306.555	396.177	326.288	324.034	331.972	0.68637	1	24.6628	7.24067	331.6	19.702	0.059415
10443421	Brpf3	bromodomain and PHD finger containing, 3	232.325	245.572	235.568	240.518	240.518	243.875	292.036	284.05	256	321.795	268.727	270.597	232.325	240.518	249	237.207	219.793	261.379	265.028	335.461	268.727	328.557	257.781	243.875	261.301	0.000106469	0.000506161	23.0508	11.6551	261.485	32.1823	0.123075
10441115	Brwd1	bromodomain and WD repeat domain containing 1	278.204	317.365	306.555	364.557	288.015	337.794	385.343	421.679	308.687	374.806	317.365	328.557	324.034	296.112	300.246	321.795	294.067	388.023	328.557	424.612	352.139	398.932	290.018	286.026	334.729	0.00390987	0.0128766	24.5466	7.13228	334.047	40.7807	0.12208
10606393	Brwd3	bromodomain and WD repeat domain containing 3	300.246	342.509	280.139	382.681	302.334	333.144	321.795	333.144	242.191	321.795	276.282	333.144	292.036	337.794	317.365	324.034	290.018	317.365	328.557	310.834	270.597	300.246	265.028	296.112	309.141	0.746039	1	24.6547	24.5621	308.912	16.7259	0.0541445
10431284	Brd1	bromodomain containing 1	364.557	359.538	352.139	337.794	304.437	377.413	415.873	396.177	335.461	372.217	347.291	349.706	342.509	344.892	352.139	333.144	357.054	404.501	367.093	401.707	335.461	382.681	317.365	317.365	357.021	0.0197118	0.0548607	20.3779	13.0795	359.108	24.6852	0.0687402
10450126	Brd2	bromodomain containing 2	809.002	855.13	922.88	826.001	770.686	837.532	1009.9	903.888	849.223	809.002	744.434	903.888	843.357	873.098	968.763	1002.93	855.13	1052.79	786.88	1089.92	922.88	1002.93	861.078	849.223	889.606	0.824252	1	24.0985	22.126	889.612	7.5306	0.00846503
10481240	Brd3	bromodomain containing 3	335.461	337.794	335.461	349.706	333.144	374.806	328.557	319.573	266.871	347.291	298.172	347.291	328.557	326.288	367.093	362.039	308.687	374.806	317.365	330.842	330.842	324.034	298.172	324.034	331.953	0.220178	0.456998	25.528	22.9156	331.654	18.4495	0.0556286
10449815	Brd4	bromodomain containing 4	512	526.394	541.193	512	526.394	552.565	548.748	576.03	484.382	501.463	501.463	537.455	504.951	512	522.758	533.742	515.561	576.03	541.193	588.134	519.147	530.056	471.136	533.742	527.856	0.0945276	0.219389	26.1499	1.45965	525.952	22.0818	0.0419845
10580486	Brd7	bromodomain containing 7	530.056	613.109	588.134	657.114	584.071	694.581	568.1	630.346	467.882	530.056	515.561	580.037	621.668	625.992	661.685	613.109	670.921	729.114	666.287	608.874	548.748	515.561	515.561	552.565	595.38	1.87806e-06	1.37033e-05	23.2708	3.22222	596.966	72.6349	0.121674
10458138	Brd8	bromodomain containing 8	139.102	156.498	150.123	137.187	157.586	179.769	147.033	154.343	116.162	145.009	132.514	143.013	144.007	158.683	160.898	145.009	154.343	167.73	164.279	146.018	144.007	143.013	123.64	141.044	147.959	0.00142087	0.00515326	24.1598	2.62657	147.891	11.9339	0.080694
[truncated: 14,018 more rows]

## Sheet: Kidney
CycID	Gene Symbol	Description	18	20	22	24	26	28	30	32	34	36	38	40	42	44	46	48	50	52	54	56	58	60	62	64	Average Signal	meta2d_pvalue	meta2d_BH.Q	meta2d_period	meta2d_phase	meta2d_Base	meta2d_AMP	meta2d_rAMP
[truncated: 16,673 more rows]

## Sheet: Lung
CycID	Gene Symbol	Description	18	20	22	24	26	28	30	32	34	36	38	40	42	44	46	48	50	52	54	56	58	60	62	64	Average Signal	meta2d_pvalue	meta2d_BH.Q	meta2d_period	meta2d_phase	meta2d_Base	meta2d_AMP	meta2d_rAMP
[truncated: 15,434 more rows]

[truncated: 3 more sheets: Brown Adipose, Heart, Adrenal]
