# Supplementary material for: Genome-wide correlation analysis to identify amplitude regulators of circadian transcriptome output
Source: Sci Rep. 2020 Dec 14;10:21839. doi: 10.1038/s41598-020-78851-9 (PMC7736363; doi:10.1038/s41598-020-78851-9)
Supplement: Supplementary file 3 — Supplementary Data 1b. [file 41598_2020_78851_MOESM3_ESM.xlsx]

## Sheet: Aorta
CycID	Gene Symbol	Description	18	20	22	24	26	28	30	32	34	36	38	40	42	44	46	48	50	52	54	56	58	60	62	64	Average Signal	meta2d_pvalue	meta2d_BH.Q	meta2d_period	meta2d_phase	meta2d_Base	meta2d_AMP	meta2d_rAMP
10444420	Agpat1	1-acylglycerol-3-phosphate O-acyltransferase 1 (lysophosphatidic acid acyltransferase, alpha)	464.65	477.713	467.882	461.44	436.549	445.722	491.143	487.751	448.822	497.999	494.559	533.742	522.758	433.534	430.539	474.413	439.586	430.539	442.643	455.087	508.463	436.549	474.413	515.561	469.669	0.00824496	0.0644301	26.2477	12.803	471.902	27.7571	0.0588196
10481092	Agpat2	1-acylglycerol-3-phosphate O-acyltransferase 2 (lysophosphatidic acid acyltransferase, beta)	3590.58	3640.7	2740.08	3213.66	3691.52	3258.52	3541.14	3743.05	3281.18	3420.52	3326.99	4182.07	3468.27	3125.78	2957.17	3875.05	3281.18	2469.49	3444.31	3420.52	3350.13	2418.67	2856.44	3565.78	3327.62	0.998769	1	26	12.8166	3336.17	122.321	0.0366651
10370471	Agpat3	1-acylglycerol-3-phosphate O-acyltransferase 3	1541.37	1746.2	1562.89	1710.26	1770.57	1897.65	2076.59	1951	1710.26	1686.71	1509.65	1770.57	1573.76	1468.37	1360.57	1937.53	1573.76	1686.71	1782.89	1606.83	1618	1370.04	1269.46	1341.84	1646.81	0.000364717	0.00492211	22.1856	7.79578	1659.88	178.294	0.107414
10441740	Agpat4	1-acylglycerol-3-phosphate O-acyltransferase 4 (lysophosphatidic acid acyltransferase, delta)	117.784	101.125	105.42	103.968	97.0059	133.436	121.938	121.938	122.786	123.64	111.43	110.661	104.691	98.36	111.43	109.137	119.428	121.938	114.563	135.298	128.89	153.277	130.69	102.537	116.724	0.000158572	0.00247832	23.6355	10.043	116.795	12.5838	0.107743
10570573	Agpat5	1-acylglycerol-3-phosphate O-acyltransferase 5 (lysophosphatidic acid acyltransferase, epsilon)	237.207	254.232	243.875	272.479	254.232	250.732	274.374	259.574	227.544	266.871	238.856	270.597	272.479	268.727	183.546	225.972	229.126	256	245.572	215.269	227.544	254.232	274.374	256	248.309	0.966737	1	24	2.27511	248.309	8.18856	0.0329773
10523547	Agpat9	1-acylglycerol-3-phosphate O-acyltransferase 9	141.044	155.417	128.89	191.341	176.069	184.823	225.972	266.871	288.015	225.972	187.403	191.341	168.897	170.072	134.364	158.683	144.007	167.73	187.403	261.379	205.074	213.783	166.572	160.898	187.584	1.48576e-08	1.19511e-06	23.9086	9.69887	187.658	52.8604	0.281684
10485241	Accs	1-aminocyclopropane-1-carboxylate synthase (non-functional)	100.427	110.661	88.647	104.691	129.787	112.206	125.366	101.125	106.153	109.896	100.427	106.891	100.427	105.42	100.427	112.206	91.7731	111.43	110.661	104.691	116.97	112.986	93.7015	106.891	106.828	0.540032	1	26.8464	2.7561	106.209	6.26415	0.0589796
10553829	Gm7367	1110014K08Rik pseudogene	171.255	184.823	167.73	163.144	221.322	190.019	198.088	143.013	166.572	198.088	183.546	176.069	166.572	200.854	186.108	188.706	186.108	192.672	187.403	200.854	186.108	190.019	170.072	168.897	182.835	0.859614	1	24.9844	3.50663	182.548	6.99939	0.0383428
10445185	Rn18s	18S ribosomal RNA	15936	14868.8	16270.8	15608	15393.1	14562.8	14664.1	14868.8	16046.8	14362.3	14766.1	14868.8	15181.2	14972.2	14664.1	14164.6	15936	12161.2	14562.8	14562.8	15716.6	15181.2	14664.1	14664.1	14943.6	0.809458	1	22.1224	19.9795	14921.8	303.791	0.0203589
10449225	Decr2	2-4-dienoyl-Coenzyme A reductase 2, peroxisomal	512	544.958	396.177	461.44	494.559	526.394	560.278	625.992	544.958	522.758	458.253	544.958	467.882	396.177	364.557	487.751	393.44	522.758	568.1	522.758	494.559	504.951	451.944	451.944	492.481	0.000200613	0.0029958	21.9581	11.2527	495.701	64.6634	0.130448
10533256	Oas1a	2-5 oligoadenylate synthetase 1A	56.8859	59.3016	41.9326	61.8199	62.6829	62.6829	68.5935	59.3016	65.7993	63.1189	61.8199	56.1028	56.1028	46.5271	50.9143	88.0347	49.5221	46.8507	65.3448	75.5835	58.4852	50.5626	55.3304	41.9326	58.5514	0.206482	0.811331	21.9818	10.3714	58.9626	6.51028	0.110414
10533246	Oas1g	2-5 oligoadenylate synthetase 1G	57.68	64.4452	43.1115	53.8174	49.8665	50.2134	49.8665	44.3235	50.9143	49.18	43.7133	46.5271	48.8403	44.0173	48.5029	60.9688	49.8665	38.3193	50.5626	48.5029	44.3235	49.8665	48.5029	48.1679	49.3375	0.981147	1	25.9753	22.063	49.3199	1.67552	0.0339725
10533198	Oas2	2-5 oligoadenylate synthetase 2	99.0442	93.7015	101.829	99.0442	88.0347	96.3358	96.3358	83.8652	94.3532	101.829	103.25	89.8845	91.1392	91.1392	96.3358	99.0442	90.5097	71.0124	85.6274	100.427	78.249	122.786	79.3413	81.0084	93.0886	0.961721	1	20.9306	18.8688	92.7134	3.57229	0.0385305
10524631	Oasl1	2-5 oligoadenylate synthetase-like 1	81.0084	79.8932	77.1717	81.5719	78.7932	93.0542	88.0347	88.0347	88.0347	70.0348	82.1393	74.028	79.8932	65.3448	87.4266	76.1093	85.0359	64	93.7015	99.7331	88.647	75.5835	68.5935	82.7106	81.1907	0.281256	1	26.011	3.34446	80.7051	6.30982	0.0781836
10524621	Oasl2	2-5 oligoadenylate synthetase-like 2	177.294	213.783	153.277	186.108	151.167	173.645	213.783	184.823	116.97	147.033	142.025	139.102	177.294	136.239	158.683	194.012	144.007	172.446	184.823	186.108	134.364	173.645	125.366	162.017	164.501	0.683701	1	27.8295	25.2423	162.537	15.1624	0.0932857
10369779	Ado	2-aminoethanethiol (cysteamine) dioxygenase	195.361	206.5	187.403	191.341	202.251	196.72	196.72	219.793	177.294	196.72	188.706	202.251	181.019	181.019	202.251	194.012	184.823	172.446	212.306	207.937	168.897	196.72	195.361	224.411	195.094	0.999976	1	26.6667	23.0021	195.222	2.69078	0.0137831
10445558	Dnph1	2-deoxynucleoside 5-phosphate N-hydrolase 1	61.8199	58.4852	61.8199	64	78.249	66.257	58.4852	62.2499	65.3448	65.7993	64	61.8199	67.1819	64.8934	74.5429	60.9688	67.6492	53.8174	62.6829	56.493	65.3448	55.3304	62.2499	58.0812	63.2319	0.983268	1	22.2713	1.2857	63.1983	2.31385	0.0366126
10542460	Dera	2-deoxyribose-5-phosphate aldolase homolog (C. elegans)	222.861	230.72	205.074	225.972	230.72	232.325	243.875	263.197	200.854	256	232.325	245.572	245.572	219.793	186.108	249	210.839	240.518	250.732	227.544	224.411	221.322	205.074	242.191	229.692	0.935158	1	24.2496	10.2991	229.683	7.80437	0.0339788
10418747	Hacl1	2-hydroxyacyl-CoA lyase 1	372.217	335.461	282.088	312.996	369.646	326.288	372.217	347.291	266.871	317.365	278.204	374.806	349.706	296.112	284.05	344.892	268.727	333.144	369.646	304.437	324.034	286.026	274.374	306.555	320.715	0.994636	1	23.9651	16.4329	320.726	7.60121	0.0237001
10573998	Ogfod1	2-oxoglutarate and iron-dependent oxygenase domain containing 1	243.875	263.197	250.732	252.476	233.941	259.574	263.197	242.191	233.941	259.574	230.72	276.282	286.026	274.374	206.5	276.282	245.572	238.856	254.232	235.568	252.476	274.374	265.028	263.197	253.424	0.813425	1	23.1541	21.0708	253.266	6.98773	0.0275905
10525711	Ogfod2	2-oxoglutarate and iron-dependent oxygenase domain containing 2	137.187	144.007	162.017	145.009	128	170.072	158.683	158.683	170.072	155.417	152.219	144.007	137.187	142.025	153.277	164.279	134.364	178.527	155.417	162.017	162.017	149.086	155.417	136.239	152.301	0.0361262	0.213753	22.9771	8.25553	152.678	9.91975	0.0649718
10394082	Ogfod3	2-oxoglutarate and iron-dependent oxygenase domain containing 3	157.586	166.572	147.033	143.013	132.514	149.086	152.219	135.298	124.5	157.586	136.239	162.017	148.056	154.343	120.259	156.498	129.787	144.007	158.683	128	129.787	151.167	148.056	148.056	145.015	0.823237	1	24.2167	17.288	145.071	6.16102	0.042469
10595840	Pxylp1	2-phosphoxylose phosphatase 1	49.5221	50.5626	50.5626	49.8665	48.5029	56.8859	49.8665	53.0765	43.7133	51.9842	54.5686	49.5221	46.2057	50.2134	53.8174	50.5626	54.1917	48.5029	49.18	53.0765	47.1766	54.1917	42.2243	51.6251	50.4001	0.979487	1	22.3318	5.53576	50.4635	1.09758	0.02175
10537179	Bpgm	2,3-bisphosphoglycerate mutase	166.572	137.187	118.603	127.116	117.784	171.255	182.278	140.07	129.787	122.786	97.6806	109.137	179.769	135.298	149.086	153.277	168.897	143.013	155.417	203.657	113.772	138.141	112.206	123.64	141.518	0.49739	1	22.4494	6.1972	142.467	15.7403	0.110484
10381154	Cnp	2,3-cyclic nucleotide 3 phosphodiesterase	106.891	120.259	109.137	136.239	106.891	133.436	141.044	109.137	120.259	110.661	96.3358	101.125	119.428	87.4266	100.427	109.137	100.427	117.784	142.025	102.537	101.829	146.018	91.7731	108.383	113.275	0.351345	1	27.5797	1.52291	111.81	12.0059	0.107377
10511679	Decr1	2,4-dienoyl CoA reductase 1, mitochondrial	1910.85	2076.59	1640.59	1746.2	2194.99	1978.24	2134.97	2076.59	1833.01	1871.53	1782.89	2149.82	2033.85	1663.49	1675.06	2033.85	1629.26	1924.14	2120.22	1884.54	1871.53	1640.59	1606.83	1833.01	1888.03	0.828039	1	21.7687	9.57234	1895.22	87.1948	0.0460079
10506571	Dhcr24	24-dehydrocholesterol reductase	315.173	205.074	215.269	221.322	154.343	227.544	238.856	242.191	165.421	202.251	203.657	206.5	207.937	254.232	240.518	229.126	240.518	242.191	233.941	213.783	165.421	192.672	221.322	207.937	218.633	0.91306	1	24.6667	22.3139	218.655	16.1937	0.0740608
10356143	Gm17764	28S ribosomal protein S14, mitochondrial-like	115.36	106.891	109.137	95.6704	119.428	115.36	111.43	116.97	120.259	117.784	127.116	113.772	111.43	102.537	91.7731	109.896	99.7331	121.095	97.0059	97.0059	102.537	101.125	103.25	98.36	108.539	0.603928	1	24	11.1495	108.539	6.14546	0.05662
10509137	Hmgcl	3-hydroxy-3-methylglutaryl-Coenzyme A lyase	235.568	274.374	247.28	278.204	238.856	328.557	317.365	315.173	265.028	252.476	252.476	257.781	230.72	227.544	218.275	245.572	235.568	286.026	284.05	257.781	263.197	249	224.411	209.383	258.111	3.19012e-05	0.000681019	23.1488	7.69649	259.148	31.4597	0.121396
10411332	Hmgcr	3-hydroxy-3-methylglutaryl-Coenzyme A reductase	200.854	177.294	183.546	215.269	163.144	167.73	207.937	237.207	186.108	152.219	172.446	188.706	184.823	225.972	182.278	172.446	179.769	184.823	159.786	171.255	171.255	199.466	190.019	194.012	186.182	0.998291	1	22	18.6413	185.956	2.83744	0.0152587
10412466	Hmgcs1	3-hydroxy-3-methylglutaryl-Coenzyme A synthase 1	625.992	849.223	639.145	820.296	849.223	849.223	826.001	792.353	680.287	648.067	504.951	739.292	648.067	704.277	639.145	820.296	699.413	666.287	613.109	617.374	576.03	552.565	491.143	576.03	684.491	0.000216153	0.00319234	22.5089	4.1884	687.968	86.2556	0.125377
10494643	Hmgcs2	3-hydroxy-3-methylglutaryl-Coenzyme A synthase 2	467.882	210.839	227.544	237.207	146.018	238.856	257.781	328.557	219.793	315.173	278.204	280.139	238.856	252.476	266.871	212.306	210.839	292.036	254.232	257.781	261.379	372.217	396.177	302.334	271.896	0.00732025	0.0584686	23.4199	14.0474	271.102	55.8281	0.20593
10480249	Hacd1	3-hydroxyacyl-CoA dehydratase 1	418.766	436.549	487.751	418.766	393.44	372.217	544.958	491.143	512	501.463	464.65	474.413	474.413	526.394	477.713	442.643	552.565	427.565	424.612	474.413	467.882	455.087	508.463	508.463	469.014	0.967055	1	26	12.2118	470.387	21.7174	0.0461693
10435383	Hacd2	3-hydroxyacyl-CoA dehydratase 2	843.357	935.763	770.686	744.434	564.175	652.575	962.071	689.784	765.363	803.414	704.277	803.414	948.826	831.746	754.826	837.532	739.292	621.668	699.413	694.581	765.363	639.145	670.921	661.685	754.346	0.431884	1	26.6667	15.0093	761.167	65.8421	0.0865016
10594501	Hacd3	3-hydroxyacyl-CoA dehydratase 3	326.288	324.034	288.015	337.794	330.842	278.204	310.834	312.996	230.72	284.05	270.597	315.173	337.794	330.842	261.379	294.067	250.732	282.088	288.015	256	288.015	328.557	324.034	306.555	298.234	0.0104681	0.0784937	20.1224	1.95411	295.365	24.2847	0.0822192
10514275	Hacd4	3-hydroxyacyl-CoA dehydratase 4	147.033	130.69	134.364	141.044	107.635	144.007	142.025	123.64	93.7015	139.102	125.366	142.025	191.341	154.343	145.009	142.025	153.277	131.599	139.102	142.025	120.259	177.294	134.364	171.255	140.522	0.404326	1	23.9646	22.0352	140.517	12.2339	0.0870635
10453260	Haao	3-hydroxyanthranilate 3,4-dioxygenase	93.7015	52.3457	54.9482	40.5042	62.6829	39.6706	57.68	67.1819	47.8352	46.2057	46.2057	58.4852	47.8352	40.5042	63.1189	44.0173	46.5271	54.1917	62.6829	55.3304	47.8352	54.9482	54.1917	50.2134	53.7018	0.99688	1	22	14.4773	53.6057	4.3632	0.0813944
10434934	Bdh1	3-hydroxybutyrate dehydrogenase, type 1	64.4452	51.2685	55.3304	51.2685	57.2816	53.8174	59.3016	60.5477	68.1197	66.7178	49.18	59.3016	57.2816	57.2816	58.4852	61.3929	54.1917	53.8174	56.493	58.0812	51.6251	47.5048	58.0812	58.4852	57.0542	0.983569	1	23.3333	12.9654	57.0404	1.64077	0.028765
10544815	Hibadh	3-hydroxyisobutyrate dehydrogenase	4039.61	3929.15	3691.52	4153.18	4608.24	3350.13	3615.55	3541.14	2896.31	3640.7	3191.46	4269.94	4124.49	3541.14	3147.52	3666.02	3191.46	3666.02	4153.18	3396.89	3516.68	3565.78	3326.99	3795.3	3667.43	0.898958	1	23.2092	22.2579	3665.62	154.649	0.042189
10346235	Hibch	3-hydroxyisobutyryl-Coenzyme A hydrolase	873.098	879.171	739.292	843.357	1128.35	792.353	849.223	803.414	699.413	776.047	719.076	989.119	903.888	760.076	630.346	861.078	617.374	843.357	910.175	670.921	820.296	734.185	666.287	704.277	800.591	0.999818	1	25.1759	20.5585	800.628	2.00208	0.00250063
10357051	Kdsr	3-ketodihydrosphingosine reductase	497.999	533.742	497.999	544.958	588.134	512	487.751	548.748	430.539	494.559	451.944	530.056	494.559	494.559	436.549	487.751	445.722	544.958	556.408	501.463	564.175	604.668	504.951	464.65	509.118	0.460912	1	27.2407	25.3824	506.416	24.3525	0.048088
10422608	Oxct1	3-oxoacid CoA transferase 1	797.865	855.13	826.001	855.13	719.076	903.888	849.223	867.067	786.88	916.506	754.826	903.888	903.888	873.098	709.176	855.13	855.13	942.272	861.078	803.414	786.88	873.098	879.171	867.067	843.537	0.999986	1	26.8711	13.1641	844.09	5.07608	0.00601367
10516101	Oxct2a	3-oxoacid CoA transferase 2A	61.8199	45.5696	54.1917	56.8859	54.9482	48.1679	46.8507	60.5477	50.9143	61.8199	61.8199	55.7152	58.892	59.3016	81.5719	52.7098	57.2816	49.5221	55.3304	55.7152	65.3448	45.8866	56.8859	55.3304	56.376	0.940408	1	26	14.4971	56.6399	3.28624	0.0580199
10507824	Oxct2b	3-oxoacid CoA transferase 2B	112.986	94.3532	112.986	95.0095	108.383	101.829	88.647	101.125	128	105.42	116.97	103.25	97.6806	89.2636	109.896	98.36	101.125	89.2636	102.537	112.206	110.661	96.3358	99.0442	102.537	103.245	0.636433	1	22.2639	14.8156	103.065	5.69192	0.0552265
10417708	Oxsm	3-oxoacyl-ACP synthase, mitochondrial	342.509	382.681	333.144	326.288	530.056	362.039	367.093	359.538	304.437	354.588	306.555	407.315	349.706	335.461	270.597	352.139	296.112	330.842	335.461	308.687	326.288	321.795	298.172	347.291	343.7	0.998922	1	24.3819	2.6811	343.603	6.70541	0.019515
10496110	Papss1	3-phosphoadenosine 5-phosphosulfate synthase 1	135.298	148.056	138.141	140.07	151.167	166.572	144.007	140.07	125.366	130.69	116.162	141.044	136.239	153.277	124.5	131.599	137.187	151.167	142.025	127.116	133.436	156.498	135.298	144.007	139.541	0.916223	1	23.5473	2.10772	139.598	5.18089	0.0371128
10462507	Papss2	3-phosphoadenosine 5-phosphosulfate synthase 2	809.002	685.019	515.561	572.051	643.591	477.713	477.713	564.175	552.565	724.077	576.03	754.826	652.575	613.109	455.087	464.65	424.612	504.951	533.742	512	648.067	770.686	592.224	689.784	592.242	5.99789e-08	4.03858e-06	21.9244	17.58	583.512	116.2	0.199139
10500529	Phgdh	3-phosphoglycerate dehydrogenase	119.428	134.364	135.298	121.095	103.25	128.89	128	146.018	139.102	121.938	116.97	121.938	132.514	138.141	108.383	102.537	103.25	127.116	137.187	123.64	134.364	138.141	134.364	143.013	126.623	0.415463	1	25.651	9.15442	126.654	8.82576	0.0696838
10455017	Gm6756	3-phosphoglycerate dehydrogenase pseudogene	86.2229	81.0084	85.6274	85.6274	75.0614	73.0089	72.0037	78.249	95.6704	85.6274	86.2229	74.5429	84.4485	78.249	88.647	82.7106	82.1393	79.8932	83.8652	88.0347	89.8845	72.5046	78.7932	78.7932	81.9515	0.998829	1	23.3333	13.2477	81.9358	1.50495	0.0183674
10448424	Pdpk1	3-phosphoinositide dependent protein kinase 1	639.145	666.287	652.575	709.176	770.686	630.346	685.019	652.575	548.748	643.591	530.056	643.591	625.992	689.784	564.175	617.374	588.134	648.067	643.591	580.037	600.491	689.784	584.071	621.668	634.373	0.952212	1	24.0679	2.7661	634.328	18.6779	0.0294452
10561140	LOC101055953	39S ribosomal protein L41, mitochondrial-like	88.647	104.691	87.4266	108.383	113.772	121.095	121.095	121.938	101.125	107.635	112.986	106.153	99.0442	93.0542	91.7731	103.25	93.0542	118.603	107.635	109.896	90.5097	86.8227	97.6806	106.891	103.882	0.0647612	0.336357	22.5655	8.0332	104.373	8.59585	0.0823568
10433445	Abat	4-aminobutyrate aminotransferase	352.139	261.379	321.795	300.246	186.108	310.834	296.112	286.026	230.72	304.437	280.139	276.282	294.067	312.996	294.067	274.374	315.173	280.139	252.476	292.036	272.479	276.282	310.834	300.246	286.724	0.856325	1	26.2438	18.553	287.54	14.7571	0.0513221
10463200	Hoga1	4-hydroxy-2-oxoglutarate aldolase 1	73.5167	55.3304	63.5579	54.9482	59.3016	61.3929	64.8934	70.5219	58.0812	60.9688	61.8199	62.2499	64	58.4852	61.8199	54.5686	55.3304	63.5579	61.8199	61.3929	59.7141	49.5221	59.3016	56.8859	60.5409	0.809962	1	22.2639	13.6055	60.5222	2.16203	0.035723
10515378	Hpdl	4-hydroxyphenylpyruvate dioxygenase-like	87.4266	88.647	88.647	101.829	88.0347	101.125	104.691	103.968	86.2229	100.427	103.968	115.36	106.153	87.4266	93.0542	107.635	89.2636	101.125	101.829	95.6704	93.7015	90.5097	95.6704	100.427	97.2005	0.999782	1	26.6667	8.87912	97.2629	2.11119	0.021706
10533612	Hpd	4-hydroxyphenylpyruvic acid dioxygenase	584.071	97.6806	87.4266	75.0614	89.8845	53.4456	123.64	284.05	62.2499	104.691	95.0095	138.141	63.5579	71.0124	116.97	71.0124	62.2499	171.255	102.537	89.2636	88.647	58.892	160.898	101.829	123.061	0.950364	1	21.3333	15.1841	121.778	50.9838	0.41866
10373950	Nipsnap1	4-nitrophenylphosphatase domain and non-neuronal SNAP25-like protein homolog 1 (C. elegans)	158.683	130.69	127.116	145.009	116.97	151.167	137.187	167.73	97.0059	118.603	111.43	122.786	114.563	122.786	116.162	140.07	116.97	155.417	146.018	115.36	120.259	117.784	129.787	115.36	128.955	0.744029	1	26.5303	25.7427	128.104	9.53151	0.0744043
10425628	LOC102634709; Gm5805	40S ribosomal protein S14; predicted gene 5805 [Source:MGI Symbol;Acc:MGI:3644633]	235.568	216.767	227.544	216.767	202.251	210.839	224.411	237.207	256	247.28	278.204	242.191	224.411	247.28	215.269	232.325	242.191	206.5	222.861	249	249	233.941	237.207	230.72	232.739	0.00170968	0.017933	22.6114	15.1402	232.199	15.2503	0.0656778
10581306	LOC105243270	40S ribosomal protein S2-like	4705.07	4576.41	4803.93	4837.35	4482.23	4837.35	4870.99	4870.99	4640.29	4705.07	4576.41	4608.24	4737.79	4737.79	4359.66	4544.8	4640.29	4482.23	4837.35	4640.29	4705.07	4770.75	4640.29	4672.57	4678.47	0.806607	1	26	3.03644	4673.7	60.8493	0.0130195
10439237	LOC102638850; Gm5963	40S ribosomal protein S21 pseudogene; predicted pseudogene 5963 [Source:MGI Symbol;Acc:MGI:3648418]	76.6386	97.6806	88.647	76.6386	55.3304	95.0095	96.3358	99.0442	110.661	88.0347	72.5046	78.249	77.1717	81.0084	89.2636	97.0059	93.0542	103.25	99.7331	97.0059	89.8845	105.42	80.4489	77.7085	88.572	0.0193852	0.128501	20.7296	12.6123	89.3803	10.1478	0.113535
10524415	Gm3511	40S ribosomal protein S28 pseudogene	634.73	744.434	724.077	694.581	484.382	770.686	792.353	760.076	873.098	689.784	685.019	608.874	648.067	704.277	648.067	689.784	714.109	744.434	704.277	694.581	714.109	734.185	714.109	576.03	697.839	0.168171	0.696486	22.9244	10.396	699.09	54.9845	0.0786516
10579468	Haus8	4HAUS augmin-like complex, subunit 8	106.153	106.153	112.986	109.896	77.7085	83.2859	104.691	107.635	97.6806	121.938	128	116.97	109.137	128	105.42	114.563	140.07	97.6806	95.0095	101.829	113.772	128	128	103.968	109.939	0.334258	1	25.1759	15.8615	110.4	9.44627	0.0855638
10456161	Htr4	5 hydroxytryptamine (serotonin) receptor 4	47.5048	45.2548	44.3235	43.4113	51.9842	48.8403	42.8137	43.4113	60.1295	47.1766	54.9482	44.6318	49.18	43.1115	48.8403	47.8352	50.2134	35.5062	52.7098	51.6251	45.5696	41.6429	49.8665	44.0173	47.2728	0.975242	1	22.6961	13.58	47.2492	1.68481	0.0356579
10587639	Nt5e	5 nucleotidase, ecto	86.2229	92.4115	89.8845	91.1392	84.4485	97.6806	88.0347	87.4266	78.7932	100.427	91.1392	83.8652	79.8932	86.8227	86.2229	95.0095	98.36	81.5719	90.5097	96.3358	86.8227	121.938	78.249	89.2636	90.103	0.998423	1	24	17.6365	90.103	1.68417	0.0186917
10587942	Xrn1	5-3 exoribonuclease 1	300.246	335.461	298.172	335.461	319.573	335.461	324.034	326.288	272.479	340.144	288.015	317.365	304.437	330.842	254.232	282.088	304.437	344.892	317.365	296.112	312.996	380.038	300.246	315.173	313.981	0.987188	1	26	1.65794	313.357	7.74464	0.0247151
10476834	Xrn2	5-3 exoribonuclease 2	245.572	312.996	256	304.437	280.139	306.555	333.144	317.365	282.088	302.334	245.572	278.204	257.781	308.687	240.518	276.282	274.374	337.794	319.573	282.088	312.996	333.144	294.067	265.028	290.281	0.00965835	0.0733855	26.2477	3.23158	288.151	25.5014	0.0885003
10347193	Atic	5-aminoimidazole-4-carboxamide ribonucleotide formyltransferase/IMP cyclohydrolase	410.148	418.766	382.681	415.873	385.343	388.023	377.413	401.707	359.538	385.343	396.177	372.217	396.177	401.707	357.054	374.806	359.538	407.315	382.681	382.681	377.413	418.766	401.707	404.501	389.899	0.623086	1	22.5339	19.5616	389.393	8.8137	0.0226345
10589982	Azi2	5-azacytidine induced gene 2	344.892	377.413	319.573	393.44	340.144	377.413	369.646	352.139	312.996	364.557	330.842	369.646	337.794	344.892	254.232	342.509	333.144	357.054	347.291	315.173	326.288	374.806	342.509	357.054	345.227	0.996887	1	26	25.2137	345.373	2.30702	0.0066798
10539850	Hmces	5-hydroxymethylcytosine (hmC) binding, ES cell specific	118.603	134.364	121.095	135.298	133.436	160.898	140.07	140.07	126.238	145.009	133.436	134.364	126.238	113.772	121.095	131.599	123.64	128.89	140.07	154.343	137.187	152.219	134.364	131.599	134.079	3.7822e-05	0.000790787	27.6402	2.88805	132.931	11.6486	0.087629
10595324	Htr1b	5-hydroxytryptamine (serotonin) receptor 1B	296.112	333.144	359.538	280.139	168.897	209.383	300.246	221.322	243.875	359.538	385.343	388.023	263.197	424.612	436.549	315.173	407.315	256	176.069	296.112	302.334	464.65	491.143	385.343	323.502	0.0044411	0.0390775	24.9688	17.3132	326.372	74.8941	0.229475
10440302	Htr1f	5-hydroxytryptamine (serotonin) receptor 1F	47.1766	42.8137	45.2548	42.8137	55.7152	42.2243	49.5221	39.1245	52.7098	47.5048	49.8665	41.9326	47.5048	43.4113	59.7141	47.8352	50.9143	39.9466	48.1679	46.5271	56.493	41.9326	48.1679	56.1028	47.6407	0.999775	1	23.3333	4.79654	47.6373	0.128857	0.00270497
10416406	Htr2a	5-hydroxytryptamine (serotonin) receptor 2A	184.823	186.108	242.191	257.781	139.102	202.251	225.972	183.546	165.421	195.361	171.255	202.251	186.108	282.088	268.727	259.574	357.054	215.269	179.769	207.937	206.5	205.074	235.568	240.518	216.677	0.0432681	0.246164	22.2315	2.69188	217.178	41.6558	0.191805
10517673	Htr6	5-hydroxytryptamine (serotonin) receptor 6	53.0765	46.8507	56.493	48.8403	50.9143	50.5626	42.5179	47.8352	61.3929	56.1028	64.4452	53.4456	54.1917	48.8403	57.68	51.6251	50.9143	35.5062	44.3235	57.68	56.8859	42.5179	44.3235	49.18	51.0894	0.770625	1	26.5299	12.8169	51.4398	3.78478	0.0735769
10407709	Mtr	5-methyltetrahydrofolate-homocysteine methyltransferase	181.019	227.544	209.383	195.361	213.783	232.325	224.411	215.269	202.251	202.251	198.088	200.854	207.937	212.306	153.277	192.672	183.546	235.568	210.839	218.275	192.672	240.518	199.466	186.108	205.655	0.435035	1	25.9713	4.68476	204.765	13.8885	0.0678267
10410393	Mtrr	5-methyltetrahydrofolate-homocysteine methyltransferase reductase	77.7085	95.0095	85.6274	103.968	85.6274	70.5219	88.0347	93.0542	81.5719	88.647	88.647	85.0359	80.4489	85.6274	74.5429	92.4115	75.0614	81.0084	80.4489	76.1093	85.6274	96.3358	84.4485	91.7731	85.304	0.982959	1	22	19.6401	85.0816	2.82953	0.0332567
10368654	Nt5dc1	5-nucleotidase domain containing 1	282.088	319.573	261.379	286.026	347.291	268.727	265.028	272.479	237.207	290.018	249	306.555	302.334	280.139	218.275	278.204	270.597	254.232	333.144	237.207	290.018	280.139	259.574	292.036	278.386	0.999808	1	23.3333	18.3882	278.266	4.37213	0.015712
10413710	Nt5dc2	5-nucleotidase domain containing 2	192.672	191.341	200.854	233.941	263.197	187.403	179.769	177.294	141.044	194.012	163.144	173.645	188.706	177.294	135.298	148.056	120.259	172.446	155.417	162.017	159.786	218.275	156.498	166.572	177.456	0.99999	1	23.3333	19.9886	177.384	3.18	0.0179273
10365518	Nt5dc3	5-nucleotidase domain containing 3	119.428	133.436	137.187	118.603	97.0059	156.498	160.898	145.009	130.69	129.787	103.25	120.259	129.787	140.07	114.563	120.259	119.428	137.187	116.162	127.116	124.5	157.586	128.89	129.787	129.058	0.948585	1	26	5.29593	128.623	7.68782	0.0597703
10468253	Nt5c2	5-nucleotidase, cytosolic II	330.842	421.679	364.557	333.144	354.588	349.706	404.501	359.538	326.288	364.557	337.794	377.413	388.023	418.766	310.834	315.173	349.706	359.538	342.509	335.461	388.023	388.023	362.039	324.034	358.614	0.990888	1	22	17.5941	357.838	10.5473	0.0294752
10544982	Nt5c3	5-nucleotidase, cytosolic III	91.1392	86.8227	84.4485	86.2229	79.3413	97.6806	93.7015	88.0347	78.249	86.2229	76.6386	101.829	94.3532	108.383	69.551	82.1393	72.0037	88.0347	93.0542	74.028	77.7085	91.1392	81.5719	84.4485	86.1144	0.981287	1	27.791	13.553	86.5181	2.88178	0.0333083
10391130	Nt5c3b	5-nucleotidase, cytosolic IIIB	306.555	319.573	321.795	319.573	278.204	352.139	324.034	321.795	296.112	319.573	319.573	310.834	300.246	328.557	328.557	315.173	349.706	321.795	342.509	340.144	319.573	335.461	357.054	344.892	323.893	0.996889	1	24.6667	7.30274	323.873	1.03468	0.0031947
10429859	Oplah	5-oxoprolinase (ATP-hydrolysing)	556.408	661.685	436.549	519.147	576.03	621.668	657.114	744.434	714.109	680.287	621.668	666.287	556.408	427.565	481.036	537.455	455.087	630.346	600.491	576.03	621.668	522.758	508.463	533.742	579.435	7.12687e-05	0.00125832	21.7608	12.1552	583.172	92.7754	0.159087
10375864	Phykpl	5-phosphohydroxy-L-lysine phospholyase	256	302.334	266.871	286.026	393.44	274.374	265.028	263.197	230.72	288.015	225.972	280.139	256	302.334	212.306	225.972	202.251	296.112	257.781	247.28	256	272.479	219.793	254.232	263.944	0.999152	1	26	25.4228	263.4	8.28246	0.0314445
10587695	Mthfs	5, 10-methenyltetrahydrofolate synthetase	177.294	166.572	164.279	186.108	173.645	181.019	165.421	171.255	154.343	173.645	143.013	172.446	173.645	173.645	153.277	176.069	149.086	159.786	165.421	128.89	155.417	168.897	165.421	160.898	164.979	0.971658	1	21.6704	20.1445	164.672	3.46508	0.0210423
10595630	Mthfsl	5, 10-methenyltetrahydrofolate synthetase-like	151.167	152.219	157.586	173.645	160.898	163.144	150.123	162.017	134.364	157.586	123.64	148.056	159.786	165.421	136.239	166.572	135.298	147.033	152.219	117.784	152.219	164.279	151.167	147.033	151.229	0.92708	1	21.0698	3.98227	151.192	7.88581	0.0521577
10510270	Mthfr	5,10-methylenetetrahydrofolate reductase	176.069	203.657	170.072	160.898	136.239	171.255	152.219	144.007	130.69	135.298	151.167	163.144	176.069	167.73	178.527	192.672	192.672	157.586	153.277	166.572	138.141	152.219	171.255	199.466	164.204	0.000177458	0.00271697	24.6042	21.2872	164.383	22.2605	0.135419
10522744	Mthfr-ps1	5,10-methylenetetrahydrofolate reductase, pseudogene 1	101.125	89.8845	100.427	98.36	83.8652	95.6704	78.249	93.0542	94.3532	88.0347	109.896	96.3358	105.42	85.6274	110.661	105.42	101.125	71.0124	87.4266	108.383	101.829	93.0542	88.0347	100.427	95.3198	0.800519	1	25.7841	16.6509	95.6868	5.37155	0.0561367
10392936	Nt5c	5,3-nucleotidase, cytosolic	203.657	209.383	221.322	221.322	199.466	235.568	250.732	224.411	215.269	224.411	225.972	212.306	242.191	225.972	222.861	224.411	222.861	219.793	230.72	222.861	219.793	263.197	249	235.568	225.96	0.986718	1	26	8.23557	225.931	5.61412	0.0248488
10376557	Nt5m	5,3-nucleotidase, mitochondrial	166.572	195.361	186.108	183.546	182.278	187.403	182.278	203.657	190.019	181.019	183.546	183.546	190.019	158.683	150.123	195.361	181.019	173.645	173.645	171.255	177.294	160.898	173.645	172.446	179.307	0.918838	1	22.6667	8.0464	179.531	4.25536	0.0237026
10602385	Pfkfb1	6-phosphofructo-2-kinase/fructose-2,6-biphosphatase 1	689.784	797.865	639.145	680.287	873.098	675.588	754.826	831.746	680.287	792.353	680.287	704.277	754.826	657.114	487.751	661.685	515.561	680.287	666.287	617.374	760.076	739.292	600.491	613.109	689.725	0.471482	1	27.1142	4.58347	685.84	58.7146	0.0856098
10357535	Pfkfb2	6-phosphofructo-2-kinase/fructose-2,6-biphosphatase 2	148.056	196.72	188.706	167.73	163.144	199.466	205.074	196.72	149.086	171.255	158.683	171.255	174.853	158.683	139.102	178.527	157.586	207.937	190.019	170.072	164.279	176.069	167.73	168.897	173.735	0.469579	1	26.4019	1.02198	172.562	12.3239	0.0714174
10480035	Pfkfb3	6-phosphofructo-2-kinase/fructose-2,6-biphosphatase 3	442.643	709.176	765.363	942.272	765.363	861.078	1269.46	1351.18	1234.75	814.629	814.629	803.414	734.185	709.176	699.413	942.272	648.067	922.88	797.865	1314.23	995.999	849.223	699.413	481.036	856.988	4.01999e-06	0.000125032	23.7019	7.94966	859.523	256.289	0.298176
10589329	Pfkfb4	6-phosphofructo-2-kinase/fructose-2,6-biphosphatase 4	61.3929	58.4852	61.8199	58.0812	55.3304	69.0706	67.1819	52.3457	58.892	52.3457	58.892	66.7178	61.8199	72.0037	63.5579	60.9688	60.9688	62.6829	58.0812	64.8934	61.8199	62.2499	58.892	57.68	61.0906	0.953414	1	24	12.926	61.0906	1.68433	0.027571
10572663	Pgls	6-phosphogluconolactonase	256	330.842	232.325	276.282	254.232	290.018	310.834	310.834	335.461	288.015	256	266.871	263.197	237.207	235.568	284.05	233.941	290.018	284.05	298.172	304.437	263.197	247.28	243.875	274.696	0.0013451	0.0147686	21.5582	11.3789	276.564	28.0732	0.101507
10593325	Pts	6-pyruvoyl-tetrahydropterin synthase	238.856	245.572	227.544	242.191	288.015	256	263.197	259.574	207.937	243.875	212.306	298.172	240.518	237.207	198.088	256	182.278	284.05	286.026	216.767	227.544	224.411	176.069	240.518	239.696	0.959827	1	23.1285	5.45025	240.086	10.9984	0.0458102
10484925	LOC102632821; Gm13777	60S acidic ribosomal protein P1-like; predicted gene 13777 [Source:MGI Symbol;Acc:MGI:3650376]	106.153	99.7331	104.691	102.537	104.691	113.772	110.661	104.691	126.238	112.206	114.563	100.427	117.784	113.772	113.772	108.383	114.563	96.3358	88.0347	121.095	130.69	112.206	98.36	109.137	109.354	0.967241	1	25.4455	10.4039	109.423	3.9452	0.0360545
10389162	LOC102635048; Gm11425	60S ribosomal protein L12 pseudogene; predicted gene 11425 [Source:MGI Symbol;Acc:MGI:3650957]	2896.31	2936.74	2977.74	3125.78	2304.12	3147.52	2836.7	3019.3	2702.35	2977.74	2665.15	2817.11	2876.3	3104.19	2896.31	2896.31	3104.19	2977.74	3326.99	3125.78	2977.74	3444.31	3040.3	2998.45	2965.63	0.999514	1	26	2.09957	2961.22	54.5776	0.0184308
10606261	LOC102641574; LOC105246638; Gm7117	60S ribosomal protein L12-like; predicted pseudogene 7117 [Source:MGI Symbol;Acc:MGI:3649027]	3373.43	3326.99	3420.52	3492.39	2538.92	3640.7	3304	3492.39	3258.52	3396.89	3147.52	3213.66	3258.52	3444.31	3326.99	3350.13	3565.78	3373.43	3795.3	3565.78	3373.43	3875.05	3590.58	3373.43	3395.78	0.99817	1	22.1681	12.0505	3397.31	60.2187	0.0177254
10389522	Gm11478	60S ribosomal protein L13a-like	1052.79	1045.52	1082.39	1152.06	849.223	1287.18	1260.69	1184.45	1168.14	1152.06	1168.14	1152.06	1152.06	1144.1	1105.13	1097.5	1192.69	1160.07	1209.34	1192.69	1160.07	1200.98	1260.69	1144.1	1148.92	0.0418057	0.239659	24.8739	8.05612	1148.11	49.0984	0.0427644
10518356	LOC102641055; Gm13141	60S ribosomal protein L29; predicted gene 13141 [Source:MGI Symbol;Acc:MGI:3651744]	2385.37	2241.11	2320.15	2521.38	1758.34	2005.85	2005.85	2091.03	2105.58	2288.2	1978.24	2164.77	2225.63	2503.97	2225.63	2210.26	2241.11	2062.24	2005.85	2304.12	2352.53	2503.97	2062.24	2241.11	2200.19	0.532098	1	23.4386	21.0348	2198.82	97.2894	0.0442462
10423271	Gm19840	60S ribosomal protein L5-like	218.275	215.269	229.126	240.518	170.072	268.727	232.325	249	227.544	222.861	187.403	224.411	210.839	232.325	196.72	190.019	221.322	254.232	242.191	222.861	235.568	245.572	224.411	245.572	225.298	0.666286	1	26.6667	4.3778	224.355	12.8538	0.0572922
10559312	Dhcr7	7-dehydrocholesterol reductase	144.007	149.086	138.141	142.025	137.187	149.086	163.144	142.025	123.64	125.366	130.69	135.298	150.123	137.187	134.364	163.144	112.986	157.586	155.417	116.97	143.013	118.603	118.603	138.141	138.576	0.816038	1	23.6673	1.68222	138.631	7.39507	0.0533435
10396066	Rn7s1; Rn7s2	7S RNA 1; 7S RNA 2	11910.9	12416.8	12416.8	11505.2	8841.04	12677.7	13124.7	12944	13124.7	12077.2	11828.7	11425.7	11425.7	11268.4	11113.3	11747	12677.7	10587	12245.8	12854.6	12077.2	11747	11910.9	11585.2	11897.2	0.201197	0.7974	22.085	11.8017	11919.4	658.152	0.055217
10540639	Ogg1	8-oxoguanine DNA-glycosylase 1	89.8845	89.2636	85.0359	86.2229	83.8652	97.6806	92.4115	93.7015	89.2636	92.4115	92.4115	91.7731	88.647	89.8845	100.427	88.647	100.427	83.8652	103.25	99.7331	101.125	93.0542	95.0095	91.7731	92.4903	0.813185	1	21.823	11.4018	92.6257	2.54029	0.0274253
10586844	Adam10	a disintegrin and metallopeptidase domain 10	276.282	315.173	266.871	317.365	250.732	324.034	317.365	321.795	230.72	280.139	263.197	280.139	290.018	312.996	259.574	280.139	292.036	294.067	298.172	296.112	280.139	347.291	292.036	292.036	290.768	0.998287	1	26	4.36262	290.268	7.33461	0.0252684
10381619	Adam11	a disintegrin and metallopeptidase domain 11	117.784	105.42	116.97	115.36	91.1392	132.514	124.5	130.69	111.43	116.97	112.206	118.603	105.42	119.428	134.364	123.64	138.141	132.514	121.095	121.938	121.095	129.787	156.498	127.116	121.859	0.998308	1	21.3333	5.26526	122.007	3.21572	0.0263568
10568668	Adam12	a disintegrin and metallopeptidase domain 12 (meltrin alpha)	166.572	256	181.019	168.897	200.854	173.645	230.72	221.322	179.769	195.361	156.498	192.672	188.706	177.294	155.417	216.767	167.73	154.343	164.279	149.086	154.343	150.123	152.219	170.072	180.154	1	1	24.271	2.02584	180.147	0.872037	0.0048407
10499560	Adam15	a disintegrin and metallopeptidase domain 15 (metargidin)	568.1	613.109	625.992	625.992	474.413	670.921	675.588	689.784	630.346	625.992	576.03	560.278	588.134	592.224	689.784	657.114	657.114	625.992	588.134	709.176	630.346	724.077	643.591	588.134	626.265	0.654973	1	24.8173	5.76918	625.484	26.1061	0.0417374
10399605	Adam17	a disintegrin and metallopeptidase domain 17	344.892	369.646	357.054	407.315	359.538	359.538	415.873	367.093	317.365	357.054	328.557	367.093	354.588	374.806	319.573	390.722	377.413	374.806	354.588	344.892	326.288	382.681	349.706	335.461	359.856	0.586494	1	23.7694	2.3442	359.957	14.8941	0.0413773
10375402	Adam19	a disintegrin and metallopeptidase domain 19 (meltrin beta)	174.853	205.074	200.854	200.854	198.088	237.207	209.383	168.897	131.599	170.072	172.446	176.069	181.019	213.783	183.546	212.306	224.411	179.769	173.645	176.069	140.07	162.017	172.446	187.403	185.495	3.78743e-07	1.85288e-05	21.6651	3.83249	186.026	27.0922	0.145636
10533323	Adam1a	a disintegrin and metallopeptidase domain 1a	83.8652	80.4489	81.5719	76.1093	86.2229	69.0706	73.5167	76.1093	69.551	77.1717	82.1393	84.4485	74.5429	93.0542	95.6704	74.028	76.1093	95.6704	79.8932	79.8932	75.0614	87.4266	74.5429	77.1717	80.1371	0.742611	1	26.6667	18.9973	80.3808	5.11046	0.0635782
10528038	Adam22	a disintegrin and metallopeptidase domain 22	48.8403	48.8403	53.0765	57.2816	47.8352	50.9143	53.4456	51.9842	53.4456	54.5686	56.8859	54.1917	61.3929	47.5048	50.2134	50.9143	47.1766	49.5221	51.9842	46.2057	49.18	59.7141	59.7141	54.9482	52.4908	0.0897411	0.434841	26.9596	11.1364	52.7893	3.33428	0.0631621
10346882	Adam23	a disintegrin and metallopeptidase domain 23	86.8227	91.1392	90.5097	93.7015	102.537	103.968	101.125	96.3358	97.6806	86.2229	80.4489	86.8227	85.6274	67.6492	88.0347	72.5046	62.2499	88.647	98.36	80.4489	80.4489	89.8845	74.028	83.2859	87.0201	0.235638	0.890146	26.6667	2.75451	86.2245	8.28186	0.0960499
10487797	Adam33	a disintegrin and metallopeptidase domain 33	284.05	227.544	243.875	235.568	205.074	232.325	224.411	186.108	219.793	242.191	276.282	252.476	252.476	286.026	280.139	265.028	276.282	203.657	219.793	235.568	247.28	250.732	272.479	268.727	245.328	5.8e-05	0.00106186	25.1929	18.2816	246.486	28.6935	0.11641
10401320	Adam4	a disintegrin and metallopeptidase domain 4	98.36	86.2229	81.0084	99.7331	89.8845	99.7331	85.6274	82.1393	78.7932	79.3413	102.537	97.6806	96.3358	106.891	92.4115	85.0359	95.0095	97.6806	73.0089	83.8652	86.8227	95.6704	100.427	91.1392	91.0566	0.169124	0.699045	20.7259	3.1377	90.7133	6.32874	0.0697664
10568873	Adam8	a disintegrin and metallopeptidase domain 8	47.5048	41.6429	51.9842	40.5042	39.6706	47.8352	42.8137	44.3235	50.9143	40.7859	52.7098	45.8866	47.5048	42.5179	54.1917	44.3235	50.5626	40.5042	48.5029	55.3304	51.9842	52.3457	49.8665	46.2057	47.1007	0.891607	1	22.7836	17.4877	47.0502	1.02296	0.0217419
10577757	Adam9	a disintegrin and metallopeptidase domain 9 (meltrin gamma)	797.865	797.865	770.686	809.002	792.353	814.629	837.532	786.88	699.413	797.865	786.88	814.629	831.746	849.223	797.865	776.047	885.286	837.532	739.292	786.88	814.629	861.078	855.13	843.357	807.653	0.577309	1	20.1224	6.17964	807.97	20.4003	0.0252488
10440522	Adamts1	a disintegrin-like and metallopeptidase (reprolysin type) with thrombospondin type 1 motif, 1	274.374	430.539	388.023	333.144	203.657	352.139	461.44	537.455	621.668	625.992	418.766	413.001	340.144	471.136	372.217	245.572	442.643	415.873	306.555	617.374	837.532	891.444	544.958	364.557	454.592	0.000216079	0.00319234	23.4072	11.9811	454.342	156.006	0.343368
10443949	Adamts10	a disintegrin-like and metallopeptidase (reprolysin type) with thrombospondin type 1 motif, 10	430.539	321.795	367.093	359.538	245.572	388.023	357.054	335.461	349.706	442.643	442.643	388.023	382.681	390.722	347.291	413.001	393.44	354.588	352.139	427.565	413.001	464.65	491.143	404.501	385.951	0.0411249	0.236695	23.2671	15.747	384.987	36.5144	0.0948458
10423109	Adamts12	a disintegrin-like and metallopeptidase (reprolysin type) with thrombospondin type 1 motif, 12	162.017	205.074	174.853	192.672	165.421	230.72	198.088	186.108	166.572	155.417	137.187	144.007	151.167	158.683	166.572	186.108	191.341	191.341	188.706	152.219	158.683	153.277	152.219	145.009	171.394	1.00065e-07	6.24528e-06	24.1048	3.43952	171.301	22.5233	0.131484
10470349	Adamts13	a disintegrin-like and metallopeptidase (reprolysin type) with thrombospondin type 1 motif, 13	52.7098	52.7098	50.2134	48.8403	49.18	44.9422	42.5179	44.0173	52.7098	49.8665	57.68	49.5221	60.9688	45.2548	48.8403	45.8866	50.9143	46.2057	47.8352	56.493	50.2134	45.8866	53.4456	48.8403	49.8206	0.0803062	0.398687	21.4472	19.1933	49.5234	3.04521	0.0614902
10369431	Adamts14	a disintegrin-like and metallopeptidase (reprolysin type) with thrombospondin type 1 motif, 14	71.5064	78.7932	78.7932	88.0347	78.249	77.7085	71.0124	77.7085	84.4485	82.1393	89.2636	78.249	88.647	66.257	81.0084	78.7932	77.1717	71.0124	77.7085	82.1393	74.028	72.0037	75.0614	84.4485	78.5077	0.991439	1	26	12.5214	78.6473	2.08813	0.0265506
10591988	Adamts15	a disintegrin-like and metallopeptidase (reprolysin type) with thrombospondin type 1 motif, 15	101.829	95.0095	94.3532	99.7331	74.028	94.3532	91.7731	88.647	73.5167	102.537	108.383	80.4489	91.7731	109.896	109.896	118.603	136.239	75.5835	71.0124	92.4115	70.0348	101.829	115.36	104.691	95.9143	0.493784	1	24.7396	19.8974	96.1358	11.8664	0.123433
10410477	Adamts16	a disintegrin-like and metallopeptidase (reprolysin type) with thrombospondin type 1 motif, 16	60.9688	50.9143	59.7141	56.1028	63.5579	65.7993	63.1189	53.8174	63.5579	64.8934	64	58.0812	62.2499	49.8665	70.5219	62.2499	65.7993	54.1917	60.5477	64.4452	60.1295	51.2685	59.7141	59.7141	60.2177	0.921947	1	22.4113	9.24173	60.3078	1.60135	0.026553
10554057	Adamts17	a disintegrin-like and metallopeptidase (reprolysin type) with thrombospondin type 1 motif, 17	284.05	245.572	296.112	256	276.282	268.727	256	265.028	354.588	266.871	340.144	282.088	278.204	232.325	335.461	274.374	321.795	259.574	270.597	300.246	292.036	250.732	288.015	276.282	282.129	0.998924	1	23.3333	11.4791	282.148	7.0969	0.0251531
10455919	Adamts19	a disintegrin-like and metallopeptidase (reprolysin type) with thrombospondin type 1 motif, 19	49.18	49.18	55.3304	46.8507	48.8403	48.1679	52.7098	47.5048	52.7098	51.6251	54.1917	49.8665	56.1028	47.5048	53.8174	50.2134	53.4456	47.1766	56.8859	48.5029	46.2057	39.9466	52.7098	49.18	50.327	0.998919	1	26	16.0362	50.4121	1.08494	0.0215215
10375751	Adamts2	a disintegrin-like and metallopeptidase (reprolysin type) with thrombospondin type 1 motif, 2	588.134	461.44	552.565	588.134	357.054	548.748	522.758	512	385.343	556.408	530.056	556.408	541.193	552.565	600.491	519.147	719.076	522.758	497.999	560.278	491.143	729.114	704.277	630.346	551.143	0.807042	1	22.7066	19.3911	549.171	38.6813	0.0704358
10531193	Adamts3	a disintegrin-like and metallopeptidase (reprolysin type) with thrombospondin type 1 motif, 3	129.787	122.786	160.898	122.786	143.013	128.89	117.784	116.97	135.298	143.013	126.238	127.116	139.102	139.102	157.586	118.603	152.219	134.364	136.239	144.007	141.044	122.786	138.141	138.141	134.83	0.904716	1	26.8711	19.1208	135.071	5.5	0.0407192
10351551	Adamts4	a disintegrin-like and metallopeptidase (reprolysin type) with thrombospondin type 1 motif, 4	62.2499	61.8199	67.6492	75.0614	64.8934	72.5046	64.4452	61.8199	49.8665	50.9143	64.8934	54.9482	58.892	55.7152	76.1093	64.4452	69.551	58.4852	52.7098	65.3448	54.1917	49.18	52.3457	56.493	61.022	0.000108671	0.00180823	23.184	1.58018	61.098	7.24603	0.118597
10440534	Adamts5	a disintegrin-like and metallopeptidase (reprolysin type) with thrombospondin type 1 motif, 5 (aggrecanase-2)	321.795	326.288	294.067	347.291	321.795	364.557	308.687	300.246	187.403	261.379	272.479	308.687	319.573	328.557	292.036	321.795	388.023	319.573	298.172	261.379	261.379	296.112	300.246	317.365	304.953	0.000135435	0.0021758	22.6829	1.55819	305.106	40.1216	0.131501
10406982	Adamts6	a disintegrin-like and metallopeptidase (reprolysin type) with thrombospondin type 1 motif, 6	125.366	105.42	128	134.364	126.238	143.013	134.364	101.125	119.428	125.366	104.691	128.89	114.563	167.73	138.141	109.896	139.102	128.89	150.123	126.238	140.07	144.007	144.007	141.044	130.003	0.966909	1	23.3333	1.79876	130.072	5.81722	0.0447229
10587748	Adamts7	a disintegrin-like and metallopeptidase (reprolysin type) with thrombospondin type 1 motif, 7	91.1392	83.2859	91.1392	90.5097	92.4115	98.36	83.8652	95.6704	103.968	90.5097	91.7731	98.36	99.7331	80.4489	103.968	90.5097	91.7731	85.0359	90.5097	106.891	97.6806	85.6274	95.6704	85.6274	92.6862	0.980676	1	24.2972	11.4669	92.6915	1.98728	0.0214397
10584047	Adamts8	a disintegrin-like and metallopeptidase (reprolysin type) with thrombospondin type 1 motif, 8	78.7932	71.0124	70.0348	62.6829	53.0765	72.0037	75.0614	71.5064	74.5429	75.0614	79.8932	83.8652	77.1717	104.691	74.5429	85.0359	109.137	77.1717	64.4452	78.249	70.5219	92.4115	92.4115	74.5429	77.8278	0.692689	1	26.6667	16.6855	78.4735	7.23809	0.0922361
10546430	Adamts9	a disintegrin-like and metallopeptidase (reprolysin type) with thrombospondin type 1 motif, 9	564.175	592.224	639.145	643.591	809.002	666.287	699.413	739.292	600.491	588.134	630.346	630.346	634.73	657.114	652.575	670.921	648.067	608.874	522.758	560.278	600.491	630.346	685.019	625.992	637.484	0.00302603	0.0285542	21.3333	6.62274	640.379	37.3039	0.0582528
10367634	Akap12	A kinase (PRKA) anchor protein (gravin) 12	216.767	225.972	230.72	290.018	245.572	245.572	227.544	237.207	209.383	198.088	171.255	213.783	230.72	237.207	221.322	209.383	247.28	222.861	227.544	212.306	194.012	215.269	218.275	227.544	223.983	4.92959e-05	0.000971745	21.3817	4.8177	224.717	20.6376	0.0918381
10519420	Akap9	A kinase (PRKA) anchor protein (yotiao) 9	278.204	296.112	276.282	286.026	324.034	292.036	306.555	300.246	243.875	284.05	266.871	278.204	294.067	321.795	254.232	300.246	261.379	294.067	294.067	259.574	261.379	300.246	282.088	288.015	285.152	0.978497	1	23.3333	2.04497	285.257	7.72862	0.0270936
10389701	Akap1	A kinase (PRKA) anchor protein 1	704.277	955.426	861.078	942.272	1082.39	1144.1	1082.39	1038.29	849.223	704.277	634.73	739.292	754.826	724.077	734.185	975.501	797.865	1074.91	935.763	803.414	709.176	634.73	576.03	621.668	836.662	3.12118e-11	8.25838e-09	23.3501	4.60188	841.267	181.084	0.215251
10386824	Akap10	A kinase (PRKA) anchor protein 10	238.856	252.476	232.325	257.781	310.834	257.781	247.28	249	213.783	238.856	199.466	259.574	256	247.28	188.706	229.126	209.383	268.727	245.572	216.767	229.126	249	224.411	235.568	239.903	0.988202	1	26	0.616028	239.244	8.63097	0.0360761
10421768	Akap11	A kinase (PRKA) anchor protein 11	407.315	413.001	424.612	467.882	410.148	418.766	433.534	421.679	352.139	430.539	382.681	439.586	407.315	494.559	421.679	393.44	430.539	418.766	388.023	424.612	404.501	477.713	433.534	404.501	420.878	0.712576	1	22.3368	3.2067	421.084	8.56378	0.0203375
10554166	Akap13	A kinase (PRKA) anchor protein 13	372.217	410.148	364.557	364.557	286.026	377.413	461.44	436.549	404.501	427.565	369.646	377.413	359.538	415.873	335.461	364.557	410.148	377.413	385.343	436.549	424.612	515.561	413.001	367.093	394.049	0.0156795	0.108732	23.2977	11.366	394.2	37.1291	0.0941886
10604038	Akap17b	A kinase (PRKA) anchor protein 17B	63.1189	67.1819	64.4452	66.257	66.7178	74.5429	59.3016	55.3304	63.5579	69.0706	67.1819	68.1197	66.7178	72.0037	67.6492	77.7085	66.7178	74.028	57.2816	69.0706	58.4852	68.5935	69.0706	65.7993	66.5813	0.624775	1	23.2559	0.132319	66.5761	3.67016	0.0551273
10505132	Akap2; Pakap	A kinase (PRKA) anchor protein 2; paralemmin A kinase anchor protein	278.204	326.288	286.026	328.557	357.054	385.343	377.413	354.588	298.172	290.018	240.518	298.172	257.781	274.374	229.126	282.088	270.597	347.291	321.795	294.067	288.015	282.088	261.379	276.282	300.218	1.46776e-05	0.000361382	26.4833	1.99733	296.029	43.157	0.145787
10396640	Akap5	A kinase (PRKA) anchor protein 5	85.0359	74.5429	85.0359	88.0347	119.428	83.8652	76.6386	70.0348	81.5719	75.5835	90.5097	81.0084	88.0347	86.2229	99.0442	75.0614	86.2229	75.5835	76.6386	71.5064	78.7932	73.0089	76.1093	78.249	82.3235	0.203552	0.803345	21.4961	2.63922	82.1749	7.1422	0.0869146
10395702	Akap6	A kinase (PRKA) anchor protein 6	130.69	141.044	166.572	132.514	99.7331	174.853	177.294	145.009	144.007	172.446	130.69	142.025	159.786	190.019	126.238	151.167	165.421	148.056	132.514	145.009	143.013	156.498	149.086	143.013	148.612	1	1	24	8.83688	148.612	0.583607	0.00392704
10368356	Akap7	A kinase (PRKA) anchor protein 7	333.144	369.646	319.573	330.842	364.557	362.039	321.795	330.842	321.795	344.892	333.144	374.806	354.588	312.996	268.727	349.706	280.139	382.681	380.038	280.139	333.144	328.557	308.687	324.034	333.771	0.999712	1	21.254	5.77054	333.527	4.28498	0.0128475
10449839	Akap8	A kinase (PRKA) anchor protein 8	487.751	519.147	491.143	580.037	504.951	576.03	613.109	596.344	572.051	533.742	541.193	533.742	556.408	519.147	504.951	588.134	515.561	572.051	556.408	541.193	556.408	617.374	548.748	560.278	549.413	0.0147445	0.103586	27.2613	4.3894	547.458	28.4638	0.0519926
10449854	Akap8l	A kinase (PRKA) anchor protein 8-like	238.856	242.191	230.72	233.941	243.875	254.232	242.191	238.856	215.269	219.793	224.411	240.518	245.572	237.207	219.793	245.572	229.126	252.476	243.875	229.126	221.322	224.411	219.793	224.411	234.064	0.195596	0.780799	24.6645	24.4877	233.958	7.83256	0.0334784
10556208	Akip1	A kinase (PRKA) interacting protein 1	134.364	165.421	147.033	149.086	166.572	163.144	156.498	151.167	120.259	152.219	126.238	146.018	147.033	138.141	125.366	159.786	115.36	170.072	166.572	148.056	139.102	163.144	121.938	148.056	146.693	0.468392	1	26.9131	26.2132	145.613	10.0146	0.068775
10477887	Aar2	AAR2 splicing factor homolog (S. cerevisiae)	112.986	112.206	124.5	117.784	115.36	126.238	114.563	129.787	106.153	107.635	105.42	124.5	118.603	112.206	117.784	121.095	114.563	111.43	109.896	116.162	114.563	120.259	117.784	112.206	115.987	0.986916	1	23.3333	2.86703	116.024	2.02557	0.0174581
10397561	Adck1	aarF domain containing kinase 1	111.43	132.514	105.42	123.64	129.787	133.436	144.007	133.436	126.238	122.786	117.784	123.64	116.97	104.691	94.3532	142.025	113.772	134.364	145.009	120.259	125.366	116.97	112.206	136.239	123.598	0.0592253	0.31341	23.8515	6.31407	123.655	9.63678	0.0779325
10537441	Adck2	aarF domain containing kinase 2	89.8845	96.3358	90.5097	91.1392	97.6806	129.787	99.0442	97.0059	101.125	103.968	93.7015	89.2636	90.5097	92.4115	103.968	91.7731	90.5097	109.137	95.6704	94.3532	96.3358	95.0095	94.3532	88.647	96.7552	0.0476983	0.265657	23.4318	6.19776	96.8987	6.04156	0.0623492
10360631	Adck3	aarF domain containing kinase 3	2503.97	3061.45	2856.44	3191.46	3929.15	3541.14	3061.45	2936.74	2352.53	2521.38	2469.49	2521.38	2759.13	2368.9	2574.36	3019.3	2401.97	3541.14	3902.01	2876.3	2876.3	2574.36	2469.49	2721.15	2876.29	9.87243e-06	0.000260483	26.7183	26.609	2825.55	490.028	0.173428
10551319	Adck4	aarF domain containing kinase 4	128	137.187	112.986	129.787	142.025	148.056	149.086	150.123	143.013	150.123	136.239	152.219	125.366	129.787	117.784	144.007	131.599	145.009	128.89	129.787	136.239	125.366	131.599	121.095	135.224	0.0849968	0.417124	21.4372	11.2284	135.886	8.78782	0.0646705
10424929	Adck5	aarF domain containing kinase 5	102.537	112.206	109.896	95.0095	100.427	109.137	112.986	110.661	105.42	112.206	118.603	101.125	97.6806	115.36	112.986	116.97	112.206	116.162	105.42	110.661	106.153	104.691	117.784	108.383	108.945	0.99993	1	21.3333	8.94155	109.121	1.74267	0.01597
10362005	Ahi1	Abelson helper integration site 1	69.0706	78.7932	73.0089	79.3413	66.7178	76.6386	69.551	64.4452	69.551	65.7993	71.0124	74.5429	74.028	88.647	75.0614	70.0348	92.4115	69.551	65.3448	71.0124	71.0124	77.1717	78.7932	86.8227	74.0985	0.00244134	0.024012	20.4706	3.96207	73.8288	6.0775	0.0823188
10520622	Abhd1	abhydrolase domain containing 1	99.0442	97.6806	96.3358	93.0542	100.427	112.986	103.25	101.829	97.6806	103.25	108.383	109.137	95.6704	92.4115	99.7331	100.427	94.3532	96.3358	100.427	97.0059	113.772	99.7331	103.968	101.125	100.751	0.350624	1	25.77	9.63635	100.812	4.09461	0.0406164
10439701	Abhd10	abhydrolase domain containing 10	156.498	179.769	159.786	182.278	196.72	163.144	171.255	163.144	152.219	156.498	166.572	164.279	160.898	186.108	150.123	168.897	167.73	164.279	168.897	143.013	158.683	167.73	170.072	158.683	165.72	0.426375	1	22.4354	3.05476	165.873	6.64535	0.0400629
10526250	Abhd11	abhydrolase domain containing 11	294.067	324.034	290.018	302.334	326.288	319.573	319.573	340.144	280.139	312.996	278.204	324.034	324.034	263.197	240.518	352.139	278.204	292.036	380.038	312.996	330.842	308.687	276.282	308.687	307.461	0.74915	1	26.5824	2.01811	305.749	17.161	0.0561278
10488507	Abhd12	abhydrolase domain containing 12	202.251	222.861	182.278	212.306	183.546	222.861	250.732	230.72	202.251	203.657	195.361	224.411	230.72	207.937	174.853	209.383	194.012	195.361	216.767	227.544	222.861	216.767	218.275	210.839	210.773	0.671354	1	26.4566	7.74915	210.727	10.9901	0.0521531
10570013	Abhd13	abhydrolase domain containing 13	263.197	276.282	263.197	302.334	302.334	300.246	335.461	286.026	266.871	270.597	284.05	286.026	272.479	286.026	268.727	290.018	257.781	326.288	286.026	282.088	282.088	308.687	276.282	276.282	285.391	0.322177	1	25.7386	3.24603	284.407	14.1724	0.0498313
10596481	Abhd14a	abhydrolase domain containing 14A	181.019	171.255	164.279	188.706	160.898	177.294	187.403	171.255	171.255	168.897	183.546	176.069	188.706	170.072	173.645	184.823	191.341	166.572	178.527	184.823	176.069	184.823	198.088	192.672	178.835	0.986646	1	25.7632	13.273	178.978	2.24912	0.0125665
10588505	Abhd14b	abhydrolase domain containing 14b	210.839	218.275	205.074	221.322	147.033	194.012	210.839	186.108	172.446	190.019	174.853	209.383	206.5	186.108	179.769	221.322	209.383	213.783	230.72	202.251	210.839	213.783	216.767	218.275	202.071	0.992766	1	26	23.5065	201.82	6.64406	0.0329207
10378893	Abhd15	abhydrolase domain containing 15	152.219	182.278	137.187	194.012	182.278	174.853	209.383	198.088	166.572	198.088	165.421	178.527	154.343	159.786	127.116	178.527	160.898	174.853	182.278	174.853	168.897	159.786	145.009	144.007	169.553	0.0153305	0.107063	22.5852	8.93414	170.441	17.4423	0.102336
10444685	Abhd16a	abhydrolase domain containing 16A	242.191	270.597	263.197	272.479	243.875	335.461	359.538	330.842	367.093	304.437	304.437	265.028	276.282	242.191	263.197	290.018	282.088	300.246	312.996	333.144	304.437	312.996	266.871	266.871	292.105	3.63136e-09	3.74828e-07	23.3846	9.36796	292.779	43.3741	0.148147
10370914	Abhd17a	abhydrolase domain containing 17A	151.167	182.278	141.044	171.255	138.141	207.937	212.306	184.823	186.108	181.019	168.897	160.898	171.255	155.417	153.277	194.012	170.072	199.466	181.019	184.823	167.73	160.898	153.277	172.446	172.899	0.00242704	0.0239149	20.3358	12.1411	174.792	17.4736	0.0999679
10461999	Abhd17b	abhydrolase domain containing 17B	347.291	380.038	349.706	372.217	340.144	321.795	357.054	342.509	292.036	367.093	296.112	362.039	372.217	372.217	300.246	352.139	340.144	354.588	340.144	321.795	304.437	382.681	337.794	382.681	345.38	0.657556	1	23.0767	22.5452	345.208	14.5272	0.0420825
10565288	Abhd17c	abhydrolase domain containing 17C	410.148	410.148	354.588	374.806	501.463	380.038	396.177	393.44	335.461	347.291	340.144	430.539	401.707	369.646	302.334	401.707	319.573	407.315	390.722	317.365	349.706	321.795	340.144	364.557	373.367	0.989719	1	23.4717	17.9215	373.444	3.47232	0.00929811
10554269	Abhd2	abhydrolase domain containing 2	254.232	261.379	268.727	261.379	198.088	294.067	292.036	284.05	235.568	284.05	265.028	272.479	261.379	288.015	282.088	288.015	308.687	306.555	282.088	302.334	294.067	367.093	352.139	284.05	282.816	0.99979	1	22.9533	12.5206	282.806	3.92723	0.0138866
10457475	Abhd3	abhydrolase domain containing 3	151.167	133.436	123.64	116.97	123.64	143.013	134.364	131.599	141.044	114.563	136.239	133.436	146.018	123.64	142.025	121.938	129.787	112.986	116.162	128	118.603	113.772	133.436	124.5	128.916	0.626951	1	26.9519	12.7385	129.609	6.34747	0.048974
10415021	Abhd4	abhydrolase domain containing 4	442.643	541.193	413.001	471.136	497.999	477.713	471.136	512	398.932	497.999	388.023	508.463	474.413	424.612	372.217	461.44	401.707	501.463	552.565	491.143	501.463	467.882	430.539	471.136	465.451	0.898444	1	24	22.4979	465.451	16.378	0.0351875
10590452	Abhd5	abhydrolase domain containing 5	433.534	497.999	439.586	481.036	418.766	494.559	639.145	604.668	588.134	564.175	461.44	484.382	494.559	474.413	385.343	608.874	522.758	458.253	537.455	552.565	501.463	533.742	410.148	467.882	502.287	0.00601602	0.0500296	21.3315	12.076	505.942	58.2954	0.115221
10412607	Abhd6	abhydrolase domain containing 6	639.145	675.588	504.951	596.344	639.145	548.748	588.134	596.344	548.748	625.992	580.037	719.076	617.374	530.056	487.751	630.346	491.143	568.1	639.145	504.951	604.668	508.463	560.278	584.071	582.858	0.93077	1	22.8939	15.6428	581.989	24.2483	0.0416645
10579500	Abhd8	abhydrolase domain containing 8	79.8932	64.8934	70.0348	71.0124	74.028	71.5064	78.249	67.1819	70.5219	76.1093	85.6274	68.1197	73.0089	68.1197	72.0037	80.4489	72.5046	78.7932	75.5835	76.6386	66.7178	73.5167	81.5719	74.028	73.7547	0.999946	1	21.3333	8.88205	73.8179	0.62275	0.0084363
10390186	Abi3	ABI gene family, member 3	146.018	156.498	143.013	157.586	144.007	141.044	139.102	135.298	114.563	125.366	130.69	141.044	135.298	139.102	146.018	172.446	139.102	135.298	135.298	128	121.938	137.187	120.259	143.013	138.633	6.37671e-07	2.85221e-05	23.7868	22.866	138.624	13.3086	0.0960056
10436304	Abi3bp	ABI gene family, member 3 (NESH) binding protein	714.109	648.067	749.612	765.363	572.051	685.019	625.992	560.278	504.951	680.287	608.874	680.287	675.588	739.292	724.077	666.287	689.784	694.581	592.224	608.874	657.114	897.644	749.612	770.686	677.527	0.00203953	0.0206659	20.0539	4.34577	673.591	65.6473	0.0974586
10480423	Abi1	abl-interactor 1	689.784	749.612	729.114	754.826	661.685	744.434	786.88	770.686	729.114	749.612	729.114	760.076	744.434	814.629	744.434	734.185	803.414	765.363	765.363	820.296	781.445	910.175	826.001	781.445	764.422	0.993917	1	23.7457	11.7824	764.408	10.5576	0.0138115
10346764	Abi2	abl-interactor 2	229.126	221.322	222.861	245.572	276.282	240.518	254.232	233.941	207.937	257.781	224.411	249	224.411	254.232	238.856	238.856	232.325	270.597	237.207	233.941	247.28	306.555	261.379	245.572	243.925	0.999257	1	26	5.75939	243.651	5.49927	0.0225703
10368041	Abracl	ABRA C-terminal like	148.056	156.498	138.141	162.017	162.017	155.417	182.278	140.07	128.89	163.144	128.89	158.683	137.187	176.069	147.033	171.255	168.897	156.498	176.069	181.019	157.586	176.069	166.572	159.786	158.256	0.567058	1	27.2407	26.1639	157.127	9.48578	0.0603703
10368947	Aim1	absent in melanoma 1	59.3016	69.551	62.6829	64.8934	86.2229	73.0089	82.1393	70.0348	72.5046	65.3448	62.6829	60.1295	60.9688	109.137	64.4452	60.1295	50.9143	56.1028	60.9688	67.6492	69.551	76.6386	58.4852	55.7152	67.4668	0.999852	1	23.3333	7.23156	67.5012	1.30382	0.0193154
10525893	Aacs	acetoacetyl-CoA synthetase	675.588	786.88	512	541.193	324.034	588.134	568.1	588.134	734.185	724.077	803.414	803.414	760.076	522.758	427.565	719.076	512	556.408	604.668	584.071	617.374	657.114	719.076	765.363	628.946	7.90609e-06	0.000216507	25.0152	14.0263	633.649	126.186	0.199141
10593591	Acat1	acetyl-Coenzyme A acetyltransferase 1	2062.24	2256.7	1992	2320.15	2033.85	2210.26	2256.7	2320.15	1871.53	2194.99	1910.85	2352.53	2225.63	1858.6	1710.26	2385.37	1992	2256.7	2646.74	2164.77	2019.8	2033.85	1978.24	2194.99	2135.37	0.914121	1	22.9078	4.76755	2138.11	69.1175	0.0323265
10447891	Acat2	acetyl-Coenzyme A acetyltransferase 2	765.363	867.067	670.921	734.185	596.344	734.185	657.114	792.353	699.413	719.076	826.001	885.286	831.746	724.077	652.575	739.292	630.346	675.588	749.612	685.019	724.077	760.076	781.445	855.13	739.845	0.00014928	0.00235069	24.1598	15.6489	740.324	74.5581	0.10071
10447885	Acat3	acetyl-Coenzyme A acetyltransferase 3	67.1819	59.3016	50.9143	60.1295	50.2134	56.1028	61.8199	75.0614	54.9482	73.0089	63.1189	69.0706	75.5835	61.3929	44.6318	55.3304	41.0696	63.5579	61.8199	58.4852	66.7178	103.25	69.551	81.0084	63.4696	0.000484603	0.00628279	24.1209	12.7519	63.4975	11.5376	0.181702
10590137	Acaa1a	acetyl-Coenzyme A acyltransferase 1A	210.839	245.572	216.767	205.074	200.854	224.411	227.544	230.72	250.732	209.383	203.657	198.088	176.069	182.278	186.108	219.793	221.322	259.574	237.207	237.207	229.126	191.341	191.341	203.657	214.944	6.92916e-05	0.00122803	21.65	7.6833	216.309	15.323	0.0708387
10597592	Acaa1b	acetyl-Coenzyme A acyltransferase 1B	83.2859	83.2859	67.6492	58.892	63.5579	71.5064	101.125	86.8227	78.7932	70.0348	75.0614	70.5219	61.8199	47.5048	71.0124	69.551	53.0765	71.0124	66.7178	70.0348	59.7141	45.8866	68.1197	56.8859	68.828	0.266933	0.972955	20.7259	12.772	69.4456	8.168	0.117617
10456699	Acaa2	acetyl-Coenzyme A acyltransferase 2 (mitochondrial 3-oxoacyl-Coenzyme A thiolase)	5955.47	6295.04	5712.87	5955.47	6841.04	6165.49	5996.9	6295.04	5404.7	5752.61	5634.22	6472.02	6208.38	5442.3	5042.77	6165.49	5077.84	5832.91	6608.01	5832.91	5832.91	5712.87	5404.7	6038.61	5903.36	0.995449	1	26.6667	0.107879	5891.33	117.263	0.0199044
10379820	Acaca	acetyl-Coenzyme A carboxylase alpha	1858.6	2005.85	1686.71	1652	1758.34	1978.24	1448.15	1428.22	1296.13	1520.15	1758.34	1937.53	1910.85	1710.26	1314.23	2288.2	1428.22	1675.06	2179.83	1260.69	1428.22	1052.79	1710.26	1734.13	1667.54	0.675713	1	24.4053	20.9493	1668.9	182.891	0.109588
10394538	Gm5182; Acaca	acetyl-Coenzyme A carboxylase alpha pseudogene; acetyl-Coenzyme A carboxylase alpha	2610.3	2856.44	2401.97	2486.67	2592.27	2896.31	2385.37	2091.03	2005.85	2256.7	2062.24	2610.3	2683.69	2418.67	1807.78	3104.19	2194.99	2574.36	2936.74	1937.53	2241.11	1758.34	2134.97	2435.5	2395.14	0.613137	1	26.5001	20.9175	2396.14	205.929	0.0859418
10524460	Acacb	acetyl-Coenzyme A carboxylase beta	1176.27	1499.22	1144.1	1144.1	1305.15	1408.55	1552.09	1562.89	1640.59	1509.65	1408.55	1428.22	1408.55	1024	955.426	1379.57	1200.98	1428.22	1584.71	1398.83	1418.35	1448.15	1287.18	1408.55	1363.41	2.55765e-05	0.000564607	22.8888	11.0403	1366.67	194.723	0.142481
10526559	Ache	acetylcholinesterase	66.257	51.2685	54.1917	82.7106	50.5626	58.0812	58.4852	53.0765	67.6492	56.1028	65.7993	56.8859	56.493	66.257	58.892	58.892	53.0765	45.8866	60.5477	56.8859	56.8859	49.5221	44.3235	53.0765	57.5754	0.999989	1	26.4742	14.2145	57.6831	1.0998	0.0190663
10371578	Ascl1	achaete-scute complex homolog 1 (Drosophila)	124.5	105.42	99.7331	102.537	125.366	99.7331	97.6806	89.8845	97.6806	106.891	121.095	119.428	102.537	82.7106	133.436	127.116	102.537	76.6386	101.829	103.25	106.891	102.537	100.427	108.383	105.76	0.848825	1	24.2438	18.088	105.823	6.56397	0.0620275
10569389	Ascl2	achaete-scute complex homolog 2 (Drosophila)	60.5477	55.3304	55.3304	56.8859	73.0089	55.3304	64.8934	58.4852	67.1819	64.4452	64.4452	57.2816	60.5477	51.6251	73.0089	53.0765	51.6251	53.8174	53.8174	56.1028	63.1189	53.8174	54.5686	63.5579	59.2437	0.981486	1	26.6667	6.78681	59.1868	2.63703	0.0445544
10350197	Ascl5	achaete-scute complex homolog 5 (Drosophila)	71.5064	51.2685	61.8199	59.7141	61.8199	61.8199	51.9842	59.7141	71.0124	61.8199	65.7993	67.1819	59.3016	60.5477	86.2229	64.4452	68.1197	58.4852	65.3448	69.0706	68.5935	50.2134	62.6829	60.1295	63.2757	0.998912	1	26	17.5366	63.4364	2.42832	0.0382795
10432986	Aaas	achalasia, adrenocortical insufficiency, alacrimia	245.572	270.597	224.411	265.028	319.573	259.574	249	242.191	229.126	259.574	252.476	250.732	249	261.379	230.72	274.374	212.306	263.197	263.197	235.568	272.479	280.139	263.197	265.028	255.768	1	1	21.3333	3.98383	255.81	4.46044	0.0174365
10399820	Acp1	acid phosphatase 1, soluble	259.574	270.597	302.334	298.172	257.781	266.871	266.871	284.05	240.518	247.28	261.379	294.067	263.197	280.139	292.036	233.941	265.028	274.374	270.597	266.871	288.015	206.5	276.282	276.282	268.448	0.938126	1	23.9107	22.1641	268.44	9.38772	0.0349714
10473847	Acp2	acid phosphatase 2, lysosomal	401.707	410.148	398.932	396.177	382.681	415.873	448.822	418.766	344.892	413.001	369.646	415.873	407.315	393.44	342.509	413.001	354.588	367.093	369.646	367.093	401.707	430.539	396.177	404.501	394.339	0.962878	1	24.6667	19.2698	394.284	2.66847	0.00676788
10591739	Acp5	acid phosphatase 5, tartrate resistant	652.575	760.076	588.134	657.114	533.742	714.109	786.88	760.076	754.826	724.077	685.019	704.277	776.047	604.668	519.147	826.001	666.287	643.591	754.826	719.076	704.277	634.73	613.109	652.575	684.802	0.310786	1	20.7205	13.1251	688.464	55.5487	0.080685
10494551	Acp6	acid phosphatase 6, lysophosphatidic	359.538	364.557	324.034	326.288	302.334	385.343	364.557	385.343	382.681	388.023	364.557	377.413	382.681	335.461	300.246	380.038	286.026	377.413	372.217	352.139	421.679	362.039	359.538	347.291	358.393	0.016392	0.112723	21.8875	13.1538	358.74	29.7088	0.0828142
10562741	Acpt	acid phosphatase, testicular	67.1819	60.9688	60.9688	54.1917	64.4452	64	53.8174	71.0124	65.3448	62.6829	66.257	58.4852	58.892	56.1028	76.1093	61.3929	59.7141	51.9842	65.3448	66.257	62.6829	53.0765	57.2816	56.493	61.4453	0.998896	1	22	13.891	61.4325	1.43864	0.0234182
10426782	Asic1	acid-sensing (proton-gated) ion channel 1	57.68	44.9422	47.5048	50.9143	50.5626	52.7098	44.6318	47.1766	56.8859	49.18	62.6829	50.2134	55.7152	51.2685	58.0812	46.5271	52.3457	50.9143	51.9842	53.0765	59.3016	49.18	58.892	49.18	52.148	0.874131	1	23.7798	15.6981	52.1305	2.04755	0.0392774
10347650	Asic4	acid-sensing (proton-gated) ion channel family member 4	54.1917	56.1028	56.493	52.3457	58.0812	53.0765	50.5626	58.4852	62.6829	56.8859	63.5579	59.3016	59.7141	48.1679	60.9688	54.9482	57.68	46.2057	57.68	58.892	58.0812	48.8403	53.4456	55.7152	55.9211	0.946791	1	26	11.8214	56.0362	1.97743	0.0352884
10492709	Asic5	acid-sensing (proton-gated) ion channel family member 5	68.5935	59.7141	68.1197	62.6829	66.7178	59.7141	55.7152	59.7141	75.5835	64.4452	74.028	53.4456	72.5046	59.3016	72.5046	60.9688	68.5935	61.3929	68.5935	66.257	64	56.8859	69.0706	74.5429	65.1287	0.97433	1	26.2996	14.0021	65.3217	2.12811	0.032579
10586064	Anp32a	acidic (leucine-rich) nuclear phosphoprotein 32 family, member A	814.629	910.175	861.078	1038.29	910.175	1097.5	837.532	814.629	630.346	657.114	734.185	962.071	948.826	770.686	770.686	975.501	873.098	1002.93	1060.11	689.784	689.784	689.784	826.001	891.444	852.348	0.0182771	0.122539	22.9153	2.0562	854.015	118.397	0.138635
10504730	Anp32b	acidic (leucine-rich) nuclear phosphoprotein 32 family, member B	328.557	367.093	401.707	413.001	344.892	382.681	390.722	372.217	333.144	374.806	362.039	369.646	333.144	380.038	377.413	347.291	398.932	398.932	401.707	359.538	380.038	427.565	415.873	396.177	377.381	0.866285	1	26.8711	2.87196	376.361	10.4472	0.0277585
10494322	Anp32e	acidic (leucine-rich) nuclear phosphoprotein 32 family, member E	166.572	194.012	182.278	181.019	158.683	184.823	186.108	183.546	170.072	194.012	174.853	209.383	165.421	207.937	151.167	172.446	159.786	203.657	157.586	181.019	164.279	191.341	209.383	210.839	181.676	0.797764	1	23.9962	9.55549	181.676	0.163656	0.000900811
10385081	Anp32-ps	acidic (leucine-rich) nuclear phosphoprotein 32 family, pseudogene	167.73	178.527	200.854	147.033	215.269	150.123	149.086	122.786	121.095	136.239	115.36	188.706	168.897	173.645	116.162	137.187	145.009	140.07	138.141	104.691	116.162	110.661	144.007	146.018	147.228	0.00403923	0.0363589	22.5874	22.5766	146.736	21.0868	0.143705
10367626	Armt1	acidic residue methyltransferase 1	106.891	137.187	92.4115	112.206	102.537	110.661	118.603	107.635	102.537	112.206	101.829	120.259	106.153	106.891	97.0059	119.428	93.0542	116.162	100.427	99.0442	101.829	115.36	108.383	109.137	108.243	0.994039	1	24.4856	16.3629	108.292	2.40072	0.0221689
10395058	Adi1	acireductone dioxygenase 1	354.588	340.144	302.334	340.144	324.034	308.687	284.05	308.687	240.518	317.365	326.288	364.557	377.413	315.173	310.834	296.112	250.732	312.996	328.557	296.112	308.687	312.996	364.557	377.413	319.291	0.00015418	0.0024157	21.6728	19.6522	316.409	31.7939	0.100484
10503966	Aco1	aconitase 1	1120.56	1287.18	1016.93	1105.13	1217.75	1251.98	1296.13	1296.13	1160.07	1128.35	1192.69	1269.46	1097.5	1060.11	968.763	1260.69	982.286	1136.2	1243.34	1082.39	1128.35	1031.12	1031.12	1067.48	1142.99	0.581813	1	23.833	9.70593	1143.15	60.2998	0.0527487
10425611	Aco2	aconitase 2, mitochondrial	8079.22	8599.28	8192	8306.36	8964.45	8599.28	8422.31	8599.28	8192	8192	8135.41	8539.88	8248.98	7590.61	7231.1	8135.41	7281.4	7643.41	9089.59	8135.41	8306.36	7643.41	7750.1	8192	8169.55	0.737968	1	26	2.2618	8153.65	196.947	0.0241544
10426284	Acr	acrosin prepropeptide	47.8352	47.1766	45.2548	45.2548	67.1819	59.3016	45.8866	51.6251	52.7098	49.18	51.6251	42.5179	48.8403	41.9326	50.5626	48.1679	45.8866	48.5029	57.68	48.8403	51.9842	45.5696	45.2548	45.5696	49.3475	0.0823542	0.407133	23.9804	5.96258	49.3508	4.04521	0.0819686
10459262	Ablim3	actin binding LIM protein family, member 3	249	388.023	280.139	286.026	319.573	247.28	270.597	286.026	230.72	265.028	270.597	276.282	229.126	233.941	207.937	254.232	192.672	324.034	321.795	202.251	259.574	250.732	257.781	270.597	265.582	0.999995	1	26	2.34786	264.905	8.3914	0.031677
10521440	Afap1	actin filament associated protein 1	243.875	268.727	249	278.204	209.383	266.871	276.282	259.574	257.781	259.574	288.015	272.479	221.322	278.204	243.875	292.036	266.871	280.139	247.28	272.479	257.781	268.727	294.067	274.374	263.622	0.999984	1	25.3425	11.2128	263.681	2.38432	0.00904243
10459241	Afap1l1	actin filament associated protein 1-like 1	118.603	140.07	126.238	112.986	144.007	138.141	130.69	143.013	124.5	115.36	106.891	119.428	117.784	108.383	101.125	108.383	99.0442	124.5	127.116	112.986	126.238	112.986	95.6704	108.383	119.272	0.134889	0.592064	27.3677	0.265199	118.076	9.37632	0.0794091
10468668	Afap1l2	actin filament associated protein 1-like 2	59.3016	55.3304	57.2816	64	47.5048	67.1819	56.493	53.8174	51.6251	48.5029	52.3457	52.3457	63.5579	64.8934	58.4852	71.0124	59.7141	56.8859	62.6829	60.9688	46.5271	52.3457	63.5579	56.493	57.6189	0.0557414	0.298335	22.5459	2.34241	57.6898	5.37872	0.0932352
10527430	Arpc1a	actin related protein 2/3 complex, subunit 1A	347.291	407.315	347.291	369.646	380.038	380.038	396.177	410.148	340.144	364.557	354.588	388.023	372.217	388.023	333.144	374.806	340.144	377.413	396.177	385.343	380.038	407.315	344.892	362.039	372.783	0.864405	1	26.6653	1.52796	371.684	10.5646	0.0284237
10527441	Arpc1b	actin related protein 2/3 complex, subunit 1B	1858.6	1858.6	1807.78	1937.53	1176.27	1871.53	1807.78	1820.35	1595.73	1964.57	1686.71	1820.35	1833.01	1807.78	1746.2	1871.53	1858.6	1884.54	1910.85	1937.53	1910.85	2368.9	1964.57	2019.8	1846.66	0.976629	1	23.4761	15.1332	1845.5	65.7168	0.0356091
10347297	Arpc2	actin related protein 2/3 complex, subunit 2	1795.29	1807.78	2005.85	1964.57	1770.57	1992	1964.57	2019.8	1858.6	2033.85	1978.24	1910.85	1845.76	2272.4	1978.24	1884.54	2134.97	1858.6	2033.85	2091.03	2134.97	2149.82	2164.77	1937.53	1982.85	0.99943	1	24.0894	10.5447	1982.85	17.2552	0.00870224
10525397	Arpc3	actin related protein 2/3 complex, subunit 3	247.28	337.794	256	276.282	243.875	272.479	304.437	290.018	256	266.871	221.322	261.379	250.732	270.597	237.207	268.727	252.476	286.026	268.727	280.139	292.036	290.018	233.941	254.232	267.441	0.648169	1	27.4211	27.1632	265.531	14.7528	0.0555596
10350684	Arpc5	actin related protein 2/3 complex, subunit 5	770.686	724.077	792.353	809.002	867.067	739.292	709.176	809.002	572.051	689.784	680.287	803.414	855.13	792.353	689.784	699.413	634.73	699.413	855.13	797.865	831.746	922.88	734.185	831.746	762.94	0.996316	1	21.3333	2.57362	762.213	22.6563	0.0297244
10471904	Arpc5l	actin related protein 2/3 complex, subunit 5-like	74.028	109.896	79.8932	77.7085	70.0348	99.7331	82.1393	90.5097	75.5835	76.1093	78.249	85.6274	88.0347	86.8227	67.1819	102.537	80.4489	91.1392	83.2859	80.4489	72.5046	75.5835	78.7932	81.0084	82.8042	0.984693	1	23.8277	23.5164	82.8068	3.49461	0.042202
10497617	Actrt3	actin related protein T3	79.3413	77.7085	81.5719	73.0089	85.0359	85.6274	76.1093	76.6386	85.0359	68.1197	74.5429	77.1717	81.0084	73.0089	89.2636	81.0084	86.8227	68.5935	77.7085	81.0084	81.0084	65.7993	77.1717	72.5046	78.1174	0.793005	1	22.745	2.32115	78.1688	3.23931	0.0414399
10468691	Ablim1	actin-binding LIM protein 1	455.087	537.455	508.463	508.463	564.175	588.134	572.051	608.874	537.455	526.394	477.713	484.382	508.463	544.958	448.822	471.136	464.65	552.565	568.1	494.559	526.394	588.134	501.463	471.136	521.209	0.00304004	0.028651	26.9367	3.00238	516.844	45.2219	0.0874962
10521415	Ablim2	actin-binding LIM protein 2	113.772	118.603	133.436	114.563	135.298	125.366	118.603	110.661	128	116.162	111.43	115.36	121.095	104.691	126.238	121.095	108.383	108.383	126.238	120.259	112.986	91.7731	105.42	113.772	116.733	0.833963	1	25.1201	1.98334	116.558	3.97448	0.0340987
10428370	Abra	actin-binding Rho activating protein	90.5097	128.89	143.013	109.137	74.028	102.537	111.43	117.784	124.5	137.187	85.6274	107.635	111.43	182.278	109.896	100.427	142.025	104.691	72.0037	111.43	109.896	134.364	108.383	137.187	114.845	0.902488	1	24.0306	16.6748	114.858	9.50724	0.0827741
10477555	Actl10	actin-like 10	112.986	111.43	106.891	112.986	112.206	108.383	112.206	106.891	116.162	119.428	121.938	105.42	105.42	104.691	138.141	113.772	126.238	81.5719	101.125	120.259	119.428	95.0095	94.3532	114.563	110.896	0.999954	1	26	8.06676	110.906	1.25367	0.0113038
10491385	Actl6a	actin-like 6A	407.315	436.549	401.707	474.413	436.549	404.501	385.343	415.873	330.842	369.646	388.023	436.549	436.549	436.549	374.806	377.413	404.501	407.315	413.001	347.291	372.217	413.001	413.001	439.586	405.106	0.00786097	0.0619821	21.1041	2.73249	403.935	28.0398	0.0694167
10513016	Actl7b	actin-like 7b	72.5046	70.5219	69.551	56.1028	70.0348	58.4852	64.4452	61.3929	68.5935	69.551	73.0089	64.8934	69.0706	64	84.4485	70.5219	70.5219	64	64.8934	74.5429	69.551	66.7178	68.1197	63.5579	67.8763	0.949087	1	26	17.7834	68.0654	2.9881	0.0439004
10506424	LOC102642973; Gm12715; Gm22801	actin-like; predicted gene 12715 [Source:MGI Symbol;Acc:MGI:3650759]; predicted gene, 22801 [Source:MGI Symbol;Acc:MGI:5452578]	4451.27	4938.99	4973.34	4672.57	3821.7	4803.93	4870.99	5330.3	4837.35	4938.99	4482.23	4737.79	4389.98	5184.54	4837.35	4269.94	5256.91	4359.66	4544.8	5595.3	5113.16	5595.3	5007.93	5042.77	4835.71	0.932817	1	24.046	11.3788	4835.75	183.26	0.0378969
10564849	Arpin	actin-related protein 2/3 complex inhibitor	280.139	294.067	282.088	317.365	288.015	333.144	310.834	315.173	206.5	300.246	302.334	288.015	317.365	282.088	268.727	310.834	310.834	315.173	340.144	292.036	300.246	335.461	344.892	347.291	303.459	0.998711	1	24	5.23082	303.459	2.96232	0.00976186
10582592	Acta1	actin, alpha 1, skeletal muscle	222.861	222.861	300.246	184.823	568.1	222.861	714.109	837.532	2272.4	2452.44	424.612	232.325	186.108	2091.03	230.72	330.842	249	1428.22	600.491	227.544	843.357	675.588	1067.48	3281.18	827.78	0.371746	1	26.6667	8.34838	836.062	493.591	0.590375
10467124	Acta2	actin, alpha 2, smooth muscle, aorta	8422.31	8306.36	9089.59	9152.82	7131.55	9152.82	8902.53	8422.31	8306.36	9280.58	9152.82	9089.59	8306.36	9877.98	9674.69	8841.04	10960.3	7967.99	8659.09	9345.14	9152.82	9674.69	10155.7	9475.59	9020.87	0.970251	1	25.1294	21.0284	9023.39	193.053	0.0213947
10485982	Actc1	actin, alpha, cardiac muscle 1	4770.75	4904.87	6427.31	3640.7	3104.19	6338.83	6208.38	5442.3	4096	4973.34	2521.38	5077.84	6295.04	6251.56	2574.36	4482.23	3956.48	3492.39	4938.99	3769.09	2521.38	1606.83	1287.18	2957.17	4234.94	0.996964	1	24.1645	0.816969	4233.84	304.284	0.0718694
10535381	Actb	actin, beta	10513.8	10587	11190.6	10441.2	9152.82	10660.6	10297.5	10587	9410.14	10441.2	10015.9	10513.8	9946.68	10809.4	10809.4	10297.5	11505.2	9152.82	10085.5	10884.6	10226.3	10960.3	10513.8	10884.6	10412	0.924056	1	24.5655	19.7551	10415.9	248.304	0.023839
10602675	Gm4750	actin, beta pseudogene	1408.55	1389.16	1541.37	1478.58	1192.69	1468.37	1323.37	1398.83	1418.35	1428.22	1428.22	1438.15	1370.04	1438.15	1478.58	1351.18	1722.16	1234.75	1305.15	1448.15	1389.16	1520.15	1509.65	1499.22	1424.18	0.93614	1	22.8639	19.7047	1422.37	42.0389	0.0295555
10407141	Actbl2	actin, beta-like 2	52.3457	48.1679	55.7152	53.0765	52.7098	48.5029	46.8507	54.1917	63.5579	47.8352	53.8174	53.8174	55.7152	53.0765	54.5686	47.5048	52.3457	50.5626	59.7141	54.5686	52.7098	49.8665	62.2499	53.0765	53.1895	0.983906	1	23.5565	15.3628	53.1703	1.2075	0.0227101
10545707	Actg2	actin, gamma 2, smooth muscle, enteric	685.019	648.067	809.002	719.076	433.534	729.114	786.88	685.019	680.287	948.826	734.185	809.002	704.277	1120.56	935.763	699.413	1209.34	744.434	643.591	935.763	861.078	910.175	1045.52	873.098	806.292	0.968661	1	24.7789	19.1364	807.624	55.2993	0.0684715
10393754	Actg1	actin, gamma, cytoplasmic 1	4608.24	5148.73	5184.54	4870.99	3956.48	5007.93	5077.84	5556.65	5042.77	5148.73	4672.57	4973.34	4608.24	5442.3	4973.34	4420.52	5442.3	4576.41	4803.93	5832.91	5330.3	5832.91	5184.54	5184.54	5036.71	0.911692	1	23.2926	11.1144	5037.9	194.525	0.0386124
10571653	Actg-ps1; Gm23812; Gm23374	actin, gamma, pseudogene 1 [Source:MGI Symbol;Acc:MGI:87907]; predicted gene, 23812 [Source:MGI Symbol;Acc:MGI:5453589]; predicted gene, 23374 [Source:MGI Symbol;Acc:MGI:5453151]	4451.27	4705.07	4705.07	4482.23	3516.68	4705.07	4608.24	5148.73	4608.24	4737.79	4389.98	4640.29	4124.49	4973.34	4482.23	4153.18	5007.93	4269.94	4420.52	5007.93	4803.93	5148.73	4870.99	4803.93	4615.24	0.885969	1	23.9308	11.6571	4615.16	182.024	0.0394405
10407742	Actn2	actinin alpha 2	497.999	634.73	855.13	413.001	315.173	885.286	929.3	760.076	776.047	837.532	300.246	584.071	826.001	897.644	247.28	504.951	484.382	600.491	639.145	474.413	418.766	308.687	326.288	739.292	593.997	0.998513	1	23.3333	8.75336	594.934	45.4033	0.0763165
10464836	Actn3	actinin alpha 3	72.5046	61.3929	64.8934	66.7178	157.586	63.5579	125.366	130.69	369.646	393.44	89.8845	72.0037	71.0124	364.557	73.5167	97.6806	69.0706	213.783	97.0059	77.7085	158.683	93.0542	187.403	592.224	156.808	0.347426	1	26.6667	9.5503	160.351	78.6702	0.490611
10561527	Actn4	actinin alpha 4	2646.74	2759.13	2856.44	2936.74	2574.36	3082.75	2896.31	2876.3	2592.27	2797.65	2778.33	2759.13	2556.58	3061.45	2856.44	2836.7	3444.31	2740.08	2702.35	3147.52	2856.44	3061.45	3169.41	2916.45	2871.06	0.950997	1	24.5741	0.478434	2869.98	75.0434	0.0261477
10401244	Actn1	actinin, alpha 1	1964.57	1722.16	2033.85	1897.65	1152.06	1964.57	1964.57	1758.34	1820.35	2320.15	2241.11	2120.22	1795.29	2452.44	2288.2	2005.85	2876.3	1845.76	1734.13	2352.53	2288.2	2610.3	2836.7	2336.28	2099.23	0.840374	1	24.2108	16.5304	2100.57	150.522	0.0716578
10439895	Alcam	activated leukocyte cell adhesion molecule	288.015	257.781	282.088	292.036	249	265.028	243.875	221.322	200.854	304.437	280.139	302.334	288.015	385.343	357.054	286.026	330.842	288.015	256	265.028	284.05	407.315	367.093	352.139	293.909	0.00644326	0.0529266	20.3368	3.86675	291.692	38.9401	0.133497
10363403	Ascc1	activating signal cointegrator 1 complex subunit 1	111.43	145.009	113.772	113.772	121.095	133.436	123.64	126.238	106.891	120.259	114.563	123.64	107.635	112.986	101.829	135.298	107.635	130.69	145.009	124.5	127.116	132.514	111.43	122.786	121.382	0.645759	1	24.991	20.9183	121.339	3.16018	0.0260442
10373924	Ascc2	activating signal cointegrator 1 complex subunit 2	221.322	245.572	229.126	232.325	206.5	237.207	266.871	238.856	205.074	224.411	222.861	225.972	252.476	265.028	206.5	238.856	233.941	238.856	221.322	232.325	230.72	250.732	233.941	224.411	232.717	0.999939	1	23.3333	1.29217	232.735	2.15824	0.00927337
10363007	Ascc3	activating signal cointegrator 1 complex subunit 3	245.572	266.871	235.568	268.727	230.72	261.379	261.379	247.28	207.937	229.126	222.861	243.875	245.572	300.246	205.074	256	272.479	242.191	233.941	219.793	215.269	245.572	254.232	242.191	243.911	0.552341	1	21.569	3.2097	243.893	14.5676	0.0597297
10426875	Atf1	activating transcription factor 1	306.555	333.144	276.282	263.197	310.834	315.173	340.144	328.557	284.05	282.088	330.842	292.036	308.687	342.509	213.783	317.365	256	284.05	274.374	302.334	274.374	304.437	312.996	272.479	296.929	0.937312	1	26	8.16266	296.841	13.3529	0.0449835
10483737	Atf2	activating transcription factor 2	1128.35	1144.1	1074.91	1217.75	1341.84	1045.52	1168.14	1296.13	1176.27	1168.14	1067.48	1184.45	1105.13	1089.92	903.888	1024	1024	1152.06	1128.35	1128.35	1192.69	1234.75	1082.39	1136.2	1133.95	0.185916	0.751747	26.6667	5.31958	1129.68	77.5404	0.0686395
10361091	Atf3	activating transcription factor 3	154.343	298.172	256	286.026	104.691	176.069	324.034	319.573	369.646	187.403	91.7731	177.294	176.069	300.246	172.446	91.1392	326.288	304.437	116.162	410.148	427.565	308.687	131.599	117.784	234.483	0.701288	1	24.647	5.50863	232.97	59.9862	0.257485
10425364	Atf4	activating transcription factor 4	227.544	254.232	265.028	274.374	254.232	276.282	321.795	300.246	304.437	237.207	256	270.597	230.72	272.479	270.597	276.282	261.379	270.597	210.839	298.172	263.197	284.05	276.282	254.232	267.117	0.504099	1	26.2333	4.3393	265.962	16.1304	0.0606492
10562905	Atf5	activating transcription factor 5	181.019	192.672	188.706	199.466	221.322	174.853	206.5	165.421	176.069	158.683	181.019	177.294	174.853	174.853	199.466	192.672	206.5	164.279	170.072	158.683	177.294	165.421	162.017	172.446	180.899	0.00201882	0.0205114	22.6824	1.68318	180.98	14.2947	0.0789849
10359982	Atf6	activating transcription factor 6	481.036	541.193	526.394	504.951	568.1	537.455	544.958	530.056	433.534	455.087	436.549	474.413	501.463	544.958	413.001	471.136	464.65	533.742	467.882	501.463	467.882	508.463	477.713	477.713	494.325	0.622491	1	27.1142	25.2695	491.994	22.2023	0.0451271
10444439	Atf6b	activating transcription factor 6 beta	165.421	176.069	182.278	176.069	143.013	187.403	187.403	181.019	158.683	176.069	173.645	176.069	172.446	179.769	176.069	191.341	206.5	158.683	160.898	190.019	174.853	177.294	172.446	178.527	175.916	0.993766	1	21.3333	5.93499	176.157	3.82557	0.0217168
10433034	Atf7	activating transcription factor 7	689.784	754.826	714.109	729.114	719.076	776.047	744.434	709.176	634.73	680.287	719.076	709.176	729.114	714.109	714.109	699.413	704.277	843.357	765.363	680.287	729.114	744.434	749.612	760.076	725.546	0.830304	1	26.991	0.78736	723.717	15.8227	0.0218632
10542378	Atf7ip	activating transcription factor 7 interacting protein	910.175	849.223	855.13	885.286	849.223	916.506	809.002	786.88	765.363	837.532	903.888	873.098	922.88	935.763	849.223	916.506	826.001	849.223	843.357	809.002	803.414	891.444	916.506	942.272	864.454	5.42553e-05	0.00105511	21.7042	1.21491	862.191	50.4303	0.0584908
10408168	Abt1	activator of basal transcription 1	124.5	115.36	111.43	121.938	95.0095	109.896	118.603	121.938	118.603	109.896	119.428	117.784	116.162	124.5	122.786	132.514	119.428	106.891	117.784	113.772	120.259	127.116	117.784	116.97	117.515	0.930438	1	26.6275	17.6981	117.765	3.4142	0.0289917
10524396	Aym1	activator of yeast meiotic promoters 1	77.7085	70.0348	74.5429	60.5477	58.892	68.5935	56.1028	66.7178	83.2859	73.0089	90.5097	76.1093	80.4489	62.6829	94.3532	77.1717	83.8652	49.5221	72.0037	80.4489	86.8227	57.2816	67.6492	76.1093	72.6839	0.639885	1	27.2407	13.1951	73.504	6.67604	0.0908255
10388545	Abr	active BCR-related gene	128.89	139.102	135.298	134.364	118.603	144.007	138.141	137.187	139.102	160.898	154.343	145.009	135.298	154.343	128.89	141.044	126.238	117.784	145.009	148.056	149.086	162.017	154.343	148.056	141.046	0.000147342	0.00232978	24.2412	13.5408	141.117	10.4044	0.0737291
10482824	Acvr1	activin A receptor, type 1	247.28	242.191	245.572	263.197	254.232	242.191	250.732	252.476	227.544	252.476	250.732	245.572	237.207	268.727	221.322	240.518	259.574	265.028	225.972	247.28	245.572	315.173	286.026	300.246	253.618	0.72171	1	22.7205	2.71535	253.544	3.54783	0.013993
10427015	Acvr1b	activin A receptor, type 1B	138.141	143.013	123.64	143.013	110.661	140.07	163.144	152.219	133.436	151.167	164.279	129.787	148.056	139.102	119.428	145.009	153.277	137.187	145.009	147.033	154.343	186.108	151.167	145.009	144.304	0.131332	0.580827	24.642	9.94286	144.286	10.1827	0.0705726
10482814	Acvr1c	activin A receptor, type IC	421.679	560.278	501.463	548.748	600.491	537.455	560.278	544.958	487.751	464.65	413.001	484.382	484.382	421.679	330.842	515.561	458.253	508.463	421.679	407.315	385.343	430.539	367.093	427.565	470.16	0.278433	1	23.5376	3.82233	470.779	36.2238	0.0769445
10426999	Acvrl1	activin A receptor, type II-like 1	274.374	290.018	288.015	304.437	229.126	304.437	304.437	321.795	292.036	296.112	300.246	304.437	300.246	284.05	321.795	308.687	284.05	290.018	276.282	317.365	284.05	337.794	335.461	300.246	297.896	0.955462	1	26.1122	11.9751	298.477	8.92565	0.029904
10471953	Acvr2a	activin receptor IIA	243.875	218.275	238.856	252.476	276.282	216.767	229.126	237.207	221.322	222.861	219.793	237.207	235.568	238.856	192.672	207.937	202.251	249	205.074	216.767	229.126	229.126	225.972	202.251	227.027	0.999942	1	23.3333	21.7546	227.046	1.48064	0.00652132
10590169	Acvr2b	activin receptor IIB	72.5046	73.5167	61.3929	59.7141	68.5935	72.5046	65.3448	67.1819	71.5064	72.5046	74.028	64.8934	71.5064	66.7178	73.0089	70.5219	66.7178	58.0812	74.028	77.1717	66.7178	64	56.1028	64.4452	68.0294	0.997056	1	23.3333	12.1638	68.0252	1.69069	0.0248539
10429491	Arc	activity regulated cytoskeletal-associated protein	61.3929	58.0812	56.8859	56.1028	54.9482	64.4452	58.892	64.8934	62.2499	63.1189	56.8859	54.5686	58.892	64	65.7993	64.4452	64.8934	49.8665	54.5686	71.0124	69.0706	49.8665	52.3457	53.0765	59.5959	0.98327	1	22.0812	9.04318	59.7634	2.29869	0.0384632
10593723	Acsbg1	acyl-CoA synthetase bubblegum family member 1	64.4452	62.6829	60.1295	65.3448	71.0124	60.9688	64	54.9482	70.5219	63.1189	66.257	63.1189	67.1819	75.0614	75.0614	64.4452	58.4852	48.1679	59.3016	56.1028	67.1819	53.0765	61.8199	60.9688	63.0585	0.563794	1	25.1243	9.86209	63.055	1.10917	0.0175905
10390032	Acsf2	acyl-CoA synthetase family member 2	347.291	430.539	300.246	308.687	372.217	396.177	445.722	413.001	359.538	385.343	333.144	385.343	342.509	294.067	278.204	398.932	312.996	410.148	390.722	333.144	359.538	319.573	300.246	315.173	355.521	0.0244693	0.155613	20.1924	12.4737	359.511	37.0893	0.103166
10576160	Acsf3	acyl-CoA synthetase family member 3	192.672	249	191.341	202.251	225.972	257.781	284.05	265.028	237.207	210.839	225.972	250.732	224.411	168.897	177.294	245.572	196.72	230.72	240.518	205.074	222.861	192.672	192.672	188.706	219.957	0.0524035	0.28568	22.2784	9.67246	221.348	23.9559	0.108227
10571657	Acsl1	acyl-CoA synthetase long-chain family member 1	4269.94	4672.57	4451.27	4420.52	5220.6	5042.77	5595.3	6165.49	5873.48	5113.16	4544.8	5077.84	4389.98	4329.55	4124.49	4770.75	4389.98	4420.52	4837.35	5367.37	5220.6	4672.57	4096	4182.07	4802.04	3.82964e-06	0.000120307	23.7262	8.80332	4806.8	662.203	0.137764
10607089	Acsl4	acyl-CoA synthetase long-chain family member 4	243.875	261.379	205.074	238.856	245.572	221.322	237.207	240.518	207.937	247.28	198.088	232.325	247.28	240.518	179.769	212.306	205.074	242.191	225.972	218.275	225.972	265.028	224.411	232.325	229.106	0.976927	1	23.3333	17.4456	228.981	4.47398	0.0195386
10464045	Acsl5	acyl-CoA synthetase long-chain family member 5	556.408	530.056	352.139	380.038	455.087	451.944	497.999	433.534	342.509	445.722	364.557	515.561	464.65	407.315	310.834	556.408	458.253	467.882	508.463	369.646	359.538	306.555	317.365	352.139	425.192	0.852016	1	26.6667	20.4751	425.606	32.0439	0.07529
10556769	Acsm3	acyl-CoA synthetase medium-chain family member 3	1530.73	1663.49	1398.83	1629.26	1418.35	1305.15	1278.29	1478.58	1314.23	1398.83	1314.23	1468.37	1562.89	1398.83	1038.29	1398.83	1105.13	1530.73	1520.15	1418.35	1438.15	1438.15	1278.29	1234.75	1398.37	0.997398	1	23.3333	17.0316	1397.62	27.1661	0.0194374
10556701	Acsm5	acyl-CoA synthetase medium-chain family member 5	121.095	108.383	93.0542	84.4485	80.4489	88.647	94.3532	111.43	101.829	113.772	102.537	99.7331	116.97	72.5046	92.4115	81.5719	71.5064	103.25	99.0442	92.4115	95.0095	113.772	106.153	105.42	97.9065	5.05969e-05	0.000990117	23.1625	13.6973	97.6854	14.58	0.149255
10488482	Acss1	acyl-CoA synthetase short-chain family member 1	995.999	1002.93	891.444	975.501	1530.73	955.426	935.763	955.426	786.88	975.501	786.88	1016.93	1074.91	922.88	709.176	885.286	680.287	879.171	1038.29	922.88	948.826	861.078	685.019	873.098	928.763	0.987096	1	26.27	23.3072	928.041	17.1849	0.0185174
10477649	Acss2	acyl-CoA synthetase short-chain family member 2	910.175	1209.34	754.826	855.13	630.346	1052.79	704.277	729.114	530.056	680.287	734.185	942.272	922.88	843.357	714.109	1045.52	724.077	855.13	935.763	530.056	504.951	512	704.277	922.88	789.491	0.0549113	0.295238	25.5772	20.0858	793.259	141.067	0.177832
10372208	Acss3	acyl-CoA synthetase short-chain family member 3	349.706	491.143	385.343	380.038	430.539	390.722	413.001	382.681	404.501	385.343	340.144	415.873	401.707	321.795	315.173	418.766	342.509	413.001	436.549	342.509	359.538	364.557	302.334	310.834	379.096	0.856235	1	24.9251	2.71371	378.365	19.4293	0.0513505
10427883	Acot10	acyl-CoA thioesterase 10	116.97	105.42	116.97	106.153	118.603	116.97	118.603	106.891	96.3358	99.7331	102.537	108.383	130.69	121.095	105.42	111.43	116.162	103.25	106.891	97.0059	122.786	91.7731	110.661	101.829	109.69	0.828693	1	22.1935	1.61914	109.629	5.47065	0.0499014
10514865	Acot11	acyl-CoA thioesterase 11	401.707	347.291	265.028	284.05	436.549	367.093	349.706	308.687	302.334	374.806	372.217	421.679	352.139	310.834	249	404.501	347.291	319.573	321.795	272.479	364.557	282.088	342.509	333.144	338.794	0.997531	1	26	13.3011	339.848	14.2066	0.0418028
10408331	Acot13	acyl-CoA thioesterase 13	592.224	694.581	625.992	600.491	739.292	694.581	675.588	670.921	544.958	592.224	576.03	709.176	675.588	580.037	494.559	613.109	508.463	680.287	709.176	494.559	600.491	548.748	556.408	617.374	616.452	0.993751	1	26.1433	1.51099	614.992	16.979	0.0276085
10397145	Acot2	acyl-CoA thioesterase 2	1438.15	1509.65	1234.75	1287.18	1389.16	1226.22	1105.13	1675.06	1160.07	1379.57	1024	1629.26	1278.29	1287.18	1234.75	1120.56	929.3	1074.91	1217.75	1152.06	1458.23	1379.57	1074.91	1243.34	1271.21	0.525491	1	20.4113	18.7279	1260.89	99.9547	0.0792731
10397153	Acot4	acyl-CoA thioesterase 4	63.1189	57.2816	58.892	51.6251	63.1189	79.8932	64.8934	74.028	84.4485	65.7993	59.3016	55.7152	58.0812	52.3457	64.4452	48.5029	49.18	65.3448	69.0706	68.5935	95.0095	76.6386	67.1819	54.9482	64.4774	1.64936e-05	0.000400839	25.0056	7.51496	64.2083	12.0957	0.188382
10397172	Acot6	acyl-CoA thioesterase 6	76.1093	88.647	84.4485	85.0359	86.2229	88.647	83.8652	80.4489	85.6274	96.3358	86.2229	83.2859	92.4115	87.4266	83.8652	74.5429	85.6274	90.5097	83.8652	82.1393	87.4266	89.2636	81.5719	82.1393	85.2369	0.995548	1	26.6667	11.6836	85.3111	0.871887	0.0102201
10510687	Acot7	acyl-CoA thioesterase 7	195.361	219.793	212.306	247.28	199.466	200.854	213.783	218.275	206.5	207.937	170.072	200.854	210.839	200.854	182.278	200.854	191.341	188.706	215.269	203.657	184.823	195.361	186.108	186.108	201.612	0.91169	1	26.3972	26.1384	201.064	6.21508	0.0309109
10489553	Acot8	acyl-CoA thioesterase 8	101.829	116.162	106.891	106.891	106.891	123.64	112.206	120.259	107.635	112.206	123.64	106.153	119.428	97.6806	114.563	127.116	112.986	105.42	109.896	104.691	99.7331	109.896	118.603	102.537	111.123	0.999894	1	24	3.09985	111.123	0.955687	0.00860026
10602739	Acot9	acyl-CoA thioesterase 9	388.023	430.539	401.707	415.873	491.143	487.751	464.65	430.539	374.806	421.679	410.148	474.413	471.136	494.559	372.217	448.822	481.036	471.136	442.643	404.501	458.253	433.534	401.707	385.343	435.673	0.731144	1	22.245	4.10532	436.53	22.1617	0.0507679
10512892	Acnat1	acyl-coenzyme A amino acid N-acyltransferase 1	121.095	93.0542	76.6386	83.2859	83.8652	69.0706	78.7932	76.6386	71.5064	58.892	79.8932	78.7932	78.7932	75.5835	80.4489	74.028	68.1197	60.1295	69.551	64	82.1393	58.0812	97.0059	60.1295	76.6473	0.59332	1	22.6835	16.6968	76.3115	6.85992	0.0898936
10352281	Acbd3	acyl-Coenzyme A binding domain containing 3	249	249	254.232	266.871	245.572	247.28	276.282	252.476	230.72	242.191	229.126	266.871	242.191	280.139	230.72	268.727	268.727	268.727	238.856	243.875	247.28	276.282	249	259.574	253.488	0.803407	1	20.1924	7.04184	253.876	7.38607	0.0290933
10381683	Acbd4	acyl-Coenzyme A binding domain containing 4	84.4485	85.6274	85.6274	92.4115	86.2229	103.968	97.6806	90.5097	86.2229	82.7106	83.8652	79.3413	84.4485	79.3413	86.8227	106.153	91.7731	80.4489	99.7331	87.4266	91.7731	83.2859	76.6386	81.0084	87.8121	5.64225e-05	0.00105705	23.5279	4.69361	87.948	7.10556	0.0807927
10469720	Acbd5	acyl-Coenzyme A binding domain containing 5	216.767	245.572	207.937	247.28	337.794	266.871	249	280.139	198.088	237.207	184.823	257.781	212.306	240.518	174.853	210.839	188.706	278.204	256	227.544	242.191	219.793	229.126	229.126	234.936	0.623162	1	25.9609	1.95081	233.098	23.1438	0.099288
10350777	Acbd6	acyl-Coenzyme A binding domain containing 6	125.366	146.018	145.009	140.07	124.5	133.436	154.343	143.013	123.64	154.343	127.116	146.018	139.102	147.033	128	132.514	135.298	151.167	133.436	141.044	146.018	147.033	129.787	151.167	139.353	0.999696	1	24.7544	4.80702	139.345	0.271153	0.00194591
10533367	Acad10	acyl-Coenzyme A dehydrogenase family, member 10	150.123	167.73	141.044	153.277	168.897	160.898	152.219	156.498	148.056	160.898	144.007	156.498	151.167	106.891	103.968	145.009	108.383	171.255	159.786	138.141	164.279	128.89	123.64	140.07	145.901	0.567081	1	23.3074	6.32445	146.109	7.1897	0.0492077
10588357	Acad11	acyl-Coenzyme A dehydrogenase family, member 11	955.426	1052.79	814.629	776.047	861.078	873.098	897.644	1052.79	903.888	935.763	770.686	1105.13	1002.93	744.434	596.344	873.098	643.591	891.444	885.286	814.629	873.098	861.078	855.13	849.223	870.385	0.41884	1	21.6638	14.1711	869.831	83.4501	0.0959383
10533360	Acad12	acyl-Coenzyme A dehydrogenase family, member 12	88.0347	129.787	93.7015	119.428	121.938	113.772	132.514	103.25	90.5097	99.7331	87.4266	112.986	102.537	81.5719	75.5835	87.4266	81.0084	117.784	138.141	84.4485	102.537	101.829	95.6704	102.537	102.673	0.4889	1	27.1142	26.7971	101.449	10.3286	0.101811
10591947	Acad8	acyl-Coenzyme A dehydrogenase family, member 8	421.679	484.382	388.023	415.873	474.413	467.882	442.643	471.136	359.538	427.565	442.643	494.559	487.751	401.707	326.288	464.65	352.139	445.722	487.751	385.343	430.539	398.932	382.681	418.766	428.025	0.999576	1	24	15.3421	428.025	0.249598	0.000583139
10491526	Acad9	acyl-Coenzyme A dehydrogenase family, member 9	257.781	290.018	245.572	256	288.015	261.379	270.597	270.597	240.518	265.028	212.306	268.727	252.476	259.574	212.306	274.374	222.861	272.479	261.379	216.767	210.839	242.191	237.207	240.518	251.229	0.972327	1	22.8422	2.07137	251.312	6.05017	0.0240743
10355246	Acadl	acyl-Coenzyme A dehydrogenase, long-chain	3236.01	3795.3	3444.31	3213.66	3956.48	3640.7	3821.7	3743.05	3769.09	3373.43	3082.75	3743.05	3213.66	2876.3	2759.13	3420.52	2998.45	3468.27	3691.52	3258.52	3350.13	3061.45	2856.44	2998.45	3365.52	0.120841	0.544264	25.242	4.7128	3353.12	260.719	0.0777542
10502951	Acadm	acyl-Coenzyme A dehydrogenase, medium chain	5873.48	6165.49	5220.6	5404.7	6382.92	5832.91	5673.41	5955.47	4904.87	5556.65	5404.7	6608.01	5955.47	5404.7	5113.16	5873.48	5042.77	5480.15	6338.83	5556.65	5404.7	5077.84	4973.34	5518.27	5613.44	0.999999	1	25.5511	20.5866	5614.01	29.271	0.00521392
10532926	Acads	acyl-Coenzyme A dehydrogenase, short chain	1200.98	1520.15	1192.69	1234.75	1499.22	1418.35	1468.37	1468.37	1379.57	1408.55	1234.75	1370.04	1305.15	1002.93	975.501	1438.15	1168.14	1418.35	1629.26	1314.23	1351.18	1128.35	1112.82	1251.98	1312.16	0.0835505	0.411368	22.6248	8.20591	1319	127.063	0.096333
10558227	Acadsb	acyl-Coenzyme A dehydrogenase, short/branched chain	786.88	843.357	831.746	903.888	781.445	809.002	826.001	809.002	719.076	861.078	776.047	873.098	849.223	803.414	625.992	792.353	820.296	903.888	962.071	754.826	797.865	820.296	826.001	861.078	818.247	0.999955	1	26	17.0872	817.499	10.5591	0.0129164
10387768	Acadvl	acyl-Coenzyme A dehydrogenase, very long chain	1509.65	1884.54	1478.58	1530.73	1652	1978.24	2134.97	2033.85	2048	1722.16	1562.89	1820.35	1618	1296.13	1243.34	1884.54	1488.87	1978.24	1964.57	1629.26	1698.45	1468.37	1408.55	1499.22	1688.9	0.000226076	0.00329998	20.9377	11.4714	1712.19	245.941	0.143641
10393177	Acox1	acyl-Coenzyme A oxidase 1, palmitoyl	1618	1710.26	1351.18	1269.46	1332.57	1418.35	1758.34	1845.76	1782.89	1663.49	1584.71	1820.35	1552.09	1360.57	1176.27	1428.22	1217.75	1379.57	1499.22	1530.73	1584.71	1468.37	1428.22	1389.16	1507.09	2.15437e-05	0.000495979	22.1429	13.1482	1507.89	216.869	0.143823
10417544	Acox2	acyl-Coenzyme A oxidase 2, branched chain	70.0348	44.9422	44.6318	51.9842	49.18	45.5696	44.3235	55.3304	44.0173	51.6251	47.1766	48.8403	44.6318	51.2685	47.8352	48.5029	48.5029	45.2548	47.8352	48.5029	47.5048	36.7583	49.18	46.5271	48.3317	0.978595	1	27.5378	14.2395	48.5733	1.84472	0.0379781
10521391	Acox3	acyl-Coenzyme A oxidase 3, pristanoyl	259.574	302.334	272.479	288.015	278.204	319.573	304.437	288.015	261.379	274.374	252.476	278.204	278.204	245.572	237.207	288.015	245.572	326.288	324.034	282.088	280.139	280.139	245.572	256	277.829	0.0112931	0.0836063	26.8129	1.00293	275.371	22.3917	0.0813144
10475845	Acoxl	acyl-Coenzyme A oxidase-like	53.4456	48.1679	49.8665	46.2057	54.5686	46.5271	46.8507	52.7098	57.2816	51.2685	58.0812	47.1766	62.2499	45.5696	55.7152	50.9143	54.5686	44.9422	49.18	53.0765	51.6251	44.9422	51.2685	45.5696	50.9072	0.992682	1	24.8591	13.0958	50.9426	1.3762	0.0270147
10537463	Agk	acylglycerol kinase	286.026	344.892	300.246	326.288	335.461	321.795	317.365	310.834	261.379	272.479	270.597	315.173	304.437	300.246	254.232	280.139	272.479	317.365	312.996	252.476	276.282	288.015	265.028	286.026	294.677	0.8799	1	25.9243	24.2789	294.204	9.88652	0.0336043
10596857	Apeh	acylpeptide hydrolase	249	294.067	257.781	276.282	272.479	312.996	324.034	280.139	263.197	288.015	276.282	268.727	268.727	250.732	247.28	306.555	282.088	282.088	321.795	268.727	274.374	278.204	282.088	294.067	279.988	0.367344	1	23.4063	4.56903	280.283	12.5968	0.044943
10401630	Acyp1	acylphosphatase 1, erythrocyte (common) type	158.683	177.294	144.007	176.069	191.341	206.5	210.839	183.546	145.009	167.73	165.421	182.278	177.294	159.786	162.017	170.072	153.277	210.839	184.823	148.056	170.072	176.069	157.586	168.897	172.813	0.578197	1	22.3953	6.48146	173.523	11.2185	0.0646514
10384936	Acyp2	acylphosphatase 2, muscle type	439.586	430.539	448.822	439.586	461.44	474.413	544.958	497.999	410.148	497.999	413.001	484.382	451.944	418.766	352.139	504.951	427.565	515.561	477.713	377.413	439.586	357.054	413.001	427.565	446.089	0.382859	1	20.7609	10.3891	449.614	30.7486	0.0683889
10505717	Adamtsl1	ADAMTS-like 1	101.829	98.36	87.4266	100.427	78.7932	97.0059	93.7015	97.6806	85.6274	83.8652	95.0095	90.5097	104.691	85.0359	89.8845	94.3532	91.1392	102.537	91.1392	98.36	101.125	119.428	97.0059	103.968	95.371	0.989199	1	23.3037	15.8834	95.3017	2.68734	0.0281983
10470392	Adamtsl2	ADAMTS-like 2	82.7106	75.5835	74.028	73.0089	76.1093	81.0084	77.1717	76.6386	91.1392	88.647	95.6704	87.4266	82.1393	73.0089	107.635	83.2859	100.427	60.1295	75.0614	81.5719	78.249	81.5719	95.6704	78.249	82.3392	0.687147	1	26.6667	13.1813	82.9278	5.82347	0.0702234
10554599	Adamtsl3	ADAMTS-like 3	215.269	206.5	212.306	209.383	178.527	224.411	218.275	215.269	202.251	233.941	230.72	219.793	212.306	221.322	173.645	213.783	229.126	227.544	198.088	224.411	238.856	284.05	270.597	247.28	221.152	0.0776087	0.387137	24.1645	11.8681	221.181	15.1093	0.0683119
10500183	Adamtsl4	ADAMTS-like 4	213.783	191.341	225.972	192.672	163.144	188.706	198.088	190.019	202.251	237.207	230.72	219.793	222.861	224.411	202.251	202.251	229.126	174.853	178.527	207.937	206.5	213.783	240.518	222.861	207.482	4.02708e-05	0.000830435	25.9502	14.1887	209.052	20.2983	0.0970968
10370798	Adamtsl5	ADAMTS-like 5	256	207.937	213.783	195.361	154.343	213.783	209.383	212.306	212.306	270.597	259.574	233.941	230.72	229.126	221.322	218.275	243.875	187.403	199.466	235.568	254.232	294.067	298.172	268.727	230.011	2.07181e-06	7.39942e-05	24.1018	15.2065	230.131	31.044	0.134897
10373986	Ap1b1	adaptor protein complex AP-1, beta 1 subunit	229.126	278.204	224.411	235.568	207.937	268.727	278.204	286.026	243.875	250.732	222.861	261.379	242.191	225.972	184.823	242.191	233.941	242.191	272.479	233.941	219.793	229.126	227.544	232.325	240.565	0.494885	1	23.3114	11.1122	240.65	14.6239	0.0607684
10575302	Ap1g1	adaptor protein complex AP-1, gamma 1 subunit	568.1	608.874	544.958	621.668	617.374	530.056	576.03	613.109	481.036	556.408	504.951	572.051	572.051	608.874	477.713	548.748	522.758	560.278	560.278	552.565	526.394	572.051	515.561	533.742	556.068	0.99916	1	25.3425	23.6273	555.888	8.24211	0.0148269
10419977	Ap1g2	adaptor protein complex AP-1, gamma 2 subunit	122.786	143.013	124.5	127.116	160.898	148.056	152.219	144.007	127.116	130.69	131.599	118.603	122.786	114.563	113.772	138.141	120.259	125.366	143.013	126.238	128.89	125.366	95.6704	121.095	129.407	0.00985392	0.0745833	24.7287	4.34423	129.055	11.6037	0.0899127
10534660	Ap1s1	adaptor protein complex AP-1, sigma 1	227.544	259.574	225.972	238.856	200.854	261.379	270.597	280.139	229.126	256	243.875	237.207	240.518	225.972	205.074	270.597	242.191	263.197	259.574	238.856	237.207	230.72	206.5	233.941	241.061	0.0206635	0.13554	20.0539	12.8528	242.872	17.2508	0.0710285
10418251	Appl1	adaptor protein, phosphotyrosine interaction, PH domain and leucine zipper containing 1	257.781	282.088	266.871	282.088	261.379	288.015	245.572	249	227.544	254.232	250.732	280.139	257.781	280.139	254.232	250.732	270.597	292.036	252.476	261.379	247.28	306.555	276.282	256	264.622	0.914098	1	23.8275	23.0226	264.62	8.31681	0.0314292
10371356	Appl2	adaptor protein, phosphotyrosine interaction, PH domain and leucine zipper containing 2	213.783	252.476	229.126	265.028	216.767	290.018	250.732	238.856	194.012	225.972	202.251	207.937	227.544	257.781	215.269	254.232	230.72	261.379	265.028	227.544	209.383	243.875	200.854	213.783	233.098	0.00326533	0.0304128	24.4087	2.28341	232.784	21.2734	0.0913865
10476270	Ap5s1	adaptor-related protein 5 complex, sigma 1 subunit	131.599	154.343	128.89	140.07	158.683	177.294	170.072	157.586	153.277	160.898	146.018	150.123	153.277	129.787	150.123	142.025	150.123	134.364	167.73	170.072	164.279	141.044	144.007	146.018	150.904	0.00693105	0.0560994	24.8312	6.59697	150.575	12.6057	0.0837172
10502058	Ap1ar	adaptor-related protein complex 1 associated regulatory protein	481.036	481.036	477.713	512	604.668	433.534	439.586	464.65	410.148	501.463	415.873	484.382	491.143	501.463	424.612	455.087	442.643	455.087	455.087	418.766	474.413	494.559	504.951	494.559	471.602	0.185812	0.751487	21.3333	21.2802	469.278	25.758	0.0548887
10603051	Ap1s2	adaptor-related protein complex 1, sigma 2 subunit	119.428	117.784	113.772	138.141	121.938	120.259	108.383	111.43	100.427	128.89	109.896	106.891	122.786	143.013	95.0095	103.968	127.116	128.89	95.6704	104.691	122.786	150.123	132.514	151.167	119.791	0.446077	1	21.4558	3.1117	119.731	6.08906	0.0508561
10562965	Ap2a1	adaptor-related protein complex 2, alpha 1 subunit	342.509	342.509	372.217	357.054	330.842	421.679	388.023	398.932	369.646	413.001	377.413	354.588	344.892	340.144	342.509	357.054	388.023	398.932	369.646	410.148	377.413	407.315	382.681	362.039	372.884	2.26379e-05	0.000516301	24.8472	7.31632	372.31	26.2842	0.0705976
10558971	Ap2a2	adaptor-related protein complex 2, alpha 2 subunit	522.758	617.374	548.748	625.992	501.463	634.73	608.874	608.874	508.463	526.394	481.036	533.742	537.455	526.394	471.136	576.03	519.147	600.491	580.037	560.278	526.394	533.742	504.951	530.056	549.357	0.19097	0.766738	26.4019	25.9879	546.442	33.5556	0.0614074
10379654	Ap2b1	adaptor-related protein complex 2, beta 1 subunit	474.413	556.408	515.561	544.958	484.382	504.951	515.561	522.758	430.539	494.559	439.586	537.455	494.559	497.999	407.315	504.951	467.882	487.751	519.147	484.382	491.143	552.565	497.999	508.463	497.304	1	1	24	20.4151	497.304	0.293368	0.000589918
10434384	Ap2m1	adaptor-related protein complex 2, mu 1 subunit	512	501.463	530.056	588.134	471.136	630.346	630.346	572.051	568.1	608.874	544.958	537.455	576.03	533.742	515.561	576.03	584.071	564.175	617.374	639.145	604.668	661.685	604.668	600.491	573.857	0.000499521	0.00644948	26.6961	5.00171	571.573	37.1792	0.0650471
10550326	Ap2s1	adaptor-related protein complex 2, sigma 1 subunit	337.794	390.722	344.892	359.538	286.026	390.722	396.177	413.001	401.707	393.44	364.557	396.177	362.039	321.795	284.05	388.023	357.054	385.343	393.44	393.44	398.932	388.023	337.794	352.139	368.201	5.67702e-05	0.00105705	22.0926	11.9219	369.301	35.5091	0.0961521
10406681	Ap3b1	adaptor-related protein complex 3, beta 1 subunit	257.781	270.597	243.875	257.781	280.139	274.374	278.204	252.476	249	245.572	225.972	250.732	261.379	270.597	233.941	261.379	249	282.088	263.197	261.379	245.572	298.172	247.28	247.28	258.657	0.539641	1	27.2407	26.7896	257.332	10.7947	0.0419486
10565102	Ap3b2	adaptor-related protein complex 3, beta 2 subunit	68.5935	62.6829	65.7993	59.3016	64	52.7098	65.3448	54.9482	77.7085	67.6492	70.5219	63.1189	57.2816	55.7152	69.0706	57.68	68.5935	48.8403	60.9688	72.0037	64.4452	52.3457	63.5579	67.6492	62.9388	0.899142	1	20.9808	17.0977	62.7267	2.97974	0.0475035
10370950	Ap3d1	adaptor-related protein complex 3, delta 1 subunit	820.296	849.223	765.363	867.067	719.076	843.357	903.888	891.444	826.001	797.865	891.444	826.001	797.865	831.746	809.002	891.444	879.171	826.001	809.002	897.644	814.629	891.444	831.746	831.746	838.019	0.975712	1	23.9703	9.40396	838.028	15.7932	0.0188457
10418004	Ap3m1	adaptor-related protein complex 3, mu 1 subunit	487.751	484.382	487.751	491.143	652.575	455.087	424.612	451.944	337.794	497.999	433.534	504.951	519.147	552.565	433.534	455.087	458.253	415.873	436.549	415.873	410.148	471.136	477.713	494.559	468.748	0.00131997	0.0145378	21.0446	2.57541	466.258	49.6202	0.106422
10365227	Ap3m1-ps	adaptor-related protein complex 3, mu 1 subunit, pseudogene [Source:MGI Symbol;Acc:MGI:3645307]	968.763	955.426	879.171	989.119	1052.79	873.098	820.296	891.444	685.019	873.098	814.629	975.501	982.286	1052.79	831.746	910.175	885.286	814.629	831.746	786.88	831.746	910.175	843.357	929.3	891.186	0.000330061	0.00453587	21.691	1.37941	887.835	80.037	0.0901485
10577586	Ap3m2	adaptor-related protein complex 3, mu 2 subunit	142.025	143.013	121.095	135.298	105.42	142.025	126.238	116.162	123.64	132.514	131.599	128.89	134.364	132.514	129.787	128	115.36	118.603	127.116	127.116	130.69	164.279	138.141	139.102	130.541	0.00842608	0.0654162	21.715	19.0113	129.752	8.83327	0.0680783
10455542	Ap3s1	adaptor-related protein complex 3, sigma 1 subunit	982.286	1128.35	1060.11	1112.82	1234.75	1060.11	1089.92	1038.29	897.644	831.746	831.746	989.119	989.119	968.763	797.865	1060.11	867.067	1074.91	1038.29	873.098	916.506	861.078	837.532	885.286	976.105	0.00418954	0.0373716	24.9584	0.867614	973.61	80.1775	0.0823507
10604230	Ap3s1-ps1	adaptor-related protein complex 3, sigma 1 subunit, pseudogene 1	1082.39	1176.27	1052.79	1120.56	1305.15	1097.5	1082.39	1074.91	942.272	843.357	867.067	1045.52	1038.29	989.119	885.286	1089.92	903.888	1089.92	1097.5	929.3	962.071	879.171	873.098	916.506	1014.34	0.00250183	0.0244153	26.3519	24.5855	1009.07	78.4026	0.0776977
10574096	Ap3s1-ps2	adaptor-related protein complex 3, sigma 1 subunit, pseudogene 2 [Source:MGI Symbol;Acc:MGI:1929217]	1351.18	1520.15	1370.04	1488.87	1698.45	1418.35	1448.15	1379.57	1243.34	1097.5	1097.5	1332.57	1323.37	1278.29	1074.91	1418.35	1144.1	1389.16	1398.83	1200.98	1226.22	1136.2	1112.82	1184.45	1305.56	0.00456947	0.040001	25.6213	0.140663	1299.76	105.28	0.0809997
10564839	Ap3s2	adaptor-related protein complex 3, sigma 2 subunit	147.033	183.546	159.786	195.361	141.044	190.019	186.108	176.069	153.277	167.73	159.786	173.645	179.769	178.527	145.009	178.527	162.017	174.853	171.255	150.123	162.017	165.421	194.012	184.823	169.99	0.998705	1	21.7364	3.07613	170.006	5.44665	0.032038
10460623	Ap5b1	adaptor-related protein complex 5, beta 1 subunit	85.6274	71.5064	83.8652	91.1392	85.6274	82.1393	93.0542	77.1717	83.8652	73.5167	79.3413	85.0359	71.0124	72.5046	82.1393	97.6806	79.3413	68.1197	74.028	86.8227	77.7085	83.2859	93.7015	76.6386	81.453	0.992617	1	24.991	2.98174	81.3914	1.50499	0.0184908
10414449	Ap5m1	adaptor-related protein complex 5, mu 1 subunit	170.072	191.341	183.546	242.191	266.871	186.108	194.012	195.361	125.366	194.012	145.009	219.793	203.657	213.783	132.514	191.341	181.019	200.854	207.937	155.417	186.108	199.466	176.069	178.527	189.182	0.888246	1	23.0295	2.20189	189.413	14.2692	0.0753342
10527115	Ap5z1	adaptor-related protein complex 5, zeta 1 subunit	126.238	112.206	112.206	106.153	112.986	128	114.563	114.563	118.603	105.42	129.787	112.986	116.162	106.153	121.938	113.772	112.986	107.635	120.259	125.366	116.97	103.968	113.772	106.153	114.952	0.883788	1	22.1224	14.0529	114.915	2.41304	0.0209984
10572786	Ap1m1	adaptor-related protein complex AP-1, mu subunit 1	497.999	588.134	512	564.175	515.561	572.051	584.071	541.193	439.586	515.561	491.143	494.559	526.394	526.394	494.559	522.758	522.758	541.193	530.056	464.65	484.382	522.758	497.999	548.748	520.779	0.599108	1	23.1401	2.71548	521.176	19.5991	0.0376055
10355967	Ap1s3	adaptor-related protein complex AP-1, sigma 3	55.3304	49.5221	52.7098	48.1679	55.3304	50.5626	48.8403	43.4113	63.1189	44.3235	51.6251	39.6706	55.3304	69.551	51.9842	51.9842	59.7141	52.7098	60.5477	43.7133	48.5029	62.2499	54.9482	50.9143	52.6985	0.969271	1	27.6577	20.1568	52.7062	2.50886	0.0476007
10494957	Ap4b1	adaptor-related protein complex AP-4, beta 1	149.086	173.645	138.141	156.498	158.683	164.279	194.012	182.278	166.572	182.278	136.239	163.144	154.343	165.421	151.167	160.898	149.086	196.72	186.108	160.898	167.73	157.586	152.219	146.018	163.044	0.00390729	0.0355287	21.4759	10.7882	164.214	14.4375	0.0879189
10475686	Ap4e1	adaptor-related protein complex AP-4, epsilon 1	140.07	164.279	143.013	160.898	170.072	140.07	159.786	146.018	118.603	133.436	124.5	157.586	136.239	158.683	131.599	145.009	135.298	152.219	136.239	134.364	144.007	153.277	149.086	138.141	144.687	0.933568	1	23.3333	1.32805	144.737	5.76545	0.039834
10526754	Ap4m1	adaptor-related protein complex AP-4, mu 1	256	300.246	266.871	294.067	290.018	340.144	352.139	292.036	276.282	280.139	280.139	254.232	265.028	280.139	237.207	292.036	272.479	270.597	330.842	276.282	261.379	284.05	247.28	245.572	281.05	0.0053325	0.0452468	24.3626	4.65756	280.67	24.9478	0.0888868
10395672	Ap4s1	adaptor-related protein complex AP-4, sigma 1	142.025	158.683	144.007	143.013	148.056	143.013	140.07	142.025	122.786	133.436	145.009	163.144	162.017	163.144	149.086	146.018	147.033	126.238	147.033	127.116	141.044	129.787	145.009	142.025	143.784	0.000842563	0.00997378	24.0169	20.524	143.788	10.3609	0.0720567
10477311	Asxl1	additional sex combs like 1	210.839	256	225.972	243.875	215.269	256	245.572	263.197	242.191	240.518	210.839	225.972	242.191	256	229.126	209.383	233.941	252.476	230.72	249	263.197	276.282	221.322	221.322	238.383	0.695005	1	25.5131	5.1111	237.811	11.042	0.0464319
10394173	Asxl2	additional sex combs like 2 (Drosophila)	347.291	377.413	347.291	385.343	396.177	364.557	377.413	418.766	317.365	390.722	359.538	393.44	342.509	349.706	347.291	380.038	342.509	359.538	404.501	385.343	393.44	445.722	359.538	398.932	374.349	0.733846	1	26.6667	4.19136	373.055	16.8972	0.0452941
10521222	Add1	adducin 1 (alpha)	427.565	474.413	455.087	474.413	401.707	519.147	519.147	464.65	418.766	484.382	474.413	467.882	481.036	481.036	413.001	467.882	487.751	508.463	541.193	477.713	477.713	544.958	508.463	519.147	478.747	0.98182	1	24.2896	9.65073	478.718	9.55994	0.0199699
10463911	Add3	adducin 3 (gamma)	415.873	421.679	369.646	377.413	393.44	430.539	401.707	401.707	342.509	388.023	362.039	430.539	401.707	333.144	278.204	377.413	304.437	401.707	481.036	342.509	347.291	439.586	369.646	401.707	383.896	0.9682	1	24	15.4388	383.896	4.41819	0.0115088
10582390	Aprt	adenine phosphoribosyl transferase	150.123	143.013	144.007	138.141	133.436	138.141	148.056	138.141	139.102	150.123	142.025	130.69	146.018	128	155.417	146.018	155.417	152.219	155.417	146.018	144.007	131.599	130.69	141.044	142.786	0.49647	1	21.3333	13.6127	142.831	2.10519	0.0147391
10454655	Apc	adenomatosis polyposis coli	369.646	362.039	357.054	401.707	415.873	380.038	380.038	393.44	333.144	364.557	349.706	388.023	357.054	362.039	308.687	337.794	328.557	410.148	377.413	372.217	347.291	390.722	357.054	364.557	367.033	0.873613	1	26	2.22456	365.901	14.0187	0.038313
10456184	Apcdd1	adenomatosis polyposis coli down-regulated 1	216.767	272.479	265.028	263.197	286.026	252.476	203.657	224.411	227.544	199.466	237.207	212.306	235.568	221.322	229.126	235.568	199.466	296.112	240.518	213.783	257.781	266.871	263.197	282.088	241.748	0.981421	1	23.3333	0.0653906	241.74	11.3937	0.047132
10357878	Adora1	adenosine A1 receptor	317.365	359.538	298.172	302.334	418.766	388.023	385.343	407.315	377.413	393.44	390.722	433.534	321.795	249	272.479	324.034	259.574	404.501	552.565	390.722	421.679	410.148	344.892	349.706	365.544	0.000767471	0.00919497	23.3248	10.5286	366.19	65.7038	0.179426
10364030	Adora2a	adenosine A2a receptor	148.056	152.219	146.018	154.343	181.019	186.108	148.056	160.898	137.187	123.64	158.683	144.007	149.086	123.64	157.586	146.018	144.007	149.086	163.144	151.167	135.298	121.095	142.025	148.056	148.768	0.374126	1	25.0168	1.98829	148.385	9.7343	0.0656018
10489391	Ada	adenosine deaminase	46.2057	47.5048	48.8403	47.8352	49.5221	48.1679	48.5029	39.9466	42.8137	50.9143	50.2134	45.8866	47.1766	344.892	44.9422	41.9326	50.9143	34.5353	48.5029	53.8174	48.8403	51.6251	44.9422	52.3457	59.6175	0.908081	1	24	19.9284	59.6175	28.219	0.473335
10575909	Adad2	adenosine deaminase domain containing 2	75.0614	64.8934	72.5046	71.5064	79.3413	70.0348	63.5579	71.5064	75.5835	79.3413	81.0084	76.1093	68.5935	60.5477	82.1393	67.1819	73.5167	69.551	73.5167	76.1093	79.8932	58.0812	68.1197	75.5835	72.2201	0.998152	1	22	13.8039	72.2071	1.87205	0.0259261
10475280	Adal	adenosine deaminase-like	86.2229	93.0542	84.4485	91.7731	112.986	83.2859	81.0084	82.7106	68.1197	75.5835	78.249	105.42	88.647	97.0059	67.6492	86.8227	77.1717	78.7932	67.1819	70.0348	77.1717	87.4266	81.0084	85.6274	83.6417	0.00373109	0.0341082	20.8431	2.36426	83.0368	8.73169	0.105154
10493565	Adar	adenosine deaminase, RNA-specific	117.784	112.986	118.603	122.786	120.259	144.007	150.123	122.786	121.938	115.36	128.89	112.206	119.428	99.7331	116.97	123.64	118.603	130.69	131.599	133.436	123.64	121.095	121.095	111.43	122.462	2.2081e-06	7.81193e-05	25.3137	4.10346	121.884	11.0293	0.0904901
10370303	Adarb1	adenosine deaminase, RNA-specific, B1	280.139	276.282	268.727	276.282	245.572	300.246	312.996	290.018	270.597	315.173	312.996	280.139	298.172	317.365	290.018	300.246	340.144	254.232	288.015	308.687	304.437	324.034	330.842	278.204	294.315	0.992365	1	25.0473	11.5795	294.449	6.71372	0.022801
10581926	Adat1	adenosine deaminase, tRNA-specific 1	53.4456	48.8403	51.2685	51.9842	52.7098	48.8403	55.3304	49.8665	42.2243	54.1917	53.4456	57.68	57.68	53.4456	49.5221	58.892	45.5696	54.5686	56.1028	47.1766	45.2548	57.2816	56.8859	52.7098	52.2882	0.865642	1	23.6984	19.8846	52.2677	2.08704	0.0399299
10361799	Adat2	adenosine deaminase, tRNA-specific 2	135.298	137.187	132.514	146.018	153.277	153.277	167.73	143.013	128	151.167	139.102	148.056	137.187	146.018	151.167	127.116	128.89	138.141	141.044	142.025	154.343	140.07	147.033	147.033	143.113	0.964202	1	26	4.83405	142.805	4.90457	0.0343444
10364814	Adat3; Scamp4	adenosine deaminase, tRNA-specific 3; secretory carrier membrane protein 4	242.191	265.028	304.437	302.334	319.573	282.088	317.365	312.996	270.597	284.05	268.727	294.067	266.871	282.088	321.795	300.246	321.795	284.05	284.05	304.437	328.557	304.437	310.834	298.172	294.616	0.386835	1	26.4136	2.22297	293.277	14.2264	0.0485083
10413086	Adk	adenosine kinase	704.277	709.176	580.037	666.287	670.921	639.145	639.145	661.685	560.278	643.591	537.455	675.588	685.019	621.668	487.751	617.374	556.408	689.784	661.685	634.73	608.874	666.287	592.224	639.145	631.189	0.999868	1	23.3333	17.3536	631.104	3.05895	0.00484698
10494873	Ampd1	adenosine monophosphate deaminase 1	54.5686	58.0812	55.7152	46.8507	81.0084	55.3304	69.551	73.5167	123.64	121.938	60.5477	52.7098	54.1917	77.7085	73.0089	54.5686	54.9482	99.7331	63.1189	61.8199	83.2859	64	99.0442	171.255	75.4225	0.460246	1	26.6667	8.01715	75.5703	17.0842	0.22607
10501244	Ampd2	adenosine monophosphate deaminase 2	286.026	308.687	270.597	319.573	315.173	359.538	333.144	308.687	276.282	317.365	337.794	328.557	261.379	249	254.232	352.139	257.781	374.806	382.681	317.365	326.288	306.555	321.795	310.834	311.511	0.259395	0.954385	24.9744	5.30546	310.539	26.5275	0.0854241
10556302	Ampd3	adenosine monophosphate deaminase 3	280.139	342.509	280.139	304.437	430.539	321.795	315.173	315.173	263.197	333.144	282.088	310.834	317.365	268.727	219.793	286.026	221.322	352.139	357.054	290.018	304.437	326.288	296.112	304.437	305.12	0.919481	1	26.6667	1.72915	302.644	23.9588	0.0791649
10374202	Adcy1	adenylate cyclase 1	81.0084	70.5219	72.0037	67.6492	75.0614	80.4489	81.0084	73.0089	83.2859	77.7085	89.8845	78.7932	79.3413	80.4489	97.6806	76.6386	81.5719	69.551	79.8932	81.5719	73.5167	68.1197	69.551	71.0124	77.47	1	1	26	15.0558	77.6229	1.89043	0.024354
10410408	Adcy2	adenylate cyclase 2	48.5029	45.2548	45.8866	41.0696	46.2057	41.3553	43.1115	48.1679	62.2499	49.18	56.1028	53.0765	42.8137	50.5626	46.2057	43.4113	52.3457	48.5029	54.5686	43.7133	48.1679	47.1766	47.8352	70.0348	48.9792	0.367544	1	26.494	11.6129	49.3025	4.22518	0.0856991
10394258	Adcy3	adenylate cyclase 3	284.05	335.461	249	300.246	256	401.707	519.147	512	522.758	461.44	340.144	362.039	257.781	265.028	256	315.173	317.365	396.177	367.093	451.944	407.315	367.093	312.996	294.067	356.334	1.9079e-11	5.62005e-09	22.5077	10.946	359.875	113.357	0.314989
10420171	Adcy4	adenylate cyclase 4	178.527	254.232	290.018	249	230.72	298.172	319.573	321.795	278.204	243.875	210.839	229.126	216.767	232.325	229.126	225.972	210.839	263.197	235.568	328.557	288.015	254.232	210.839	227.544	251.128	0.000166276	0.00257728	26.2996	3.6055	247.761	41.5196	0.167579
10435388	Adcy5	adenylate cyclase 5	739.292	675.588	849.223	694.581	357.054	770.686	867.067	739.292	809.002	1082.39	1128.35	867.067	760.076	989.119	962.071	809.002	1052.79	709.176	781.445	1082.39	989.119	1269.46	1370.04	975.501	888.741	0.0539297	0.291378	23.962	14.9104	888.573	123.433	0.138911
10432190	Adcy6	adenylate cyclase 6	477.713	576.03	533.742	584.071	544.958	680.287	714.109	661.685	652.575	604.668	596.344	552.565	508.463	508.463	504.951	588.134	548.748	643.591	625.992	604.668	600.491	568.1	548.748	497.999	580.296	4.36174e-10	6.77187e-08	22.9522	8.494	583.087	74.0275	0.126958
10573747	Adcy7	adenylate cyclase 7	335.461	282.088	272.479	278.204	203.657	298.172	284.05	302.334	298.172	372.217	374.806	342.509	317.365	304.437	324.034	306.555	357.054	274.374	294.067	398.932	354.588	424.612	396.177	347.291	322.651	0.000198212	0.00296465	23.0233	15.7515	321.423	36.7346	0.114287
10437364	Adcy9	adenylate cyclase 9	240.518	276.282	238.856	243.875	276.282	304.437	319.573	324.034	292.036	300.246	284.05	257.781	263.197	225.972	222.861	270.597	230.72	300.246	333.144	284.05	282.088	310.834	286.026	268.727	276.518	9.74687e-08	6.10349e-06	25.1058	7.15112	275.531	37.1042	0.134665
10538482	Adcyap1r1	adenylate cyclase activating polypeptide 1 receptor 1	118.603	116.162	123.64	137.187	137.187	129.787	117.784	137.187	116.97	106.891	117.784	117.784	116.97	89.8845	114.563	112.206	120.259	124.5	128.89	116.97	125.366	101.829	100.427	116.97	118.575	0.0221714	0.143674	26.5161	0.520908	117.657	9.34367	0.0794146
10471474	Ak1	adenylate kinase 1	344.892	396.177	415.873	352.139	398.932	526.394	515.561	455.087	442.643	515.561	352.139	424.612	451.944	477.713	310.834	401.707	380.038	481.036	467.882	319.573	401.707	312.996	369.646	530.056	418.548	0.982516	1	23.3333	7.47392	419.125	22.39	0.0534209
10508382	Ak2	adenylate kinase 2	592.224	630.346	512	576.03	604.668	724.077	704.277	809.002	719.076	666.287	670.921	661.685	600.491	477.713	401.707	657.114	484.382	685.019	797.865	634.73	714.109	604.668	621.668	613.109	631.799	3.71293e-06	0.000117261	23.244	9.90144	633.6	108.418	0.171115
10466925	Ak3	adenylate kinase 3	1520.15	1573.76	1379.57	1360.57	1541.37	1168.14	1234.75	1234.75	1082.39	1341.84	1314.23	1573.76	1530.73	1428.22	1234.75	1418.35	1168.14	1379.57	1389.16	1168.14	1351.18	1296.13	1278.29	1408.55	1349.02	0.00773968	0.0612459	24.1866	19.5612	1349.71	115.715	0.0857336
10472923	Ak3l2-ps	adenylate kinase 3-like 2, pseudogene	166.572	128	130.69	101.125	110.661	127.116	139.102	132.514	103.968	139.102	122.786	121.095	131.599	156.498	112.206	117.784	116.162	135.298	117.784	109.137	116.97	123.64	131.599	134.364	126.074	0.653217	1	26.4053	14.7719	126.952	9.17886	0.0723019
10506269	Ak4	adenylate kinase 4	79.3413	60.5477	57.2816	65.7993	48.5029	76.6386	68.5935	73.5167	71.0124	65.7993	78.249	61.3929	55.3304	54.1917	66.257	67.6492	76.1093	56.493	72.0037	77.1717	65.3448	57.2816	62.2499	60.1295	65.7036	0.0470462	0.263117	20.0539	14.0773	66.1966	7.02951	0.106191
10425461	Adsl	adenylosuccinate lyase	263.197	298.172	268.727	278.204	265.028	304.437	308.687	330.842	300.246	304.437	265.028	292.036	284.05	296.112	242.191	294.067	265.028	298.172	298.172	288.015	288.015	268.727	298.172	317.365	288.214	0.367574	1	27.9074	5.12721	287.767	14.0707	0.048896
10398859	Adssl1	adenylosuccinate synthetase like 1	333.144	367.093	321.795	364.557	439.586	393.44	421.679	415.873	367.093	497.999	349.706	359.538	393.44	404.501	261.379	326.288	266.871	455.087	430.539	321.795	410.148	347.291	359.538	544.958	381.389	0.904699	1	26	6.63932	380.117	36.1798	0.0951808
10360522	Adss	adenylosuccinate synthetase, non muscle	388.023	393.44	369.646	442.643	382.681	413.001	401.707	421.679	362.039	445.722	354.588	407.315	393.44	410.148	367.093	390.722	415.873	491.143	448.822	415.873	396.177	451.944	433.534	415.873	408.88	0.773461	1	24.5597	0.892812	408.728	9.66623	0.0236495
10558535	Adgra1	adhesion G protein-coupled receptor A1	97.0059	74.028	85.0359	85.0359	82.1393	77.7085	74.028	81.0084	83.2859	84.4485	91.1392	92.4115	78.7932	74.028	99.0442	90.5097	86.2229	76.1093	88.647	89.2636	89.8845	71.0124	79.3413	83.2859	83.8924	0.997083	1	26	15.5918	84.0744	2.27243	0.0270288
10571142	Adgra2	adhesion G protein-coupled receptor A2	154.343	152.219	145.009	141.044	102.537	147.033	143.013	153.277	124.5	146.018	149.086	132.514	156.498	151.167	151.167	162.017	156.498	136.239	142.025	153.277	141.044	165.421	164.279	143.013	146.385	0.909093	1	25.3213	16.546	146.694	5.79001	0.03947
10529957	Adgra3	adhesion G protein-coupled receptor A3	380.038	396.177	354.588	407.315	321.795	357.054	364.557	324.034	304.437	328.557	377.413	407.315	385.343	421.679	349.706	401.707	427.565	372.217	324.034	337.794	321.795	398.932	401.707	433.534	370.804	0.00239946	0.0236994	22.894	21.8385	369.883	38.5715	0.10428
10424624	Adgrb1	adhesion G protein-coupled receptor B1	68.5935	57.68	63.5579	69.551	66.7178	68.5935	62.2499	60.9688	86.2229	65.3448	73.0089	68.1197	76.1093	60.1295	78.7932	66.257	66.257	54.5686	72.0037	71.0124	72.5046	57.68	66.7178	64.8934	67.3973	0.997061	1	26	12.3875	67.5253	1.95908	0.0290126
10508500	Adgrb2	adhesion G protein-coupled receptor B2	73.5167	67.1819	74.028	60.1295	56.8859	68.1197	62.2499	69.0706	75.5835	69.551	73.0089	68.1197	69.0706	59.7141	71.5064	67.6492	71.0124	67.1819	72.5046	79.8932	70.0348	58.0812	69.0706	68.5935	68.4066	0.510067	1	21.3333	17.2381	68.2619	1.88766	0.0276532
10525989	Adgrd1	adhesion G protein-coupled receptor D1	294.067	300.246	290.018	280.139	235.568	284.05	302.334	294.067	183.546	256	200.854	243.875	243.875	263.197	213.783	298.172	276.282	294.067	266.871	292.036	250.732	266.871	221.322	282.088	263.919	0.651831	1	26	25.9828	262.374	21.6127	0.0823735
10446282	Adgre1	adhesion G protein-coupled receptor E1	136.239	166.572	129.787	157.586	107.635	156.498	122.786	133.436	101.829	113.772	118.603	124.5	140.07	112.206	109.137	141.044	133.436	132.514	130.69	149.086	114.563	270.597	120.259	157.586	136.685	0.999967	1	23.3333	19.1653	136.572	4.37215	0.0320135
10580033	Adgre5; Mir1668	adhesion G protein-coupled receptor E5; microRNA 1668	837.532	820.296	837.532	867.067	604.668	867.067	891.444	797.865	754.826	885.286	837.532	765.363	879.171	885.286	879.171	831.746	935.763	744.434	797.865	948.826	814.629	1105.13	929.3	948.826	852.776	0.925237	1	22.1016	14.6308	852.331	16.6411	0.0195242
10445268	Adgrf5	adhesion G protein-coupled receptor F5	948.826	1144.1	962.071	935.763	982.286	1038.29	1082.39	1251.98	1269.46	1120.56	1024	1052.79	962.071	809.002	776.047	873.098	670.921	1009.9	1097.5	1009.9	1082.39	1082.39	982.286	885.286	1002.22	4.49267e-06	0.000137235	23.1744	10.6939	1004.23	163.881	0.16319
10574259	Adgrg1	adhesion G protein-coupled receptor G1	401.707	724.077	621.668	519.147	592.224	548.748	689.784	689.784	621.668	576.03	504.951	501.463	455.087	461.44	541.193	436.549	427.565	576.03	530.056	564.175	533.742	592.224	458.253	427.565	541.464	0.15749	0.663068	26.6139	3.30634	535.199	70.2627	0.131283
10602896	Adgrg2	adhesion G protein-coupled receptor G2	66.257	77.7085	78.249	81.0084	63.5579	70.5219	80.4489	72.5046	77.7085	75.0614	77.1717	74.5429	79.8932	78.7932	62.2499	74.5429	64	67.1819	69.0706	74.028	75.0614	94.3532	86.8227	81.5719	75.0962	0.113397	0.519517	21.5311	21.5268	74.8242	3.45027	0.0461117
10574276	Adgrg3	adhesion G protein-coupled receptor G3	60.5477	54.1917	66.257	60.5477	51.9842	59.3016	61.3929	60.9688	62.6829	59.7141	56.1028	54.5686	54.9482	59.7141	58.892	48.1679	62.6829	49.5221	60.9688	64.4452	62.6829	58.4852	60.9688	63.5579	58.8873	0.943413	1	26	2.27994	58.8241	0.783155	0.0133135
10574246	Adgrg5	adhesion G protein-coupled receptor G5	68.5935	62.6829	60.5477	55.3304	64	59.3016	60.5477	59.7141	68.5935	60.1295	69.551	57.2816	60.5477	56.493	65.3448	69.0706	66.7178	60.1295	64	66.7178	65.3448	56.1028	58.0812	59.3016	62.2552	0.974671	1	21.3333	11.562	62.4142	2.14963	0.0344414
10367982	Adgrg6	adhesion G protein-coupled receptor G6	101.829	111.43	109.137	130.69	96.3358	97.6806	104.691	109.137	106.153	87.4266	81.5719	90.5097	127.116	101.125	99.0442	99.7331	78.7932	92.4115	103.25	101.829	82.1393	108.383	78.249	82.7106	99.224	0.992414	1	26.3519	19.6243	99.2997	2.15231	0.0216749
10573234	Adgrl1	adhesion G protein-coupled receptor L1	401.707	342.509	364.557	349.706	225.972	359.538	393.44	357.054	382.681	436.549	461.44	401.707	357.054	427.565	401.707	433.534	455.087	354.588	340.144	458.253	401.707	467.882	487.751	404.501	394.443	0.253315	0.937875	24.6347	14.4059	395.157	30.5446	0.0772975
10502780	Adgrl2	adhesion G protein-coupled receptor L2	1398.83	1184.45	1458.23	1573.76	1192.69	1448.15	1278.29	1243.34	968.763	1314.23	1379.57	1499.22	1389.16	1652	1408.55	1458.23	1746.2	1351.18	1217.75	1351.18	1341.84	1438.15	1606.83	1468.37	1390.37	0.0167435	0.11463	20.667	3.78317	1385.46	132.505	0.0956398
10496872	Adgrl4	adhesion G protein-coupled receptor L4	666.287	765.363	734.185	724.077	867.067	719.076	797.865	879.171	744.434	704.277	596.344	709.176	657.114	613.109	552.565	652.575	501.463	719.076	724.077	630.346	661.685	630.346	560.278	596.344	683.596	0.113477	0.519693	26.9327	1.57316	676.577	63.2308	0.0934568
10495270	Amigo1	adhesion molecule with Ig like domain 1	212.306	212.306	199.466	233.941	230.72	219.793	249	199.466	222.861	199.466	240.518	196.72	219.793	202.251	227.544	222.861	225.972	221.322	218.275	202.251	221.322	183.546	205.074	212.306	215.795	0.432	1	22.5725	4.82898	216.245	9.58111	0.0443068
10431935	Amigo2	adhesion molecule with Ig like domain 2	174.853	152.219	159.786	147.033	125.366	152.219	167.73	157.586	142.025	178.527	179.769	162.017	170.072	183.546	187.403	140.07	199.466	170.072	142.025	192.672	179.769	243.875	218.275	174.853	170.884	0.45313	1	23.0508	16.389	170.416	12.9894	0.0762219
10588849	Amigo3	adhesion molecule with Ig like domain 3	68.5935	65.7993	71.0124	64.4452	64.4452	68.5935	67.6492	67.1819	69.0706	67.6492	71.5064	65.7993	70.5219	55.7152	65.3448	65.3448	67.6492	64	62.6829	66.257	70.5219	58.892	70.0348	70.0348	66.6144	0.915599	1	25.3333	12.0186	66.6748	1.77343	0.0265982
10499883	Adrm1	adhesion regulating molecule 1	337.794	382.681	312.996	359.538	335.461	344.892	364.557	396.177	352.139	377.413	349.706	374.806	362.039	321.795	342.509	377.413	354.588	308.687	390.722	430.539	385.343	396.177	335.461	364.557	360.75	0.320791	1	22.0666	12.3052	361.23	19.8896	0.0550608
10488472	Apmap	adipocyte plasma membrane associated protein	433.534	580.037	467.882	501.463	464.65	661.685	935.763	820.296	749.612	675.588	508.463	666.287	474.413	474.413	427.565	588.134	533.742	639.145	604.668	630.346	576.03	471.136	421.679	448.822	573.14	1.22359e-05	0.000309372	21.4302	11.0586	584.184	140.245	0.240069
10601848	Arxes1	adipocyte-related X-chromosome expressed sequence 1	43.1115	71.0124	52.7098	64	54.9482	54.1917	91.1392	78.249	60.5477	57.68	45.5696	72.5046	61.3929	53.8174	39.6706	57.68	37.014	57.68	54.9482	48.8403	68.1197	56.1028	59.3016	57.68	58.2463	0.797318	1	26.6667	7.57857	58.2291	7.87811	0.135295
10601846	Arxes2	adipocyte-related X-chromosome expressed sequence 2	310.834	396.177	302.334	298.172	310.834	300.246	372.217	439.586	369.646	374.806	317.365	372.217	352.139	290.018	240.518	274.374	224.411	278.204	265.028	278.204	330.842	324.034	317.365	340.144	319.988	0.00448597	0.039417	26.6667	8.67316	321.301	53.2869	0.165847
10565612	Aamdc	adipogenesis associated Mth938 domain containing	164.279	198.088	196.72	171.255	167.73	188.706	210.839	194.012	165.421	195.361	174.853	195.361	199.466	186.108	122.786	183.546	168.897	200.854	178.527	165.421	174.853	188.706	156.498	179.769	180.336	0.990697	1	24	10.5555	180.336	5.77313	0.0320132
10478109	Adig	adipogenin	1168.14	1351.18	1243.34	1296.13	1184.45	1184.45	1478.58	1323.37	1341.84	1209.34	1251.98	1260.69	1251.98	1067.48	1128.35	1370.04	1136.2	1112.82	1269.46	1136.2	1332.57	1097.5	1060.11	1192.69	1227.04	0.875157	1	22.0593	9.17933	1230.05	41.3478	0.0336148
10350015	Adipor1	adiponectin receptor 1	744.434	820.296	765.363	781.445	714.109	765.363	855.13	814.629	744.434	770.686	699.413	770.686	760.076	704.277	685.019	765.363	734.185	803.414	814.629	792.353	776.047	781.445	714.109	770.686	764.483	0.282292	1	27.2806	1.38596	760.808	30.7484	0.0404155
10547386	Adipor2	adiponectin receptor 2	2320.15	2610.3	2486.67	2452.44	2797.65	2665.15	2740.08	2856.44	2628.46	2418.67	2288.2	2556.58	2574.36	2225.63	2210.26	2665.15	2288.2	2452.44	2759.13	2486.67	2538.92	2503.97	2210.26	2256.7	2499.69	0.0291163	0.178868	25.0452	4.70179	2492.68	169.619	0.068047
10434747	Adipoq	adiponectin, C1Q and collagen domain containing	3444.31	3769.09	3236.01	3666.02	3019.3	3468.27	3326.99	3590.58	3590.58	3444.31	3061.45	3350.13	3420.52	3213.66	2896.31	3373.43	2797.65	3258.52	3444.31	3468.27	3326.99	3304	2797.65	2936.74	3300.21	0.517947	1	21.1541	15.3963	3296.37	146.29	0.0443791
10459912	Adnp2	ADNP homeobox 2	148.056	182.278	154.343	154.343	170.072	160.898	188.706	160.898	132.514	166.572	145.009	163.144	164.279	177.294	143.013	140.07	174.853	171.255	154.343	170.072	172.446	194.012	163.144	170.072	163.404	0.999886	1	26	5.48873	163.206	3.67448	0.0225144
10585860	Adpgk	ADP-dependent glucokinase	192.672	203.657	190.019	210.839	174.853	212.306	225.972	203.657	186.108	194.012	205.074	203.657	206.5	221.322	186.108	202.251	225.972	183.546	174.853	213.783	203.657	213.783	232.325	215.269	203.425	0.993021	1	24	11.1577	203.425	0.843781	0.00414788
10387111	Adprm	ADP-ribose/CDP-alcohol diphosphatase, manganese dependent	105.42	107.635	104.691	117.784	153.277	106.153	112.986	106.891	108.383	120.259	103.25	127.116	119.428	119.428	107.635	120.259	113.772	110.661	120.259	101.125	109.896	132.514	109.137	112.986	114.623	0.998436	1	23.3333	0.194711	114.623	3.10157	0.0270587
10439455	Adprh	ADP-ribosylarginine hydrolase	202.251	205.074	187.403	213.783	199.466	202.251	210.839	225.972	187.403	202.251	203.657	196.72	200.854	187.403	192.672	192.672	203.657	170.072	205.074	222.861	194.012	200.854	186.108	205.074	199.933	0.841495	1	27.7808	1.68954	199.238	5.75215	0.0288707
10386370	Arf1	ADP-ribosylation factor 1	1964.57	2048	2076.59	2033.85	1795.29	2105.58	2164.77	2062.24	1795.29	2179.83	2120.22	2134.97	2048	2134.97	1964.57	1978.24	2256.7	1924.14	2033.85	2149.82	2076.59	2179.83	2076.59	2194.99	2062.48	0.989593	1	25.2613	12.3438	2063.59	32.0198	0.0155165
10345926	LOC102632770; Gm19587	ADP-ribosylation factor 1 pseudogene; predicted gene, 19587 [Source:MGI Symbol;Acc:MGI:5011772]	85.6274	90.5097	99.7331	85.6274	93.0542	97.0059	97.0059	87.4266	110.661	91.7731	103.968	95.0095	91.7731	93.0542	91.1392	99.0442	92.4115	84.4485	93.0542	108.383	96.3358	96.3358	91.7731	99.7331	94.787	0.908258	1	25.4455	8.99639	94.7774	3.32542	0.0350866
10381744	Arf2	ADP-ribosylation factor 2	229.126	268.727	238.856	296.112	230.72	304.437	292.036	278.204	240.518	243.875	270.597	240.518	249	294.067	257.781	261.379	296.112	298.172	257.781	274.374	254.232	321.795	298.172	272.479	269.545	0.894656	1	24.6016	6.52157	269.396	7.21205	0.0267712
10432256	Arf3	ADP-ribosylation factor 3	372.217	349.706	362.039	396.177	404.501	388.023	448.822	396.177	380.038	385.343	407.315	390.722	367.093	377.413	337.794	415.873	398.932	367.093	396.177	415.873	407.315	404.501	401.707	421.679	391.355	0.151701	0.644762	26.6275	4.85905	390.134	18.8938	0.048429
10413304	Arf4	ADP-ribosylation factor 4	1120.56	1136.2	1152.06	1234.75	1144.1	1067.48	1038.29	1168.14	916.506	1136.2	982.286	1192.69	1120.56	1184.45	1082.39	1120.56	1192.69	1112.82	1136.2	1184.45	1160.07	1314.23	1184.45	1200.98	1136.8	0.936697	1	23.3333	20.5934	1136.1	35.1464	0.030936
10536746	Arf5	ADP-ribosylation factor 5	362.039	372.217	352.139	367.093	324.034	415.873	415.873	421.679	390.722	369.646	390.722	377.413	364.557	344.892	367.093	385.343	388.023	326.288	369.646	413.001	396.177	364.557	388.023	326.288	374.722	0.0427041	0.243614	23.08	10.128	375.185	23.0435	0.0614191
10396108	Arf6	ADP-ribosylation factor 6	471.136	451.944	442.643	497.999	401.707	467.882	522.758	530.056	445.722	464.65	464.65	477.713	455.087	471.136	445.722	522.758	471.136	497.999	464.65	471.136	442.643	526.394	474.413	491.143	473.878	0.996143	1	21.3333	12.7069	474.146	5.72021	0.0120642
10479490	Arfgap1	ADP-ribosylation factor GTPase activating protein 1	404.501	427.565	424.612	439.586	342.509	484.382	501.463	477.713	451.944	448.822	433.534	390.722	390.722	433.534	427.565	471.136	497.999	464.65	477.713	501.463	448.822	451.944	436.549	421.679	443.797	1.52247e-06	5.78969e-05	22.7315	8.47547	445.431	34.3455	0.0771063
10473874	Arfgap2	ADP-ribosylation factor GTPase activating protein 2	592.224	709.176	617.374	608.874	803.414	699.413	754.826	680.287	576.03	634.73	560.278	630.346	625.992	588.134	481.036	639.145	568.1	634.73	584.071	625.992	600.491	630.346	634.73	625.992	629.405	0.817071	1	26.6667	1.58663	625.215	40.3307	0.064507
10430974	Arfgap3	ADP-ribosylation factor GTPase activating protein 3	192.672	203.657	194.012	218.275	177.294	212.306	205.074	190.019	182.278	210.839	198.088	200.854	188.706	205.074	202.251	212.306	221.322	202.251	194.012	225.972	191.341	227.544	195.361	203.657	202.298	0.965822	1	27.2407	25.0391	201.816	4.53775	0.0224846
10353064	Arfgef1	ADP-ribosylation factor guanine nucleotide-exchange factor 1(brefeldin A-inhibited)	354.588	398.932	377.413	372.217	467.882	372.217	385.343	388.023	324.034	349.706	286.026	364.557	359.538	407.315	278.204	347.291	319.573	362.039	382.681	349.706	312.996	372.217	344.892	326.288	358.487	0.835398	1	26.7238	25.3304	356.93	17.007	0.0476481
10478778	Arfgef2	ADP-ribosylation factor guanine nucleotide-exchange factor 2 (brefeldin A-inhibited)	487.751	533.742	487.751	512	533.742	541.193	604.668	572.051	508.463	526.394	508.463	519.147	458.253	471.136	396.177	552.565	458.253	512	512	508.463	512	515.561	461.44	484.382	507.4	0.0507128	0.278483	26.1359	4.35153	504.713	38.2536	0.0757927
10499080	Arfip1	ADP-ribosylation factor interacting protein 1	130.69	149.086	132.514	148.056	132.514	136.239	137.187	135.298	100.427	130.69	126.238	137.187	134.364	159.786	122.786	134.364	140.07	141.044	116.162	127.116	125.366	143.013	157.586	141.044	134.951	0.089272	0.433462	20.0539	4.59171	134.438	10.0344	0.0746392
10566502	Arfip2	ADP-ribosylation factor interacting protein 2	268.727	308.687	284.05	300.246	257.781	310.834	367.093	349.706	335.461	308.687	308.687	304.437	296.112	286.026	265.028	315.173	326.288	306.555	308.687	321.795	337.794	321.795	298.172	272.479	306.679	4.42825e-05	0.000897402	23.8316	9.08732	306.781	27.1091	0.0883663
10490672	Arfrp1	ADP-ribosylation factor related protein 1	286.026	347.291	312.996	337.794	304.437	294.067	364.557	342.509	310.834	319.573	294.067	306.555	306.555	276.282	256	337.794	302.334	369.646	367.093	335.461	312.996	315.173	312.996	342.509	318.981	0.354471	1	24.494	24.3224	318.951	3.45027	0.0108176
10365637	Arl1	ADP-ribosylation factor-like 1	2610.3	2574.36	2628.46	2702.35	2272.4	2646.74	2503.97	2683.69	2452.44	2876.3	2503.97	2646.74	2574.36	2418.67	2401.97	2521.38	2610.3	2401.97	2759.13	2610.3	2556.58	2665.15	2916.45	2957.17	2603.96	0.70858	1	24.1947	11.7524	2604.15	86.557	0.0332381
10405280	Arl10	ADP-ribosylation factor-like 10	63.1189	73.5167	64	67.1819	65.7993	66.7178	75.0614	68.5935	54.9482	66.257	54.9482	65.3448	61.3929	69.0706	74.5429	68.5935	70.0348	67.1819	69.0706	65.7993	62.2499	72.5046	63.1189	67.6492	66.529	0.519991	1	23.8753	2.48079	66.5422	3.30136	0.0496131
10415778	Arl11	ADP-ribosylation factor-like 11	71.0124	55.7152	58.0812	66.257	54.1917	66.257	48.8403	55.3304	62.2499	58.892	66.257	60.1295	72.0037	53.8174	68.1197	59.3016	63.5579	47.8352	56.1028	72.0037	60.5477	62.2499	61.8199	58.892	60.811	0.833584	1	22.6942	19.1273	60.6611	2.85363	0.0470421
10440246	Arl13b	ADP-ribosylation factor-like 13B	146.018	140.07	147.033	142.025	137.187	153.277	149.086	139.102	139.102	143.013	149.086	148.056	133.436	156.498	118.603	119.428	139.102	157.586	129.787	134.364	143.013	163.144	142.025	150.123	142.507	0.90687	1	24.6667	17.4625	142.512	0.194849	0.00136725
10485674	Arl14ep	ADP-ribosylation factor-like 14 effector protein	99.0442	94.3532	94.3532	84.4485	98.36	118.603	96.3358	98.36	75.5835	97.0059	97.0059	110.661	98.36	107.635	77.7085	85.0359	95.6704	116.97	95.6704	82.7106	89.2636	99.0442	103.968	106.153	96.7627	0.999905	1	22.9833	15.7937	96.7383	0.700374	0.00723988
10455572	Arl14epl	ADP-ribosylation factor-like 14 effector protein-like	78.249	68.5935	73.5167	76.1093	92.4115	67.6492	68.5935	64	75.0614	59.7141	74.028	66.257	72.0037	68.5935	92.4115	60.9688	75.5835	54.5686	67.6492	76.6386	97.0059	65.7993	65.7993	68.1197	72.0552	0.999818	1	23.3333	18.7704	72.0383	0.631583	0.00876732
10407291	Arl15	ADP-ribosylation factor-like 15	308.687	333.144	306.555	302.334	306.555	268.727	282.088	274.374	238.856	247.28	245.572	288.015	257.781	324.034	240.518	298.172	243.875	270.597	243.875	221.322	229.126	259.574	229.126	272.479	270.528	0.00328677	0.0305973	23.9901	21.6114	270.524	22.6797	0.083836
10465388	Arl2	ADP-ribosylation factor-like 2	385.343	439.586	393.44	396.177	424.612	418.766	433.534	421.679	388.023	418.766	382.681	433.534	393.44	377.413	367.093	433.534	404.501	413.001	455.087	413.001	407.315	410.148	374.806	430.539	409.001	0.72843	1	25.4376	4.15925	408.268	13.051	0.0319669
10574204	Arl2bp	ADP-ribosylation factor-like 2 binding protein	519.147	634.73	617.374	621.668	576.03	770.686	699.413	643.591	564.175	568.1	537.455	552.565	600.491	643.591	657.114	621.668	680.287	657.114	643.591	639.145	604.668	630.346	584.071	592.224	619.135	2.43113e-05	0.000543704	22.5334	6.07012	622.099	51.7913	0.0832524
10468231	Arl3	ADP-ribosylation factor-like 3	337.794	328.557	340.144	342.509	312.996	364.557	354.588	330.842	308.687	326.288	354.588	367.093	362.039	337.794	333.144	308.687	333.144	330.842	337.794	349.706	310.834	337.794	359.538	337.794	337.823	0.958509	1	24.0877	16.8336	337.845	6.00386	0.0177711
10400057	Arl4a; Gm34985	ADP-ribosylation factor-like 4A; predicted gene, 34985	200.854	306.555	247.28	274.374	342.509	276.282	340.144	296.112	296.112	243.875	229.126	257.781	238.856	278.204	256	261.379	235.568	268.727	229.126	254.232	288.015	261.379	243.875	210.839	264.05	0.313141	1	26.0674	2.83086	261.958	25.7269	0.09821
10356475	Arl4c	ADP-ribosylation factor-like 4C	60.1295	49.5221	50.5626	54.5686	50.5626	52.3457	44.9422	50.2134	63.1189	49.18	59.3016	48.8403	50.9143	46.8507	65.3448	51.2685	54.1917	48.8403	55.3304	56.493	54.5686	44.9422	52.3457	53.0765	52.8106	0.999772	1	22.5652	12.8082	52.8105	0.553824	0.010487
10381474	Arl4d	ADP-ribosylation factor-like 4D	62.2499	63.1189	57.68	63.1189	60.9688	64.8934	70.5219	68.5935	65.7993	75.5835	68.1197	65.7993	63.5579	53.4456	60.9688	62.2499	66.257	60.1295	62.2499	65.7993	71.0124	60.9688	62.6829	58.0812	63.9104	0.00100525	0.0116142	21.9725	12.0062	64.079	4.92166	0.0768061
10482687	Arl5a	ADP-ribosylation factor-like 5A	537.455	548.748	501.463	508.463	519.147	413.001	458.253	530.056	382.681	564.175	433.534	600.491	530.056	560.278	410.148	455.087	451.944	501.463	474.413	484.382	474.413	530.056	522.758	556.408	497.87	0.0758777	0.38032	22.3863	18.3592	495.212	40.4857	0.0817543
10469425	Arl5b	ADP-ribosylation factor-like 5B	315.173	369.646	354.588	393.44	335.461	359.538	418.766	367.093	319.573	347.291	306.555	382.681	335.461	374.806	330.842	330.842	357.054	393.44	328.557	354.588	398.932	382.681	362.039	362.039	357.545	0.978982	1	26	1.78238	356.536	12.4882	0.0350266
10390535	Arl5c	ADP-ribosylation factor-like 5C	73.5167	77.7085	78.7932	77.7085	77.7085	85.0359	65.3448	81.5719	81.0084	76.6386	79.3413	84.4485	69.0706	72.5046	85.0359	76.6386	84.4485	72.5046	86.2229	89.8845	75.0614	74.028	75.0614	77.1717	78.1857	0.966692	1	22.9377	6.00672	78.2701	1.93422	0.0247121
10440206	Arl6	ADP-ribosylation factor-like 6	178.527	178.527	207.937	184.823	202.251	196.72	200.854	176.069	168.897	190.019	177.294	205.074	186.108	203.657	170.072	187.403	184.823	187.403	183.546	187.403	188.706	192.672	191.341	171.255	187.558	0.997007	1	22.9808	2.51858	187.611	2.75357	0.014677
10567219	Arl6ip1	ADP-ribosylation factor-like 6 interacting protein 1	754.826	797.865	729.114	843.357	897.644	861.078	982.286	948.826	814.629	809.002	855.13	843.357	843.357	689.784	704.277	867.067	670.921	929.3	968.763	849.223	837.532	867.067	826.001	803.414	833.076	0.00159716	0.0169516	24.8025	6.25856	830.979	76.9675	0.0926227
10525718	Arl6ip4	ADP-ribosylation factor-like 6 interacting protein 4	206.5	235.568	205.074	177.294	166.572	227.544	230.72	218.275	194.012	212.306	216.767	224.411	233.941	219.793	187.403	237.207	205.074	219.793	218.275	215.269	196.72	212.306	221.322	216.767	212.455	0.992954	1	26	15.8649	212.911	5.76522	0.0270781
10540241	Arl6ip5	ADP-ribosylation factor-like 6 interacting protein 5	439.586	458.253	484.382	533.742	390.722	613.109	556.408	526.394	481.036	643.591	519.147	526.394	504.951	541.193	484.382	508.463	588.134	522.758	568.1	608.874	541.193	621.668	617.374	625.992	537.744	0.386805	1	26.1471	7.68819	537.338	31.2481	0.0581536
10472128	Arl6ip6	ADP-ribosylation factor-like 6 interacting protein 6	126.238	128.89	136.239	164.279	168.897	134.364	151.167	157.586	150.123	142.025	123.64	143.013	140.07	133.436	95.6704	146.018	117.784	143.013	146.018	117.784	129.787	141.044	133.436	147.033	138.231	0.900813	1	26	3.78001	137.597	8.63228	0.0627362
10350113	Arl8a	ADP-ribosylation factor-like 8A	680.287	734.185	792.353	867.067	849.223	792.353	861.078	792.353	739.292	797.865	704.277	770.686	709.176	749.612	680.287	770.686	765.363	879.171	792.353	809.002	809.002	879.171	739.292	776.047	780.841	8.56534e-05	0.00147758	27.1528	1.92755	773.99	61.002	0.078815
10540480	Arl8b	ADP-ribosylation factor-like 8B	1217.75	1226.22	1243.34	1305.15	1468.37	1052.79	1112.82	1152.06	982.286	1176.27	1031.12	1305.15	1269.46	1260.69	1082.39	1176.27	1136.2	1152.06	1176.27	1105.13	1168.14	1234.75	1160.07	1243.34	1184.92	0.0252372	0.160063	20.0539	4.27601	1180.17	76.0628	0.0644506
10577125	Adprhl1; Gm34595	ADP-ribosylhydrolase like 1; predicted gene, 34595	83.8652	86.8227	103.25	74.5429	61.3929	122.786	99.0442	106.153	86.2229	88.0347	66.7178	82.7106	103.25	89.8845	72.5046	87.4266	82.7106	82.7106	106.153	75.0614	71.5064	58.892	62.6829	70.0348	84.3483	0.632916	1	21.7054	8.73311	85.0804	8.16459	0.0959632
10516325	Adprhl2	ADP-ribosylhydrolase like 2	122.786	121.938	121.938	136.239	127.116	152.219	147.033	145.009	143.013	141.044	135.298	133.436	123.64	126.238	138.141	142.025	131.599	138.141	139.102	148.056	138.141	128.89	128.89	124.5	134.768	2.17027e-08	1.69173e-06	22.3953	9.08843	135.347	9.92555	0.0733341
10555662	Art1	ADP-ribosyltransferase 1	77.1717	67.6492	98.36	76.6386	75.0614	101.125	103.968	101.829	121.938	114.563	71.0124	79.8932	84.4485	83.8652	70.5219	82.1393	76.1093	74.5429	92.4115	77.7085	72.5046	62.2499	68.5935	85.0359	84.1392	0.31956	1	22.0539	12.3424	84.3646	9.4482	0.111992
10523231	Art3	ADP-ribosyltransferase 3	754.826	873.098	897.644	803.414	942.272	879.171	861.078	786.88	739.292	837.532	675.588	897.644	903.888	935.763	572.051	685.019	564.175	935.763	861.078	675.588	776.047	765.363	734.185	749.612	796.124	0.999999	1	22.6667	5.4403	795.919	4.09595	0.00514619
10548875	Art4	ADP-ribosyltransferase 4	121.938	100.427	104.691	101.125	101.829	109.896	88.0347	102.537	96.3358	107.635	113.772	106.153	122.786	109.137	121.938	93.7015	120.259	91.7731	106.891	109.896	93.0542	133.436	124.5	122.786	108.522	0.143591	0.618693	23.4664	18.0076	108.326	8.82511	0.0814682
10566079	Art5	ADP-ribosyltransferase 5	50.5626	54.5686	51.2685	55.3304	54.9482	53.8174	50.5626	48.8403	60.5477	58.892	57.2816	58.4852	54.5686	51.9842	64.4452	57.2816	60.9688	54.9482	49.18	63.5579	57.68	49.8665	56.493	53.8174	55.4124	0.999917	1	26	15.8057	55.4671	0.689175	0.0124249
10464704	Adrbk1	adrenergic receptor kinase, beta 1	290.018	333.144	298.172	310.834	259.574	335.461	330.842	333.144	321.795	304.437	326.288	319.573	300.246	306.555	292.036	344.892	321.795	304.437	362.039	352.139	306.555	385.343	328.557	333.144	320.876	0.860855	1	22.742	10.5694	321.196	11.6978	0.0364197
10532630	Adrbk2	adrenergic receptor kinase, beta 2	250.732	342.509	282.088	354.588	354.588	393.44	407.315	404.501	315.173	261.379	238.856	274.374	272.479	266.871	254.232	372.217	292.036	364.557	337.794	298.172	280.139	254.232	227.544	235.568	305.641	3.42799e-09	3.5698e-07	23.2977	5.22699	307.359	59.8343	0.194672
10416099	Adra1a	adrenergic receptor, alpha 1a	326.288	474.413	398.932	359.538	533.742	445.722	461.44	451.944	396.177	357.054	333.144	364.557	374.806	324.034	352.139	410.148	333.144	407.315	372.217	342.509	385.343	340.144	288.015	284.05	379.867	0.0121045	0.0882745	24.4972	3.655	378.96	43.946	0.115965
10385353	Adra1b	adrenergic receptor, alpha 1b	60.9688	51.2685	63.5579	52.7098	56.493	53.0765	58.892	56.493	52.3457	59.3016	56.1028	56.1028	60.1295	54.1917	59.3016	56.1028	54.9482	52.3457	58.4852	60.1295	53.0765	48.1679	55.7152	50.5626	55.8529	0.999993	1	26	16.3928	55.8968	0.575591	0.0102974
10487886	Adra1d	adrenergic receptor, alpha 1d	342.509	317.365	306.555	333.144	364.557	380.038	337.794	268.727	288.015	335.461	335.461	319.573	290.018	342.509	330.842	342.509	337.794	382.681	390.722	333.144	330.842	335.461	404.501	404.501	339.78	0.962004	1	23.3333	1.11965	339.876	13.5514	0.0398716
10464167	Adrb1	adrenergic receptor, beta 1	136.239	140.07	123.64	136.239	136.239	128.89	122.786	149.086	162.017	138.141	146.018	144.007	128	112.206	145.009	142.025	147.033	121.938	132.514	135.298	136.239	116.162	138.141	128.89	135.285	0.975454	1	23.3333	11.9031	135.282	4.46692	0.0330193
10459288	Adrb2	adrenergic receptor, beta 2	202.251	245.572	160.898	213.783	407.315	256	261.379	218.275	256	306.555	206.5	184.823	218.275	210.839	177.294	191.341	167.73	433.534	407.315	186.108	247.28	377.413	218.275	233.941	249.529	0.469611	1	25.5131	4.52593	246.572	52.5759	0.213227
10577973	Adrb3	adrenergic receptor, beta 3	439.586	666.287	634.73	903.888	556.408	639.145	699.413	556.408	484.382	302.334	340.144	491.143	464.65	497.999	464.65	831.746	729.114	580.037	580.037	464.65	372.217	451.944	319.573	464.65	538.964	1.07892e-07	6.62031e-06	24.0186	1.81157	538.879	160.964	0.298701
10581311	Acd	adrenocortical dysplasia	92.4115	101.125	101.829	104.691	97.0059	99.0442	111.43	102.537	92.4115	101.125	101.829	97.6806	97.6806	97.6806	107.635	100.427	91.7731	86.8227	94.3532	105.42	108.383	101.829	103.25	98.36	99.8639	0.998356	1	26.6667	0.418523	99.8292	0.3341	0.00334672
10556297	Adm	adrenomedullin	93.0542	106.153	97.6806	103.25	81.0084	113.772	108.383	131.599	114.563	114.563	114.563	116.97	111.43	121.095	114.563	99.0442	142.025	105.42	116.162	121.938	138.141	150.123	129.787	121.938	115.301	0.129084	0.572873	24.8918	10.7844	115.361	7.12612	0.0617725
10426208	Adm2	adrenomedullin 2	51.9842	51.9842	64	50.9143	51.9842	45.2548	52.3457	48.1679	49.18	57.2816	52.3457	52.3457	49.5221	48.5029	54.5686	47.8352	53.0765	44.0173	51.2685	57.68	56.493	46.5271	60.9688	45.2548	51.8126	0.99411	1	21.3333	17.5322	51.6265	2.26739	0.0439191
10444407	Ager	advanced glycosylation end product-specific receptor	89.2636	69.551	91.7731	75.5835	70.5219	77.7085	66.7178	76.6386	88.0347	82.7106	92.4115	78.7932	88.647	73.0089	101.125	77.7085	84.4485	65.3448	85.0359	88.0347	79.8932	67.6492	94.3532	78.7932	80.9896	0.813823	1	26.5778	13.7447	81.4769	4.8475	0.0594954
10366774	Avil	advillin	58.0812	67.1819	74.5429	81.5719	55.3304	62.2499	64	64	73.0089	59.3016	72.0037	64.4452	66.257	56.1028	68.1197	60.1295	60.9688	51.2685	67.1819	64.8934	58.892	57.68	55.3304	59.7141	63.4273	0.999999	1	24.8312	18.2492	63.4315	0.138095	0.00217708
10374083	Aebp1	AE binding protein 1	1287.18	1160.07	1269.46	1234.75	600.491	1136.2	1176.27	1097.5	929.3	1360.57	1389.16	1243.34	1209.34	1370.04	1448.15	1278.29	1675.06	1060.11	1045.52	1379.57	1287.18	1663.49	1698.45	1478.58	1269.92	0.440135	1	23.6673	18.9101	1268.18	135.981	0.107225
10542557	Aebp2	AE binding protein 2	131.599	141.044	142.025	138.141	140.07	140.07	154.343	141.044	130.69	132.514	127.116	140.07	135.298	150.123	134.364	127.116	140.07	132.514	143.013	154.343	141.044	155.417	134.364	145.009	139.642	0.985723	1	26	1.54776	139.377	3.28539	0.0235719
10523647	Aff1	AF4/FMR2 family, member 1	359.538	427.565	382.681	364.557	335.461	337.794	377.413	344.892	317.365	396.177	398.932	388.023	337.794	393.44	369.646	364.557	352.139	349.706	333.144	359.538	359.538	474.413	393.44	362.039	369.991	0.0964826	0.459448	20.7371	20.0963	366.99	25.7595	0.0701912
10599927	Aff2	AF4/FMR2 family, member 2	165.421	151.167	190.019	195.361	164.279	195.361	172.446	140.07	116.97	170.072	152.219	183.546	182.278	222.861	188.706	167.73	232.325	168.897	135.298	152.219	154.343	225.972	173.645	199.466	175.028	0.00281634	0.026884	20.0539	5.21299	174.339	25.0612	0.14375
10354111	Aff3	AF4/FMR2 family, member 3	117.784	104.691	105.42	100.427	102.537	106.153	100.427	96.3358	89.8845	121.095	101.125	115.36	108.383	115.36	107.635	97.0059	112.206	110.661	112.206	105.42	107.635	143.013	110.661	124.5	108.997	0.492137	1	23.9135	19.0588	108.981	4.8311	0.0443295
10375980	Aff4	AF4/FMR2 family, member 4	1305.15	1389.16	1448.15	1418.35	1287.18	1278.29	1370.04	1360.57	1251.98	1418.35	1209.34	1332.57	1314.23	1499.22	1389.16	1260.69	1478.58	1351.18	1314.23	1478.58	1448.15	1552.09	1398.83	1332.57	1370.28	0.999814	1	22	19.9304	1369.09	15.3856	0.0112378
10576354	Afg3l1	AFG3-like AAA ATPase 1	212.306	237.207	206.5	219.793	222.861	243.875	270.597	247.28	218.275	225.972	219.793	230.72	219.793	191.341	187.403	222.861	224.411	249	238.856	218.275	221.322	222.861	206.5	213.783	223.816	0.00395959	0.0358136	23.2	7.61519	224.326	16.4209	0.0732011
10459534	Afg3l2	AFG3-like AAA ATPase 2	1016.93	1060.11	948.826	968.763	1168.14	1074.91	1168.14	1184.45	1002.93	989.119	1002.93	1144.1	1089.92	885.286	770.686	1009.9	843.357	1074.91	1168.14	962.071	962.071	935.763	916.506	975.501	1013.48	0.558329	1	22.8602	8.44471	1016.04	60.925	0.0599633
10384555	Aftph	aftiphilin	367.093	413.001	377.413	401.707	433.534	385.343	418.766	404.501	335.461	388.023	359.538	396.177	377.413	388.023	333.144	382.681	357.054	418.766	367.093	369.646	377.413	436.549	390.722	377.413	385.686	0.997172	1	26	1.05068	385.008	8.60913	0.0223609
10554249	Acan	aggrecan	64.8934	46.5271	65.7993	55.3304	36.2523	52.3457	56.8859	56.1028	52.7098	82.7106	72.5046	72.5046	69.0706	65.7993	60.9688	48.8403	72.5046	45.2548	49.5221	63.1189	68.5935	89.2636	92.4115	70.0348	62.9146	1.15549e-05	0.000294932	24.1598	15.1916	62.9888	12.129	0.192557
10510025	Agmat	agmatine ureohydrolase (agmatinase)	118.603	81.0084	86.8227	75.5835	93.7015	79.8932	86.2229	95.6704	100.427	86.2229	95.6704	88.0347	85.6274	67.6492	103.968	94.3532	85.0359	81.5719	90.5097	99.0442	90.5097	74.028	95.6704	102.537	89.9319	0.975427	1	23.3333	13.6268	89.8784	4.11472	0.0457809
10519270	Agrn	agrin	200.854	222.861	209.383	207.937	199.466	227.544	257.781	232.325	206.5	229.126	232.325	215.269	222.861	215.269	212.306	247.28	240.518	245.572	237.207	230.72	245.572	235.568	237.207	221.322	226.365	0.238149	0.898186	21.4548	10.9867	227.131	9.7159	0.0427766
10397518	Ahsa1	AHA1, activator of heat shock protein ATPase 1	448.822	418.766	377.413	455.087	302.334	401.707	413.001	367.093	337.794	330.842	451.944	484.382	430.539	448.822	364.557	491.143	442.643	385.343	369.646	374.806	342.509	404.501	474.413	471.136	407.885	0.123736	0.553059	25.0754	19.101	409.254	43.7517	0.106906
10384672	Ahsa2	AHA1, activator of heat shock protein ATPase 2	302.334	261.379	265.028	308.687	354.588	210.839	250.732	263.197	210.839	206.5	278.204	347.291	328.557	292.036	245.572	288.015	250.732	232.325	188.706	243.875	224.411	282.088	270.597	266.871	265.558	0.00539905	0.0456055	21.2532	0.800782	262.578	36.991	0.140876
10461369	Ahnak	AHNAK nucleoprotein (desmoyokin)	729.114	704.277	754.826	719.076	613.109	739.292	657.114	689.784	675.588	699.413	709.176	699.413	760.076	754.826	709.176	685.019	744.434	724.077	724.077	734.185	694.581	781.445	776.047	765.363	718.479	0.381163	1	24.0412	20.0026	718.506	22.6587	0.0315358
10402787	Ahnak2	AHNAK nucleoprotein 2	455.087	374.806	410.148	445.722	335.461	418.766	390.722	354.588	342.509	530.056	464.65	421.679	430.539	451.944	445.722	388.023	512	396.177	430.539	494.559	448.822	552.565	494.559	537.455	438.629	0.511601	1	24.2516	17.6053	438.905	26.7107	0.0608576
10410115	Aaed1	AhpC/TSA antioxidant enzyme domain containing 1	533.742	526.394	515.561	568.1	487.751	526.394	494.559	522.758	393.44	541.193	442.643	592.224	541.193	556.408	491.143	519.147	560.278	526.394	512	481.036	519.147	526.394	508.463	541.193	517.815	0.644315	1	23.6948	22.1234	517.716	26.7385	0.051647
10419790	Ajuba	ajuba LIM protein	83.2859	88.0347	80.4489	83.2859	78.7932	92.4115	87.4266	98.36	84.4485	83.2859	91.7731	89.8845	82.7106	78.7932	78.249	84.4485	76.1093	82.7106	83.2859	88.647	82.7106	85.6274	82.7106	88.0347	84.8115	0.286186	1	26.6667	7.76974	84.8224	4.29909	0.0506834
10516213	Akirin1	akirin 1	191.341	242.191	238.856	205.074	188.706	203.657	259.574	280.139	202.251	222.861	233.941	243.875	216.767	215.269	194.012	250.732	245.572	207.937	209.383	252.476	227.544	230.72	266.871	240.518	227.928	0.985053	1	25.6229	9.26436	227.972	9.24281	0.0405437
10445006	Gm6623	akirin 1 pseudogene	364.557	347.291	349.706	359.538	372.217	352.139	357.054	393.44	340.144	317.365	319.573	393.44	330.842	335.461	321.795	359.538	344.892	290.018	308.687	340.144	349.706	374.806	364.557	340.144	346.961	0.993218	1	23.3333	3.75194	346.82	6.12956	0.0176736
10503917	Akirin2	akirin 2	398.932	390.722	385.343	372.217	430.539	380.038	404.501	349.706	349.706	380.038	369.646	413.001	362.039	410.148	359.538	367.093	413.001	367.093	382.681	364.557	390.722	407.315	382.681	396.177	384.476	0.878472	1	22.0539	3.14993	384.558	4.98456	0.0129618
10495371	Aknad1	AKNA domain containing 1	81.5719	73.5167	85.6274	85.6274	75.0614	78.7932	60.1295	57.68	59.3016	78.249	75.0614	77.1717	73.5167	112.986	102.537	81.0084	102.537	85.0359	61.3929	74.5429	77.7085	78.249	79.8932	87.4266	79.3594	0.00108731	0.0123795	23.8509	21.6755	79.3251	14.7527	0.185978
10354768	Gm6644; Akr1b3	Akr1b3 pseudogene; aldo-keto reductase family 1, member B3 (aldose reductase)	786.88	879.171	831.746	873.098	897.644	831.746	837.532	820.296	714.109	855.13	724.077	814.629	831.746	837.532	694.581	786.88	754.826	809.002	814.629	744.434	744.434	831.746	765.363	885.286	806.938	0.998059	1	23.5401	22.8263	806.898	15.1298	0.0187506
10552752	Akt1s1	AKT1 substrate 1 (proline-rich)	252.476	252.476	245.572	235.568	252.476	256	257.781	274.374	254.232	245.572	259.574	249	252.476	227.544	259.574	266.871	265.028	221.322	259.574	282.088	268.727	233.941	242.191	252.476	252.788	0.647839	1	20.6231	12.5312	253.45	7.61473	0.0300443
10552758	Akt1s1; Mir707	AKT1 substrate 1 (proline-rich); microRNA 707	123.64	132.514	115.36	109.896	114.563	109.896	116.97	112.206	147.033	112.986	157.586	105.42	116.162	103.25	138.141	115.36	106.891	98.36	102.537	116.97	106.153	105.42	121.938	107.635	116.537	0.683058	1	26.8711	12.3619	117.403	8.45713	0.0720347
10564818	Anpep	alanyl (membrane) aminopeptidase	464.65	407.315	342.509	421.679	263.197	330.842	359.538	367.093	261.379	385.343	344.892	390.722	418.766	352.139	308.687	306.555	364.557	372.217	315.173	344.892	364.557	477.713	464.65	451.944	370.042	0.014564	0.102625	21.9418	18.8008	366.082	48.424	0.132276
10445380	Aars2	alanyl-tRNA synthetase 2, mitochondrial (putative)	107.635	106.153	98.36	95.6704	112.206	119.428	138.141	127.116	100.427	108.383	104.691	110.661	104.691	95.0095	99.7331	116.162	100.427	106.891	105.42	101.829	97.6806	101.829	95.6704	97.0059	106.301	0.055891	0.298966	20.0539	11.929	107.24	7.73833	0.072159
10391431	Aarsd1	alanyl-tRNA synthetase domain containing 1	164.279	190.019	176.069	181.019	174.853	199.466	235.568	196.72	190.019	195.361	195.361	191.341	186.108	174.853	167.73	173.645	176.069	181.019	215.269	188.706	195.361	184.823	188.706	190.019	188.016	0.00194079	0.0198907	26.7137	5.5503	187.306	14.3372	0.0765445
10523062	Alb	albumin	6793.79	962.071	1734.13	1296.13	564.175	215.269	2759.13	5330.3	84.4485	1152.06	929.3	1734.13	247.28	630.346	1992	481.036	266.871	2778.33	1618	1710.26	568.1	404.501	2876.3	1858.6	1624.44	0.992163	1	22	13.1136	1629.33	555.529	0.340955
10496438	Adh1	alcohol dehydrogenase 1 (class I)	3492.39	2836.7	2469.49	2418.67	2721.15	2574.36	2665.15	3061.45	2665.15	2836.7	2797.65	3169.41	2721.15	2486.67	2336.28	2385.37	1897.65	2797.65	2646.74	2288.2	2896.31	2957.17	3019.3	2759.13	2704.16	0.000331682	0.00454484	22.3359	14.7919	2693.75	332.007	0.123251
10496475	Adh5	alcohol dehydrogenase 5 (class III), chi polypeptide	613.109	584.071	515.561	604.668	548.748	530.056	548.748	568.1	464.65	544.958	467.882	580.037	560.278	544.958	458.253	568.1	436.549	617.374	648.067	548.748	576.03	548.748	596.344	541.193	550.634	0.999999	1	24	7.51977	550.634	2.98303	0.00541745
10496425	Adh7	alcohol dehydrogenase 7 (class IV), mu or sigma polypeptide	85.0359	83.2859	89.2636	86.2229	76.6386	88.0347	69.0706	73.5167	68.1197	82.1393	77.1717	75.5835	84.4485	195.361	86.8227	76.1093	103.25	92.4115	84.4485	97.6806	83.8652	95.6704	88.0347	101.125	89.3046	0.696174	1	24.4267	22.6818	89.3045	13.3169	0.149118
10344725	Adhfe1	alcohol dehydrogenase, iron containing, 1	2936.74	2936.74	2556.58	2916.45	2778.33	2721.15	2740.08	2896.31	2368.9	2856.44	2702.35	3040.3	3040.3	2452.44	2336.28	2876.3	2304.12	2759.13	3281.18	2721.15	2778.33	2721.15	2486.67	2778.33	2749.41	0.997972	1	22	13.5859	2749.24	85.6888	0.0311682
10504606	Aldh1b1	aldehyde dehydrogenase 1 family, member B1	71.0124	71.5064	81.5719	63.5579	61.8199	76.6386	83.8652	73.0089	70.0348	77.1717	61.8199	74.5429	84.4485	77.7085	65.3448	71.5064	68.5935	57.2816	70.5219	64.4452	58.4852	60.5477	57.68	63.5579	69.4447	0.999812	1	24.6667	0.0156916	69.4521	0.502547	0.00723589
10540034	Aldh1l1	aldehyde dehydrogenase 1 family, member L1	404.501	367.093	242.191	240.518	235.568	317.365	337.794	352.139	282.088	317.365	359.538	354.588	342.509	237.207	218.275	290.018	232.325	300.246	319.573	261.379	284.05	268.727	302.334	286.026	298.059	0.150164	0.64055	20.5892	15.4255	297.827	39.2868	0.131912
10371332	Aldh1l2	aldehyde dehydrogenase 1 family, member L2	47.1766	41.3553	45.8866	46.8507	42.8137	51.9842	47.8352	40.7859	40.7859	50.9143	44.3235	49.5221	43.7133	57.2816	53.0765	54.5686	56.1028	40.7859	48.1679	45.2548	43.7133	50.2134	51.6251	50.9143	47.7355	0.546107	1	21.3333	5.72873	47.877	2.44265	0.0510193
10563130	Aldh16a1	aldehyde dehydrogenase 16 family, member A1	71.5064	72.0037	71.5064	71.0124	69.551	79.3413	68.1197	67.1819	80.4489	80.4489	82.1393	78.7932	79.8932	69.0706	67.1819	77.1717	68.5935	70.5219	79.3413	77.1717	77.1717	65.3448	73.5167	68.5935	73.5677	0.815297	1	23.3333	13.2196	73.5373	2.98112	0.0405389
10467470	Aldh18a1	aldehyde dehydrogenase 18 family, member A1	119.428	117.784	127.116	127.116	96.3358	136.239	120.259	114.563	98.36	123.64	99.7331	118.603	110.661	136.239	128	129.787	153.277	112.206	113.772	130.69	123.64	139.102	118.603	129.787	121.873	0.785138	1	24	19.7181	121.873	3.94221	0.032347
10533345	Aldh2	aldehyde dehydrogenase 2, mitochondrial	1833.01	1924.14	1758.34	1833.01	1573.76	1758.34	1758.34	1820.35	1640.59	1758.34	1710.26	1734.13	1770.57	1663.49	1595.73	1770.57	1652	1686.71	1871.53	1686.71	1652	1897.65	1782.89	1795.29	1746.99	0.958693	1	23.5614	17.0011	1746.41	31.6519	0.018124
10464560	Aldh3b1	aldehyde dehydrogenase 3 family, member B1	112.206	114.563	94.3532	106.153	100.427	106.153	122.786	109.896	125.366	107.635	84.4485	101.125	101.829	88.647	126.238	117.784	101.125	100.427	116.97	120.259	99.0442	112.206	88.0347	98.36	106.501	0.508629	1	21.0035	7.83365	107.001	5.14487	0.0480825
10460259	Aldh3b2	aldehyde dehydrogenase 3 family, member B2	372.217	455.087	340.144	324.034	292.036	349.706	349.706	290.018	372.217	347.291	367.093	396.177	359.538	487.751	304.437	326.288	261.379	280.139	233.941	199.466	282.088	274.374	280.139	333.144	328.267	0.000492384	0.00636608	26.4907	14.4798	334.126	59.3218	0.177543
10460255	Aldh3b3	aldehyde dehydrogenase 3 family, member B3	704.277	657.114	685.019	680.287	515.561	639.145	600.491	680.287	666.287	675.588	739.292	680.287	734.185	734.185	699.413	648.067	572.051	530.056	568.1	474.413	652.575	548.748	548.748	608.874	635.127	3.00528e-05	0.000648314	27.5378	13.4667	645.025	74.3872	0.115325
10509790	Aldh4a1	aldehyde dehydrogenase 4 family, member A1	302.334	342.509	276.282	324.034	274.374	354.588	347.291	347.291	319.573	324.034	302.334	321.795	292.036	266.871	200.854	357.054	250.732	354.588	319.573	290.018	306.555	298.172	276.282	290.018	305.8	0.473601	1	20.8903	11.6489	307.98	23.2841	0.0756028
10351414	Aldh9a1	aldehyde dehydrogenase 9, subfamily A1	814.629	879.171	709.176	776.047	879.171	739.292	714.109	814.629	648.067	760.076	770.686	903.888	809.002	704.277	643.591	760.076	652.575	786.88	879.171	754.826	749.612	765.363	689.784	734.185	764.095	0.999476	1	23.3333	17.4884	763.84	9.13178	0.0119551
10461979	Aldh1a1	aldehyde dehydrogenase family 1, subfamily A1	442.643	199.466	221.322	194.012	194.012	138.141	210.839	256	146.018	225.972	218.275	227.544	225.972	212.306	191.341	158.683	174.853	215.269	172.446	174.853	154.343	224.411	272.479	296.112	214.471	0.0159032	0.11008	23.8515	16.4049	214.174	48.4459	0.226199
10586865	Aldh1a2	aldehyde dehydrogenase family 1, subfamily A2	58.0812	74.5429	51.2685	57.68	39.3966	41.3553	47.5048	44.0173	45.2548	44.0173	47.1766	41.9326	50.5626	46.2057	49.5221	69.551	45.8866	48.1679	47.1766	39.6706	42.2243	45.8866	43.4113	53.4456	48.9141	0.0255231	0.161603	25.4558	20.1755	49.0859	6.90533	0.140679
10564417	Aldh1a3	aldehyde dehydrogenase family 1, subfamily A3	71.0124	60.1295	64	64.8934	60.1295	65.3448	63.5579	70.0348	72.5046	74.5429	81.5719	69.0706	70.5219	58.892	71.5064	67.1819	65.3448	73.5167	67.1819	76.6386	73.5167	79.8932	71.0124	74.028	69.4178	0.000232914	0.00338925	23.0215	13.7143	69.3349	5.13036	0.0739938
10466624	Aldh1a7	aldehyde dehydrogenase family 1, subfamily A7	333.144	415.873	263.197	324.034	328.557	380.038	335.461	372.217	254.232	310.834	282.088	377.413	380.038	349.706	227.544	377.413	257.781	328.557	359.538	216.767	265.028	249	245.572	317.365	314.641	0.997201	1	22.8614	20.5096	314.345	7.89117	0.0251035
10376765	Aldh3a1	aldehyde dehydrogenase family 3, subfamily A1	47.1766	39.3966	46.2057	42.8137	41.6429	44.0173	37.2715	40.7859	47.1766	48.1679	46.5271	47.1766	48.5029	427.565	47.5048	41.0696	48.5029	44.3235	45.8866	48.1679	48.5029	47.1766	54.1917	48.1679	61.58	0.896595	1	26.6667	16.5604	65.2599	40.5284	0.62103
10386652	Aldh3a2	aldehyde dehydrogenase family 3, subfamily A2	298.172	278.204	263.197	286.026	261.379	261.379	256	274.374	225.972	263.197	252.476	302.334	298.172	272.479	225.972	284.05	261.379	263.197	278.204	245.572	266.871	296.112	294.067	288.015	270.7	0.0750907	0.37718	21.6036	20.8039	269.478	14.2835	0.0530044
10401473	Aldh6a1	aldehyde dehydrogenase family 6, subfamily A1	2336.28	2486.67	2179.83	2435.5	2288.2	2225.63	2210.26	2368.9	2033.85	2272.4	2019.8	2401.97	2272.4	2091.03	1770.57	2134.97	1795.29	2336.28	2503.97	2105.58	2225.63	2076.59	1978.24	2120.22	2194.59	0.991513	1	24.0877	22.2656	2194.55	51.0205	0.0232487
10458960	Aldh7a1	aldehyde dehydrogenase family 7, member A1	709.176	652.575	643.591	661.685	588.134	661.685	643.591	685.019	512	657.114	617.374	648.067	643.591	617.374	556.408	625.992	670.921	652.575	685.019	600.491	592.224	648.067	719.076	666.287	639.918	0.999267	1	22.0927	17.352	639.339	8.36455	0.0130831
10346374	Aox1	aldehyde oxidase 1	515.561	580.037	390.722	448.822	461.44	508.463	451.944	461.44	477.713	572.051	526.394	560.278	522.758	461.44	382.681	471.136	418.766	491.143	613.109	439.586	487.751	504.951	445.722	501.463	487.307	0.282671	1	22.1924	15.9401	485.482	36.3033	0.0747778
10408335	Aldh5a1	aldhehyde dehydrogenase family 5, subfamily A1	136.239	166.572	147.033	146.018	149.086	144.007	173.645	146.018	132.514	146.018	132.514	165.421	160.898	136.239	111.43	150.123	123.64	170.072	146.018	130.69	140.07	128	142.025	156.498	145.033	1	1	22.7594	5.08081	145.047	0.307214	0.00211803
10515352	Akr1a1	aldo-keto reductase family 1, member A1 (aldehyde reductase)	2241.11	2336.28	2272.4	2320.15	2048	2435.5	2401.97	2368.9	2179.83	2272.4	2149.82	2320.15	2320.15	2304.12	2120.22	2320.15	2272.4	2418.67	2521.38	2401.97	2352.53	2385.37	2352.53	2320.15	2309.84	0.369662	1	27.0342	2.07715	2303.74	56.0145	0.0243146
10537157	Akr1b10	aldo-keto reductase family 1, member B10 (aldose reductase)	592.224	572.051	526.394	560.278	604.668	552.565	560.278	568.1	410.148	519.147	430.539	648.067	625.992	548.748	442.643	634.73	448.822	588.134	634.73	512	512	537.455	451.944	556.408	543.253	0.982295	1	25.5156	21.3469	543.446	24.496	0.0450754
10543859	Akr1b3	aldo-keto reductase family 1, member B3 (aldose reductase)	797.865	885.286	837.532	873.098	903.888	849.223	843.357	831.746	719.076	849.223	729.114	814.629	843.357	843.357	719.076	786.88	760.076	814.629	826.001	754.826	749.612	831.746	786.88	891.444	814.247	0.994011	1	23.4977	23.0983	814.22	16.9976	0.020876
10537146	Akr1b8	aldo-keto reductase family 1, member B8	81.5719	106.891	88.0347	96.3358	91.1392	100.427	99.7331	97.6806	76.6386	102.537	79.3413	97.6806	89.8845	98.36	78.249	97.0059	76.6386	95.6704	99.0442	83.2859	87.4266	100.427	86.2229	88.0347	91.5942	0.997685	1	26.5299	1.23563	91.3884	2.0546	0.0224821
10403291	Akr1c14	aldo-keto reductase family 1, member C14	150.123	72.5046	61.3929	80.4489	56.1028	80.4489	72.0037	124.5	66.7178	82.7106	63.5579	82.1393	73.5167	83.2859	71.0124	74.028	70.5219	84.4485	75.5835	56.1028	77.1717	88.647	110.661	87.4266	81.044	0.860238	1	24.626	12.2312	81.173	9.9981	0.12317
10407456	Akr1c20	aldo-keto reductase family 1, member C20	65.7993	47.5048	46.8507	46.8507	51.6251	40.5042	45.2548	54.5686	55.7152	44.3235	50.5626	46.2057	49.5221	44.9422	45.5696	45.5696	51.9842	50.9143	47.8352	41.0696	50.5626	47.1766	58.892	47.1766	49.0408	0.915847	1	24.0433	12.7544	49.0429	2.45062	0.0499689
10407467	Akr1e1	aldo-keto reductase family 1, member E1	268.727	276.282	250.732	276.282	292.036	276.282	256	256	210.839	247.28	224.411	270.597	276.282	272.479	213.783	286.026	240.518	270.597	290.018	224.411	229.126	276.282	265.028	270.597	259.192	0.754913	1	22.5491	2.78959	259.425	11.4405	0.0440994
10509635	Akr7a5	aldo-keto reductase family 7, member A5 (aflatoxin aldehyde reductase)	294.067	315.173	272.479	265.028	238.856	298.172	296.112	321.795	292.036	290.018	254.232	282.088	268.727	242.191	250.732	304.437	282.088	321.795	272.479	294.067	292.036	259.574	238.856	274.374	280.059	0.00693037	0.0560994	20.1224	11.247	282.316	17.9444	0.0635614
10513912	Aldoart1	aldolase 1 A, retrogene 1	83.2859	76.1093	82.7106	76.6386	62.6829	66.7178	76.6386	74.028	105.42	88.0347	71.0124	93.0542	77.7085	71.0124	73.5167	79.8932	66.7178	81.5719	84.4485	89.8845	76.6386	65.3448	72.0037	76.6386	77.988	0.346219	1	21.3333	15.8584	77.7158	6.17543	0.0794617
10568050	Aldoa	aldolase A, fructose-bisphosphate	4870.99	5442.3	4770.75	4803.93	4705.07	5220.6	5293.48	5184.54	5220.6	5256.91	4837.35	5256.91	5113.16	4938.99	4211.15	5184.54	4513.4	4770.75	5556.65	5042.77	4973.34	4451.27	4803.93	5184.54	4983.66	0.819569	1	22.8939	11.632	4985.38	182.567	0.0366204
10512904	Aldob	aldolase B, fructose-bisphosphate	413.001	40.2244	53.4456	41.3553	41.0696	35.261	75.5835	200.854	41.3553	51.9842	44.9422	89.8845	37.7918	35.7532	52.7098	37.014	29.8571	59.3016	48.8403	57.68	44.3235	34.2968	120.259	54.5686	72.5565	0.885855	1	23.3333	12.9744	72.2353	37.9676	0.52561
10379153	Aldoc	aldolase C, fructose-bisphosphate	68.1197	61.3929	71.5064	84.4485	76.6386	62.6829	76.1093	64	72.5046	72.5046	63.1189	61.8199	62.6829	73.5167	70.5219	61.8199	62.2499	61.8199	62.6829	60.9688	66.7178	67.1819	68.5935	51.2685	66.8696	0.995521	1	24.7126	3.91201	66.8201	1.65806	0.0248138
10505779	Acer2	alkaline ceramidase 2	410.148	596.344	481.036	471.136	564.175	467.882	652.575	643.591	584.071	530.056	560.278	512	474.413	393.44	404.501	433.534	315.173	580.037	572.051	588.134	584.071	675.588	491.143	421.679	516.961	0.000109435	0.00181612	25.1673	7.08896	514.236	97.8702	0.190322
10565712	Acer3	alkaline ceramidase 3	76.1093	103.968	74.5429	76.1093	78.7932	82.7106	77.7085	78.249	58.0812	83.2859	69.0706	94.3532	77.7085	78.7932	59.7141	67.1819	73.0089	78.7932	79.3413	65.3448	79.3413	96.3358	78.7932	82.1393	77.8949	0.78415	1	21.2319	18.1591	77.3948	5.39108	0.0696569
10348131	Akp3	alkaline phosphatase 3, intestine, not Mn requiring	53.0765	50.9143	51.6251	53.0765	48.5029	64.4452	46.5271	53.4456	53.8174	48.5029	55.7152	57.2816	54.9482	42.2243	54.5686	41.6429	54.9482	48.1679	51.9842	61.8199	58.892	43.7133	49.5221	47.8352	51.9665	0.924498	1	21.2319	13.5373	52.0369	2.50038	0.0480502
10517587	Alpl	alkaline phosphatase, liver/bone/kidney	149.086	148.056	140.07	133.436	165.421	146.018	154.343	160.898	155.417	182.278	147.033	144.007	163.144	178.527	152.219	147.033	137.187	148.056	152.219	163.144	166.572	148.056	155.417	149.086	153.613	0.882305	1	25.9753	11.7149	153.922	5.53652	0.0359697
10401795	Alkbh1	alkB, alkylation repair homolog 1 (E. coli)	95.0095	99.0442	97.0059	109.896	104.691	100.427	110.661	117.784	103.968	91.7731	99.7331	97.0059	98.36	101.829	102.537	101.829	97.0059	103.968	93.7015	103.968	98.36	112.986	95.0095	93.7015	101.261	0.473369	1	24.771	4.47073	101.131	4.08405	0.0403839
10532802	Alkbh2	alkB, alkylation repair homolog 2 (E. coli)	112.206	109.896	101.125	99.7331	106.153	110.661	150.123	114.563	126.238	119.428	118.603	103.968	108.383	93.0542	120.259	123.64	113.772	124.5	103.968	115.36	112.206	108.383	117.784	103.25	113.219	0.00534418	0.0452765	20.1224	13.1255	114.047	8.6787	0.0760979
10485282	Alkbh3	alkB, alkylation repair homolog 3 (E. coli)	445.722	541.193	413.001	421.679	481.036	501.463	501.463	519.147	415.873	522.758	413.001	556.408	501.463	467.882	404.501	487.751	413.001	451.944	504.951	494.559	464.65	458.253	396.177	471.136	468.709	0.988291	1	22.1855	13.2591	468.712	15.3137	0.0326718
10526487	Alkbh4	alkB, alkylation repair homolog 4 (E. coli)	126.238	140.07	135.298	138.141	145.009	133.436	146.018	147.033	129.787	119.428	137.187	122.786	143.013	134.364	138.141	152.219	128.89	121.938	119.428	140.07	144.007	157.586	138.141	123.64	135.911	0.9998	1	23.3333	0.61321	135.915	1.18109	0.00868987
10376685	Alkbh5	alkB, alkylation repair homolog 5 (E. coli)	634.73	652.575	652.575	666.287	588.134	685.019	719.076	699.413	666.287	694.581	652.575	661.685	648.067	580.037	533.742	666.287	621.668	714.109	704.277	680.287	621.668	666.287	648.067	661.685	654.963	0.00892107	0.0687131	23.848	7.87088	655.141	36.1481	0.0551761
10551865	Alkbh6	alkB, alkylation repair homolog 6 (E. coli)	385.343	418.766	380.038	424.612	401.707	436.549	430.539	433.534	344.892	442.643	333.144	424.612	407.315	407.315	326.288	424.612	398.932	388.023	427.565	385.343	418.766	448.822	380.038	407.315	403.196	0.979231	1	26	2.13853	402.174	12.6382	0.0314248
10446214	Alkbh7	alkB, alkylation repair homolog 7 (E. coli)	134.364	164.279	140.07	163.144	178.527	178.527	171.255	170.072	140.07	147.033	110.661	153.277	140.07	127.116	121.095	165.421	140.07	179.769	157.586	124.5	149.086	135.298	121.938	145.009	148.26	0.00805654	0.0632999	24.0164	4.37723	148.249	16.3829	0.110509
10582925	Alkbh8	alkB, alkylation repair homolog 8 (E. coli)	171.255	199.466	182.278	198.088	222.861	199.466	206.5	194.012	178.527	171.255	164.279	192.672	168.897	198.088	173.645	179.769	184.823	200.854	191.341	174.853	167.73	203.657	206.5	174.853	187.736	0.603884	1	27.0886	0.419704	186.519	10.2313	0.0548543
10395414	Agmo	alkylglycerol monooxygenase	714.109	814.629	661.685	689.784	948.826	621.668	648.067	729.114	608.874	661.685	613.109	781.445	749.612	613.109	512	608.874	451.944	729.114	739.292	588.134	694.581	675.588	643.591	675.588	673.934	0.997972	1	23.3333	17.456	673.497	15.6672	0.0232625
10473024	Agps	alkylglycerone phosphate synthase	128.89	153.277	144.007	152.219	159.786	149.086	157.586	172.446	135.298	147.033	134.364	147.033	150.123	160.898	116.162	138.141	137.187	154.343	162.017	128.89	141.044	163.144	142.025	144.007	146.625	0.823206	1	26.991	1.34311	145.913	6.26564	0.0429409
10520638	Atraid	all-trans retinoic acid induced differentiation factor	1937.53	1924.14	1807.78	1992	1710.26	1978.24	1964.57	2164.77	1910.85	2076.59	2033.85	2062.24	2048	1782.89	1758.34	1924.14	1833.01	1884.54	2179.83	2134.97	2019.8	2134.97	2076.59	2225.63	1981.9	0.00335327	0.0311238	24.8012	10.5533	1982.46	119.963	0.060512
10471247	Aif1l	allograft inflammatory factor 1-like	58.892	51.2685	54.9482	47.1766	48.8403	55.3304	52.3457	52.7098	50.2134	49.5221	50.5626	51.9842	52.3457	58.4852	53.8174	50.2134	54.1917	41.3553	52.7098	57.2816	55.7152	43.4113	51.6251	51.2685	51.9256	0.989559	1	27.7808	15.3081	52.0816	1.24963	0.0239937
10513630	Ambp	alpha 1 microglobulin/bikunin	508.463	49.18	54.1917	43.1115	40.2244	31.3414	109.896	224.411	33.5909	51.9842	41.3553	49.5221	40.5042	34.7755	64	44.6318	39.9466	107.635	56.493	64.4452	41.9326	34.2968	85.6274	44.0173	78.9824	0.985759	1	21.3333	14.2882	79.0389	41.9339	0.530547
10430968	A4galt	alpha 1,4-galactosyltransferase	152.219	155.417	149.086	142.025	127.116	145.009	174.853	124.5	129.787	182.278	173.645	167.73	170.072	200.854	181.019	152.219	200.854	151.167	172.446	168.897	149.086	209.383	209.383	183.546	165.525	0.501768	1	25.9677	17.8233	166.29	12.3013	0.0739753
10461277	Ganab	alpha glucosidase 2 alpha neutral subunit	592.224	661.685	596.344	648.067	515.561	648.067	739.292	699.413	588.134	588.134	584.071	621.668	639.145	580.037	512	666.287	604.668	608.874	604.668	600.491	588.134	617.374	588.134	584.071	611.523	0.916413	1	23.9813	8.09491	611.534	21.5896	0.035304
10606263	Atrx	alpha thalassemia/mental retardation syndrome X-linked homolog (human)	439.586	458.253	427.565	494.559	552.565	458.253	448.822	458.253	364.557	439.586	410.148	455.087	451.944	458.253	424.612	442.643	427.565	515.561	487.751	427.565	445.722	501.463	436.549	442.643	452.896	0.747746	1	24.6667	2.56173	452.36	20.5456	0.0454187
10450622	Atat1	alpha tubulin acetyltransferase 1	218.275	261.379	261.379	249	302.334	257.781	259.574	249	194.012	219.793	200.854	265.028	200.854	238.856	240.518	245.572	225.972	249	238.856	222.861	230.72	232.325	209.383	215.269	237.025	0.0246367	0.156571	25.1179	0.665664	236.329	19.0176	0.080471
10586130	Aagab	alpha- and gamma-adaptin binding protein	103.25	117.784	104.691	114.563	140.07	129.787	109.137	109.896	101.829	115.36	121.938	124.5	118.603	106.153	109.896	107.635	101.829	102.537	105.42	116.162	93.7015	105.42	99.7331	112.986	111.37	1	1	21.4767	5.29561	111.477	2.11089	0.0189356
10434689	Ahsg	alpha-2-HS-glycoprotein	1217.75	114.563	210.839	146.018	64.4452	64.8934	455.087	820.296	34.7755	153.277	106.891	160.898	66.7178	87.4266	205.074	68.5935	74.028	377.413	206.5	202.251	94.3532	97.6806	261.379	157.586	227.031	0.988749	1	21.3333	13.6426	229.432	117.099	0.510387
10502050	Alpk1	alpha-kinase 1	74.5429	86.2229	82.1393	89.2636	73.0089	108.383	112.206	128.89	118.603	119.428	106.153	81.0084	99.7331	95.0095	85.6274	76.1093	89.2636	134.364	100.427	157.586	128	139.102	106.153	93.7015	103.539	1.37665e-06	5.34335e-05	23.9618	9.84642	103.55	23.0179	0.222287
10459455	Alpk2	alpha-kinase 2	41.6429	52.7098	60.1295	27.6652	41.9326	83.8652	69.551	61.8199	54.9482	64.8934	32.2226	38.3193	57.68	52.3457	34.2968	45.2548	39.9466	48.8403	54.1917	38.8542	37.014	35.7532	32.6724	49.5221	48.1696	0.747654	1	22.809	8.46657	48.4679	6.75245	0.139318
10554487	Alpk3	alpha-kinase 3	46.8507	58.0812	69.551	53.4456	42.8137	70.0348	67.6492	75.0614	79.3413	81.5719	60.1295	50.9143	68.5935	83.2859	36.7583	58.4852	41.3553	62.6829	60.1295	41.6429	56.493	48.5029	52.7098	100.427	61.1046	0.931496	1	26	8.5896	61.1185	7.93452	0.129822
10423090	Amacr; Slc45a2	alpha-methylacyl-CoA racemase; solute carrier family 45, member 2	222.861	276.282	200.854	213.783	229.126	242.191	250.732	274.374	227.544	233.941	224.411	268.727	245.572	190.019	191.341	249	207.937	265.028	247.28	225.972	256	224.411	216.767	224.411	233.69	0.588194	1	20.5757	14.1472	234.31	15.2347	0.0650196
10381211	Naglu	alpha-N-acetylglucosaminidase (Sanfilippo disease IIIB)	131.599	123.64	122.786	135.298	103.968	150.123	149.086	134.364	132.514	157.586	142.025	140.07	120.259	131.599	133.436	137.187	135.298	142.025	128.89	157.586	132.514	159.786	153.277	147.033	137.581	0.234757	0.886997	26.1932	7.55607	137.462	8.06622	0.0586796
10607116	Ammecr1	Alport syndrome, mental retardation, midface hypoplasia and elliptocytosis chromosomal region gene 1	83.8652	83.8652	83.2859	93.7015	88.647	85.0359	88.647	84.4485	56.8859	82.1393	67.1819	88.647	82.1393	118.603	69.551	85.0359	63.1189	81.5719	83.2859	71.0124	78.7932	91.7731	81.5719	91.7731	82.6908	0.651131	1	21.3333	3.56598	82.6707	6.70287	0.0810792
10589654	Als2cl	ALS2 C-terminal like	73.0089	73.5167	75.5835	75.0614	60.5477	79.8932	74.028	83.8652	74.028	65.7993	72.0037	74.5429	76.1093	71.5064	79.8932	82.1393	71.0124	67.6492	78.249	70.5219	74.5429	72.5046	77.1717	78.7932	74.2488	0.999673	1	21.3333	4.49022	74.2815	1.34101	0.0180531
10539617	Alms1	Alstrom syndrome 1	145.009	137.187	112.986	123.64	121.095	121.095	122.786	110.661	109.896	128	141.044	138.141	113.772	135.298	103.25	130.69	119.428	117.784	114.563	132.514	131.599	149.086	148.056	128.89	126.52	0.00440752	0.0388731	21.7739	18.0614	125.651	10.4931	0.0835101
10383436	Aspscr1	alveolar soft part sarcoma chromosome region, candidate 1 (human)	191.341	202.251	190.019	178.527	192.672	200.854	216.767	213.783	198.088	206.5	198.088	183.546	172.446	176.069	177.294	209.383	196.72	184.823	219.793	227.544	225.972	202.251	176.069	192.672	197.228	1.35782e-05	0.000337855	22.708	9.89051	197.834	16.5977	0.0838969
10393844	Alyref	Aly/REF export factor	552.565	564.175	544.958	580.037	526.394	508.463	522.758	515.561	430.539	494.559	494.559	584.071	548.748	580.037	515.561	526.394	467.882	515.561	467.882	491.143	504.951	564.175	481.036	508.463	520.436	0.00850058	0.0659339	22.5892	21.9503	519.419	31.6931	0.0610164
10351636	Alyref2	Aly/REF export factor 2	81.5719	56.493	66.257	56.8859	64	76.6386	69.0706	60.5477	47.8352	66.257	65.7993	68.1197	66.257	69.0706	78.249	70.0348	54.5686	64.8934	62.2499	57.68	67.6492	53.0765	70.5219	70.0348	65.1567	0.83732	1	24.8165	19.5565	65.2501	4.16326	0.0638047
10448441	Amdhd2	amidohydrolase domain containing 2	160.898	165.421	135.298	146.018	150.123	173.645	178.527	174.853	154.343	184.823	171.255	178.527	153.277	144.007	151.167	184.823	147.033	156.498	190.019	182.278	174.853	155.417	144.007	158.683	163.158	0.00630202	0.0518798	21.4372	12.5361	163.791	13.7052	0.0836748
10381361	Aoc2	amine oxidase, copper containing 2 (retina-specific)	62.6829	54.1917	62.2499	56.8859	47.1766	55.7152	61.3929	58.892	61.3929	55.7152	63.5579	58.892	54.9482	51.9842	73.0089	58.4852	60.9688	64.4452	63.5579	53.4456	59.7141	59.3016	65.7993	66.7178	59.6301	0.994242	1	23.9065	14.8265	59.6278	0.713307	0.0119627
10381371	Aoc3	amine oxidase, copper containing 3	1332.57	1573.76	1478.58	1595.73	1478.58	1629.26	1675.06	1663.49	1595.73	1552.09	1509.65	1428.22	1398.83	1468.37	1360.57	1573.76	1584.71	1499.22	1428.22	1552.09	1562.89	1541.37	1458.23	1488.87	1517.91	0.00274381	0.0262985	25.6733	4.57829	1512.74	86.5483	0.0572128
10365136	Aes	amino-terminal enhancer of split	1341.84	1379.57	1323.37	1398.83	1184.45	1370.04	1287.18	1287.18	1226.22	1379.57	1168.14	1370.04	1341.84	1323.37	1192.69	1341.84	1323.37	1448.15	1370.04	1278.29	1260.69	1243.34	1234.75	1418.35	1312.21	0.975773	1	25.9221	20.5962	1312.77	31.0002	0.0236143
10502232	Aimp1	aminoacyl tRNA synthetase complex-interacting multifunctional protein 1	134.364	136.239	118.603	126.238	144.007	146.018	134.364	128.89	141.044	128.89	140.07	133.436	132.514	129.787	129.787	132.514	131.599	154.343	157.586	127.116	133.436	144.007	130.69	147.033	135.941	0.918544	1	22.411	9.40485	136.153	3.87202	0.0284388
10535502	Aimp2	aminoacyl tRNA synthetase complex-interacting multifunctional protein 2	155.417	173.645	147.033	181.019	149.086	165.421	178.527	178.527	176.069	192.672	176.069	166.572	167.73	164.279	158.683	170.072	173.645	164.279	174.853	181.019	190.019	203.657	160.898	171.255	171.685	0.00721824	0.0578506	23.2392	11.4501	171.733	11.0388	0.0642789
10596465	Acy1	aminoacylase 1	72.5046	72.0037	73.5167	69.551	71.0124	78.7932	76.6386	79.8932	63.1189	90.5097	79.3413	77.7085	77.1717	65.3448	74.028	77.1717	61.3929	82.7106	71.5064	74.5429	87.4266	74.5429	78.249	75.0614	75.1559	0.709148	1	24.6996	10.8679	75.1775	3.93895	0.0523953
10530787	Aasdh	aminoadipate-semialdehyde dehydrogenase	86.8227	106.153	93.0542	90.5097	95.0095	94.3532	115.36	96.3358	100.427	96.3358	99.0442	94.3532	94.3532	95.0095	88.647	103.25	81.5719	91.7731	95.0095	84.4485	92.4115	103.25	102.537	90.5097	95.4387	0.944395	1	26	8.48566	95.4376	3.9726	0.0416251
10590654	Aasdhppt	aminoadipate-semialdehyde dehydrogenase-phosphopantetheinyl transferase	315.173	333.144	300.246	347.291	328.557	372.217	372.217	369.646	270.597	337.794	290.018	367.093	367.093	349.706	263.197	347.291	328.557	333.144	364.557	319.573	330.842	364.557	347.291	372.217	337.167	0.999844	1	26.6667	2.72049	336.414	7.81539	0.0232315
10513608	Alad	aminolevulinate, delta-, dehydratase	661.685	786.88	604.668	652.575	481.036	680.287	648.067	809.002	625.992	661.685	634.73	670.921	661.685	564.175	552.565	694.581	552.565	661.685	675.588	613.109	639.145	600.491	639.145	652.575	642.702	0.846424	1	20.3368	15.0543	643.387	34.2288	0.053201
10596454	Alas1	aminolevulinic acid synthase 1	2401.97	2646.74	2385.37	2401.97	2503.97	2574.36	2105.58	2336.28	1951	2320.15	2076.59	2418.67	2797.65	2256.7	2120.22	2401.97	2019.8	2256.7	2352.53	2062.24	2320.15	2418.67	1992	2320.15	2310.06	0.710349	1	22.8886	22.6383	2308.71	90.6282	0.0392549
10602372	Alas2	aminolevulinic acid synthase 2, erythroid	639.145	415.873	418.766	330.842	261.379	652.575	530.056	404.501	359.538	300.246	181.019	276.282	576.03	317.365	568.1	487.751	786.88	439.586	530.056	803.414	212.306	404.501	288.015	393.44	440.736	0.610852	1	25.3333	1.26293	435.629	101.981	0.234101
10588883	Amt	aminomethyltransferase	58.892	43.1115	50.2134	57.68	45.8866	52.3457	48.1679	47.8352	50.2134	50.2134	58.0812	53.4456	49.8665	49.18	58.892	58.4852	46.8507	52.3457	49.8665	51.9842	47.8352	49.18	59.3016	50.2134	51.6703	0.896722	1	26.0704	17.772	51.8045	2.07477	0.04005
10390381	Npepps	aminopeptidase puromycin sensitive	580.037	608.874	580.037	630.346	608.874	526.394	613.109	564.175	519.147	560.278	541.193	596.344	548.748	592.224	519.147	552.565	552.565	617.374	564.175	533.742	584.071	588.134	541.193	556.408	569.965	0.996494	1	26	24.7136	569.358	10.7044	0.0188008
10479099	Npepl1	aminopeptidase-like 1	407.315	481.036	442.643	433.534	427.565	494.559	487.751	487.751	458.253	458.253	455.087	436.549	427.565	424.612	433.534	491.143	481.036	477.713	494.559	477.713	491.143	439.586	424.612	451.944	457.727	3.8887e-05	0.000808109	22.7374	8.07216	459.054	26.8256	0.0584367
10454469	Ammecr1l	AMME chromosomal region gene 1-like	245.572	286.026	259.574	290.018	257.781	245.572	272.479	282.088	257.781	243.875	224.411	240.518	237.207	247.28	233.941	247.28	250.732	237.207	249	254.232	259.574	270.597	235.568	235.568	252.661	0.342952	1	26.8711	26.04	251.611	10.0177	0.0398141
10398635	Amn	amnionless	69.0706	64	68.5935	63.5579	72.5046	75.5835	62.2499	67.6492	79.8932	74.028	80.4489	72.5046	60.9688	62.2499	85.0359	65.3448	68.5935	63.1189	74.028	79.8932	77.1717	60.5477	60.1295	60.9688	69.5056	0.697706	1	22.9403	16.9621	69.5682	1.48746	0.0213814
10373036	Os9	amplified in osteosarcoma	367.093	380.038	344.892	374.806	342.509	390.722	380.038	367.093	300.246	372.217	317.365	354.588	342.509	344.892	330.842	342.509	312.996	369.646	357.054	372.217	324.034	372.217	380.038	367.093	354.486	0.999871	1	26.6667	16.2768	353.705	8.29104	0.0234405
10501555	Amy1	amylase 1, salivary	608.874	719.076	617.374	680.287	666.287	608.874	675.588	694.581	630.346	621.668	572.051	754.826	685.019	608.874	515.561	648.067	481.036	744.434	694.581	544.958	666.287	576.03	580.037	634.73	634.56	0.99963	1	24	7.85822	634.56	10.2176	0.0161018
10501500	Amy2a5; Amy2a3	amylase 2a5; amylase 2a3	191.341	160.898	182.278	171.255	199.466	156.498	170.072	160.898	219.793	158.683	200.854	179.769	195.361	186.108	168.897	164.279	227.544	240.518	196.72	141.044	207.937	164.279	224.411	177.294	185.258	0.99998	1	24	15.9395	185.258	1.55852	0.00841271
10501511	Amy2a5; Amy2a4; Amy2a3; Amy2a2	amylase 2a5; amylase 2a4; amylase 2a3; amylase 2a2	191.341	160.898	182.278	171.255	199.466	156.498	170.072	160.898	219.793	158.683	200.854	179.769	195.361	186.108	168.897	164.279	227.544	240.518	196.72	141.044	207.937	164.279	224.411	177.294	185.258	0.99998	1	24	15.9395	185.258	1.55852	0.00841271
10501544	Amy2a5; Amy2a4; Amy2a3; Amy2a2; Amy2a1	amylase 2a5; amylase 2a4; amylase 2a3; amylase 2a2; amylase 2a1	183.546	156.498	178.527	166.572	192.672	151.167	165.421	150.123	210.839	152.219	195.361	172.446	184.823	186.108	164.279	158.683	221.322	232.325	190.019	130.69	205.074	162.017	218.275	172.446	179.227	0.999568	1	24.5299	17.0536	179.237	0.472907	0.00263844
10501494	Amy2b	amylase 2b	109.896	102.537	106.891	100.427	115.36	93.7015	101.829	88.0347	119.428	93.0542	116.97	103.25	114.563	101.829	87.4266	93.7015	141.044	141.044	116.162	81.5719	114.563	95.6704	126.238	101.829	106.959	0.995787	1	24.3243	17.3761	106.945	1.07854	0.010085
10501699	Agl	amylo-1,6-glucosidase, 4-alpha-glucanotransferase	560.278	630.346	519.147	560.278	675.588	634.73	608.874	544.958	487.751	560.278	572.051	608.874	568.1	625.992	451.944	608.874	458.253	630.346	588.134	427.565	497.999	474.413	588.134	592.224	561.464	0.900718	1	21.1707	3.59112	561.15	27.6942	0.0493525
10440491	App	amyloid beta (A4) precursor protein	1269.46	1278.29	1314.23	1305.15	916.506	1389.16	1351.18	1278.29	1168.14	1305.15	1251.98	1323.37	1305.15	1370.04	1351.18	1287.18	1458.23	1341.84	1269.46	1323.37	1226.22	1530.73	1520.15	1398.83	1313.89	0.975419	1	23.528	16.0815	1313.39	26.7339	0.0203548
10462113	Apba1	amyloid beta (A4) precursor protein binding, family A, member 1	90.5097	87.4266	121.938	135.298	68.1197	103.25	98.36	103.968	101.125	102.537	101.125	100.427	86.8227	104.691	100.427	91.7731	112.206	101.125	113.772	109.137	92.4115	116.97	110.661	113.772	102.827	0.999992	1	26	4.17749	102.695	1.88885	0.0183928
10365056	Apba3	amyloid beta (A4) precursor protein-binding, family A, member 3	588.134	580.037	526.394	580.037	484.382	564.175	634.73	588.134	552.565	552.565	541.193	548.748	541.193	491.143	548.748	608.874	526.394	522.758	522.758	576.03	537.455	541.193	544.958	572.051	553.11	0.991598	1	24	4.97046	553.11	2.88483	0.00521565
10566457	Apbb1	amyloid beta (A4) precursor protein-binding, family B, member 1	93.7015	91.1392	103.968	97.0059	82.7106	98.36	102.537	93.7015	98.36	101.125	102.537	88.647	93.7015	90.5097	101.125	109.137	105.42	97.6806	90.5097	103.25	92.4115	94.3532	102.537	110.661	97.7121	0.999554	1	23.3333	5.05974	97.7253	0.490208	0.00501619
10469695	Apbb1ip	amyloid beta (A4) precursor protein-binding, family B, member 1 interacting protein	68.5935	67.6492	65.3448	65.3448	56.1028	63.5579	65.7993	71.0124	60.1295	63.1189	64	61.3929	65.3448	54.9482	57.68	64.4452	53.8174	58.4852	66.257	72.5046	69.551	90.5097	60.9688	70.0348	64.858	0.482201	1	22.0213	16.0383	64.6126	4.63651	0.0717586
10530287	Apbb2	amyloid beta (A4) precursor protein-binding, family B, member 2	369.646	367.093	352.139	388.023	344.892	337.794	335.461	349.706	284.05	340.144	315.173	335.461	347.291	337.794	298.172	367.093	321.795	342.509	364.557	310.834	319.573	349.706	328.557	326.288	338.906	0.911311	1	26	21.8786	338.823	11.2011	0.0330587
10458355	Apbb3	amyloid beta (A4) precursor protein-binding, family B, member 3	156.498	159.786	157.586	156.498	139.102	173.645	172.446	168.897	174.853	174.853	154.343	151.167	142.025	150.123	157.586	156.498	158.683	148.056	164.279	183.546	167.73	184.823	156.498	158.683	161.175	0.00335564	0.0311304	25.2708	7.26626	160.87	11.404	0.0708896
10561927	Aplp1	amyloid beta (A4) precursor-like protein 1	102.537	86.2229	109.896	107.635	99.7331	91.7731	101.829	89.8845	98.36	97.0059	89.8845	99.0442	104.691	112.206	119.428	109.137	122.786	94.3532	89.8845	105.42	95.6704	95.6704	104.691	102.537	101.262	0.0488222	0.270633	23.0596	0.125502	101.212	8.8911	0.087846
10592023	Aplp2	amyloid beta (A4) precursor-like protein 2	3373.43	3492.39	3304	3590.58	3848.29	3565.78	3326.99	3304	3125.78	3213.66	3236.01	3516.68	3444.31	3281.18	3169.41	3104.19	3104.19	3615.55	3565.78	3236.01	3373.43	3373.43	3565.78	3516.68	3385.31	0.999801	1	23.3333	23.206	3385.24	33.091	0.00977508
10389373	Appbp2	amyloid beta precursor protein (cytoplasmic tail) binding protein 2	596.344	744.434	617.374	704.277	770.686	608.874	719.076	675.588	592.224	652.575	613.109	689.784	657.114	734.185	552.565	639.145	584.071	685.019	680.287	592.224	661.685	760.076	634.73	643.591	658.71	0.995637	1	24.4475	2.72057	658.654	3.26108	0.00495113
10379889	Appbp2os	amyloid beta precursor protein (cytoplasmic tail) binding protein 2, opposite strand	61.3929	58.4852	58.4852	58.892	65.7993	56.1028	59.3016	57.2816	56.8859	58.4852	65.7993	57.2816	58.4852	60.1295	71.0124	55.3304	66.257	56.1028	58.0812	63.1189	59.3016	57.68	60.5477	61.3929	60.068	0.962055	1	22.6177	22.3738	60.0298	1.50772	0.0251162
10354883	Als2cr12	amyotrophic lateral sclerosis 2 (juvenile) chromosome region, candidate 12 (human)	61.8199	77.7085	81.5719	93.7015	102.537	91.1392	90.5097	83.2859	71.0124	68.5935	54.1917	69.551	86.2229	78.7932	67.6492	94.3532	81.0084	93.7015	87.4266	69.551	64.4452	73.0089	62.2499	61.3929	77.726	1.3517e-08	1.11863e-06	23.3521	3.78478	78.0436	14.0413	0.179916
10354979	Als2; Mpp4	amyotrophic lateral sclerosis 2 (juvenile); membrane protein, palmitoylated 4 (MAGUK p55 subfamily member 4)	131.599	129.787	117.784	133.436	151.167	147.033	154.343	142.025	140.07	121.095	128.89	137.187	134.364	114.563	128.89	140.07	132.514	156.498	121.938	127.116	129.787	130.69	132.514	128.89	133.844	0.133814	0.589267	22.4594	7.89448	134.32	7.65315	0.0569771
10487513	Anapc1	anaphase promoting complex subunit 1	630.346	714.109	643.591	666.287	680.287	670.921	680.287	666.287	560.278	657.114	596.344	694.581	639.145	675.588	584.071	630.346	652.575	694.581	680.287	652.575	630.346	675.588	670.921	670.921	654.891	0.996625	1	26	2.89769	654.19	8.87018	0.013559
10573048	Anapc10	anaphase promoting complex subunit 10	219.793	203.657	221.322	227.544	230.72	221.322	205.074	205.074	207.937	207.937	215.269	225.972	225.972	222.861	212.306	221.322	224.411	233.941	210.839	205.074	209.383	205.074	203.657	221.322	216.158	0.0635961	0.33205	23.7262	23.2465	216.159	8.72664	0.0403715
10383423	Anapc11	anaphase promoting complex subunit 11	148.056	145.009	165.421	152.219	153.277	183.546	160.898	156.498	131.599	173.645	159.786	167.73	154.343	164.279	158.683	167.73	158.683	172.446	160.898	155.417	155.417	168.897	163.144	177.294	160.621	0.864805	1	22.0539	6.88382	160.754	1.7776	0.0110579
10588223	Anapc13	anaphase promoting complex subunit 13	508.463	576.03	484.382	552.565	461.44	643.591	657.114	600.491	556.408	564.175	504.951	580.037	600.491	467.882	430.539	608.874	556.408	657.114	648.067	608.874	533.742	501.463	467.882	572.051	555.96	0.0406191	0.234358	20.4205	12.1791	561.622	54.3627	0.0967959
10369295	Anapc16	anaphase promoting complex subunit 16	380.038	388.023	372.217	410.148	306.555	396.177	407.315	407.315	333.144	407.315	424.612	436.549	396.177	380.038	380.038	388.023	321.795	374.806	455.087	382.681	364.557	436.549	410.148	427.565	391.12	0.69646	1	25.2953	13.5105	391.971	18.5844	0.0474127
10469965	Anapc2	anaphase promoting complex subunit 2	240.518	286.026	272.479	256	266.871	319.573	328.557	296.112	233.941	272.479	266.871	268.727	266.871	306.555	274.374	315.173	290.018	319.573	306.555	282.088	286.026	306.555	268.727	304.437	284.796	0.136908	0.597852	21.8208	7.99663	286.146	15.7211	0.0549407
10521863	Anapc4	anaphase promoting complex subunit 4	294.067	300.246	300.246	317.365	300.246	310.834	308.687	266.871	274.374	324.034	268.727	298.172	272.479	328.557	282.088	272.479	300.246	340.144	300.246	272.479	298.172	328.557	328.557	315.173	300.127	0.999636	1	23.3333	0.649123	300.143	4.34935	0.014491
10525406	Anapc7	anaphase promoting complex subunit 7	194.012	212.306	183.546	195.361	171.255	213.783	219.793	203.657	207.937	221.322	196.72	190.019	179.769	200.854	206.5	225.972	216.767	222.861	219.793	203.657	206.5	212.306	207.937	206.5	204.964	0.0543376	0.292825	20.2639	12.8589	205.938	10.1737	0.049402
10555576	Anapc15	anaphase prompoting complex C subunit 15	179.769	170.072	167.73	164.279	200.854	156.498	203.657	165.421	159.786	152.219	198.088	160.898	176.069	149.086	184.823	177.294	168.897	191.341	187.403	170.072	174.853	162.017	159.786	166.572	172.812	0.894839	1	23.8601	3.38655	172.848	6.88843	0.0398526
10372091	Anapc15-ps	anaphase prompoting complex C subunit 15, pseudogene [Source:MGI Symbol;Acc:MGI:3646302]	128.89	145.009	126.238	128.89	125.366	136.239	145.009	146.018	111.43	126.238	122.786	137.187	134.364	124.5	111.43	137.187	131.599	155.417	160.898	141.044	131.599	129.787	112.986	121.938	132.169	0.282855	1	24.8165	3.28708	131.867	8.88979	0.0674146
10533549	Anapc5	anaphase-promoting complex subunit 5	526.394	580.037	625.992	556.408	467.882	600.491	564.175	564.175	515.561	568.1	544.958	556.408	530.056	613.109	526.394	537.455	568.1	580.037	544.958	552.565	533.742	572.051	541.193	564.175	555.601	0.999343	1	24.6547	23.5103	555.56	5.83428	0.0105016
10539279	Aup1	ancient ubiquitous protein 1	849.223	903.888	809.002	873.098	714.109	929.3	975.501	989.119	891.444	903.888	916.506	891.444	891.444	820.296	873.098	922.88	849.223	867.067	885.286	995.999	897.644	922.88	929.3	891.444	891.378	0.0660767	0.341584	25.0633	9.12705	891.118	43.2562	0.0485414
10408861	Adtrp	androgen dependent TFPI regulating protein	257.781	270.597	191.341	210.839	203.657	274.374	424.612	467.882	418.766	333.144	272.479	290.018	242.191	202.251	187.403	242.191	209.383	256	268.727	312.996	282.088	254.232	188.706	194.012	268.986	2.00013e-07	1.06746e-05	22.056	11.6496	272.431	90.9619	0.33389
10600901	Ar	androgen receptor	319.573	312.996	315.173	306.555	272.479	240.518	229.126	227.544	213.783	294.067	306.555	292.036	436.549	372.217	254.232	294.067	266.871	247.28	240.518	252.476	284.05	364.557	310.834	333.144	291.133	7.35571e-10	1.0712e-07	21.83	20.2865	286.473	57.2183	0.199734
10367973	Aig1	androgen-induced 1	186.108	199.466	199.466	198.088	183.546	259.574	222.861	224.411	205.074	195.361	184.823	188.706	176.069	176.069	177.294	212.306	222.861	235.568	209.383	202.251	183.546	178.527	174.853	184.823	199.21	2.62483e-07	1.33995e-05	21.1072	9.3669	201.685	22.9671	0.113876
10401684	Angel1	angel homolog 1 (Drosophila)	121.095	113.772	128.89	114.563	119.428	116.97	117.784	104.691	106.153	115.36	117.784	116.97	116.97	113.772	132.514	116.162	117.784	121.938	96.3358	116.97	111.43	106.153	112.986	109.896	115.266	0.0932633	0.447552	25.742	20.6046	115.366	5.40076	0.046814
10352690	Angel2	angel homolog 2 (Drosophila)	382.681	390.722	342.509	372.217	357.054	349.706	372.217	380.038	349.706	393.44	396.177	427.565	404.501	390.722	324.034	344.892	344.892	349.706	393.44	357.054	382.681	390.722	410.148	415.873	375.946	3.69121e-06	0.000117134	24.0041	15.3556	375.95	26.5588	0.0706446
10355554	Aamp	angio-associated migratory protein	352.139	424.612	364.557	385.343	302.334	487.751	512	487.751	415.873	448.822	398.932	421.679	357.054	352.139	319.573	418.766	439.586	427.565	491.143	448.822	433.534	439.586	430.539	401.707	415.075	2.73136e-05	0.000596643	24.1056	8.20503	414.921	54.0285	0.130214
10411199	Aggf1	angiogenic factor with G patch and FHA domains 1	146.018	159.786	159.786	157.586	156.498	183.546	195.361	183.546	170.072	158.683	147.033	162.017	153.277	153.277	125.366	170.072	143.013	158.683	140.07	146.018	166.572	165.421	137.187	146.018	157.704	0.202897	0.801772	26.1021	4.62638	156.861	12.6876	0.0808843
10419158	Ang6	angiogenin, ribonuclease A family, member 6	95.6704	79.8932	82.1393	85.0359	76.1093	84.4485	80.4489	84.4485	103.968	76.1093	102.537	85.6274	80.4489	86.2229	118.603	82.7106	95.0095	75.0614	78.249	102.537	85.6274	81.0084	86.8227	76.6386	86.8906	0.999829	1	26	14.2104	87.0839	2.43258	0.0279338
10414537	Ang; Rnase4	angiogenin, ribonuclease, RNase A family, 5; ribonuclease, RNase A family 4	451.944	349.706	362.039	352.139	282.088	321.795	337.794	354.588	263.197	357.054	342.509	385.343	374.806	328.557	306.555	337.794	359.538	342.509	340.144	337.794	340.144	421.679	385.343	433.534	352.858	0.0260326	0.164055	22.5077	18.1327	350.86	32.8195	0.0935403
10590918	Amotl1	angiomotin-like 1	265.028	324.034	288.015	310.834	284.05	294.067	266.871	237.207	210.839	245.572	274.374	254.232	290.018	276.282	270.597	310.834	288.015	308.687	272.479	235.568	235.568	247.28	272.479	296.112	273.293	4.95725e-06	0.000148291	23.2708	22.9992	273.147	32.4646	0.118854
10588226	Amotl2	angiomotin-like 2	280.139	274.374	347.291	278.204	290.018	257.781	263.197	298.172	284.05	249	340.144	294.067	252.476	240.518	315.173	298.172	237.207	243.875	250.732	270.597	278.204	286.026	324.034	298.172	281.317	0.66605	1	21.9632	19.5177	279.998	16.3996	0.0585706
10428376	Angpt1	angiopoietin 1	121.938	178.527	165.421	160.898	207.937	160.898	132.514	122.786	95.0095	106.153	93.0542	157.586	177.294	166.572	103.25	126.238	95.6704	158.683	138.141	82.7106	103.25	112.986	105.42	124.5	133.226	0.0271591	0.169224	22.4831	1.0807	132.989	23.9559	0.180134
10577315	Angpt2	angiopoietin 2	138.141	118.603	109.137	133.436	93.7015	158.683	147.033	125.366	95.0095	139.102	134.364	134.364	131.599	127.116	128.89	135.298	127.116	154.343	149.086	145.009	125.366	140.07	146.018	130.69	131.981	0.994917	1	23.8411	9.1186	131.991	2.89401	0.0219258
10477042	Angpt4	angiopoietin 4	98.36	82.1393	96.3358	95.0095	92.4115	89.2636	87.4266	93.7015	93.7015	103.25	121.938	103.968	95.6704	88.0347	114.563	89.2636	95.0095	86.2229	92.4115	96.3358	95.0095	105.42	113.772	106.891	97.3379	0.00295137	0.027974	25.1828	14.2568	97.6911	7.77835	0.0796219
10350840	Angptl1	angiopoietin-like 1	89.8845	78.249	69.0706	78.249	104.691	63.5579	69.551	59.3016	59.7141	73.0089	62.6829	78.7932	92.4115	79.3413	63.5579	64.8934	56.493	67.1819	59.7141	63.1189	83.8652	79.3413	77.1717	106.153	74.1666	0.00193955	0.0198907	21.0439	20.7374	72.9419	11.5047	0.157725
10471555	Angptl2	angiopoietin-like 2	1074.91	942.272	1016.93	962.071	903.888	1168.14	1144.1	1370.04	1278.29	1418.35	1458.23	1160.07	1176.27	1144.1	948.826	995.999	975.501	1168.14	1226.22	1360.57	1606.83	1595.73	1379.57	1251.98	1196.96	3.68383e-12	1.38409e-09	23.988	11.3615	1196.95	237.612	0.198514
10506125	Angptl3	angiopoietin-like 3	481.036	90.5097	108.383	93.7015	109.896	70.0348	141.044	249	60.1295	86.2229	81.0084	114.563	86.8227	73.5167	85.6274	72.5046	67.1819	149.086	97.6806	92.4115	77.7085	66.257	145.009	94.3532	116.404	0.979756	1	23.3333	20.5235	116.43	1.2991	0.0111578
10450038	Angptl4	angiopoietin-like 4	744.434	1287.18	1184.45	1192.69	1351.18	1389.16	962.071	968.763	719.076	584.071	442.643	643.591	1009.9	867.067	781.445	826.001	1045.52	1370.04	1168.14	744.434	837.532	765.363	471.136	508.463	911.014	7.5746e-09	6.90759e-07	26.4825	25.5287	884.306	314.152	0.355252
10591350	Angptl6	angiopoietin-like 6	59.7141	51.9842	65.3448	59.7141	65.7993	64.8934	61.3929	66.257	71.0124	60.5477	63.1189	68.5935	65.7993	51.9842	64	72.0037	64	56.8859	58.4852	64	66.7178	64.4452	70.0348	56.1028	63.0346	0.973686	1	26.2535	8.40998	63.0444	1.9956	0.0316539
10518526	Angptl7	angiopoietin-like 7	304.437	156.498	170.072	143.013	99.0442	74.028	91.1392	104.691	74.5429	213.783	237.207	298.172	263.197	168.897	199.466	128.89	184.823	106.891	93.0542	134.364	173.645	398.932	382.681	471.136	194.692	5.03247e-10	7.68618e-08	23.4072	17.3613	191.868	113.644	0.592302
10583753	Angptl8	angiopoietin-like 8	284.05	210.839	272.479	221.322	222.861	195.361	181.019	203.657	170.072	166.572	548.748	347.291	286.026	199.466	310.834	407.315	168.897	170.072	164.279	199.466	170.072	191.341	404.501	324.034	250.857	0.0258529	0.163196	24.6628	16.314	253.033	78.2975	0.309436
10381962	Ace3; Ace	angiotensin I converting enzyme (peptidyl-dipeptidase A) 3; angiotensin I converting enzyme (peptidyl-dipeptidase A) 1	781.445	657.114	729.114	661.685	374.806	680.287	621.668	596.344	487.751	820.296	754.826	749.612	739.292	770.686	792.353	670.921	897.644	634.73	634.73	831.746	749.612	1002.93	968.763	948.826	731.549	0.0882673	0.429917	23.2398	17.3484	728.516	95.8601	0.131583
10404376	Agtr1a	angiotensin II receptor, type 1a	192.672	254.232	229.126	266.871	250.732	263.197	240.518	247.28	225.972	216.767	164.279	190.019	227.544	188.706	184.823	205.074	163.144	224.411	232.325	198.088	212.306	184.823	159.786	177.294	212.499	0.0175413	0.11875	24.9312	2.42067	211.696	21.6341	0.102194
10497475	Agtr1b	angiotensin II receptor, type 1b	53.4456	53.0765	48.5029	48.5029	55.3304	52.7098	53.4456	48.5029	51.6251	48.8403	51.9842	45.5696	56.8859	51.6251	68.1197	51.9842	59.7141	57.68	50.5626	53.0765	55.3304	47.5048	55.7152	55.3304	53.1277	0.611821	1	22	3.3707	53.1891	3.11912	0.0586422
10518455	Agtrap	angiotensin II, type I receptor-associated protein	149.086	179.769	164.279	172.446	179.769	195.361	187.403	187.403	179.769	188.706	181.019	164.279	183.546	159.786	165.421	170.072	176.069	159.786	188.706	173.645	174.853	203.657	198.088	174.853	177.407	0.00725952	0.0581071	26.6667	5.85142	176.883	12.0428	0.0680834
10582658	Agt	angiotensinogen (serpin peptidase inhibitor, clade A, member 8)	203.657	95.6704	106.153	90.5097	89.8845	69.551	138.141	157.586	77.7085	93.0542	95.6704	77.7085	72.5046	92.4115	95.6704	94.3532	71.5064	94.3532	86.8227	93.7015	81.0084	57.68	88.0347	91.1392	96.4367	0.996879	1	23.3333	19.501	96.4768	1.62957	0.0168908
10591781	Anln	anillin, actin binding protein	160.898	153.277	186.108	162.017	114.563	136.239	145.009	107.635	85.0359	122.786	135.298	179.769	157.586	263.197	191.341	178.527	250.732	122.786	102.537	142.025	121.095	160.898	219.793	178.527	157.403	4.92834e-05	0.000971745	21.864	1.44694	156.016	45.1992	0.289709
10570894	Ank1	ankyrin 1, erythroid	66.7178	65.7993	68.1197	60.1295	58.0812	81.5719	77.1717	72.0037	71.0124	75.0614	74.028	69.0706	73.5167	70.5219	70.0348	63.1189	62.6829	56.493	65.3448	69.0706	64.4452	61.3929	60.5477	64.8934	67.5346	0.712359	1	26.6667	9.95018	67.7562	4.12248	0.0608429
10501971	Ank2	ankyrin 2, brain	333.144	315.173	372.217	374.806	317.365	369.646	385.343	349.706	317.365	385.343	326.288	344.892	321.795	393.44	344.892	337.794	385.343	382.681	347.291	377.413	380.038	390.722	388.023	354.588	358.138	0.894655	1	26.4861	2.83011	357.092	11.3767	0.0318592
10363786	Ank3	ankyrin 3, epithelial	85.0359	99.0442	111.43	112.986	82.7106	113.772	128	103.25	103.968	106.153	87.4266	87.4266	104.691	103.968	72.0037	88.0347	69.0706	101.125	107.635	82.7106	81.5719	78.7932	73.5167	96.3358	95.0275	0.902849	1	24.9888	4.36933	94.8038	5.5568	0.0586137
10546137	Abtb1	ankyrin repeat and BTB (POZ) domain containing 1	117.784	117.784	101.125	115.36	135.298	150.123	138.141	116.162	116.97	125.366	134.364	114.563	131.599	115.36	123.64	125.366	122.786	168.897	142.025	123.64	120.259	130.69	131.599	114.563	126.394	0.279741	1	23.6948	6.75869	126.507	9.29001	0.073435
10474181	Abtb2	ankyrin repeat and BTB (POZ) domain containing 2	153.277	156.498	172.446	173.645	135.298	173.645	165.421	133.436	134.364	155.417	152.219	163.144	159.786	182.278	182.278	198.088	224.411	138.141	130.69	152.219	135.298	155.417	170.072	160.898	160.766	0.00204558	0.0207161	22.4645	1.22887	160.592	21.6809	0.135006
10594524	Ankdd1a	ankyrin repeat and death domain containing 1A	84.4485	78.249	79.3413	78.7932	74.028	81.5719	78.7932	77.1717	88.0347	78.249	89.2636	87.4266	85.6274	75.0614	98.36	81.5719	80.4489	71.0124	84.4485	79.8932	76.6386	70.0348	81.5719	74.5429	80.6076	0.961371	1	26	14.3066	80.8474	3.00582	0.037179
10476497	Ankef1	ankyrin repeat and EF-hand domain containing 1	62.6829	87.4266	80.4489	82.7106	99.0442	97.6806	75.5835	70.5219	70.5219	73.5167	70.0348	67.1819	67.1819	70.5219	68.1197	79.8932	69.0706	97.0059	75.5835	65.7993	68.1197	66.257	58.0812	67.1819	74.5904	0.000161248	0.00251386	24.4972	2.24239	74.4165	9.56992	0.128599
10476493	Ankef1; BC034902	ankyrin repeat and EF-hand domain containing 1; cDNA sequence BC034902	797.865	855.13	781.445	826.001	855.13	670.921	552.565	596.344	501.463	588.134	522.758	704.277	837.532	749.612	613.109	826.001	604.668	617.374	621.668	522.758	522.758	572.051	522.758	621.668	661.833	1.85666e-06	6.72048e-05	24.046	21.6862	661.909	120.01	0.181308
10378126	Ankfy1	ankyrin repeat and FYVE domain containing 1	250.732	276.282	247.28	284.05	247.28	274.374	261.379	274.374	227.544	270.597	247.28	270.597	245.572	278.204	254.232	270.597	247.28	263.197	284.05	263.197	249	302.334	257.781	257.781	262.708	0.99973	1	26	1.61934	262.409	3.71206	0.0141461
10527896	Ankib1	ankyrin repeat and IBR domain containing 1	364.557	398.932	377.413	413.001	369.646	364.557	382.681	388.023	321.795	367.093	344.892	388.023	385.343	385.343	349.706	382.681	388.023	410.148	359.538	377.413	380.038	418.766	374.806	354.588	376.959	0.959717	1	26	23.0515	376.639	10.7953	0.0286621
10454912	Ankhd1	ankyrin repeat and KH domain containing 1	548.748	596.344	592.224	643.591	592.224	604.668	639.145	648.067	526.394	584.071	537.455	584.071	600.491	584.071	481.036	592.224	588.134	652.575	608.874	580.037	576.03	600.491	580.037	572.051	588.044	0.251581	0.934403	26.6653	0.568364	585.121	28.0179	0.047884
10524150	Ankle2	ankyrin repeat and LEM domain containing 2	206.5	237.207	205.074	227.544	209.383	238.856	222.861	225.972	187.403	207.937	206.5	229.126	218.275	230.72	171.255	213.783	202.251	196.72	221.322	213.783	194.012	252.476	209.383	212.306	214.194	0.999766	1	21.3333	6.36274	213.982	2.92613	0.0136746
10395376	Ankmy2	ankyrin repeat and MYND domain containing 2	210.839	210.839	206.5	222.861	216.767	259.574	232.325	195.361	195.361	213.783	209.383	218.275	213.783	221.322	191.341	218.275	196.72	232.325	229.126	203.657	198.088	216.767	194.012	215.269	213.44	0.86752	1	23.2519	4.10917	213.633	7.20456	0.033724
10443244	Anks1	ankyrin repeat and SAM domain containing 1	286.026	298.172	278.204	274.374	268.727	304.437	290.018	276.282	261.379	282.088	326.288	268.727	292.036	263.197	257.781	310.834	284.05	278.204	304.437	284.05	278.204	259.574	306.555	290.018	284.319	0.999999	1	24	14.0956	284.319	1.09896	0.00386523
10348618	Asb1	ankyrin repeat and SOCS box-containing 1	122.786	112.986	121.095	112.986	116.162	123.64	125.366	121.938	112.986	116.162	126.238	120.259	132.514	113.772	125.366	128	121.095	134.364	121.095	114.563	116.162	110.661	124.5	117.784	120.52	0.956636	1	23.1142	8.49146	120.515	0.174218	0.00144562
10528622	Asb10	ankyrin repeat and SOCS box-containing 10	56.493	55.7152	62.2499	56.1028	53.8174	59.3016	65.3448	58.4852	69.551	68.1197	64	54.9482	61.3929	58.0812	62.6829	63.1189	60.5477	52.3457	54.9482	60.5477	56.8859	52.7098	55.7152	58.4852	59.2329	0.980114	1	26	8.51603	59.2335	1.82989	0.0308928
10603116	Asb11	ankyrin repeat and SOCS box-containing 11	54.1917	54.5686	67.6492	44.3235	49.8665	58.0812	55.3304	56.1028	65.3448	67.1819	49.8665	50.9143	57.2816	61.8199	43.4113	51.2685	49.5221	44.6318	54.1917	50.9143	47.8352	41.6429	38.8542	71.5064	53.5959	0.864168	1	26.5741	10.3079	53.8107	3.75628	0.0698054
10605815	Asb12	ankyrin repeat and SOCS box-containing 12	75.5835	83.2859	90.5097	75.5835	86.2229	53.0765	67.1819	44.0173	58.4852	60.1295	46.5271	53.8174	95.6704	114.563	51.9842	70.5219	53.4456	72.0037	58.0812	36.5044	36.2523	40.7859	47.8352	104.691	65.6983	0.000453169	0.00592502	22.7846	22.3319	65.2643	20.438	0.313158
10403273	Asb13	ankyrin repeat and SOCS box-containing 13	344.892	324.034	308.687	335.461	342.509	315.173	288.015	335.461	280.139	344.892	328.557	344.892	335.461	324.034	342.509	330.842	321.795	302.334	312.996	342.509	369.646	347.291	324.034	330.842	328.209	0.591345	1	22.5652	18.157	327.594	10.451	0.0319022
10413381	Asb14	ankyrin repeat and SOCS box-containing 14	42.8137	49.8665	57.68	44.9422	41.9326	58.892	64.8934	48.5029	52.3457	60.9688	38.8542	40.2244	51.6251	64.4452	40.7859	41.3553	39.9466	48.8403	47.8352	38.8542	42.2243	35.7532	36.7583	60.1295	47.9362	0.999997	1	23.3333	6.63341	47.9571	0.757519	0.0157958
10536697	Asb15	ankyrin repeat and SOCS box-containing 15	60.5477	60.1295	74.5429	50.9143	65.3448	63.5579	66.7178	58.4852	82.7106	78.249	63.1189	55.7152	72.0037	75.5835	58.0812	58.0812	58.0812	57.2816	68.5935	50.9143	62.2499	53.0765	58.4852	110.661	65.1303	0.723753	1	27.7808	10.9111	66.0582	7.63488	0.115578
10381561	Asb16	ankyrin repeat and SOCS box-containing 16	54.1917	51.9842	54.1917	49.18	53.8174	53.0765	44.9422	54.1917	63.1189	55.3304	58.0812	47.5048	56.1028	50.5626	67.1819	56.493	57.2816	39.6706	56.1028	48.5029	55.3304	43.1115	51.6251	53.0765	53.1105	0.997079	1	26	14.4453	53.2634	1.90703	0.0358038
10356489	Asb18	ankyrin repeat and SOCS box-containing 18	59.3016	50.2134	58.892	50.5626	58.4852	61.8199	53.0765	63.5579	65.3448	62.2499	56.1028	54.5686	57.2816	58.4852	58.4852	56.493	56.1028	54.1917	54.9482	57.2816	54.5686	46.2057	48.5029	56.1028	56.3677	0.965193	1	23.3333	11.338	56.3728	1.37039	0.0243094
10402325	Asb2	ankyrin repeat and SOCS box-containing 2	263.197	294.067	342.509	265.028	166.572	349.706	326.288	259.574	230.72	288.015	243.875	266.871	292.036	369.646	282.088	333.144	390.722	276.282	272.479	257.781	203.657	233.941	276.282	317.365	283.41	0.120985	0.544652	22.7099	1.64823	283.63	38.2366	0.134812
10374983	Asb3; Gpr75	ankyrin repeat and SOCS box-containing 3; G protein-coupled receptor 75	158.683	163.144	171.255	160.898	164.279	174.853	154.343	154.343	126.238	163.144	159.786	158.683	162.017	167.73	147.033	158.683	163.144	192.672	157.586	162.017	163.144	163.144	173.645	179.769	162.51	0.925081	1	24	23.3786	162.51	5.60008	0.03446
10571797	Asb5	ankyrin repeat and SOCs box-containing 5	67.1819	60.1295	72.5046	74.028	70.0348	71.5064	72.0037	62.6829	84.4485	88.647	66.257	63.1189	65.7993	126.238	70.0348	77.1717	78.7932	75.0614	66.257	60.9688	74.028	57.68	70.0348	111.43	74.4184	0.893191	1	21.3926	3.26071	74.3493	7.80686	0.105002
10481508	Asb6	ankyrin repeat and SOCS box-containing 6	109.137	116.162	116.97	122.786	130.69	115.36	114.563	116.162	107.635	122.786	109.896	101.829	116.162	105.42	117.784	126.238	117.784	100.427	117.784	121.095	121.095	112.206	106.153	103.25	114.557	0.170835	0.70395	26.7297	26.1507	114.011	5.42862	0.0476149
10564436	Asb7	ankyrin repeat and SOCS box-containing 7	64	79.3413	75.5835	84.4485	76.1093	80.4489	77.7085	70.0348	74.028	73.5167	76.1093	72.5046	79.3413	67.1819	75.5835	73.5167	80.4489	82.7106	78.249	73.0089	67.1819	73.5167	76.1093	74.028	75.1962	0.428394	1	22.6377	3.07747	75.2838	3.44544	0.045766
10432122	Asb8	ankyrin repeat and SOCS box-containing 8	274.374	298.172	298.172	300.246	330.842	308.687	296.112	319.573	263.197	312.996	247.28	298.172	304.437	310.834	243.875	315.173	296.112	300.246	335.461	259.574	302.334	298.172	280.139	306.555	295.864	0.898434	1	24.8115	3.36335	295.52	10.1984	0.0345101
10437454	Anks3	ankyrin repeat and sterile alpha motif domain containing 3	120.259	113.772	117.784	123.64	109.137	132.514	131.599	130.69	119.428	119.428	129.787	116.162	116.97	116.162	104.691	132.514	110.661	108.383	124.5	138.141	110.661	118.603	120.259	121.938	120.32	0.719574	1	25.7386	6.74575	120.132	5.44189	0.0452992
10512830	Anks6	ankyrin repeat and sterile alpha motif domain containing 6	58.0812	58.4852	56.8859	55.3304	55.3304	54.5686	60.1295	53.0765	57.68	54.5686	63.1189	54.5686	59.7141	54.5686	59.3016	58.0812	56.8859	61.8199	54.1917	57.2816	54.5686	53.8174	60.5477	52.7098	56.888	0.999202	1	26	18.2456	56.9387	0.885841	0.0155578
10347531	Ankzf1	ankyrin repeat and zinc finger domain containing 1	97.0059	97.6806	91.1392	89.8845	83.8652	99.7331	103.25	106.153	97.6806	99.7331	96.3358	91.7731	103.968	82.7106	102.537	95.6704	86.2229	94.3532	109.137	96.3358	90.5097	99.0442	98.36	89.2636	95.9311	0.574165	1	23.4821	12.3736	95.916	3.6052	0.0375871
10467191	Ankrd1	ankyrin repeat domain 1 (cardiac muscle)	724.077	754.826	1379.57	522.758	357.054	1184.45	891.444	704.277	530.056	625.992	233.941	596.344	1128.35	1060.11	340.144	588.134	522.758	541.193	873.098	526.394	227.544	215.269	171.255	342.509	626.731	0.964986	1	24.3177	23.8337	626.316	113.55	0.181299
10577048	Ankrd10; Mir7238	ankyrin repeat domain 10; microRNA 7238	176.069	188.706	186.108	196.72	158.683	187.403	188.706	179.769	159.786	171.255	196.72	191.341	171.255	207.937	179.769	212.306	209.383	191.341	183.546	195.361	182.278	207.937	178.527	184.823	186.905	0.793203	1	26	20.9309	187	8.50168	0.0454636
10582445	Ankrd11	ankyrin repeat domain 11	324.034	364.557	333.144	326.288	300.246	364.557	410.148	364.557	324.034	342.509	369.646	337.794	304.437	321.795	302.334	340.144	326.288	359.538	372.217	364.557	333.144	393.44	340.144	357.054	344.858	0.130607	0.578401	25.8655	5.98915	343.885	21.1883	0.0616144
10452516	Ankrd12	ankyrin repeat domain 12	179.769	195.361	202.251	221.322	235.568	181.019	237.207	274.374	225.972	298.172	198.088	219.793	183.546	256	184.823	198.088	164.279	237.207	249	280.139	265.028	335.461	196.72	199.466	225.777	0.0180105	0.12101	25.4086	8.00257	225.178	34.2674	0.152179
10464688	Ankrd13d; Ssh3	ankyrin repeat domain 13 family, member D; slingshot homolog 3 (Drosophila)	59.3016	49.18	58.892	55.3304	54.9482	56.493	56.1028	54.5686	59.3016	54.5686	63.5579	56.493	53.8174	53.0765	58.4852	48.8403	50.9143	51.2685	57.68	59.3016	67.1819	50.2134	58.4852	53.4456	55.8937	0.58255	1	21.62	13.9459	55.8959	2.886	0.0516318
10524588	Ankrd13a	ankyrin repeat domain 13a	328.557	374.806	328.557	328.557	292.036	393.44	388.023	382.681	315.173	349.706	359.538	354.588	354.588	340.144	296.112	369.646	342.509	369.646	380.038	357.054	344.892	398.932	354.588	380.038	353.494	0.914306	1	26.3519	6.8792	353.168	12.4941	0.0353772
10388648	Ankrd13b	ankyrin repeat domain 13b	63.5579	64.8934	65.3448	62.6829	56.1028	67.6492	68.5935	59.3016	68.1197	65.7993	69.0706	68.5935	63.5579	56.493	62.6829	67.6492	64	64	59.3016	73.5167	69.0706	62.2499	72.0037	63.5579	64.908	0.838412	1	24.8065	10.76	64.9228	2.26416	0.0348746
10497090	Ankrd13c	ankyrin repeat domain 13c	522.758	576.03	501.463	533.742	630.346	451.944	501.463	519.147	380.038	445.722	439.586	544.958	576.03	519.147	354.588	512	385.343	455.087	451.944	390.722	448.822	430.539	433.534	491.143	479.004	0.812329	1	22.7594	20.2579	477.615	31.8645	0.0667157
10469300	Ankrd16	ankyrin repeat domain 16	164.279	188.706	167.73	176.069	203.657	216.767	199.466	186.108	190.019	188.706	174.853	167.73	160.898	176.069	170.072	184.823	163.144	190.019	206.5	202.251	198.088	192.672	179.769	152.219	183.359	4.77278e-08	3.2843e-06	26.7137	2.36684	181.438	19.1193	0.105377
10531215	Ankrd17	ankyrin repeat domain 17	739.292	826.001	744.434	831.746	797.865	792.353	897.644	916.506	843.357	803.414	739.292	797.865	714.109	786.88	670.921	792.353	689.784	831.746	803.414	781.445	765.363	837.532	781.445	765.363	789.588	0.0270827	0.16886	27.1628	3.85004	785.168	54.0233	0.0688047
10463189	Ankrd2	ankyrin repeat domain 2 (stretch responsive muscle)	64.4452	59.7141	60.5477	63.5579	62.2499	61.8199	77.1717	78.7932	119.428	120.259	85.6274	63.5579	60.9688	60.1295	74.5429	62.2499	63.5579	94.3532	69.0706	66.7178	91.7731	82.1393	108.383	149.086	79.1727	0.000923036	0.0108106	25.8454	9.45224	79.4358	19.1032	0.240486
10353878	Ankrd23; Ankrd39	ankyrin repeat domain 23; ankyrin repeat domain 39	167.73	202.251	256	216.767	272.479	337.794	292.036	252.476	330.842	401.707	190.019	170.072	191.341	250.732	162.017	218.275	190.019	415.873	306.555	129.787	191.341	195.361	213.783	630.346	257.733	0.999594	1	26	5.2114	256.1	28.277	0.110414
10365174	Ankrd24	ankyrin repeat domain 24	75.0614	74.028	74.028	68.1197	80.4489	78.7932	67.6492	73.0089	76.6386	73.0089	76.1093	70.5219	68.5935	66.7178	91.7731	79.8932	74.5429	59.3016	73.5167	81.0084	73.0089	64.4452	65.7993	68.1197	73.089	0.989124	1	23.871	1.79268	73.0958	2.00624	0.0274467
10547288	Ankrd26	ankyrin repeat domain 26	61.8199	56.493	61.3929	60.5477	63.1189	64.8934	61.3929	60.5477	61.3929	57.2816	67.6492	63.5579	64	62.6829	58.0812	65.3448	58.892	56.493	58.892	54.9482	63.5579	67.1819	60.9688	57.2816	61.1838	0.985879	1	22	19.1935	61.1125	0.89368	0.0146235
10552210	Ankrd27	ankyrin repeat domain 27 (VPS9 domain)	256	290.018	278.204	300.246	252.476	315.173	330.842	312.996	254.232	286.026	298.172	276.282	278.204	290.018	274.374	319.573	268.727	306.555	310.834	300.246	298.172	317.365	290.018	278.204	290.957	0.412271	1	24.6973	5.08299	290.585	13.2435	0.0455752
10418766	Ankrd28	ankyrin repeat domain 28	401.707	512	396.177	442.643	541.193	512	515.561	487.751	396.177	458.253	398.932	477.713	418.766	418.766	382.681	407.315	377.413	515.561	474.413	415.873	442.643	410.148	393.44	436.549	443.07	0.442831	1	26.4185	1.98027	439.92	33.088	0.0752138
10457536	Ankrd29	ankyrin repeat domain 29	78.249	77.7085	70.0348	77.7085	70.0348	79.3413	72.0037	76.1093	64.8934	83.2859	70.5219	74.028	78.249	63.1189	74.5429	81.5719	74.5429	66.7178	68.1197	70.0348	65.7993	82.1393	62.6829	88.0347	73.728	0.97952	1	23.8745	19.31	73.7185	2.15964	0.0292958
10426991	Ankrd33	ankyrin repeat domain 33	61.3929	58.4852	62.6829	65.3448	65.7993	58.892	61.3929	59.7141	67.1819	71.5064	68.1197	63.5579	69.551	53.8174	74.028	65.3448	70.0348	60.9688	63.5579	64.4452	62.6829	54.9482	57.2816	61.8199	63.4396	0.999808	1	26.6667	11.1874	63.4388	0.0100291	0.00015809
10428002	Ankrd33b	ankyrin repeat domain 33B	221.322	174.853	237.207	192.672	222.861	188.706	163.144	191.341	256	182.278	238.856	200.854	216.767	198.088	270.597	203.657	230.72	147.033	194.012	203.657	235.568	182.278	190.019	186.108	205.358	0.952296	1	27.2407	13.5639	206.606	10.0816	0.0487962
10406590	Ankrd34b	ankyrin repeat domain 34B	64.4452	57.68	59.3016	60.9688	69.0706	53.0765	56.1028	53.4456	59.3016	59.7141	65.3448	60.5477	57.2816	56.493	72.5046	62.2499	60.1295	56.8859	64.8934	62.6829	65.3448	51.2685	59.7141	58.4852	60.2889	0.981575	1	26	21.0373	60.3088	2.21137	0.0366674
10494500	Ankrd35	ankyrin repeat domain 35	68.5935	62.6829	66.7178	66.257	62.2499	73.0089	59.3016	75.5835	76.1093	70.5219	81.5719	63.5579	70.5219	70.5219	72.0037	63.1189	71.5064	66.7178	63.5579	67.6492	64.4452	69.551	70.5219	60.1295	68.1834	0.912626	1	26	11.4392	68.3269	2.72029	0.0398129
10578515	Ankrd37	ankyrin repeat domain 37	81.0084	71.0124	75.5835	71.0124	86.8227	68.5935	76.1093	71.0124	83.2859	75.5835	88.647	69.0706	83.8652	76.1093	97.0059	72.0037	94.3532	71.5064	73.0089	83.8652	80.4489	70.5219	76.1093	75.0614	77.9834	0.998065	1	26	17.1421	78.1343	2.14709	0.0274795
10353891	Ankrd39; Ankrd23	ankyrin repeat domain 39; ankyrin repeat domain 23	147.033	142.025	147.033	158.683	157.586	172.446	142.025	146.018	172.446	139.102	173.645	148.056	162.017	130.69	149.086	159.786	157.586	151.167	155.417	177.294	150.123	140.07	173.645	152.219	154.383	0.971989	1	24.6498	5.66235	154.278	4.23302	0.0274376
10380384	Ankrd40	ankyrin repeat domain 40	724.077	781.445	689.784	719.076	744.434	719.076	739.292	714.109	648.067	694.581	680.287	776.047	770.686	709.176	617.374	724.077	666.287	714.109	729.114	634.73	675.588	621.668	666.287	704.277	702.652	0.986858	1	25.3137	18.939	703.137	12.9017	0.0183488
10565532	Ankrd42	ankyrin repeat domain 42	60.1295	56.1028	62.6829	63.5579	76.1093	67.1819	61.8199	62.2499	69.0706	60.9688	62.2499	52.7098	64	56.493	68.1197	58.892	64.4452	68.1197	60.5477	59.3016	65.7993	59.3016	59.7141	60.1295	62.4874	0.228711	0.872045	22.4924	6.62109	62.6929	3.38113	0.0539316
10354677	Ankrd44	ankyrin repeat domain 44	126.238	173.645	145.009	128	121.938	137.187	136.239	126.238	118.603	126.238	126.238	149.086	128.89	145.009	129.787	122.786	120.259	129.787	167.73	129.787	116.162	176.069	137.187	137.187	135.637	0.975857	1	23.7364	17.0688	135.585	4.77827	0.035242
10351056	Ankrd45	ankyrin repeat domain 45	51.2685	42.5179	47.5048	48.8403	45.2548	46.2057	43.4113	41.9326	44.9422	56.493	56.493	50.9143	52.7098	56.493	56.1028	48.5029	53.0765	44.0173	41.0696	44.6318	46.2057	56.8859	61.8199	53.8174	49.6296	0.00039937	0.00532096	24.8987	16.469	49.8332	5.44904	0.109345
10428171	Ankrd46	ankyrin repeat domain 46	374.806	404.501	374.806	413.001	357.054	382.681	374.806	340.144	326.288	377.413	377.413	367.093	388.023	407.315	382.681	407.315	393.44	380.038	385.343	349.706	349.706	401.707	407.315	377.413	379.167	0.0273118	0.170007	22.8522	0.370484	378.99	21.3051	0.0562154
10590968	Ankrd49	ankyrin repeat domain 49	146.018	163.144	157.586	196.72	187.403	159.786	172.446	167.73	116.162	165.421	128.89	163.144	155.417	183.546	137.187	167.73	144.007	168.897	174.853	163.144	155.417	179.769	167.73	195.361	163.23	0.959088	1	23.3333	1.90578	163.332	8.0816	0.0494797
10497920	Ankrd50	ankyrin repeat domain 50	229.126	256	280.139	261.379	280.139	272.479	210.839	183.546	157.586	155.417	167.73	203.657	247.28	233.941	252.476	250.732	235.568	219.793	190.019	172.446	160.898	181.019	191.341	195.361	216.205	5.76206e-14	6.01367e-11	22.6407	1.48545	216.288	50.1916	0.232059
10367305	Ankrd52	ankyrin repeat domain 52	282.088	359.538	333.144	354.588	290.018	398.932	455.087	430.539	369.646	344.892	342.509	347.291	308.687	324.034	328.557	390.722	357.054	385.343	347.291	385.343	364.557	396.177	347.291	310.834	356.423	0.000109166	0.00181325	23.8515	7.03197	356.639	38.7826	0.108745
10430438	Ankrd54	ankyrin repeat domain 54	111.43	129.787	112.986	116.162	112.986	119.428	125.366	123.64	105.42	120.259	119.428	116.97	119.428	107.635	117.784	135.298	117.784	112.986	116.97	122.786	115.36	130.69	116.162	125.366	118.838	0.999999	1	26.6667	6.02369	118.832	0.155422	0.00130792
10511901	Ankrd6	ankyrin repeat domain 6	55.7152	57.2816	56.8859	53.8174	56.1028	61.8199	53.0765	56.493	63.1189	55.7152	57.2816	51.6251	53.8174	55.3304	62.6829	56.8859	49.8665	48.5029	57.2816	58.892	54.5686	61.8199	53.8174	51.6251	56.001	0.986112	1	26.27	5.44375	55.9349	1.20107	0.0214727
10402659	Ankrd9	ankyrin repeat domain 9	160.898	174.853	181.019	173.645	153.277	215.269	282.088	263.197	227.544	235.568	221.322	219.793	174.853	155.417	149.086	202.251	159.786	173.645	178.527	238.856	233.941	202.251	205.074	218.275	200.018	3.10987e-06	0.00010178	26.5066	6.76587	198.946	41.8532	0.210375
10406825	Ankra2	ankyrin repeat, family A (RFXANK-like), 2	99.7331	106.891	95.0095	101.829	93.0542	99.0442	112.986	96.3358	102.537	91.1392	97.0059	102.537	91.1392	101.125	86.8227	94.3532	95.0095	112.986	103.968	89.8845	93.0542	106.153	95.0095	93.7015	98.3879	0.964366	1	21.5606	8.45099	98.5609	1.83204	0.0185879
10466606	Anxa1	annexin A1	369.646	328.557	385.343	385.343	233.941	377.413	372.217	359.538	249	398.932	382.681	401.707	369.646	533.742	362.039	349.706	448.822	382.681	317.365	362.039	359.538	552.565	487.751	410.148	382.515	0.646156	1	22.6407	21.2094	381.129	35.1943	0.0923422
10413229	Anxa11	annexin A11	820.296	803.414	786.88	843.357	584.071	837.532	675.588	689.784	572.051	897.644	809.002	803.414	739.292	922.88	975.501	803.414	989.119	714.109	675.588	809.002	754.826	873.098	910.175	955.426	801.894	0.185517	0.750925	23.5916	20.2579	800.771	90.0668	0.112475
10586744	Anxa2	annexin A2	820.296	935.763	891.444	929.3	765.363	948.826	837.532	765.363	588.134	704.277	709.176	734.185	734.185	916.506	837.532	903.888	929.3	935.763	837.532	765.363	643.591	781.445	792.353	843.357	814.603	3.49221e-05	0.000736303	23.378	1.23494	815.493	112.367	0.13779
10523451	Anxa3	annexin A3	699.413	754.826	770.686	749.612	564.175	661.685	657.114	600.491	494.559	568.1	604.668	714.109	689.784	873.098	744.434	661.685	885.286	666.287	541.193	643.591	600.491	709.176	724.077	739.292	679.91	4.50845e-06	0.000137493	22.3873	0.553738	677.56	102.47	0.151234
10545958	Anxa4	annexin A4	270.597	312.996	261.379	296.112	254.232	290.018	268.727	261.379	203.657	284.05	238.856	294.067	274.374	300.246	280.139	268.727	257.781	302.334	306.555	286.026	254.232	330.842	330.842	317.365	281.064	0.598809	1	22.8591	3.29327	281.067	0.116816	0.000415616
10497817	Anxa5	annexin A5	3929.15	3983.99	4513.4	4870.99	5113.16	3929.15	3956.48	4124.49	2936.74	3717.2	3373.43	4096	4124.49	3956.48	3769.09	4039.61	4067.71	3821.7	4329.55	3795.3	3743.05	4067.71	3590.58	4067.71	3996.55	0.16874	0.698074	24.2442	0.648723	3994.84	324.25	0.0811671
10385966	Anxa6	annexin A6	1296.13	1468.37	1323.37	1408.55	1168.14	1552.09	1520.15	1351.18	1379.57	1408.55	1370.04	1360.57	1332.57	1468.37	1360.57	1428.22	1530.73	1398.83	1468.37	1398.83	1370.04	1370.04	1389.16	1408.55	1397.13	0.769996	1	20.1224	11.4008	1402.11	39.9	0.0284572
10417869	Anxa7	annexin A7	188.706	212.306	182.278	206.5	178.527	188.706	203.657	191.341	159.786	198.088	170.072	187.403	183.546	215.269	158.683	183.546	179.769	212.306	212.306	192.672	196.72	221.322	188.706	190.019	191.76	0.999649	1	26	2.79109	191.383	4.74415	0.0247888
10414065	Anxa8	annexin A8	120.259	121.938	128.89	151.167	97.6806	115.36	130.69	117.784	97.6806	162.017	130.69	142.025	209.383	163.144	97.6806	170.072	117.784	131.599	163.144	134.364	129.787	147.033	140.07	162.017	136.761	0.738986	1	26.9487	15.5781	138.301	14.3571	0.103811
10500140	Anxa9	annexin A9	53.8174	69.551	58.892	52.3457	46.5271	60.5477	56.493	51.2685	46.8507	54.1917	58.4852	48.8403	60.9688	122.786	52.7098	52.7098	47.8352	51.6251	49.8665	48.8403	53.8174	54.5686	58.0812	53.0765	56.8623	0.65077	1	24.8165	18.8791	57.0992	8.94142	0.156595
10569618	Ano1	anoctamin 1, calcium activated chloride channel	497.999	600.491	526.394	588.134	522.758	685.019	613.109	560.278	477.713	608.874	552.565	533.742	487.751	576.03	541.193	625.992	643.591	685.019	675.588	680.287	630.346	666.287	639.145	544.958	590.136	0.0012282	0.0137339	27.2264	0.83535	583.326	55.844	0.0957338
10597883	Ano10	anoctamin 10	448.822	512	501.463	564.175	451.944	552.565	588.134	564.175	448.822	580.037	484.382	515.561	519.147	526.394	467.882	556.408	512	560.278	580.037	533.742	537.455	576.03	552.565	548.748	528.449	0.697369	1	26.0897	4.12437	526.788	23.0348	0.0437269
10426479	Ano6	anoctamin 6	826.001	861.078	897.644	942.272	760.076	982.286	891.444	910.175	797.865	929.3	891.444	910.175	867.067	948.826	885.286	910.175	989.119	903.888	916.506	955.426	873.098	1038.29	1074.91	975.501	914.077	0.999966	1	25.8836	8.46397	914.069	2.41098	0.00263764
10579508	Ano8	anoctamin 8	136.239	149.086	126.238	153.277	143.013	155.417	182.278	166.572	149.086	136.239	144.007	141.044	152.219	124.5	127.116	164.279	141.044	166.572	148.056	139.102	135.298	137.187	120.259	140.07	144.925	0.00593503	0.0494656	20.9958	9.55669	146.337	12.7647	0.0872283
10549536	Amn1	antagonist of mitotic exit network 1	164.279	202.251	168.897	187.403	235.568	171.255	184.823	154.343	128.89	190.019	150.123	195.361	190.019	183.546	139.102	177.294	132.514	213.783	215.269	129.787	179.769	209.383	176.069	191.341	177.962	0.999517	1	23.3333	22.149	177.9	6.26361	0.0352087
10359428	Aph1a	anterior pharynx defective 1a homolog (C. elegans)	568.1	694.581	617.374	643.591	643.591	709.176	792.353	843.357	739.292	680.287	739.292	685.019	630.346	530.056	541.193	675.588	576.03	680.287	776.047	699.413	709.176	666.287	670.921	666.287	674.068	2.34102e-06	8.15927e-05	25.0452	7.2858	671.915	87.1394	0.129688
10594631	Aph1b	anterior pharynx defective 1b homolog (C. elegans)	230.72	216.767	199.466	238.856	254.232	207.937	184.823	192.672	182.278	209.383	232.325	238.856	256	227.544	221.322	203.657	191.341	238.856	224.411	202.251	237.207	268.727	259.574	268.727	224.497	0.00048896	0.0063349	20.1924	2.08946	221.847	23.446	0.105686
10594638	Aph1c	anterior pharynx defective 1c homolog (C. elegans)	106.891	101.125	74.5429	102.537	124.5	91.1392	85.0359	87.4266	84.4485	102.537	107.635	111.43	101.829	99.0442	107.635	95.6704	91.1392	83.2859	101.829	109.137	93.0542	121.095	97.6806	97.0059	99.0689	0.792926	1	22.4113	19.9928	98.7777	4.85984	0.0491997
10545974	Antxr1	anthrax toxin receptor 1	879.171	765.363	948.826	849.223	617.374	826.001	739.292	634.73	504.951	680.287	704.277	749.612	781.445	1009.9	935.763	867.067	989.119	765.363	685.019	734.185	639.145	849.223	879.171	948.826	790.972	5.71181e-05	0.00105705	21.6899	2.01106	787.201	141.555	0.179821
10531560	Antxr2	anthrax toxin receptor 2	382.681	424.612	508.463	458.253	388.023	487.751	471.136	430.539	369.646	388.023	312.996	418.766	421.679	424.612	317.365	404.501	396.177	436.549	418.766	364.557	367.093	390.722	344.892	380.038	404.493	0.407604	1	24.7752	0.282523	403.977	25.6586	0.0635151
10363163	Asf1a	anti-silencing function 1A histone chaperone	112.206	115.36	100.427	117.784	162.017	97.6806	107.635	99.7331	87.4266	107.635	96.3358	138.141	121.938	136.239	89.2636	106.891	89.8845	115.36	118.603	88.647	98.36	103.968	109.137	112.206	109.703	0.701974	1	22.2658	2.36456	109.748	6.92238	0.063075
10573261	Asf1b	anti-silencing function 1B histone chaperone	138.141	139.102	139.102	143.013	165.421	111.43	116.97	93.0542	109.896	116.162	114.563	143.013	141.044	118.603	123.64	153.277	115.36	116.97	115.36	118.603	111.43	123.64	109.137	114.563	124.646	0.00922495	0.070677	25.3502	21.5195	124.73	12.9993	0.10422
10568714	Mki67	antigen identified by monoclonal antibody Ki 67	66.7178	62.2499	62.2499	58.4852	76.1093	68.5935	59.3016	58.4852	59.3016	60.1295	60.5477	59.7141	67.1819	85.6274	62.6829	71.5064	60.5477	59.7141	59.3016	72.5046	56.493	64.4452	58.892	58.0812	63.7026	0.662706	1	25.0704	21.9973	63.7112	3.86083	0.0605988
10434975	Mfi2	antigen p97 (melanoma associated) identified by monoclonal antibodies 133.2 and 96.5	52.7098	47.5048	56.1028	49.8665	51.2685	45.5696	43.7133	47.5048	57.68	53.4456	50.5626	50.9143	49.5221	37.7918	49.18	47.8352	47.1766	35.261	50.9143	51.9842	47.8352	45.2548	54.5686	45.8866	48.7522	0.663824	1	20.2639	16.0412	48.7168	2.46247	0.0505466
10469145	Kin	antigenic determinant of rec-A protein	69.0706	86.2229	79.3413	85.0359	97.0059	83.2859	106.153	93.0542	70.0348	78.249	71.0124	78.7932	71.0124	79.8932	54.1917	91.7731	64.4452	93.7015	76.1093	74.028	73.0089	95.0095	75.5835	71.5064	79.8967	0.385167	1	27.0483	0.61538	78.9449	8.09339	0.10252
10441787	Airn	antisense Igf2r RNA	995.999	1045.52	1089.92	1082.39	1144.1	935.763	855.13	826.001	709.176	792.353	831.746	885.286	910.175	995.999	916.506	922.88	948.826	962.071	861.078	792.353	765.363	885.286	879.171	885.286	913.265	1.49151e-09	1.86797e-07	23.3521	23.0984	912.938	115.572	0.126593
10428310	Azin1	antizyme inhibitor 1	330.842	377.413	337.794	362.039	324.034	388.023	439.586	415.873	349.706	342.509	344.892	374.806	367.093	382.681	335.461	326.288	390.722	380.038	369.646	385.343	354.588	388.023	390.722	362.039	367.507	0.700033	1	25.7306	4.26499	366.474	16.2605	0.04437
10516529	Azin2	antizyme inhibitor 2	67.1819	61.8199	64.8934	70.5219	67.6492	72.5046	60.5477	64.8934	64.4452	66.7178	75.5835	59.7141	58.0812	64	72.0037	65.3448	66.7178	57.2816	71.0124	66.257	74.5429	72.0037	62.2499	61.8199	66.1578	0.959035	1	27.8295	26.5816	65.9007	1.82769	0.027734
10539741	Aak1	AP2 associated kinase 1	424.612	418.766	424.612	433.534	445.722	374.806	407.315	404.501	372.217	404.501	388.023	410.148	427.565	427.565	326.288	390.722	367.093	401.707	382.681	385.343	385.343	433.534	396.177	385.343	400.755	0.960931	1	21.3333	19.0962	399.429	13.2536	0.0331815
10539766	Aak1; Gm38495	AP2 associated kinase 1; predicted gene, 38495	315.173	324.034	326.288	321.795	300.246	270.597	321.795	306.555	276.282	298.172	302.334	319.573	315.173	321.795	292.036	310.834	294.067	242.191	284.05	288.015	321.795	357.054	300.246	294.067	304.34	0.00525323	0.044675	20.0539	0.357829	301.965	18.8623	0.062465
10474159	Apip	APAF1 interacting protein	139.102	148.056	121.095	128	141.044	148.056	154.343	147.033	123.64	136.239	140.07	141.044	139.102	136.239	109.137	138.141	137.187	154.343	144.007	136.239	135.298	129.787	145.009	136.239	137.852	0.862493	1	22.01	9.58368	138.196	4.80561	0.034774
10605811	Amer1	APC membrane recruitment 1	186.108	177.294	195.361	186.108	170.072	177.294	160.898	167.73	147.033	149.086	183.546	191.341	219.793	177.294	170.072	212.306	181.019	173.645	186.108	155.417	168.897	134.364	172.446	196.72	176.665	0.00463117	0.0403767	25.3137	19.6531	177.226	18.6748	0.105373
10604375	Apln	apelin	128.89	131.599	93.7015	116.97	101.125	103.25	111.43	100.427	138.141	116.162	136.239	109.896	127.116	101.829	118.603	121.095	115.36	88.647	105.42	103.25	122.786	95.0095	128.89	116.162	113.833	0.282631	1	26.1462	13.7211	114.709	10.5264	0.0917661
10473444	Aplnr	apelin receptor	249	221.322	210.839	270.597	367.093	310.834	227.544	292.036	212.306	238.856	233.941	242.191	232.325	206.5	230.72	308.687	233.941	245.572	306.555	206.5	233.941	194.012	205.074	247.28	246.986	0.168417	0.697353	22.1272	5.953	249.007	31.0003	0.124496
10585005	Apoa1	apolipoprotein A-I	1698.45	179.769	340.144	199.466	143.013	101.125	576.03	1016.93	97.6806	222.861	196.72	276.282	111.43	124.5	340.144	159.786	129.787	458.253	263.197	308.687	146.018	104.691	407.315	235.568	326.577	0.989448	1	21.3333	13.9553	328.201	144.013	0.438797
10499309	Apoa1bp	apolipoprotein A-I binding protein	1067.48	1152.06	1074.91	1152.06	1074.91	1160.07	1192.69	1168.14	989.119	1136.2	1097.5	1209.34	1176.27	948.826	989.119	1105.13	1038.29	1152.06	1243.34	1052.79	1136.2	1082.39	1112.82	1226.22	1114.08	0.990406	1	26.6667	3.60481	1111.75	27.1284	0.0244014
10351546	Apoa2	apolipoprotein A-II	1097.5	171.255	254.232	205.074	108.383	106.891	372.217	776.047	104.691	178.527	174.853	184.823	94.3532	112.986	288.015	96.3358	107.635	413.001	254.232	215.269	121.095	86.8227	247.28	173.645	247.715	0.994897	1	21.3333	13.6349	249.776	99.4145	0.398015
10585010	Apoa4	apolipoprotein A-IV	68.1197	58.0812	63.5579	58.892	64.8934	60.5477	48.8403	74.028	72.0037	68.5935	71.5064	63.1189	60.1295	57.2816	77.7085	53.0765	67.1819	52.7098	60.5477	69.551	69.0706	56.1028	64.4452	64.8934	63.5367	0.89186	1	24.2707	13.6077	63.5634	3.39323	0.0533834
10585015	Apoa5	apolipoprotein A-V	130.69	87.4266	91.7731	86.2229	91.7731	78.249	107.635	121.095	90.5097	96.3358	109.896	91.7731	82.1393	76.6386	115.36	84.4485	88.647	114.563	94.3532	108.383	95.0095	82.7106	99.7331	86.2229	96.3162	0.899412	1	21.3333	13.6582	96.4962	8.9756	0.0930151
10394394	Apob	apolipoprotein B	319.573	44.3235	62.6829	49.5221	43.1115	35.0174	95.6704	172.446	41.0696	51.2685	43.1115	56.493	39.3966	42.8137	57.2816	44.3235	36.2523	77.1717	50.2134	60.1295	44.3235	37.5307	75.5835	60.5477	68.3274	0.974699	1	22	13.4542	68.3525	24.055	0.351926
10547621	Apobec1	apolipoprotein B mRNA editing enzyme, catalytic polypeptide 1	190.019	200.854	157.586	184.823	199.466	195.361	146.018	171.255	126.238	165.421	155.417	165.421	190.019	207.937	127.116	165.421	159.786	158.683	199.466	164.279	133.436	202.251	155.417	181.019	170.946	0.975752	1	23.76	22.2511	170.925	8.70828	0.050948
10451665	Apobec2	apolipoprotein B mRNA editing enzyme, catalytic polypeptide 2	96.3358	152.219	203.657	99.7331	109.896	194.012	212.306	177.294	182.278	310.834	76.1093	112.986	182.278	501.463	64	123.64	103.25	157.586	149.086	86.8227	111.43	83.2859	88.647	298.172	161.555	0.996988	1	26	9.93942	161.996	15.9714	0.0985914
10425333	Apobec3	apolipoprotein B mRNA editing enzyme, catalytic polypeptide 3	207.937	207.937	212.306	207.937	199.466	188.706	215.269	199.466	216.767	215.269	213.783	194.012	205.074	173.645	221.322	210.839	199.466	200.854	284.05	221.322	212.306	249	203.657	188.706	210.379	0.638491	1	21.4183	18.0003	210.367	0.137631	0.000654245
10557434	Apobr	apolipoprotein B receptor	95.6704	88.647	106.153	103.25	107.635	108.383	112.206	90.5097	111.43	97.6806	96.3358	97.0059	99.7331	89.8845	97.6806	99.0442	97.0059	84.4485	93.7015	98.36	94.3532	83.2859	102.537	101.829	98.1987	0.993462	1	24	5.87201	98.1987	1.88647	0.0192107
10560618	Apoc1	apolipoprotein C-I	3040.3	2628.46	2120.22	2179.83	1937.53	2005.85	2401.97	2592.27	2320.15	2435.5	1978.24	2320.15	2304.12	1937.53	1833.01	2574.36	2091.03	2288.2	2336.28	2320.15	2320.15	1858.6	1795.29	1698.45	2221.57	0.373509	1	21.3333	14.0063	2223.72	220.175	0.0990119
10593169	Apoc3	apolipoprotein C-III	675.588	92.4115	116.97	106.153	90.5097	69.0706	207.937	433.534	65.7993	103.25	94.3532	118.603	79.3413	88.647	127.116	92.4115	88.647	196.72	103.968	114.563	86.8227	64.4452	184.823	116.97	146.611	0.988504	1	21.3333	14.0489	147.053	52.148	0.354619
10560614	Apoc4; Apoc2	apolipoprotein C-IV; apolipoprotein C-II	121.938	64	68.5935	51.2685	66.7178	55.7152	68.5935	75.5835	61.8199	60.9688	80.4489	63.5579	54.9482	52.7098	81.0084	60.9688	64.8934	64	65.3448	78.7932	64.4452	52.7098	77.7085	61.3929	67.422	0.972705	1	21.3333	14.7259	67.3408	6.9385	0.103036
10439009	Apod	apolipoprotein D	625.992	648.067	617.374	729.114	464.65	568.1	584.071	625.992	580.037	634.73	508.463	689.784	744.434	572.051	484.382	584.071	410.148	689.784	634.73	560.278	630.346	714.109	568.1	699.413	607.009	0.644201	1	22.135	19.6184	604.386	35.7295	0.0591171
10560624	Apoe	apolipoprotein E	3468.27	3396.89	2998.45	3420.52	2702.35	3769.09	3420.52	3743.05	3468.27	3236.01	3236.01	2628.46	3061.45	2797.65	2977.74	3082.75	2778.33	3258.52	3326.99	3396.89	3420.52	3565.78	3326.99	2916.45	3224.91	0.0265497	0.166587	26.7834	2.98799	3199.58	266.213	0.0832028
10382189	Apoh	apolipoprotein H	257.781	49.5221	59.7141	52.7098	42.8137	33.3589	87.4266	191.341	35.7532	48.8403	40.2244	49.5221	33.8246	39.3966	63.1189	34.7755	38.3193	106.153	58.4852	56.493	39.9466	29.8571	55.3304	47.8352	64.6892	0.995726	1	21.3333	15.5855	64.055	17.3358	0.27064
10425031	Apol6	apolipoprotein L 6	347.291	455.087	330.842	342.509	344.892	364.557	326.288	337.794	377.413	390.722	385.343	362.039	393.44	347.291	317.365	369.646	302.334	357.054	328.557	349.706	398.932	382.681	342.509	359.538	358.91	0.110894	0.510853	21.4131	16.8072	357.187	25.3554	0.0709864
10430179	Apol7b	apolipoprotein L 7b	51.9842	46.2057	52.7098	52.7098	60.5477	53.8174	44.9422	48.5029	60.1295	49.5221	53.0765	43.4113	53.0765	58.0812	68.1197	54.5686	59.7141	50.5626	59.7141	56.1028	58.0812	48.8403	48.5029	47.1766	53.3375	0.613398	1	24.0169	3.42481	53.3354	3.27465	0.0613974
10430195	Apol8	apolipoprotein L 8	52.7098	47.8352	55.7152	45.2548	50.2134	41.0696	43.4113	48.5029	54.9482	48.8403	50.9143	57.68	49.8665	43.1115	64	50.2134	53.4456	41.9326	52.3457	53.8174	50.9143	42.2243	45.5696	46.2057	49.6142	0.990582	1	26	14.8297	49.758	1.77849	0.0357427
10430174	Apol9a	apolipoprotein L 9a	78.249	60.5477	71.0124	67.1819	67.6492	61.8199	67.6492	71.0124	69.0706	63.5579	68.5935	70.5219	63.5579	60.5477	70.0348	64.8934	71.5064	64	67.1819	70.0348	59.7141	60.5477	65.3448	65.7993	66.6678	1	1	21.3333	13.6741	66.6856	0.904964	0.0135706
10425049	Apol9b	apolipoprotein L 9b	81.5719	60.5477	75.0614	67.1819	70.0348	60.1295	69.0706	74.028	69.0706	64.8934	63.1189	65.7993	65.3448	58.892	68.1197	64.8934	79.8932	55.7152	69.0706	73.0089	57.2816	59.7141	69.551	76.1093	67.4209	0.999995	1	24	22.1326	67.4209	0.525391	0.0077927
10542319	Apold1	apolipoprotein L domain containing 1	119.428	129.787	133.436	134.364	140.07	152.219	199.466	168.897	190.019	126.238	121.095	116.162	127.116	105.42	162.017	106.153	124.5	156.498	122.786	186.108	151.167	121.095	94.3532	103.25	137.152	0.000378291	0.00508339	23.367	6.78711	137.828	26.129	0.189576
10600797	Apoo	apolipoprotein O	1698.45	1734.13	1595.73	1618	2033.85	1360.57	1448.15	1552.09	1160.07	1478.58	1160.07	1884.54	1734.13	1541.37	1176.27	1595.73	1176.27	1418.35	1573.76	1176.27	1428.22	1305.15	1184.45	1488.87	1480.13	0.842879	1	23.4283	21.1708	1478.75	100.91	0.0682398
10601473	Apool	apolipoprotein O-like	290.018	294.067	284.05	302.334	390.722	286.026	298.172	310.834	215.269	278.204	221.322	335.461	340.144	252.476	183.546	280.139	238.856	328.557	319.573	232.325	235.568	256	235.568	294.067	279.304	0.994786	1	24.4856	23.3136	279.271	9.32499	0.0333905
10412036	Apoo-ps	apolipoprotein O, pseudogene	2019.8	2048	1937.53	1910.85	2418.67	1573.76	1629.26	1807.78	1351.18	1734.13	1332.57	2272.4	2048	1845.76	1398.83	1858.6	1389.16	1675.06	1845.76	1351.18	1675.06	1541.37	1379.57	1734.13	1740.77	0.736742	1	23.601	21.3992	1739.62	141.159	0.0811438
10398721	Apopt1	apoptogenic, mitochondrial 1	333.144	362.039	333.144	385.343	458.253	326.288	347.291	344.892	274.374	344.892	315.173	421.679	388.023	321.795	265.028	357.054	308.687	369.646	354.588	312.996	315.173	340.144	319.573	385.343	345.19	0.997688	1	23.4351	21.5003	345.053	11.7424	0.0340306
10389269	Aatf	apoptosis antagonizing transcription factor	106.891	133.436	115.36	116.162	117.784	126.238	138.141	142.025	134.364	125.366	114.563	122.786	108.383	123.64	95.6704	119.428	122.786	141.044	136.239	119.428	114.563	123.64	118.603	130.69	122.801	0.0648647	0.336708	21.1486	10.7774	123.639	8.70335	0.0703933
10554233	Aen	apoptosis enhancing nuclease	70.5219	75.5835	66.257	72.0037	63.1189	72.5046	79.8932	78.249	71.0124	68.5935	72.5046	74.028	57.68	66.257	82.1393	79.3413	78.7932	62.6829	67.1819	84.4485	67.6492	70.5219	67.6492	72.0037	71.6924	0.982286	1	22	7.70649	71.8878	2.45237	0.0341139
10485344	Api5	apoptosis inhibitor 5	207.937	237.207	227.544	270.597	216.767	238.856	250.732	232.325	215.269	259.574	218.275	282.088	238.856	259.574	198.088	224.411	233.941	237.207	227.544	250.732	232.325	270.597	265.028	245.572	239.21	0.979444	1	24	9.34483	239.21	2.63615	0.0110203
10401564	Arel1	apoptosis resistant E3 ubiquitin protein ligase 1	714.109	891.444	699.413	760.076	739.292	820.296	910.175	861.078	843.357	843.357	739.292	797.865	760.076	770.686	675.588	734.185	719.076	760.076	776.047	809.002	831.746	814.629	729.114	699.413	779.141	0.0112117	0.0830533	24.1775	9.0087	778.932	63.0621	0.0809596
10393668	Aatk	apoptosis-associated tyrosine kinase	103.25	93.0542	103.968	97.6806	90.5097	111.43	122.786	101.125	108.383	100.427	108.383	103.968	104.691	86.8227	113.772	107.635	101.829	101.829	108.383	114.563	106.153	97.0059	100.427	94.3532	103.435	0.374464	1	23.5504	10.9911	103.445	3.56689	0.0344811
10604405	Aifm1	apoptosis-inducing factor, mitochondrion-associated 1	604.668	699.413	568.1	625.992	661.685	704.277	694.581	694.581	530.056	634.73	600.491	739.292	689.784	576.03	501.463	675.588	548.748	689.784	781.445	608.874	588.134	576.03	568.1	630.346	633.008	0.961516	1	22.223	8.03866	634.732	24.1013	0.0379708
10363528	Aifm2	apoptosis-inducing factor, mitochondrion-associated 2	321.795	427.565	319.573	367.093	445.722	451.944	458.253	421.679	413.001	347.291	347.291	364.557	337.794	298.172	294.067	424.612	335.461	467.882	451.944	372.217	354.588	347.291	304.437	310.834	374.377	5.41967e-06	0.000158913	23.5554	6.10928	375.443	57.3501	0.152753
10474596	Aven	apoptosis, caspase activation inhibitor	282.088	266.871	243.875	257.781	243.875	272.479	276.282	257.781	237.207	257.781	257.781	268.727	282.088	259.574	221.322	252.476	233.941	254.232	261.379	224.411	235.568	266.871	265.028	240.518	254.997	0.867729	1	24.9559	13.0004	255.223	7.87212	0.030844
10419825	Acin1	apoptotic chromatin condensation inducer 1	310.834	328.557	319.573	342.509	286.026	342.509	352.139	342.509	347.291	304.437	335.461	300.246	328.557	324.034	296.112	340.144	328.557	324.034	306.555	337.794	330.842	335.461	347.291	306.555	325.751	0.80286	1	26.4365	4.98451	325.116	10.1003	0.0310669
10371846	Apaf1	apoptotic peptidase activating factor 1	135.298	159.786	137.187	137.187	133.436	155.417	162.017	154.343	130.69	132.514	156.498	152.219	152.219	151.167	130.69	153.277	151.167	149.086	149.086	142.025	156.498	174.853	139.102	148.056	147.659	0.999475	1	25.301	9.57599	147.664	1.74469	0.0118153
10512098	Aptx	aprataxin	82.7106	85.6274	86.8227	85.6274	89.8845	91.7731	86.8227	90.5097	85.6274	89.8845	83.2859	88.647	84.4485	83.8652	77.7085	82.7106	83.2859	84.4485	89.2636	85.0359	74.028	98.36	87.4266	91.1392	86.206	0.442623	1	26.6667	5.58895	86.0621	2.91529	0.0338742
10414522	Apex1	apurinic/apyrimidinic endonuclease 1	132.514	142.025	128.89	135.298	106.153	155.417	167.73	152.219	157.586	151.167	135.298	142.025	129.787	121.095	112.206	132.514	136.239	138.141	165.421	147.033	144.007	140.07	142.025	139.102	139.748	1.22241e-05	0.000309372	23.1131	10.1123	140.05	15.7407	0.112393
10607250	Apex2	apurinic/apyrimidinic endonuclease 2	178.527	222.861	224.411	196.72	276.282	219.793	235.568	263.197	212.306	221.322	205.074	205.074	221.322	212.306	196.72	219.793	212.306	206.5	219.793	210.839	230.72	229.126	218.275	206.5	218.556	0.288891	1	27.4214	2.64657	216.921	15.6955	0.0723558
10538459	Aqp1	aquaporin 1	1184.45	1428.22	1305.15	1314.23	1184.45	1370.04	1573.76	1438.15	1398.83	1323.37	1379.57	1351.18	1296.13	1192.69	1120.56	1243.34	1226.22	1488.87	1360.57	1323.37	1360.57	1478.58	1428.22	1278.29	1335.37	0.00157753	0.0168097	27.0001	5.02662	1329.59	100.577	0.0756454
10565627	Aqp11	aquaporin 11	90.5097	98.36	74.5429	91.7731	87.4266	88.647	90.5097	88.0347	87.4266	91.7731	106.153	89.2636	99.0442	68.1197	80.4489	83.8652	82.1393	78.249	83.8652	91.7731	104.691	106.153	94.3532	97.0059	89.7553	0.00681944	0.0554348	22.7179	13.7997	89.609	8.49668	0.0948195
10348697	Aqp12	aquaporin 12	51.9842	49.18	53.4456	47.8352	50.2134	53.4456	50.9143	50.5626	52.7098	51.6251	63.5579	53.8174	57.2816	51.6251	59.3016	55.7152	59.7141	39.1245	48.5029	61.3929	52.3457	44.9422	49.5221	48.8403	52.4	0.997401	1	26	14.3454	52.5431	1.79067	0.0340801
10426760	Aqp2	aquaporin 2	74.028	64.4452	71.0124	58.0812	60.9688	67.1819	64.8934	71.5064	70.0348	65.3448	72.5046	70.5219	78.7932	60.1295	66.257	66.7178	62.6829	62.2499	76.1093	82.7106	74.5429	60.5477	67.1819	63.5579	68.0002	0.0838724	0.412684	20.7891	16.265	67.7978	4.74421	0.0699758
10512156	Aqp3	aquaporin 3	65.7993	57.2816	62.6829	60.1295	60.9688	53.4456	55.3304	51.6251	71.0124	60.5477	71.0124	60.5477	62.6829	70.5219	75.5835	63.1189	64.4452	52.7098	60.5477	63.1189	64	49.5221	58.892	55.3304	61.2857	0.641815	1	26.6667	17.1334	61.6679	4.61106	0.0747724
10426767	Aqp5	aquaporin 5	72.5046	65.7993	70.0348	63.1189	71.0124	74.5429	65.3448	69.551	90.5097	67.1819	75.0614	69.0706	73.5167	60.5477	85.6274	77.1717	76.1093	62.6829	75.0614	81.0084	78.7932	55.7152	64.4452	69.551	71.4151	0.919056	1	21.1541	8.01872	71.6532	2.39859	0.0334749
10512145	Aqp7	aquaporin 7	2740.08	3258.52	3420.52	3743.05	4870.99	4240.45	4067.71	4124.49	3691.52	3304	2998.45	3191.46	2957.17	2936.74	2977.74	3396.89	2817.11	3902.01	3956.48	3615.55	3565.78	3350.13	2759.13	2778.33	3444.34	1.5548e-09	1.91246e-07	25.2931	3.74081	3410.47	642.299	0.188332
10485989	Aqr	aquarius	458.253	530.056	471.136	484.382	474.413	442.643	471.136	458.253	385.343	458.253	415.873	484.382	497.999	471.136	415.873	445.722	433.534	455.087	436.549	415.873	436.549	487.751	451.944	471.136	456.386	0.0908333	0.439	20.5788	1.97567	454.174	23.2153	0.0511155
10387821	Alox12	arachidonate 12-lipoxygenase	44.6318	34.5353	53.0765	31.779	45.2548	46.2057	56.8859	51.6251	42.2243	40.7859	39.6706	39.9466	100.427	38.8542	77.7085	49.5221	44.9422	45.8866	59.7141	76.6386	40.7859	53.4456	33.8246	42.5179	49.6204	0.998397	1	25.3333	0.192351	49.5001	2.84459	0.0574664
10387855	Alox15	arachidonate 15-lipoxygenase	57.2816	167.73	45.5696	117.784	48.1679	39.9466	63.5579	45.8866	48.5029	46.5271	52.3457	49.8665	51.6251	38.3193	76.1093	67.1819	65.7993	54.5686	63.5579	65.7993	43.1115	362.039	40.5042	49.8665	73.402	0.99974	1	22.6667	3.47856	72.9355	15.1412	0.207597
10547153	Alox5	arachidonate 5-lipoxygenase	89.8845	115.36	106.891	109.137	85.6274	88.0347	95.0095	96.3358	68.1197	104.691	91.7731	99.7331	112.986	106.891	100.427	92.4115	97.6806	85.0359	106.891	99.0442	95.0095	134.364	103.25	121.938	100.272	0.0213769	0.139246	20.3368	2.04255	99.124	10.7282	0.10823
10527638	Alox5ap	arachidonate 5-lipoxygenase activating protein	135.298	167.73	144.007	139.102	109.137	162.017	162.017	144.007	103.25	127.116	125.366	136.239	167.73	121.095	176.069	145.009	136.239	147.033	157.586	202.251	141.044	306.555	137.187	163.144	152.343	0.999997	1	26.6667	7.8263	152.346	0.882239	0.005791
10527043	Amz1	archaelysin family metallopeptidase 1	134.364	109.896	122.786	113.772	121.938	121.095	105.42	128.89	131.599	127.116	137.187	125.366	128.89	101.125	163.144	126.238	130.69	109.896	136.239	149.086	124.5	115.36	116.97	118.603	125.007	0.999998	1	23.3333	10.7742	125.021	1.77645	0.0142092
10382257	Amz2; Arsg	archaelysin family metallopeptidase 2; arylsulfatase G	221.322	263.197	232.325	240.518	235.568	240.518	254.232	249	186.108	245.572	212.306	245.572	233.941	238.856	200.854	249	212.306	257.781	265.028	221.322	227.544	252.476	225.972	242.191	235.563	0.996078	1	26	1.96183	235.097	5.75741	0.0244895
10592919	Arcn1	archain 1	657.114	670.921	666.287	734.185	699.413	699.413	724.077	675.588	596.344	699.413	630.346	709.176	666.287	765.363	604.668	661.685	749.612	685.019	675.588	634.73	666.287	714.109	699.413	734.185	684.134	0.978809	1	21.3333	5.94592	685.157	16.1971	0.02364
10438980	Acap2	ArfGAP with coiled-coil, ankyrin repeat and PH domains 2	308.687	317.365	282.088	324.034	282.088	321.795	317.365	333.144	284.05	328.557	328.557	315.173	319.573	333.144	284.05	294.067	265.028	319.573	335.461	321.795	321.795	396.177	342.509	312.996	316.211	0.158375	0.665897	24.245	11.4868	316.25	18.3186	0.0579245
10511226	Acap3	ArfGAP with coiled-coil, ankyrin repeat and PH domains 3	98.36	104.691	100.427	103.968	100.427	109.896	111.43	126.238	114.563	109.137	112.206	97.6806	98.36	109.137	101.125	112.206	98.36	106.891	96.3358	118.603	106.153	125.366	101.829	101.829	106.884	0.103184	0.482915	25.9366	6.8562	106.667	6.81502	0.0638905
10535065	Adap1	ArfGAP with dual PH domains 1	53.8174	50.9143	47.1766	54.1917	50.5626	52.7098	51.2685	48.8403	46.2057	46.8507	47.8352	50.5626	46.2057	41.6429	41.6429	47.5048	49.18	44.3235	50.2134	49.18	40.5042	49.18	51.2685	49.18	48.3734	0.999019	1	26.6667	17.2078	48.2693	1.27311	0.0263752
10379389	Adap2	ArfGAP with dual PH domains 2	128	127.116	113.772	97.0059	135.298	133.436	127.116	130.69	143.013	144.007	96.3358	95.0095	104.691	88.647	99.0442	101.829	106.891	121.095	128	127.116	122.786	139.102	102.537	114.563	117.796	0.00361778	0.033234	23.5139	8.6178	118.036	16.4186	0.139098
10347873	Agfg1	ArfGAP with FG repeats 1	1067.48	1082.39	1089.92	1074.91	975.501	1052.79	1038.29	1045.52	982.286	968.763	1031.12	1089.92	1038.29	1144.1	1016.93	1009.9	1089.92	1016.93	1009.9	1024	995.999	1089.92	1217.75	1136.2	1053.7	0.0146707	0.103145	20.6826	3.01835	1050.89	46.1065	0.0438737
10534889	Agfg2	ArfGAP with FG repeats 2	178.527	182.278	174.853	182.278	179.769	164.279	177.294	157.586	186.108	179.769	196.72	215.269	187.403	158.683	157.586	179.769	153.277	173.645	176.069	158.683	173.645	176.069	190.019	196.72	177.346	0.00876336	0.0676926	24.3188	15.1618	177.498	12.2712	0.0691341
10348432	Agap1	ArfGAP with GTPase domain, ankyrin repeat and PH domain 1	224.411	235.568	233.941	230.72	184.823	232.325	252.476	233.941	207.937	215.269	227.544	215.269	221.322	213.783	213.783	230.72	213.783	219.793	218.275	215.269	219.793	229.126	225.972	229.126	222.707	0.999878	1	26.6667	17.8801	222.574	1.89676	0.00852196
10366825	Agap2	ArfGAP with GTPase domain, ankyrin repeat and PH domain 2	87.4266	94.3532	91.1392	89.2636	85.0359	88.0347	89.8845	103.25	95.6704	97.0059	98.36	89.2636	83.8652	83.2859	86.2229	84.4485	84.4485	93.7015	98.36	103.25	95.6704	99.7331	79.8932	79.8932	90.8942	2.89689e-06	9.73541e-05	20.9733	13.546	91.2189	8.06234	0.0883846
10520211	Agap3	ArfGAP with GTPase domain, ankyrin repeat and PH domain 3	137.187	158.683	158.683	146.018	128.89	186.108	181.019	176.069	153.277	163.144	160.898	148.056	152.219	148.056	145.009	159.786	142.025	143.013	160.898	181.019	152.219	165.421	155.417	157.586	156.696	0.148239	0.63457	26.5251	5.02789	155.999	11.2717	0.0722551
10555470	Arap1	ArfGAP with RhoGAP domain, ankyrin repeat and PH domain 1	147.033	135.298	140.07	163.144	140.07	194.012	167.73	172.446	125.366	150.123	145.009	137.187	142.025	140.07	157.586	164.279	155.417	166.572	171.255	167.73	138.141	159.786	148.056	147.033	153.143	0.00185779	0.0191655	23.9065	5.45185	153.197	13.5663	0.0885551
10530100	Arap2	ArfGAP with RhoGAP domain, ankyrin repeat and PH domain 2	129.787	129.787	113.772	136.239	142.025	159.786	121.938	119.428	120.259	116.162	113.772	126.238	128.89	135.298	130.69	124.5	146.018	122.786	120.259	135.298	131.599	130.69	135.298	133.436	129.331	0.630599	1	21.3333	3.89931	129.383	7.39502	0.0571561
10458498	Arap3; Mir6981	ArfGAP with RhoGAP domain, ankyrin repeat and PH domain 3; microRNA 6981	215.269	270.597	224.411	268.727	263.197	254.232	265.028	296.112	233.941	224.411	230.72	232.325	233.941	207.937	216.767	238.856	203.657	221.322	245.572	232.325	233.941	224.411	212.306	216.767	236.115	0.184596	0.748665	26.9143	1.52748	234.307	16.3193	0.0696494
10394862	Asap2	ArfGAP with SH3 domain, ankyrin repeat and PH domain 2	296.112	312.996	352.139	354.588	265.028	436.549	433.534	337.794	278.204	337.794	333.144	308.687	280.139	388.023	374.806	357.054	455.087	410.148	337.794	393.44	344.892	372.217	374.806	344.892	353.328	0.149396	0.63838	21.7687	7.77676	356.191	33.0195	0.0927018
10509178	Asap3	ArfGAP with SH3 domain, ankyrin repeat and PH domain 3	114.563	95.6704	97.0059	114.563	95.0095	106.891	101.829	91.1392	89.2636	104.691	107.635	98.36	98.36	100.427	110.661	103.25	101.829	112.206	113.772	106.153	97.0059	99.7331	103.968	111.43	103.142	0.950268	1	26	22.6674	103.065	3.42059	0.0331886
10428998	Asap1	ArfGAP with SH3 domain, ankyrin repeat and PH domain1	344.892	340.144	319.573	367.093	357.054	380.038	364.557	374.806	300.246	372.217	337.794	385.343	335.461	367.093	312.996	347.291	335.461	357.054	390.722	369.646	362.039	410.148	367.093	333.144	355.496	0.720427	1	26.5066	4.08667	354.356	14.6977	0.0414774
10576924	Arglu1; Mir7654	arginine and glutamate rich 1; microRNA 7654	315.173	349.706	326.288	347.291	398.932	364.557	369.646	312.996	342.509	321.795	321.795	335.461	330.842	344.892	324.034	337.794	333.144	354.588	362.039	357.054	326.288	321.795	294.067	319.573	338.011	0.000453223	0.00592502	24.1506	3.04505	337.895	20.2186	0.0598368
10510552	Rere	arginine glutamic acid dipeptide (RE) repeats	491.143	515.561	491.143	484.382	515.561	564.175	548.748	568.1	541.193	548.748	501.463	497.999	442.643	494.559	451.944	494.559	448.822	556.408	519.147	556.408	519.147	576.03	508.463	491.143	513.646	2.12238e-06	7.55132e-05	25.1434	6.80753	512.313	44.0534	0.0859892
10487685	Avp	arginine vasopressin	89.8845	81.5719	87.4266	77.7085	89.2636	71.0124	74.028	83.2859	95.6704	74.5429	89.8845	83.8652	84.4485	74.5429	91.1392	76.6386	82.7106	75.5835	78.7932	84.4485	92.4115	72.5046	80.4489	80.4489	82.1776	0.917091	1	22.4875	17.8972	82.0444	2.18224	0.0265983
10366707	Avpr1a	arginine vasopressin receptor 1A	67.1819	70.5219	69.551	65.7993	83.8652	61.8199	72.5046	63.1189	60.5477	66.257	68.5935	70.5219	60.5477	61.3929	67.6492	71.0124	74.028	67.1819	62.6829	72.0037	70.5219	83.8652	71.5064	70.5219	68.8832	0.999954	1	26.6667	2.1882	68.7087	1.73028	0.0251829
10600310	Avpr2	arginine vasopressin receptor 2	54.9482	50.5626	50.2134	49.18	59.7141	45.2548	46.5271	49.8665	60.1295	56.8859	60.1295	53.0765	50.5626	43.4113	56.493	51.6251	53.8174	48.5029	46.8507	58.4852	51.6251	49.8665	49.5221	48.1679	51.8924	0.777629	1	22.1224	16.5087	51.7986	1.58705	0.0306388
10467739	Avpi1	arginine vasopressin-induced 1	143.013	165.421	146.018	159.786	134.364	155.417	179.769	155.417	144.007	165.421	156.498	163.144	149.086	154.343	134.364	154.343	168.897	140.07	142.025	155.417	153.277	155.417	153.277	150.123	153.288	0.983696	1	26	8.66187	153.301	4.08658	0.0266572
10509014	Rsrp1	arginine/serine rich protein 1	1002.93	1192.69	1052.79	1045.52	929.3	1045.52	1144.1	1112.82	1009.9	968.763	948.826	1097.5	1031.12	1060.11	955.426	1160.07	1067.48	1052.79	1038.29	962.071	995.999	1074.91	1002.93	942.272	1037.25	0.983907	1	26.6863	23.6014	1035.87	22.6564	0.0218718
10492456	Rsrc1	arginine/serine-rich coiled-coil 1	64.8934	86.2229	78.7932	75.0614	73.5167	99.0442	85.6274	77.1717	73.0089	83.2859	69.551	79.8932	78.249	86.8227	64.4452	75.0614	72.5046	83.2859	83.2859	68.1197	81.0084	81.0084	69.0706	77.7085	77.7767	0.948507	1	25.8978	1.99891	77.5532	2.90143	0.0374121
10533703	Rsrc2	arginine/serine-rich coiled-coil 2	321.795	328.557	359.538	317.365	359.538	326.288	359.538	310.834	317.365	304.437	306.555	340.144	354.588	342.509	282.088	294.067	294.067	308.687	302.334	310.834	294.067	328.557	302.334	319.573	320.236	0.99653	1	21.3333	1.15295	319.642	8.67449	0.0271382
10534120	Asl	argininosuccinate lyase	233.941	131.599	109.137	135.298	110.661	139.102	150.123	162.017	131.599	131.599	134.364	144.007	134.364	109.896	139.102	121.938	133.436	159.786	138.141	125.366	142.025	127.116	134.364	135.298	138.095	0.974035	1	21.3333	14.0946	138.186	12.8088	0.0926919
10363541	Gm5424; Ass1	argininosuccinate synthase pseudogene; argininosuccinate synthetase 1	861.078	164.279	171.255	165.421	157.586	112.986	304.437	512	172.446	225.972	156.498	224.411	139.102	136.239	190.019	114.563	111.43	257.781	210.839	221.322	216.767	200.854	317.365	184.823	230.395	0.861358	1	22	13.2293	230.954	90.5709	0.39216
10471154	Ass1	argininosuccinate synthetase 1	855.13	157.586	166.572	154.343	156.498	112.986	298.172	491.143	164.279	221.322	158.683	213.783	134.364	134.364	186.108	114.563	110.661	245.572	203.657	210.839	207.937	196.72	310.834	178.527	224.36	0.856724	1	22	13.6267	224.096	91.4676	0.408163
10358038	Rnpep	arginyl aminopeptidase (aminopeptidase B)	421.679	477.713	401.707	413.001	398.932	377.413	393.44	396.177	268.727	354.588	324.034	398.932	436.549	393.44	328.557	413.001	393.44	354.588	362.039	333.144	298.172	374.806	369.646	401.707	378.56	0.00201672	0.020504	23.4117	21.7655	378.167	36.5282	0.0965926
10348670	Rnpepl1	arginyl aminopeptidase (aminopeptidase B)-like 1	421.679	497.999	436.549	398.932	364.557	458.253	497.999	477.713	481.036	448.822	424.612	413.001	415.873	407.315	372.217	467.882	398.932	458.253	474.413	455.087	430.539	445.722	418.766	404.501	436.277	0.0067139	0.0547903	20.4113	13.1004	438.872	31.52	0.0718204
10385159	Rars	arginyl-tRNA synthetase	458.253	533.742	458.253	541.193	494.559	530.056	504.951	515.561	413.001	487.751	487.751	530.056	519.147	613.109	508.463	515.561	487.751	491.143	461.44	526.394	494.559	568.1	564.175	572.051	511.543	0.0304804	0.18585	21.3333	4.14429	511.871	23.1015	0.0451315
10503926	Rars2	arginyl-tRNA synthetase 2, mitochondrial	276.282	292.036	265.028	324.034	328.557	315.173	315.173	344.892	259.574	292.036	259.574	296.112	319.573	278.204	222.861	296.112	240.518	317.365	304.437	265.028	256	300.246	254.232	272.479	287.313	0.786779	1	26.3093	2.32281	285.913	15.4441	0.0540166
10568464	Ate1	arginyltransferase 1	357.054	445.722	372.217	424.612	467.882	415.873	388.023	396.177	337.794	359.538	354.588	418.766	415.873	424.612	333.144	377.413	352.139	413.001	407.315	354.588	354.588	398.932	357.054	385.343	388.01	0.840785	1	23.0725	1.95614	388.225	15.597	0.0401752
10516371	Ago1	argonaute RISC catalytic subunit 1	219.793	233.941	202.251	213.783	182.278	261.379	240.518	213.783	187.403	219.793	203.657	227.544	203.657	216.767	190.019	250.732	224.411	230.72	225.972	235.568	192.672	247.28	225.972	238.856	220.364	0.998241	1	21.65	3.10811	220.364	2.20047	0.0099856
10429329	Ago2	argonaute RISC catalytic subunit 2	512	504.951	477.713	519.147	430.539	497.999	533.742	522.758	487.751	533.742	548.748	487.751	445.722	491.143	491.143	501.463	522.758	474.413	481.036	512	537.455	537.455	497.999	515.561	502.708	0.75082	1	24.9908	8.98965	502.57	17.3278	0.0344784
10516348	Ago3	argonaute RISC catalytic subunit 3	335.461	342.509	315.173	347.291	337.794	310.834	347.291	344.892	304.437	349.706	367.093	374.806	367.093	357.054	282.088	342.509	326.288	333.144	317.365	352.139	374.806	421.679	380.038	357.054	345.356	0.00395608	0.0357991	22.4307	16.9097	344.142	21.1678	0.0615088
10516393	Ago4	argonaute RISC catalytic subunit 4	89.8845	111.43	93.7015	96.3358	115.36	110.661	108.383	86.8227	80.4489	89.8845	88.0347	98.36	100.427	113.772	77.1717	99.0442	90.5097	93.7015	108.383	90.5097	91.7731	93.7015	85.6274	97.6806	96.317	0.862257	1	23.5305	1.46706	96.3596	5.06646	0.0525787
10596951	Arih2	ariadne homolog 2 (Drosophila)	481.036	530.056	544.958	556.408	580.037	491.143	572.051	580.037	508.463	497.999	512	530.056	487.751	560.278	474.413	508.463	533.742	584.071	552.565	568.1	556.408	522.758	442.643	427.565	525.125	0.00432593	0.0383878	25.0213	3.35003	523.504	38.1177	0.0728127
10594161	Arih1	ariadne ubiquitin-conjugating enzyme E2 binding protein homolog 1 (Drosophila)	1097.5	1128.35	1144.1	1144.1	1209.34	1105.13	1217.75	1192.69	995.999	1074.91	1105.13	1184.45	1152.06	1234.75	1024	1097.5	1112.82	1136.2	1136.2	1144.1	1128.35	1192.69	1120.56	1168.14	1135.28	0.999974	1	23.3333	1.93492	1135.38	7.49215	0.00659881
10600755	Arx	aristaless related homeobox	54.9482	45.8866	52.3457	44.9422	53.4456	51.6251	47.5048	51.6251	53.4456	48.1679	64	54.5686	53.4456	40.7859	54.5686	56.1028	54.5686	36.5044	51.6251	50.5626	49.5221	44.3235	45.5696	49.8665	50.4146	0.995137	1	26	13.1269	50.5573	1.96064	0.0387806
10497390	Armc1	armadillo repeat containing 1	458.253	451.944	421.679	474.413	560.278	448.822	445.722	494.559	380.038	455.087	421.679	519.147	471.136	481.036	418.766	464.65	445.722	467.882	433.534	421.679	418.766	461.44	458.253	471.136	456.067	0.690212	1	22.0539	5.35398	456.47	6.9246	0.0151699
10520003	Armc10	armadillo repeat containing 10	98.36	123.64	120.259	120.259	116.162	132.514	130.69	109.896	105.42	116.162	88.647	113.772	104.691	118.603	89.8845	114.563	116.162	121.095	130.69	99.7331	99.7331	129.787	100.427	104.691	112.743	0.216026	0.83572	26.2996	0.924448	111.92	9.05181	0.0808772
10368877	Armc2	armadillo repeat containing 2	70.5219	63.1189	77.1717	66.7178	71.5064	72.0037	69.0706	50.9143	68.5935	71.0124	81.0084	61.8199	69.551	79.8932	95.0095	71.5064	76.6386	63.1189	73.5167	66.257	66.7178	64	58.892	70.0348	69.9415	0.341341	1	27.6712	17.9835	70.3538	6.12094	0.0870023
10557951	Armc5	armadillo repeat containing 5	97.6806	108.383	98.36	97.0059	106.153	116.162	109.137	99.0442	97.0059	108.383	110.661	103.25	91.7731	89.2636	99.7331	103.968	95.6704	88.647	98.36	101.125	99.0442	105.42	99.0442	96.3358	100.817	0.827125	1	26.6667	5.04972	100.569	4.08265	0.0405953
10579209	Armc6	armadillo repeat containing 6	95.6704	93.0542	95.0095	102.537	95.0095	94.3532	101.829	85.6274	106.891	95.6704	99.0442	106.891	95.0095	94.3532	103.25	101.125	99.7331	76.1093	93.0542	95.6704	100.427	92.4115	91.1392	85.6274	95.8124	0.999634	1	26	14.011	95.9332	1.53648	0.0160162
10382538	Armc7	armadillo repeat containing 7	65.7993	65.3448	69.551	66.257	72.0037	69.551	89.2636	65.7993	72.5046	70.5219	72.5046	64.8934	68.1197	81.5719	70.5219	75.5835	73.5167	70.0348	78.249	80.4489	76.1093	72.5046	69.0706	69.551	72.0532	0.362262	1	23.4117	6.06938	72.1392	3.48561	0.0483179
10595990	Armc8	armadillo repeat containing 8	202.251	232.325	221.322	219.793	200.854	245.572	215.269	237.207	200.854	225.972	190.019	219.793	218.275	230.72	186.108	221.322	206.5	238.856	215.269	210.839	205.074	229.126	221.322	219.793	217.268	0.998533	1	26	1.6106	216.974	3.64957	0.0168203
10348032	Armc9	armadillo repeat containing 9	93.7015	104.691	106.153	104.691	106.891	127.116	107.635	99.7331	99.0442	109.137	111.43	106.153	109.896	121.095	122.786	119.428	101.829	109.896	109.137	133.436	107.635	104.691	130.69	111.43	110.764	0.980059	1	21.3333	3.35318	110.723	4.35573	0.0393391
10601771	Armcx1	armadillo repeat containing, X-linked 1	167.73	162.017	166.572	172.446	195.361	198.088	199.466	165.421	142.025	154.343	164.279	165.421	152.219	153.277	184.823	178.527	179.769	195.361	195.361	160.898	150.123	155.417	165.421	159.786	170.173	4.1244e-05	0.000845861	23.9185	3.80021	170.227	16.8245	0.0988356
10606735	Armcx2	armadillo repeat containing, X-linked 2	148.056	133.436	139.102	153.277	106.891	150.123	129.787	144.007	125.366	138.141	142.025	137.187	148.056	162.017	146.018	148.056	153.277	153.277	121.095	140.07	132.514	167.73	145.009	160.898	142.726	0.653343	1	22.5989	19.1851	142.36	6.49134	0.045598
10601778	Armcx3	armadillo repeat containing, X-linked 3	219.793	222.861	242.191	250.732	272.479	233.941	240.518	227.544	176.069	233.941	207.937	216.767	235.568	268.727	218.275	212.306	254.232	243.875	221.322	222.861	221.322	266.871	240.518	242.191	233.035	0.705129	1	24	23.664	233.035	12.4259	0.0533221
10601768	Armcx4	armadillo repeat containing, X-linked 4	99.7331	88.647	103.968	85.6274	97.6806	102.537	102.537	102.537	99.7331	105.42	103.968	103.25	91.1392	129.787	111.43	91.1392	112.206	102.537	114.563	94.3532	107.635	115.36	95.0095	103.25	102.669	1	1	26	4.1576	102.724	0.7835	0.00762726
10606730	Armcx6	armadillo repeat containing, X-linked 6	51.9842	54.1917	46.8507	48.8403	51.9842	57.68	55.7152	47.5048	50.9143	52.3457	51.2685	55.3304	52.7098	50.9143	58.0812	56.1028	58.0812	53.4456	55.7152	52.3457	48.1679	58.4852	50.9143	50.5626	52.9223	0.882337	1	20.7259	8.2008	53.0813	1.56607	0.0295032
10434165	Arvcf	armadillo repeat gene deleted in velo-cardio-facial syndrome	132.514	124.5	119.428	112.986	92.4115	121.095	119.428	112.986	118.603	114.563	126.238	106.153	125.366	108.383	119.428	122.786	116.162	110.661	124.5	122.786	121.938	97.0059	121.095	116.97	116.999	0.990186	1	24.3243	14.411	117.022	1.99826	0.0170759
10468217	Actr1a	ARP1 actin-related protein 1A, centractin alpha	421.679	494.559	471.136	467.882	424.612	491.143	501.463	497.999	439.586	487.751	407.315	474.413	445.722	455.087	382.681	501.463	455.087	494.559	508.463	455.087	467.882	491.143	448.822	442.643	463.674	0.524343	1	24.9312	4.70921	462.879	21.2737	0.0459594
10353934	Actr1b	ARP1 actin-related protein 1B, centractin beta	276.282	298.172	294.067	278.204	205.074	300.246	304.437	300.246	270.597	296.112	242.191	270.597	249	265.028	219.793	300.246	292.036	308.687	306.555	288.015	282.088	282.088	284.05	290.018	279.326	0.576518	1	24.5741	2.53778	279.127	9.00179	0.0322498
10396177	Actr10	ARP10 actin-related protein 10	458.253	501.463	491.143	494.559	533.742	504.951	484.382	491.143	385.343	494.559	404.501	504.951	491.143	501.463	418.766	458.253	430.539	544.958	504.951	458.253	471.136	522.758	471.136	501.463	480.159	0.994764	1	24	4.93533	480.159	6.36732	0.0132609
10384522	Actr2	ARP2 actin-related protein 2	891.444	903.888	948.826	955.426	861.078	1016.93	995.999	962.071	867.067	942.272	910.175	1031.12	935.763	1024	975.501	891.444	1038.29	922.88	1016.93	948.826	975.501	1128.35	1176.27	989.119	971.215	0.999291	1	25.7328	10.6474	971.593	12.4429	0.0128067
10357332	Actr3	ARP3 actin-related protein 3	491.143	519.147	464.65	501.463	537.455	522.758	596.344	530.056	519.147	494.559	526.394	515.561	491.143	617.374	497.999	508.463	512	504.951	508.463	572.051	533.742	600.491	526.394	451.944	522.654	0.65682	1	26.0419	5.90665	521.824	17.4865	0.0335103
10478133	Actr5	ARP5 actin-related protein 5	51.2685	56.493	55.3304	60.1295	58.892	60.9688	58.0812	64.4452	56.493	60.9688	48.8403	57.68	56.1028	53.8174	54.1917	61.8199	64.4452	60.5477	59.7141	60.9688	64	62.6829	53.4456	55.7152	58.2101	0.00102557	0.0118198	25.2391	4.35659	58.0202	3.87534	0.0667931
10371830	Actr6	ARP6 actin-related protein 6	137.187	147.033	133.436	159.786	142.025	146.018	151.167	154.343	119.428	146.018	113.772	140.07	160.898	132.514	111.43	143.013	109.896	154.343	160.898	134.364	139.102	156.498	123.64	139.102	139.833	0.981288	1	26.6667	0.397117	139.197	6.12097	0.0439735
10413502	Actr8	ARP8 actin-related protein 8	259.574	308.687	284.05	261.379	296.112	315.173	330.842	319.573	250.732	292.036	292.036	292.036	274.374	294.067	272.479	278.204	302.334	300.246	342.509	274.374	288.015	315.173	274.374	308.687	292.794	0.733607	1	25.3324	3.34116	292.112	12.4318	0.0425585
10480570	Arrdc1	arrestin domain containing 1	73.0089	73.5167	74.028	75.0614	68.1197	92.4115	84.4485	79.3413	83.2859	76.6386	88.647	75.5835	77.7085	66.257	79.8932	88.647	70.5219	80.4489	77.7085	78.7932	83.8652	94.3532	99.0442	77.7085	79.96	0.257085	0.948467	26.3625	7.03599	79.8461	5.06891	0.0634836
10579406	Arrdc2	arrestin domain containing 2	67.1819	79.3413	65.3448	67.6492	64.4452	67.6492	66.7178	65.3448	68.1197	76.6386	70.5219	65.7993	66.7178	67.6492	64.8934	75.0614	63.1189	70.5219	77.7085	73.5167	69.551	67.1819	60.9688	62.6829	68.5136	0.619611	1	21.3333	12.2875	68.6705	2.72736	0.0397167
10406407	Arrdc3	arrestin domain containing 3	439.586	592.224	404.501	427.565	421.679	415.873	487.751	421.679	369.646	576.03	448.822	471.136	494.559	657.114	410.148	335.461	458.253	418.766	401.707	393.44	512	548.748	613.109	467.882	466.153	0.211827	0.824915	23.2972	17.5523	464.506	55.9502	0.120451
10564507	Arrdc4	arrestin domain containing 4	112.986	127.116	121.938	140.07	132.514	130.69	136.239	121.938	106.153	108.383	152.219	117.784	135.298	128.89	112.986	130.69	123.64	136.239	139.102	125.366	109.137	121.095	135.298	128	126.407	0.918464	1	22.9693	2.7204	126.514	4.98195	0.0393786
10555235	Arrb1	arrestin, beta 1	404.501	487.751	481.036	481.036	354.588	512	436.549	401.707	337.794	396.177	364.557	372.217	474.413	401.707	421.679	442.643	458.253	433.534	458.253	427.565	364.557	448.822	445.722	430.539	426.567	0.49351	1	27.9074	23.4179	423.496	31.1938	0.0736579
10377804	Arrb2	arrestin, beta 2	121.095	127.116	114.563	129.787	100.427	115.36	131.599	115.36	111.43	121.938	127.116	112.986	127.116	117.784	124.5	122.786	114.563	142.025	114.563	130.69	126.238	135.298	123.64	126.238	122.259	0.999954	1	23.8057	17.0957	122.251	0.923695	0.0075557
10580300	Asna1	arsA arsenite transporter, ATP-binding, homolog 1 (bacterial)	347.291	455.087	352.139	369.646	317.365	458.253	487.751	467.882	385.343	458.253	390.722	410.148	388.023	357.054	315.173	427.565	380.038	481.036	445.722	433.534	364.557	385.343	388.023	398.932	402.703	0.0645637	0.335703	20.3568	12.6667	406.583	40.3118	0.0991477
10463704	As3mt	arsenic (+3 oxidation state) methyltransferase	101.829	95.0095	84.4485	88.647	113.772	112.986	122.786	101.829	74.5429	96.3358	94.3532	105.42	113.772	92.4115	68.1197	96.3358	74.028	105.42	100.427	71.5064	73.5167	82.1393	81.0084	91.7731	93.4339	0.999321	1	22.2281	6.37032	93.6492	3.21106	0.0342882
10576482	Arv1	ARV1 homolog (yeast)	96.3358	108.383	105.42	123.64	108.383	134.364	141.044	118.603	101.829	107.635	106.153	110.661	103.25	115.36	94.3532	121.095	103.968	138.141	121.095	106.891	105.42	104.691	110.661	106.153	112.23	0.0410717	0.236461	23.139	6.20731	112.595	10.1398	0.0900552
10494238	Arnt	aryl hydrocarbon receptor nuclear translocator	689.784	786.88	630.346	675.588	680.287	639.145	652.575	657.114	600.491	704.277	661.685	739.292	689.784	724.077	613.109	617.374	621.668	685.019	643.591	625.992	699.413	765.363	754.826	754.826	679.688	0.00157477	0.0167994	21.2625	19.3266	674.759	47.9654	0.0710852
10565292	Arnt2	aryl hydrocarbon receptor nuclear translocator 2	57.68	47.5048	58.892	59.7141	60.9688	57.2816	59.3016	63.5579	66.257	54.9482	61.8199	60.9688	59.3016	49.8665	70.0348	61.8199	60.5477	54.9482	68.5935	67.6492	70.5219	60.5477	65.7993	60.1295	60.7773	0.675226	1	25.1058	7.66416	60.7211	2.60238	0.0428579
10556463	Arntl	aryl hydrocarbon receptor nuclear translocator-like	136.239	247.28	266.871	290.018	250.732	153.277	95.0095	43.1115	44.6318	35.5062	45.8866	79.8932	141.044	245.572	232.325	276.282	245.572	107.635	57.2816	47.1766	37.014	40.7859	50.9143	98.36	136.184	0	0	23.0007	0.723251	136.148	123.253	0.905284
10542764	Arntl2	aryl hydrocarbon receptor nuclear translocator-like 2	130.69	121.095	116.97	112.986	130.69	121.095	112.986	115.36	120.259	136.239	125.366	131.599	137.187	127.116	122.786	123.64	108.383	138.141	128.89	116.162	114.563	116.162	128	122.786	123.298	0.474299	1	27.5378	13.934	124.033	5.55609	0.0447952
10400006	Ahr	aryl-hydrocarbon receptor	222.861	212.306	203.657	224.411	250.732	282.088	250.732	278.204	265.028	257.781	221.322	205.074	215.269	181.019	190.019	224.411	167.73	229.126	235.568	213.783	225.972	232.325	195.361	199.466	224.344	6.15992e-05	0.00110893	23.6419	8.43368	224.678	30.8898	0.137485
10464603	Aip	aryl-hydrocarbon receptor-interacting protein	215.269	237.207	199.466	222.861	178.527	250.732	237.207	232.325	192.672	224.411	230.72	227.544	227.544	230.72	225.972	235.568	227.544	257.781	266.871	235.568	195.361	233.941	227.544	243.875	227.385	0.973346	1	20.4875	11.2839	228.15	6.61173	0.0289798
10492291	Gm9696	arylacetamide deacetylase-like 2 pseudogene	64.8934	64.4452	71.5064	60.5477	58.892	59.3016	50.9143	48.5029	73.5167	59.3016	71.0124	52.7098	55.7152	64.4452	76.1093	53.8174	75.0614	56.1028	62.6829	63.1189	69.0706	50.5626	63.1189	55.3304	61.695	0.993496	1	26.6667	22.1303	61.6172	2.81832	0.0457392
10382816	Aanat	arylalkylamine N-acetyltransferase	56.1028	47.1766	52.3457	47.8352	50.5626	46.2057	49.8665	46.8507	51.2685	52.3457	55.3304	51.9842	50.9143	50.9143	69.0706	52.3457	56.1028	40.2244	44.9422	58.4852	48.1679	43.4113	49.5221	46.2057	50.7576	0.913219	1	26	15.6553	50.9802	2.78649	0.0546584
10382985	Afmid	arylformamidase	120.259	81.0084	82.1393	81.0084	82.7106	90.5097	97.6806	89.2636	74.5429	84.4485	74.5429	89.8845	76.1093	85.6274	96.3358	79.8932	75.0614	81.0084	89.8845	80.4489	69.551	77.7085	81.5719	79.3413	84.1892	0.999934	1	25.77	20.1267	84.2293	1.51193	0.0179502
10431601	Arsa	arylsulfatase A	140.07	166.572	150.123	171.255	171.255	166.572	179.769	164.279	164.279	153.277	157.586	158.683	162.017	135.298	146.018	171.255	154.343	168.897	167.73	182.278	182.278	163.144	166.572	159.786	162.639	2.84935e-05	0.000618105	27.3535	1.62406	161.166	12.4504	0.077252
10406663	Arsb	arylsulfatase B	362.039	427.565	344.892	382.681	484.382	357.054	354.588	317.365	335.461	364.557	321.795	369.646	349.706	312.996	294.067	388.023	308.687	344.892	324.034	324.034	352.139	377.413	324.034	364.557	353.609	0.999926	1	24	21.7922	353.609	5.1671	0.0146125
10382271	Arsg	arylsulfatase G	53.0765	54.5686	50.5626	46.2057	53.8174	57.2816	56.8859	58.4852	60.5477	66.257	59.3016	52.7098	50.9143	54.1917	64	46.2057	53.0765	60.1295	59.7141	61.8199	59.7141	63.1189	53.4456	58.4852	56.4381	0.00200274	0.0204144	23.2175	11.6332	56.4519	4.50739	0.0798449
10410721	Arsk	arylsulfatase K	184.823	202.251	199.466	219.793	199.466	200.854	170.072	164.279	150.123	172.446	182.278	202.251	221.322	213.783	172.446	186.108	181.019	184.823	182.278	149.086	186.108	245.572	205.074	219.793	191.48	5.82404e-08	3.93563e-06	20.0539	4.10887	189.866	23.6751	0.124693
10493347	Ash1l	ash1 (absent, small, or homeotic)-like (Drosophila)	639.145	719.076	675.588	739.292	639.145	666.287	765.363	749.612	634.73	709.176	666.287	714.109	670.921	749.612	699.413	648.067	749.612	754.826	666.287	719.076	709.176	792.353	749.612	699.413	705.257	0.995428	1	27.0483	2.85116	704.221	10.4095	0.0147816
10577866	Ash2l	ash2 (absent, small, or homeotic)-like (Drosophila)	203.657	230.72	242.191	230.72	237.207	230.72	266.871	238.856	205.074	238.856	216.767	235.568	240.518	249	219.793	235.568	263.197	237.207	245.572	213.783	237.207	261.379	245.572	235.568	235.899	0.836085	1	20.1924	4.90953	235.708	6.50471	0.0275965
10398795	Aspg	asparaginase homolog (S. cerevisiae)	199.466	164.279	128	150.123	170.072	247.28	268.727	265.028	235.568	238.856	218.275	194.012	164.279	136.239	158.683	265.028	171.255	210.839	249	221.322	207.937	147.033	148.056	129.787	195.381	2.01525e-09	2.32261e-07	21.116	11.9881	199.421	53.5012	0.268282
10465844	Asrgl1	asparaginase like 1	121.095	134.364	123.64	135.298	129.787	154.343	166.572	140.07	129.787	162.017	133.436	133.436	140.07	116.162	116.97	135.298	112.986	150.123	136.239	140.07	116.162	133.436	122.786	137.187	134.222	0.451091	1	25.2078	7.94992	134.035	9.95894	0.0743009
10543067	Asns	asparagine synthetase	1052.79	1089.92	814.629	955.426	989.119	760.076	729.114	843.357	719.076	820.296	849.223	1112.82	1136.2	975.501	826.001	885.286	652.575	765.363	903.888	739.292	749.612	826.001	867.067	1009.9	878.022	3.98354e-05	0.000825079	23.4664	18.795	875.243	131.344	0.150066
10354555	Asnsd1	asparagine synthetase domain containing 1	694.581	739.292	724.077	685.019	770.686	657.114	675.588	699.413	634.73	729.114	592.224	744.434	770.686	719.076	548.748	600.491	564.175	661.685	786.88	634.73	657.114	666.287	621.668	803.414	682.551	0.918728	1	22.1224	19.7073	680.831	23.4085	0.0343822
10433389	Alg1	asparagine-linked glycosylation 1 (beta-1,4-mannosyltransferase)	230.72	261.379	215.269	247.28	213.783	304.437	308.687	286.026	266.871	266.871	265.028	238.856	256	250.732	249	257.781	263.197	256	266.871	265.028	265.028	257.781	257.781	238.856	257.886	0.000878719	0.0103561	22.3043	10.5229	258.777	19.3506	0.0747773
10426292	Alg10b	asparagine-linked glycosylation 10B (alpha-1,2-glucosyltransferase)	380.038	385.343	377.413	393.44	477.713	390.722	398.932	382.681	342.509	359.538	354.588	404.501	388.023	407.315	304.437	377.413	326.288	393.44	372.217	321.795	359.538	410.148	372.217	377.413	377.403	0.999801	1	22.0877	4.36595	377.621	5.22432	0.0138348
10570764	Alg11	asparagine-linked glycosylation 11 (alpha-1,2-mannosyltransferase)	190.019	172.446	174.853	187.403	155.417	182.278	195.361	199.466	151.167	173.645	195.361	222.861	209.383	187.403	187.403	198.088	196.72	171.255	199.466	172.446	179.769	221.322	188.706	210.839	188.462	0.701021	1	26.3167	14.1945	189.367	9.84508	0.0519895
10431300	Alg12	asparagine-linked glycosylation 12 (alpha-1,6-mannosyltransferase)	250.732	250.732	225.972	265.028	337.794	232.325	240.518	240.518	179.769	233.941	221.322	259.574	256	278.204	222.861	257.781	215.269	216.767	235.568	216.767	205.074	266.871	216.767	257.781	240.997	0.0904991	0.437886	20.2531	4.22919	239.828	23.315	0.0972155
10495651	Alg14	asparagine-linked glycosylation 14	436.549	474.413	393.44	436.549	487.751	418.766	433.534	436.549	333.144	393.44	380.038	461.44	455.087	471.136	342.509	448.822	390.722	433.534	340.144	347.291	342.509	415.873	347.291	390.722	408.802	0.447856	1	23.2977	22.1974	408.536	25.7366	0.0629972
10512847	Alg2	asparagine-linked glycosylation 2 (alpha-1,3-mannosyltransferase)	259.574	268.727	284.05	292.036	257.781	250.732	235.568	259.574	243.875	249	232.325	259.574	245.572	302.334	238.856	263.197	221.322	209.383	210.839	252.476	249	298.172	249	249	253.415	0.21035	0.821715	21.3333	19.5517	251.729	16.6261	0.0660477
10438517	Alg3	asparagine-linked glycosylation 3 (alpha-1,3-mannosyltransferase)	608.874	639.145	608.874	689.784	714.109	544.958	617.374	630.346	442.643	625.992	568.1	699.413	749.612	724.077	613.109	666.287	621.668	552.565	576.03	588.134	588.134	625.992	657.114	734.185	628.605	7.48374e-05	0.00131025	20.4925	3.83156	625.353	68.6512	0.10978
10492078	Alg5	asparagine-linked glycosylation 5 (dolichyl-phosphate beta-glucosyltransferase)	195.361	224.411	199.466	206.5	227.544	209.383	227.544	219.793	182.278	218.275	203.657	222.861	212.306	216.767	195.361	213.783	199.466	198.088	215.269	198.088	194.012	233.941	209.383	206.5	209.585	0.999997	1	23.3333	10.0305	209.581	0.284464	0.0013573
10506154	Alg6	asparagine-linked glycosylation 6 (alpha-1,3,-glucosyltransferase)	86.8227	91.7731	81.0084	85.0359	118.603	95.0095	83.2859	76.1093	78.7932	79.8932	76.1093	85.0359	85.6274	110.661	73.0089	72.0037	82.1393	83.8652	91.1392	67.1819	86.2229	81.5719	86.2229	89.8845	85.292	0.979543	1	24	22.7529	85.292	3.92372	0.0460034
10555041	Alg8	asparagine-linked glycosylation 8 (alpha-1,3-glucosyltransferase)	182.278	178.527	177.294	176.069	198.088	164.279	174.853	181.019	163.144	159.786	171.255	188.706	187.403	216.767	164.279	181.019	163.144	150.123	146.018	160.898	173.645	186.108	172.446	191.341	175.354	0.0017821	0.0185169	20.9808	0.368476	173.993	13.3031	0.076458
10585233	Alg9	asparagine-linked glycosylation 9 (alpha 1,2 mannosyltransferase)	380.038	451.944	393.44	455.087	337.794	448.822	415.873	415.873	317.365	369.646	374.806	424.612	342.509	501.463	407.315	421.679	380.038	430.539	364.557	367.093	308.687	421.679	445.722	448.822	401.058	0.141045	0.611206	21.116	3.24358	400.135	36.2544	0.0906054
10459405	Nars	asparaginyl-tRNA synthetase	568.1	661.685	652.575	670.921	734.185	670.921	694.581	704.277	564.175	634.73	639.145	666.287	661.685	689.784	588.134	604.668	661.685	709.176	689.784	648.067	621.668	675.588	652.575	675.588	655.833	0.783785	1	26.7734	1.00392	653.29	23.4376	0.0358762
10555011	Nars2	asparaginyl-tRNA synthetase 2 (mitochondrial)(putative)	168.897	224.411	184.823	206.5	227.544	183.546	227.544	194.012	166.572	194.012	162.017	215.269	212.306	213.783	182.278	187.403	168.897	200.854	199.466	174.853	206.5	196.72	183.546	212.306	195.586	0.997705	1	23.3333	21.3857	195.504	5.40652	0.0276542
10568109	Asphd1	aspartate beta-hydroxylase domain containing 1	92.4115	71.0124	85.0359	89.2636	97.0059	73.5167	67.6492	81.5719	106.891	83.8652	97.0059	86.2229	88.647	61.8199	98.36	88.647	101.829	75.0614	84.4485	98.36	95.6704	69.551	76.1093	88.0347	85.7496	0.999988	1	24	6.99643	85.7496	1.06932	0.0124703
10552672	Aspdh	aspartate dehydrogenase domain containing	59.3016	44.3235	50.2134	49.18	53.4456	49.5221	50.9143	49.8665	51.9842	51.2685	50.5626	48.8403	50.9143	44.0173	58.4852	44.6318	53.0765	42.8137	47.8352	53.0765	51.6251	40.2244	44.3235	45.2548	49.4042	0.999874	1	22.6667	9.29455	49.444	0.89852	0.0181725
10511446	Asph	aspartate-beta-hydroxylase	530.056	608.874	608.874	584.071	491.143	552.565	564.175	491.143	491.143	564.175	537.455	604.668	572.051	704.277	613.109	564.175	689.784	541.193	455.087	519.147	519.147	596.344	630.346	608.874	568.412	0.000242818	0.00350351	22.0056	0.596218	565.947	60.0253	0.106062
10539739	Asprv1	aspartic peptidase, retroviral-like 1	44.3235	38.8542	45.8866	42.8137	48.8403	45.5696	45.5696	42.2243	46.8507	44.6318	50.2134	45.8866	49.18	471.136	54.5686	44.6318	47.5048	41.9326	45.8866	48.1679	45.2548	39.9466	44.0173	45.2548	63.2978	0.903195	1	26.6667	16.6627	67.2989	44.705	0.664274
10388254	Aspa	aspartoacylase	455.087	526.394	382.681	484.382	526.394	494.559	501.463	484.382	398.932	461.44	404.501	533.742	491.143	404.501	278.204	464.65	354.588	501.463	474.413	390.722	413.001	410.148	385.343	433.534	443.986	0.982816	1	24.9242	3.73719	443.494	12.7682	0.02879
10460263	Acy3	aspartoacylase (aminoacylase) 3	407.315	458.253	404.501	421.679	552.565	448.822	471.136	491.143	393.44	421.679	427.565	494.559	448.822	410.148	357.054	418.766	342.509	445.722	451.944	364.557	448.822	382.681	398.932	396.177	427.45	0.963757	1	26.6667	2.54271	425.795	16.8782	0.0396393
10355844	Dnpep	aspartyl aminopeptidase	202.251	227.544	176.069	195.361	159.786	233.941	235.568	222.861	202.251	221.322	200.854	200.854	203.657	181.019	177.294	213.783	191.341	202.251	250.732	213.783	210.839	219.793	184.823	202.251	205.426	0.035331	0.209775	21.6586	12.037	206.273	17.759	0.0860947
10357454	Dars	aspartyl-tRNA synthetase	501.463	508.463	512	544.958	625.992	467.882	464.65	497.999	407.315	491.143	430.539	494.559	541.193	526.394	436.549	442.643	398.932	530.056	533.742	448.822	467.882	467.882	471.136	533.742	489.414	0.982253	1	23.4145	21.707	489.201	19.359	0.0395727
10359386	Dars2	aspartyl-tRNA synthetase 2 (mitochondrial)	104.691	116.162	98.36	109.896	116.162	113.772	116.162	110.661	97.0059	107.635	109.896	127.116	116.97	109.137	97.6806	119.428	102.537	121.095	113.772	97.6806	110.661	113.772	103.968	112.206	110.268	0.999981	1	21.3333	3.92343	110.278	1.35057	0.012247
10571774	Aga	aspartylglucosaminidase	235.568	268.727	259.574	242.191	282.088	259.574	261.379	254.232	200.854	243.875	219.793	280.139	276.282	270.597	200.854	233.941	235.568	254.232	243.875	203.657	242.191	249	233.941	256	246.172	0.987046	1	21.3534	3.68788	246.188	9.35596	0.0380034
10405047	Aspn	asporin	515.561	504.951	544.958	548.748	427.565	487.751	484.382	474.413	374.806	522.758	404.501	512	530.056	621.668	508.463	393.44	533.742	522.758	477.713	427.565	491.143	556.408	552.565	621.668	501.649	0.0274719	0.170833	20.661	3.23267	499.02	47.2601	0.0947057
10588419	Aste1	asteroid homolog 1 (Drosophila)	105.42	137.187	126.238	142.025	128.89	119.428	156.498	154.343	137.187	125.366	124.5	123.64	114.563	113.772	109.896	156.498	115.36	143.013	138.141	113.772	121.938	135.298	112.206	120.259	128.143	0.19809	0.787413	23.2	6.57197	128.489	10.3838	0.080815
10350896	Astn1	astrotactin 1	63.1189	53.0765	61.8199	59.3016	62.6829	53.0765	49.5221	59.3016	71.0124	55.3304	67.1819	57.68	58.4852	48.5029	60.5477	57.2816	59.3016	53.4456	60.9688	60.1295	60.5477	43.4113	56.8859	53.8174	57.7679	0.998321	1	21.3333	14.8177	57.7375	2.10651	0.0364843
10513776	Astn2	astrotactin 2	196.72	186.108	209.383	198.088	149.086	196.72	186.108	188.706	181.019	195.361	215.269	192.672	213.783	237.207	252.476	219.793	227.544	182.278	190.019	202.251	209.383	232.325	245.572	207.937	204.825	0.142726	0.615812	23.0157	20.8361	204.35	16.2675	0.0796058
10549341	Asun	asunder, spermatogenesis regulator	321.795	344.892	308.687	330.842	374.806	324.034	333.144	306.555	270.597	292.036	296.112	349.706	326.288	310.834	238.856	319.573	278.204	319.573	319.573	270.597	274.374	319.573	319.573	304.437	310.611	0.999604	1	23.5829	19.77	310.54	4.98631	0.0160569
10360589	Ahctf1	AT hook containing transcription factor 1	580.037	600.491	515.561	608.874	484.382	512	604.668	625.992	634.73	661.685	621.668	643.591	596.344	576.03	504.951	533.742	501.463	552.565	494.559	625.992	675.588	749.612	689.784	630.346	592.694	2.68212e-09	2.94656e-07	23.4636	13.4967	591.852	79.519	0.134356
10508788	Ahdc1	AT hook, DNA binding motif, containing 1	170.072	174.853	184.823	186.108	196.72	196.72	196.72	190.019	171.255	210.839	222.861	194.012	164.279	173.645	172.446	218.275	184.823	179.769	182.278	186.108	177.294	173.645	203.657	186.108	187.389	0.99362	1	26.6667	5.79517	187.148	5.36938	0.0286905
10517090	Arid1a	AT rich interactive domain 1A (SWI-like)	401.707	396.177	407.315	398.932	359.538	404.501	424.612	430.539	415.873	415.873	388.023	380.038	401.707	398.932	401.707	396.177	385.343	367.093	382.681	421.679	401.707	458.253	415.873	388.023	401.763	0.503265	1	25.9502	7.62264	401.5	14.7427	0.036719
10441400	Arid1b	AT rich interactive domain 1B (SWI-like)	477.713	530.056	487.751	501.463	512	501.463	501.463	484.382	421.679	448.822	458.253	501.463	471.136	484.382	451.944	497.999	481.036	477.713	461.44	467.882	471.136	504.951	477.713	464.65	480.77	0.834625	1	24.0433	0.792127	480.761	11.3783	0.0236673
10426507	Arid2	AT rich interactive domain 2 (ARID, RFX-like)	442.643	442.643	436.549	445.722	461.44	445.722	439.586	484.382	413.001	461.44	418.766	497.999	442.643	455.087	390.722	424.612	396.177	448.822	461.44	451.944	461.44	515.561	442.643	461.44	447.601	0.751534	1	23.7457	11.5027	447.592	17.0288	0.0380453
10364559	Arid3a	AT rich interactive domain 3A (BRIGHT-like)	73.5167	79.3413	77.7085	74.028	75.0614	69.551	63.5579	67.1819	73.0089	71.0124	73.0089	68.1197	62.2499	61.8199	69.0706	66.7178	73.5167	62.6829	65.3448	69.551	58.892	66.257	60.9688	70.5219	68.8621	0.995382	1	24.9844	20.3626	68.8826	1.0901	0.0158255
10594001	Arid3b	AT rich interactive domain 3B (BRIGHT-like)	54.9482	60.1295	55.7152	57.2816	53.0765	63.1189	59.7141	57.68	60.1295	51.6251	55.7152	59.3016	56.1028	54.5686	65.7993	57.68	60.5477	61.3929	62.2499	63.5579	55.7152	61.8199	59.7141	58.0812	58.5694	0.748351	1	24.0788	4.49361	58.5637	1.70677	0.0291439
10396205	Arid4a	AT rich interactive domain 4A (RBP1-like)	140.07	164.279	147.033	162.017	170.072	170.072	177.294	171.255	155.417	159.786	143.013	167.73	159.786	152.219	140.07	156.498	133.436	165.421	159.786	157.586	150.123	200.854	155.417	135.298	158.105	0.413681	1	27.8295	2.46818	156.951	10.8904	0.0693871
10403680	Arid4b	AT rich interactive domain 4B (RBP1-like)	218.275	266.871	265.028	292.036	270.597	288.015	340.144	282.088	265.028	259.574	219.793	254.232	249	286.026	237.207	237.207	266.871	298.172	240.518	282.088	270.597	324.034	256	229.126	266.605	0.00856713	0.0663679	27.1246	1.45324	263.564	26.2141	0.0994604
10345445	Arid5a	AT rich interactive domain 5A (MRF1-like)	112.986	127.116	140.07	138.141	89.8845	125.366	132.514	163.144	151.167	121.938	128	127.116	126.238	151.167	160.898	109.137	164.279	123.64	112.206	178.527	174.853	171.255	145.009	117.784	137.185	0.976622	1	22.6556	13.1111	137.136	7.42208	0.0541222
10369792	Arid5b	AT rich interactive domain 5B (MRF1-like)	803.414	861.078	962.071	885.286	1002.93	704.277	776.047	776.047	739.292	831.746	719.076	873.098	770.686	995.999	826.001	685.019	995.999	803.414	621.668	820.296	903.888	1052.79	843.357	792.353	835.243	0.951049	1	23.3333	20.5488	834.308	46.8366	0.0561383
10513666	Akna	AT-hook transcription factor	127.116	136.239	119.428	128.89	127.116	141.044	120.259	122.786	109.896	123.64	119.428	117.784	134.364	111.43	128	124.5	121.938	108.383	157.586	149.086	125.366	177.294	112.986	127.116	127.986	0.997662	1	26	2.81355	127.554	5.45585	0.042773
10587892	Atr	ataxia telangiectasia and Rad3 related	127.116	138.141	120.259	135.298	135.298	136.239	126.238	130.69	127.116	146.018	131.599	125.366	135.298	152.219	110.661	128.89	118.603	136.239	119.428	104.691	127.116	149.086	140.07	120.259	130.081	0.945463	1	23.0886	15.84	129.949	4.08641	0.0314462
10593526	Atm	ataxia telangiectasia mutated	97.0059	110.661	91.1392	106.153	100.427	110.661	107.635	96.3358	88.0347	102.537	95.0095	102.537	109.137	110.661	96.3358	97.0059	97.0059	106.153	111.43	90.5097	99.7331	130.69	115.36	105.42	103.232	0.998942	1	21.3333	4.75147	103.251	0.591426	0.00572804
10371092	Atcay	ataxia, cerebellar, Cayman type homolog (human)	58.892	54.5686	54.5686	61.8199	51.6251	53.4456	49.8665	59.3016	58.0812	52.3457	54.9482	55.3304	52.7098	49.18	66.257	55.3304	56.493	50.9143	55.7152	57.2816	61.8199	43.1115	54.9482	53.4456	55.0833	0.999721	1	24.6667	20.2213	55.0925	0.594626	0.0107932
10408937	Atxn1	ataxin 1	604.668	552.565	537.455	477.713	556.408	461.44	461.44	494.559	504.951	600.491	560.278	634.73	648.067	639.145	477.713	474.413	504.951	445.722	436.549	512	630.346	630.346	639.145	596.344	545.06	1.16579e-09	1.50004e-07	22.3873	17.9869	539.866	80.1924	0.148541
10581636	Atxn1l	ataxin 1-like	136.239	152.219	146.018	131.599	128.89	177.294	162.017	172.446	143.013	143.013	141.044	147.033	129.787	127.116	137.187	140.07	144.007	147.033	173.645	152.219	151.167	157.586	147.033	147.033	147.28	0.00119477	0.013368	26.1677	4.44071	146.394	12.7348	0.0869902
10425966	Atxn10	ataxin 10	955.426	962.071	1009.9	982.286	948.826	968.763	948.826	942.272	879.171	922.88	916.506	1016.93	975.501	1038.29	929.3	929.3	873.098	962.071	1024	897.644	867.067	989.119	975.501	995.999	954.615	0.150359	0.640947	20.9273	2.49985	952.64	32.9126	0.0345488
10525313	Atxn2	ataxin 2	989.119	1038.29	975.501	1144.1	1389.16	975.501	1031.12	1128.35	903.888	929.3	897.644	1038.29	968.763	975.501	837.532	1097.5	861.078	929.3	910.175	867.067	922.88	955.426	916.506	955.426	984.893	0.975297	1	24.6539	1.59202	984.159	32.8732	0.0334024
10567919	Atxn2l	ataxin 2-like	487.751	530.056	548.748	556.408	508.463	552.565	608.874	600.491	548.748	537.455	548.748	530.056	474.413	526.394	461.44	548.748	530.056	613.109	560.278	613.109	560.278	604.668	580.037	522.758	548.069	2.48008e-06	8.61197e-05	26.1798	4.11127	544.926	42.6704	0.0783051
10402249	Atxn3	ataxin 3	177.294	200.854	160.898	174.853	166.572	179.769	186.108	205.074	162.017	184.823	166.572	183.546	182.278	198.088	158.683	170.072	174.853	216.767	181.019	182.278	190.019	235.568	196.72	177.294	183.834	0.97942	1	23.7642	10.5074	183.847	6.47344	0.035211
10412741	Atxn7	ataxin 7	187.403	213.783	191.341	179.769	162.017	195.361	210.839	203.657	210.839	213.783	178.527	191.341	183.546	192.672	166.572	171.255	188.706	199.466	178.527	194.012	191.341	202.251	174.853	174.853	189.863	0.0579953	0.307768	20.4517	14.3523	190.349	12.1689	0.0639294
10395287	Atxn7l1	ataxin 7-like 1	404.501	413.001	390.722	407.315	613.109	352.139	372.217	357.054	284.05	385.343	302.334	413.001	413.001	451.944	352.139	374.806	352.139	344.892	354.588	315.173	352.139	382.681	380.038	398.932	381.969	0.0730875	0.36929	22.1644	0.6129	380.54	44.0516	0.115761
10501286	Atxn7l2; Sypl2	ataxin 7-like 2; synaptophysin-like 2	62.6829	67.6492	61.8199	57.68	66.257	67.6492	61.8199	67.6492	64	64.8934	73.5167	60.5477	68.1197	57.2816	70.0348	61.8199	62.2499	56.493	64.4452	71.0124	72.0037	64.8934	59.7141	57.2816	64.2298	0.760065	1	21.7076	14.0274	64.2177	2.87408	0.0447553
10391612	Atxn7l3	ataxin 7-like 3	135.298	170.072	142.025	156.498	129.787	162.017	200.854	179.769	154.343	155.417	143.013	154.343	145.009	132.514	116.162	173.645	154.343	172.446	153.277	171.255	149.086	194.012	151.167	150.123	156.103	0.140264	0.608825	25.0531	6.09708	155.578	15.2932	0.0982988
10372417	Atxn7l3b	ataxin 7-like 3B	344.892	352.139	354.588	385.343	352.139	364.557	367.093	388.023	304.437	333.144	357.054	385.343	362.039	352.139	326.288	335.461	357.054	369.646	364.557	335.461	342.509	396.177	374.806	372.217	357.379	1	1	24	16.7905	357.379	1.01407	0.00283753
10558754	Athl1	ATH1, acid trehalase-like 1 (yeast)	199.466	221.322	195.361	203.657	181.019	238.856	225.972	207.937	203.657	235.568	221.322	212.306	219.793	215.269	233.941	224.411	230.72	224.411	232.325	227.544	238.856	250.732	221.322	212.306	219.92	0.935084	1	23.4548	9.93192	219.97	4.859	0.0220894
10396125	Atl1; Gm3086	atlastin GTPase 1; RuvB-like protein 1 pseudogene	56.1028	48.1679	50.5626	58.0812	52.7098	53.0765	56.8859	51.9842	49.5221	51.9842	44.9422	51.6251	59.3016	58.4852	52.3457	56.1028	55.7152	55.3304	58.892	50.2134	50.9143	48.1679	51.6251	54.1917	53.2054	0.284132	1	21.5939	4.58276	53.3102	2.88144	0.0540504
10453062	Atl2	atlastin GTPase 2	568.1	770.686	670.921	564.175	1024	533.742	975.501	861.078	849.223	885.286	572.051	770.686	661.685	744.434	657.114	497.999	526.394	617.374	572.051	855.13	968.763	803.414	537.455	530.056	709.055	0.404012	1	25.0791	7.07302	705.695	124.359	0.176222
10461078	Atl3	atlastin GTPase 3	694.581	739.292	704.277	770.686	685.019	719.076	719.076	714.109	617.374	786.88	714.109	814.629	760.076	809.002	675.588	739.292	729.114	699.413	770.686	719.076	749.612	776.047	820.296	809.002	739.013	0.257632	0.949925	21.5972	21.0693	736.36	32.0855	0.0435731
10575745	Atmin	ATM interactor	195.361	216.767	207.937	205.074	205.074	200.854	198.088	195.361	192.672	209.383	199.466	205.074	203.657	190.019	172.446	203.657	176.069	205.074	212.306	187.403	205.074	210.839	173.645	187.403	198.279	0.992783	1	22	18.1402	198.181	1.26246	0.00637021
10363639	Atoh7	atonal homolog 7 (Drosophila)	235.568	216.767	216.767	205.074	225.972	205.074	206.5	229.126	230.72	224.411	247.28	221.322	222.861	191.341	266.871	219.793	261.379	196.72	221.322	240.518	222.861	178.527	222.861	205.074	221.446	1	1	26	14.5228	221.629	2.27991	0.010287
10545372	Atoh8	atonal homolog 8 (Drosophila)	209.383	198.088	186.108	202.251	125.366	183.546	187.403	164.279	165.421	243.875	221.322	170.072	182.278	195.361	163.144	205.074	209.383	196.72	174.853	205.074	200.854	238.856	300.246	216.767	197.738	0.418082	1	23.6882	17.0448	197.51	17.4252	0.0882243
10391146	Acly	ATP citrate lyase	1964.57	2134.97	1584.71	1488.87	1418.35	1595.73	1192.69	1045.52	792.353	955.426	1408.55	1552.09	1640.59	1573.76	1428.22	1951	1305.15	1408.55	1520.15	704.277	995.999	803.414	1341.84	1562.89	1390.4	3.45111e-07	1.70164e-05	25.1673	20.4374	1398.14	390.525	0.279317
10598043	ATP8; ATP6; COX3; Gm10925	ATP synthase F0 subunit 8; ATP synthase F0 subunit 6; cytochrome c oxidase subunit III; predicted gene 10925	9946.68	9741.98	10960.3	10155.7	10660.6	9741.98	9946.68	9741.98	10587	10085.5	9809.75	9877.98	10085.5	9809.75	10369.1	9541.5	10441.2	8902.53	9946.68	9877.98	10226.3	9741.98	10015.9	9877.98	10003.9	0.980565	1	22.1224	2.80522	10004.3	42.4908	0.00424725
10353626	ATP8; ATP6; Gm10925	ATP synthase F0 subunit 8; ATP synthase F0 subunit 6; predicted gene 10925	9475.59	9152.82	10734.7	9877.98	10809.4	9410.14	9741.98	9089.59	10297.5	9877.98	9674.69	9475.59	9877.98	9475.59	10155.7	9152.82	10155.7	8719.32	9541.5	9345.14	9877.98	9345.14	9946.68	9541.5	9698.04	0.999905	1	21.3333	7.94302	9694.18	39.9097	0.00411687
10507203	Atpaf1	ATP synthase mitochondrial F1 complex assembly factor 1	290.018	302.334	261.379	296.112	321.795	288.015	294.067	324.034	233.941	290.018	249	310.834	312.996	292.036	224.411	272.479	233.941	266.871	292.036	245.572	247.28	252.476	252.476	296.112	277.093	0.99812	1	23.6328	3.06636	277.06	2.6658	0.00962172
10386518	Atpaf2	ATP synthase mitochondrial F1 complex assembly factor 2	797.865	935.763	749.612	734.185	903.888	820.296	922.88	948.826	765.363	820.296	666.287	922.88	760.076	661.685	625.992	929.3	729.114	786.88	885.286	760.076	754.826	704.277	625.992	666.287	786.58	0.468729	1	21.7105	8.33719	791.504	54.8446	0.0692916
10480345	LOC102636124; Gm13352	ATP synthase subunit f, mitochondrial-like; predicted gene 13352 [Source:MGI Symbol;Acc:MGI:3651070]	1024	1144.1	1067.48	1016.93	995.999	1082.39	1045.52	1120.56	1160.07	1060.11	873.098	1038.29	1038.29	879.171	770.686	1002.93	982.286	975.501	989.119	955.426	982.286	792.353	849.223	948.826	991.444	0.527639	1	21.5258	8.29668	994.402	31.1387	0.0313139
10367106	Atp5b	ATP synthase, H+ transporting mitochondrial F1 complex, beta subunit	7858.29	7967.99	8023.41	7912.95	8364.13	8364.13	8023.41	8422.31	7804.01	8023.41	7696.57	8539.88	7967.99	7383.04	6936.54	7912.95	7231.1	7538.18	8841.04	8023.41	7696.57	7643.41	7804.01	8248.98	7926.15	0.840237	1	26.6667	2.64845	7905.78	209.86	0.0265451
10500990	Atp5f1	ATP synthase, H+ transporting, mitochondrial F0 complex, subunit B1	1074.91	1192.69	1060.11	1112.82	1269.46	1251.98	1251.98	1243.34	1136.2	1160.07	1200.98	1323.37	1234.75	1016.93	955.426	1251.98	1089.92	1184.45	1332.57	1120.56	1120.56	995.999	1060.11	1152.06	1158.05	0.822888	1	22.4494	8.82543	1161.13	53.1338	0.0457605
10391100	Atp5g1	ATP synthase, H+ transporting, mitochondrial F0 complex, subunit C1 (subunit 9)	982.286	1136.2	1389.16	843.357	481.036	1360.57	1389.16	1305.15	1168.14	1389.16	617.374	903.888	1278.29	1234.75	572.051	1016.93	922.88	989.119	1097.5	873.098	739.292	675.588	666.287	1209.34	1010.03	0.964648	1	22.0539	11.5712	1012.49	62.3288	0.0615602
10560816	Atp5g2	ATP synthase, H+ transporting, mitochondrial F0 complex, subunit C2 (subunit 9)	2521.38	2856.44	2521.38	2628.46	2194.99	2797.65	3019.3	2876.3	2836.7	2817.11	2452.44	2646.74	2778.33	2538.92	2194.99	2856.44	2574.36	2628.46	3019.3	2759.13	2702.35	2486.67	2304.12	2610.3	2650.93	0.121139	0.545067	21.1541	11.991	2663.94	176.89	0.0664018
10483756	Atp5g3	ATP synthase, H+ transporting, mitochondrial F0 complex, subunit C3 (subunit 9)	1243.34	1438.15	1296.13	1184.45	910.175	1629.26	1663.49	1573.76	1573.76	1408.55	1287.18	1379.57	1468.37	1305.15	989.119	1379.57	1192.69	1389.16	1458.23	1323.37	1269.46	1152.06	1234.75	1398.83	1339.52	0.599109	1	23.1608	10.0837	1341.72	123.154	0.0917885
10392930	Atp5h	ATP synthase, H+ transporting, mitochondrial F0 complex, subunit D	3304	3516.68	3420.52	3213.66	3902.01	3373.43	3420.52	3492.39	3236.01	3213.66	3061.45	3795.3	3468.27	3236.01	2896.31	3258.52	2876.3	3281.18	3444.31	2957.17	3236.01	2916.45	2740.08	2977.74	3259.92	0.997794	1	24.8614	0.709394	3259.1	31.1062	0.0095444
10440483	Atp5j	ATP synthase, H+ transporting, mitochondrial F0 complex, subunit F	2149.82	2336.28	2179.83	2105.58	1675.06	2352.53	2418.67	2256.7	2134.97	2256.7	2033.85	2304.12	2320.15	2194.99	1758.34	2272.4	1992	2194.99	2368.9	2105.58	2091.03	2091.03	2005.85	2320.15	2163.31	0.99023	1	21.0698	13.2395	2165.96	59.1934	0.0273289
10535647	Atp5j2	ATP synthase, H+ transporting, mitochondrial F0 complex, subunit F2	2503.97	2936.74	2368.9	2521.38	2352.53	2836.7	2721.15	2740.08	2592.27	2574.36	2368.9	2592.27	2418.67	2076.59	2033.85	2797.65	2385.37	2486.67	2957.17	2538.92	2418.67	2256.7	2105.58	2352.53	2497.4	0.0939552	0.450266	20.3368	11.2924	2517.6	167.922	0.0666991
10528662	Atp5l	ATP synthase, H+ transporting, mitochondrial F0 complex, subunit G	754.826	989.119	849.223	786.88	739.292	989.119	1060.11	1052.79	1184.45	873.098	797.865	814.629	826.001	739.292	648.067	922.88	831.746	948.826	916.506	760.076	897.644	699.413	724.077	680.287	853.592	0.00126804	0.0140955	20.3368	12.4912	866.124	123.857	0.143001
10553840	Atp5l-ps1	ATP synthase, H+ transporting, mitochondrial F0 complex, subunit G, pseudogene 1	922.88	1168.14	1038.29	942.272	849.223	1168.14	1176.27	1234.75	1428.22	1052.79	982.286	975.501	1002.93	879.171	843.357	1082.39	1060.11	1060.11	1136.2	935.763	1067.48	826.001	861.078	849.223	1022.61	0.00141632	0.0153709	20.1224	12.6833	1037.21	137.836	0.132891
10396112	Atp5s	ATP synthase, H+ transporting, mitochondrial F0 complex, subunit S	110.661	140.07	117.784	130.69	155.417	136.239	123.64	128	115.36	116.162	112.206	128.89	128.89	117.784	97.6806	120.259	109.896	125.366	133.436	109.137	109.896	114.563	103.968	121.095	121.129	0.876237	1	26.107	0.99011	120.678	5.42527	0.0449567
10456891	Atp5a1	ATP synthase, H+ transporting, mitochondrial F1 complex, alpha subunit 1	4870.99	5220.6	4870.99	4705.07	5220.6	5113.16	5404.7	5184.54	4672.57	4837.35	4705.07	5556.65	5077.84	4608.24	4011.71	4938.99	4329.55	4837.35	5442.3	4608.24	4803.93	4299.64	4211.15	4904.87	4851.5	0.969947	1	24	9.71567	4851.5	127.003	0.026178
10364696	Atp5d	ATP synthase, H+ transporting, mitochondrial F1 complex, delta subunit	8779.97	8659.09	8422.31	8248.98	9741.98	7804.01	7858.29	8248.98	7332.05	8135.41	7538.18	8599.28	8364.13	8079.22	7434.4	8135.41	7383.04	7281.4	8480.89	7967.99	8135.41	7750.1	7383.04	8422.31	8091.08	0.991203	1	24.0188	19.0903	8091.18	147.268	0.0182011
10490221	Atp5e	ATP synthase, H+ transporting, mitochondrial F1 complex, epsilon subunit	494.559	604.668	471.136	580.037	544.958	515.561	572.051	592.224	596.344	580.037	442.643	552.565	501.463	508.463	374.806	560.278	477.713	596.344	508.463	526.394	491.143	448.822	398.932	512	518.817	0.52983	1	23.1541	9.62208	519.556	34.0432	0.0655236
10479996	Atp5c1	ATP synthase, H+ transporting, mitochondrial F1 complex, gamma polypeptide 1	3019.3	3169.41	3061.45	2876.3	3040.3	3169.41	3236.01	3350.13	2876.3	2936.74	2957.17	3236.01	3281.18	2721.15	2574.36	2957.17	2574.36	2836.7	3420.52	2817.11	2896.31	2592.27	2646.74	3019.3	2969.41	0.964417	1	24	13.3375	2969.41	41.9672	0.0141332
10440977	Atp5o	ATP synthase, H+ transporting, mitochondrial F1 complex, O subunit	1370.04	1758.34	1530.73	1478.58	1530.73	1770.57	1807.78	1782.89	1734.13	1595.73	1389.16	1595.73	1509.65	1370.04	1260.69	1606.83	1389.16	1640.59	1758.34	1418.35	1618	1418.35	1234.75	1448.15	1542.39	0.0148796	0.104458	22.6963	8.03438	1549.33	135.003	0.0871362
10532164	Atp5k	ATP synthase, H+ transporting, mitochondrial F1F0 complex, subunit E	319.573	407.315	328.557	319.573	282.088	404.501	461.44	415.873	436.549	367.093	308.687	310.834	321.795	292.036	300.246	388.023	335.461	357.054	344.892	324.034	340.144	306.555	292.036	306.555	344.621	0.00131528	0.0145261	20.1924	12.3229	349.443	43.6126	0.124806
10380821	Atp5l2-ps	ATP synthase, H+ transporting, mitochondrial FO complex, subunit G2, pseudogene	843.357	1097.5	922.88	861.078	809.002	1112.82	1176.27	1152.06	1314.23	975.501	910.175	916.506	935.763	809.002	739.292	1016.93	948.826	1074.91	1067.48	867.067	1016.93	792.353	797.865	770.686	955.353	0.000234196	0.00340263	20.1224	12.9447	969.772	144.305	0.148803
10512949	Abca1	ATP-binding cassette, sub-family A (ABC1), member 1	522.758	541.193	458.253	512	458.253	596.344	685.019	729.114	643.591	634.73	630.346	564.175	544.958	504.951	418.766	576.03	448.822	548.748	568.1	584.071	648.067	634.73	568.1	508.463	563.733	2.00138e-08	1.57314e-06	23.9469	10.31	563.776	98.9149	0.175451
10470050	Abca2	ATP-binding cassette, sub-family A (ABC1), member 2	319.573	372.217	330.842	324.034	328.557	380.038	342.509	333.144	306.555	335.461	328.557	359.538	335.461	315.173	296.112	324.034	326.288	359.538	367.093	310.834	340.144	347.291	347.291	342.509	336.366	0.997364	1	26.6667	0.422475	335.788	5.5646	0.0165718
10442396	Abca3	ATP-binding cassette, sub-family A (ABC1), member 3	205.074	242.191	199.466	206.5	178.527	235.568	212.306	216.767	183.546	210.839	191.341	202.251	195.361	203.657	203.657	224.411	225.972	216.767	245.572	209.383	216.767	229.126	221.322	216.767	212.214	0.958929	1	24	0.77918	212.214	5.1211	0.0241318
10392642	Abca5	ATP-binding cassette, sub-family A (ABC1), member 5	142.025	149.086	150.123	165.421	191.341	152.219	155.417	153.277	134.364	148.056	147.033	155.417	144.007	164.279	153.277	142.025	157.586	159.786	157.586	151.167	155.417	171.255	172.446	156.498	155.38	0.95417	1	23.3333	2.43002	155.455	4.73189	0.0304389
10392601	Abca6	ATP-binding cassette, sub-family A (ABC1), member 6	106.891	88.0347	99.0442	96.3358	92.4115	102.537	114.563	119.428	89.2636	121.938	93.7015	109.896	110.661	95.0095	72.0037	74.5429	88.647	105.42	103.968	94.3532	105.42	144.007	112.986	113.772	102.285	0.00616561	0.0509578	26.4825	7.77229	102.245	13.5926	0.132941
10364601	Abca7	ATP-binding cassette, sub-family A (ABC1), member 7	140.07	145.009	132.514	151.167	129.787	143.013	155.417	150.123	150.123	134.364	129.787	138.141	141.044	112.986	125.366	149.086	128	140.07	137.187	143.013	143.013	132.514	126.238	133.436	137.978	0.364157	1	23.2287	6.84998	138.169	6.01853	0.0435593
10392522	Abca8a	ATP-binding cassette, sub-family A (ABC1), member 8a	916.506	797.865	776.047	849.223	704.277	699.413	704.277	675.588	613.109	867.067	849.223	1009.9	1031.12	786.88	675.588	604.668	689.784	734.185	754.826	634.73	820.296	982.286	1052.79	1089.92	804.982	1.65843e-07	9.24486e-06	22.7844	17.519	797.423	152.972	0.191833
10392484	Abca8b	ATP-binding cassette, sub-family A (ABC1), member 8b	130.69	136.239	133.436	150.123	108.383	139.102	134.364	132.514	109.137	145.009	139.102	155.417	154.343	145.009	112.986	121.095	109.137	131.599	128.89	109.137	126.238	173.645	162.017	181.019	136.193	0.0114206	0.0843014	22.9806	17.165	135.529	16.0816	0.118658
10392560	Abca9	ATP-binding cassette, sub-family A (ABC1), member 9	250.732	238.856	202.251	240.518	167.73	202.251	196.72	206.5	159.786	229.126	207.937	257.781	247.28	213.783	190.019	215.269	190.019	207.937	199.466	192.672	202.251	321.795	265.028	280.139	220.244	0.000407545	0.0054107	22.8186	17.6647	218.668	32.4962	0.14861
10582626	Abcb10	ATP-binding cassette, sub-family B (MDR/TAP), member 10	137.187	168.897	138.141	146.018	152.219	142.025	174.853	163.144	123.64	136.239	124.5	148.056	136.239	142.025	121.938	151.167	141.044	172.446	157.586	116.97	130.69	135.298	109.137	137.187	141.944	0.288125	1	22.2858	5.44279	142.535	10.2961	0.0722354
10519527	Abcb1a	ATP-binding cassette, sub-family B (MDR/TAP), member 1A	111.43	108.383	93.7015	118.603	97.6806	108.383	110.661	127.116	128	115.36	123.64	109.137	105.42	97.6806	93.7015	89.8845	88.647	122.786	114.563	93.0542	117.784	120.259	101.125	109.896	108.621	0.00415635	0.0371992	23.6305	10.8293	108.653	12.3908	0.11404
10519555	Abcb1b	ATP-binding cassette, sub-family B (MDR/TAP), member 1B	81.0084	116.97	68.1197	74.5429	62.6829	80.4489	97.0059	88.0347	81.0084	89.8845	70.5219	79.3413	92.4115	79.8932	64	75.5835	59.7141	90.5097	76.6386	65.3448	85.6274	86.8227	87.4266	75.0614	80.3585	0.806811	1	22.8165	14.1976	80.2	7.08845	0.0883847
10519578	Abcb4	ATP-binding cassette, sub-family B (MDR/TAP), member 4	83.8652	69.551	65.7993	63.5579	76.1093	72.0037	74.5429	80.4489	73.5167	78.7932	61.8199	70.5219	79.8932	68.1197	62.2499	63.1189	62.6829	77.1717	67.6492	61.8199	69.0706	54.1917	65.3448	76.6386	69.9367	0.938736	1	24.2044	12.0697	69.9446	2.72137	0.0389075
10355742	Abcb6	ATP-binding cassette, sub-family B (MDR/TAP), member 6	152.219	170.072	126.238	150.123	147.033	191.341	213.783	200.854	172.446	177.294	163.144	174.853	160.898	140.07	114.563	179.769	148.056	176.069	184.823	151.167	171.255	165.421	156.498	156.498	164.354	0.00353328	0.0325853	22.5592	10.3951	165.135	21.2667	0.128783
10606217	Abcb7	ATP-binding cassette, sub-family B (MDR/TAP), member 7	243.875	259.574	222.861	245.572	263.197	232.325	235.568	233.941	177.294	245.572	205.074	263.197	245.572	240.518	149.086	215.269	191.341	237.207	224.411	170.072	178.527	227.544	218.275	237.207	223.462	0.926574	1	21.406	21.0093	222.464	10.9772	0.0493436
10520154	Abcb8	ATP-binding cassette, sub-family B (MDR/TAP), member 8	184.823	250.732	196.72	190.019	218.275	254.232	302.334	272.479	256	238.856	222.861	250.732	215.269	173.645	174.853	249	205.074	233.941	259.574	200.854	237.207	206.5	183.546	206.5	224.334	0.00350205	0.0323131	21.7837	11.2436	226.114	30.5794	0.135239
10533734	Abcb9	ATP-binding cassette, sub-family B (MDR/TAP), member 9	140.07	141.044	131.599	145.009	138.141	148.056	145.009	155.417	136.239	151.167	168.897	142.025	127.116	124.5	143.013	158.683	139.102	143.013	148.056	143.013	139.102	133.436	148.056	148.056	143.242	0.849019	1	22.7891	12.7935	143.23	3.12793	0.0218385
10433735	Abcc1	ATP-binding cassette, sub-family C (CFTR/MRP), member 1	537.455	560.278	530.056	533.742	407.315	537.455	537.455	512	526.394	648.067	639.145	580.037	537.455	588.134	522.758	560.278	568.1	541.193	584.071	630.346	613.109	694.581	699.413	639.145	571.999	0.000574183	0.00720067	22.8969	16.1046	570.188	46.3191	0.0812349
10451261	Abcc10	ATP-binding cassette, sub-family C (CFTR/MRP), member 10	178.527	183.546	165.421	159.786	181.019	192.672	196.72	191.341	198.088	183.546	177.294	174.853	171.255	146.018	171.255	203.657	179.769	200.854	202.251	196.72	192.672	162.017	172.446	179.769	181.729	3.8857e-06	0.000121661	21.95	10.4397	182.715	15.4762	0.0847015
10463308	Abcc2	ATP-binding cassette, sub-family C (CFTR/MRP), member 2	101.829	35.5062	45.5696	41.6429	32.4467	33.8246	77.7085	112.986	37.014	46.5271	45.5696	36.0019	38.3193	33.5909	42.8137	36.0019	36.0019	51.2685	43.7133	38.8542	40.2244	33.1285	48.8403	40.7859	47.0904	0.731374	1	20.1224	13.8549	47.9041	11.0014	0.229655
10389894	Abcc3	ATP-binding cassette, sub-family C (CFTR/MRP), member 3	69.551	52.3457	47.1766	46.2057	49.5221	45.5696	56.1028	58.0812	43.4113	48.1679	51.6251	49.8665	45.2548	46.2057	56.8859	45.2548	48.1679	51.9842	48.8403	53.4456	50.5626	44.6318	48.8403	47.1766	50.2032	0.998921	1	21.3333	14.6632	50.1809	2.26193	0.0450755
10422280	Abcc4	ATP-binding cassette, sub-family C (CFTR/MRP), member 4	233.941	294.067	205.074	206.5	213.783	212.306	222.861	238.856	238.856	257.781	249	263.197	225.972	192.672	173.645	178.527	162.017	238.856	232.325	219.793	268.727	215.269	219.793	225.972	224.575	2.37966e-05	0.00053538	20.9913	15.0243	224.299	31.6397	0.14106
10438478	Abcc5	ATP-binding cassette, sub-family C (CFTR/MRP), member 5	210.839	224.411	209.383	221.322	167.73	230.72	224.411	186.108	179.769	195.361	198.088	229.126	215.269	243.875	192.672	224.411	207.937	212.306	184.823	194.012	190.019	219.793	222.861	218.275	208.48	0.250631	0.931773	21.62	1.62782	207.931	13.7116	0.0659434
10563447	Abcc6	ATP-binding cassette, sub-family C (CFTR/MRP), member 6	75.5835	60.9688	67.6492	60.1295	65.3448	60.1295	58.0812	64	78.249	65.7993	78.7932	74.5429	65.3448	62.6829	77.1717	66.257	67.1819	60.1295	70.5219	75.0614	66.257	60.9688	72.0037	69.0706	67.5801	0.623849	1	26.5158	13.3515	67.9565	3.91742	0.057646
10563487	Abcc8	ATP-binding cassette, sub-family C (CFTR/MRP), member 8	88.0347	85.6274	101.829	75.5835	76.1093	102.537	101.125	100.427	102.537	92.4115	82.7106	89.8845	98.36	86.2229	82.7106	81.0084	83.2859	70.5219	85.6274	90.5097	75.5835	62.6829	74.028	65.7993	85.6315	0.696667	1	22.3368	11.8558	85.7523	5.29051	0.0616953
10549108	Abcc9	ATP-binding cassette, sub-family C (CFTR/MRP), member 9	910.175	831.746	903.888	935.763	657.114	962.071	910.175	897.644	873.098	1038.29	935.763	891.444	916.506	1060.11	1002.93	903.888	1031.12	968.763	948.826	1009.9	1016.93	1192.69	1217.75	1128.35	964.372	0.732592	1	24.0832	14.2509	964.488	42.9942	0.0445772
10600235	Abcd1	ATP-binding cassette, sub-family D (ALD), member 1	219.793	266.871	235.568	221.322	288.015	268.727	243.875	254.232	235.568	256	254.232	261.379	245.572	232.325	191.341	243.875	216.767	266.871	272.479	243.875	278.204	300.246	233.941	265.028	249.838	0.65522	1	25.3333	7.18318	249.391	15.9598	0.0639952
10431697	Abcd2	ATP-binding cassette, sub-family D (ALD), member 2	552.565	661.685	608.874	652.575	770.686	643.591	639.145	584.071	613.109	596.344	560.278	608.874	734.185	621.668	433.534	617.374	537.455	643.591	592.224	481.036	617.374	560.278	541.193	613.109	603.534	0.999341	1	23.0235	4.83779	603.878	9.35455	0.0154908
10501832	Abcd3	ATP-binding cassette, sub-family D (ALD), member 3	1089.92	1105.13	873.098	910.175	1082.39	1038.29	1128.35	1226.22	1089.92	1082.39	968.763	1351.18	1097.5	995.999	837.532	995.999	879.171	975.501	1038.29	948.826	1128.35	1002.93	995.999	995.999	1034.91	0.348977	1	24.6667	11.9488	1036.02	90.6118	0.0874612
10401488	Abcd4	ATP-binding cassette, sub-family D (ALD), member 4	165.421	188.706	176.069	163.144	157.586	188.706	182.278	191.341	183.546	183.546	184.823	173.645	173.645	147.033	156.498	216.767	167.73	182.278	199.466	177.294	184.823	170.072	170.072	178.527	177.626	0.238057	0.898019	20.9306	12.5053	178.347	9.98253	0.0559724
10579874	Abce1	ATP-binding cassette, sub-family E (OABP), member 1	1082.39	1060.11	982.286	1074.91	1296.13	891.444	948.826	989.119	820.296	982.286	910.175	1052.79	1060.11	1136.2	922.88	948.826	916.506	968.763	897.644	962.071	903.888	1052.79	935.763	1009.9	991.921	0.214591	0.83257	22.4573	21.5008	989.207	63.5495	0.0642429
10450648	Abcf1	ATP-binding cassette, sub-family F (GCN20), member 1	170.072	198.088	165.421	181.019	168.897	199.466	209.383	218.275	205.074	196.72	203.657	183.546	172.446	174.853	160.898	188.706	190.019	173.645	199.466	206.5	191.341	207.937	194.012	165.421	188.536	4.74143e-06	0.000143203	23.2127	10.1136	188.838	18.9018	0.100095
10528648	Abcf2	ATP-binding cassette, sub-family F (GCN20), member 2	213.783	229.126	207.937	218.275	202.251	219.793	245.572	259.574	261.379	256	222.861	240.518	205.074	224.411	215.269	218.275	229.126	225.972	247.28	242.191	235.568	243.875	232.325	249	231.06	1.33735e-05	0.00033498	23.9593	10.3965	231.065	18.0354	0.0780533
10434396	Abcf3	ATP-binding cassette, sub-family F (GCN20), member 3	202.251	252.476	221.322	252.476	190.019	257.781	292.036	288.015	265.028	252.476	218.275	230.72	216.767	215.269	181.019	232.325	216.767	261.379	240.518	257.781	240.518	249	209.383	198.088	235.07	0.000201137	0.00300124	23.458	8.37146	235.603	30.2154	0.128247
10443730	Abcg1	ATP-binding cassette, sub-family G (WHITE), member 1	138.141	142.025	156.498	168.897	138.141	159.786	155.417	178.527	137.187	149.086	148.056	144.007	147.033	139.102	143.013	157.586	128	159.786	165.421	158.683	146.018	150.123	141.044	140.07	149.652	0.229821	0.874668	25.501	3.51521	149.129	8.63135	0.0578786
10538640	Abcg2	ATP-binding cassette, sub-family G (WHITE), member 2	176.069	192.672	153.277	176.069	132.514	152.219	162.017	166.572	154.343	174.853	144.007	174.853	192.672	172.446	147.033	156.498	100.427	178.527	166.572	129.787	154.343	182.278	170.072	173.645	161.824	0.340475	1	23.7207	17.8355	161.67	13.1966	0.0816266
10592772	Abcg4	ATP-binding cassette, sub-family G (WHITE), member 4	159.786	124.5	150.123	153.277	116.97	150.123	135.298	132.514	160.898	159.786	152.219	158.683	171.255	154.343	160.898	144.007	153.277	121.095	144.007	154.343	150.123	157.586	171.255	162.017	149.933	0.0019675	0.0201096	25.641	14.464	150.738	12.2762	0.0814405
10409737	Agtpbp1	ATP/GTP binding protein 1	481.036	501.463	508.463	512	471.136	515.561	537.455	497.999	448.822	491.143	467.882	522.758	515.561	572.051	421.679	519.147	519.147	487.751	481.036	497.999	451.944	519.147	491.143	491.143	496.811	0.942993	1	20.1764	5.70523	496.818	12.2954	0.0247482
10520574	Agbl5	ATP/GTP binding protein-like 5	63.5579	65.3448	63.1189	67.1819	70.0348	76.6386	72.0037	68.1197	69.551	65.7993	68.5935	64.4452	61.3929	56.8859	70.5219	66.7178	70.0348	72.5046	71.5064	69.0706	75.5835	68.1197	58.0812	61.3929	67.3417	1.40011e-07	8.16849e-06	24.3911	5.22531	67.254	5.45252	0.0810735
10551162	Atp5sl	ATP5S-like	172.446	240.518	166.572	181.019	205.074	243.875	225.972	250.732	200.854	218.275	174.853	198.088	186.108	162.017	141.044	210.839	182.278	222.861	207.937	212.306	170.072	186.108	149.086	192.672	195.9	0.0162465	0.112044	20.5295	11.3924	198.532	23.3085	0.117404
10467091	Atad1	ATPase family, AAA domain containing 1	588.134	652.575	608.874	639.145	657.114	625.992	661.685	666.287	596.344	584.071	568.1	689.784	648.067	634.73	515.561	592.224	522.758	634.73	621.668	596.344	592.224	621.668	604.668	617.374	614.172	0.996275	1	26	1.81585	613.916	3.16764	0.00515973
10428763	Atad2	ATPase family, AAA domain containing 2	65.7993	59.7141	55.7152	66.7178	47.1766	54.1917	56.493	50.9143	52.3457	64	62.2499	64.4452	61.3929	58.4852	61.3929	61.8199	49.18	49.8665	52.7098	53.4456	53.4456	81.5719	57.68	63.1189	58.4947	0.00250102	0.0244153	22.7875	17.8659	58.1811	6.27281	0.107815
10394366	Atad2b	ATPase family, AAA domain containing 2B	206.5	230.72	216.767	247.28	282.088	219.793	242.191	225.972	216.767	203.657	188.706	218.275	229.126	243.875	184.823	216.767	196.72	232.325	203.657	206.5	194.012	237.207	227.544	222.861	220.589	0.944042	1	24.5741	2.17433	220.474	5.44257	0.0246858
10519183	Atad3a	ATPase family, AAA domain containing 3A	210.839	254.232	199.466	227.544	238.856	257.781	349.706	296.112	300.246	254.232	261.379	254.232	224.411	210.839	187.403	245.572	216.767	286.026	250.732	266.871	259.574	227.544	212.306	222.861	246.48	2.68967e-06	9.1206e-05	22.471	10.2821	248.188	40.6829	0.163919
10511146	Atad3aos	ATPase family, AAA domain containing 3A, opposite strand	69.551	65.3448	64.8934	73.5167	71.5064	67.6492	60.5477	60.5477	75.5835	68.1197	66.257	67.6492	76.1093	64.4452	68.5935	65.7993	77.7085	60.5477	76.1093	69.551	72.0037	67.1819	67.1819	65.7993	68.4249	0.998773	1	25.1142	17.85	68.4288	0.0965006	0.00141023
10516943	Atpif1	ATPase inhibitory factor 1	975.501	1009.9	1128.35	1112.82	754.826	1341.84	1260.69	1136.2	1052.79	1200.98	1052.79	1045.52	1176.27	1226.22	1217.75	1052.79	1217.75	1128.35	1243.34	1192.69	1105.13	1176.27	1287.18	1176.27	1136.34	0.985858	1	24.1342	9.46682	1136.31	13.6598	0.0120211
10572180	Atp13a1	ATPase type 13A1	202.251	216.767	194.012	188.706	160.898	216.767	225.972	238.856	230.72	212.306	215.269	224.411	206.5	200.854	200.854	238.856	202.251	203.657	218.275	219.793	218.275	218.275	210.839	215.269	211.693	0.0568217	0.302909	23.3289	11.1388	211.755	11.7015	0.0552599
10509868	Atp13a2	ATPase type 13A2	151.167	155.417	152.219	154.343	147.033	158.683	124.5	138.141	172.446	148.056	177.294	137.187	146.018	154.343	165.421	156.498	150.123	136.239	159.786	154.343	170.072	158.683	148.056	155.417	152.979	0.941519	1	22.0539	3.1227	152.934	2.83727	0.0185523
10438911	Atp13a3	ATPase type 13A3	760.076	765.363	699.413	765.363	754.826	724.077	781.445	803.414	689.784	719.076	694.581	786.88	719.076	843.357	719.076	749.612	749.612	797.865	719.076	754.826	776.047	837.532	754.826	754.826	755.001	0.999994	1	21.3333	4.21275	755.08	4.83717	0.00640617
10530319	Atp8a1	ATPase, aminophospholipid transporter (APLT), class I, type 8A, member 1	278.204	347.291	274.374	321.795	388.023	317.365	306.555	282.088	235.568	252.476	252.476	292.036	298.172	290.018	256	288.015	247.28	340.144	324.034	229.126	233.941	274.374	256	286.026	286.307	0.220321	0.847973	22.631	2.411	286.712	25.7822	0.0899238
10567879	Atp2a1	ATPase, Ca++ transporting, cardiac muscle, fast twitch 1	83.8652	78.249	78.7932	89.2636	604.668	115.36	512	625.992	1820.35	1746.2	263.197	88.0347	96.3358	843.357	105.42	158.683	80.4489	1074.91	362.039	84.4485	729.114	352.139	910.175	2646.74	564.574	0.0752379	0.377718	26.6667	8.36761	572.317	448.912	0.784376
10533483	Atp2a2	ATPase, Ca++ transporting, cardiac muscle, slow twitch 2	3956.48	4039.61	5007.93	3691.52	2721.15	4904.87	4938.99	4482.23	3983.99	4329.55	3191.46	4096	4608.24	4640.29	2998.45	3902.01	3983.99	3666.02	4329.55	3666.02	3281.18	2936.74	3191.46	3492.39	3918.34	0.998807	1	23.3333	3.10005	3920.29	98.1673	0.0250408
10366004	Atp2b1	ATPase, Ca++ transporting, plasma membrane 1	433.534	467.882	458.253	519.147	442.643	508.463	533.742	537.455	474.413	504.951	407.315	451.944	484.382	467.882	382.681	445.722	430.539	522.758	512	501.463	526.394	643.591	477.713	464.65	483.313	0.00603457	0.0500952	26.9054	4.25563	479.803	46.7406	0.0974162
10546977	Atp2b2	ATPase, Ca++ transporting, plasma membrane 2	66.7178	60.1295	65.3448	65.7993	62.6829	66.7178	59.3016	71.5064	72.5046	75.5835	79.8932	71.5064	66.7178	58.892	69.551	55.7152	59.7141	58.0812	63.5579	82.7106	75.5835	80.4489	66.7178	69.0706	67.6854	9.73893e-06	0.000257322	22.6869	13.9267	67.5359	7.91374	0.117178
10357833	Atp2b4	ATPase, Ca++ transporting, plasma membrane 4	666.287	596.344	704.277	699.413	442.643	724.077	704.277	634.73	617.374	797.865	776.047	704.277	666.287	826.001	765.363	675.588	831.746	675.588	625.992	809.002	749.612	922.88	955.426	776.047	722.798	0.776802	1	23.8422	16.685	722.51	43.6029	0.0603493
10378216	Atp2a3	ATPase, Ca++ transporting, ubiquitous	195.361	174.853	205.074	166.572	121.095	200.854	209.383	198.088	186.108	209.383	222.861	188.706	213.783	233.941	225.972	202.251	227.544	181.019	205.074	272.479	190.019	315.173	233.941	213.783	208.055	0.922317	1	24.6835	15.3671	208.331	9.94078	0.0477162
10596347	Atp2c1	ATPase, Ca++-sequestering	522.758	530.056	477.713	572.051	477.713	494.559	533.742	474.413	433.534	481.036	501.463	519.147	556.408	576.03	481.036	512	487.751	537.455	494.559	474.413	445.722	541.193	504.951	526.394	506.504	0.141586	0.612726	22.7126	22.0868	505.757	28.2716	0.0558995
10459421	Atp8b1	ATPase, class I, type 8B, member 1	319.573	317.365	347.291	328.557	195.361	294.067	374.806	367.093	312.996	410.148	390.722	396.177	347.291	491.143	362.039	319.573	436.549	347.291	254.232	433.534	461.44	491.143	504.951	393.44	370.699	0.254662	0.941932	24.1209	14.794	370.881	41.7795	0.112649
10499666	Atp8b2	ATPase, class I, type 8B, member 2	188.706	190.019	195.361	212.306	134.364	216.767	222.861	199.466	184.823	196.72	188.706	191.341	183.546	206.5	198.088	200.854	233.941	168.897	202.251	227.544	190.019	222.861	230.72	210.839	199.896	0.999995	1	23.6592	9.95525	199.903	1.33576	0.00668205
10370860	Atp8b3	ATPase, class I, type 8B, member 3	63.5579	61.3929	57.2816	51.2685	68.5935	61.3929	53.4456	55.7152	68.5935	57.68	66.7178	57.68	60.1295	55.7152	60.5477	60.1295	59.7141	49.8665	59.3016	64.8934	56.493	46.5271	61.8199	56.1028	58.94	0.99664	1	27.2407	11.4113	59.0746	1.26783	0.0214615
10489985	Atp9a	ATPase, class II, type 9A	237.207	310.834	288.015	270.597	240.518	352.139	357.054	349.706	304.437	292.036	265.028	288.015	278.204	261.379	235.568	302.334	265.028	326.288	333.144	292.036	250.732	290.018	265.028	268.727	288.503	0.0124357	0.0902215	22.7692	8.09297	289.949	30.1565	0.104006
10459962	Atp9b	ATPase, class II, type 9B	199.466	229.126	200.854	212.306	195.361	227.544	259.574	229.126	199.466	216.767	209.383	213.783	225.972	237.207	205.074	227.544	222.861	224.411	230.72	216.767	218.275	227.544	203.657	203.657	218.185	0.7432	1	21.0295	9.67704	219.04	7.80226	0.0356203
10553788	Atp10a	ATPase, class V, type 10A	254.232	235.568	261.379	230.72	168.897	263.197	245.572	235.568	230.72	306.555	298.172	282.088	252.476	300.246	270.597	257.781	306.555	240.518	227.544	288.015	278.204	354.588	362.039	300.246	268.811	0.0854834	0.418964	23.6952	15.428	268.504	27.2243	0.101392
10522335	Atp10d	ATPase, class V, type 10D	221.322	254.232	188.706	218.275	199.466	240.518	203.657	203.657	191.341	196.72	184.823	196.72	227.544	215.269	171.255	194.012	188.706	183.546	202.251	207.937	216.767	249	199.466	200.854	206.502	0.991886	1	24	17.9894	206.502	3.19647	0.0154792
10570201	Atp11a	ATPase, class VI, type 11A	284.05	306.555	302.334	282.088	233.941	308.687	326.288	298.172	286.026	306.555	278.204	261.379	298.172	296.112	272.479	276.282	284.05	290.018	256	288.015	250.732	335.461	290.018	292.036	287.652	0.989318	1	26	8.00959	287.581	7.39363	0.0257097
10491486	Atp11b	ATPase, class VI, type 11B	533.742	568.1	556.408	608.874	739.292	541.193	544.958	541.193	458.253	548.748	467.882	592.224	541.193	617.374	445.722	526.394	501.463	556.408	544.958	522.758	568.1	608.874	544.958	556.408	551.478	0.998357	1	23.3333	0.00370863	551.459	15.4507	0.0280179
10604799	Atp11c	ATPase, class VI, type 11C	340.144	337.794	290.018	306.555	418.766	276.282	324.034	328.557	268.727	324.034	280.139	330.842	335.461	306.555	250.732	266.871	245.572	335.461	321.795	265.028	321.795	354.588	310.834	288.015	309.525	0.992514	1	22	15.1745	309.086	11.9225	0.0385735
10601360	Atp7a	ATPase, Cu++ transporting, alpha polypeptide	194.012	215.269	196.72	247.28	176.069	209.383	221.322	218.275	181.019	192.672	174.853	194.012	199.466	242.191	172.446	191.341	183.546	215.269	186.108	181.019	184.823	238.856	202.251	186.108	200.18	0.999981	1	23.3333	0.567702	200.189	2.98341	0.014903
10600377	Atp6ap1	ATPase, H+ transporting, lysosomal accessory protein 1	1082.39	1128.35	1152.06	1217.75	831.746	1234.75	1168.14	1152.06	1031.12	1217.75	1152.06	1136.2	1160.07	1176.27	1120.56	1168.14	1260.69	1144.1	1112.82	1176.27	1074.91	1251.98	1287.18	1287.18	1155.19	0.987604	1	23.3086	16.0239	1154.67	19.8861	0.0172223
10598664	Atp6ap2	ATPase, H+ transporting, lysosomal accessory protein 2	308.687	310.834	324.034	352.139	461.44	288.015	317.365	306.555	254.232	304.437	306.555	354.588	326.288	398.932	317.365	298.172	286.026	306.555	290.018	282.088	304.437	364.557	340.144	335.461	322.455	0.00435859	0.0386411	21.3333	2.95053	321.778	31.8372	0.0989412
10381187	Atp6v0a1	ATPase, H+ transporting, lysosomal V0 subunit A1	572.051	639.145	666.287	670.921	548.748	714.109	704.277	630.346	600.491	600.491	548.748	588.134	625.992	699.413	596.344	600.491	685.019	666.287	634.73	621.668	600.491	634.73	630.346	613.109	628.849	0.449455	1	22.2851	5.52645	630.545	29.0685	0.0461006
10525804	Atp6v0a2	ATPase, H+ transporting, lysosomal V0 subunit A2	458.253	481.036	418.766	474.413	464.65	471.136	548.748	556.408	477.713	481.036	481.036	560.278	497.999	461.44	404.501	504.951	487.751	439.586	442.643	436.549	458.253	491.143	467.882	481.036	476.967	0.856403	1	26	9.44741	477.426	24.9775	0.0523171
10515519	Atp6v0b	ATPase, H+ transporting, lysosomal V0 subunit B	689.784	734.185	689.784	729.114	685.019	760.076	843.357	786.88	814.629	786.88	879.171	797.865	781.445	719.076	666.287	792.353	754.826	689.784	781.445	803.414	792.353	826.001	820.296	831.746	768.99	4.46434e-05	0.000902768	25.8323	9.85285	770.128	55.5809	0.0721709
10448455	Atp6v0c	ATPase, H+ transporting, lysosomal V0 subunit C	1120.56	1234.75	1176.27	1209.34	1002.93	1234.75	1332.57	1305.15	1217.75	1251.98	1209.34	1260.69	1184.45	1176.27	1112.82	1200.98	1168.14	1226.22	1251.98	1251.98	1192.69	1192.69	1243.34	1287.18	1210.2	0.264772	0.967178	26.8994	6.75992	1209.48	44.4525	0.0367534
10537316	Atp6v0c-ps2; Atp6v0c	ATPase, H+ transporting, lysosomal V0 subunit C, pseudogene 2; ATPase, H+ transporting, lysosomal V0 subunit C	1200.98	1332.57	1269.46	1287.18	1074.91	1360.57	1418.35	1398.83	1287.18	1332.57	1287.18	1370.04	1260.69	1269.46	1184.45	1305.15	1251.98	1314.23	1370.04	1351.18	1269.46	1296.13	1341.84	1389.16	1300.98	0.593336	1	26.9327	5.95102	1299.39	44.1181	0.0339529
10581289	Atp6v0d1	ATPase, H+ transporting, lysosomal V0 subunit D1	364.557	396.177	369.646	398.932	256	404.501	410.148	413.001	337.794	421.679	424.612	401.707	388.023	410.148	335.461	396.177	404.501	390.722	410.148	427.565	398.932	481.036	439.586	464.65	397.738	0.190102	0.76407	24.4487	12.6179	397.954	21.6517	0.0544076
10443021	Atp6v0e	ATPase, H+ transporting, lysosomal V0 subunit E	1024	1168.14	1002.93	1152.06	1009.9	1112.82	1251.98	1234.75	1016.93	1128.35	1074.91	1152.06	1067.48	1009.9	982.286	1217.75	1082.39	1136.2	1152.06	1105.13	1074.91	1074.91	1067.48	1089.92	1099.55	0.609685	1	23.3711	9.97651	1100	36.6278	0.0332979
10538082	Atp6v0e2	ATPase, H+ transporting, lysosomal V0 subunit E2	143.013	137.187	160.898	142.025	113.772	148.056	144.007	146.018	165.421	150.123	157.586	144.007	163.144	145.009	151.167	146.018	154.343	116.97	148.056	159.786	133.436	137.187	136.239	153.277	145.698	0.953934	1	26	13.3731	146.164	6.23938	0.0426875
10439566	Atp6v1a	ATPase, H+ transporting, lysosomal V1 subunit A	515.561	556.408	504.951	604.668	625.992	604.668	596.344	592.224	526.394	592.224	580.037	643.591	560.278	592.224	541.193	568.1	568.1	617.374	584.071	580.037	584.071	621.668	652.575	613.109	584.411	0.981751	1	26.6667	5.83889	583.666	17.0082	0.0291403
10572146	Atp6v1b2	ATPase, H+ transporting, lysosomal V1 subunit B2	670.921	831.746	694.581	803.414	760.076	760.076	781.445	843.357	648.067	744.434	675.588	797.865	689.784	724.077	584.071	744.434	639.145	749.612	826.001	734.185	704.277	781.445	685.019	704.277	732.412	0.717297	1	26.8711	0.954043	728.446	35.5247	0.0487678
10423805	Atp6v1c1	ATPase, H+ transporting, lysosomal V1 subunit C1	364.557	357.054	357.054	393.44	415.873	364.557	374.806	396.177	315.173	401.707	340.144	439.586	398.932	401.707	321.795	347.291	337.794	410.148	398.932	362.039	393.44	401.707	385.343	369.646	377.038	0.99951	1	24	12.6154	377.038	5.70713	0.0151368
10399559	Atp6v1c2	ATPase, H+ transporting, lysosomal V1 subunit C2	45.5696	45.5696	47.5048	43.1115	49.5221	49.5221	46.2057	48.5029	57.2816	43.4113	49.8665	51.6251	45.2548	47.5048	55.7152	45.8866	44.6318	48.5029	47.8352	46.2057	55.7152	47.8352	42.8137	43.1115	47.8627	0.975276	1	23.9945	9.82399	47.8628	1.40435	0.0293411
10401138	Atp6v1d	ATPase, H+ transporting, lysosomal V1 subunit D	634.73	630.346	552.565	544.958	849.223	455.087	508.463	537.455	398.932	556.408	519.147	765.363	709.176	685.019	471.136	530.056	430.539	445.722	552.565	467.882	548.748	592.224	544.958	576.03	562.781	0.0129973	0.0934787	21.3114	19.7678	555.119	75.0382	0.135175
10547521	Atp6v1e1	ATPase, H+ transporting, lysosomal V1 subunit E1	552.565	625.992	501.463	556.408	621.668	580.037	613.109	621.668	508.463	584.071	541.193	639.145	596.344	556.408	430.539	541.193	451.944	592.224	568.1	530.056	608.874	560.278	526.394	548.748	560.704	0.853568	1	26	4.67009	559.329	21.256	0.0380026
10453426	Atp6v1e2	ATPase, H+ transporting, lysosomal V1 subunit E2	63.1189	64.4452	74.028	64	65.3448	68.1197	59.7141	65.3448	67.1819	68.1197	78.249	65.7993	69.0706	59.3016	65.3448	70.0348	61.8199	58.4852	74.028	68.5935	64.4452	58.892	67.1819	65.7993	66.1026	0.996238	1	21.3333	18.0983	65.992	1.21764	0.0184513
10536895	Atp6v1f	ATPase, H+ transporting, lysosomal V1 subunit F	837.532	803.414	814.629	922.88	1024	786.88	897.644	867.067	786.88	855.13	831.746	922.88	879.171	837.532	786.88	837.532	809.002	760.076	814.629	820.296	792.353	861.078	792.353	929.3	844.62	0.99766	1	22.7544	8.92199	843.984	14.6401	0.0173464
10505461	Atp6v1g1	ATPase, H+ transporting, lysosomal V1 subunit G1	396.177	390.722	372.217	410.148	364.557	390.722	413.001	388.023	362.039	407.315	372.217	393.44	415.873	404.501	377.413	385.343	404.501	393.44	398.932	385.343	385.343	385.343	393.44	410.148	391.675	0.993596	1	26.6792	18.6304	391.881	3.71181	0.00947177
10444756	Atp6v1g2	ATPase, H+ transporting, lysosomal V1 subunit G2	191.341	165.421	192.672	187.403	187.403	188.706	155.417	168.897	209.383	168.897	199.466	181.019	191.341	149.086	195.361	194.012	199.466	171.255	153.277	191.341	199.466	150.123	181.019	183.546	181.472	0.999572	1	27.0108	14.1379	181.738	2.29094	0.0126057
10344637	Atp6v1h	ATPase, H+ transporting, lysosomal V1 subunit H	296.112	330.842	292.036	333.144	367.093	288.015	330.842	342.509	290.018	304.437	304.437	340.144	326.288	326.288	252.476	288.015	284.05	335.461	324.034	300.246	321.795	308.687	315.173	312.996	313.131	0.995494	1	26	2.52558	312.669	5.74865	0.0183857
10500685	Atp1a1	ATPase, Na+/K+ transporting, alpha 1 polypeptide	639.145	661.685	814.629	709.176	487.751	861.078	891.444	776.047	680.287	724.077	588.134	685.019	704.277	754.826	588.134	689.784	770.686	709.176	734.185	704.277	596.344	729.114	625.992	648.067	698.889	0.759192	1	22.7593	7.61541	701.159	45.2008	0.0644659
10360270	Atp1a2	ATPase, Na+/K+ transporting, alpha 2 polypeptide	2368.9	2797.65	2435.5	2665.15	2836.7	3169.41	3236.01	3061.45	3104.19	2856.44	2665.15	2610.3	2368.9	2241.11	2210.26	2936.74	2486.67	3104.19	3236.01	2957.17	2876.3	2486.67	2368.9	2385.37	2727.71	9.9029e-11	2.06707e-08	23.1062	7.60178	2741.38	388.662	0.141776
10560919	Atp1a3	ATPase, Na+/K+ transporting, alpha 3 polypeptide	73.5167	85.6274	91.1392	92.4115	85.0359	76.6386	89.8845	83.8652	84.4485	63.5579	89.2636	86.8227	93.0542	71.0124	99.7331	85.6274	76.1093	70.5219	106.153	85.0359	74.028	101.829	82.7106	78.7932	84.4508	0.999535	1	21.5606	19.7113	84.3653	0.906515	0.0107451
10359689	Atp1b1	ATPase, Na+/K+ transporting, beta 1 polypeptide	522.758	537.455	666.287	596.344	537.455	533.742	560.278	588.134	491.143	613.109	312.996	515.561	568.1	630.346	286.026	477.713	344.892	512	548.748	393.44	439.586	369.646	306.555	512	494.346	0.999957	1	23.3213	0.508678	494.364	7.08519	0.0143319
10387505	Atp1b2	ATPase, Na+/K+ transporting, beta 2 polypeptide	321.795	290.018	328.557	306.555	357.054	306.555	335.461	282.088	278.204	344.892	333.144	296.112	324.034	380.038	364.557	337.794	333.144	300.246	298.172	308.687	342.509	385.343	335.461	319.573	325.416	0.491763	1	20.0539	5.61319	325.232	15.784	0.0485315
10595793	Atp1b3	ATPase, Na+/K+ transporting, beta 3 polypeptide	1992	2134.97	1992	2062.24	3373.43	1964.57	2019.8	2005.85	1618	1910.85	1897.65	2225.63	2033.85	2225.63	1884.54	1924.14	1795.29	2076.59	1964.57	1978.24	1951	2005.85	2005.85	1978.24	2042.53	0.985129	1	23.3333	0.228897	2042.59	113.671	0.0556506
10596967	Atrip	ATR interacting protein	139.102	158.683	144.007	155.417	131.599	149.086	152.219	155.417	148.056	154.343	153.277	158.683	153.277	157.586	174.853	153.277	153.277	149.086	146.018	154.343	143.013	148.056	155.417	145.009	151.379	0.952729	1	26.6667	15.2973	151.826	4.37234	0.0287983
10547795	Atn1	atrophin 1	342.509	354.588	382.681	349.706	410.148	357.054	372.217	372.217	367.093	342.509	326.288	352.139	306.555	342.509	347.291	352.139	364.557	347.291	304.437	372.217	347.291	390.722	364.557	349.706	354.934	0.350406	1	27.9074	27.8639	352.631	16.2868	0.0461866
10476207	Atrn	attractin	433.534	448.822	421.679	464.65	393.44	458.253	451.944	484.382	415.873	451.944	413.001	461.44	418.766	461.44	398.932	427.565	407.315	474.413	448.822	467.882	448.822	481.036	445.722	415.873	441.481	0.788227	1	23.2115	10.3669	441.695	15.2794	0.0345926
10464251	Atrnl1	attractin like 1	250.732	265.028	222.861	257.781	187.403	252.476	250.732	230.72	203.657	259.574	250.732	257.781	238.856	296.112	242.191	252.476	243.875	261.379	233.941	222.861	229.126	282.088	288.015	249	247.058	0.608457	1	25.4247	18.4272	247.666	13.5869	0.0548596
10386070	Atox1	ATX1 (antioxidant protein 1) homolog 1 (yeast)	401.707	448.822	369.646	393.44	347.291	424.612	481.036	451.944	439.586	427.565	369.646	413.001	424.612	372.217	340.144	455.087	421.679	445.722	481.036	433.534	455.087	364.557	349.706	388.023	412.487	0.000626235	0.00777558	20.9306	12.2003	415.686	40.0656	0.0963842
10360344	Ackr1; Cadm3	atypical chemokine receptor 1 (Duffy blood group); cell adhesion molecule 3	67.6492	69.551	68.1197	74.5429	70.0348	61.8199	67.1819	63.1189	64.4452	65.7993	70.0348	62.2499	64.4452	64.4452	63.1189	65.7993	61.3929	67.1819	60.5477	64	65.3448	71.0124	67.1819	71.5064	66.2718	0.881512	1	23.3737	18.8803	66.2313	1.6332	0.024659
10590427	Ackr2	atypical chemokine receptor 2	55.3304	53.0765	55.7152	60.9688	51.2685	56.493	57.68	52.7098	57.68	65.3448	70.0348	54.9482	54.9482	56.1028	64.8934	60.1295	62.2499	54.9482	56.493	63.5579	59.7141	56.493	60.1295	53.0765	58.0827	0.999639	1	23.6264	6.71961	58.0863	0.235119	0.00404776
10348451	Ackr3	atypical chemokine receptor 3	122.786	141.044	135.298	135.298	134.364	140.07	148.056	146.018	116.162	106.891	106.153	125.366	145.009	138.141	126.238	109.137	149.086	131.599	99.7331	130.69	125.366	121.938	121.095	131.599	128.631	0.479151	1	21.0136	5.33564	128.932	8.40746	0.0652083
10596222	Ackr4	atypical chemokine receptor 4	47.5048	41.3553	49.5221	49.18	40.7859	48.1679	46.8507	52.7098	51.6251	45.5696	50.5626	47.1766	43.7133	46.2057	49.8665	34.7755	48.8403	41.6429	52.3457	51.2685	51.6251	48.8403	50.9143	50.9143	47.5818	0.270547	0.983581	26.0382	7.32045	47.5148	3.01557	0.0634658
10409265	Auh	AU RNA binding protein/enoyl-coenzyme A hydratase	739.292	820.296	734.185	885.286	849.223	754.826	709.176	734.185	491.143	734.185	600.491	885.286	814.629	685.019	592.224	729.114	596.344	867.067	885.286	648.067	680.287	760.076	724.077	820.296	739.169	0.989325	1	23.3333	22.1595	738.816	35.7902	0.0484427
10490104	Aurka	aurora kinase A	58.4852	59.7141	56.493	62.2499	62.2499	60.5477	64.4452	60.1295	60.9688	59.7141	60.5477	60.9688	61.3929	57.68	76.6386	62.2499	57.68	51.2685	63.1189	60.1295	58.4852	52.7098	57.2816	53.8174	59.9569	0.98855	1	22.5655	2.82952	59.9945	1.77464	0.0295801
10508996	Aunip	aurora kinase A and ninein interacting protein	106.891	93.7015	103.25	104.691	108.383	109.896	111.43	110.661	132.514	101.829	139.102	106.891	113.772	101.829	117.784	93.7015	110.661	95.0095	112.206	123.64	126.238	92.4115	115.36	109.137	110.041	0.666964	1	23.3793	11.8147	110.039	7.77659	0.0706711
10511175	Aurkaip1	aurora kinase A interacting protein 1	515.561	512	491.143	515.561	572.051	512	592.224	568.1	484.382	522.758	537.455	584.071	617.374	467.882	461.44	564.175	504.951	537.455	600.491	515.561	564.175	504.951	491.143	560.278	533.216	0.985651	1	24.4037	9.58774	533.167	12.3817	0.0232228
10377405	Aurkb	aurora kinase B	71.0124	62.6829	64.4452	61.3929	59.3016	69.0706	58.4852	70.5219	67.6492	64	71.5064	68.1197	58.892	78.249	78.7932	76.6386	66.257	48.1679	67.1819	77.1717	69.0706	75.0614	71.0124	60.1295	67.2839	0.990476	1	24.8614	15.1679	67.3567	2.08595	0.0309687
10549889	Aurkc; Gm7207	aurora kinase C; predicted gene 7207	70.5219	63.5579	65.3448	63.1189	61.8199	63.1189	60.5477	56.8859	75.0614	61.8199	75.5835	60.9688	64.8934	62.2499	77.1717	66.257	67.6492	54.5686	77.1717	69.0706	69.551	61.3929	66.257	59.3016	65.5785	0.999968	1	21.3333	14.501	65.5691	1.87385	0.0285782
10534168	Auts2	autism susceptibility candidate 2	265.028	268.727	326.288	288.015	203.657	296.112	284.05	213.783	187.403	232.325	265.028	254.232	261.379	359.538	310.834	292.036	367.093	242.191	215.269	268.727	230.72	298.172	296.112	290.018	271.531	0.013768	0.0978236	21.4492	2.59678	270.499	41.8718	0.154795
10580704	Amfr	autocrine motility factor receptor	512	548.748	530.056	522.758	484.382	600.491	608.874	630.346	572.051	560.278	560.278	556.408	552.565	526.394	519.147	552.565	564.175	572.051	568.1	621.668	564.175	584.071	584.071	564.175	560.826	1.62732e-06	6.0878e-05	24.6626	8.20795	560.384	33.2093	0.0592618
10370397	Aire	autoimmune regulator (autoimmune polyendocrinopathy candidiasis ectodermal dystrophy)	101.125	78.249	86.2229	93.0542	94.3532	79.3413	82.7106	82.7106	95.6704	85.6274	89.2636	82.7106	78.7932	79.3413	106.891	84.4485	106.891	74.028	93.0542	89.8845	93.7015	81.5719	86.8227	88.0347	88.1043	0.99875	1	24.6667	1.04204	88.0669	1.83206	0.0208031
10410959	Atg10	autophagy related 10	413.001	471.136	455.087	455.087	544.958	464.65	458.253	481.036	362.039	430.539	367.093	487.751	508.463	398.932	357.054	497.999	410.148	464.65	541.193	396.177	421.679	433.534	398.932	461.44	445.035	0.898408	1	26.2223	0.237396	443.05	23.6331	0.0533419
10427045	Atg101	autophagy related 101	118.603	139.102	116.97	128	109.137	131.599	162.017	132.514	155.417	126.238	125.366	127.116	116.162	103.968	130.69	127.116	122.786	152.219	150.123	160.898	141.044	121.095	95.6704	112.986	129.451	1.8354e-05	0.000438593	20.4637	12.6582	131.11	18.1284	0.138269
10458834	Atg12	autophagy related 12	187.403	191.341	179.769	195.361	224.411	171.255	187.403	174.853	146.018	186.108	170.072	200.854	190.019	210.839	187.403	218.275	164.279	199.466	182.278	176.069	168.897	194.012	178.527	188.706	186.401	0.136956	0.597923	21.7911	2.25805	186.185	14.183	0.0761766
10485048	Atg13	autophagy related 13	445.722	494.559	467.882	464.65	556.408	464.65	504.951	481.036	451.944	477.713	413.001	484.382	455.087	455.087	367.093	458.253	427.565	430.539	481.036	433.534	451.944	448.822	451.944	424.612	458.017	0.636264	1	27.6577	0.453106	455.408	19.5382	0.0429027
10419343	Atg14	autophagy related 14	102.537	99.0442	105.42	107.635	108.383	98.36	111.43	100.427	81.5719	98.36	91.7731	99.7331	107.635	103.25	81.5719	98.36	87.4266	113.772	106.153	87.4266	98.36	115.36	92.4115	106.891	100.137	0.999891	1	23.3333	0.542195	100.141	1.46815	0.0146608
10348277	Atg16l1	autophagy related 16-like 1 (S. cerevisiae)	212.306	247.28	225.972	238.856	222.861	250.732	272.479	276.282	230.72	240.518	243.875	257.781	243.875	230.72	222.861	263.197	215.269	268.727	249	242.191	233.941	270.597	229.126	221.322	242.104	0.602103	1	24.0512	9.1584	242.093	11.1085	0.0458854
10565968	Atg16l2	autophagy related 16-like 2 (S. cerevisiae)	117.784	115.36	117.784	113.772	113.772	103.968	123.64	112.986	116.162	104.691	127.116	121.095	112.206	112.206	147.033	121.095	122.786	116.97	108.383	129.787	112.986	125.366	116.97	110.661	117.691	0.985646	1	26	19.3713	117.836	3.64205	0.0309078
10460787	Atg2a	autophagy related 2A	149.086	183.546	168.897	157.586	154.343	187.403	206.5	191.341	172.446	177.294	178.527	165.421	158.683	158.683	163.144	190.019	162.017	168.897	167.73	171.255	179.769	171.255	173.645	165.421	171.788	0.164993	0.686655	25.4419	6.32682	171.397	10.111	0.0589921
10402542	Atg2b	autophagy related 2B	229.126	310.834	259.574	270.597	222.861	292.036	286.026	282.088	268.727	243.875	252.476	261.379	266.871	247.28	229.126	257.781	247.28	257.781	282.088	259.574	259.574	278.204	245.572	257.781	261.188	0.853092	1	27.4211	1.17395	259.902	10.3869	0.0399648
10435963	Atg3	autophagy related 3	548.748	481.036	487.751	564.175	643.591	461.44	484.382	504.951	421.679	481.036	451.944	588.134	564.175	533.742	410.148	484.382	418.766	491.143	424.612	445.722	467.882	519.147	501.463	512	495.502	0.216646	0.837947	20.4875	0.520233	491.244	35.4403	0.072144
10602090	Atg4a	autophagy related 4A, cysteine peptidase	188.706	199.466	205.074	206.5	222.861	216.767	202.251	202.251	170.072	192.672	187.403	216.767	207.937	225.972	181.019	221.322	205.074	215.269	218.275	183.546	190.019	213.783	205.074	203.657	203.406	0.234625	0.886855	21.3608	4.4724	203.684	11.111	0.0545501
10500802	Atg4a-ps	autophagy related 4A, pseudogene	250.732	272.479	274.374	276.282	321.795	302.334	276.282	268.727	240.518	261.379	245.572	290.018	286.026	300.246	229.126	296.112	252.476	286.026	290.018	252.476	250.732	294.067	270.597	280.139	273.689	0.506108	1	20.3368	5.66721	273.829	14.2415	0.0520087
10348866	Atg4b	autophagy related 4B, cysteine peptidase	122.786	145.009	129.787	148.056	117.784	134.364	145.009	152.219	106.891	131.599	128	134.364	131.599	135.298	114.563	132.514	112.206	151.167	138.141	127.116	132.514	158.683	143.013	142.025	133.946	0.999159	1	24.7891	24.365	133.975	1.83092	0.0136662
10506134	Atg4c	autophagy related 4C, cysteine peptidase	138.141	147.033	127.116	142.025	182.278	129.787	120.259	133.436	94.3532	118.603	101.829	152.219	145.009	138.141	102.537	118.603	113.772	113.772	124.5	93.7015	114.563	137.187	116.162	145.009	127.085	0.537563	1	21.4977	2.39602	126.732	12.8781	0.101617
10583573	Atg4d	autophagy related 4D, cysteine peptidase	166.572	177.294	162.017	182.278	148.056	198.088	224.411	222.861	209.383	195.361	188.706	166.572	170.072	163.144	170.072	200.854	171.255	166.572	172.446	186.108	158.683	173.645	179.769	156.498	179.613	0.0534151	0.289431	22	10.5221	180.616	16.6935	0.0924249
10362922	Atg5	autophagy related 5	116.97	128.89	114.563	135.298	132.514	125.366	123.64	134.364	107.635	99.7331	112.206	134.364	128.89	126.238	89.8845	127.116	111.43	123.64	115.36	103.25	105.42	128	124.5	120.259	119.564	0.999	1	21.3333	2.49123	119.384	5.21323	0.0436677
10540860	Atg7	autophagy related 7	232.325	286.026	240.518	266.871	229.126	292.036	276.282	265.028	288.015	278.204	270.597	254.232	252.476	254.232	252.476	257.781	252.476	294.067	259.574	270.597	263.197	282.088	240.518	252.476	262.967	0.291261	1	21.4359	11.5577	263.87	13.0944	0.0496242
10355763	Atg9a	autophagy related 9A	245.572	288.015	247.28	252.476	242.191	263.197	256	270.597	240.518	263.197	257.781	252.476	250.732	237.207	215.269	259.574	240.518	242.191	240.518	254.232	243.875	229.126	240.518	256	249.544	0.971928	1	24.4475	6.62082	249.506	2.40243	0.00962873
10528567	Atg9b	autophagy related 9B	86.2229	70.5219	73.5167	77.1717	75.0614	78.7932	66.257	72.0037	81.5719	66.257	79.3413	78.249	82.7106	77.1717	85.6274	82.1393	93.0542	63.1189	83.8652	83.2859	81.0084	67.1819	75.5835	74.5429	77.2607	0.950081	1	26.6667	18.6847	77.4782	3.99584	0.0515737
10473981	Ambra1	autophagy/beclin 1 regulator 1	266.871	288.015	266.871	266.871	286.026	272.479	298.172	278.204	247.28	278.204	230.72	254.232	272.479	280.139	238.856	272.479	284.05	259.574	257.781	268.727	268.727	304.437	270.597	268.727	270.022	0.994896	1	26	0.0362253	269.638	5.32575	0.0197514
10441093	Erg	avian erythroblastosis virus E-26 (v-ets) oncogene related	280.139	290.018	300.246	300.246	300.246	302.334	296.112	292.036	232.325	306.555	280.139	308.687	245.572	304.437	304.437	288.015	321.795	290.018	306.555	294.067	280.139	330.842	321.795	319.573	295.68	0.863783	1	22.2639	3.20928	295.876	8.58599	0.0290188
10581992	Maf	avian musculoaponeurotic fibrosarcoma (v-maf) AS42 oncogene homolog	261.379	257.781	233.941	256	210.839	252.476	256	249	205.074	257.781	252.476	247.28	256	240.518	237.207	238.856	230.72	207.937	250.732	256	272.479	298.172	240.518	256	246.882	0.106551	0.494972	21.1472	17.7973	245.667	13.9008	0.0565841
10560575	Relb	avian reticuloendotheliosis viral (v-rel) oncogene related B	55.7152	53.4456	57.68	53.8174	58.4852	72.5046	64	67.1819	64.8934	56.1028	58.892	56.493	55.3304	51.2685	69.0706	60.1295	61.3929	53.8174	62.6829	66.7178	58.4852	54.9482	56.493	53.8174	59.3069	0.00315079	0.0294481	22.0056	8.77381	59.6799	4.7966	0.0803721
10538526	Avl9	AVL9 homolog (S. cerevisiase)	216.767	240.518	237.207	240.518	245.572	242.191	256	230.72	213.783	218.275	210.839	243.875	261.379	240.518	219.793	229.126	227.544	292.036	265.028	240.518	216.767	259.574	240.518	240.518	238.733	0.744877	1	26.6039	25.8036	237.738	10.7366	0.0451613
10442954	Axin1	axin 1	206.5	247.28	221.322	237.207	218.275	213.783	237.207	257.781	219.793	210.839	202.251	225.972	194.012	230.72	215.269	230.72	225.972	245.572	245.572	222.861	233.941	250.732	235.568	232.325	227.561	0.523035	1	26.8711	1.55322	226.432	10.3008	0.0454918
10382228	Axin2	axin2	95.0095	102.537	107.635	107.635	92.4115	93.7015	94.3532	97.0059	89.8845	81.5719	103.968	106.891	99.0442	86.8227	104.691	85.6274	94.3532	86.2229	89.2636	118.603	121.095	91.1392	88.647	95.0095	97.2135	0.999889	1	23.3333	17.0325	97.1673	1.67537	0.0172421
10561104	Axl	AXL receptor tyrosine kinase	929.3	754.826	861.078	803.414	541.193	879.171	809.002	792.353	719.076	989.119	922.88	910.175	867.067	948.826	929.3	831.746	1002.93	849.223	814.629	948.826	922.88	1112.82	1120.56	1038.29	887.445	0.215233	0.833855	25.1488	16.103	890.795	70.368	0.0789945
10435982	Btla	B and T lymphocyte associated	55.3304	54.5686	47.5048	56.493	63.1189	47.5048	54.1917	51.2685	50.2134	48.1679	47.5048	46.2057	57.2816	48.5029	52.7098	42.2243	56.493	44.9422	79.3413	53.4456	50.2134	86.8227	48.8403	52.7098	53.9833	0.997383	1	26.6667	5.50465	53.8624	2.36256	0.0438628
10374727	Bcl11a	B cell CLL/lymphoma 11A (zinc finger protein)	78.7932	64.4452	68.1197	71.5064	79.3413	65.3448	64.4452	72.0037	75.5835	68.5935	75.5835	65.7993	75.5835	71.5064	92.4115	62.2499	79.3413	78.7932	95.6704	80.4489	72.5046	96.3358	70.5219	73.5167	74.9351	0.998744	1	21.9225	12.4797	74.9726	1.43982	0.0192047
10387797	Bcl6b	B cell CLL/lymphoma 6, member B	153.277	304.437	249	292.036	304.437	265.028	298.172	308.687	212.306	128	143.013	196.72	209.383	181.019	157.586	192.672	191.341	328.557	194.012	252.476	278.204	212.306	157.586	191.341	225.066	0.000894829	0.010513	27.3078	26.841	217.592	59.7225	0.27447
10525542	Bcl7a	B cell CLL/lymphoma 7A	280.139	278.204	259.574	280.139	294.067	292.036	278.204	247.28	240.518	288.015	304.437	292.036	288.015	268.727	280.139	284.05	249	308.687	312.996	276.282	280.139	259.574	335.461	300.246	282.415	0.995876	1	23.3333	13.2861	282.416	0.047849	0.000169427
10526311	Bcl7b	B cell CLL/lymphoma 7B	439.586	451.944	458.253	464.65	494.559	464.65	494.559	471.136	396.177	481.036	451.944	501.463	467.882	455.087	430.539	484.382	461.44	537.455	481.036	458.253	458.253	481.036	467.882	487.751	468.373	0.942066	1	23.4791	5.98963	468.557	8.41972	0.0179695
10568282	Bcl7c	B cell CLL/lymphoma 7C	123.64	127.116	127.116	121.095	106.891	150.123	136.239	150.123	131.599	131.599	127.116	140.07	130.69	128.89	140.07	125.366	156.498	125.366	145.009	141.044	138.141	134.364	142.025	138.141	134.097	0.817873	1	23.4616	10.2373	134.132	4.06974	0.0303414
10500434	Bcl9	B cell CLL/lymphoma 9	257.781	240.518	259.574	257.781	210.839	247.28	229.126	230.72	184.823	238.856	243.875	250.732	238.856	284.05	232.325	235.568	257.781	227.544	243.875	235.568	242.191	252.476	282.088	270.597	243.951	0.0100146	0.0757076	20.6518	2.722	242.77	16.4709	0.0678458
10584762	Bcl9l	B cell CLL/lymphoma 9-like	347.291	354.588	369.646	347.291	328.557	317.365	347.291	367.093	364.557	393.44	413.001	349.706	362.039	354.588	330.842	367.093	333.144	306.555	290.018	385.343	401.707	377.413	388.023	357.054	356.402	0.00106533	0.012181	23.9053	14.4377	356.318	27.5114	0.0772103
10496737	Bcl10	B cell leukemia/lymphoma 10	128	165.421	160.898	156.498	152.219	174.853	191.341	167.73	157.586	131.599	137.187	155.417	140.07	156.498	145.009	158.683	146.018	192.672	150.123	159.786	148.056	158.683	141.044	136.239	154.651	0.00356255	0.0327908	24.062	4.60689	154.614	14.1759	0.0916855
10402554	Bcl11b	B cell leukemia/lymphoma 11B	58.892	59.3016	55.3304	56.493	56.493	50.5626	53.4456	51.6251	63.1189	57.68	51.9842	54.1917	60.1295	55.3304	70.0348	62.2499	64.4452	51.9842	64.8934	59.7141	56.493	51.2685	59.3016	54.1917	57.4648	0.861507	1	26	21.8035	57.4462	3.13385	0.0545528
10357043	Bcl2	B cell leukemia/lymphoma 2	439.586	354.588	433.534	477.713	461.44	398.932	396.177	352.139	337.794	427.565	427.565	439.586	445.722	548.748	487.751	385.343	508.463	333.144	374.806	396.177	433.534	556.408	474.413	461.44	431.357	0.000595987	0.0074344	20.4113	3.56176	428.116	52.2775	0.122111
10587683	Bcl2a1a	B cell leukemia/lymphoma 2 related protein A1a	68.1197	72.0037	65.7993	69.0706	85.6274	68.5935	66.257	54.5686	83.2859	60.9688	71.0124	57.68	70.0348	68.5935	81.5719	74.028	81.5719	62.2499	75.0614	64	73.0089	65.3448	67.1819	60.5477	69.4242	0.782772	1	24.0579	0.551511	69.4194	4.706	0.0677908
10587690	Bcl2a1b; Bcl2a1a	B cell leukemia/lymphoma 2 related protein A1b; B cell leukemia/lymphoma 2 related protein A1a	85.0359	85.6274	83.8652	80.4489	92.4115	83.8652	82.7106	78.249	95.6704	73.5167	91.7731	75.5835	81.0084	80.4489	98.36	83.2859	97.6806	73.5167	96.3358	83.8652	89.2636	77.7085	82.1393	83.2859	84.819	0.962075	1	23.5631	22.9483	84.8159	1.68802	0.0199021
10595633	Bcl2a1d	B cell leukemia/lymphoma 2 related protein A1d	90.5097	89.2636	90.5097	88.0347	101.829	90.5097	82.1393	74.5429	111.43	78.249	93.0542	80.4489	91.7731	86.8227	104.691	92.4115	97.6806	80.4489	97.6806	89.8845	95.6704	85.6274	88.647	88.647	90.4377	0.983289	1	26.7371	22.7509	90.3105	2.88157	0.0319073
10560685	Bcl3	B cell leukemia/lymphoma 3	173.645	177.294	199.466	170.072	192.672	179.769	184.823	198.088	146.018	164.279	163.144	190.019	165.421	152.219	178.527	218.275	179.769	174.853	153.277	187.403	174.853	141.044	152.219	165.421	174.274	0.226049	0.864704	23.6068	2.04763	174.39	11.9785	0.0686882
10438738	Bcl6	B cell leukemia/lymphoma 6	491.143	515.561	548.748	494.559	621.668	424.612	439.586	445.722	224.411	349.706	484.382	333.144	544.958	467.882	324.034	526.394	286.026	396.177	333.144	451.944	568.1	342.509	455.087	347.291	434.033	0.980492	1	23.3333	19.4846	433.335	28.265	0.0652266
10399874	Bcap29	B cell receptor associated protein 29	272.479	292.036	284.05	292.036	388.023	294.067	296.112	284.05	249	280.139	247.28	317.365	300.246	317.365	249	240.518	237.207	310.834	312.996	268.727	290.018	300.246	266.871	278.204	286.203	0.998637	1	26	24.2025	285.937	5.40425	0.0189001
10605081	Bcap31	B cell receptor associated protein 31	1652	1910.85	1573.76	1758.34	1398.83	1722.16	1758.34	1820.35	1478.58	1618	1629.26	1858.6	1782.89	1629.26	1629.26	1845.76	1629.26	1807.78	1795.29	1629.26	1520.15	1573.76	1663.49	1734.13	1684.14	0.991023	1	26	19.6676	1685.78	47.3055	0.0280615
10502335	Bank1	B cell scaffold protein with ankyrin repeats 1	91.1392	74.5429	69.0706	85.0359	78.7932	64.4452	60.5477	64	54.9482	53.4456	58.892	71.5064	73.0089	63.5579	66.257	65.3448	68.5935	82.1393	124.5	68.5935	57.68	205.074	60.9688	95.6704	77.4064	0.999999	1	23.3333	16.3416	77.3209	3.26601	0.0422398
10365971	Btg1	B cell translocation gene 1, anti-proliferative	1323.37	1640.59	1520.15	1541.37	1398.83	1438.15	1428.22	1438.15	1269.46	1112.82	1136.2	1370.04	1408.55	1468.37	1448.15	1499.22	1734.13	1438.15	1278.29	1408.55	1314.23	1629.26	1332.57	1209.34	1407.76	0.00116815	0.0131643	26.3366	23.8684	1400.43	134.253	0.0958655
10357875	Btg2	B cell translocation gene 2, anti-proliferative	227.544	321.795	294.067	282.088	227.544	330.842	335.461	300.246	276.282	324.034	238.856	250.732	270.597	321.795	300.246	245.572	306.555	312.996	286.026	272.479	306.555	302.334	242.191	218.275	283.13	0.654016	1	24.3686	4.1961	282.812	20.5138	0.0725351
10440419	Btg3	B cell translocation gene 3	232.325	247.28	225.972	245.572	237.207	238.856	240.518	224.411	213.783	229.126	221.322	235.568	232.325	242.191	212.306	230.72	233.941	256	249	219.793	207.937	247.28	224.411	222.861	232.113	0.783524	1	26.1609	24.2082	231.739	6.84	0.0295159
10411552	Bdp1	B double prime 1, subunit of RNA polymerase III transcription initiation factor IIIB	202.251	219.793	224.411	238.856	232.325	212.306	233.941	237.207	212.306	210.839	186.108	213.783	209.383	232.325	186.108	216.767	210.839	213.783	195.361	229.126	216.767	256	210.839	202.251	216.82	0.766372	1	26.6407	0.889712	215.868	9.15169	0.0423948
10505299	Bspry	B-box and SPRY domain containing	67.1819	54.5686	60.9688	56.8859	64.8934	53.0765	53.4456	51.6251	71.5064	60.5477	69.551	58.0812	55.7152	67.1819	65.3448	58.4852	62.2499	52.7098	64	65.3448	67.1819	50.9143	63.1189	56.493	60.4613	0.952324	1	22.1224	18.6679	60.3679	1.23846	0.0205152
10445875	Gm7334; Btg3	B-cell translocation gene 3 pseudogene; B cell translocation gene 3	222.861	242.191	218.275	242.191	229.126	235.568	235.568	219.793	198.088	221.322	213.783	225.972	222.861	237.207	206.5	225.972	227.544	247.28	240.518	212.306	206.5	243.875	218.275	218.275	225.494	0.684358	1	26.3069	24.618	224.975	7.84742	0.0348813
10376787	B9d1	B9 protein domain 1	61.8199	62.6829	70.0348	63.5579	64.4452	77.1717	65.3448	69.0706	64.4452	73.0089	68.1197	66.7178	69.551	63.5579	68.1197	65.3448	76.6386	65.7993	69.551	63.5579	66.257	64.8934	63.1189	60.9688	66.8241	0.659314	1	23.0061	9.61805	66.8671	1.58321	0.023677
10386741	B9d1os	B9 protein domain 1, opposite strand	61.3929	59.3016	72.0037	58.892	60.1295	54.5686	58.0812	61.8199	60.1295	64.8934	64.4452	57.2816	57.2816	64.8934	72.5046	59.3016	70.5219	61.8199	51.6251	58.892	69.0706	52.3457	59.3016	55.7152	61.0922	0.973538	1	24.6667	22.6312	61.0901	2.23095	0.0365189
10590791	Birc2	baculoviral IAP repeat-containing 2	136.239	149.086	146.018	129.787	147.033	137.187	160.898	157.586	142.025	132.514	142.025	147.033	142.025	158.683	105.42	130.69	129.787	152.219	155.417	128.89	116.97	150.123	155.417	144.007	141.545	0.988888	1	25.3333	9.01567	141.523	5.154	0.0364182
10590801	Birc3	baculoviral IAP repeat-containing 3	114.563	122.786	119.428	120.259	129.787	142.025	136.239	116.162	105.42	103.968	104.691	117.784	105.42	125.366	120.259	114.563	119.428	135.298	150.123	121.938	119.428	164.279	106.891	119.428	122.314	0.0107499	0.080265	27.7808	27.1719	120.581	12.363	0.102529
10446833	Birc6	baculoviral IAP repeat-containing 6	765.363	843.357	797.865	855.13	792.353	826.001	861.078	855.13	744.434	809.002	754.826	820.296	809.002	826.001	699.413	809.002	776.047	770.686	797.865	809.002	776.047	861.078	820.296	803.414	803.445	0.997662	1	26.6667	1.57128	802.121	12.7426	0.0158861
10383313	Bahcc1	BAH domain and coiled-coil containing 1	114.563	107.635	109.896	107.635	115.36	112.986	96.3358	97.0059	97.0059	105.42	125.366	114.563	103.968	97.0059	112.206	116.162	109.896	107.635	112.986	108.383	109.896	97.6806	107.635	110.661	108.245	0.908949	1	27.1142	18.3427	108.454	3.3937	0.0312917
10448878	Baiap3	BAI1-associated protein 3	62.6829	64	60.5477	62.6829	62.6829	58.892	63.5579	61.8199	65.7993	61.3929	85.0359	63.1189	60.9688	51.6251	58.4852	65.3448	61.3929	50.5626	59.7141	70.5219	61.8199	57.2816	52.3457	58.0812	61.6815	0.735358	1	21.1541	14.979	61.6301	3.86573	0.0627247
10464858	Bbs1	Bardet-Biedl syndrome 1 (human)	121.938	145.009	126.238	127.116	112.206	124.5	130.69	132.514	140.07	133.436	146.018	118.603	135.298	137.187	146.018	128.89	118.603	112.206	127.116	132.514	128	130.69	144.007	134.364	130.551	0.0495496	0.273937	26.1798	13.1645	131.139	7.27848	0.0555021
10366335	Bbs10	Bardet-Biedl syndrome 10 (human)	95.6704	83.8652	87.4266	88.647	97.0059	77.7085	73.0089	72.5046	77.7085	72.0037	89.2636	89.8845	96.3358	82.7106	90.5097	78.249	75.5835	71.5064	77.1717	64.4452	75.5835	86.8227	80.4489	87.4266	82.1454	2.97595e-06	9.89492e-05	23.2998	19.6984	81.926	8.71033	0.10632
10580733	Bbs2	Bardet-Biedl syndrome 2 (human)	207.937	263.197	222.861	235.568	224.411	272.479	242.191	209.383	206.5	237.207	237.207	227.544	233.941	238.856	230.72	230.72	218.275	230.72	257.781	212.306	218.275	272.479	221.322	247.28	233.298	0.999782	1	21.3333	4.32351	233.39	4.68692	0.0200819
10594144	Bbs4	Bardet-Biedl syndrome 4 (human)	50.5626	47.1766	54.5686	56.1028	47.1766	52.7098	46.8507	48.8403	40.7859	49.18	49.18	51.6251	54.1917	57.2816	54.1917	49.18	49.8665	50.9143	51.9842	44.0173	49.5221	51.9842	51.6251	51.2685	50.4494	0.00172682	0.0180825	21.0822	2.91547	50.3203	3.42769	0.0681174
10472549	Bbs5	Bardet-Biedl syndrome 5 (human)	71.5064	74.028	77.7085	93.7015	74.028	83.8652	77.7085	75.5835	71.5064	89.2636	75.5835	81.5719	86.8227	82.7106	80.4489	79.3413	85.0359	85.6274	77.7085	76.1093	83.2859	98.36	84.4485	77.1717	80.9636	0.999843	1	21.3333	3.84625	80.9719	1.56285	0.0193012
10497842	Bbs7	Bardet-Biedl syndrome 7 (human)	94.3532	100.427	93.0542	99.0442	111.43	113.772	95.0095	96.3358	78.7932	97.6806	88.0347	87.4266	96.3358	98.36	88.0347	104.691	101.829	102.537	99.7331	89.8845	101.125	103.968	95.6704	95.0095	97.1892	0.0741667	0.373586	26.7986	26.488	96.5672	5.88354	0.0609269
10583847	Bbs9	Bardet-Biedl syndrome 9 (human)	288.015	280.139	292.036	326.288	268.727	312.996	292.036	266.871	298.172	310.834	298.172	272.479	328.557	319.573	272.479	308.687	302.334	292.036	304.437	272.479	284.05	347.291	333.144	328.557	300.016	0.700571	1	21.3872	3.1304	299.913	7.96566	0.0265599
10532032	Barhl2	BarH-like 2 (Drosophila)	48.8403	45.8866	50.5626	46.8507	45.5696	45.8866	39.3966	45.5696	51.6251	47.1766	52.7098	45.5696	45.8866	44.3235	50.5626	49.5221	48.5029	42.8137	50.9143	50.9143	50.9143	41.6429	56.8859	44.9422	47.6446	0.995659	1	21.3333	18.9527	47.5345	1.1091	0.0233325
10404982	Barx1	BarH-like homeobox 1	67.6492	56.8859	65.3448	64.8934	60.5477	59.7141	58.892	70.5219	74.5429	66.7178	64.4452	59.3016	67.6492	54.9482	66.7178	77.1717	67.1819	51.2685	61.8199	68.1197	55.7152	59.7141	58.892	57.68	63.1806	0.999962	1	24	7.00159	63.1806	0.664295	0.0105142
10465005	Banf1	barrier to autointegration factor 1	1408.55	1360.57	1468.37	1509.65	2194.99	1287.18	1389.16	1468.37	1243.34	1438.15	1351.18	1520.15	1606.83	1541.37	1428.22	1428.22	1370.04	1323.37	1408.55	1341.84	1499.22	1408.55	1278.29	1478.58	1448.03	0.87444	1	21.3333	3.18132	1446.66	95.1879	0.0657986
10397230	Bbof1	basal body orientation factor 1	166.572	144.007	128	167.73	181.019	149.086	147.033	153.277	124.5	155.417	144.007	162.017	155.417	141.044	112.206	138.141	95.6704	157.586	159.786	117.784	143.013	137.187	145.009	159.786	145.221	0.991577	1	23.3333	17.5217	145.121	3.58141	0.0246789
10560655	Bcam	basal cell adhesion molecule	879.171	792.353	897.644	879.171	467.882	948.826	942.272	879.171	861.078	995.999	989.119	935.763	942.272	1038.29	1009.9	1024	1226.22	849.223	843.357	1120.56	989.119	1031.12	1136.2	989.119	944.493	0.991285	1	25.1759	12.7984	945.416	25.968	0.0274673
10601844	Bhlhb9	basic helix-loop-helix domain containing, class B9	59.3016	64	59.7141	66.257	60.9688	60.1295	86.2229	80.4489	87.4266	89.2636	62.6829	66.257	58.4852	67.6492	58.0812	63.1189	61.3929	72.5046	63.1189	68.5935	71.5064	95.0095	68.5935	64.4452	68.9655	0.000170651	0.00263422	25.4063	8.32377	68.8209	11.0677	0.160819
10540472	Bhlhe40	basic helix-loop-helix family, member e40	183.546	178.527	172.446	155.417	206.5	140.07	196.72	257.781	218.275	266.871	344.892	257.781	212.306	168.897	158.683	261.379	129.787	221.322	312.996	300.246	218.275	230.72	245.572	237.207	219.842	0.01399	0.0991384	22.8094	12.9866	219.534	45.6324	0.20786
10549276	Bhlhe41	basic helix-loop-helix family, member e41	65.3448	57.2816	63.5579	68.1197	56.8859	76.6386	130.69	195.361	151.167	176.069	148.056	88.647	64.4452	59.3016	59.3016	80.4489	42.2243	137.187	205.074	202.251	160.898	176.069	104.691	85.6274	110.639	4.34328e-11	1.05965e-08	22.3675	11.7274	112.253	67.2706	0.599276
10346523	Bzw1	basic leucine zipper and W2 domains 1	760.076	749.612	849.223	831.746	843.357	831.746	995.999	989.119	867.067	831.746	826.001	903.888	814.629	849.223	689.784	797.865	814.629	843.357	849.223	855.13	837.532	903.888	820.296	837.532	841.361	0.00459413	0.0401607	26.3259	5.70485	838.181	63.4594	0.0757109
10400030	Bzw2	basic leucine zipper and W2 domains 2	337.794	415.873	372.217	404.501	347.291	430.539	433.534	430.539	372.217	415.873	369.646	388.023	398.932	357.054	266.871	344.892	296.112	404.501	418.766	364.557	382.681	382.681	385.343	415.873	380.68	0.377139	1	26.6667	5.52181	378.945	34.1481	0.0901136
10359677	Blzf1	basic leucine zipper nuclear factor 1	424.612	436.549	424.612	481.036	458.253	415.873	491.143	430.539	404.501	461.44	401.707	430.539	458.253	508.463	407.315	430.539	464.65	451.944	439.586	445.722	424.612	464.65	451.944	458.253	444.447	0.987052	1	23.3333	3.76961	444.591	6.24756	0.0140524
10460767	Batf2	basic leucine zipper transcription factor, ATF-like 2	81.0084	71.5064	79.3413	64.8934	72.5046	78.249	59.7141	67.6492	89.2636	70.5219	81.0084	76.6386	74.028	70.5219	81.0084	68.5935	83.2859	68.1197	62.6829	84.4485	75.5835	69.551	66.257	70.0348	73.6006	0.993476	1	23.8632	13.9411	73.5936	1.81792	0.0247021
10352717	Batf3	basic leucine zipper transcription factor, ATF-like 3	75.5835	60.9688	70.0348	75.0614	74.028	69.0706	67.6492	71.0124	85.6274	67.1819	85.6274	69.551	81.0084	56.1028	70.5219	82.1393	75.5835	64	67.6492	78.7932	67.6492	71.0124	67.1819	70.0348	71.7947	0.997878	1	23.3333	12.8476	71.7825	1.62341	0.0226157
10411448	Btf3	basic transcription factor 3	1112.82	1074.91	1168.14	1128.35	1120.56	1168.14	1243.34	1112.82	1128.35	1120.56	1152.06	1243.34	1217.75	1234.75	1296.13	1082.39	1217.75	1278.29	1269.46	1332.57	1136.2	1226.22	1287.18	1200.98	1189.71	0.994322	1	24.8012	5.86529	1189.65	2.07253	0.00174214
10411287	Btf3l4	basic transcription factor 3-like 4	556.408	576.03	537.455	548.748	634.73	608.874	564.175	580.037	501.463	564.175	501.463	613.109	588.134	564.175	467.882	556.408	512	621.668	639.145	519.147	526.394	522.758	530.056	519.147	556.399	0.919682	1	23.6723	3.94767	556.627	18.0238	0.0323803
10345967	Bivm	basic, immunoglobulin-like variable motif containing	137.187	154.343	137.187	156.498	165.421	162.017	147.033	135.298	114.563	152.219	124.5	147.033	140.07	152.219	133.436	147.033	143.013	159.786	179.769	135.298	153.277	166.572	151.167	159.786	148.114	0.88541	1	26	2.78886	147.628	6.10928	0.0413829
10364468	Bsg	basigin	1341.84	1332.57	1323.37	1370.04	1573.76	1332.57	1287.18	1260.69	1136.2	1287.18	1128.35	1305.15	1332.57	1251.98	1184.45	1332.57	1200.98	1160.07	1243.34	1234.75	1192.69	1217.75	1082.39	1192.69	1262.71	0.479801	1	24.3911	23.1534	1262.63	44.4857	0.0352325
10514177	Bnc2	basonuclin 2	135.298	146.018	127.116	126.238	105.42	105.42	124.5	111.43	100.427	115.36	114.563	107.635	134.364	109.137	97.0059	102.537	97.0059	101.125	125.366	112.206	109.896	121.938	109.137	117.784	114.872	0.0728972	0.369123	20.1224	19.0698	113.822	9.79019	0.0860132
10432488	Bcdin3d	BCDIN3 domain containing	70.0348	75.0614	68.5935	63.1189	70.5219	73.0089	68.1197	69.551	66.257	74.5429	70.5219	67.1819	66.257	73.0089	79.3413	69.0706	63.5579	71.5064	79.8932	78.7932	72.0037	70.0348	74.5429	76.1093	71.2764	1	1	22.1176	17.1039	71.2503	0.393574	0.00552383
10486112	Bmf	BCL2 modifying factor	143.013	121.095	117.784	122.786	129.787	145.009	121.938	112.206	109.896	131.599	158.683	131.599	120.259	122.786	140.07	150.123	128.89	120.259	133.436	121.095	114.563	122.786	122.786	144.007	128.602	0.842515	1	27.2407	15.8863	129.31	6.47421	0.0500675
10449303	Bak1	BCL2-antagonist/killer 1	194.012	222.861	195.361	224.411	215.269	206.5	212.306	240.518	190.019	219.793	177.294	194.012	219.793	213.783	192.672	242.191	210.839	199.466	196.72	227.544	205.074	245.572	192.672	183.546	209.259	0.915932	1	25.9493	0.485553	208.669	8.06696	0.0386592
10461017	Bad	BCL2-associated agonist of cell death	86.8227	79.3413	89.2636	80.4489	77.1717	91.1392	79.3413	94.3532	93.0542	85.0359	88.0347	85.6274	83.8652	83.2859	114.563	88.647	88.647	96.3358	91.1392	90.5097	86.2229	81.5719	100.427	83.2859	88.2556	0.998377	1	21.3333	12.8984	88.2693	0.329426	0.00373206
10512136	Bag1	BCL2-associated athanogene 1	487.751	630.346	471.136	515.561	519.147	588.134	556.408	544.958	497.999	515.561	464.65	625.992	530.056	552.565	430.539	530.056	481.036	576.03	588.134	474.413	497.999	458.253	494.559	491.143	521.768	0.99822	1	23.9026	4.83729	521.811	10.4908	0.0201046
10353750	Bag2	BCL2-associated athanogene 2	62.6829	95.6704	75.0614	74.028	70.5219	84.4485	81.5719	77.1717	71.5064	81.0084	70.0348	75.5835	74.028	73.5167	74.5429	81.5719	79.3413	64	68.1197	69.0706	69.0706	82.1393	73.5167	70.0348	74.9268	0.999988	1	23.5188	1.23902	74.9326	0.789116	0.010531
10557992	Bag3	BCL2-associated athanogene 3	380.038	401.707	436.549	458.253	364.557	390.722	504.951	474.413	448.822	439.586	458.253	439.586	413.001	458.253	388.023	442.643	413.001	445.722	385.343	494.559	471.136	481.036	439.586	439.586	436.222	0.223487	0.857865	27.0834	6.01929	435.506	23.3227	0.0535531
10577858	Bag4	BCL2-associated athanogene 4	227.544	270.597	227.544	235.568	300.246	280.139	288.015	280.139	270.597	245.572	232.325	238.856	222.861	218.275	225.972	256	202.251	256	282.088	240.518	282.088	242.191	216.767	202.251	247.683	0.00012966	0.0020926	25.041	4.52712	246.513	28.0411	0.113751
10402715	Bag5	BCL2-associated athanogene 5	109.896	129.787	128.89	125.366	134.364	128.89	132.514	139.102	112.206	121.095	121.095	139.102	125.366	133.436	111.43	113.772	118.603	132.514	128.89	121.938	112.206	129.787	112.986	115.36	124.108	0.967789	1	24.6835	3.95296	124.019	3.11912	0.0251504
10444719	Bag6	BCL2-associated athanogene 6	568.1	661.685	621.668	625.992	666.287	709.176	666.287	729.114	661.685	704.277	680.287	648.067	621.668	600.491	630.346	630.346	630.346	694.581	661.685	689.784	652.575	648.067	661.685	652.575	654.866	4.52105e-05	0.000913252	24.9844	7.04867	653.874	38.2201	0.0584518
10361979	Bclaf1	BCL2-associated transcription factor 1	243.875	308.687	288.015	333.144	278.204	335.461	354.588	333.144	284.05	308.687	266.871	284.05	284.05	328.557	256	266.871	296.112	354.588	347.291	296.112	330.842	374.806	317.365	290.018	306.724	0.00836153	0.0649896	27.5136	1.83917	303.227	29.8242	0.0983561
10563303	Bax	BCL2-associated X protein	45.5696	52.3457	46.8507	49.18	44.9422	54.9482	59.3016	54.1917	47.8352	54.1917	59.7141	52.3457	48.5029	50.2134	49.5221	53.0765	53.4456	52.3457	49.5221	54.1917	52.3457	60.5477	56.8859	49.5221	52.1474	0.40252	1	26.5645	6.72932	52.0819	2.59213	0.0497703
10425801	Bik	BCL2-interacting killer	99.0442	82.1393	92.4115	93.0542	76.1093	109.137	86.2229	77.7085	90.5097	89.8845	93.0542	95.6704	88.0347	86.2229	118.603	103.968	99.0442	73.0089	87.4266	95.0095	93.7015	92.4115	101.125	91.1392	92.2767	0.943236	1	23.65	11.96	92.2831	3.11072	0.0337084
10488655	Bcl2l1	BCL2-like 1	172.446	222.861	191.341	176.069	159.786	209.383	268.727	219.793	225.972	232.325	207.937	192.672	191.341	191.341	198.088	191.341	182.278	199.466	177.294	210.839	205.074	229.126	205.074	178.527	201.629	0.0587515	0.311342	24.1346	10.4392	201.617	21.173	0.105016
10475866	Bcl2l11; Acoxl	BCL2-like 11 (apoptosis facilitator); acyl-Coenzyme A oxidase-like	62.6829	60.9688	56.8859	64	64	71.5064	55.3304	61.8199	61.8199	64.4452	60.5477	60.9688	58.4852	60.9688	59.7141	62.6829	60.5477	55.7152	68.5935	54.5686	59.7141	62.2499	67.1819	58.892	61.4287	0.999813	1	26	4.27149	61.3699	0.852657	0.0138937
10563026	Bcl2l12	BCL2-like 12 (proline rich)	119.428	135.298	116.97	114.563	128	131.599	123.64	112.206	124.5	116.97	142.025	126.238	120.259	110.661	131.599	140.07	128.89	122.786	133.436	125.366	133.436	126.238	119.428	121.095	125.196	0.996906	1	21.3534	10.5854	125.343	1.64549	0.0131279
10541279	Bcl2l13	BCL2-like 13 (apoptosis facilitator)	588.134	765.363	648.067	639.145	843.357	724.077	781.445	792.353	634.73	608.874	526.394	643.591	604.668	596.344	455.087	652.575	526.394	704.277	724.077	648.067	621.668	604.668	548.748	592.224	644.764	0.00721519	0.0578506	25.893	2.22999	638.971	75.3505	0.117925
10415111	Bcl2l2	BCL2-like 2	112.986	124.5	112.986	114.563	128.89	112.986	148.056	118.603	116.97	111.43	131.599	116.162	116.162	119.428	117.784	111.43	129.787	128	135.298	127.116	116.162	116.162	129.787	115.36	121.342	0.677098	1	22.7998	7.61472	121.591	5.1236	0.0421382
10348858	Bok	BCL2-related ovarian killer	132.514	141.044	142.025	122.786	118.603	145.009	130.69	149.086	141.044	140.07	139.102	138.141	123.64	124.5	145.009	138.141	133.436	133.436	165.421	143.013	134.364	117.784	133.436	142.025	136.43	0.924529	1	24	7.99789	136.43	4.06288	0.02978
10443039	Bnip1	BCL2/adenovirus E1B interacting protein 1	97.6806	112.986	105.42	105.42	104.691	112.206	99.7331	122.786	97.6806	104.691	91.1392	106.153	98.36	105.42	99.0442	114.563	112.206	114.563	115.36	103.25	97.0059	107.635	88.647	109.896	105.272	0.301081	1	22.4395	5.79709	105.608	5.79669	0.0548886
10586759	Bnip2	BCL2/adenovirus E1B interacting protein 2	948.826	910.175	982.286	948.826	916.506	955.426	948.826	935.763	861.078	948.826	968.763	1052.79	962.071	1052.79	968.763	968.763	1105.13	922.88	855.13	897.644	916.506	1045.52	1060.11	1038.29	965.487	0.0631862	0.330553	20.809	3.15014	963.096	49.5233	0.0514209
10568785	Bnip3	BCL2/adenovirus E1B interacting protein 3	891.444	1097.5	989.119	916.506	1541.37	968.763	1024	1031.12	1184.45	975.501	929.3	1002.93	879.171	826.001	765.363	867.067	749.612	995.999	1016.93	955.426	1009.9	1002.93	760.076	809.002	966.228	0.314954	1	26.9596	3.06561	954.941	117.837	0.123397
10421003	Bnip3l	BCL2/adenovirus E1B interacting protein 3-like	1833.01	1782.89	1710.26	1698.45	1992	1782.89	1770.57	1734.13	1663.49	1770.57	1458.23	1734.13	1782.89	1795.29	1686.71	1734.13	1686.71	1746.2	1924.14	1884.54	1758.34	1845.76	1552.09	1833.01	1756.69	0.925973	1	25.3333	3.68203	1754.21	45.5621	0.025973
10394800	Bnip3l-ps	BCL2/adenovirus E1B interacting protein 3-like, pseudogene	2797.65	2702.35	2610.3	2610.3	3040.3	2646.74	2665.15	2628.46	2486.67	2702.35	2288.2	2592.27	2702.35	2721.15	2646.74	2646.74	2610.3	2628.46	2896.31	2916.45	2646.74	2778.33	2385.37	2683.69	2668.06	0.846108	1	26	24.4249	2663.27	91.0876	0.0342014
10599514	Bcorl1	BCL6 co-repressor-like 1	122.786	121.095	119.428	127.116	121.095	121.095	120.259	141.044	106.891	125.366	131.599	124.5	122.786	111.43	129.787	131.599	123.64	124.5	108.383	137.187	123.64	136.239	122.786	123.64	124.079	0.999897	1	25.688	9.96158	124.097	1.03528	0.00834246
10603627	Bcor; 2900008C10Rik	BCL6 interacting corepressor; RIKEN cDNA 2900008C10 gene	91.7731	103.968	86.2229	112.986	73.5167	95.0095	103.25	97.0059	85.6274	103.968	109.896	100.427	95.6704	117.784	85.6274	102.537	99.7331	98.36	102.537	106.891	95.0095	114.563	105.42	105.42	99.7168	0.967261	1	24.1834	17.2736	99.7382	2.79216	0.0279949
10347417	Bcs1l	BCS1-like (yeast)	344.892	367.093	367.093	380.038	404.501	398.932	418.766	398.932	319.573	382.681	319.573	380.038	396.177	352.139	282.088	424.612	347.291	342.509	410.148	337.794	324.034	333.144	317.365	382.681	363.837	0.754435	1	21.83	6.02124	365.116	18.6197	0.0509968
10488185	Bfsp1	beaded filament structural protein 1, in lens-CP94	59.3016	57.68	60.5477	54.5686	60.9688	55.7152	53.8174	57.2816	64.8934	56.8859	68.1197	59.7141	60.9688	56.493	56.493	58.892	58.4852	51.2685	54.1917	58.0812	64	53.4456	56.8859	60.1295	58.2845	0.533674	1	26.0516	13.0229	58.4763	2.58937	0.0442807
10391410	Becn1	beclin 1, autophagy related	352.139	349.706	328.557	344.892	342.509	344.892	367.093	359.538	328.557	340.144	359.538	367.093	369.646	367.093	326.288	347.291	337.794	340.144	335.461	349.706	319.573	364.557	337.794	324.034	346.001	0.980014	1	26	11.9554	346.353	5.86832	0.0169432
10362886	Bend3	BEN domain containing 3	68.1197	86.8227	82.7106	77.1717	93.0542	74.5429	73.5167	67.6492	86.8227	74.5429	67.6492	88.0347	78.249	77.1717	80.4489	82.7106	78.249	73.5167	78.249	85.6274	85.6274	70.0348	72.5046	72.5046	78.1471	0.946401	1	26.081	22.8263	78.0646	2.99579	0.0383758
10530310	Bend4	BEN domain containing 4	61.8199	58.892	66.257	70.5219	65.7993	64	64	63.1189	64	63.5579	73.0089	70.5219	65.7993	59.7141	68.1197	65.7993	68.1197	59.3016	65.3448	69.551	67.6492	71.5064	62.2499	67.6492	65.6792	0.999693	1	24.4219	7.18771	65.678	0.0901717	0.00137294
10469020	Bend7	BEN domain containing 7	83.8652	104.691	85.6274	81.0084	92.4115	83.8652	97.0059	94.3532	86.2229	86.2229	81.0084	107.635	88.647	76.1093	68.1197	86.8227	75.0614	96.3358	90.5097	85.6274	84.4485	92.4115	78.7932	80.4489	86.9688	0.85654	1	20.6447	14.1413	87.1295	4.3015	0.0493691
10461237	Bscl2	Berardinelli-Seip congenital lipodystrophy 2 homolog (seipin)	2574.36	2665.15	2288.2	2469.49	2256.7	2418.67	2702.35	2740.08	2401.97	2628.46	2452.44	2740.08	2721.15	2385.37	2194.99	2665.15	2225.63	2179.83	2556.58	2556.58	2486.67	2469.49	2179.83	2469.49	2476.2	0.810439	1	22.8262	14.2798	2473.7	107.179	0.0433274
10434758	St6gal1	beta galactoside alpha 2,6 sialyltransferase 1	300.246	326.288	304.437	284.05	257.781	306.555	296.112	270.597	203.657	266.871	278.204	315.173	274.374	354.588	304.437	292.036	342.509	292.036	304.437	286.026	259.574	342.509	342.509	324.034	297.043	0.274088	0.99402	23.7154	1.61664	297.106	9.79264	0.0329601
10583929	B3gat1	beta-1,3-glucuronyltransferase 1 (glucuronosyltransferase P)	84.4485	75.0614	82.7106	81.0084	80.4489	86.8227	69.0706	80.4489	89.8845	74.028	86.2229	86.8227	85.6274	64	100.427	81.5719	78.249	69.0706	82.1393	85.6274	86.8227	69.0706	77.7085	75.0614	80.5147	0.999999	1	26	13.8652	80.5697	0.705844	0.00876066
10461305	B3gat3	beta-1,3-glucuronyltransferase 3 (glucuronosyltransferase I)	200.854	240.518	240.518	237.207	224.411	245.572	272.479	242.191	207.937	203.657	205.074	225.972	212.306	225.972	213.783	254.232	257.781	232.325	247.28	229.126	215.269	213.783	198.088	218.275	227.692	1.07805e-05	0.000278956	23.2671	4.31763	228.239	20.0775	0.0879671
10460513	B4gat1	beta-1,4-glucuronyltransferase 1	135.298	140.07	131.599	128.89	112.206	149.086	136.239	128	122.786	139.102	138.141	144.007	123.64	140.07	132.514	133.436	134.364	118.603	147.033	128	149.086	153.277	140.07	134.364	134.995	0.837845	1	23.8374	17.2929	134.977	2.62238	0.0194283
10366848	B4galnt1	beta-1,4-N-acetyl-galactosaminyl transferase 1	83.2859	65.3448	67.6492	70.5219	76.1093	73.5167	75.0614	84.4485	59.7141	66.7178	64.4452	64.4452	69.0706	68.1197	76.6386	74.028	77.1717	70.5219	110.661	93.7015	67.6492	170.072	53.4456	76.1093	77.4354	0.987363	1	25.3333	4.63616	77.0474	7.66173	0.0994418
10547471	B4galnt3	beta-1,4-N-acetyl-galactosaminyl transferase 3	89.8845	86.2229	88.647	76.6386	83.8652	88.0347	89.2636	91.1392	80.4489	89.8845	106.891	89.8845	92.4115	83.2859	89.2636	95.6704	97.6806	69.0706	88.0347	99.7331	88.0347	91.1392	113.772	91.7731	90.0281	0.719182	1	25.7649	13.8351	90.3372	4.55648	0.0504386
10475414	B2m	beta-2 microglobulin	5480.15	5480.15	5480.15	5752.61	5634.22	6080.61	5634.22	5673.41	5330.3	5220.6	5148.73	5404.7	5832.91	5480.15	5220.6	5518.27	4973.34	4837.35	5518.27	6038.61	5367.37	5832.91	5148.73	5673.41	5490.07	0.99921	1	26	1.70821	5483.92	76.2483	0.013904
10527694	B3glct	beta-3-glucosyltransferase	294.067	298.172	298.172	312.996	326.288	304.437	296.112	256	216.767	254.232	261.379	286.026	280.139	308.687	272.479	280.139	306.555	268.727	268.727	238.856	247.28	298.172	270.597	268.727	279.739	3.50689e-05	0.000737976	21.864	2.23095	279.428	25.3056	0.0905622
10440186	Crybg3	beta-gamma crystallin domain containing 3	240.518	302.334	306.555	288.015	308.687	288.015	257.781	215.269	160.898	194.012	178.527	252.476	280.139	324.034	247.28	294.067	286.026	288.015	235.568	181.019	166.572	198.088	224.411	280.139	249.935	2.7104e-10	4.71459e-08	22.316	1.78396	249.736	63.3059	0.253491
10584941	Bace1	beta-site APP cleaving enzyme 1	357.054	352.139	352.139	367.093	292.036	372.217	380.038	377.413	321.795	398.932	377.413	369.646	344.892	377.413	352.139	382.681	404.501	347.291	362.039	390.722	396.177	430.539	427.565	413.001	372.786	0.814702	1	24.9844	12.5658	373.097	11.6894	0.0313307
10437210	Bace2	beta-site APP-cleaving enzyme 2	160.898	160.898	145.009	156.498	83.2859	150.123	165.421	139.102	107.635	154.343	121.938	164.279	167.73	145.009	145.009	155.417	187.403	153.277	134.364	159.786	139.102	178.527	182.278	164.279	150.9	0.911392	1	24.4037	18.5176	151.044	9.63503	0.0637894
10463486	Btrc	beta-transducin repeat containing protein	393.44	421.679	442.643	448.822	501.463	467.882	464.65	448.822	396.177	410.148	374.806	442.643	439.586	413.001	357.054	415.873	396.177	433.534	481.036	396.177	390.722	442.643	404.501	439.586	425.961	0.718524	1	26	1.95757	424.202	21.7394	0.0512477
10531274	Btc	betacellulin, epidermal growth factor family member	194.012	191.341	171.255	176.069	199.466	162.017	152.219	164.279	119.428	187.403	174.853	191.341	171.255	188.706	166.572	147.033	154.343	190.019	154.343	145.009	171.255	198.088	170.072	194.012	172.266	0.0493336	0.272984	22.0072	19.9894	171.103	15.2029	0.0888525
10457114	Bhmt	betaine-homocysteine methyltransferase	424.612	79.3413	93.7015	73.0089	81.5719	46.2057	114.563	261.379	49.18	82.1393	63.1189	85.6274	55.7152	57.68	106.153	62.6829	58.0812	101.829	73.5167	69.551	64	48.1679	93.0542	75.5835	96.686	0.98419	1	24	16.9877	96.686	15.9382	0.164845
10411147	Bhmt2	betaine-homocysteine methyltransferase 2	81.0084	47.5048	56.1028	44.6318	45.5696	47.1766	47.8352	63.1189	50.5626	47.8352	60.5477	46.2057	51.2685	46.5271	58.892	51.9842	48.8403	54.1917	54.1917	60.1295	51.9842	44.3235	64	48.8403	53.053	0.975711	1	23.3333	12.9449	53.027	3.14813	0.0593684
10511886	Bhmt-ps1	betaine-homocysteine methyltransferase, pseudogene 1	298.172	50.5626	56.8859	50.9143	47.5048	33.1285	77.7085	203.657	33.8246	56.8859	43.1115	56.8859	42.2243	39.6706	70.5219	47.5048	43.4113	65.3448	58.4852	50.5626	44.3235	36.2523	67.1819	54.9482	67.903	0.983414	1	21.3333	14.1639	68.0204	23.1851	0.340854
10369844	Bicc1	bicaudal C homolog 1 (Drosophila)	213.783	221.322	210.839	237.207	134.364	218.275	213.783	209.383	164.279	232.325	209.383	212.306	213.783	200.854	196.72	207.937	237.207	229.126	213.783	230.72	230.72	278.204	249	235.568	216.703	0.990245	1	22.6612	14.774	216.433	8.89673	0.0411063
10542896	Bicd1	bicaudal D homolog 1 (Drosophila)	95.6704	97.6806	99.0442	86.8227	79.8932	82.1393	97.6806	67.6492	99.0442	101.125	99.7331	97.6806	95.6704	132.514	114.563	96.3358	116.162	105.42	72.0037	89.8845	93.0542	136.239	126.238	105.42	99.4862	0.263275	0.963393	25.2708	18.9512	99.8806	10.7721	0.107849
10405001	Bicd2	bicaudal D homolog 2 (Drosophila)	290.018	310.834	270.597	280.139	237.207	284.05	310.834	243.875	207.937	240.518	276.282	294.067	280.139	302.334	263.197	274.374	292.036	280.139	254.232	252.476	250.732	274.374	315.173	290.018	273.983	0.253297	0.937875	22.8769	21.8506	273.487	20.4189	0.0746612
10433660	Bfar; 3110001I22Rik	bifunctional apoptosis regulator; RIKEN cDNA 3110001I22 gene	230.72	249	237.207	230.72	249	278.204	292.036	304.437	266.871	272.479	247.28	252.476	249	232.325	209.383	261.379	237.207	245.572	266.871	274.374	266.871	286.026	225.972	245.572	254.624	5.01084e-06	0.000149182	25.4247	7.21122	253.892	26.1949	0.103174
10600169	Bgn	biglycan	6038.61	5220.6	6122.9	5996.9	4608.24	5673.41	5480.15	5077.84	4938.99	6208.38	5832.91	5955.47	5595.3	6653.97	6382.92	5595.3	7281.4	5480.15	5480.15	6251.56	5996.9	6793.79	7033.37	6653.97	5931.38	0.497278	1	22.7333	21.3519	5918.53	372.95	0.0630139
10475708	Blvra	biliverdin reductase A	194.012	238.856	202.251	209.383	235.568	265.028	270.597	243.875	216.767	238.856	222.861	199.466	227.544	205.074	156.498	215.269	206.5	242.191	235.568	218.275	222.861	213.783	227.544	218.275	221.954	0.00517339	0.0441159	26.3867	4.28461	220.288	22.5743	0.102476
10551347	Blvrb	biliverdin reductase B (flavin reductase (NADPH))	481.036	572.051	458.253	533.742	471.136	544.958	504.951	596.344	477.713	515.561	512	471.136	508.463	471.136	448.822	544.958	455.087	564.175	592.224	522.758	541.193	541.193	484.382	497.999	512.97	0.534827	1	23.4664	8.33479	513.46	28.0921	0.0547114
10373594	Bloc1s1; Rdh5	biogenesis of lysosomal organelles complex-1, subunit 1; retinol dehydrogenase 5	1089.92	1209.34	1112.82	1176.27	910.175	1144.1	1269.46	1184.45	1074.91	1192.69	1016.93	1176.27	1112.82	1097.5	1045.52	1341.84	1152.06	1192.69	1184.45	1217.75	1074.91	1152.06	975.501	1160.07	1136.02	0.819697	1	20.1224	11.8655	1141.66	46.9512	0.0411252
10467956	Bloc1s2	biogenesis of lysosomal organelles complex-1, subunit 2	81.0084	83.8652	83.8652	83.2859	75.0614	86.8227	90.5097	82.1393	79.8932	85.0359	88.647	85.0359	82.7106	78.7932	75.0614	79.3413	86.2229	85.0359	86.8227	82.1393	76.1093	89.2636	86.2229	86.2229	83.2965	0.945149	1	24.6667	9.69137	83.2898	1.97291	0.0236873
10472095	Bloc1s2-ps	biogenesis of lysosomal organelles complex-1, subunit 2, pseudogene	99.0442	102.537	101.829	101.125	93.0542	109.896	109.137	98.36	100.427	104.691	109.137	102.537	101.829	95.0095	93.0542	99.7331	105.42	102.537	103.968	99.7331	93.7015	103.968	103.968	103.25	101.581	0.954728	1	26.6667	7.46358	101.571	2.10411	0.0207157
10560530	Bloc1s3	biogenesis of lysosomal organelles complex-1, subunit 3	142.025	129.787	129.787	136.239	152.219	166.572	136.239	136.239	126.238	134.364	145.009	142.025	158.683	136.239	139.102	167.73	145.009	126.238	133.436	126.238	130.69	140.07	132.514	148.056	140.031	0.685428	1	21.3333	5.00186	140.333	7.77326	0.0553913
10529577	Bloc1s4	biogenesis of lysosomal organelles complex-1, subunit 4, cappuccino	56.493	55.3304	47.8352	53.4456	64	64.4452	59.7141	56.1028	68.5935	52.7098	60.1295	66.7178	56.493	51.9842	61.8199	64.4452	58.892	52.7098	56.1028	59.3016	50.5626	54.9482	57.2816	57.2816	57.8058	0.998649	1	24	5.1444	57.8058	0.919847	0.0159127
10408755	Bloc1s5	biogenesis of lysosomal organelles complex-1, subunit 5, muted	128	153.277	134.364	141.044	165.421	171.255	165.421	134.364	112.206	122.786	126.238	159.786	143.013	147.033	116.97	147.033	130.69	177.294	155.417	121.095	136.239	133.436	115.36	128.89	140.276	0.302587	1	23.9754	2.06127	140.286	12.7031	0.090552
10475525	Bloc1s6	biogenesis of lysosomal organelles complex-1, subunit 6, pallidin	173.645	181.019	157.586	173.645	173.645	184.823	159.786	167.73	162.017	183.546	163.144	179.769	184.823	177.294	170.072	173.645	176.069	154.343	188.706	181.019	173.645	170.072	190.019	172.446	173.855	0.976827	1	22.5652	12.3556	173.85	0.610542	0.00351188
10384968	Bod1	biorientation of chromosomes in cell division 1	167.73	163.144	176.069	195.361	160.898	177.294	200.854	192.672	140.07	181.019	145.009	173.645	215.269	238.856	158.683	156.498	171.255	172.446	187.403	176.069	194.012	209.383	202.251	203.657	181.648	0.993468	1	22.6667	11.5843	181.548	6.16158	0.0339392
10529758	Bod1l	biorientation of chromosomes in cell division 1-like	165.421	191.341	196.72	190.019	191.341	174.853	168.897	165.421	134.364	174.853	151.167	163.144	167.73	194.012	142.025	174.853	162.017	179.769	156.498	147.033	158.683	194.012	174.853	187.403	171.101	0.119493	0.540128	22.1434	1.25697	170.835	12.8254	0.0750751
10413803	Btd	biotinidase	227.544	274.374	238.856	256	230.72	237.207	261.379	242.191	213.783	252.476	202.251	272.479	263.197	286.026	194.012	266.871	235.568	237.207	212.306	218.275	235.568	222.861	229.126	250.732	240.042	0.831431	1	23.7653	22.8878	240.035	9.32316	0.0388408
10404521	Bphl	biphenyl hydrolase-like (serine hydrolase, breast epithelial mucin-associated antigen)	108.383	117.784	107.635	103.25	112.986	111.43	125.366	103.25	96.3358	113.772	91.1392	122.786	109.896	108.383	79.8932	121.095	106.891	118.603	126.238	96.3358	95.0095	103.25	101.125	111.43	108.011	0.987421	1	23.4632	2.37362	108.057	3.31198	0.0306505
10439612	Boc	biregional cell adhesion molecule-related/down-regulated by oncogenes (Cdon) binding protein	296.112	249	263.197	290.018	192.672	319.573	265.028	249	188.706	274.374	286.026	284.05	261.379	292.036	284.05	290.018	315.173	300.246	254.232	290.018	280.139	330.842	364.557	349.706	282.09	0.708349	1	22.3368	1.46289	281.969	14.2018	0.0503667
10352503	Bpnt1	bisphosphate 3-nucleotidase 1	576.03	576.03	508.463	617.374	630.346	560.278	544.958	541.193	439.586	461.44	512	634.73	576.03	537.455	467.882	552.565	461.44	515.561	481.036	418.766	464.65	491.143	497.999	501.463	523.684	0.0688481	0.353065	21.4551	2.09099	522.285	36.7756	0.0704128
10489190	Blcap	bladder cancer associated protein homolog (human)	265.028	270.597	270.597	276.282	359.538	315.173	300.246	306.555	265.028	256	265.028	256	233.941	213.783	224.411	276.282	233.941	310.834	324.034	259.574	270.597	247.28	221.322	252.476	269.773	1.55893e-05	0.000380833	26.0145	2.1315	266.904	35.2384	0.132026
10378802	Blmh	bleomycin hydrolase	232.325	268.727	229.126	240.518	266.871	261.379	276.282	242.191	190.019	225.972	206.5	256	257.781	335.461	227.544	247.28	235.568	252.476	242.191	199.466	215.269	259.574	218.275	219.793	241.941	0.545028	1	21.7739	2.87347	241.93	19.9884	0.0826206
10542297	Borcs5	BLOC-1 related complex subunit 5	133.436	122.786	149.086	139.102	121.095	138.141	150.123	144.007	148.056	145.009	134.364	153.277	137.187	118.603	125.366	130.69	130.69	121.095	129.787	142.025	148.056	124.5	137.187	127.116	135.449	0.34072	1	25.3213	9.19308	135.431	8.55644	0.0631792
10377416	Borcs6	BLOC-1 related complex subunit 6	83.2859	94.3532	97.0059	104.691	95.6704	97.0059	128	97.6806	93.7015	93.0542	100.427	95.0095	84.4485	92.4115	66.7178	94.3532	93.0542	114.563	112.206	94.3532	99.7331	98.36	90.5097	91.7731	96.3487	0.00522124	0.0444835	25.2637	4.30144	95.8446	10.0755	0.105123
10463695	Borcs7	BLOC-1 related complex subunit 7	128.89	145.009	121.095	125.366	147.033	126.238	128.89	131.599	106.153	151.167	112.986	154.343	137.187	135.298	97.6806	129.787	123.64	130.69	116.97	109.137	114.563	121.938	109.137	140.07	126.869	0.961756	1	25.4354	14.3531	127.136	4.70785	0.0370301
10429908	Bop1	block of proliferation 1	237.207	247.28	206.5	233.941	188.706	229.126	250.732	249	247.28	221.322	215.269	224.411	227.544	232.325	215.269	230.72	263.197	224.411	229.126	245.572	222.861	232.325	237.207	227.544	230.786	0.781634	1	20.1924	13.1442	231.57	8.55406	0.0369394
10542959	Bet1	blocked early in transport 1 homolog (S. cerevisiae)	152.219	146.018	159.786	160.898	187.403	138.141	132.514	138.141	96.3358	144.007	96.3358	206.5	184.823	157.586	131.599	159.786	151.167	149.086	139.102	106.891	112.206	132.514	151.167	160.898	145.63	0.00728484	0.0582353	21.5917	1.91145	144.822	23.3043	0.160916
10568988	Bet1l	blocked early in transport 1 homolog (S. cerevisiae)-like	218.275	222.861	235.568	254.232	245.572	266.871	290.018	270.597	265.028	230.72	254.232	263.197	252.476	222.861	224.411	266.871	265.028	249	292.036	266.871	259.574	265.028	261.379	247.28	253.749	8.59212e-06	0.00023158	24.2412	6.85604	253.588	18.8795	0.0744492
10362968	Bves	blood vessel epicardial substance	286.026	276.282	359.538	243.875	152.219	270.597	278.204	232.325	221.322	304.437	225.972	288.015	319.573	442.643	227.544	250.732	276.282	224.411	233.941	221.322	229.126	235.568	302.334	342.509	268.533	0.0153586	0.10714	23.742	18.8074	268.059	47.5766	0.177486
10469514	Bmi1	Bmi1 polycomb ring finger oncogene	218.275	235.568	205.074	215.269	229.126	195.361	216.767	232.325	181.019	195.361	194.012	247.28	213.783	237.207	176.069	199.466	176.069	200.854	188.706	198.088	215.269	195.361	209.383	196.72	207.184	0.723748	1	20.7205	20.3992	206.081	9.43123	0.0457646
10453604	Bambi	BMP and activin membrane-bound inhibitor	128	134.364	136.239	138.141	115.36	126.238	150.123	135.298	141.044	125.366	125.366	137.187	134.364	135.298	147.033	127.116	152.219	120.259	115.36	163.144	155.417	154.343	133.436	128	135.78	0.99879	1	24.4486	21.8454	135.77	2.54133	0.0187179
10583870	Bmper	BMP-binding endothelial regulator	110.661	142.025	125.366	114.563	128	121.938	130.69	119.428	137.187	123.64	138.141	121.095	119.428	105.42	139.102	109.137	116.162	107.635	129.787	118.603	122.786	142.025	124.5	118.603	123.58	0.857178	1	27.7808	4.92431	123.356	5.31728	0.0431051
10523468	Bmp2k	BMP2 inducible kinase	232.325	249	209.383	268.727	245.572	219.793	259.574	250.732	184.823	219.793	190.019	233.941	237.207	257.781	165.421	227.544	195.361	216.767	227.544	224.411	212.306	282.088	203.657	216.767	226.272	0.999995	1	23.3333	1.63199	226.264	0.748018	0.00330595
10547251	Bms1	BMS1 homolog, ribosome assembly protein (yeast)	139.102	147.033	155.417	157.586	147.033	159.786	164.279	157.586	128.89	148.056	150.123	151.167	160.898	154.343	130.69	152.219	151.167	177.294	162.017	144.007	145.009	156.498	157.586	159.786	152.399	0.942581	1	25.5672	4.29978	152.22	3.02017	0.0198407
10607752	Bmx	BMX non-receptor tyrosine kinase	48.5029	46.2057	49.18	49.18	33.8246	53.0765	44.9422	49.18	37.014	49.18	48.8403	47.5048	48.1679	46.8507	46.8507	44.0173	47.1766	61.8199	59.7141	60.9688	47.8352	72.5046	57.2816	57.68	50.3124	0.998961	1	23.6305	12.1245	50.3082	1.56973	0.0312024
10439854	Bbx	bobby sox homolog (Drosophila)	203.657	230.72	195.361	218.275	222.861	207.937	203.657	219.793	166.572	240.518	212.306	229.126	232.325	249	203.657	222.861	212.306	196.72	192.672	195.361	206.5	247.28	222.861	222.861	214.799	0.140427	0.609254	20.5652	1.3995	213.295	14.0334	0.0657933
10500321	Bola1	bolA-like 1 (E. coli)	199.466	225.972	215.269	224.411	172.446	224.411	242.191	263.197	219.793	249	235.568	225.972	216.767	210.839	215.269	232.325	221.322	235.568	232.325	221.322	222.861	243.875	247.28	238.856	226.513	0.110688	0.510027	25.9417	8.20175	226.43	11.705	0.0516935
10557450	Bola2	bolA-like 2 (E. coli)	109.896	105.42	97.0059	108.383	84.4485	98.36	121.095	112.986	93.7015	106.891	103.968	106.153	106.891	99.7331	113.772	106.891	110.661	96.3358	98.36	118.603	108.383	97.6806	104.691	103.968	104.762	0.999956	1	21.3333	12.6038	104.847	1.71546	0.0163617
10539435	Bola3	bolA-like 3 (E. coli)	643.591	760.076	643.591	652.575	809.002	694.581	770.686	792.353	689.784	666.287	675.588	770.686	719.076	596.344	548.748	714.109	634.73	666.287	724.077	621.668	685.019	588.134	537.455	648.067	677.188	0.833885	1	25.1191	4.93733	675.763	33.3266	0.049317
10499363	Bglap	bone gamma carboxyglutamate protein	110.661	101.829	95.0095	118.603	132.514	91.1392	95.0095	84.4485	110.661	88.0347	143.013	89.2636	104.691	116.97	137.187	129.787	107.635	99.7331	98.36	115.36	121.938	84.4485	97.6806	75.5835	106.232	0.927379	1	26.6667	20.9549	106.242	9.54504	0.0898422
10499358	Bglap2	bone gamma-carboxyglutamate protein 2	87.4266	89.2636	89.8845	76.6386	94.3532	85.6274	83.2859	80.4489	103.25	81.5719	95.0095	82.1393	96.3358	109.137	112.206	99.7331	88.647	88.0347	86.8227	85.6274	102.537	81.5719	78.249	79.8932	89.9039	0.851928	1	26.6667	19.073	90.174	5.86971	0.0650932
10499354	Bglap3	bone gamma-carboxyglutamate protein 3	91.1392	64.4452	71.5064	69.0706	79.3413	72.0037	72.0037	78.249	78.7932	64.4452	72.5046	63.5579	78.7932	90.5097	88.0347	82.7106	78.249	65.3448	83.8652	66.257	75.0614	46.2057	56.8859	62.6829	72.9858	0.727076	1	25.3333	23.3848	72.8775	5.83564	0.0800746
10579532	Bst2	bone marrow stromal cell antigen 2	171.255	190.019	190.019	191.341	177.294	213.783	238.856	207.937	212.306	196.72	181.019	182.278	188.706	166.572	184.823	250.732	172.446	179.769	210.839	202.251	184.823	196.72	156.498	174.853	192.577	0.0534826	0.289629	22.3863	8.05663	193.644	16.4601	0.0850022
10421361	Bmp1	bone morphogenetic protein 1	458.253	442.643	445.722	451.944	296.112	461.44	477.713	407.315	390.722	442.643	481.036	439.586	451.944	471.136	439.586	455.087	522.758	439.586	410.148	481.036	471.136	508.463	522.758	467.882	451.527	0.943085	1	25.0704	16.6282	452.216	15.7048	0.0347285
10476395	Bmp2	bone morphogenetic protein 2	59.3016	55.7152	65.7993	74.5429	56.1028	51.9842	58.4852	60.1295	65.7993	54.5686	49.8665	70.5219	64.8934	65.3448	62.6829	60.1295	74.028	56.1028	58.4852	59.7141	58.0812	76.1093	61.8199	58.0812	61.5954	0.961555	1	23.8275	15.7798	61.5923	0.450154	0.00730861
10523506	Bmp3	bone morphogenetic protein 3	100.427	89.2636	89.8845	66.7178	66.257	71.0124	79.3413	93.7015	101.829	119.428	128	136.239	110.661	116.162	97.6806	86.8227	93.0542	74.028	83.8652	111.43	120.259	146.018	166.572	128	103.194	2.83873e-12	1.11101e-09	24.8297	14.5934	104.065	27.2572	0.261924
10419261	Bmp4	bone morphogenetic protein 4	604.668	421.679	508.463	541.193	455.087	380.038	294.067	344.892	238.856	471.136	364.557	445.722	487.751	481.036	560.278	382.681	519.147	430.539	424.612	512	487.751	694.581	548.748	704.277	470.99	0.0136005	0.0968899	20.6518	2.12411	463.167	89.3399	0.192889
10587231	Bmp5	bone morphogenetic protein 5	44.0173	53.0765	49.18	56.493	87.4266	51.9842	49.18	53.8174	67.1819	58.4852	55.7152	49.18	50.2134	50.2134	49.18	51.2685	48.8403	55.3304	57.2816	47.5048	55.7152	47.8352	57.68	54.1917	54.208	0.940543	1	26	3.98794	53.9066	4.19982	0.0779092
10404686	Bmp6	bone morphogenetic protein 6	519.147	477.713	522.758	487.751	439.586	481.036	439.586	439.586	433.534	484.382	477.713	464.65	471.136	461.44	515.561	467.882	522.758	519.147	515.561	526.394	497.999	621.668	588.134	537.455	496.357	0.674522	1	22.6394	21.2112	495.76	15.1499	0.0305589
10516093	Bmp8a	bone morphogenetic protein 8a	72.5046	72.0037	60.9688	58.892	70.5219	73.5167	67.6492	68.1197	79.8932	69.0706	88.0347	74.028	75.5835	61.3929	82.1393	70.5219	66.7178	63.1189	67.1819	73.0089	82.1393	65.7993	75.0614	68.1197	71.0828	0.473614	1	26.5322	11.8327	71.4449	4.45168	0.0623092
10507817	Bmp8b	bone morphogenetic protein 8b	63.1189	49.8665	52.3457	54.1917	63.5579	53.8174	55.3304	49.5221	63.5579	56.493	66.7178	48.1679	56.8859	51.6251	63.5579	50.2134	54.5686	44.6318	63.5579	56.8859	61.3929	44.0173	54.9482	49.18	55.3397	0.975223	1	22.0539	16.9324	55.3035	0.552074	0.00998263
10418927	Bmpr1a	bone morphogenetic protein receptor, type 1A	1016.93	903.888	989.119	1074.91	786.88	989.119	955.426	982.286	837.532	1082.39	982.286	1082.39	1038.29	1234.75	1038.29	1009.9	1269.46	1038.29	910.175	1031.12	968.763	1209.34	1305.15	1176.27	1038.04	0.482362	1	24.0222	19.6496	1038.09	74.0677	0.0713498
10502451	Bmpr1b	bone morphogenetic protein receptor, type 1B	104.691	112.986	137.187	128	99.0442	142.025	133.436	116.162	136.239	140.07	148.056	136.239	119.428	183.546	139.102	138.141	142.025	135.298	128.89	141.044	148.056	172.446	164.279	139.102	136.896	0.987099	1	26.282	10.7596	137.119	4.18572	0.0305262
10346651	Bmpr2	bone morphogenetic protein receptor, type II (serine/threonine kinase)	1168.14	1097.5	1209.34	1226.22	1370.04	1082.39	1060.11	1097.5	968.763	1160.07	1067.48	1184.45	1112.82	1200.98	1038.29	1024	1060.11	1097.5	1089.92	1120.56	1160.07	1260.69	1226.22	1209.34	1137.19	0.208557	0.81675	21.3333	19.5647	1131.62	54.89	0.0485057
10513805	Brinp1	bone morphogenic protein/retinoic acid inducible neural specific 1	49.18	47.5048	48.8403	46.5271	52.3457	49.8665	46.5271	45.2548	58.4852	48.5029	51.6251	50.9143	44.6318	44.6318	66.257	50.9143	51.9842	51.6251	53.0765	51.9842	49.5221	42.2243	50.5626	48.8403	50.0762	0.982657	1	22	6.53629	50.2008	1.70593	0.0339821
10477475	Bpifa1	BPI fold containing family A, member 1	41.9326	23.5883	491.143	40.7859	29.8571	23.4254	23.4254	21.7057	25.9921	28.0514	31.125	24.9333	21.259	24.59	35.261	26.7228	78.7932	41.9326	25.4572	21.259	24.761	22.4711	22.3159	23.2636	48.9188	0.796555	1	25.7139	22.9288	48.2405	33.1274	0.686715
10477372	Bpifb2	BPI fold containing family B, member 2	60.1295	52.7098	53.0765	58.892	54.5686	49.8665	48.1679	56.493	67.6492	58.0812	61.3929	54.1917	54.5686	50.5626	66.257	54.9482	58.892	44.6318	57.2816	57.68	56.493	51.2685	53.4456	57.68	55.7887	0.940289	1	26.991	12.1811	56.0198	2.19106	0.0391121
10549679	Brsk1	BR serine/threonine kinase 1	72.0037	72.0037	80.4489	80.4489	64.8934	75.0614	74.028	70.0348	77.7085	67.6492	83.2859	73.0089	66.7178	77.1717	91.1392	76.6386	82.1393	73.0089	72.0037	77.7085	72.5046	83.2859	88.0347	83.8652	76.4497	0.745716	1	21.7447	1.85515	76.3559	3.40834	0.0446375
10398121	Bdkrb1	bradykinin receptor, beta 1	45.2548	44.6318	47.5048	44.6318	53.8174	38.5859	42.8137	49.18	51.6251	47.1766	41.6429	48.1679	47.8352	42.5179	53.0765	43.7133	49.8665	36.2523	47.5048	61.3929	48.1679	53.0765	52.3457	49.18	47.4984	0.995369	1	24.0753	13.9162	47.5011	1.17506	0.0247375
10398117	Bdkrb2	bradykinin receptor, beta 2	50.5626	44.9422	49.18	45.8866	50.2134	57.2816	44.9422	46.5271	53.8174	50.2134	46.2057	47.1766	53.4456	41.9326	61.3929	43.1115	49.5221	49.8665	54.5686	56.493	53.0765	45.2548	47.8352	50.5626	49.7505	0.980688	1	22.6741	7.98053	49.828	1.47368	0.0295752
10544219	Braf	Braf transforming gene	497.999	530.056	564.175	552.565	572.051	519.147	552.565	526.394	494.559	564.175	491.143	501.463	519.147	630.346	487.751	508.463	568.1	530.056	474.413	512	608.874	600.491	580.037	484.382	536.265	0.99633	1	24.4475	1.36344	536.22	3.29529	0.00614541
10427895	Basp1	brain abundant, membrane attached signal protein 1	159.786	150.123	157.586	171.255	146.018	140.07	154.343	149.086	146.018	143.013	151.167	145.009	152.219	128	153.277	146.018	137.187	146.018	160.898	154.343	156.498	128	131.599	143.013	147.939	0.992435	1	26	20.3294	147.957	0.777234	0.00525311
10520842	Bre	brain and reproductive organ-expressed protein	942.272	1120.56	1016.93	1097.5	982.286	1031.12	1031.12	1120.56	962.071	1060.11	935.763	1038.29	1074.91	982.286	891.444	1045.52	975.501	1105.13	1152.06	1067.48	1060.11	1038.29	1045.52	1067.48	1035.18	0.943133	1	26	1.92121	1032.73	30.2843	0.0293245
10470182	Bmyc	brain expressed myelocytomatosis oncogene	380.038	354.588	347.291	328.557	385.343	298.172	288.015	247.28	263.197	319.573	308.687	330.842	385.343	382.681	398.932	319.573	372.217	296.112	270.597	308.687	302.334	393.44	390.722	382.681	335.621	8.15879e-08	5.20865e-06	21.842	0.350734	332.682	53.5504	0.160966
[truncated: 15,301 more rows]

## Sheet: Cerebellum
CycID	Gene Symbol	Description	18	20	22	24	26	28	30	32	34	36	38	40	42	44	46	48	50	52	54	56	58	60	62	64	Average Signal	meta2d_pvalue	meta2d_BH.Q	meta2d_period	meta2d_phase	meta2d_Base	meta2d_AMP	meta2d_rAMP
[truncated: 14,760 more rows]

## Sheet: Hypothalamus
CycID	Gene Symbol	Description	18	20	22	24	26	28	30	32	34	36	38	40	42	44	46	48	50	52	54	56	58	60	62	64	Average Signal	ARS_pvalue	meta2d_pvalue	meta2d_BH.Q	meta2d_period	meta2d_phase	meta2d_Base	meta2d_AMP	meta2d_rAMP
[truncated: 16,024 more rows]

[truncated: 3 more sheets: Muscle, White Adipose, Brainstem]
