# Supplementary material for: Genome-wide correlation analysis to identify amplitude regulators of circadian transcriptome output
Source: Sci Rep. 2020 Dec 14;10:21839. doi: 10.1038/s41598-020-78851-9 (PMC7736363; doi:10.1038/s41598-020-78851-9)
Supplement: Supplementary file 4 — Supplementary Data 2. [file 41598_2020_78851_MOESM4_ESM.xlsx]

## Sheet: Liver
Transcript/RepeatID (cmd=analyzeRepeats.pl /home/evanlitt/Genomes/mouse_genome/Mus_musculus.GRCm38.95.gtf mm10 -count exons -tpm -condenseGenes -d /home/evanlitt/ZhangPairedEndTags/ZhangLiver22_tags/)	chr	start	end	strand	Length	Copies	Annotation/Divergence	22	28	34	40	46	52	58	64	Average TPM	meta2d_pvalue	meta2d_BH.Q	meta2d_period	meta2d_phase	meta2d_Base	meta2d_AMP	meta2d_rAMP
ENSMUST00000210569	7	45567935	45575157	-	954	1	0610005C13Rik|AI182092|-|7 B3|7|ncRNA	42.447	51.381	63.901	39.017	40.571	44.335	62.69	45.462	48.7255	0.0132125	0.0712855	27.253	4.41298	47.3372	12.0344	0.254226
ENSMUST00000007921	11	51685386	51688653	-	810	1	0610009B22Rik|-|-|11|11 B1.3|protein-coding	12.133	10.459	10.501	10.527	10.887	10.718	7.876	7.492	10.0741	0.292641	0.534207	26.7677	20.4102	10.1382	0.986554	0.0973102
ENSMUST00000025314	18	38250249	38262629	+	2379	1	0610009O20Rik|2700004E22Rik|Dele|Kiaa0141|-|18|18 B3|protein-coding	6.554	6.781	6.106	5.998	6.378	6.467	5.486	6.476	6.28075	0.107777	0.267392	23.8925	6.15422	6.28064	0.0235331	0.00374693
ENSMUST00000093267	11	23573903	23629027	-	3609	1	0610010F05Rik|Kiaa1841|mKIAA1841|-|11|11 A3.2|protein-coding	2.389	1.919	3.016	2.32	2.24	2.445	2.482	1.734	2.31813	0.137346	0.317488	19.4099	16.206	2.36617	0.435735	0.184152
ENSMUST00000108576	11	70235404	70237804	-	565	1	0610010K14Rik|1110020A23Rik|AL033328|AU045833|Bap18|-|11|11 B3|protein-coding	6.854	7.298	5.403	5.723	7.047	5.299	4.961	7.024	6.20112	0.141247	0.323043	20.5561	6.52857	6.17973	1.03102	0.166839
ENSMUST00000202722	16	31947050	31948494	-	1444	1	0610012G03Rik|AI839730|-|16|16 B2|ncRNA	3.781	4.433	3.849	3.579	2.993	3.028	3.849	3.448	3.62	0.583532	0.842135	27.3333	3.05254	3.55877	0.46291	0.130076
ENSMUST00000077783	6	72347334	72353148	+	4598	1	0610030E20Rik|1500031N04Rik|2810411C16Rik|AI461894|-|6 C1|6|protein-coding	5.722	6.167	3.61	3.499	5.258	5.659	3.497	3.678	4.63625	0.0234944	0.098922	23.5563	3.20782	4.64675	1.37016	0.294865
ENSMUST00000185122	3	138210716	138239663	-	820	1	0610031O16Rik|-|-|3|3 G3|ncRNA	8.457	10.405	9.885	9.723	11.539	14.023	11.927	9.961	10.74	0.290778	0.53191	20.6175	9.95587	10.9013	1.49182	0.136848
ENSMUST00000106727	4	107889863	107897118	+	909	1	0610037L13Rik|1110008H16Rik|-|4|4 C7|protein-coding	6.168	6.434	6.115	6.651	6.232	4.916	5.883	5.994	6.04913	0.703739	0.942602	20.6667	13.7783	6.02022	0.251328	0.0417473
ENSMUST00000076667	2	163644850	163645800	+	950	1	0610039K10Rik|-|-|2|2 H3|ncRNA	1.991	2.352	2.848	4.22	3.417	4.342	2.568	3.265	3.12538	0.997713	1	27.3333	17.6153	3.18737	0.504825	0.158383
ENSMUST00000160231	5	143329247	143332704	+	498	1	0610040B10Rik|-|-|5|5 G2|ncRNA	0.927	1.23	0.613	0.489	1.2	1.153	1.248	0.751	0.951375	0.254823	0.486614	27.3333	26.7105	0.912442	0.346942	0.346942
ENSMUST00000137478	6	108577039	108660934	-	1721	1	0610040F04Rik|-|-|6|6 E1-E2|ncRNA	0.595	0.516	1.327	1.124	1.01	1.001	1.111	0.92	0.9505	0.723319	0.958017	25.3435	11.5851	0.951237	0.186386	0.186386
ENSMUST00000081747	5	63812363	63899625	+	2001	1	0610040J01Rik|AI662686|-|5|5 C3.1|protein-coding	5.907	6.756	7.313	7.054	4.986	6.537	8.72	7.258	6.81637	0.0077144	0.0521734	24.2289	10.5699	6.8093	1.2683	0.18626
ENSMUST00000123107	4	101353783	101399181	+	607	1	0610043K17Rik|-|-|4|4 C6|ncRNA	0.964	1.08	0.954	1.18	1.212	1.339	1.488	0.681	1.11225	0.942239	1	22.7919	9.08587	1.12037	0.146565	0.130819
ENSMUST00000181316	18	11049931	11052567	-	721	1	1010001N08Rik|Gata6as|-|18|18 A1|ncRNA	0.546	1.208	0.511	0.471	0.625	0.845	0.699	0.53	0.679375	0.098871	0.251317	23.9863	4.57612	0.67951	0.264452	0.264452
ENSMUST00000168012	12	3403878	3427011	-	3564	1	1110002L01Rik|-|-|12|12 A1.1|ncRNA	1.257	0.883	1.456	1.199	1.115	1.286	1.185	1.125	1.18825	0.0437468	0.145832	20.6667	0.878867	1.19457	0.0485056	0.040605
ENSMUST00000023694	16	90925809	90935114	-	1417	1	1110004E09Rik|-|-|16|16 C3.3|protein-coding	3.289	3.799	3.611	3.428	3.271	3.335	3.468	3.379	3.4475	0.145854	0.329372	28.1415	3.23434	3.41962	0.202948	0.0593481
ENSMUST00000106608	7	116093336	116104831	+	918	1	1110004F10Rik|Smacp|Smap|sid2057|sid2057p|-|7|7 F1|protein-coding	11.883	11.982	10.676	10.881	12.121	12.892	11.484	9.253	11.3965	0.0346993	0.126876	26.7677	25.1917	11.3226	1.24734	0.110164
ENSMUST00000029165	2	156863128	156873563	+	1038	1	1110008F13Rik|AI316789|-|2|2 H1|protein-coding	36.973	36.552	42.017	36.969	33.7	37.863	42.264	33.063	37.4251	0.0242501	0.100792	21.8597	12.5167	37.737	4.16453	0.110357
ENSMUST00000021411	12	55302637	55382496	+	3109	1	1110008L16Rik|Kiaa0391|Mrpp3|mKIAA0391|-|12|12 C1|protein-coding	1.955	1.77	1.612	1.776	1.863	2.122	1.694	1.919	1.83887	0.461943	0.724245	24.7677	22.5963	1.84171	0.180545	0.0980313
ENSMUST00000048792	2	32379101	32381938	-	677	1	1110008P14Rik|C79326|-|2|2 B|protein-coding	5.488	6.32	6.562	7.033	7.973	5.296	5.733	7.072	6.43463	0.438956	0.700579	27.3333	13.2666	6.54369	0.940058	0.143659
ENSMUST00000053981	X	70385877	70389417	+	1089	1	1110012L19Rik|-|-|X|X A7.2|protein-coding	4.879	5.165	5.036	4.589	4.644	4.931	4.35	3.937	4.69137	0.0170483	0.0819748	22.7397	7.51709	4.70736	0.297375	0.0631725
ENSMUST00000181225	6	13871569	13896422	+	1494	1	1110019D14Rik|-|-|6|6 A1|ncRNA	0.972	0.629	0.592	1.043	0.825	0.839	0.808	0.783	0.811375	0.565498	0.824444	25.5774	12.894	0.812289	0.0293861	0.0293861
ENSMUST00000181147	17	84954967	84957710	-	850	1	1110020A21Rik|2600015P10Rik|-|17|17 E4|ncRNA	1.801	1.411	0.842	1.025	1.46	1.257	0.855	0.983	1.20425	0.00810482	0.0536664	24.0819	23.3983	1.20481	0.379572	0.315046
ENSMUST00000176238	9	50763857	50768160	-	685	1	1110032A03Rik|4930500N06Rik|c11orf1|-|9|9 A5.3|protein-coding	18.358	16.926	15.691	17.933	17.774	18.012	22.306	21.736	18.592	0.00503037	0.0411307	23.781	23.3235	18.5917	0.0714443	0.00384282
ENSMUST00000061891	2	132686931	132751055	+	1071	1	1110034G24Rik|-|-|2 F2|2|protein-coding	1.629	1.837	2.565	1.241	1.245	1.245	1.029	1.151	1.49275	0.835761	1	24.6667	12.9619	1.49398	0.200334	0.134094
ENSMUST00000172501	17	34950243	34952468	-	570	1	1110038B12Rik|0610009C20Rik|0910001G04Rik|-|17|17 B1|ncRNA	5.965	6.901	7.277	4.512	5.711	7.375	4.732	3.991	5.808	0.00322114	0.0323893	22.0867	8.60198	5.91334	1.31068	0.221648
ENSMUST00000071792	15	76948506	76950729	+	1034	1	1110038F14Rik|-|-|15|15 D3|protein-coding	1.96	2.353	2.179	1.806	2.134	1.811	2.177	2.485	2.11313	0.962421	1	23.3333	16.2036	2.11302	0.00549475	0.00260042
ENSMUST00000064652	2	91275068	91444622	-	2879	1	1110051M20Rik|AI586322|-|2|2 E1|protein-coding	9.678	10.583	9.953	8.554	9.119	8.553	6.195	6.849	8.6855	0.000430384	0.0147616	22.4718	6.17058	8.71433	0.644145	0.0739179
ENSMUST00000038830	19	21597312	21652976	-	1607	1	1110059E24Rik|-|-|19|19 B|protein-coding	5.268	5.481	7.808	5.65	5.785	5.413	5.312	4.058	5.59687	0.49827	0.758243	23.3872	14.5335	5.59486	0.347458	0.0621032
ENSMUST00000035154	9	122945089	122951000	-	3356	1	1110059G10Rik|-|-|9|9 F4|protein-coding	1.751	1.486	2.055	1.236	1.718	1.576	1.639	1.249	1.58875	0.917749	1	19.6948	11.2261	1.60264	0.122372	0.0763564
ENSMUST00000163946	4	124849485	124850730	-	757	1	1110065P20Rik|C530005M16Rik|-|4|4 D2.2|protein-coding	6.484	5.538	5.59	6.622	4.592	4.235	4.105	4.886	5.2565	0.366886	0.623116	21.9926	12.6304	5.24859	0.120385	0.0229366
ENSMUST00000113028	9	94517864	94538081	-	3945	1	1190002N15Rik|GoPro49|HASF|-|9|9 E3.3|protein-coding	5.379	5.307	8.787	7.613	5.259	6.224	8.121	7.137	6.72838	0.00188512	0.0259979	22.8601	13.2888	6.75849	1.8682	0.276423
ENSMUST00000123927	8	120608602	120634492	-	837	1	1190005I06Rik|-|-|8|8 E1|protein-coding	1.587	2.278	2.39	1.561	1.263	2.153	1.415	1.197	1.7305	0.0464905	0.151863	24.1546	10.6237	1.72936	0.296433	0.171412
ENSMUST00000183363	10	82620026	82623190	-	401	1	1190007I07Rik|-|-|10|10 C1|protein-coding	4.127	4.883	4.935	4.234	3.738	4.911	4.211	3.828	4.35838	0.0232753	0.0984883	22.5233	10.0188	4.39284	0.524499	0.119399
ENSMUST00000181960	16	21794362	21809040	+	569	1	1300002E11Rik|1500026P21Rik|-|16|16 B1|ncRNA	2.176	2.85	2.387	2.919	2.893	2.111	2.556	3.523	2.67688	0.52437	0.783801	27.0985	13.2293	2.71362	0.351567	0.129556
ENSMUST00000035163	9	103250521	103288297	-	2251	1	1300017J02Rik|Ica|mICA|-|9|9 F1|protein-coding	120.97	121.009	121.273	123.87	125.476	122.032	101.284	98.376	116.786	0.878446	1	26.5915	13.0428	116.768	0.237064	0.00203021
ENSMUST00000135091	2	127791388	127792488	-	797	1	1500011K16Rik|-|-|2|2 F1|ncRNA	3.983	4.395	3.738	3.825	3.542	3.092	2.575	2.245	3.42437	0.995472	1	23.9053	2.95483	3.42456	0.0953495	0.0278428
ENSMUST00000041882	10	80172944	80175146	+	673	1	1600002K03Rik|-|-|10|10 C1|protein-coding	1.288	1.128	1.674	1.437	1.038	0.853	0.767	1.135	1.165	0.627065	0.879233	27.3333	8.98988	1.16637	0.280345	0.240356
ENSMUST00000174004	17	14943269	14944986	+	1463	1	1600012H06Rik|-|-|17|17 A2|protein-coding	6.179	6.781	6.296	6.282	6.524	7.424	6.887	5.741	6.51425	0.0551766	0.169345	23.8575	5.48968	6.51771	0.582612	0.0893891
ENSMUST00000204047	6	86527319	86564449	+	585	1	1600020E01Rik|-|-|6|6 D1|ncRNA	4.137	3.362	4.409	3.798	3.49	3.246	2.546	3.752	3.5925	0.899071	1	23.3333	8.45477	3.58528	0.235463	0.0656748
ENSMUST00000061885	17	47412734	47437375	-	1615	1	1700001C19Rik|-|-|17|17 C|protein-coding	2.44	4.575	3.394	2.223	2.465	3.226	3.376	3.619	3.16475	0.044673	0.147939	28.5741	1.9348	3.01982	0.911454	0.301824
ENSMUST00000153431	11	59725917	59740154	-	1100	1	1700007J10Rik|4930573L17Rik|-|11|11 B1.3|ncRNA	1.351	1.529	1.522	0.973	1.053	1.461	1.461	1.179	1.31612	0.00205867	0.0271186	27.7183	1.02879	1.27229	0.296533	0.233069
ENSMUST00000180923	16	33379855	33380727	-	734	1	1700007L15Rik|linc-Iqcg|linc1609|-|16|16 B3|ncRNA	0.521	0.729	0.43	0.553	0.789	0.566	0.527	0.444	0.569875	0.576847	0.834083	25.3435	0.108904	0.567825	0.0959217	0.0959217
ENSMUST00000124388	10	127667123	127668851	+	692	1	1700012D01Rik|-|-|10|10 D3|ncRNA	1.204	1.409	1.613	1.195	1.342	0.868	1.22	1	1.23138	0.958627	1	27.3333	4.94535	1.2173	0.132524	0.108867
ENSMUST00000034846	9	57253117	57262612	-	4147	1	1700017B05Rik|AA682102|D9Ertd278e|-|9 B|9 30.89 cM|protein-coding	1.708	0.895	1.208	1.486	1.692	0.89	0.922	1.502	1.28788	0.00657387	0.0475986	24.3536	18.9122	1.29505	0.441561	0.34096
ENSMUST00000201350	6	126822377	126825177	+	395	1	1700018A23Rik|Gm42574|-|6|6 F3|ncRNA	5.729	8.168	6.956	6.485	6.099	5.299	5.492	7.047	6.40937	0.857684	1	28.6171	4.57394	6.33215	0.809317	0.127811
ENSMUST00000147425	2	119594297	119600746	+	1376	1	1700020I14Rik|1190006L01Rik|4933437I03Rik|AI451541|AI585852|AW538376|AW558897|Cyrano|-|2|2 E5|ncRNA	3.674	5.21	4.529	2.286	2.105	2.978	2.983	1.821	3.19825	0.02081	0.092237	27.3129	2.7915	3.04061	1.18089	0.388373
ENSMUST00000147196	10	43525133	43540968	-	853	1	1700021F05Rik|-|-|10|10 B2|protein-coding	8.117	9.628	8.7	8.343	8.969	10.188	12.758	10.63	9.66662	0.313367	0.559758	25.8566	5.68663	9.58618	1.04962	0.109493
ENSMUST00000202024	5	151368718	151414083	+	917	1	1700028E10Rik|A630054D14|Gm6561|-|5 G3|5|ncRNA	0.859	0.762	0.448	0.692	0.501	0.578	0.371	0.425	0.5795	0.807887	1	26.1733	22.6812	0.580626	0.07241	0.07241
ENSMUST00000064853	8	72443880	72461001	+	2872	1	1700030K09Rik|-|-|8|8 B3.3|protein-coding	1.152	1.186	1.125	1.002	1.14	1.058	0.968	0.98	1.07637	0.252741	0.484127	22.8324	3.35208	1.07665	0.0606331	0.0563164
ENSMUST00000115859	16	3904303	3908689	-	2587	1	1700037C18Rik|2810022L20Rik|-|16|16 A1|protein-coding	3.225	2.881	3.886	3.927	3.274	2.386	4.846	3.812	3.52963	0.104596	0.261961	22.7841	16.2989	3.50904	0.782024	0.22286
ENSMUST00000103188	2	131146325	131160020	-	1230	1	1700037H04Rik|-|-|2|2 F1|protein-coding	0.842	1.445	0.705	0.618	1.032	0.991	0.477	0.601	0.838875	0.00690527	0.0487309	22.1763	4.89871	0.845039	0.376792	0.376792
ENSMUST00000042734	1	57377620	57385423	+	3005	1	1700066M21Rik|AI428479|-|1|1 C1.3|protein-coding	6.077	6.784	5.724	6.277	6.286	6.107	5.655	4.449	5.91988	0.744915	0.973922	24.1733	1.78765	5.91896	0.406818	0.0687312
ENSMUST00000181757	18	38238405	38250565	-	1170	1	1700086O06Rik|-|-|18|18 B3|ncRNA	0.751	0.641	0.702	0.801	0.896	1.019	0.511	0.931	0.7815	0.645429	0.894665	28.5315	17.2671	0.80197	0.146541	0.146541
ENSMUST00000227408	14	30770681	30778004	-	205	1	1700087M22Rik|-|-|14|14 B|ncRNA	0.494	1.473	1.027	0.936	0.628	1.206	0.915	1.28	0.994875	0.73819	0.969447	28.6604	3.57668	0.961932	0.266212	0.266212
ENSMUST00000169604	15	79134661	79141253	-	1236	1	1700088E04Rik|ESTJ0827E04|-|15 E1|15 37.7 cM|protein-coding	1.284	1.361	1.533	1.147	1.488	1.736	0.987	1.255	1.34888	0.0908148	0.237761	19.5972	10.5503	1.37043	0.256862	0.187431
ENSMUST00000029551	3	90062796	90068347	+	3090	1	1700094D03Rik|-|-|3|3 F1|protein-coding	0.9	0.765	0.927	0.657	0.827	0.869	0.74	0.646	0.791375	0.812125	1	26.2667	1.54492	0.78633	0.0583371	0.0583371
ENSMUST00000188465	5	25530013	25531466	+	1453	1	1700096K18Rik|-|-|5|5 B1|ncRNA	0.674	0.813	0.471	0.244	0.468	0.425	0.662	0.493	0.53125	0.6823	0.924554	27.3333	1.86704	0.507697	0.172968	0.172968
ENSMUST00000181594	6	129532094	129533284	-	893	1	1700101I11Rik|-|-|6|6 F3|ncRNA	3.177	5.97	3.631	3.158	3.965	11.561	5.24	3.189	4.98637	0.0757154	0.209939	23.6383	6.00905	5.03216	2.97392	0.590984
ENSMUST00000008451	5	3571673	3584356	+	762	1	1700109H08Rik|-|-|5|5 A1|protein-coding	0.621	0.521	0.677	0.717	0.555	0.823	0.6	0.365	0.609875	0.437737	0.699373	20.6667	5.50391	0.615254	0.10197	0.10197
ENSMUST00000181837	3	88171556	88177785	-	982	1	1700113A16Rik|2210408E11Rik|AA408983|-|3|3 F1|ncRNA	3.061	2.284	1.672	2.849	3.221	1.961	2.03	2.689	2.47087	0.000842823	0.0188236	23.4092	21.7202	2.45451	0.710773	0.289579
ENSMUST00000038539	14	54686216	54690741	+	1840	1	1700123O20Rik|MNCb-2990|-|14|14 C2|protein-coding	6.498	5.195	6.288	6.736	6.617	6.533	6.061	6.527	6.30688	0.112132	0.27457	28.0092	15.8629	6.39109	0.546808	0.0855579
ENSMUST00000186647	19	8888899	8890746	+	779	1	1810009A15Rik|-|-|19|19 A|protein-coding	9.076	6.766	7.203	11.666	9.137	6.553	8.641	15.05	9.2615	0.000700452	0.0173292	23.353	18.4066	9.17498	3.05553	0.333029
ENSMUST00000106767	11	107028223	107030443	+	1095	1	1810010H24Rik|-|-|11|11 E1|protein-coding	0.946	1.631	1.298	1.18	0.907	1.395	1.178	0.966	1.18762	0.203087	0.416746	25.6781	6.7396	1.17267	0.235837	0.201111
ENSMUST00000023150	16	8830100	8858922	+	4065	1	1810013L24Rik|1110017P05Rik|3010002C02Rik|AA792997|AW124177|Gm19906|R74903|-|16|16 A1|protein-coding	3.933	5.484	5.179	3.409	3.617	5.762	4.688	2.504	4.322	2.09718e-05	0.00544558	23.4092	6.88912	4.35888	1.39677	0.320441
ENSMUST00000218095	10	86685525	86689954	+	1617	1	1810014B01Rik|-|-|10 C1|10|pseudo	0.745	0.875	0.495	0.429	0.472	0.721	0.674	0.502	0.614125	0.0910348	0.237984	27.3333	0.55273	0.589404	0.191981	0.191981
ENSMUST00000150364	15	89071198	89075852	-	645	1	1810021B22Rik|-|-|15|15 E3|ncRNA	0.576	1.003	1.191	0.675	0.656	0.644	0.527	0.789	0.757625	0.860847	1	27.5473	4.85122	0.735985	0.201762	0.201762
ENSMUST00000185384	3	14606284	14611285	-	428	1	1810022K09Rik|AI746582|AL023036|-|3|3 A1|protein-coding	22.7	21.506	22.407	24.476	23.14	26.743	27.043	21.018	23.6291	0.902304	1	25.2701	16.7641	23.5644	1.16479	0.0494302
ENSMUST00000184587	7	73539203	73558395	-	5729	1	1810026B05Rik|-|-|7|7 D1|ncRNA	0.945	0.775	0.827	0.633	0.835	0.76	0.647	0.551	0.746625	0.663479	0.910378	26.5602	24.8042	0.743573	0.0704367	0.0704367
ENSMUST00000060108	X	12654879	12673668	-	2686	1	1810030O07Rik|-|-|X|X A1.1|protein-coding	1.4	1.583	1.282	1.069	1.363	1.453	1.052	1.093	1.28687	0.00177589	0.0252837	22.6023	5.60782	1.2946	0.21375	0.165109
ENSMUST00000139934	11	116671660	116675798	+	854	1	1810032O08Rik|-|-|11|11 E2|ncRNA	0.83	1.061	0.888	0.562	0.651	0.838	0.33	0.531	0.711375	0.116438	0.282316	24.1053	6.48727	0.710871	0.103928	0.103928
ENSMUST00000181403	13	64248700	64268148	+	1800	1	1810034E14Rik|-|-|13|13 B3|ncRNA	1.951	2.262	1.988	2.17	1.773	1.899	1.994	2.002	2.00487	0.954296	1	27.3333	5.96885	1.99439	0.125719	0.063036
ENSMUST00000106429	3	122924203	122926184	+	1157	1	1810037I17Rik|5730414I01Rik|Aln|-|3|3 G1|protein-coding	5.692	6.025	6.715	5.653	5.373	6.046	5.757	6.201	5.93275	0.37346	0.63053	27.3333	5.91921	5.89691	0.423673	0.0718466
ENSMUST00000105397	10	77978524	77985434	+	1805	1	1810043G02Rik|AV026620|D10Jhu13e|-|10 C1|10 39.72 cM|protein-coding	1.054	1.137	0.997	0.748	0.841	0.939	0.793	0.683	0.899	0.0386628	0.134432	24.3986	3.62498	0.897326	0.120847	0.120847
ENSMUST00000186472	6	91440987	91441755	+	483	1	1810044D09Rik|-|-|6|6 D1|ncRNA	1.305	2.215	1.809	1.253	1.561	1.883	1.117	0.856	1.49988	0.00212519	0.0274091	22.2002	8.06867	1.53339	0.461034	0.300662
ENSMUST00000039959	9	51289686	51328917	-	1309	1	1810046K07Rik|-|-|9|9 A5.3|protein-coding	0.447	1.193	0.314	0.389	0.59	0.891	0.134	0.437	0.549375	0.0320779	0.120509	22.033	5.43478	0.559582	0.414892	0.414892
ENSMUST00000039048	19	3708333	3717881	+	1875	1	1810055G02Rik|AI256204|-|19|19 A|protein-coding	5.704	3.446	11.728	5.201	4.345	5.2	10.939	5.493	6.507	0.183957	0.387425	22.2255	14.4709	6.56809	3.63527	0.553474
ENSMUST00000136110	6	35252732	35262022	+	1227	1	1810058I24Rik|AI414869|AI848234|-|6|6 B1|ncRNA	10.45	15.369	24.529	14.037	10.245	15.209	21.867	14.559	15.7831	0.00244066	0.0291006	23.6417	10.211	15.8667	6.63488	0.418165
ENSMUST00000188595	9	22206781	22213860	-	2304	1	1810064F22Rik|-|-|9|9 A3|ncRNA	1.358	1.588	1.202	1.083	1.074	1.319	1.252	0.891	1.22087	0.0503799	0.159872	26.9116	1.10499	1.19573	0.220097	0.184069
ENSMUST00000152790	11	57795499	57801417	-	707	1	2010001A14Rik|-|-|11|11 B1.3|ncRNA	1.178	1.745	1.191	1.128	1.327	1.399	0.995	1.417	1.2975	0.0833911	0.224501	19.4328	8.40114	1.28985	0.266727	0.206789
ENSMUST00000048482	19	4496790	4498583	-	1162	1	2010003K11Rik|-|-|19|19 A|protein-coding	2.819	2.249	2.464	1.83	2.303	3.215	1.191	2.355	2.30325	0.614016	0.867754	21.5742	0.272805	2.30537	0.0201999	0.00876208
ENSMUST00000021719	12	111961375	111966977	-	359	1	2010107E04Rik|9430003J03Rik|AU043134|AV124504|Mp68|-|12|12 F1|protein-coding	88.808	82.279	95.886	86.943	84.503	69.006	68.335	59.02	79.3475	0.989042	1	25.3333	13.7177	79.4961	4.44749	0.055946
ENSMUST00000220863	13	63015493	63302877	+	3218	1	2010111I01Rik|2300006M17Rik|AP-O|AW742919|Aopep|ApO|mir-23b|mir-24-1|mir-27b|-|13|13 B3|protein-coding	1.896	2.024	2.761	2.143	1.837	1.545	2.194	1.451	1.98137	0.404234	0.665056	25.0786	11.0321	1.9783	0.406343	0.2054
ENSMUST00000177714	9	124291804	124312696	-	2616	1	2010315B03Rik|BC029716|-|9|9 F4|protein-coding	4.476	4.801	4.555	4.749	5.076	4.389	3.698	2.679	4.30288	0.962509	1	24.4875	9.35885	4.30533	0.15603	0.0362412
ENSMUST00000032808	7	29246561	29248466	-	1459	1	2200002D01Rik|2010005J02Rik|H2RSP|IMUP|IMUP-1|IMUP-2|-|7|7 B1|protein-coding	3.11	2.814	2.388	2.98	2.893	2.167	2.668	2.36	2.6725	0.751159	0.976977	19.4558	2.01891	2.63767	0.294155	0.111521
ENSMUST00000022032	13	58379817	58385225	-	3044	1	2210016F16Rik|-|-|13|13 B1|protein-coding	4.12	4.512	3.967	3.162	3.45	3.508	3.352	3.465	3.692	0.641313	0.891336	24.4087	3.06475	3.68918	0.228807	0.0620212
ENSMUST00000031538	5	114942158	114949783	+	2596	1	2210016L21Rik|-|-|5|5 F|protein-coding	3.313	3.851	3.321	3.276	3.202	2.831	3.045	3.94	3.34737	0.845526	1	19.5258	7.98803	3.33571	0.289106	0.0866698
ENSMUST00000222490	12	73548478	73551986	+	1037	1	2210039B01Rik|-|-|12|12 C3|ncRNA	0.717	1.223	0.893	0.918	0.736	1.158	0.927	0.882	0.93175	0.460449	0.722547	25.5563	6.85501	0.923799	0.133437	0.133437
ENSMUST00000151076	6	31220441	31337373	+	528	1	2210408F21Rik|-|-|6|6 A3.3|ncRNA	4.755	5.032	6.3	3.314	3.901	4.516	5.33	3.615	4.59537	0.221228	0.441037	26.6181	4.33765	4.48025	1.08178	0.241455
ENSMUST00000150265	5	148741840	148743139	+	547	1	2210417A02Rik|AV081004|-|5|5 G3|ncRNA	0.412	0.946	1.366	0.756	0.504	0.888	0.836	0.611	0.789875	0.00870701	0.0551327	22.2848	11.2006	0.814377	0.351986	0.351986
ENSMUST00000168665	9	63394447	63399241	-	592	1	2300009A05Rik|-|-|9|9 C|protein-coding	4.602	4.882	4.854	4.103	3.79	3.327	4.972	4.487	4.37713	0.300601	0.544317	27.3333	2.24617	4.31616	0.448235	0.103851
ENSMUST00000180379	6	129232683	129238482	-	514	1	2310001H17Rik|AI646108|-|6|6 F3|ncRNA	7.272	9.802	7.803	6.664	8.069	5.739	3.856	3.961	6.64575	0.891924	1	23.11	4.76541	6.66516	0.835386	0.125336
ENSMUST00000112025	1	138851983	138856852	-	560	1	2310009B15Rik|-|-|1|1 E4|protein-coding	1.628	1.725	1.936	1.226	1.117	1.672	0.9	1.548	1.469	0.946819	1	20.6667	7.46097	1.47336	0.171228	0.116216
ENSMUST00000209164	7	90124831	90129984	-	427	1	2310010J17Rik|-|-|7|7 D3|ncRNA	3.348	3.818	3.353	2.438	2.735	2.978	1.922	2.049	2.83013	0.21179	0.427954	24.9942	3.62938	2.81664	0.335242	0.119022
ENSMUST00000020341	10	80318254	80320537	-	1646	1	2310011J03Rik|AI452186|AW545358|-|10|10 C1|protein-coding	2.749	3.433	3.102	2.57	2.721	3.058	1.881	2.551	2.75813	0.738699	0.969702	24.8562	4.63351	2.75145	0.177622	0.0645559
ENSMUST00000187960	7	27553286	27582099	+	1968	1	2310022A10Rik|-|-|7|7 A3|protein-coding	0.921	0.868	0.659	0.799	0.754	0.705	0.612	0.73	0.756	0.142319	0.32409	22.6333	1.1935	0.753035	0.0826917	0.0826917
ENSMUST00000034464	8	124635756	124663369	-	3300	1	2310022B05Rik|-|-|8|8 E2|protein-coding	1.965	2.763	2.434	2.163	1.549	2.253	1.994	1.909	2.12875	0.366077	0.622342	26.8332	5.43409	2.09358	0.364906	0.174297
ENSMUST00000034564	9	50739691	50746536	-	1250	1	2310030G06Rik|2610024D04Rik|AV017521|-|9|9 A5.3|protein-coding	6.16	6.28	6.72	5.817	5.231	7.03	6.623	6.376	6.27962	0.279193	0.517438	25.2763	6.26962	6.24756	0.583051	0.0933246
ENSMUST00000020719	11	59208321	59210738	+	1272	1	2310033P09Rik|Mmtag2|-|11|11 B1.3|protein-coding	1.708	1.784	1.324	1.381	1.229	2.034	1.503	1.432	1.54938	0.450673	0.712498	27.2144	26.6792	1.51846	0.288437	0.189954
ENSMUST00000086721	1	105663913	105755191	+	5357	1	2310035C23Rik|6430401N10|Kiaa1468|Relch|mKIAA1468|-|1 E2.1|1|protein-coding	2.034	2.428	1.69	1.304	1.955	1.851	1.359	1.146	1.72087	0.0133154	0.0716485	22.916	4.89221	1.73163	0.41389	0.239017
ENSMUST00000071430	17	46772635	46773396	+	761	1	2310039H08Rik|-|-|17|17 C|protein-coding	13.211	14.522	14.483	12.194	11.649	11.292	13.838	11.883	12.884	0.165823	0.36141	28.3243	2.48223	12.6674	1.44212	0.113845
ENSMUST00000188135	6	86483376	86488204	-	524	1	2310040G24Rik|-|-|6|6 D1|ncRNA	1.611	1.58	1.732	1.381	1.264	0.876	0.881	1.051	1.297	0.89925	1	25.4957	7.62665	1.29339	0.0709599	0.0548633
ENSMUST00000148482	17	35892677	35897120	-	1182	1	2310061I04Rik|-|-|17|17 B1|protein-coding	8.448	9.057	8.959	8.413	7.679	7.771	9.486	10.511	8.7905	0.431307	0.693188	27.3333	2.66572	8.71302	0.575436	0.0660433
ENSMUST00000084937	7	44246787	44252315	+	2079	1	2410002F23Rik|-|-|7|7 B3|protein-coding	2.09	2.569	2.569	1.886	2.349	2.659	2.172	2.529	2.35288	0.312787	0.5591	20.6667	18.1666	2.36556	0.315843	0.133517
ENSMUST00000039571	3	145938014	145944829	+	1542	1	2410004B18Rik|4930572C24Rik|-|3|3 H2|protein-coding	1.263	1.214	1.686	1.307	1.36	1.226	1.049	0.928	1.25413	0.910848	1	23.7197	13.6974	1.25405	0.0647522	0.0516345
ENSMUST00000131787	11	62602877	62604807	+	453	1	2410006H16Rik|-|-|11|11 B2|ncRNA	4.846	7.008	7.111	4.319	5.034	10.489	5.876	4.741	6.178	0.00304272	0.0317936	22.1173	9.24832	6.36389	2.22597	0.349781
ENSMUST00000052832	17	56607452	56609771	-	748	1	2410015M20Rik|Mic13|QIL1|sr104|-|17|17 D|protein-coding	37.641	33.919	37.084	37.445	34.914	31.254	27.906	33.813	34.247	0.16902	0.365157	25.8662	14.7989	34.4653	3.14876	0.0913602
ENSMUST00000049138	5	118245227	118266093	+	5640	1	2410131K14Rik|-|-|5|5 F|protein-coding	0.886	0.586	0.685	0.864	0.758	0.528	0.688	0.668	0.707875	0.0680303	0.194868	22.1423	19.2775	0.697585	0.136573	0.136573
ENSMUST00000210752	8	57505815	57506731	+	295	1	2500002B13Rik|-|-|8|8 B2|ncRNA	0.763	0.526	0.928	0.951	0.717	0.958	0.954	0.674	0.808875	0.547364	0.807287	20.6667	2.09792	0.82265	0.103572	0.103572
ENSMUST00000055413	16	18836578	18840160	+	1276	1	2510002D24Rik|2410043I01Rik|AA163535|AA409624|DXMgi27|-|16|16 A3|protein-coding	5.205	6.267	4.323	3.68	3.928	5.537	3.428	2.662	4.37875	0.0233454	0.0986485	23.9448	3.88459	4.38071	1.15136	0.262824
ENSMUST00000053336	16	21649045	21694665	-	5161	1	2510009E07Rik|AI194952|-|16|16 B1|protein-coding	0.921	0.782	0.842	1.053	0.991	0.806	0.895	1.196	0.93575	0.000369901	0.0139141	24.0819	17.8015	0.936323	0.157784	0.157784
ENSMUST00000103232	4	147940895	147947314	+	2726	1	2510039O18Rik|Kiaa2013|-|4|4 E2|protein-coding	3.874	4.013	4.418	3.068	3.529	3.71	3.226	3.382	3.6525	0.809723	1	24.6667	6.81715	3.64465	0.262739	0.0720888
ENSMUST00000120722	X	107782751	107816334	-	5827	1	2610002M06Rik|8430408J07Rik|AI876413|Chmp1b2|-|X|X D|protein-coding	1.886	2.388	1.967	1.911	1.674	1.992	1.986	1.705	1.93862	0.127271	0.30105	26.9537	2.76341	1.91007	0.231684	0.121296
ENSMUST00000039271	10	79064374	79097600	-	4218	1	2610008E11Rik|-|-|10|10 C1|protein-coding	1.401	1.43	0.883	0.945	1.33	1.158	1.084	1.013	1.1555	0.189686	0.396487	25.9053	24.8519	1.15017	0.208123	0.18095
ENSMUST00000163475	7	41599261	41628533	+	3993	1	2610021A01Rik|-|-|7|7 B3|unknown	1.85	1.251	1.756	1.901	1.686	1.411	1.994	1.659	1.6885	0.0397078	0.136859	21.581	18.6176	1.66864	0.274427	0.164461
ENSMUST00000190157	8	129216354	129234046	-	1767	1	2610044O15Rik8|2610044O15Rik|-|8 E2|8|protein-coding	0.86	1.181	0.876	1.078	1.067	1.07	1.128	0.738	0.99975	0.904996	1	23.9926	5.81082	0.999784	0.104689	0.104689
ENSMUST00000115480	1	9560832	9631092	-	1237	1	2610203C22Rik|2310007M24Rik|-|1|1 A2|ncRNA	1.766	1.827	1.651	1.582	1.881	1.692	1.45	1.312	1.64512	0.220023	0.439733	23.9053	1.29976	1.64515	0.160274	0.0974221
ENSMUST00000129059	7	84689640	84776549	+	1708	1	2610206C17Rik|-|-|7|7 D3|ncRNA	0.534	0.672	0.592	0.67	0.56	0.926	0.693	0.596	0.655375	0.545036	0.805004	22.7739	9.28553	0.660411	0.0900821	0.0900821
ENSMUST00000080517	4	10874498	10899421	+	2105	1	2610301B20Rik|AI428449|-|4|4 A1|protein-coding	1.514	1.389	1.355	1.589	1.664	1.372	1.409	1.311	1.45037	0.425597	0.688063	27.3333	18.6011	1.46423	0.130233	0.0889429
ENSMUST00000010421	11	78261752	78290623	+	7366	1	2610507B11Rik|AU022687|D11Bhm178e|D11Bhm179e|E1|Kiaa0100|mKIAA0100|-|11 B5|11 46.74 cM|protein-coding	12.778	12.702	14.82	15.573	13.599	13.346	13.425	15.539	13.9727	0.0258275	0.105237	27.0985	12.6384	14.102	1.38426	0.0981605
ENSMUST00000106367	4	118526999	118529855	+	731	1	2610528J11Rik|TEMP|-|4|4 D2.1|protein-coding	3.373	4.707	2.264	3.982	3.329	3.54	2.104	2.846	3.26812	0.814705	1	20.8191	3.79019	3.2184	0.513961	0.159694
ENSMUST00000097646	18	24470869	24477798	+	1056	1	2700062C07Rik|AI195775|C87515|-|18|18 A2|protein-coding	2.9	2.753	2.791	2.552	3.144	2.818	2.643	2.975	2.822	0.566219	0.8248	24.6531	2.52819	2.82131	0.0366715	0.0129981
ENSMUST00000021406	12	55045661	55080110	-	1090	1	2700097O09Rik|AW552125|-|12|12 C1|protein-coding	1.394	1.48	1.574	2.249	1.544	1.604	1.442	1.365	1.5815	0.952782	1	27.3333	12.5752	1.60443	0.222034	0.138389
ENSMUST00000135037	11	64079484	64083259	+	898	1	2810001G20Rik|AW045514|-|11|11 B3|ncRNA	1.041	1.076	1.161	0.765	0.983	0.688	0.692	0.868	0.90925	0.999803	1	24.6667	11.136	0.908983	0.0337209	0.0337209
ENSMUST00000034465	8	124838488	124863120	-	2327	1	2810004N23Rik|3110004G14Rik|Ayu21-55|Gt(pU21)55Imeg|GtAyu21-55|-|8|8 E2|protein-coding	6.289	5.754	5.759	5.71	6.074	6.27	6.072	5.879	5.97587	0.524414	0.783801	27.3333	24.0508	5.96372	0.255758	0.0428856
ENSMUST00000077376	5	124328098	124341844	+	1672	1	2810006K23Rik|-|-|5|5 F|protein-coding	2.269	2.559	2.304	2.428	2.645	2.472	2.223	1.936	2.3545	0.814601	1	23.6543	2.1225	2.35487	0.170736	0.072503
ENSMUST00000186531	8	123042466	123044602	+	2136	1	2810013P06Rik|-|-|8|8 E1|ncRNA	2.008	1.902	2.055	1.78	1.546	1.406	1.554	1.556	1.72588	0.566657	0.8248	27.3333	26.8389	1.73403	0.0712687	0.0411
ENSMUST00000061537	1	157412352	157420236	+	1189	1	2810025M15Rik|AI429618|-|1|1 H1|ncRNA	1.136	1.168	1.231	1.248	0.959	0.876	0.75	0.883	1.03138	0.873721	1	27.3333	7.97356	1.02868	0.100893	0.0980808
ENSMUST00000198042	3	88685827	88712562	+	2540	1	2810403A07Rik|A430106P18Rik|AI256352|AI451678|Blom7|Khdc4|Kiaa0907|-|3|3 F1|protein-coding	11.324	9.262	10.829	8.74	9.797	10.852	9.681	8.489	9.87175	0.592713	0.850622	28.6604	23.4819	9.82047	0.699947	0.0712743
ENSMUST00000150749	1	64679871	64690659	-	708	1	2810408I11Rik|-|-|1|1 C2|ncRNA	1.399	0.829	1.279	2.211	1.766	0.549	1.209	2.606	1.481	0.00065517	0.0168531	24.1733	17.3135	1.48719	0.837769	0.563322
ENSMUST00000186444	1	151748949	151755018	-	1378	1	2810414N06Rik|-|-|1|1 G1|ncRNA	1.054	0.977	0.772	0.729	1.174	0.955	0.553	0.67	0.8605	0.0159844	0.0788323	23.9053	23.7158	0.860131	0.241338	0.241338
ENSMUST00000165824	1	86045863	86055456	+	3326	1	2810459M11Rik|-|-|1|1 C5|protein-coding	11.772	13.384	11.071	10.605	11.175	13.322	9.209	9.922	11.3075	0.0369978	0.131129	22.7276	5.19671	11.3551	1.57455	0.138664
ENSMUST00000046689	6	149309428	149335663	+	6057	1	2810474O19Rik|6720435I21Rik|AA536804|AU020969|GET|Kiaa1551|-|6|6 G3|protein-coding	1.71	2.243	2.089	1.855	1.473	2.865	2.495	1.426	2.0195	0.0541666	0.167592	23.7091	7.13987	2.0272	0.573204	0.282756
ENSMUST00000171190	5	25100983	25103007	+	2024	1	2900005J15Rik|-|-|5|5 A3|ncRNA	0.923	1.513	0.926	0.857	0.886	0.847	0.574	0.758	0.9105	0.375175	0.632618	21.7325	6.88975	0.920267	0.18533	0.18533
ENSMUST00000188163	1	127753616	127774054	-	462	1	2900009J06Rik|-|-|1|1 E3|ncRNA	1.072	1.456	0.752	2.061	1.791	0.612	0.279	1.343	1.17075	0.277063	0.514392	28.2262	14.7431	1.27915	0.664636	0.519592
ENSMUST00000212276	5	113086323	113137986	-	5849	1	2900026A02Rik|8430408O14Rik|A530094D01|AW539426|Gm449|Kiaa1671|mKIAA1671|-|5|5 F|protein-coding	8.348	9.159	8.896	7.458	7.526	10.022	6.694	6.791	8.11175	0.0722205	0.202822	22.1849	8.25733	8.19316	1.08698	0.132669
ENSMUST00000181492	7	81528792	81531498	+	713	1	2900076A07Rik|WI1-1616M8.2|-|7|7 D3|ncRNA	1.058	0.799	1.063	1.046	1.406	1.09	0.625	0.803	0.98625	0.538	0.797899	27.3333	18.1592	1.01557	0.256153	0.252225
ENSMUST00000192863	2	156388065	156392979	-	4914	1	2900097C17Rik|1810005K14Rik|4930563C06Rik|-|2|2 H1|ncRNA	6.202	6.933	5.542	5.129	6.443	6.939	5.403	4.7	5.91137	0.00162568	0.0243062	23.6718	3.89377	5.92038	1.02544	0.173205
ENSMUST00000025276	18	12168717	12189997	+	2131	1	3110002H16Rik|2400010D15Rik|Mic-1|Mic1|Rmc1|Wdr98|-|18|18 A1|protein-coding	4.395	4.469	5.849	5.328	4.673	5.371	5.987	4.983	5.13187	0.00122651	0.0218497	22.1524	13.8004	5.15708	0.730005	0.141554
ENSMUST00000026092	7	81782182	81789478	-	878	1	3110040N11Rik|AI851475|-|7|7 D3|protein-coding	3.667	4.657	4.053	4.145	3.404	3.309	3.339	3.125	3.71237	0.956083	1	21.5742	8.49561	3.722	0.11204	0.0301021
ENSMUST00000108127	4	35191287	35225880	-	3172	1	3110043O21Rik|AI840585|C9orf72|-|4|4 A5|protein-coding	1.966	1.806	1.878	1.922	2.145	1.994	2.399	1.284	1.92425	0.987293	1	27.3333	20.7651	1.93146	0.136229	0.0705315
ENSMUST00000180638	1	169969409	169972396	+	1130	1	3110045C21Rik|AI838577|-|1|1 H3|ncRNA	0.877	0.763	0.54	0.529	1.213	0.672	0.54	0.774	0.7385	0.0750852	0.208682	22.1096	2.98389	0.729385	0.291905	0.291905
ENSMUST00000136690	12	71009795	71015832	-	1058	1	3110056K07Rik|4921536K06Rik|-|12|12 C2|ncRNA	1.915	1.704	1.791	2.107	1.712	1.311	1.785	1.519	1.7305	0.464257	0.726256	20.6667	0.382408	1.70803	0.181119	0.10604
ENSMUST00000115007	6	34871840	34878060	-	3319	1	3110062M04Rik|AL023049|Cyren|Mri|-|6|6 B1|protein-coding	2.876	3.275	2.522	3.163	3.225	2.93	2.572	2.607	2.89625	0.748136	0.975837	23.6543	0.902229	2.8955	0.252408	0.0871727
ENSMUST00000066052	5	139359739	139460502	-	1420	1	3110082I17Rik|AW411904|-|5|5 G2|protein-coding	1.3	1.628	1.497	0.884	1.004	1.107	1.09	1.344	1.23175	0.901345	1	27.3333	2.89305	1.20039	0.235106	0.195858
ENSMUST00000223702	14	12284235	12301984	+	889	1	3830406C13Rik|-|-|14|14 A1|protein-coding	4.546	4.862	3.541	3.521	4.251	4.182	3.905	3.507	4.03938	0.100399	0.253858	26.2667	26.1213	4.00862	0.50185	0.125193
ENSMUST00000038450	3	89767511	89773240	-	2788	1	4632404H12Rik|-|-|3|3 F1|ncRNA	0.67	0.588	0.782	0.551	0.62	0.665	0.665	0.531	0.634	0.447833	0.709495	19.5023	13.3238	0.644293	0.0689058	0.0689058
ENSMUST00000198527	3	19894898	19898984	+	4086	1	4632415L05Rik|AI662792|-|3|3 A2|pseudo	1.309	0.965	0.989	1.066	1.049	1.001	1.019	1.111	1.06363	0.117014	0.283257	22.4467	19.9678	1.05646	0.102654	0.0971674
ENSMUST00000205787	7	25376823	25385736	+	978	1	4732471J01Rik|-|-|7|7 A3|ncRNA	1.059	1.288	1.496	1.502	1.11	1.084	0.911	1.399	1.23113	0.589699	0.848139	27.3333	10.2112	1.24176	0.250705	0.201894
ENSMUST00000207499	8	10899922	10902463	+	1326	1	4833411C07Rik|-|-|8|8 A1.1|ncRNA	4.135	5.179	3.723	2.6	4.369	4.855	3.414	3.983	4.03225	0.00236388	0.0286937	22.3005	6.68157	4.08011	0.899832	0.220541
ENSMUST00000146560	17	87274921	87282814	-	1486	1	4833418N02Rik|-|-|17|17 E4|ncRNA	0.705	0.731	0.85	0.71	0.384	0.838	0.679	0.605	0.68775	0.33287	0.584028	21.7197	11.9219	0.70039	0.138772	0.138772
ENSMUST00000026519	13	119462768	119486117	+	2540	1	4833420G17Rik|2210017J06Rik|5730533D17Rik|AW107518|C85193|-|13|13 D2.3|protein-coding	5.474	5.988	7.34	3.889	4.449	5.786	6.182	3.219	5.29088	0.0616218	0.182039	23.4374	8.64113	5.32795	1.45473	0.273038
ENSMUST00000161491	13	91707904	91741776	-	1763	1	4833422C13Rik|-|-|13 C3|13|ncRNA	1.041	1.306	1.361	1.223	0.97	2.094	1.177	0.771	1.24287	0.125851	0.298913	21.4328	11.1021	1.28501	0.380919	0.296434
ENSMUST00000153065	13	54551223	54565303	-	2487	1	4833439L19Rik|4930558H15Rik|C81457|Kiaa1191|P33monox|-|13|13 B1|protein-coding	13.091	11.114	15.911	18.22	14.269	11.722	15.985	15.565	14.4846	0.0141124	0.0735853	23.7362	15.8052	14.4633	2.86041	0.19777
ENSMUST00000047749	8	85408759	85432833	-	1580	1	4921524J17Rik|-|-|8|8 C3|protein-coding	2.522	2.413	2.865	2.406	2.567	2.225	3.325	2.618	2.61762	0.781384	0.996772	23.4797	13.569	2.61777	0.270573	0.10336
ENSMUST00000044766	2	130706200	130840134	-	6555	1	4930402H24Rik|2810487F15Rik|AI413763|C78926|-|2 F1|2|protein-coding	3.533	3.111	3.332	3.817	3.11	3.131	2.911	3.651	3.3245	0.26243	0.495941	22.2667	13.1308	3.32302	0.0348426	0.0104852
ENSMUST00000220948	12	71540607	71556133	+	762	1	4930404H11Rik|-|-|12|12 C3|ncRNA	1.182	1.71	0.87	1.308	1.146	0.927	1.262	0.762	1.14588	0.977304	1	23.1762	2.44295	1.14588	0.0603063	0.052629
ENSMUST00000020456	10	81364024	81365816	-	684	1	4930404N11Rik|2210409H10Rik|5730551K18Rik|AI854616|-|10|10 C1|protein-coding	0.658	0.959	0.677	0.615	0.672	0.491	0.343	0.442	0.607125	0.966762	1	21.1264	7.10487	0.611404	0.112288	0.112288
ENSMUST00000054471	10	100572265	100589395	-	2551	1	4930430F08Rik|4930571E09Rik|A730088G13Rik|AW551239|C430008C19Rik|-|10|10 D1|protein-coding	1.553	1.025	1.325	1.577	1.482	1.246	1.306	1.3	1.35175	0.202808	0.416335	27.6784	14.6595	1.38212	0.208671	0.150979
ENSMUST00000076991	16	64762136	64771161	-	5517	1	4930453N24Rik|AI649104|din|-|16|16 C1.3|protein-coding	3.061	2.644	3.11	2.477	2.605	2.966	3.256	2.373	2.8115	0.680184	0.923107	25.6577	23.4881	2.8116	0.0216516	0.0077008
ENSMUST00000218108	10	21319088	21342057	-	1011	1	4930455C13Rik|-|-|10|10 A3|ncRNA	2.405	2.893	2.259	2.337	2.01	2.542	2.633	1.912	2.37387	0.0732392	0.205072	27.4171	1.44074	2.32622	0.344634	0.148152
ENSMUST00000117592	3	116968267	116984406	+	1336	1	4930455H04Rik|-|-|3|3 G1|ncRNA	0.649	0.878	0.875	0.542	0.743	1.428	1.273	0.637	0.878125	0.0100377	0.0600711	23.9926	6.30496	0.878243	0.353048	0.353048
ENSMUST00000136793	2	130543791	130563749	-	1392	1	4930473A02Rik|-|-|2|2 F1|ncRNA	1.925	1.927	1.596	1.697	1.658	2.259	2.098	2.2	1.92	0.949675	1	27.3333	1.64812	1.89704	0.169081	0.0891289
ENSMUST00000128542	19	5406874	5422847	+	2097	1	4930481A15Rik|-|-|19|19 A|ncRNA	1.122	1.218	0.843	0.845	0.868	1.39	1.068	1.1	1.05675	0.30404	0.548196	27.3333	26.9472	1.03141	0.217992	0.211353
ENSMUST00000127576	10	76545871	76562226	-	1230	1	4930483K19Rik|-|-|10|10 C1|ncRNA	2.517	2.511	1.806	1.518	2.377	1.027	0.944	1.739	1.80488	0.552448	0.811015	22.9233	0.932871	1.79341	0.453283	0.252749
ENSMUST00000212683	18	70452213	70472509	-	3306	1	4930503L19Rik|9930107F24|BB148262|Lars|Las2|-|18|18 E2|protein-coding	0.627	0.718	0.688	0.568	0.672	0.584	0.6	0.734	0.648875	0.883561	1	21.7394	9.79375	0.648437	0.00445886	0.00445886
ENSMUST00000130639	17	8293366	8311052	-	900	1	4930506C21Rik|-|-|17|17 A1|ncRNA	7.017	6.106	6.644	10.45	9.482	11.373	6.828	6.601	8.06263	0.94075	1	27.3333	17.5902	8.28798	1.83018	0.220823
ENSMUST00000097513	1	160075162	160075461	+	299	1	4930523C07Rik|-|-|1|1 H1|protein-coding	1.355	1.154	2.288	1.284	0.953	1.831	1.686	1.064	1.45188	0.00845788	0.0546575	19.3423	15.2453	1.53155	0.575723	0.37591
ENSMUST00000182865	3	135436209	135438665	-	506	1	4930539J05Rik|8030475D13Rik|-|3|3 G3|ncRNA	1.758	2.25	1.123	2.364	1.872	2.269	2.016	1.446	1.88725	0.986103	1	27.3333	17.9437	1.9052	0.152142	0.0798559
ENSMUST00000228061	15	10714900	10722467	+	2250	1	4930556M19Rik|1700009D01Rik|C130022M03Rik|-|15|15 A1|ncRNA	1.731	1.468	0.8	0.929	1.672	1.315	0.693	1.241	1.23112	0.000250841	0.0125025	22.8588	1.6394	1.22112	0.522598	0.427967
ENSMUST00000205110	6	125010173	125049851	-	356	1	4930557K07Rik|Gm43989|-|6|6 F2|ncRNA	0.696	1.042	0.68	1.078	0.362	0.918	0.593	0.447	0.727	0.987597	1	22.942	10.4638	0.732205	0.122547	0.122547
ENSMUST00000028061	1	160074735	160077918	-	825	1	4930562F07Rik|-|-|1|1 H1|ncRNA	0.928	1.234	1.876	1.047	0.58	1.167	1.194	0.54	1.07075	0.00418315	0.0368585	22.1173	11.6472	1.10757	0.500714	0.452083
ENSMUST00000093873	9	35116728	35130922	+	2391	1	4930581F22Rik|-|-|9|9 A4|ncRNA	3.734	4.138	3.549	2.288	2.927	4.196	2.717	2.232	3.22262	0.0161128	0.0792274	23.9926	4.11304	3.22284	0.853253	0.264752
ENSMUST00000228272	15	33593881	33653436	-	995	1	4930592A05Rik|-|-|15|15 B3.1|ncRNA	3.485	3.841	4.401	3.42	3.771	3.346	4.738	3.189	3.77387	0.574546	0.832299	23.772	9.37514	3.77859	0.519766	0.137555
ENSMUST00000177048	19	26768801	26823907	-	661	1	4931403E22Rik|-|-|19|19 C1|ncRNA	0.749	0.901	1.529	1.039	0.668	0.962	1.437	1.167	1.0565	0.00174952	0.0250522	23.9766	11.2039	1.0567	0.402827	0.381212
ENSMUST00000034414	9	15283339	15301556	-	2547	1	4931406C07Rik|-|-|9|9 A2|protein-coding	64.068	64.628	55.363	70.211	72.551	58.417	66.913	72.692	65.6054	0.117588	0.284257	21.8986	0.171465	65.0351	6.34447	0.0975545
ENSMUST00000206399	7	34237580	34313522	-	4131	1	4931406P16Rik|AA553327|mKIAA0355|-|7|7 B1|protein-coding	1.581	1.518	1.725	1.473	1.213	1.774	1.55	1.273	1.51337	0.0896984	0.236014	20.3142	8.40736	1.5125	0.0212027	0.0140183
ENSMUST00000022786	14	54583663	54605993	-	2657	1	4931414P19Rik|Rtfc|-|14|14 C2|protein-coding	0.589	0.555	0.412	0.717	0.512	0.362	0.463	1.006	0.577	0.0548809	0.168732	23.3837	18.2539	0.571671	0.199877	0.199877
ENSMUST00000212219	8	105281682	105289078	-	2031	1	4931428F04Rik|AI426165|Kiaa0895l|-|8|8 D3|protein-coding	0.576	0.48	0.617	0.676	0.593	0.353	0.427	0.67	0.549	0.00560088	0.0433463	27.7354	12.4371	0.567372	0.153864	0.153864
ENSMUST00000057272	3	36863106	37053033	+	15712	1	4932438A13Rik|4732443H21|B830039D19Rik|D630029K19Rik|FSA|Kiaa1109|Tweek|-|3|3 B|protein-coding	2.698	2.595	1.779	1.631	1.958	2.024	1.681	1.674	2.005	0.0760135	0.210542	24.1733	2.41458	2.00398	0.294576	0.146995
ENSMUST00000225028	13	24905620	24911780	+	665	1	4932702P03Rik|1700047I16Rik|-|13|13 A3.1|ncRNA	5.333	5.786	5.651	4.252	4.356	4.462	4.056	3.217	4.63912	0.0657092	0.190701	25.2979	5.11083	4.61005	0.497896	0.108002
ENSMUST00000181045	5	136919146	136937106	+	3960	1	4933404O12Rik|AW494809|-|5 G2|5|ncRNA	0.58	0.617	0.601	0.537	0.75	0.66	0.394	0.635	0.59675	0.393842	0.653455	20.4056	1.41311	0.598934	0.016044	0.016044
ENSMUST00000164518	19	42052248	42053627	+	1379	1	4933411K16Rik|-|-|19|19 C3|protein-coding	1.918	2.371	1.084	1.317	1.58	1.851	1.25	1.921	1.6615	0.322707	0.571316	23.8692	5.03346	1.6623	0.155823	0.0937395
ENSMUST00000155691	4	33027142	33031323	-	3844	1	4933421O10Rik|-|-|4 14.61 cM|4 A5|ncRNA	0.574	0.505	0.504	0.641	0.431	0.577	0.488	0.552	0.534	0.97165	1	19.479	18.7832	0.533751	0.0388519	0.0388519
ENSMUST00000131345	3	107888850	107896213	-	5402	1	4933431E20Rik|-|-|3|3 F2.3|ncRNA	0.69	0.57	0.353	0.517	0.657	0.468	0.475	0.607	0.542125	0.000668679	0.0169806	22.3729	1.08443	0.534816	0.14122	0.14122
ENSMUST00000224483	13	66996819	67032408	-	1046	1	4933433G19Rik|-|-|13|13 B3|ncRNA	1.184	1.155	1.56	1.468	1.477	1.418	1.502	1.376	1.3925	0.871656	1	25.4188	12.7983	1.39427	0.0734421	0.0526743
ENSMUST00000159064	3	90051636	90062018	+	1327	1	4933434E20Rik|5730552F22Rik|AI462154|NICE-3|NS5ATP4|-|3|3 F1|protein-coding	7.55	8.185	8.068	6.426	7.131	9.071	6.522	5.035	7.2485	0.0094298	0.0580177	22.8648	7.18387	7.30815	1.2487	0.170864
ENSMUST00000145533	11	59505685	59511073	+	1874	1	4933439C10Rik|2610028M21Rik|-|11|11 B1.3|ncRNA	0.901	0.994	1.028	1.068	0.79	1.277	1.076	1.103	1.02963	0.796112	1	20.2544	14.2154	1.04258	0.102947	0.0987426
ENSMUST00000101522	5	23431810	23433919	-	2109	1	5031425E22Rik|-|-|5|5 A3|ncRNA	1.393	1.955	1.527	1.218	1.081	1.332	1.512	1.531	1.44363	0.350415	0.602793	27.3333	3.11344	1.40249	0.312117	0.222545
ENSMUST00000165743	15	84945720	84987971	-	5013	1	5031439G07Rik|AW554572|mKIAA0930|-|15|15 E2|protein-coding	2.347	2.819	3.555	2.361	2.741	3.832	2.545	2.726	2.86575	0.139835	0.321231	21.978	9.39288	2.91424	0.546084	0.187385
ENSMUST00000198580	5	52973024	52992292	-	462	1	5033403H07Rik|-|-|5|5 C1|ncRNA	19.738	17.048	12.076	13.646	17.914	15.503	9.341	11.758	14.628	0.00435842	0.0378949	23.6992	23.6552	14.6065	3.82086	0.261587
ENSMUST00000221314	12	111941991	111944484	-	1657	1	5033406O09Rik|9130204G15Rik|-|12|12 F1|ncRNA	2.154	1.838	1.766	1.853	1.82	1.754	1.614	1.728	1.81587	0.234675	0.459971	24.0315	22.3264	1.81597	0.106072	0.0584103
ENSMUST00000181873	5	100420842	100429535	-	617	1	5430416N02Rik|100041797|Adapt33|Gm3514|-|5|5 E4|ncRNA	1.879	1.538	2.201	3.111	2.519	2.348	3.174	2.72	2.43625	0.390254	0.649542	22.9509	16.8342	2.42436	0.385867	0.159163
ENSMUST00000164362	4	126609854	126614371	+	2852	1	5730409E04Rik|7530403E16Rik|AI849033|-|4|4 D2.2|protein-coding	0.908	0.811	0.716	1.147	0.893	0.734	0.715	1.093	0.877125	0.0762913	0.211145	24.098	18.77	0.877987	0.190363	0.190363
ENSMUST00000103225	11	80360493	80378034	-	4535	1	5730455P16Rik|-|-|11|11 B5|protein-coding	2.244	2.475	2.607	2.227	2.571	2.391	2.457	2.015	2.37338	0.56976	0.827573	20.2501	10.8694	2.39332	0.162958	0.0680888
ENSMUST00000094615	5	90561107	90597871	+	2281	1	5830473C10Rik|Arg|Gm17754|-|5|5 E1|protein-coding	9.673	15.809	10.25	8.004	9.675	15.852	8.817	9.401	10.9351	0.0227005	0.0969313	22.7361	6.34287	11.0974	3.67385	0.331055
ENSMUST00000227299	15	12808772	12824630	-	3191	1	6030458C11Rik|-|-|15|15 A1|protein-coding	2.611	2.736	3.094	2.674	2.853	2.867	2.848	2.443	2.76575	0.160605	0.353187	21.541	12.6861	2.78296	0.192535	0.0691834
ENSMUST00000108951	8	120114153	120165304	+	5508	1	6430548M08Rik|AW049007|Kiaa0513|mKIAA0513|-|8|8 E1|protein-coding	0.394	0.365	0.404	0.835	0.491	0.325	0.492	0.78	0.51075	0.0124775	0.0686206	25.0211	15.2157	0.51866	0.22204	0.22204
ENSMUST00000171777	8	36489191	36513013	+	1818	1	6430573F11Rik|Kiaa1456|TRM9L|Trmt9b|-|8|8 A4|protein-coding	1.48	1.912	0.666	0.605	1.376	1.671	0.464	0.626	1.1	0.00539045	0.0425914	23.2726	3.68399	1.1086	0.686553	0.619299
ENSMUST00000074653	18	77633281	77714010	-	3409	1	8030462N17Rik|Akd2|Ark2N|-|18|18 E3|protein-coding	1.05	1.164	1.343	0.944	0.952	1.231	1.324	0.964	1.1215	0.011108	0.0638088	23.9926	8.16754	1.12157	0.207907	0.185372
ENSMUST00000178241	6	116650628	116652794	+	1314	1	8430408G22Rik|Depp|Depp1|Fseg|-|6|6 E3|protein-coding	11.018	33.864	6.217	5.652	4.115	13.08	4.685	9.533	11.0205	0.766915	0.986814	26.3533	23.6486	10.9894	3.10966	0.282968
ENSMUST00000181142	10	128971197	128978115	+	641	1	9030616G12Rik|-|-|10|10 D3|ncRNA	6.446	4.105	5.502	7.601	5.624	5.429	6.696	6.539	5.99275	0.0287197	0.11287	22.9094	17.2665	5.9502	1.18467	0.199097
ENSMUST00000096397	15	75427606	75431829	-	850	1	9030619P08Rik|-|-|15|15 D3|pseudo	1.444	1.705	1.177	1.511	1.277	1.611	1.324	1.039	1.386	0.752962	0.978027	26.3622	26.2829	1.37487	0.164436	0.119602
ENSMUST00000059390	7	118740226	118842966	+	5036	1	9030624J02Rik|2610029J22Rik|-|7|7 F2|protein-coding	2.519	2.958	2.341	2.129	2.534	2.513	1.833	2.203	2.37875	0.00128057	0.0222538	22.0096	4.77563	2.38154	0.376226	0.157976
ENSMUST00000045396	19	45818144	45998488	-	2845	1	9130011E15Rik|AI431055|AW050122|-|19|19 C3|protein-coding	1.444	1.631	1.569	1.534	1.28	1.602	1.389	1.521	1.49625	0.914	1	27.9236	4.5309	1.48662	0.0866686	0.058299
ENSMUST00000078816	7	128234458	128238031	-	3573	1	9130023H24Rik|GLI4|-|7|7 F3|protein-coding	0.627	0.42	0.486	0.504	0.646	0.655	0.532	0.71	0.5725	0.564198	0.823122	26.0819	21.9637	0.575085	0.0817746	0.0817746
ENSMUST00000190693	7	25228723	25230263	+	1540	1	9130221H12Rik|AU016887|-|7|7 A3|ncRNA	5.819	6.487	6.877	5.522	5.912	7.088	7.234	8.444	6.67288	0.915488	1	23.3333	5.74133	6.67891	0.238118	0.0356523
ENSMUST00000100655	15	58022259	58034315	-	1330	1	9130401M01Rik|AI849328|-|15|15 D1|protein-coding	3.36	3.256	4.369	3.391	3.25	2.962	3.483	2.984	3.38187	0.567507	0.825246	25.0569	11.1294	3.37904	0.430252	0.12733
ENSMUST00000036819	1	181051237	181060667	+	1893	1	9130409I23Rik|-|-|1|1 H4|protein-coding	5.299	6.617	6.801	2.937	5.781	5.753	4.572	2.954	5.08925	0.06685	0.192583	22.6774	6.52046	5.15915	1.48581	0.287994
ENSMUST00000181850	12	69197211	69199867	+	2542	1	9330151L19Rik|-|-|12|12 C2|ncRNA	1.577	1.598	1.847	1.545	1.414	1.567	1.398	1.111	1.50713	0.043206	0.144622	23.5023	16.6768	1.5085	0.0815374	0.0540521
ENSMUST00000072554	4	156109982	156127265	+	2509	1	9430015G10Rik|-|-|4|4 E2|protein-coding	0.902	0.866	0.902	1.118	1.067	0.887	0.678	0.751	0.896375	0.367575	0.624094	27.3333	16.9115	0.916191	0.151618	0.151618
ENSMUST00000068996	7	137375574	137410762	-	1119	1	9430038I01Rik|-|-|7|7 F4|protein-coding	2.032	2.413	1.938	1.23	1.413	2.15	2.175	1.96	1.91387	0.00562461	0.0434663	27.3494	2.00889	1.84256	0.521439	0.282997
ENSMUST00000180584	X	48276792	48285426	-	1677	1	9530027J09Rik|-|-|X A5|X|ncRNA	1.228	1.358	1.362	0.982	1.343	1.764	1.51	1.214	1.34513	0.0711475	0.200374	25.1068	4.41852	1.33274	0.253804	0.190437
ENSMUST00000036952	11	52396428	52408723	+	2462	1	9530068E07Rik|C85061|Kct2|-|11|11 B1.3|protein-coding	25.762	29.447	26.907	21.424	22.765	26.201	26.359	20.411	24.9095	0.000200224	0.011649	25.0635	4.48529	24.7411	3.58846	0.145041
ENSMUST00000181605	17	23749236	23754065	+	3157	1	9530082P21Rik|E030034P13Rik|-|17|17 A3.3|ncRNA	1.352	1.364	1.2	1.216	1.209	1.189	0.825	1.096	1.18138	0.564226	0.823122	22.807	2.29578	1.18014	0.103967	0.0880971
ENSMUST00000177155	19	29715575	29805989	-	6619	1	9930021J03Rik|Gm9832|mKIAA2026|-|19|19 C1|protein-coding	1.64	2.291	1.916	1.745	1.302	1.927	2.004	1.768	1.82412	0.0283409	0.111755	27.6638	3.22288	1.7744	0.366452	0.206521
ENSMUST00000094769	4	124937074	124944656	+	2902	1	9930104L06Rik|C1orf109|-|4|4 D2.2|protein-coding	1.09	0.927	1.222	0.761	1.068	0.94	1.059	0.855	0.99025	0.992324	1	24.6827	3.75786	0.988707	0.0584494	0.0584494
ENSMUST00000161235	1	193173468	193176298	+	2094	1	A130010J15Rik|-|-|1|1 H6|protein-coding	1.376	1.541	1.589	1.65	1.405	1.645	1.814	1.17	1.52375	0.291732	0.533193	21.9343	12.6597	1.5381	0.209902	0.136468
ENSMUST00000224304	19	31868764	31948573	+	2945	1	A1cf|1810073H04Rik|ACF64|ACF65|ASP|Acf|MCM|MerCreMer|Tg(Myh6-cre/Esr1*)1Jmk|mer|-|19|19 C1|protein-coding	16.583	14.696	14.738	10.493	11.172	15.165	12.531	14.465	13.7304	0.902102	1	27.3333	2.43656	13.5373	1.42426	0.10521
ENSMUST00000043911	9	20868642	20874307	+	1668	1	A230050P20Rik|RyDEN|-|9|9 A3|protein-coding	19.512	16.597	9.006	13.176	18.221	10.06	8.268	19.336	14.272	0.000241331	0.0125025	21.801	2.41462	13.8992	5.93816	0.42723
ENSMUST00000069553	6	124916863	124925844	+	988	1	A230083G16Rik|-|-|6|6 F2|ncRNA	1.8	1.554	1.204	1.823	2.28	1.698	2.16	2.109	1.8285	0.489639	0.749535	23.8724	8.17984	1.82693	0.274541	0.150274
ENSMUST00000125244	8	85053160	85060460	-	1773	1	A230103J11Rik|-|-|8|8 C3|ncRNA	1.899	1.946	1.662	1.432	1.468	1.649	1.495	1.615	1.64575	0.837156	1	26.2399	5.2649	1.63884	0.0769895	0.0469781
ENSMUST00000060574	6	128539827	128581608	-	4624	1	A2ml1|Ovos|Ovos2|-|6|6 F3|protein-coding	1.743	2.209	2.163	1.563	1.784	1.984	3.266	2.348	2.1325	0.0573435	0.173172	28.4256	1.74463	2.04328	0.555451	0.271843
ENSMUST00000181273	1	195017398	195036929	+	4202	1	A330023F24Rik|C030002C11Rik|-|1|1 H6|ncRNA	1.283	0.634	0.591	0.877	0.924	0.906	0.647	0.674	0.817	0.0969515	0.247826	26.8753	20.128	0.834698	0.247366	0.247366
ENSMUST00000150367	9	86695460	86701253	+	1820	1	A330041J22Rik|-|-|9|9 E3.1|ncRNA	0.68	0.616	0.792	0.446	0.384	0.345	0.522	0.503	0.536	0.794164	1	27.3333	26.9033	0.535851	0.00128609	0.00128609
ENSMUST00000105645	4	153957237	153961918	+	972	1	A430005L14Rik|C79672|-|4|4 E2|protein-coding	9.659	7.322	7.516	7.579	8.985	7.65	8.137	8.333	8.14762	0.432445	0.694172	23.9053	21.8207	8.14502	0.787983	0.0967441
ENSMUST00000069862	5	138622894	138648836	+	3031	1	A430033K04Rik|C86988|-|5|5 G2|protein-coding	1.025	0.749	0.889	0.728	1.047	0.833	0.932	0.971	0.89675	0.956213	1	25.5742	16.3868	0.899813	0.0451261	0.0451261
ENSMUST00000180477	10	128499364	128504242	+	1994	1	A430046D13Rik|-|-|10 D3|10|ncRNA	1.236	0.666	0.982	1.17	0.83	0.492	0.859	1.157	0.924	0.0190009	0.0870826	22.7912	18.2731	0.908467	0.324738	0.324738
ENSMUST00000190567	5	20950989	20956398	+	5409	1	A630072M18Rik|Aptr|-|5|5 A3|ncRNA	0.585	0.443	0.58	0.609	0.617	0.599	0.562	0.465	0.5575	0.595396	0.852452	27.3333	16.405	0.564145	0.0494885	0.0494885
ENSMUST00000179399	3	107230614	107234723	+	1353	1	A630076J17Rik|-|-|3|3 F2.3|protein-coding	0.965	0.516	0.957	0.524	0.897	0.601	0.702	0.988	0.76875	0.981895	1	23.7091	18.9253	0.7673	0.108024	0.108024
ENSMUST00000217874	10	127070481	127071101	+	326	1	A730063M14Rik|-|-|10|10 D3|ncRNA	2.279	1.297	1.808	2.582	1.636	1.138	2.374	3.245	2.04487	0.00455775	0.0388918	22.6243	17.5965	2.00689	0.841655	0.419382
ENSMUST00000216147	9	45954101	45955998	+	1897	1	A830035O19Rik|-|-|9 A5.2|9|ncRNA	1.377	1.478	1.454	1.444	1.052	1.304	1.193	1.589	1.36138	0.94108	1	25.3333	14.6912	1.36501	0.0819011	0.0600006
ENSMUST00000133871	19	4439559	4448183	+	975	1	A930001C03Rik|-|-|19|19 A|ncRNA	0.439	0.894	0.583	0.553	0.585	0.562	0.349	0.4	0.545625	0.779245	0.995639	20.9887	9.18393	0.558335	0.132404	0.132404
ENSMUST00000188260	3	115881581	115888094	-	734	1	A930005H10Rik|-|-|3|3 G1|ncRNA	3.666	2.011	3.6	3.178	3.245	2.755	3.435	3.435	3.16562	0.572645	0.830166	20.4111	18.7928	3.13751	0.513101	0.163538
ENSMUST00000170048	10	69209762	69213098	-	2966	1	A930033H14Rik|-|-|10|10 B5.3|protein-coding	0.14	0.134	2.449	0.672	0.174	0.61	2.329	0.756	0.908	0.0377679	0.133029	22.9434	12.534	0.93537	1.1955	1.1955
ENSMUST00000207446	11	119461203	119491235	-	4315	1	A930037H05Rik|Gm44935|-|11|11|ncRNA	0.668	0.736	0.656	0.375	0.475	0.559	0.595	0.595	0.582375	0.519293	0.78028	27.3333	0.0637808	0.568915	0.109462	0.109462
ENSMUST00000039323	1	130731976	130744622	+	2902	1	AA986860|E030025M07|Sarg|-|1|1 E4|protein-coding	0.4	0.155	0.889	0.631	0.32	0.341	1.047	0.225	0.501	0.0429381	0.143954	21.9009	15.4158	0.503262	0.405817	0.405817
ENSMUST00000041208	15	102338252	102350759	-	1780	1	Aaas|AAA|ADRACALA|D030041N15Rik|GL003|-|15|15 F3|protein-coding	1.727	2.079	1.786	1.812	2.056	2.218	1.851	2.073	1.95025	0.0579935	0.174492	19.6214	11.053	1.96753	0.165836	0.0842865
ENSMUST00000031445	5	125475814	125517410	+	3204	1	Aacs|2210408B16Rik|SUR5|-|5|5 G1.1|protein-coding	10.07	7.141	21.527	18.288	12.338	5.199	6.266	30.114	13.8679	0.178686	0.379501	27.0985	12.5167	14.7709	9.94111	0.67302
ENSMUST00000029325	3	60031761	60040160	+	1315	1	Aadac|5033417E09Rik|AI265437|Aada|-|3|3 D|protein-coding	227.929	236.321	214.478	239.251	233.249	221.157	183.9	181.064	217.169	0.909961	1	24.6627	23.5977	217.242	10.5984	0.048786
ENSMUST00000079472	8	60505932	60545677	+	1947	1	Aadat|AI875679|Aadt|KATII|Kat2|Kyat2|mKat-2|-|8 B3.1|8 30.85 cM|protein-coding	33.397	35.726	34.771	33.871	36.466	37.491	37.246	26.851	34.4774	0.370706	0.626949	23.9926	5.25714	34.4783	3.04043	0.0881839
ENSMUST00000222570	13	64289797	64312710	-	3000	1	Aaed1|1110018J18Rik|AI849003|-|13|13 B3|protein-coding	16.2	14.666	12.281	10.178	13.205	17.569	14.612	9.645	13.5445	0.00181819	0.0256745	27.4624	25.6791	13.2087	3.51009	0.26574
ENSMUST00000041551	9	63602660	63644588	+	5275	1	Aagab|2310007F21Rik|p34|-|9|9 C|protein-coding	3.129	3.415	2.532	2.669	2.77	2.774	2.027	2.213	2.69113	0.142867	0.324918	22.942	2.98874	2.69176	0.345254	0.128263
ENSMUST00000089519	6	86849517	87003223	+	19300	1	Aak1|5530400K14Rik|9630042K20|AU067724|AU067726|BC028270|C79663|D6Ertd245e|R75501|mKIAA1048|-|6 D1|6 37.75 cM|protein-coding	0.585	0.633	0.724	0.711	0.561	0.636	0.727	0.649	0.65325	7.62956e-05	0.00760365	23.2726	12.326	0.654461	0.0867575	0.0867575
ENSMUST00000138060	7	97550542	97579482	-	462	1	Aamdc|1810020D17Rik|1810037D19Rik|LI2|-|7|7 E1|protein-coding	9.211	10.102	10.778	9.38	9.056	9.233	8.808	7.781	9.29363	0.178089	0.378514	23.9922	13.8228	9.29362	0.0907667	0.00976656
ENSMUST00000178235	1	74279846	74284680	-	1735	1	Aamp|AU040907|Aamp-rs|-|1 C3|1 38.53 cM|protein-coding	24.553	30.38	29.694	27.747	25.96	29.331	25.008	23.485	27.0198	0.141554	0.323212	22.0667	10.0146	27.2297	2.42242	0.0889625
ENSMUST00000109570	2	156547584	156568156	+	2757	1	Aar2|0610011L14Rik|-|2|2 H1|protein-coding	2.662	2.616	2.302	2.49	2.758	2.704	1.914	2.115	2.44512	0.0702036	0.198563	25.409	22.3018	2.45256	0.298098	0.121546
ENSMUST00000034441	8	111033902	111057664	+	5709	1	Aars|AI316495|C76919|sti|-|8|8 E1|protein-coding	19.335	17.376	16.466	20.69	21.421	17.162	15.966	21.997	18.8016	0.0072416	0.05023	24.3536	20.3503	18.8437	2.85213	0.151357
ENSMUST00000024733	17	45506841	45520843	+	3306	1	Aars2|Aarsl|AlaRS|Gm89|-|17|17 B3|protein-coding	2.132	2.576	2.433	2.452	2.492	2.225	1.781	2.225	2.2895	0.979157	1	20.6667	15.0257	2.27894	0.129925	0.0570112
ENSMUST00000070395	11	101406839	101417615	-	1493	1	Aarsd1|1110069E20Rik|2310044P18Rik|AA589600|AlaX|AlaXp-II|-|11|11 D|protein-coding	4.924	5.564	5.147	5.414	4.669	4.863	4.391	3.926	4.86225	0.978711	1	23.5742	7.32827	4.86596	0.188427	0.0387236
ENSMUST00000126741	5	76875940	76905513	-	3486	1	Aasdh|A230062G08Rik|A830035E16|Acsf4|U26|-|5|5 C3.3|protein-coding	1.954	1.814	1.226	1.165	1.359	1.249	0.949	1.191	1.36338	0.0909763	0.23789	22.6667	1.75397	1.3571	0.242311	0.178551
ENSMUST00000212066	9	4294794	4309469	-	2799	1	Aasdhppt|2010309J24Rik|2810407B07Rik|AASD-PPT|CGI-80|LYS2|LYS5|-|9|9 A1|protein-coding	6.6	6.135	5.092	5.214	6.166	5.626	4.679	4.645	5.51962	0.014981	0.0761009	24.3872	23.2447	5.52423	0.701331	0.126955
ENSMUST00000031707	6	23072173	23132986	-	3654	1	Aass|LKR|LKR/SDH|LOR|LOR/SDH|Lorsdh|SDH|-|6 A3.1|6 10.27 cM|protein-coding	55.531	55.118	49.489	50.947	54.105	50.6	44.949	40.538	50.1596	0.38846	0.647817	24.3622	23.6379	50.1746	3.2265	0.0643056
ENSMUST00000018841	11	84422855	84513522	-	1797	1	Aatf|4933415H02Rik|5830465M17Rik|Che-1|Trb|-|11|11 C|protein-coding	3.439	3.178	3.175	2.876	2.988	3.509	3.694	3.691	3.31875	0.979619	1	27.3333	4.37633	3.30145	0.148651	0.045026
ENSMUST00000173769	9	21526201	21545326	+	1177	1	AB124611|Gm1706|-|9|9 A3|protein-coding	0.736	0.872	0.921	0.646	0.852	1.058	0.598	0.689	0.7965	0.0289107	0.113242	19.5023	11.7684	0.819499	0.189799	0.189799
ENSMUST00000065987	16	8513429	8621568	+	4605	1	Abat|9630038C02Rik|AI255750|Gabaat|Gabat|Gm9851|I54|Laibat|X61497|-|16|16 A1|protein-coding	54.883	63.891	45.871	56.234	58.811	61.092	42.346	46.093	53.6526	0.352593	0.606052	23.5742	1.74181	53.6525	8.22216	0.153248
ENSMUST00000030010	4	53030787	53159895	-	10163	1	Abca1|ABC-1|Abc1|-|4 B2|4 28.57 cM|protein-coding	9.411	9.23	8.73	9.973	8.54	8.422	9.492	8.383	9.02262	0.359997	0.614331	19.7699	17.3055	9.04191	0.420479	0.0465034
ENSMUST00000102919	2	25428703	25448540	+	7938	1	Abca2|AI413825|Abc2|D2H0S1474E|mKIAA1062|-|2 A3|2 17.25 cM|protein-coding	4.158	4.605	2.868	3.714	4.482	3.55	2.418	3.462	3.65713	0.00815412	0.0537993	22.2982	2.58585	3.63088	0.890572	0.245277
ENSMUST00000079594	17	24352046	24410201	+	6317	1	Abca3|1810036E22Rik|ABC-C|Abc3|-|17|17 A3.3|protein-coding	4.518	6.113	4.914	4.377	5.706	5.543	3.657	4.213	4.88013	0.00715875	0.0498188	21.7549	5.51362	4.89764	1.0518	0.214756
ENSMUST00000044003	11	110176820	110251776	-	5163	1	Abca6|6330565N06Rik|-|11|11 E1|protein-coding	14.06	17.708	18.305	13.216	10.957	14.957	15.52	10.312	14.3794	0.000373694	0.0139607	23.9926	8.19615	14.3805	3.31556	0.23056
ENSMUST00000171637	10	79997576	80015553	+	6547	1	Abca7|ABCX|Abc51|-|10 C1|10 39.72 cM|protein-coding	0.569	0.505	0.55	0.694	0.643	0.559	0.399	0.69	0.576125	0.0275227	0.109676	27.9069	15.1637	0.594968	0.122341	0.122341
ENSMUST00000046223	11	110025636	110095937	-	5537	1	Abca8a|-|-|11|11 E1|protein-coding	12.13	13.209	13.576	12.325	10.494	13.845	13.819	9.597	12.3744	0.0574816	0.173446	22.7027	10.3726	12.472	1.77721	0.142496
ENSMUST00000020948	11	109932190	109995845	-	7346	1	Abca8b|Abca8|-|11 E1|11 72.88 cM|protein-coding	6.582	7.205	5.057	3.012	4.818	6.365	4.639	3.162	5.105	0.00696397	0.048947	24.46	3.08138	5.08104	1.67723	0.330096
ENSMUST00000075578	8	123952459	123983122	-	4281	1	Abcb10|Abc-me|Abcb12|-|8|8 E2|protein-coding	5.969	5.437	5.973	7.184	6.672	4.739	5.095	5.62	5.83613	0.121057	0.29045	27.3333	14.0265	5.96742	1.03657	0.173705
ENSMUST00000102710	2	69238282	69342614	-	4838	1	Abcb11|ABC16|Bsep|Lith1|PFIC2|PGY4|SPGP|-|2 C2|2 39.69 cM|protein-coding	84.987	97.3	45.979	55.972	85.774	80.946	41.674	43.766	67.0497	0.0152946	0.0771963	23.4967	1.15206	66.9312	26.2375	0.392007
ENSMUST00000047753	5	8660077	8748575	+	4942	1	Abcb1a|Abcb4|Evi32|Mdr1a|Mdr3|P-gp|Pgp|Pgy-3|Pgy3|mdr-3|-|5 A1|5 3.43 cM|protein-coding	0.403	0.525	0.803	0.759	0.398	0.504	0.987	0.517	0.612	0.00243208	0.0290639	22.522	13.4463	0.619287	0.28351	0.28351
ENSMUST00000003717	5	8893717	8959226	+	4024	1	Abcb4|Mdr2|Pgy-2|Pgy2|mdr-2|-|5 A1|5 3.43 cM|protein-coding	24.079	28.987	30.27	20.078	22.055	32.024	25.091	15.518	24.7628	0.000340252	0.0135639	22.7829	7.76193	25.1056	6.40342	0.255059
ENSMUST00000027396	1	75171717	75180392	-	2929	1	Abcb6|1200005B17Rik|-|1|1 C4|protein-coding	10.662	10.426	12.342	10.672	10.244	10.327	9.541	9.7	10.4893	0.861687	1	23.5972	16.6433	10.4884	0.0601562	0.00573549
ENSMUST00000033695	X	104280657	104413846	-	5636	1	Abcb7|AA517758|AU019072|Abc7|-|X D|X 46.58 cM|protein-coding	4.161	4.673	4.77	3.603	3.904	4.338	4.617	2.749	4.10188	0.0426196	0.143178	23.8485	6.69406	4.10677	0.703484	0.171299
ENSMUST00000073076	5	24394155	24409945	+	2908	1	Abcb8|4833412N02Rik|AA409895|-|5|5 A3|protein-coding	4.084	5.046	4.34	3.397	4.019	4.468	2.823	2.989	3.89575	0.00257863	0.0297387	22.1096	6.46669	3.93249	0.751166	0.191015
ENSMUST00000167360	17	46303221	46328023	-	4825	1	Abcc10|Mrp7|mFLJ00002|-|17|17 C|protein-coding	1.206	1.445	1.468	1.028	1.083	1.21	0.922	0.991	1.16912	0.603595	0.860382	24.9887	6.34423	1.16355	0.126784	0.108963
ENSMUST00000026208	19	43782192	43840740	+	7964	1	Abcc2|AI173996|Abc30|Cmoat|Mrp2|cMRP|-|19 C3|19 36.67 cM|protein-coding	32.346	47.648	62.673	39.493	27.477	52.183	66.834	35.878	45.5665	0.00021745	0.0120069	23.3837	9.96474	46.0191	18.5703	0.403534
ENSMUST00000021231	11	94343298	94392976	-	4938	1	Abcc3|1700019L09Rik|ABC31|MLP2|MOAT-D|MRP3|-|11|11 D|protein-coding	28.972	32.419	33.261	29.491	30.245	38.609	27.488	28.515	31.125	0.0923172	0.240147	21.3647	10.5006	31.5081	3.41249	0.108305
ENSMUST00000002850	7	45976380	46030302	-	4913	1	Abcc6|Abcc1b|DCC|Dyscalc1|Mrp6|dyscalc|-|7 29.64 cM|7 B3|protein-coding	15.586	21.182	16.259	15.312	15.18	16.224	11.101	11.695	15.3174	0.242761	0.470426	22.274	6.63477	15.4344	2.22828	0.144371
ENSMUST00000100827	6	142587862	142702218	-	7227	1	Abcc9|AI414027|AI449286|SUR2A|SUR2B|Sur2|-|6 G2|6 74.35 cM|protein-coding	1.285	1.182	1.617	1.075	1.359	1.289	1.191	1.464	1.30775	0.876596	1	21.9074	13.7861	1.30851	0.0162464	0.0124159
ENSMUST00000002084	X	73716597	73738534	+	3629	1	Abcd1|ALDP|Ald|Aldgh|-|X A7.3|X 37.39 cM|protein-coding	2.795	3.126	2.689	3.009	3.325	2.962	2.676	3.202	2.973	0.27059	0.507099	24.1987	6.63296	2.97442	0.15459	0.0519731
ENSMUST00000069511	15	91145871	91191799	-	5513	1	Abcd2|ABC39|ALDL1|ALDR|ALDRP|-|15|15 E3|protein-coding	0.412	1.052	1.644	0.354	0.37	1.695	1.006	0.841	0.92175	0.0267427	0.107705	21.7447	11.2039	0.97874	0.589518	0.589518
ENSMUST00000029770	3	121758907	121815302	-	3444	1	Abcd3|AI313901|AU018866|AW146054|PMP68|PMP70|Pxmp1|-|3 G1|3 52.94 cM|protein-coding	112.66	106.129	114.794	95.259	104.213	99.924	94.273	77.418	100.584	0.74075	0.970397	25.2014	21.0874	100.54	1.17935	0.0117301
ENSMUST00000021666	12	84602653	84617370	-	2272	1	Abcd4|P69r|P70R|Pxmp1l|-|12 D1|12 39.3 cM|protein-coding	2.75	2.422	2.442	2.768	2.716	2.134	1.739	2.072	2.38038	0.0553899	0.169753	27.5535	15.7868	2.43291	0.367692	0.151133
ENSMUST00000080536	8	79683462	79711740	-	3758	1	Abce1|C79080|Oabp|RLI|RNS41|RNS4I|Rnaseli|-|8|8 C1|protein-coding	14.244	11.976	15.213	15.279	14.914	13.896	16.414	15.293	14.6536	0.0666624	0.19225	22.3729	17.3018	14.6039	1.13115	0.0774556
ENSMUST00000043757	17	35956819	35969761	-	3116	1	Abcf1|AU041969|Abc50|D17Wsu166e|GCN20|-|17 B1|17 18.8 cM|protein-coding	9.206	7.89	11.135	10.462	10.122	9.963	12.611	11.573	10.3702	0.140145	0.321846	22.6023	16.6774	10.339	0.95753	0.0926138
ENSMUST00000030795	5	24565345	24577467	-	2542	1	Abcf2|0710005O05Rik|Drr3|E430001O06|-|5|5 A3|protein-coding	7.157	6.397	8.543	8.698	7.694	7.734	7.649	8.013	7.73563	0.477837	0.738664	27.3333	12.357	7.80694	0.722776	0.0925812
ENSMUST00000003319	16	20548577	20561379	+	3049	1	Abcf3|AI326318|AU016058|BB119416|-|16 A3|16 12.46 cM|protein-coding	7.122	6.485	8.366	7.995	7.314	7.847	7.561	7.826	7.5645	0.757614	0.981161	25.4957	14.1604	7.58133	0.370684	0.0488943
ENSMUST00000024829	17	31057698	31115777	+	3581	1	Abcg1|AW413978|Abc8|White|-|17|17 A3.3|protein-coding	0.371	0.658	0.482	0.526	0.519	0.528	0.567	0.531	0.52275	0.925208	1	22.5602	7.71509	0.525798	0.0503527	0.0503527
ENSMUST00000114294	6	58640564	58692511	+	2147	1	Abcg2|ABC15|ABCP|AI428558|BCRP|Bcrp1|MXR|MXR1|-|6 B3|6 27.82 cM|protein-coding	25.226	22.931	26.477	29.564	27.176	24.175	27.889	22.231	25.7086	0.831491	1	24.1987	3.81309	25.7176	1.33667	0.0519749
ENSMUST00000066175	17	84658234	84683011	-	2326	1	Abcg5|cmp|sterolin-1|trac|-|17 E4|17 55.02 cM|protein-coding	8.649	18.815	23.873	13.838	8.749	20.694	25.031	7.188	15.8546	0.000304003	0.0131108	23.0779	10.2164	16.201	9.26038	0.571594
ENSMUST00000170725	17	84676302	84699333	+	2392	1	Abcg8|1300003C16Rik|AI114946|sterolin-2|-|17 E4|17 55.02 cM|protein-coding	7.13	19.634	18.915	8.247	7.673	19.214	15.6	4.625	12.6297	7.57086e-06	0.00363539	23.2437	7.92436	12.9091	7.99329	0.619197
ENSMUST00000201125	5	30950066	30955091	+	1335	1	Abhd1|LABH-1|LABH1|-|5|5 B1|protein-coding	2.26	1.674	2.176	2.157	2.514	2.243	1.88	2.359	2.15787	0.482575	0.741982	26.9855	19.3069	2.18029	0.249917	0.114626
ENSMUST00000066983	16	45729725	45742955	-	2839	1	Abhd10|-|-|16|16 B5|protein-coding	1.051	1.531	1.383	0.931	0.781	0.999	1.181	0.672	1.06612	0.00870598	0.0551327	24.6789	6.09106	1.05662	0.305945	0.289551
ENSMUST00000111216	5	135009152	135012131	+	961	1	Abhd11|1110054D16Rik|A630008N09Rik|Wbscr21|-|5|5 G2|protein-coding	11.105	11.93	12.466	11.561	11.731	10.477	10.824	11.612	11.4632	0.934959	1	27.3333	7.03933	11.4354	0.510601	0.044651
ENSMUST00000136022	5	135012114	135013253	-	597	1	Abhd11os|2010001M06Rik|AI462243|Wbscr26|Wnscr26|-|5|5 G2|ncRNA	0.792	0.578	0.705	0.322	0.462	0.399	0.491	0.546	0.536875	0.999949	1	27.3333	21.0309	0.535066	0.0400775	0.0400775
ENSMUST00000056149	2	150832493	150904741	-	1974	1	Abhd12|1500011G07Rik|6330583M11Rik|AI431047|AW547313|-|2|2 G3|protein-coding	5.697	7.088	5.941	5.539	5.963	6.223	5.691	5.049	5.89888	0.00555153	0.0431402	22.8342	5.89369	5.92289	0.633239	0.106914
ENSMUST00000048216	8	9977717	9992155	+	5071	1	Abhd13|1110065L07Rik|AI463703|AI788994|-|8|8 A1.1|protein-coding	2.422	2.269	3.039	2.201	2.508	2.306	2.592	1.906	2.40537	0.646702	0.895496	21.8208	12.5204	2.42705	0.281756	0.11609
ENSMUST00000171678	9	106440054	106447563	-	1251	1	Abhd14a|1110013B16Rik|AW558221|Dorz1|-|9|9 F1|protein-coding	3.303	3.325	2.289	3.175	3.58	2.266	1.76	3.001	2.83738	0.0642081	0.18753	23.1279	0.0701996	2.82046	0.678207	0.24046
ENSMUST00000048527	9	106448375	106452923	+	1738	1	Abhd14b|1810013B01Rik|-|9|9 F1|protein-coding	45.653	52.118	44.936	40	43.217	46.034	43.446	44.459	44.9829	0.154157	0.343153	26.0223	2.40912	44.7113	3.29941	0.0737936
ENSMUST00000094004	11	77515121	77520045	+	2659	1	Abhd15|1300007F04Rik|-|11|11 B5|protein-coding	5.203	4.983	5.938	5.605	6.163	4.351	4.053	4.547	5.10537	0.891541	1	27.3333	12.6927	5.17442	0.653742	0.126341
ENSMUST00000173846	17	35089314	35102956	+	1787	1	Abhd16a|AI326074|Bat-5|Bat5|D17H6S82E|NG26|-|17 B1|17 18.59 cM|protein-coding	6.174	8.192	6.71	6.494	6.422	7.547	5.342	5.363	6.5305	0.153386	0.34202	22.2002	5.88485	6.56812	0.982317	0.149558
ENSMUST00000003436	10	80583654	80590341	-	1459	1	Abhd17a|1700013O15Rik|BC005632|D10Bwg1364e|Fam108a|-|10 C1|10 39.72 cM|protein-coding	6.898	9.626	8.932	7.2	6.63	5.969	5.096	4.846	6.89963	0.872193	1	22.482	9.61001	6.9505	0.738475	0.106248
ENSMUST00000052556	19	21653309	21685637	+	2468	1	Abhd17b|5730446C15Rik|Cgi67|Fam108b|Fam108b1|-|19|19 B|protein-coding	3.708	3.852	6.611	2.979	2.899	3.299	2.946	2.462	3.5945	0.547387	0.807287	23.3423	16.9892	3.60166	0.312137	0.0866648
ENSMUST00000117085	7	84109356	84151893	-	2233	1	Abhd17c|2210412D01Rik|AL023007|Fam108c|Fam108c1|-|7|7 D3|protein-coding	12.11	16.388	9.509	7.911	9.579	11.193	7.541	6.027	10.0323	0.0458154	0.15048	23.4673	4.40295	10.0749	2.80866	0.278779
ENSMUST00000108077	3	40894322	40937137	+	3252	1	Abhd18|2310068E01Rik|3110057O12Rik|AI645591|-|3 B|3|protein-coding	4.203	4.748	3.551	3.614	3.67	3.645	2.914	2.568	3.61413	0.290075	0.531176	23.4659	2.58632	3.61586	0.404114	0.111762
ENSMUST00000037315	7	79273199	79365508	+	6856	1	Abhd2|2210009N18Rik|LABH2|Labh-2|-|7|7 D2|protein-coding	4.506	3.665	5.185	4.452	5.049	4.64	4.526	6.126	4.76862	0.817819	1	26.5602	14.8723	4.81584	0.463887	0.0963252
ENSMUST00000002549	18	10642092	10706706	-	1230	1	Abhd3|AA675331|LABH3|-|18|18 A1|protein-coding	14.699	13.775	14.952	14.741	16.036	14.052	13.3	15.649	14.6505	0.085435	0.228374	27.948	15.05	14.813	1.04657	0.0706524
ENSMUST00000041197	14	54259232	54269164	+	2388	1	Abhd4|1110035H23Rik|AI429574|Abh4|-|14|14 C2|protein-coding	6.822	9.06	7.697	5.756	7.513	8.207	5.574	5.645	7.03425	0.000262171	0.0127044	22.033	7.30089	7.12759	1.45578	0.204246
ENSMUST00000156520	9	122351608	122381524	+	3144	1	Abhd5|1300003D03Rik|2010002J10Rik|CDS|CGI-58|IECN5|NCIE2|-|9|9 F4|protein-coding	7.015	5.748	5.712	6.328	6.806	4.846	5.386	6.008	5.98113	0.0112506	0.0641744	23.5864	19.5946	5.96616	0.781386	0.13097
ENSMUST00000026313	14	8002966	8055861	+	1384	1	Abhd6|0610041D24Rik|AA673485|AV065425|-|14|14 A1|protein-coding	11.298	8.789	15.304	16.114	12.956	8.5	12.422	14.58	12.4954	0.00260766	0.0299103	27.4556	12.4589	12.8826	3.62965	0.281749
ENSMUST00000008094	8	71456705	71463655	-	1969	1	Abhd8|0910001L24Rik|AB030191|-|8|8 B3.3|protein-coding	0.755	0.701	0.69	1.117	0.929	0.543	0.554	1.006	0.786875	0.0192655	0.0880282	25.6943	15.8409	0.806075	0.272774	0.272774
ENSMUST00000153931	2	22940364	23040104	-	2712	1	Abi1|E3B1|NAP1|Ssh3bp1|abi-1|-|2 A3|2 15.18 cM|protein-coding	7.161	7.634	7.391	5.836	6.555	7.414	6.089	5.533	6.70162	0.0114304	0.0648847	22.6089	6.09009	6.73546	0.790061	0.117299
ENSMUST00000059026	11	95830074	95842409	-	3991	1	Abi3|2210414K06Rik|AI987680|NESH|-|11|11 D|protein-coding	1.625	1.615	0.939	0.66	1.935	1.033	0.605	0.857	1.15863	0.00534803	0.0424618	22.5487	2.3843	1.14682	0.562948	0.490879
ENSMUST00000171000	16	56477900	56689317	+	2957	1	Abi3bp|5033411B22Rik|AI506287|BG172926|D930038M13Rik|TARSH|eratin|-|16|16 C1.1|protein-coding	0.735	0.539	0.624	0.504	0.665	0.541	0.437	0.586	0.578875	0.671171	0.916882	25.9926	20.7654	0.582263	0.0630921	0.0630921
ENSMUST00000075759	2	31688551	31803541	+	6306	1	Abl1|AI325092|Abl|E430008G22Rik|c-Abl|-|2 21.86 cM|2 B|protein-coding	2.001	2.371	2.594	2.258	1.972	2.06	2.096	2.628	2.2475	0.104902	0.262434	27.3333	6.75746	2.22909	0.294297	0.132026
ENSMUST00000166172	1	156558987	156649568	+	10126	1	Abl2|AA536808|Abll|Arg|-|1 G3|1 67.71 cM|protein-coding	0.583	0.63	0.661	0.447	0.47	0.535	0.386	0.416	0.516	0.795678	1	24.8191	4.98299	0.514103	0.0517685	0.0517685
ENSMUST00000104902	19	57033267	57119009	-	5866	1	Ablim1|2210411C18Rik|2610209L21Rik|4833406P10Rik|9330196J19Rik|AV079770|AW060987|AW215784|Limab1|mKIAA0059|-|19 D2|19 52.09 cM|protein-coding	3.393	4.021	2.989	4.411	3.894	3.586	2.721	4.485	3.6875	0.704999	0.943691	22.556	21.7868	3.65527	0.524777	0.143567
ENSMUST00000166783	18	61799395	61911852	-	4166	1	Ablim3|AW990719|D930036B08Rik|-|18|18 E1|protein-coding	6.064	2.882	3.27	3.551	4.847	2.767	2.362	4.509	3.7815	0.0110491	0.0636967	23.5864	21.1826	3.75778	1.38829	0.369443
ENSMUST00000218994	10	18011524	18022878	-	420	1	Abracl|1700028I04Rik|3110003A17Rik|-|10|10 A3|protein-coding	4.101	5.464	5.339	2.953	3.306	6.056	6.115	3.939	4.65913	0.000278589	0.0129884	27.3145	2.12801	4.43082	1.6839	0.380042
ENSMUST00000055245	5	100805192	100820965	-	2122	1	Abraxas1|3830405G04Rik|5630400M01Rik|AI506069|AL024423|AV118690|Ccdc98|Fam175a|-|5|5 E4|protein-coding	2.053	1.915	2.218	1.562	1.755	1.802	2.299	1.469	1.88412	0.603275	0.860285	27.2661	1.29498	1.84845	0.27082	0.146512
ENSMUST00000084497	7	132859225	132885111	+	2875	1	Abraxas2|AA589499|AI853413|Abro1|C430003P19Rik|Fam175b|-|7|7 F3|protein-coding	4.91	4.9	4.108	4.553	4.727	4.915	4.581	4.606	4.6625	0.107549	0.266952	27.6893	23.7203	4.6486	0.284519	0.0612054
ENSMUST00000041782	13	23418361	23423866	-	4451	1	Abt1|-|-|13|13 A3.1|protein-coding	1.032	0.938	1.024	0.78	0.967	0.913	1.012	0.963	0.953625	0.995329	1	27.3333	2.44574	0.947053	0.0484961	0.0484961
ENSMUST00000032169	6	88835914	88841900	-	1822	1	Abtb1|AI847549|BC003234|BPOZ|EF1ABP|-|6|6 D1|protein-coding	4.455	6.089	4.663	3.606	4.376	4.939	3.373	2.706	4.27588	0.00642317	0.0469906	22.754	5.86687	4.31584	1.03365	0.239502
ENSMUST00000076212	2	103566310	103718423	+	4525	1	Abtb2|AW539457|BPOZ-2|-|2|2 E2|protein-coding	2.592	2.24	0.703	2.096	2.343	0.874	0.705	2.143	1.712	8.32141e-05	0.00782177	21.9855	1.56126	1.64844	0.942374	0.571675
ENSMUST00000039784	9	119341294	119350299	+	1739	1	Acaa1a|Acaa|Acaa1|D9Ertd25e|PTL|-|9 F3|9 71.33 cM|protein-coding	25.72	32.027	37.646	27.861	25.948	26.186	22.213	19.534	27.1419	0.453351	0.714593	23.479	14.3087	27.1374	1.05752	0.0389692
ENSMUST00000010795	9	119148023	119157093	-	1666	1	Acaa1b|-|-|9|9 F3|protein-coding	207.843	192.912	200.669	197.148	206.793	169.219	143.367	166.242	185.524	0.699766	0.938589	24.6627	19.1554	185.938	13.9525	0.0750384
ENSMUST00000041053	18	74779197	74806207	+	1496	1	Acaa2|0610011L04Rik|AI255831|AI265397|D18Ertd240e|-|18 E2|18 50.76 cM|protein-coding	228.978	230.034	264.11	259.434	236.488	220.458	191.876	197.75	228.641	0.988769	1	27.3333	10.5436	229.464	15.7697	0.0687242
ENSMUST00000020843	11	84195438	84401645	+	8919	1	Acaca|A530025K05Rik|Acac|Acc1|Gm738|-|11|11 C|protein-coding	5.089	5.107	5.426	7.114	3.885	4.04	6.716	7.414	5.59888	0.124288	0.296065	22.9997	15.8601	5.56864	1.53864	0.276305
ENSMUST00000031583	5	114165518	114250755	+	8379	1	Acacb|AI597064|AW743042|Acc2|Accb|-|5|5 F|protein-coding	10.88	7.021	3.802	7.463	10.878	4.071	3.191	8.338	6.9555	2.68489e-05	0.00544558	23.0219	22.2962	6.81722	3.79781	0.55709
ENSMUST00000111770	5	121621028	121660514	-	3585	1	Acad10|2410021P16Rik|-|5|5 F|protein-coding	4.343	4.656	3.964	4.077	3.814	3.88	3.108	3.13	3.8715	0.798926	1	23.4381	2.39146	3.87206	0.198172	0.05118
ENSMUST00000047799	9	104063686	104127725	+	3405	1	Acad11|5730439E10Rik|AI987948|-|9|9 F1|protein-coding	55.836	55.465	70.588	66.006	57.473	64.761	62.901	57.974	61.3755	0.0889453	0.235064	19.4898	16.0932	62.077	6.36033	0.102459
ENSMUST00000041252	5	121596775	121618938	-	3860	1	Acad12|9330129D05Rik|-|5|5 F|protein-coding	1.184	1.37	1.214	1.048	1.02	1.208	0.784	0.678	1.06325	0.0946223	0.244392	22.4899	6.39268	1.07108	0.163712	0.152847
ENSMUST00000060513	9	26974144	26999549	-	2838	1	Acad8|2310016C19Rik|AI786953|-|9|9 A4|protein-coding	12.23	13.685	11.124	9.919	10.424	11.835	8.578	8.001	10.7245	0.0341399	0.12562	23.1851	4.62572	10.7563	1.5037	0.139797
ENSMUST00000011492	3	36065979	36092853	+	3895	1	Acad9|2600017P15Rik|4732402K02|C630012L17Rik|NPD002|-|3|3 B|protein-coding	4.795	5.03	3.93	4.206	4.382	3.73	3.203	3.216	4.0615	0.276509	0.513725	22.6554	3.16042	4.06033	0.356811	0.0878774
ENSMUST00000027153	1	66830839	66863277	-	1895	1	Acadl|AA960361|AU018452|C79855|LCAD|-|1 C3|1 33.64 cM|protein-coding	45.643	47.445	55.051	50.247	46.6	55.218	53.999	46.857	50.1325	1.66104e-05	0.00544558	21.6223	13.0611	50.516	4.92381	0.0974702
ENSMUST00000072697	3	153922357	153944632	-	2024	1	Acadm|AU018656|MCAD|-|3 H3|3 78.77 cM|protein-coding	74.149	67.97	77.777	73.236	73.002	80.023	72.533	68.45	73.3925	0.126416	0.299834	20.6667	5.04976	73.6019	3.0242	0.0410887
ENSMUST00000031524	5	115110299	115119346	-	1851	1	Acads|AI196007|Bcd-1|Bcd1|Hdlq8|SCAD|-|5 55.99 cM|5 F|protein-coding	31.231	37.695	36.819	35.109	37.071	34.526	24.442	27.5	33.0491	0.965609	1	22.9219	2.3816	33.0353	2.02284	0.0612328
ENSMUST00000015829	7	131410601	131448944	+	6060	1	Acadsb|1300003O09Rik|2-MEBCAD|BB066609|SBCAD|-|7|7 F3|protein-coding	16.699	15.578	16.157	15.057	15.988	14.108	16.64	13.235	15.4328	0.999193	1	24.6667	14.8956	15.4308	0.0972395	0.00630163
ENSMUST00000102574	11	70010183	70015408	-	2129	1	Acadvl|vlcad|-|11 B3|11 42.96 cM|protein-coding	81.565	82.455	92.107	87.004	88.45	89.255	66.874	76.103	82.9766	0.967229	1	21.1966	18.9434	83.3046	4.16904	0.0500458
ENSMUST00000230614	16	31095416	31201162	-	3369	1	Acap2|4832442G16|9530039J15Rik|CNT-B2|Centb2|mKIAA0041|-|16|16 B2|protein-coding	0.976	1.157	1.053	0.901	0.718	1.074	0.964	0.939	0.97275	0.104157	0.261294	28.0582	1.21711	0.948369	0.154267	0.154267
ENSMUST00000034547	9	53580522	53610382	-	3382	1	Acat1|6330585C21Rik|Acat|-|9 A5.3|9 29.12 cM|protein-coding	62.487	56.911	61.493	57.398	58.948	57.952	55.676	52.068	57.8666	0.998649	1	25.2144	6.00573	57.8744	0.145541	0.00251477
ENSMUST00000007005	17	12942890	12960747	-	2233	1	Acat2|AW742799|Tcp-1x|Tcp1-rs1|-|17 A1|17 8.73 cM|protein-coding	19.773	18.494	16.316	13.082	17.868	11.26	11.827	13.948	15.321	0.644643	0.894054	22.5754	2.05596	15.2759	1.77692	0.116322
ENSMUST00000043923	17	12923833	12940402	-	2106	1	Acat3|ACTL|-|17 A1|17 8.72 cM|protein-coding	58.55	64.865	39.264	41.623	54.633	48.084	34.618	35.368	47.1256	0.0447872	0.148178	22.6667	2.17956	46.9193	10.7403	0.22891
ENSMUST00000027780	1	180726043	180754204	+	3456	1	Acbd3|60kDa|8430407O11Rik|D1Ertd10e|GCP60|GOLPH1|Gocap1|Pap7|-|1 H4|1 84.46 cM|protein-coding	3.153	2.893	3.043	3.093	2.86	3.383	3.492	2.69	3.07587	0.301556	0.545206	21.7394	21.5585	3.09361	0.178651	0.0577483
ENSMUST00000024492	11	103101688	103112199	+	2054	1	Acbd4|2010009P05Rik|2010015A21Rik|AI849317|-|11|11 E1|protein-coding	7.728	8.639	7.329	8.062	7.718	6.316	5.761	8.558	7.51388	0.719838	0.955203	22.6667	17.9385	7.48774	0.54304	0.0725238
ENSMUST00000114529	2	23069068	23114415	+	3605	1	Acbd5|1300014E15Rik|-|2|2 A3|protein-coding	43.404	48.183	58.612	37.358	36.808	53.576	58.835	30.894	45.9588	0.0195095	0.0887971	23.0469	9.55784	46.4843	12.5285	0.26952
ENSMUST00000080138	1	155558120	155572288	+	986	1	Acbd6|0610010G04Rik|2610100E10Rik|-|1|1 G3|protein-coding	6.417	6.894	5.733	5.106	5.167	4.353	4.995	4.541	5.40075	0.99865	1	25.9926	0.07906	5.39664	0.0810052	0.0150103
ENSMUST00000068513	2	93835438	93849679	-	1843	1	Accs|2610203E10Rik|Phacs|-|2|2 E1|protein-coding	0.531	0.894	0.503	0.361	0.444	0.748	0.394	0.311	0.52325	0.0084261	0.054642	23.2683	5.23684	0.52874	0.226304	0.226304
ENSMUST00000042608	8	105696419	105701084	-	3133	1	Acd|-|-|8 D3|8 53.04 cM|protein-coding	1.218	1.421	1.28	1.034	1.268	1.378	1.007	1.371	1.24713	0.475128	0.735637	20.6667	18.3468	1.25585	0.185119	0.147406
ENSMUST00000084433	4	86874414	86920875	+	4051	1	Acer2|2410116I05Rik|Asah3l|CRG-L1|maCER2|-|4|4 C4|protein-coding	1.498	1.08	1.887	1.688	1.192	1.607	1.719	1.545	1.527	0.0244209	0.101231	21.8766	14.991	1.53303	0.337401	0.220088
ENSMUST00000033020	7	98206389	98309538	-	11319	1	Acer3|1110057L18Rik|5430429L08Rik|AV015045|Phca|aPHC|-|7|7 E1|protein-coding	0.671	0.668	0.849	0.841	0.756	0.716	0.854	0.701	0.757	0.312297	0.558602	22.9639	14.2821	0.757015	0.0880254	0.0880254
ENSMUST00000126166	14	54642161	54653616	-	2346	1	Acin1|2610036I19Rik|2610510L13Rik|Acinus|Acn|C79325|acinusL|acinusS|mKIAA0670|-|14|14 C2|protein-coding	7.395	7.796	6.776	6.537	7.645	7.612	6.153	7.063	7.12213	0.00345637	0.0335122	22.1764	4.60694	7.12977	0.791576	0.111024
ENSMUST00000076147	9	104098148	104126933	-	2384	1	Ackr4|A630091E18Rik|CCBP2|CCR11|CCX-CKR|CCX-CKR1|Ccrl1|Cmkbrl1|PPR1|VSHK1|-|9|9 F1|protein-coding	11.272	10.657	14.188	13.052	11.279	13.288	13.832	12.514	12.5103	0.00502122	0.0411307	22.0096	13.4098	12.5854	1.5089	0.119893
ENSMUST00000007131	11	100476356	100528000	-	4338	1	Acly|A730098H14Rik|AW538652|-|11|11 D|protein-coding	55.323	51.802	30.562	63.109	59.104	25.897	29.449	61.59	47.1045	0.0291787	0.113693	22.3001	21.1242	45.7469	17.7574	0.388166
ENSMUST00000038006	1	127729413	127767978	+	2698	1	Acmsd|-|-|1|1 E3|protein-coding	6.568	7.162	3.012	12.387	10.631	3.359	4.016	7.836	6.87138	0.246124	0.475244	27.4945	15.8014	7.42181	3.90064	0.525564
ENSMUST00000095086	4	49447109	49451137	-	1494	1	Acnat1|AI132189|-|4|4 B1|protein-coding	12.878	9.32	7.455	17.048	13.449	8.85	8.038	10.583	10.9526	0.022223	0.0960651	25.5995	18.0005	11.2283	3.91381	0.348566
ENSMUST00000107698	4	49379920	49383576	-	1423	1	Acnat2|C730036D15Rik|-|4|4 B1|protein-coding	7.35	2.401	2.227	7.227	8.937	2.712	1.854	4.678	4.67325	0.000388851	0.0140551	27.5108	17.4443	5.14357	3.67335	0.714163
ENSMUST00000102973	4	40143081	40198338	+	3791	1	Aco1|Aco-1|Irebp|Irp1|-|4 A5|4 20.24 cM|protein-coding	40.102	37.286	35.402	44.092	42.629	31.77	31.756	36.636	37.4591	0.0372043	0.131739	27.6133	15.5364	38.2617	5.53194	0.144581
ENSMUST00000023116	15	81872309	81915133	+	2883	1	Aco2|Aco-2|Aco3|D10Wsu183e|-|15|15 E1|protein-coding	29.767	28.69	34.834	41.17	30.056	31.287	36.884	37.798	33.8108	0.0145708	0.0750282	23.078	16.2461	33.7	4.81952	0.143013
ENSMUST00000168120	12	84009490	84018371	+	2267	1	Acot1|ACH2|CTE-1|CTE-I|Cte1|D12Ucla1|-|12 D1|12 39.0 cM|protein-coding	4.484	2.344	3.654	5.057	5.46	2.314	2.188	3.687	3.6485	0.000595224	0.0162479	27.948	15.2563	3.91852	1.74122	0.444355
ENSMUST00000065253	4	106747235	106804998	-	2908	1	Acot11|1110020M10Rik|2010309H15Rik|AW060409|BFIT|BFIT1|Thea|Them1|mKIAA0707|-|4|4 C7|protein-coding	0.751	0.768	0.963	1.607	1.037	0.583	0.899	1.067	0.959375	0.00171429	0.0248861	28.5741	11.5309	1.0127	0.38493	0.380104
ENSMUST00000022120	13	91741512	91786148	+	3029	1	Acot12|1300004O04Rik|4930449F15Rik|AV027244|Cach|mCACH-1|-|13|13 C3|protein-coding	17.528	19.162	23.713	17.161	14.168	25.603	22.776	14.576	19.3359	0.00863629	0.0550264	21.581	12.9066	19.7486	4.96036	0.251175
ENSMUST00000006900	13	24817948	24831517	-	716	1	Acot13|0610006O17Rik|Them2|-|13|13 A3.1|protein-coding	27.264	27.254	29.434	27.21	24.8	25.398	33.837	31.725	28.3652	0.433114	0.694778	26.8753	6.2101	28.1258	2.92097	0.103854
ENSMUST00000120927	12	84052144	84059565	+	1847	1	Acot3|AW108394|PTE-Ia|Pte2a|-|12|12 D1|protein-coding	0.555	0.271	2.297	1.711	1.046	0.822	2.362	3.759	1.60288	0.11388	0.277388	24.3622	14.5608	1.61116	0.999843	0.620576
ENSMUST00000021652	12	84038379	84048601	+	6198	1	Acot4|B430212I04Rik|PTE-Ib|Pte1b|Pte2b|-|12|12 D1|protein-coding	3.629	3.64	7.495	5.055	3.936	4.014	5.659	5.445	4.85912	0.0556838	0.170222	24.0819	11.7168	4.8572	1.6758	0.345014
ENSMUST00000075363	4	152178134	152271852	+	1440	1	Acot7|2410041A17Rik|Ach1|Act|Bach|CTE-IIa|Cte-II|Lach1|-|4|4 E2|protein-coding	4.972	4.799	5.687	5.839	5.045	3.774	5.717	5.479	5.164	0.0543738	0.167826	23.8198	15.2928	5.16035	0.843703	0.163497
ENSMUST00000103094	2	164792768	164804882	-	1141	1	Acot8|PTE-2|Pte1|-|2|2 H3|protein-coding	3.108	3.909	4.179	3.19	3.087	3.127	2.23	2.607	3.17962	0.929766	1	24.6667	8.42607	3.17288	0.270986	0.0854068
ENSMUST00000026324	X	155262443	155297654	+	1723	1	Acot9|0610041P13Rik|Acate2|C76421|MT-ACT48|MTE-2|U8|p48|-|X|X F3|protein-coding	1.045	0.966	0.971	0.93	0.811	1.03	0.858	0.766	0.922125	0.78856	1	22.5602	3.38902	0.922116	0.0039331	0.0039331
ENSMUST00000148601	11	116171888	116189575	-	3513	1	Acox1|AOX|Acox|D130055E20Rik|Paox|-|11|11 E2|protein-coding	357.522	293.011	339.274	314.683	386.821	296.777	285.708	305.202	322.375	0.284862	0.523848	27.8962	16.6038	327.429	34.8503	0.106436
ENSMUST00000022271	14	8225511	8258832	-	2412	1	Acox2|THCCox|-|14|14 A1|protein-coding	52.261	46.8	34.658	46.017	51.442	43.954	30.241	41.552	43.3656	0.00404439	0.0363617	23.6417	23.2099	43.2865	9.15249	0.21144
ENSMUST00000068947	5	35583040	35613801	+	3939	1	Acox3|BI685180|EST-s59|PCOX|-|5|5 B3|protein-coding	4.85	5.123	4.995	4.704	4.765	5.011	4.609	4.018	4.75938	0.0588807	0.176308	23.1312	5.63113	4.76806	0.28898	0.0606075
ENSMUST00000074038	12	30893656	30911589	-	2743	1	Acp1|4632432E04Rik|AI427468|Acp-1|LMW-PTP|Lmptp|-|12|12 A2|protein-coding	8.229	8.425	9.145	9.5	9.269	9.585	7.811	6.849	8.60163	0.991814	1	24.4635	7.52997	8.60041	0.0598576	0.00695985
ENSMUST00000002172	2	91202909	91214098	+	4635	1	Acp2|Acp-2|LAP|-|2 E1|2 50.54 cM|protein-coding	8.227	7.745	6.827	7.851	8.987	7.246	6.641	8.23	7.71925	0.00208851	0.0272606	22.1849	1.57476	7.66315	1.02017	0.133127
ENSMUST00000069330	9	22126727	22131815	-	1347	1	Acp5|TRACP|TRAP|-|9 A3|9 8.38 cM|protein-coding	38.395	36.589	39.873	39.279	36.162	36.396	32.908	36.544	37.0183	0.917705	1	27.3333	9.50004	37.0478	1.42289	0.038407
ENSMUST00000090759	3	97158777	97176574	+	1735	1	Acp6|5730559A09Rik|ACPL1|AU022842|mPACPL1|-|3|3 F2.1|protein-coding	8.383	9.845	8.974	7.531	7.627	10.109	7.631	6.885	8.37313	0.00183478	0.0257271	22.9657	7.08164	8.42817	1.25397	0.148783
ENSMUST00000062723	9	104288251	104337728	-	4462	1	Acpp|5'-NT|A030005E02Rik|FRAP|Lap|PAP|Ppal|-|9|9 F1|protein-coding	1.36	2.167	0.915	0.553	1.496	1.591	0.967	0.72	1.22113	0.00108414	0.0210303	22.7073	5.6398	1.24337	0.613626	0.493517
ENSMUST00000112414	6	125049689	125054194	+	1489	1	Acrbp|OY-TES-1|sp32|-|6|6 F2|protein-coding	1.127	0.985	0.848	1.077	1.044	0.996	1.04	0.988	1.01313	0.517012	0.778133	24.6667	16.0173	1.01396	0.0327551	0.0323043
ENSMUST00000103164	11	94557102	94601871	-	3123	1	Acsf2|-|-|11|11 D|protein-coding	28.626	33.073	34.537	28.374	31.774	33.704	33.648	30.875	31.8264	0.0251067	0.103402	22.9926	9.20453	31.9435	2.56467	0.0802879
ENSMUST00000212790	8	122775578	122817880	+	2152	1	Acsf3|BB101783|-|8|8 E1|protein-coding	5.111	6.346	5.283	4.518	5.209	4.806	3.635	3.541	4.80612	0.241229	0.468446	22.7841	5.48321	4.82719	0.623336	0.12913
ENSMUST00000110372	8	46490966	46535581	+	3388	1	Acsl1|Acas|Acas1|Acs|FACS|Facl2|LACS 1|LACS1|-|8|8 B1.1|protein-coding	174.343	120.925	148.688	174.529	170.338	158.161	125.972	216.026	161.123	0.0499099	0.158905	24.2542	18.9858	161.5	32.2549	0.199721
ENSMUST00000134566	1	78657883	78706901	+	2465	1	Acsl3|2610510B12Rik|Acs3|C85929|Facl3|Pro2194|-|1 C4|1 40.84 cM|protein-coding	7.175	6.821	6.709	8.937	7.991	5.218	10.159	9.524	7.81675	0.412601	0.673439	23.4188	17.55	7.78619	1.32687	0.170413
ENSMUST00000112903	X	142317993	142390504	-	4925	1	Acsl4|9430020A05Rik|ACS4|AU018108|Facl4|Lacs4|-|X|X F2|protein-coding	9.333	7.201	9.147	8.394	7.922	6.319	8.434	8.732	8.18525	0.338439	0.590568	20.9039	16.8468	8.18605	0.895426	0.109384
ENSMUST00000043150	19	55253369	55297720	+	4200	1	Acsl5|1700030F05Rik|ACS2|ACS5|Facl5|-|19|19 D2|protein-coding	66.292	63.838	43.692	51.513	65.401	57.512	43.47	52.651	55.5461	0.00026721	0.0128309	22.8862	1.59189	55.3225	11.9748	0.216455
ENSMUST00000047929	7	119617781	119662515	+	2056	1	Acsm1|Acas3|Bucs1|Macs|-|7|7 F2|protein-coding	90.27	94.928	99.74	94.718	108.953	99.796	90.682	92.778	96.4831	0.799776	1	23.3872	8.39788	96.4775	0.200021	0.00207324
ENSMUST00000106527	7	119760923	119784893	+	2528	1	Acsm3|Sa|Sah|-|7|7 F2|protein-coding	29.908	29.484	38.281	31.851	29.082	34.419	38.154	28.608	32.4734	0.00356272	0.0341128	21.6198	13.322	32.8477	5.15691	0.156994
ENSMUST00000066465	7	119526208	119543793	+	2954	1	Acsm5|C730019D22|C730027J19Rik|-|7|7 F2|protein-coding	24.269	29.756	38.754	24.556	25.421	31.144	35.506	24.636	29.2553	0.00308101	0.0319723	22.9124	10.4327	29.5599	6.9038	0.233553
ENSMUST00000103142	2	155518107	155562080	+	2108	1	Acss2|1110017C11Rik|ACAS|Acas1|Acas2|AceCS1|Acs1|-|2|2 H1|protein-coding	71.83	73.516	33.289	36.565	75.856	48.562	33.524	38.598	51.4675	0.00690904	0.0487309	23.6543	0.3785	51.3555	21.8379	0.425231
ENSMUST00000148685	2	155547040	155556930	-	622	1	Acss2os|4930471I20Rik|-|2|2 H1|ncRNA	8.579	9.556	4.417	4.427	9.846	5.268	2.998	4.77	6.23263	0.000506127	0.0156395	22.1168	2.91172	6.13474	3.01793	0.491941
ENSMUST00000165067	10	106933517	107123583	-	4665	1	Acss3|8430416H19Rik|Gm874|-|10|10 D1|protein-coding	3.422	3.218	2.044	2.057	3.442	2.861	1.677	1.361	2.51025	0.0107292	0.0625161	24.1733	23.9611	2.51189	0.874563	0.34817
ENSMUST00000039631	19	34241090	34255336	-	1764	1	Acta2|0610041G09Rik|Actvs|SMAalpha|SMalphaA|a-SMA|alphaSMA|-|19|19 C1|protein-coding	0.562	0.386	0.334	0.456	0.412	0.531	0.638	0.965	0.5355	0.777914	0.995066	20.2982	1.11715	0.519766	0.120027	0.120027
ENSMUST00000100497	5	142903115	142906754	-	1909	1	Actb|Actx|E430023M04Rik|beta-actin|-|5 G2|5 81.8 cM|protein-coding	76.894	64.934	54.824	103.519	83.412	55.272	52.362	118.275	76.1865	0.0627008	0.184556	24.0819	19.1286	76.2889	27.078	0.35494
ENSMUST00000071555	11	120345690	120348542	-	1941	1	Actg1|AL023024|Actg|Actl|E51|-|11|11 E2|protein-coding	9.176	8.182	8	22.744	10.337	10.456	8.676	34.941	14.064	0.386515	0.645557	24.5426	17.814	14.2597	7.96385	0.558486
ENSMUST00000029214	3	32708507	32726973	+	1983	1	Actl6a|2810432C06Rik|AI851094|ARP4|Actl6|Baf53a|C79802|-|3|3 A3|protein-coding	4.928	4.746	5.739	5.082	4.489	4.832	4.4	4.26	4.8095	0.721002	0.956146	20.3732	13.5622	4.85684	0.357546	0.073617
ENSMUST00000167327	12	80168322	80260091	-	2623	1	Actn1|3110023F10Rik|Actn1a|-|12 C3|12 36.49 cM|protein-coding	2.863	4.364	5.57	4.016	2.973	4.175	4.39	3.132	3.93538	0.000245545	0.0125025	22.861	10.967	3.98552	1.17583	0.295025
ENSMUST00000217157	7	28893655	28962340	-	3487	1	Actn4|C77391|-|7|7 B1|protein-coding	20.917	19.636	16.326	21.686	22.896	20.944	15.265	26.19	20.4825	0.134464	0.313144	24.482	3.60899	20.5167	1.99375	0.0971766
ENSMUST00000021479	12	70937857	70964718	+	3997	1	Actr10|Actr11|Arp11|-|12|12 C2|protein-coding	4.523	4.468	4.622	4.13	3.971	4.017	3.664	2.913	4.0385	0.211698	0.42785	22.7799	3.06362	4.03853	0.0275505	0.00682191
ENSMUST00000040270	19	46376814	46395735	-	2721	1	Actr1a|Arp1|alpha-Arp1|-|19|19 C3|protein-coding	8.44	8.389	9.184	8.432	7.617	8.368	7.516	7.845	8.22387	0.90723	1	20.6667	10.1852	8.24879	0.218094	0.0264395
ENSMUST00000043951	1	36698114	36710008	-	3227	1	Actr1b|2310066K23Rik|AA960180|AI851923|Arp1b|-|1|1 B|protein-coding	9.029	9.656	10.266	9.855	8.956	9.22	8.892	8.678	9.319	0.669334	0.91532	23.8208	13.8795	9.31854	0.323909	0.0347596
ENSMUST00000000137	11	20062304	20112913	-	3614	1	Actr2|4921510D23Rik|AA409782|Arp2|D6Ertd746e|-|11 A3.1|11 12.88 cM|protein-coding	15.644	16.604	17.162	15.263	15.257	14.809	13.622	10.326	14.8359	0.475867	0.73635	22.609	7.93659	14.9031	1.11325	0.0746992
ENSMUST00000027579	1	125392905	125435727	-	2529	1	Actr3|1200003A09Rik|Arp3|-|1|1 E2.3|protein-coding	15.683	16.446	16.08	13.963	14.232	14.544	14.785	11.761	14.6867	0.0787368	0.215877	24.1733	5.76778	14.6782	1.10504	0.0752843
ENSMUST00000045644	2	158624888	158639211	+	2385	1	Actr5|AA545173|B430109J19Rik|-|2|2 H1|protein-coding	1.227	1.295	1.02	1.139	1.099	1.015	0.679	1.217	1.08638	0.341889	0.594423	19.6867	5.03153	1.06584	0.151959	0.142573
ENSMUST00000020109	10	89711971	89732295	-	1684	1	Actr6|2010200J04Rik|AU044443|Arp6|ArpX|CDA12|-|10|10 C2|protein-coding	3.65	3.238	4.101	4.261	3.91	3.708	4.603	3.297	3.846	0.347331	0.600154	23.8319	21.7316	3.84762	0.266025	0.0691401
ENSMUST00000016115	14	29978337	29993219	+	2094	1	Actr8|5730542K05Rik|ARP8|-|14|14 B|protein-coding	5.134	5.376	5.61	5.228	5.213	5.829	5.32	4.547	5.28212	0.0111746	0.0640176	21.7709	10.2467	5.32101	0.395093	0.0742515
ENSMUST00000112601	2	58446441	58566828	-	3027	1	Acvr1|ALK2|ActR-I|ActRIA|Acvr|Acvrlk2|Alk-2|Alk8|D330013D15Rik|SKR1|Tsk7L|-|2|2 C1.1|protein-coding	1.949	2.434	2.372	2.422	2.017	2.46	2.452	2.383	2.31113	0.274685	0.512228	24.447	9.10893	2.308	0.200927	0.0870566
ENSMUST00000000544	15	101174067	101213684	+	4401	1	Acvr1b|6820432J04|ALK-4|ActR-IB|ActRIB|Acvrlk4|Alk4|SKR2|-|15 F1|15 56.48 cM|protein-coding	1.42	2.244	1.899	1.966	1.617	1.788	1.809	1.684	1.80337	0.69671	0.936281	24.1733	8.9985	1.802	0.20692	0.114828
ENSMUST00000063886	2	48814109	48903269	+	5665	1	Acvr2a|ActrIIa|Acvr2|TactrII|-|2 C1.1|2 28.38 cM|protein-coding	2.848	2.636	2.696	2.312	2.453	2.756	2.534	2.088	2.54038	0.209549	0.424891	26.6627	0.194746	2.52083	0.219402	0.0870358
ENSMUST00000024031	9	106432981	106438319	-	1500	1	Acy1|1110014J22Rik|Acy-1|-|9 F1|9 57.49 cM|protein-coding	8.443	9.357	9.243	9.528	8.325	8.384	7.787	7.582	8.58113	0.986634	1	22.8562	10.4902	8.5941	0.279076	0.032473
ENSMUST00000054030	19	3986661	3990007	+	1494	1	Acy3|0610006H10Rik|AA3|AAIII|AW107362|Acy-3|HCBP1|-|19|19 A|protein-coding	13.775	17.184	16.826	14.147	14.28	14.696	14.372	13.964	14.9055	0.0273443	0.109294	22.482	7.85744	14.9784	1.1418	0.0762301
ENSMUST00000008966	12	85272398	85280435	-	643	1	Acyp1|1110039O14Rik|AI325944|-|12|12 D1|protein-coding	4.937	4.293	3.684	3.41	4.691	3.763	3.283	2.61	3.83387	0.170347	0.367329	24.46	23.4895	3.83775	0.621467	0.161935
ENSMUST00000074613	11	30505991	30649587	-	856	1	Acyp2|2310004B09Rik|-|11|11 A4|protein-coding	0.684	0.605	1.279	0.802	0.741	0.598	0.726	0.585	0.7525	0.746744	0.974984	24.8562	11.9039	0.752447	0.207899	0.207899
ENSMUST00000066155	2	121142141	121156659	+	2279	1	Adal|4930578F03Rik|-|2|2 E5|protein-coding	3.048	2.809	3.338	3.145	3.071	3.688	3.128	2.889	3.1395	0.36635	0.622506	20.6667	4.58711	3.15754	0.213117	0.0674946
ENSMUST00000067880	9	70678997	70780229	+	4562	1	Adam10|1700031C13Rik|MADM|kuz|kuzbanian|-|9 D|9 39.53 cM|protein-coding	3.373	3.385	3.676	3.267	3.243	3.498	3.596	3.17	3.401	0.0127748	0.0697431	22.2065	10.9878	3.41666	0.207325	0.0606805
ENSMUST00000103081	11	102761439	102780262	+	4567	1	Adam11|AW060611|Mdc|-|11 E1|11 66.48 cM|protein-coding	2.455	3.985	1.298	2.389	2.742	3.161	1.885	1.573	2.436	0.224612	0.445597	23.7362	2.35268	2.4387	0.945689	0.387784
ENSMUST00000145118	12	21323517	21373593	-	4390	1	Adam17|CD156b|Tace|-|12 A1.3|12 8.3 cM|protein-coding	2.582	2.144	2.417	2.701	2.556	2.179	2.554	2.359	2.4365	0.221998	0.442238	22.2324	18.9302	2.42255	0.20119	0.0830489
ENSMUST00000114107	1	63446211	63596276	+	6059	1	Adam23|AW046396|MDC3|-|1 C2|1 32.31 cM|protein-coding	0.907	0.608	0.629	0.975	0.942	0.586	0.579	0.967	0.774125	0.000696955	0.0172832	26.4334	16.6654	0.800607	0.253573	0.253573
ENSMUST00000084032	8	24949653	25016812	-	3789	1	Adam9|AU020942|MDC9|Mltng|mKIAA0021|-|8 A2|8 13.7 cM|protein-coding	10.158	10.257	10.969	10.424	10.834	9.822	10.647	9.576	10.3359	0.991836	1	24.9219	9.66825	10.331	0.22345	0.0216291
ENSMUST00000023610	16	85793827	85803113	-	4867	1	Adamts1|ADAM-TS1|ADAMTS|ADAMTS-1|C3-C5|METH-1|METH1|-|16 C3.3|16 48.2 cM|protein-coding	0.999	1.072	0.982	0.886	0.873	1.25	0.769	0.953	0.973	0.617359	0.8705	24.6174	6.28403	0.971372	0.0575825	0.0575825
ENSMUST00000087623	17	33524204	33553768	+	3994	1	Adamts10|9430006O18|AW045948|Adam-ts10|Adamts-10|Znmp|-|17|17 B1|protein-coding	1.063	0.948	0.933	0.98	0.988	0.935	0.74	1.159	0.96825	0.0823049	0.222712	22.8883	22.2174	0.963356	0.114124	0.114124
ENSMUST00000014996	2	26973416	26998580	+	3427	1	Adamts13|ADAM-TS13|ADAMTS-13|Gm710|vWF-CP|-|2|2 A3|protein-coding	0.657	0.453	0.617	0.459	0.424	0.564	0.359	0.641	0.52175	0.999503	1	21.8198	20.0482	0.519428	0.0253868	0.0253868
ENSMUST00000147250	9	90163202	90199990	+	4784	1	Adamts7|ADAM-TS7|ADAMTS7B|-|9|9 E3.1|protein-coding	1.05	1.599	1.21	1.954	1.011	1.303	1.243	1.353	1.34037	0.988412	1	27.3333	7.53068	1.33338	0.174179	0.13063
ENSMUST00000091233	2	27079379	27108981	+	3575	1	Adamtsl2|A930008K15Rik|tcp-1|-|2|2 A3|protein-coding	0.753	0.753	0.813	0.729	0.53	0.724	0.538	0.832	0.709	0.996586	1	27.3333	2.76713	0.705498	0.0261105	0.0261105
ENSMUST00000021050	11	80154105	80178958	+	1764	1	Adap2|Centa2|-|11 B5|11 47.56 cM|protein-coding	7.69	7.976	8.957	9.546	8.935	8.627	7.432	12.106	8.90863	0.562799	0.821756	26.9855	13.9536	9.04612	1.24501	0.137629
ENSMUST00000029563	3	89730748	89751406	+	3724	1	Adar|AV242451|Adar1|Adar1p110|Adar1p150|DRADA|mZaADAR|-|3|3 F1|protein-coding	3.068	2.731	2.448	1.937	2.578	2.545	1.691	2.144	2.39275	0.129198	0.304313	23.7362	0.319368	2.39141	0.368505	0.154096
ENSMUST00000105404	10	77290727	77418227	-	6536	1	Adarb1|1700057H01Rik|AW124433|AW558573|Adar2|BB220382|D10Bwg0447e|Red1|-|10 C1|10 39.72 cM|protein-coding	0.772	1.183	1.706	1.488	0.897	0.977	1.748	1.021	1.224	0.0084673	0.0546575	23.0744	12.5687	1.23315	0.510402	0.413902
ENSMUST00000034427	8	111966908	111992302	-	3140	1	Adat1|MMADAT1|-|8|8 E1|protein-coding	1.151	0.854	1.106	0.985	1.065	1.117	0.929	1.092	1.03737	0.92209	1	24.116	18.0294	1.03762	0.047376	0.0456583
ENSMUST00000019944	10	13552894	13563376	+	1455	1	Adat2|4933426M09Rik|Deadc1|-|10|10 A2|protein-coding	1.47	1.595	1.353	1.258	1.371	2.1	1.499	1.246	1.4865	0.0301377	0.115773	26.2667	1.52896	1.45985	0.308836	0.211554
ENSMUST00000166940	12	88360889	88461718	+	2178	1	Adck1|2610005A10Rik|-|12|12 D2-D3|protein-coding	2.817	3.196	2.16	2.427	2.892	2.469	1.529	1.888	2.42225	0.0243272	0.101019	22.5777	2.25843	2.41117	0.507454	0.21046
ENSMUST00000140364	6	39573873	39588769	+	3527	1	Adck2|AA408112|BB006057|-|6|6 B1|protein-coding	1.034	1.059	1.012	1.118	1.032	1.292	1.081	1.001	1.07862	0.905116	1	22.6667	9.15136	1.08169	0.0502475	0.0464527
ENSMUST00000161732	15	76576359	76595808	+	1997	1	Adck5|A230108P17|-|15|15 D3|protein-coding	6.799	6.662	3.585	3.238	6.152	5.59	1.867	3.71	4.70037	0.00387856	0.0354439	23.1021	1.56072	4.67625	2.14174	0.458004
ENSMUST00000096224	15	98589973	98607633	-	5995	1	Adcy6|AC6|mKIAA0422|-|15|15 F1|protein-coding	2.396	2.972	4.555	2.494	2.292	3.882	3.173	2.36	3.0155	0.00125276	0.0220203	21.5258	12.2456	3.11039	0.978431	0.314568
ENSMUST00000117801	16	4287529	4419808	-	4486	1	Adcy9|AC9|ACtp10|AW125421|D16Wsu65e|mKIAA0520|-|16 A1|16 2.42 cM|protein-coding	1.93	3.235	2.084	1.922	1.896	2.802	1.54	1.498	2.11338	0.113032	0.276151	22.447	6.48151	2.14481	0.636132	0.296592
ENSMUST00000114340	5	34573873	34632308	+	3732	1	Add1|AI256389|-|5 B2|5 17.9 cM|protein-coding	4.446	6.257	4.381	4.083	4.862	5.689	4.113	4.873	4.838	0.0207152	0.0921801	21.9922	7.27428	4.89072	0.828081	0.169317
ENSMUST00000025999	19	53143997	53247399	+	4303	1	Add3|AI463285|R75380|-|19 D2|19 47.18 cM|protein-coding	1.324	1.391	1.595	1.338	1.316	1.63	1.499	1.394	1.43588	0.00929229	0.0573721	21.5023	12.9717	1.44722	0.131449	0.0908284
ENSMUST00000030971	5	49959956	50059006	-	4443	1	Adgra3|3830613O22Rik|AU044632|Gpr125|Tem5-like|-|5|5 B3|protein-coding	3.547	3.357	4.182	5.96	3.566	3.449	4.104	5.859	4.253	0.00665399	0.0478182	25.603	14.2625	4.31531	1.2154	0.281648
ENSMUST00000086763	17	57358691	57483527	+	3195	1	Adgre1|DD7A5-7|EGF-TM7|Emr1|F4/80|Gpf480|Ly71|TM7LN3|-|17 D|17 29.8 cM|protein-coding	1.24	1.358	2.014	1.287	1.618	1.324	0.932	1.379	1.394	0.854603	1	19.9513	14.4335	1.40592	0.0888187	0.0631748
ENSMUST00000025004	17	55749984	55853662	+	3458	1	Adgre4|D17Ertd479e|Egf-tm7|Emr4|Fire|Gpr127|-|17 C-D|17 28.98 cM|protein-coding	0.615	0.656	0.81	0.487	0.731	0.575	0.509	0.511	0.61175	0.977643	1	20.6667	10.2512	0.62023	0.0733342	0.0733342
ENSMUST00000109802	8	83723364	83741173	-	2830	1	Adgre5|AA409984|Cd97|TM7LN1|-|8 C2|8 40.22 cM|protein-coding	1.997	2.265	2.358	2.116	2.635	2.128	2.068	2.743	2.28875	0.137017	0.317075	21.9504	10.1901	2.27917	0.104849	0.0460033
ENSMUST00000047399	17	43270329	43324737	+	3822	1	Adgrf1|5031409J19Rik|Gpr110|KPG_009|-|17|17 B3|protein-coding	2.283	2.982	1.964	1.404	1.838	2.406	2.255	1.534	2.08325	0.00602655	0.0456049	26.9106	0.718048	2.01313	0.638147	0.316993
ENSMUST00000225962	17	43427012	43456771	+	4839	1	Adgrf5|8430401C09Rik|9330185D23|AI528491|Gpr116|mKIAA0758|-|17|17 B3|protein-coding	2.347	1.856	2.371	2.087	1.758	2.369	2.358	2.585	2.21638	0.918777	1	20.0415	19.4874	2.20738	0.132338	0.0599524
ENSMUST00000051259	8	95017692	95045250	+	2416	1	Adgrg3|A030001G24Rik|AW214383|Gpr97|Pb1|Pb99|-|8|8 C5|protein-coding	0.853	0.925	0.584	0.578	0.811	0.98	0.5	0.537	0.721	0.0369248	0.131098	23.9053	2.6778	0.721391	0.230097	0.230097
ENSMUST00000131717	8	83924151	83940011	+	5111	1	Adgrl1|2900070I05Rik|AI182398|CLIBA|Lec2|Lphn1|mKIAA0821|-|8|8 C2|protein-coding	0.509	0.508	0.484	0.607	0.527	0.525	0.406	0.635	0.525125	0.519006	0.780023	25.2661	18.8243	0.528494	0.061308	0.061308
ENSMUST00000200543	3	148816093	148990555	-	5470	1	Adgrl2|AI450192|CIRL-2|Gm619|Lec1|Lphh1|Lphn2|mKIAA0786|-|3|3 H3|protein-coding	3.947	4.126	3.964	3.097	3.835	4.088	4.157	4.371	3.94813	0.596275	0.852952	27.3333	4.702	3.92648	0.195351	0.0497521
ENSMUST00000046977	3	151437887	151545086	+	4075	1	Adgrl4|1110033N21Rik|ETL1|Eltd1|Etl|-|3|3 H3|protein-coding	1.166	1.031	1.23	1.1	1.142	1.003	1.056	1.206	1.11675	0.693911	0.934056	24.46	17.1275	1.11812	0.0690414	0.061748
ENSMUST00000004232	3	138277494	138290698	+	1475	1	Adh1|ADH-A2|ADH-AA|AI194826|Adh-1|Adh-1-t|Adh-1e|Adh-1t|Adh-3e|Adh1-e|Adh1-t|Adh1tl|Adh3-e|-|3 G3|3 64.16 cM|protein-coding	647.494	532.644	658.744	779.969	706.767	543.319	764.129	1014.66	705.966	0.00826659	0.0541198	23.6992	16.6051	704.343	154.075	0.21875
ENSMUST00000013458	3	138415495	138430892	+	1297	1	Adh4|Adh2|-|3|3 G3|protein-coding	53.242	63.992	46.101	44.875	65.632	61.945	42.576	48.899	53.4078	0.00240269	0.0288105	22.5016	3.40531	53.3533	13.1661	0.246773
ENSMUST00000005964	3	138443093	138455499	+	1587	1	Adh5|Adh-5|Adh3|GSNOR|-|3|3 G3|protein-coding	128.759	129.782	140.426	130.971	133.428	119.321	121.413	110.824	126.865	0.996722	1	24.6667	10.4238	126.826	3.03662	0.0239433
ENSMUST00000171054	3	138374121	138388291	+	2782	1	Adh6-ps1|1300002P07Rik|Adh5ps|Gm7277|-|3|3 G3|pseudo	7.972	7.455	6.482	6.488	8.416	6.664	4.308	7.459	6.9055	0.00575371	0.0441731	22.5279	1.92319	6.86231	1.44454	0.210504
ENSMUST00000090171	3	138217760	138233382	+	3415	1	Adh7|AI325182|Adh-3|Adh-3e|Adh-3t|Adh3|Adh3-e|Adh3-t|Adh4|Adt-1|-|3 G3|3 64.13 cM|protein-coding	4.513	4.032	5.25	4.55	3.358	4.381	4.512	4.129	4.34063	0.111978	0.274272	19.6214	15.377	4.41077	0.557501	0.126395
ENSMUST00000144177	1	9547948	9577970	+	3212	1	Adhfe1|6330565B14Rik|AI043035|Adh8|HOT|-|1|1 A2|protein-coding	20.963	20.595	19.969	18.426	20.115	19.003	20.357	17.574	19.6253	0.588103	0.846419	28.2692	25.4569	19.5264	0.828363	0.0424228
ENSMUST00000020957	12	28675231	28682175	+	1645	1	Adi1|AL024210|Fe-ARD|MTCBP-1|Ni-ARD|-|12|12 A2|protein-coding	46.174	47.004	53.166	44.873	42.669	47.407	55.319	40.996	47.201	0.0542143	0.167658	22.6174	10.8101	47.5169	5.6353	0.118596
ENSMUST00000027727	1	134415378	134433351	+	3108	1	Adipor1|2810031L11Rik|ACDCR1|CGI-45|Paqr1|-|1|1 E4|protein-coding	11.544	14.003	14.595	13.18	12.329	13.526	13.41	11.27	12.9821	0.0222787	0.0961407	22.7734	10.6962	13.0489	1.3585	0.104108
ENSMUST00000032272	6	119353150	119417704	-	4169	1	Adipor2|1110001I14Rik|ADCR2|AI115388|AW554121|D6Ucla1e|Paqr2|-|6 F1|6 56.78 cM|protein-coding	79.925	79.497	67.507	71.557	82.466	72.305	53.725	70.478	72.1825	0.000886627	0.019207	22.5729	2.01908	71.9159	10.2199	0.14211
ENSMUST00000045376	14	21052574	21448569	+	1761	1	Adk|2310026J05Rik|5033405D03Rik|AI255373|AI987814|Ak|-|14|14 A3|protein-coding	152.38	142.966	147.646	143.958	139.46	133.58	133.276	116.896	138.77	0.998845	1	22.8753	7.64575	138.808	0.761767	0.00548791
ENSMUST00000057793	2	168180986	168206922	-	4908	1	Adnp|AA589558|mKIAA0784|-|2|2 H3|protein-coding	5.365	5.215	5.544	4.628	5.121	5.908	5.073	3.846	5.0875	0.0904337	0.237058	22.8252	6.11363	5.11124	0.588974	0.115231
ENSMUST00000066743	18	80126311	80151482	-	5005	1	Adnp2|8430420L05Rik|BC024969|Kiaa0863|Zfp508|mKIAA0863|-|18|18 E3|protein-coding	0.695	0.784	0.822	0.851	0.715	0.803	0.63	0.887	0.773375	0.847303	1	28.5741	8.11302	0.775449	0.0662852	0.0662852
ENSMUST00000075686	10	67544511	67548955	-	4444	1	Ado|Gm237|-|10|10 B5.1|protein-coding	2.128	1.417	1.412	1.686	2.044	1.544	1.127	1.265	1.57788	0.00630006	0.0465087	28.0948	18.5569	1.6203	0.388653	0.239864
ENSMUST00000086465	1	134199225	134235431	-	4963	1	Adora1|A1-AR|A1AR|A1R|AA1R|AI848715|BB176431|Ri|-|1|1 E4|protein-coding	1.599	2.383	3.966	2.042	1.648	2.904	3.159	2.4	2.51262	0.00167135	0.0247285	23.2399	10.4575	2.54092	0.992986	0.390797
ENSMUST00000026266	9	59291572	59316196	+	2451	1	Adpgk|2610017G09Rik|Adp-gk|C77577|-|9|9 B|protein-coding	3.854	3.083	3.728	3.385	3.636	3.387	3.33	3.475	3.48475	0.943217	1	27.3409	16.7001	3.5057	0.158017	0.0450742
ENSMUST00000002923	16	38444030	38452703	-	2959	1	Adprh|Arh1|-|16|16 B4|protein-coding	1.031	1.017	0.562	0.616	0.83	0.648	0.404	0.823	0.741375	0.00357708	0.0341266	21.9865	3.08774	0.732678	0.242317	0.242317
ENSMUST00000102617	4	126316047	126321703	-	1661	1	Adprhl2|AI836109|Arh3|-|4|4 D2.2|protein-coding	2.745	3.615	2.985	2.276	2.945	2.999	1.68	2.351	2.6995	0.170269	0.36726	23.0569	3.44838	2.70449	0.531398	0.196487
ENSMUST00000116363	11	67038041	67052570	-	1274	1	Adprm|2310004I24Rik|MDS006|-|11|11 B3|protein-coding	5.408	6.826	5.379	5.667	4.482	6.586	6.259	4.233	5.605	0.217557	0.436104	26.8559	2.4401	5.4879	0.978335	0.178271
ENSMUST00000161339	14	66635556	66732741	+	2781	1	Adra1a|Adra1c|-|14|14 D1|protein-coding	0.457	0.679	0.591	0.581	0.492	0.695	0.268	0.603	0.54575	0.955314	1	24.6667	4.29924	0.545112	0.0230178	0.0230178
ENSMUST00000139906	11	43776023	43901210	-	1757	1	Adra1b|[a]1b|-|11 B1.1|11 25.81 cM|protein-coding	22.855	21.407	12.941	21.164	21.961	14.708	13.475	22.675	18.8983	0.000202314	0.011649	21.8243	2.01598	18.5336	5.25516	0.283548
ENSMUST00000081438	8	27225776	27229588	-	2788	1	Adrb3|Adrb-3|-|8 A2|8 15.94 cM|protein-coding	1.563	2.206	1.295	1.12	1.405	1.692	1.102	0.827	1.40125	0.00956495	0.0585919	23.3236	4.67284	1.40968	0.432791	0.307015
ENSMUST00000061437	2	180171485	180176286	+	1516	1	Adrm1|1110063P18Rik|2510006J17Rik|AA408205|ARM-1|AU043535|Arm1|Gp110|Rpn13|-|2|2 H4|protein-coding	14.176	16.178	14.409	13.411	14.364	16.364	12.013	13.153	14.2585	0.0174426	0.0830765	21.9634	7.63001	14.361	1.46641	0.102111
ENSMUST00000023043	15	80948490	80970946	+	3686	1	Adsl|Adl|Asl|-|15 E1|15 37.95 cM|protein-coding	1.829	1.903	1.619	1.696	1.724	1.361	1.352	1.394	1.60975	0.870319	1	23.5742	23.2579	1.609	0.0727064	0.0451873
ENSMUST00000016105	1	177762962	177796511	-	2746	1	Adss|AI314886|AS|Adss2|-|1|1 H4|protein-coding	8.855	7.986	10.029	8.689	8.814	8.336	9.993	7.913	8.82687	0.368829	0.625289	23.6275	19.3943	8.83333	0.374011	0.0423409
ENSMUST00000021726	12	112620045	112641339	+	1752	1	Adssl1|AI528595|Adss|Adss1|-|12|12 F1|protein-coding	4.639	6.027	3.882	4.799	4.094	4.562	4.25	3.459	4.464	0.893029	1	26.7767	24.9082	4.44471	0.365759	0.082291
ENSMUST00000121404	13	41764133	41847684	-	1589	1	Adtrp|9530008L14Rik|-|13|13 A4|protein-coding	31.279	31.163	35.026	33.065	36.065	36.183	39.261	33.691	34.4666	0.839764	1	20.6174	12.0919	34.6595	1.42498	0.0411138
ENSMUST00000160836	6	140624909	140651744	+	1376	1	Aebp2|AU023766|B230313N05Rik|-|6|6 G2|protein-coding	3.584	3.668	3.863	2.683	2.927	3.768	3.232	2.358	3.26038	0.0211638	0.0929623	24.0819	5.5818	3.25839	0.555275	0.170414
ENSMUST00000107421	7	78895934	78908381	+	2000	1	Aen|2700083B06Rik|Isg20l1|-|7|7 D2|protein-coding	2.066	2.027	2.574	2.325	2.308	2.208	2.087	2.907	2.31275	0.423847	0.686023	27.2144	11.4946	2.3319	0.264142	0.113273
ENSMUST00000002518	10	81559494	81566362	+	1398	1	Aes|AL024115|Esp1|Grg|Grg-5|Grg5|Tle5|-|10 C1|10 39.72 cM|protein-coding	105.306	111.463	106.858	99.171	99.64	89.442	90.383	110.235	101.562	0.973418	1	24.6667	14.8656	101.647	4.35807	0.0428747
ENSMUST00000139666	17	13760548	13906150	+	7667	1	Afdn|5033403D15Rik|AF6|Af-6|Afadin|Gm314|I-afadin|Mllt4|S-afadin|-|17|17 A1|protein-coding	3.9	4.467	3.518	3.903	3.548	3.703	3.304	3.515	3.73225	0.907458	1	24.447	2.34804	3.73109	0.108711	0.0291365
ENSMUST00000054979	5	103754162	103855322	+	8284	1	Aff1|9630032B01Rik|AW319193|Af4|Mllt2h|Rob|-|5 E5|5 50.45 cM|protein-coding	2.25	2.549	2.191	2.573	2.282	2.229	2.075	2.334	2.31037	0.991229	1	20.6667	14.0087	2.30059	0.0890589	0.0387114
ENSMUST00000060945	11	53350833	53421830	+	10058	1	Aff4|AF5Q31|Alf4|Laf4l|MCEF|-|11|11 B1.3|protein-coding	4.737	5.38	5.487	3.361	3.709	4.018	4.095	2.649	4.1795	0.0744248	0.207392	26.2623	4.17937	4.09873	0.832674	0.203154
ENSMUST00000151747	10	42312585	42478280	-	1931	1	Afg1l|CG8520|Lace1|-|10 B2|10 22.88 cM|protein-coding	2.606	2.64	2.175	2.94	2.795	2.035	1.779	2.611	2.44762	0.180688	0.382677	26.5225	17.2516	2.49254	0.423698	0.169987
ENSMUST00000001520	8	123477903	123503916	+	4194	1	Afg3l1|1700047G05Rik|3110061K15Rik|-|8|8 E1|protein-coding	7.022	7.621	7.061	7.043	7.176	6.384	5.413	5.349	6.63363	0.945222	1	23.1021	4.85699	6.6387	0.209966	0.0316276
ENSMUST00000025408	18	67404767	67449166	-	3052	1	Afg3l2|2310036I02Rik|AW260507|Emv66|par|-|18|18 E1|protein-coding	12.224	13.277	14.707	12.177	10.693	12.29	13.348	10.823	12.4424	0.00277693	0.0305896	23.3018	9.86149	12.4882	1.60553	0.128564
ENSMUST00000113179	5	90518932	90553543	+	2009	1	Afm|Alf|alpha-Alb|-|5|5 E1|protein-coding	53.806	56.136	47.641	55.01	55.664	59.594	46.609	58.644	54.138	0.454413	0.715839	22.0417	4.35505	54.1291	4.96497	0.0917246
ENSMUST00000073388	11	117825924	117839908	+	2306	1	Afmid|9030621K19Rik|Ammd|FKF|KFA|Kf|formylase|-|11|11 E2|protein-coding	35.731	29.576	26.797	37.328	38.262	30.18	29.286	38.888	33.256	0.000323911	0.0132628	23.8259	21.0926	33.214	5.95812	0.179386
ENSMUST00000146722	11	20685084	20727607	-	3746	1	Aftph|-|-|11|11 A3.1|protein-coding	5.89	6.11	6.092	5.077	5.383	6.026	5.904	4.595	5.63462	0.00550887	0.0431402	24.5146	4.91514	5.62121	0.601129	0.106939
ENSMUST00000211424	8	53511727	53523334	+	1130	1	Aga|AW060726|-|8|8 B1.3|protein-coding	6.526	5.779	5.99	5.207	5.485	4.635	5.178	4.533	5.41662	0.999481	1	26.5602	21.5513	5.41473	0.0490471	0.00905809
ENSMUST00000190096	1	89454874	89890001	+	4045	1	Agap1|Centg2|Ggap1|R75364|mKIAA1099|-|1|1 D|protein-coding	0.554	0.452	0.599	0.657	0.452	0.369	0.426	0.7	0.526125	0.052795	0.164682	25.3708	14.8333	0.533185	0.149066	0.149066
ENSMUST00000024123	5	24452177	24502047	+	3172	1	Agap3|AGAP-3|AV028425|Centg3|Crag|Crag.|MRIP-1|cnt-g3|-|5|5 A3|protein-coding	3.024	3.111	3.498	2.809	2.334	2.779	2.813	2.946	2.91425	0.439959	0.701248	27.3333	5.55966	2.88008	0.366926	0.127401
ENSMUST00000115014	6	34780889	34785644	+	798	1	Agbl3|2900053G10Rik|4930431N21Rik|6530406M24Rik|CCP3|-|6|6 B1|protein-coding	2.511	1.859	1.807	1.887	1.994	1.494	1.69	1.465	1.83837	0.612007	0.866423	21.8526	12.0474	1.82555	0.155562	0.0852139
ENSMUST00000201917	5	30888935	30906965	+	3548	1	Agbl5|9430057O19Rik|CCP5|-|5|5 B1|protein-coding	2.399	2.721	3.05	2.557	2.257	2.288	3.596	3.672	2.8175	0.0797883	0.217743	27.3333	6.49952	2.77936	0.54767	0.197049
ENSMUST00000186302	1	82839674	82895675	+	2327	1	Agfg1|AU045498|C130049H11Rik|C85612|D730048C23Rik|Hrb|RAB|Rip|-|1|1 C5|protein-coding	2.211	2.825	2.886	2.018	2.3	2.497	2.394	2.082	2.40163	0.0202626	0.0908163	22.9158	7.95996	2.41863	0.346157	0.143121
ENSMUST00000100544	5	137650485	137684680	-	2833	1	Agfg2|A630095P14Rik|Hrbl|RAB-R|RABR|-|5|5 G2|protein-coding	5.81	6.556	6.38	7.229	6.362	6.254	5.65	6.443	6.3355	0.928374	1	27.3333	10.4155	6.35371	0.375755	0.0591395
ENSMUST00000022189	13	95350683	95375352	-	3222	1	Aggf1|2010009L17Rik|2310029P06Rik|AW112072|Peg3|VG5Q|-|13|13 D1|protein-coding	4.965	4.08	4.666	4.447	5.386	4.55	4.229	3.574	4.48712	0.745748	0.974286	27.3333	19.5036	4.52818	0.474081	0.104696
ENSMUST00000031977	6	40325172	40396762	+	2500	1	Agk|2610037M15Rik|6720408I04Rik|AI465370|Mulk|-|6|6 B1|protein-coding	1.031	1.446	0.947	0.972	1.232	1.06	0.821	0.722	1.02887	0.0790484	0.216563	22.2162	4.32436	1.02989	0.220522	0.214121
ENSMUST00000162792	3	116742507	116807417	-	6913	1	Agl|1110061O17Rik|9430004C13Rik|9630046L06Rik|AI850929|C77197|-|3|3 G1|protein-coding	3.956	4.385	6.119	4.397	3.419	4.562	5.786	4.486	4.63875	0.00683841	0.0485817	23.3837	10.5829	4.66386	1.16392	0.249561
ENSMUST00000038161	4	141746672	141759263	+	1394	1	Agmat|5033405N08Rik|-|4|4 E1|protein-coding	33.781	43.134	35.032	31.108	34.256	34.282	25.018	26.035	32.8307	0.0355295	0.128454	22.1791	4.5532	32.8693	4.5358	0.137995
ENSMUST00000049874	12	37241641	37582202	+	2398	1	Agmo|A530016O06Rik|AI790538|Tmem195|-|12|12 A3|protein-coding	18.854	15.376	18.736	21.504	19.73	17.664	21.761	18.182	18.9759	0.18195	0.384655	23.4898	20.99	18.9701	0.263115	0.01387
ENSMUST00000097888	4	126435012	126468583	-	7190	1	Ago1|Eif2c1|-|4|4 D2.2|protein-coding	2.275	2.728	2.78	2.323	2.234	2.835	2.181	2.244	2.45	0.0404385	0.138609	19.3872	12.6719	2.49635	0.334174	0.133865
ENSMUST00000044113	15	73095844	73184935	-	13763	1	Ago2|1110029L17Rik|2310051F07Rik|AI225898|AL022874|AW546247|Eif2c2|Gerp95|Gm10365|mKIAA4215|-|15|15 D3|protein-coding	0.915	0.993	1.02	0.975	0.778	0.931	1.028	1.021	0.957625	0.0361663	0.129644	27.3333	6.23618	0.949839	0.10166	0.10166
ENSMUST00000069097	4	126332732	126429556	-	15558	1	Ago3|AW048688|C130014L07Rik|Eif2c3|-|4|4 D2.2|protein-coding	0.593	0.566	0.687	0.48	0.452	0.459	0.623	0.459	0.539875	0.465388	0.726886	27.1919	3.28855	0.528882	0.086218	0.086218
ENSMUST00000114140	17	34609014	34613448	+	1928	1	Agpat1|1-AGP|1-AGPAT|AW047140|-|17 B1|17 18.18 cM|protein-coding	1.927	1.418	2.785	2.604	2.709	2.24	2.421	3.011	2.38937	0.295343	0.537746	26.7677	13.625	2.43298	0.456178	0.187497
ENSMUST00000028286	2	26593057	26604332	-	1478	1	Agpat2|2510002J07Rik|AV000834|BSCL|BSCL1|LPAAB|LPAAT-beta|-|2|2 A3|protein-coding	66.838	48.988	36.502	73.139	71.948	37.048	35.664	67.81	54.7421	0.00246662	0.0292451	25.9053	19.2422	56.1416	19.2555	0.342981
ENSMUST00000105387	10	78273611	78295394	-	1299	1	Agpat3|AW061257|AW493985|D10Jhu12e|lpaat3|-|10 C1|10 39.72 cM|protein-coding	32.439	36.274	32.886	33.86	31.056	33.682	28.067	31.857	32.5151	0.941302	1	24.1945	7.08921	32.5129	0.249233	0.00766566
ENSMUST00000047232	2	75832177	75931350	+	7320	1	Agps|5832437L22|9930035G10Rik|AW123847|Adaps|Adas|Adhaps|Adps|Aldhpsy|bs2|-|2|2 C3|protein-coding	1.08	0.966	1.031	0.736	0.801	0.91	0.795	0.651	0.87125	0.580244	0.838192	27.5328	25.8432	0.862659	0.0841918	0.0841918
ENSMUST00000105574	4	156165290	156185901	-	7124	1	Agrn|Agrin|nmf380|-|4 E2|4 88.55 cM|protein-coding	2.566	3.194	3.103	2.358	2.396	2.708	1.98	2.424	2.59113	0.697684	0.936984	20.7287	7.1854	2.59632	0.281663	0.108485
ENSMUST00000063278	8	124556534	124569706	-	1882	1	Agt|AI265500|AngI|AngII|Aogen|Serpina8|-|8 E2|8 72.81 cM|protein-coding	91.157	91.154	77.794	93.59	103.967	113.302	72.678	104.512	93.5192	0.523293	0.782983	23.1973	2.18345	93.4863	14.8229	0.158557
ENSMUST00000164215	13	59453850	59544439	-	4282	1	Agtpbp1|1700020N17Rik|2310001G17Rik|2900054O13Rik|4930445M19Rik|5730402G09Rik|CCP1|Nna1|nmf243|pcd|-|13 B2|13 31.87 cM|protein-coding	1.015	0.804	0.991	1.259	1.117	0.732	1.065	1.397	1.0475	0.000649223	0.0168098	23.882	17.4424	1.04623	0.25621	0.244888
ENSMUST00000066412	13	30336441	30382867	+	2194	1	Agtr1a|1810074K20Rik|AG2S|AI551199|AT1|AT1a|AT2R1|AT2R1A|Agtr-1a|Agtr1|Angtr-1a|-|13 A3.2|13 13.19 cM|protein-coding	15.009	18.787	11.208	9.024	13.965	16.029	9.183	10.854	13.0074	0.00184057	0.0257271	22.6498	5.42236	13.1371	3.878	0.295196
ENSMUST00000027491	1	93135240	93145421	+	1532	1	Agxt|AGT|Agt1|Agxt1|SPT|-|1 D|1 47.0 cM|protein-coding	59.625	96.28	50.759	43.21	52.425	86.225	39.788	31.773	57.5106	0.0100007	0.0599926	23.2683	4.98396	58.0867	25.4975	0.438955
ENSMUST00000022858	15	10358579	10409738	+	1798	1	Agxt2|AI303810|AI663818|-|15|15 A1|protein-coding	41.813	49.674	37.799	37.146	40.21	47.416	34.339	27.554	39.4939	0.0146972	0.0754335	23.8259	3.77371	39.5297	7.31945	0.185163
ENSMUST00000027768	1	179744894	179803680	-	8435	1	Ahctf1|6230412P20Rik|AV011447|Elys|-|1 H4|1 83.62 cM|protein-coding	5.18	3.585	3.338	3.917	4.483	2.653	3.173	3.675	3.7505	0.0118556	0.066441	23.0475	20.4977	3.71574	0.799044	0.215043
ENSMUST00000054607	2	155059310	155074497	-	2524	1	Ahcy|AA987153|AL024110|CuBP|SAHH|-|2 H1|2 76.94 cM|protein-coding	220.254	183.678	233.282	286.143	232.96	191.643	229.758	255.199	229.115	0.00193959	0.0264155	26.2667	14.6885	232.687	41.2542	0.177295
ENSMUST00000029490	3	107663120	107696560	-	3830	1	Ahcyl1|1110034F20Rik|AA409031|AA414901|Ahcy-rs3|DCAL|Irbit|-|3 F2.3|3 46.83 cM|protein-coding	17.519	16.346	16.043	15.555	17.268	15.953	15.777	13.866	16.0409	0.430558	0.69294	26.9855	23.2936	16.0287	0.791224	0.049363
ENSMUST00000102995	6	29768480	29912304	+	5122	1	Ahcyl2|4631427C17Rik|AI227036|Adohcyase3|mKIAA0828|-|6|6 A3.3|protein-coding	3.539	1.873	1.93	2.227	3.126	1.843	1.645	2.585	2.346	0.00688573	0.0487091	23.6118	21.5354	2.33408	0.787739	0.337495
ENSMUST00000044521	4	133012204	133077645	+	6094	1	Ahdc1|D030015G18Rik|-|4|4 D2.3|protein-coding	1.149	0.869	0.772	0.997	1.053	0.829	0.643	0.892	0.9005	7.51335e-05	0.00760365	24.4212	20.7289	0.903637	0.190215	0.190215
ENSMUST00000092955	19	8989284	9076919	+	1035	1	Ahnak|DY6|-|19|19 A|protein-coding	1.882	1.725	1.21	1.191	1.724	1.135	0.646	1.268	1.34763	0.0110063	0.0636034	22.3494	2.2476	1.33403	0.407614	0.30555
ENSMUST00000116436	12	35497974	35535038	-	5527	1	Ahr|Ah|Ahh|Ahre|In|bHLHe76|-|12 A3|12 15.78 cM|protein-coding	3.817	3.693	4.779	2.693	3.138	4.091	4.169	2.291	3.58387	0.145954	0.329528	23.2124	8.84788	3.61404	0.841399	0.232814
ENSMUST00000021425	12	87266698	87273979	+	1360	1	Ahsa1|BC023857|p38|-|12|12 D2|protein-coding	25.363	20.292	21.758	33.601	27.567	19.599	21.953	34.159	25.5365	0.000131378	0.0100115	24.4212	17.2978	25.6687	7.21005	0.280889
ENSMUST00000020529	11	23488547	23498030	-	3006	1	Ahsa2|-|-|11|11 A3.2|protein-coding	10.61	7.677	9.935	12.216	9.45	8.491	9.008	9.562	9.61862	0.167988	0.363924	24.708	16.5305	9.66465	1.57646	0.163116
ENSMUST00000023583	16	22892037	22899443	+	1471	1	Ahsg|-|-|16 B1|16 13.74 cM|protein-coding	2027.49	2121.13	2105.84	2041.6	1990.63	2409.61	2106.45	1970.48	2096.65	0.089869	0.236166	22.5016	8.55651	2105.9	137.851	0.0654596
ENSMUST00000226972	2	35081901	35100689	-	1623	1	AI182371|AI046667|-|2|2 B|protein-coding	157.38	144.774	112.813	138.482	172.622	151.283	141.371	144.894	145.452	0.0293712	0.114168	24.1733	23.3454	145.524	23.195	0.15939
ENSMUST00000102889	4	58798911	58912749	-	6948	1	AI314180|AW558785|BB181316|Ecpas|mKIAA0368|-|4|4 B3|protein-coding	6.303	6.627	7.394	5.357	5.732	6.68	6.219	4.777	6.13612	0.0102102	0.0608522	22.8342	8.13911	6.18022	0.833905	0.134931
ENSMUST00000154473	17	27563573	27565756	-	853	1	AI413582|AI854251|Smim29|-|17|17 A3.3|protein-coding	0.409	1.102	0.716	0.433	0.755	0.528	0.316	0.42	0.584875	0.696893	0.936281	20.7919	9.62653	0.607158	0.21556	0.21556
ENSMUST00000220157	12	76546973	76547852	-	442	1	AI463170|-|-|12|12 C3|ncRNA	1.07	1.132	0.572	0.752	1.664	0.799	0.902	1.152	1.00537	0.113761	0.277367	19.6948	6.69625	0.97371	0.381698	0.381698
ENSMUST00000054920	4	41495604	41503076	-	4170	1	AI464131|AA408153|AI604836|Gm762|Kiaa1161|Myorg|NET37|-|4|4 A5|protein-coding	3.715	4.328	4.309	4.367	3.956	4.74	3.642	4.25	4.16338	0.961989	1	20.6667	3.70688	4.17525	0.108778	0.0260531
ENSMUST00000140726	4	141614354	141615604	+	875	1	AI507597|-|-|4|4 D3|ncRNA	3.191	3.608	3.501	3.054	3.888	4.199	2.989	3.218	3.456	0.0465405	0.151964	19.5995	10.2797	3.49181	0.490886	0.140582
ENSMUST00000010434	1	43098710	43115947	+	3451	1	AI597479|-|-|1|1 B|protein-coding	2.16	2.105	2.053	1.718	2.19	2.119	1.764	1.224	1.91663	0.142928	0.324987	26.2667	0.197738	1.90057	0.238332	0.1254
ENSMUST00000150819	17	47436805	47470638	+	4857	1	AI661453|-|-|17|17 C|protein-coding	3.6	2.987	2.941	4.408	3.773	2.675	2.958	4.703	3.50562	0.0021659	0.0277341	24.0819	17.7739	3.50896	0.921327	0.262564
ENSMUST00000143673	11	83223576	83226604	+	1421	1	AI662270|AW496474|-|11|11 C|ncRNA	0.665	0.589	0.778	0.509	0.712	0.479	0.668	0.722	0.64025	0.996383	1	27.3333	11.1627	0.643579	0.0478943	0.0478943
ENSMUST00000159759	19	5425157	5427313	+	1512	1	AI837181|Bles03|N28173|-|19|19 A|protein-coding	3.127	4.045	3.69	3.53	3.667	3.826	2.901	3.74	3.56575	0.780386	0.996482	24.6667	3.54949	3.56312	0.106238	0.0298159
ENSMUST00000071804	7	41372923	41393260	-	2664	1	AI987944|-|-|7|7 B3|protein-coding	3.376	3.481	3.293	2.832	3.523	4.095	4.067	3.123	3.47375	0.0515744	0.162056	27.7017	26.5661	3.40744	0.538113	0.157923
ENSMUST00000109166	1	183297049	183325476	+	4260	1	Aida|2610208M17Rik|BC004835|-|1|1 H5|protein-coding	1.342	1.501	1.191	1.288	1.287	1.462	1.181	1.186	1.30475	0.275232	0.512705	23.8198	2.81387	1.30517	0.130084	0.099668
ENSMUST00000173324	17	35170992	35176001	-	860	1	Aif1|AI607846|AIF-1|D17H6S50E|G1|Iba1|-|17 B1|17 18.59 cM|protein-coding	1.427	1.655	1.848	1.142	1.572	1.551	1.432	1.507	1.51675	0.645942	0.894864	24.3142	7.33657	1.51475	0.141188	0.093209
ENSMUST00000037349	X	48474944	48513563	-	2206	1	Aifm1|AIF|AIFsh2|Hq|Pdcd8|-|X A5|X 25.68 cM|protein-coding	26.052	26.838	26.508	26.544	26.658	26.227	29.115	25.494	26.6795	0.893176	1	23.7882	9.65066	26.6855	0.746399	0.0279702
ENSMUST00000080099	10	61720649	61738653	+	1312	1	Aifm2|5430437E11Rik|Amid|D730001I10Rik|PRG3|-|10|10 B4|protein-coding	5.166	3.941	7.029	6.495	5.623	4.909	4.722	4.852	5.34213	0.510907	0.771595	27.3333	13.1475	5.45425	0.983314	0.180284
ENSMUST00000115685	16	17489611	17507485	+	2316	1	Aifm3|2810401C16Rik|AI840249|Aifl|-|16|16 A3|protein-coding	0.89	1.017	1.386	0.733	1.088	0.969	0.881	0.69	0.95675	0.751162	0.976977	20.6667	11.4455	0.981565	0.187644	0.187644
ENSMUST00000162610	10	13647054	13868980	-	1543	1	Aig1|1500031O19Rik|AV064870|AW413422|CGI-103|-|10|10 A2|protein-coding	2.459	3.03	2.565	1.708	2.694	2.513	2.326	1.485	2.3475	0.0416341	0.141286	23.7946	4.36031	2.35105	0.524257	0.222988
ENSMUST00000029663	3	132660499	132683884	-	1113	1	Aimp1|9830137A06Rik|AIMP1/p43|EMAPII|Emap2|Scye1|p43|-|3|3 G3|protein-coding	9.194	8.906	11.794	7.814	7.395	8.245	8.208	6.539	8.51187	0.300301	0.543962	23.8724	14.5326	8.5113	0.277334	0.0325842
ENSMUST00000100483	5	143902704	143909847	-	1066	1	Aimp2|AA407136|AA407225|Aimp2(p38)|Jtv1|-|5|5 G2|protein-coding	2.619	2.792	3.743	3.151	2.976	3.173	3.952	3.872	3.28475	0.0721444	0.202695	24.1733	11.5	3.28353	0.464289	0.141399
ENSMUST00000025767	19	4114464	4121575	-	1250	1	Aip|AA408703|AW476050|Ara9|D19Bwg1412e|Fkbp16|Xap2|-|19 A|19 3.82 cM|protein-coding	4.251	4.362	4.371	3.963	3.605	3.66	2.974	3.92	3.88825	0.999027	1	24.9219	12.0021	3.8885	0.15025	0.0386397
ENSMUST00000054487	14	54567472	54577558	-	3382	1	Ajuba|Jub|-|14|14 C2|protein-coding	1.255	1.311	0.959	1.506	1.767	0.974	0.846	1.71	1.291	0.0527976	0.164682	21.4267	3.22079	1.26386	0.3936	0.311426
ENSMUST00000102604	4	128993224	129011529	+	1768	1	Ak2|Ak-2|D4Ertd220e|-|4 D2.2|4 62.62 cM|protein-coding	45.859	54.952	89.283	72.909	52.813	60.873	86.226	72.235	66.8937	0.00171539	0.0248861	23.6167	12.0498	67.028	20.3529	0.303647
ENSMUST00000025696	19	29020833	29047961	-	2800	1	Ak3|AA407498|AI506714|AK-3|Ak3l|Ak3l1|Akl3l|-|19|19 C1|protein-coding	80.087	80.044	85.306	89.886	86.962	86.649	86.862	76.096	83.9865	0.973338	1	24.3142	9.29664	83.9748	1.06953	0.0127363
ENSMUST00000106945	4	101419319	101466995	+	4164	1	Ak4|AK 4|Ak-3|Ak-4|Ak3|Ak3l1|D4Ertd274e|-|4 C6|4 46.84 cM|protein-coding	7.035	7.104	16.069	14.79	7.86	9.232	14.271	10.91	10.9089	0.0148367	0.0756076	22.7015	13.971	10.9624	5.0087	0.456897
ENSMUST00000022135	13	100650979	100666359	+	1289	1	Ak6|2810046E22Rik|4921516M08Rik|AK/ATPase|-|13 D1|13|protein-coding	4.489	4.169	5.905	5.469	4.616	5.31	5.768	4.831	5.06963	0.0103437	0.0611897	21.9875	14.6748	5.08609	0.769611	0.151317
ENSMUST00000107903	11	88830792	88851503	-	3700	1	Akap1|AKAP121|AKAP84|Akap|C76494|C81186|DAKAP1|S-AKAP84|-|11|11 C|protein-coding	15.481	13.812	14.425	14.886	16.933	16.401	12.101	14.701	14.8425	0.0723535	0.20312	27.3333	18.4787	15.0327	1.74871	0.116327
ENSMUST00000102650	11	61871307	61930252	-	3845	1	Akap10|1500031L16Rik|B130049N18Rik|D-AKAP-2|D-AKAP2|PRKA10|-|11|11 B2|protein-coding	1.402	1.656	1.314	0.977	1.098	1.284	1.055	0.894	1.21	0.0498775	0.158905	25.0326	2.8871	1.20209	0.211031	0.175553
ENSMUST00000123853	14	78492246	78536808	-	9341	1	Akap11|6330501D17Rik|AKAP220|Gm80|PRKA11|mKIAA0629|-|14|14 D3|protein-coding	1.931	2.19	2.369	1.412	1.681	1.975	2.197	1.344	1.88737	0.0473747	0.153657	24.5146	6.63814	1.87739	0.424897	0.226324
ENSMUST00000166315	7	75455534	75754609	+	12470	1	Akap13|1700026G02Rik|5730522G15Rik|5830460E08Rik|AKAP-13|AKAP-Lbc|BRX|Ht31|LBC|PROTO-LB|PROTO-LBC|-|7|7 D1|protein-coding	2.289	2.603	3.262	2.917	1.748	2.522	3.28	2.324	2.61813	0.00435489	0.0378949	23.2157	11.9022	2.63219	0.726635	0.276057
ENSMUST00000051906	X	36608314	36645395	-	5990	1	Akap17b|AA407619|AKAP-17B|B230333C21Rik|C230056F04Rik|PRKA17B|Sfrs17b|Srsf17b|Talia|-|X|X A3.3|protein-coding	0.475	0.419	0.752	0.874	0.553	0.557	0.742	0.704	0.6345	0.104208	0.261362	22.916	16.2234	0.630515	0.16277	0.16277
ENSMUST00000102903	4	57845247	57896982	+	6645	1	Akap2|AA959716|AI649048|Akap-2|Akap-kl|B230340M18Rik|Prka2|-|4|4 B3|protein-coding	0.688	0.641	0.629	0.762	0.643	0.601	0.656	0.887	0.688375	0.0154226	0.0775345	23.7946	17.5755	0.687565	0.0936686	0.0936686
ENSMUST00000041984	10	25170122	25299164	-	2077	1	Akap7|6430401D08|AI662165|AKAP15|Akap18|BB170514|-|10|10 A4|protein-coding	1.198	1.45	1.186	0.967	1.2	1.688	1.445	0.911	1.25562	0.00313307	0.0321963	24.6181	4.41781	1.24706	0.331419	0.26576
ENSMUST00000002699	17	32303676	32321153	-	3668	1	Akap8|1200016A02Rik|AA673585|AKAP-8|AKAP95|AU015639|-|17|17 B1|protein-coding	7.151	6.131	8.369	6.336	6.914	8.182	8.491	6.223	7.22463	0.2357	0.461184	19.4558	14.8918	7.37738	1.07693	0.145977
ENSMUST00000050214	17	32321425	32350581	-	2048	1	Akap8l|HAP95|Nakap95|-|17|17 B1|protein-coding	8.416	10.055	8.147	7.087	7.162	10.419	8.778	7.379	8.43037	0.00197761	0.0267497	27.3312	1.04583	8.2181	1.59753	0.194392
ENSMUST00000044492	5	3928274	4081310	+	13028	1	Akap9|5730481H23Rik|AKAP-9|AKAP450|AW545847|C79026|G1-448-15|PRKA9|mKIAA0803|mei2-5|repro12|-|5|5 A1|protein-coding	1.554	1.978	2.09	1.434	1.445	1.788	2.068	1.519	1.7345	0.00156711	0.0238888	26.8559	4.31362	1.69249	0.376241	0.2223
ENSMUST00000033335	7	109703690	109712189	+	1017	1	Akip1|BCA3|C11orf17|D7H11orf17|D930014E17Rik|ICRFP703B1614Q5.6|ORF27|-|7|7 E3|protein-coding	7.549	8.5	7.68	5.161	6.89	7.989	6.976	4.685	6.92875	0.00259208	0.0297997	24.1733	4.97441	6.91823	1.46648	0.211973
ENSMUST00000102636	4	123734559	123750345	-	3043	1	Akirin1|6330407G11Rik|-|4|4 D2.2|protein-coding	5.664	4.638	5.379	6.264	6.056	5.732	5.973	4.882	5.5735	0.981069	1	24.6667	18.0928	5.58087	0.241961	0.0433554
ENSMUST00000084299	4	34550937	34566908	+	1388	1	Akirin2|2700059D21Rik|AA114675|AA522011|AU019887|Akirin-2|-|4|4 A5|protein-coding	6.959	6.532	6.249	5.462	6.407	6.49	5.601	4.424	6.0155	0.0892739	0.235596	24.46	2.53104	6.00783	0.642258	0.106904
ENSMUST00000030455	4	116636510	116651680	-	1403	1	Akr1a1|2610201A18Rik|Akr1a4|-|4|4 D1|protein-coding	116.51	121.925	135.717	122.764	125.725	122.241	116.105	122.422	122.926	0.974218	1	24.9146	11.6648	122.919	3.41482	0.027781
ENSMUST00000102980	6	34303934	34317478	-	1368	1	Akr1b3|ALR2|AR|Ahr-1|Ahr1|Akr1b1|Aldor1|Aldr1|-|6 14.87 cM|6 B1|protein-coding	1.942	2.226	1.97	2.396	1.963	2.021	1.594	2.11	2.02775	0.983785	1	27.3333	4.04207	2.03759	0.080958	0.0397323
ENSMUST00000038406	6	34354119	34368463	+	1339	1	Akr1b8|FR-1|Fgfrp|Fgrp|-|6 B1|6 14.91 cM|protein-coding	0.925	0.683	0.692	0.816	0.68	0.844	0.596	0.778	0.75175	0.867261	1	22.3622	20.1811	0.747474	0.057991	0.057991
ENSMUST00000021632	13	4268176	4279433	-	1244	1	Akr1c12|AI266976|Akra|-|13|13 A1|protein-coding	32.027	30.263	41.033	33.945	35.201	36.619	41.091	28.963	34.8927	0.165735	0.361333	21.4898	14.4858	35.1357	4.80475	0.136748
ENSMUST00000021634	13	4191150	4205596	+	1245	1	Akr1c13|mKIAA4014|-|13|13 A1|protein-coding	40.926	39.392	46.817	38.981	43.755	40.789	42.668	31.207	40.5669	0.781939	0.996976	23.8986	12.8154	40.5671	0.523562	0.0129061
ENSMUST00000041768	13	4059591	4090413	+	2419	1	Akr1c14|9030611N15Rik|AW557061|-|13|13 A1|protein-coding	101.99	98.04	150.911	159.788	105.574	101.896	140.042	119.12	122.17	0.0282911	0.111684	22.7804	15.797	121.601	29.5403	0.242928
ENSMUST00000081326	13	4233740	4248359	+	1225	1	Akr1c19|1810010N06Rik|-|13|13 A1|protein-coding	33.525	26.662	61.873	35.99	32.969	25.58	57.858	37.56	39.0021	0.257362	0.48978	25.2926	11.7685	39.0722	12.6413	0.323536
ENSMUST00000221564	13	4490205	4523313	-	817	1	Akr1c20|2610528B18Rik|-|13|13 A1|protein-coding	47.897	39.206	42.546	49.427	48.669	36.16	46.591	46.505	44.6251	0.0341048	0.125534	22.2504	19.2817	44.2224	5.56217	0.125777
ENSMUST00000021630	13	4434306	4457530	+	1379	1	Akr1c6|3alpha-HSD|Akr1c1|Hsd17b5|-|13 A1|13 2.48 cM|protein-coding	398.382	494.491	504.988	397.974	374.69	493.741	454.885	300.096	427.406	0.000626008	0.0164917	23.0744	8.29417	430.993	83.9188	0.19471
ENSMUST00000040987	6	37530173	37568815	+	2682	1	Akr1d1|-|-|6|6 B1|protein-coding	49.392	48.708	43.815	55.679	50.436	41.143	49.456	43.505	47.7668	0.766831	0.986814	20.6667	16.0186	47.8048	0.828876	0.0173388
ENSMUST00000091848	13	4590750	4609174	-	3444	1	Akr1e1|1810061I10Rik|Akr1e2|-|13|13 A1|protein-coding	7.819	7.745	6.923	7.057	7.607	7.321	6.418	5.85	7.0925	0.138181	0.318929	24.2667	23.8778	7.094	0.515761	0.0727038
ENSMUST00000073787	4	139310744	139318426	+	1275	1	Akr7a5|0610025K21Rik|Afar|Afar1|Akr7a2|-|4 D3|4 70.64 cM|protein-coding	30.559	36.334	32.167	25.048	24.5	24.66	21.347	24.859	27.4343	0.968508	1	25.1973	5.76689	27.3263	2.01731	0.0738229
ENSMUST00000128300	12	112654673	112671564	-	1319	1	Akt1|Akt|LTR-akt|PKB|PKB/Akt|PKBalpha|Rac|-|12 F1|12 61.2 cM|protein-coding	8.774	9.15	11.006	9.308	8.568	9.475	10.429	10.619	9.66612	0.0224613	0.096613	26.5602	8.12257	9.62445	0.987563	0.10261
ENSMUST00000127783	7	44852571	44854686	+	743	1	Akt1s1|1110012J22Rik|AI227026|Lobe|Lobel|PRAS40|-|7|7 B3|protein-coding	8.243	8.158	7.262	7.373	6.611	7.007	6.586	7.108	7.2935	0.99985	1	21.6543	21.1946	7.28019	0.129523	0.0177911
ENSMUST00000051356	7	27605858	27639453	+	2896	1	Akt2|2410016A19Rik|AW554154|PKB|PKBbeta|-|7 A3|7 15.94 cM|protein-coding	11.028	13.268	12.802	12.404	11.749	12.516	11.545	13.262	12.3217	0.798109	1	24.5741	4.62011	12.3172	0.186035	0.0151037
ENSMUST00000109609	8	91124469	91134023	-	1152	1	Aktip|AL023020|Fif|Ft|Ft1|Fts|-|8 C4|8 44.25 cM|protein-coding	2.775	3.04	2.691	2.587	2.961	2.53	2.84	3.024	2.806	0.281126	0.519381	20.6667	10.0473	2.80265	0.0301696	0.0107647
ENSMUST00000030090	4	62509169	62519918	-	1183	1	Alad|ALADH|Lv|-|4 B3|4 33.17 cM|protein-coding	31.975	36.6	37.116	32.344	32.585	29.056	27.815	31.142	32.3291	0.994177	1	24.6667	10.7385	32.3131	1.47343	0.0455984
ENSMUST00000112524	9	106233455	106247730	-	3068	1	Alas1|ALAS|ALAS-N|Alas-1|Alas-h|-|9|9 F1|protein-coding	24.479	26.097	181.041	101.375	62.485	68.533	94.968	134.215	86.6491	0.11154	0.273642	26.5602	10.0469	86.999	54.8405	0.630358
ENSMUST00000112715	X	150547459	150570622	+	1871	1	Alas2|ALAS|ALAS-E|ALASE|Alas-2|-|X F3|X 68.46 cM|protein-coding	30.368	29.896	28.047	27.738	37.265	27.369	23.842	26.314	28.8549	0.288613	0.529048	23.7362	23.2249	28.8315	3.83317	0.132951
ENSMUST00000031314	5	90460897	90476602	+	2005	1	Alb|Alb-1|Alb1|BCL002|-|5 E1|5 44.7 cM|protein-coding	21081.9	17874	18489.2	21544.5	20296.7	19962.5	20323.4	24231.3	20475.4	0.00901827	0.0560736	23.13	19.6188	20400.2	1874.51	0.0918865
ENSMUST00000170035	16	52251467	52452465	-	1888	1	Alcam|AI853494|BEN|CD166|DM-GRASP|MuSC|SC1|-|16|16 B5|protein-coding	6.344	6.991	7.182	5.201	4.676	7.321	7.671	5.704	6.38625	0.0153704	0.0774308	27.1896	3.13861	6.20277	1.42799	0.230219
ENSMUST00000209963	7	45140905	45154573	-	3504	1	Aldh16a1|2410004H02Rik|AI452234|mFLJ00209|-|7|7 B3|protein-coding	6.374	7.708	6.877	7.266	6.831	6.853	4.361	5.477	6.46837	0.982328	1	23.1264	3.27209	6.47197	0.443721	0.0685605
ENSMUST00000087638	19	20601961	20643462	+	2028	1	Aldh1a1|ALDH-E1|ALHDII|Ahd-2|Ahd2|Aldh1|Aldh1a2|E1|Raldh1|-|19 B|19 13.91 cM|protein-coding	412.125	374.155	385.723	392.037	466.963	337.524	358.764	404.735	391.503	0.18373	0.38708	24.5952	19.5166	392.554	40.0959	0.102141
ENSMUST00000025656	19	20692953	20727562	-	2041	1	Aldh1a7|AI987940|Ahd2-like|Aldh-pb|Aldh1a4|Aldhpb|-|19 B|19 13.95 cM|protein-coding	71.54	75.832	58.814	53.279	75.107	58.049	56.278	55.274	63.0216	0.0346362	0.126827	22.2162	4.09217	63.0154	9.27429	0.147175
ENSMUST00000044384	4	45799022	45804604	+	2295	1	Aldh1b1|2700007F14Rik|-|4|4 B1|protein-coding	13.465	17.453	7.926	13.015	15.042	15.37	8.038	9.551	12.4825	0.247913	0.477999	23.6543	1.57224	12.4819	4.02343	0.32234
ENSMUST00000032175	6	90550805	90599169	+	3007	1	Aldh1l1|1810048F20Rik|FDH|Fthfd|Neut2|-|6|6 D1|protein-coding	257.371	297.668	184.685	241.335	280.419	221.673	176.63	199.469	232.406	0.0482544	0.155434	22.2848	2.52828	230.98	45.5065	0.197014
ENSMUST00000129753	5	121570316	121593580	-	1778	1	Aldh2|AHD-M1|ALDH-E2|ALDHI|Ahd-5|Ahd5|-|5|5 F|protein-coding	291.43	350.884	302.884	317.919	300.05	325.176	277.781	314.314	310.055	0.668332	0.914304	19.4328	8.56808	309.682	18.036	0.0582404
ENSMUST00000074127	11	61244853	61267185	-	3072	1	Aldh3a2|AI194803|Ahd-3|Ahd-3r|Ahd3|Ahd3-r|Aldh4|Aldh4-r|FALDH|-|11 B2|11 37.96 cM|protein-coding	45.742	43.923	70.718	59.393	53.761	51.179	54.408	54.505	54.2036	0.364347	0.62	25.9053	12.0816	54.4315	7.82509	0.14376
ENSMUST00000051803	19	3913493	3929761	-	1856	1	Aldh3b1|1700001N19Rik|ALDH4|ALDH7|-|19|19 A|protein-coding	0.473	0.544	0.425	0.525	0.709	0.428	0.562	0.634	0.5375	0.124394	0.296168	19.5494	6.43841	0.527318	0.0985953	0.0985953
ENSMUST00000039818	4	139622866	139649690	+	3353	1	Aldh4a1|A930035F14Rik|Ahd-1|Ahd1|Aldh4|Aldh5a1|E330022C09|P5cd|P5cdh|P5cdhl|P5cdhs|Ssdh1|-|4 D3|4 70.79 cM|protein-coding	53.61	67.344	57.57	57.698	55.204	56.136	46.463	47.42	55.1806	0.547475	0.807304	21.8729	8.0229	55.4832	3.94195	0.0710477
ENSMUST00000037615	13	24907579	24937661	-	5628	1	Aldh5a1|6330403E24Rik|Ahd-1|Ahd1|D630032B01Rik|SSADH|Ssdh1|-|13 A3.1|13 10.77 cM|protein-coding	7.739	8.285	7.682	6.999	6.988	7.605	6.374	6.198	7.23375	0.0573743	0.173172	24.6909	4.00704	7.22151	0.440641	0.0610178
ENSMUST00000085192	12	84430717	84451003	-	3376	1	Aldh6a1|1110038I05Rik|Mmsdh|-|12 D1|12 39.21 cM|protein-coding	83.763	82.049	85.943	82.953	81.876	85.445	79.572	69.375	81.372	0.636963	0.88877	19.9513	12.1711	81.8637	3.47135	0.0424041
ENSMUST00000066208	18	56526744	56562309	-	1879	1	Aldh7a1|Atq1|D18Wsu181e|-|18 D3|18 30.55 cM|protein-coding	125.202	126.61	110.709	127.072	129.489	119.739	104.573	113.175	119.571	0.083313	0.224365	27.1547	18.507	120.505	8.77882	0.0728504
ENSMUST00000042699	10	21377291	21396585	+	2246	1	Aldh8a1|Raldh4|-|10|10 A3|protein-coding	75.581	83.091	72.822	73.794	76.456	76.002	73.41	67.832	74.8735	0.200886	0.413355	23.9053	3.37991	74.8827	3.81161	0.050901
ENSMUST00000028004	1	167349991	167368532	+	2814	1	Aldh9a1|AA139417|Abaldh|ESTM40|TMABA-DH|Tmabadh|-|1|1 H2.3|protein-coding	41.931	50.038	43.604	37.869	40.799	43.983	37.164	36.088	41.4345	0.011485	0.064992	22.4747	6.47458	41.6541	4.47291	0.107382
ENSMUST00000032934	7	126795234	126799254	-	1494	1	Aldoa|Aldo-1|Aldo1|-|7|7 F3|protein-coding	20.843	20.99	27.931	19.429	20.047	24.095	21.782	19.666	21.8479	0.0518421	0.162655	21.4558	11.9628	22.1633	3.03473	0.136926
ENSMUST00000029987	4	49535995	49549546	-	1999	1	Aldob|Aldo-2|Aldo2|BC016435|-|4 B1|4 26.57 cM|protein-coding	962.565	833.776	947.494	1235.79	863.748	794.936	1014.14	1026.99	959.928	0.00498613	0.041055	23.05	16.6434	955.103	177.245	0.185576
ENSMUST00000102478	11	78324200	78326760	+	1685	1	Aldoc|AI847350|AU040929|Aldo3|Scrg2|-|11 B5|11 46.74 cM|protein-coding	4.269	5.847	5.579	4.263	4.475	4.45	5.199	4.711	4.84912	0.0806304	0.219192	27.7464	3.34787	4.74718	0.756903	0.159443
ENSMUST00000100196	16	5233621	5244903	+	1730	1	Alg1|HMAT1|HMT1|-|16|16 A1|protein-coding	4.275	4.772	4.691	3.759	3.806	4.007	3.281	3.807	4.04975	0.919576	1	26.249	4.30992	4.02944	0.211305	0.0524401
ENSMUST00000100309	15	90224311	90233471	+	6639	1	Alg10b|AA469671|AU045404|AW123895|C85569|Deaf1|Gm917|nse5|-|15|15 E3|protein-coding	4.282	4.013	3.653	3.098	3.557	3.532	3.213	2.77	3.51475	0.324087	0.57271	24.46	2.53602	3.51115	0.300959	0.0857152
ENSMUST00000110737	8	22060722	22071627	+	4826	1	Alg11|AI849156|AW492253|B230397C21|Mmat-4(5)|-|8|8 A2|protein-coding	3.704	3.187	4.463	4.089	3.191	3.736	4.257	3.658	3.78563	0.00686859	0.0486677	21.732	14.7091	3.80637	0.649056	0.170518
ENSMUST00000162183	15	88805244	88819318	-	2111	1	Alg12|ECM39|-|15|15 E3|protein-coding	1.733	1.234	1.824	2.649	1.882	2.086	1.484	2.214	1.88825	0.195815	0.405844	27.2144	14.6965	1.94981	0.480396	0.246381
ENSMUST00000070801	X	144317804	144325197	+	1795	1	Alg13|2810046O15Rik|4833435D08Rik|Glt28d1|MDS031|-|X|X F2|protein-coding	0.866	0.971	1.091	0.568	0.748	0.763	0.559	0.404	0.74625	0.143045	0.325044	24.2162	9.98128	0.745721	0.0809377	0.0809377
ENSMUST00000039442	3	121291773	121363094	+	2030	1	Alg14|5430428G01Rik|AI854024|-|3|3 G1|protein-coding	3.388	3.527	2.811	2.753	2.999	3.063	2.888	2.5	2.99113	0.0630967	0.185257	26.46	26.047	2.97151	0.293301	0.0987043
ENSMUST00000044148	4	47469833	47474333	-	3018	1	Alg2|1110018A23Rik|1300013N08Rik|ALPG2|CDGIi|MNCb-5081|-|4|4 B1|protein-coding	2.481	2.029	3	2.561	2.313	3.231	3.326	1.85	2.59888	0.056054	0.170822	21.3872	13.8481	2.64194	0.587032	0.222198
ENSMUST00000045918	16	20605451	20610768	-	1434	1	Alg3|D16Ertd36e|not|-|16 B1|16 12.48 cM|protein-coding	2.708	2.653	2.606	3.233	3.386	2.753	2.821	3.777	2.99213	0.0903735	0.237017	26.3622	18.6276	3.02163	0.325916	0.107861
ENSMUST00000044567	3	54735539	54749795	+	1452	1	Alg5|1500026A19Rik|2600005J22Rik|AV009521|AV170001|AW545564|-|3|3 C|protein-coding	9.87	10.005	11.433	11.526	10.855	9.987	10.927	10.364	10.6209	0.337675	0.589913	27.3333	11.795	10.6767	0.650973	0.0609714
ENSMUST00000097961	4	99715665	99763460	+	3050	1	Alg6|E230028F23Rik|-|4|4 C6|protein-coding	1.318	1.776	1.991	1.585	1.652	1.616	1.703	0.863	1.563	0.245904	0.475016	22.4292	11.2556	1.58231	0.313573	0.198174
ENSMUST00000098300	7	97371606	97392185	+	2014	1	Alg8|AI447372|Gm1089|-|7|7 E1|protein-coding	1.878	1.538	1.782	1.976	1.945	1.644	1.421	1.931	1.76437	0.000795443	0.0184391	27.6784	14.652	1.8053	0.281298	0.155818
ENSMUST00000162073	9	50775305	50843542	+	2503	1	Alg9|8230402H15Rik|AI747665|B430313H07Rik|Dibd1|-|9|9 A5.3|protein-coding	2.618	3.157	2.448	2.649	2.638	3.109	2.075	2.142	2.6045	0.307125	0.552251	23.2217	3.23944	2.60777	0.386108	0.148061
ENSMUST00000162961	12	87426169	87443839	-	3846	1	Alkbh1|2700073G19Rik|Abh|Alkbh|alkB|hABH|-|12|12 D2|protein-coding	1.215	0.998	1.262	0.883	1.27	1.268	0.872	1.061	1.10363	0.891122	1	21.3435	1.16124	1.10494	0.01191	0.0107789
ENSMUST00000112279	5	114123935	114128218	-	892	1	Alkbh2|9530023G02|AU016977|Abh2|mABH2|-|5|5 F|protein-coding	1.615	1.412	1.688	1.15	1.196	1.782	1.972	1.899	1.58925	0.837839	1	27.3333	4.59657	1.56389	0.225061	0.143911
ENSMUST00000040005	2	93980637	94010730	-	1209	1	Alkbh3|1700108H04Rik|1810020C19Rik|Abh3|mABH3|-|2|2 E1|protein-coding	5.466	6.458	5.181	4.122	5.286	6.684	4.656	5.263	5.3895	0.0295531	0.114533	22.7453	6.0839	5.42958	0.971765	0.178976
ENSMUST00000041100	5	136136154	136141612	+	1768	1	Alkbh4|2010004B12Rik|Abj4|-|5|5 G2|protein-coding	0.93	0.673	1.03	0.827	0.905	0.874	0.829	0.859	0.865875	0.995682	1	21.7808	19.1967	0.864222	0.0201943	0.0201943
ENSMUST00000044250	11	60537978	60558512	+	5723	1	Alkbh5|AW050020|AW215868|Abh5|E130207K11|Ofoxd|-|11|11 B2|protein-coding	5.354	5.992	7.049	5.413	5.415	5.894	5.5	4.257	5.60925	0.00918978	0.0568722	21.6984	11.2972	5.68697	0.791422	0.139164
ENSMUST00000060834	7	30308717	30314304	+	969	1	Alkbh6|AI839550|Abh6|C130099A02|-|7|7 B1|protein-coding	2.521	3.125	2.749	3.207	2.344	2.962	3.001	2.684	2.82413	0.851819	1	25.9926	8.26767	2.81463	0.210808	0.0748971
ENSMUST00000002737	17	56997343	56999322	+	910	1	Alkbh7|2310045B01Rik|2510008E23Rik|Abh7|Spata11|-|17|17 D|protein-coding	2.796	3.204	2.186	2.166	2.496	2.358	1.524	1.589	2.28987	0.0587912	0.17624	22.7644	3.46344	2.29199	0.448791	0.195808
ENSMUST00000053407	9	3335478	3386929	+	3580	1	Alkbh8|4930562C03Rik|8030431D03Rik|9430088N01Rik|Abh8|-|9|9 A1|protein-coding	1.022	0.814	0.8	0.658	0.845	0.807	0.763	0.673	0.79775	0.420241	0.682358	27.0985	24.0712	0.794226	0.0863423	0.0863423
ENSMUST00000030551	4	137741733	137796384	-	2499	1	Alpl|ALP|APTNAP|Akp-2|Akp2|TNAP|TNSALP|-|4 D3|4 70.02 cM|protein-coding	2.622	1.795	3.821	6.904	3.047	2.053	4.35	5.162	3.71925	0.00136675	0.0227735	23.9926	15.7091	3.7188	2.04869	0.5509
ENSMUST00000027178	1	59162926	59237231	-	6275	1	Als2|3222402C23Rik|9430073A21Rik|Als2cr6|Alsin|mKIAA1563|-|1|1 C1.3|protein-coding	9.853	7.295	6.019	7.695	8.393	6.203	5.477	9.153	7.511	0.000425835	0.0146532	22.7841	22.3224	7.42352	1.87272	0.252269
ENSMUST00000130386	9	110880206	110900530	+	5003	1	Als2cl|79H19D|79H19E|BC022645|D930044G19Rik|mRn.49018|-|9 F2|9 60.79 cM|protein-coding	5.776	5.102	4.311	7.132	6.064	4.549	3.46	5.912	5.28825	0.033105	0.123011	27.1007	17.1155	5.4546	1.34814	0.247156
ENSMUST00000026125	11	120592121	120598365	-	3516	1	Alyref|Aly|Ref1|Ref1-I|Refbp1|Tho4|Thoc4|-|11|11 E2|protein-coding	1.031	1.114	1.159	1.111	0.915	1.025	1.037	1.335	1.09088	0.291808	0.533233	27.3333	6.19355	1.08225	0.111011	0.102575
ENSMUST00000081527	1	171503478	171504750	+	1272	1	Alyref2|C130042O11Rik|REF2|Refbp2|-|1|1 H3|protein-coding	1.451	0.882	0.728	1.103	0.976	0.896	0.636	1.126	0.97475	0.0283162	0.1117	23.5264	21.4376	0.969572	0.272446	0.272446
ENSMUST00000070877	15	10981756	10996626	+	2568	1	Amacr|Macr1|-|15|15 A1|protein-coding	23.178	29.236	26.219	20.103	22.32	25.34	20.371	15.563	22.7913	0.00162535	0.0243062	23.0196	6.92131	22.9565	4.00361	0.1744
ENSMUST00000030041	4	63143275	63154173	-	1249	1	Ambp|AI194774|ASPI|HI-30|Intin4|Itil|UTI|-|4 B3|4 33.96 cM|protein-coding	637.196	665.864	559.833	591.849	640.593	569.498	566.056	618.552	606.18	0.0562054	0.171061	22.1144	2.04341	603.957	43.8514	0.0726068
ENSMUST00000111317	2	91730138	91918848	+	4894	1	Ambra1|2310079H06Rik|A130023A14|AA474864|AV021921|D030051N19Rik|mKIAA1736|-|2|2 E1|protein-coding	2.473	2.738	2.379	2.978	2.606	3.102	2.552	2.542	2.67125	0.995717	1	27.3333	13.2912	2.66689	0.0374432	0.01404
ENSMUST00000099945	10	40287458	40302186	-	3189	1	Amd1|AdoMetDC|Amd-1|SAMDC|SAMDC 1|adoMetDC1|-|10 B1|10 21.85 cM|protein-coding	4.169	3.684	7.863	6.389	4.914	5.575	6.487	4.589	5.45875	0.0952486	0.245476	21.9635	14.7429	5.49304	1.65769	0.30178
ENSMUST00000016034	10	93523338	93540033	-	2404	1	Amdhd1|1300019J08Rik|-|10|10 C2|protein-coding	43.504	56.788	25.599	22.623	38.73	47.058	25.658	22.967	35.3659	0.00335331	0.0329222	23.6473	3.82385	35.4986	14.6674	0.413183
ENSMUST00000040735	17	24155833	24163766	-	1475	1	Amdhd2|5730457F11Rik|-|17|17 A3.3|protein-coding	3.137	4.281	4.76	3.378	2.55	2.892	3.784	2.853	3.45437	0.0340479	0.125436	25.1762	7.66659	3.41315	0.944451	0.27671
ENSMUST00000053766	8	93971588	94012842	-	3853	1	Amfr|gp78|-|8 C5|8 45.96 cM|protein-coding	32.99	33.981	39.971	29.524	29.89	29.61	27.09	25.394	31.0563	0.685535	0.927628	23.8986	14.5372	31.0557	0.316293	0.0101847
ENSMUST00000050909	3	108186335	108191776	+	5027	1	Amigo1|Amigo|ali2|-|3|3 F2.3|protein-coding	0.793	0.745	1.002	0.986	0.69	1.168	0.732	0.974	0.88625	0.855622	1	20.6667	13.3006	0.897896	0.0940771	0.0940771
ENSMUST00000053106	15	97244144	97247287	-	2798	1	Amigo2|AI415330|AMIGO-2|AW208913|Ali1|-|15|15 F1|protein-coding	0.768	0.823	1.08	0.789	0.67	0.972	1.027	0.898	0.878375	0.0101644	0.0606307	22.9997	10.7801	0.884514	0.163727	0.163727
ENSMUST00000085060	9	108053159	108055701	+	2542	1	Amigo3|E430002N15Rik|ali3|mKIAA1851|-|9|9 F1|protein-coding	0.633	0.696	0.654	0.703	0.637	0.625	0.3	0.532	0.5975	0.980915	1	23.2697	20.5292	0.59624	0.0381541	0.0381541
ENSMUST00000115808	18	31759880	31782743	+	3370	1	Ammecr1l|5430429D03Rik|AU022236|AU040755|AW111353|E230022H04Rik|-|18|18 B1|protein-coding	7.239	8.86	8.85	8.664	7.692	8.882	8.174	7.961	8.29025	0.204061	0.418339	22.5899	10.9302	8.32409	0.599664	0.0720395
ENSMUST00000095319	6	149157578	149188685	-	1356	1	Amn1|5830467E07Rik|A230083D09|C730024G19Rik|-|6|6 G3|protein-coding	1.619	1.673	2.267	1.492	2.048	2.175	1.73	1.132	1.767	0.173221	0.372008	21.6214	10.3222	1.80289	0.3457	0.191747
ENSMUST00000112835	X	145446425	145505144	-	6496	1	Amot|CAG-2|D0Kist1|Sii6|-|X|X F2|protein-coding	0.738	0.88	0.747	0.657	0.684	0.859	0.791	0.571	0.740875	0.00160464	0.0242509	24.6886	4.48304	0.737141	0.127435	0.127435
ENSMUST00000013220	9	14541966	14615006	-	8932	1	Amotl1|2310010G08Rik|2310067L22Rik|4932416D09Rik|JEAP|mFLJ00155|-|9|9 A2|protein-coding	0.512	0.507	0.575	0.53	0.548	0.537	0.471	0.63	0.53875	0.869961	1	23.3333	16.9582	0.538265	0.0210638	0.0210638
ENSMUST00000035121	9	102717668	102733418	+	4309	1	Amotl2|AW549739|C79691|Lccp|MASCOT|mKIAA0989|-|9|9 F1|protein-coding	3.47	2.859	3.418	2.894	2.947	2.435	2.781	2.599	2.92537	0.927222	1	22.5249	20.4361	2.92066	0.0700809	0.0239949
ENSMUST00000078912	3	108074087	108085399	-	3333	1	Ampd2|1200014F01Rik|AI552571|Ampd-2|m4521Dajl|-|3 F2.3|3 46.83 cM|protein-coding	3.405	3.913	3.717	4.691	3.967	3.967	2.959	3.787	3.80075	0.942614	1	27.3333	16.018	3.85685	0.413156	0.107122
ENSMUST00000035230	9	108296870	108302302	+	2065	1	Amt|EG434437|-|9|9 F1|protein-coding	12.893	14.25	6.066	6.41	12.629	11.133	5.122	6.825	9.416	0.00349458	0.0337087	22.8342	2.28562	9.3657	4.54902	0.48571
ENSMUST00000106540	3	113555953	113574762	-	1750	1	Amy1|Amy-1|Amy1a|C030014B17Rik|-|3 F3|3 49.35 cM|protein-coding	66.125	53.427	65.237	66.939	61.958	62.65	68.243	60.511	63.1362	0.514855	0.77555	20.6667	2.87945	63.3136	1.41705	0.0223814
ENSMUST00000103061	11	109426226	109436989	+	1817	1	Amz2|AA408420|ESTM12|X83328|-|11 E1|11 71.89 cM|protein-coding	3.309	3.452	3.418	2.982	3.224	3.801	3.401	3.27	3.35712	0.016117	0.0792274	24.0819	5.74086	3.35617	0.263835	0.0786119
ENSMUST00000014499	2	128610104	128687391	-	8847	1	Anapc1|2610021O03Rik|AI047775|AI853536|AW547281|Apc1|Mcpr|tsg24|-|2|2 F1|protein-coding	2.39	2.666	2.58	2.093	2.039	2.28	2.229	2.253	2.31625	0.517433	0.778434	27.3333	3.07268	2.2853	0.234302	0.102526
ENSMUST00000048147	8	79711820	79777320	+	2792	1	Anapc10|1500026N15Rik|A830003M23Rik|APC10|-|8 C1|8 37.79 cM|protein-coding	0.726	0.467	0.49	0.6	0.8	0.788	0.689	0.846	0.67575	0.380313	0.638835	25.9926	22.4739	0.678368	0.121478	0.121478
ENSMUST00000093140	11	120598532	120605776	+	957	1	Anapc11|1110011I19Rik|R75218|-|11|11 E2|protein-coding	3.576	4.507	3.641	2.484	3.305	2.686	2.622	2.435	3.157	0.807086	1	25.8054	2.8455	3.12989	0.36231	0.115758
ENSMUST00000190279	9	102626296	102634425	+	584	1	Anapc13|1810004D07Rik|APC13|SWM1|-|9|9 F1|protein-coding	21.185	20.858	20.369	18.532	20.958	19.509	24.237	24.651	21.2874	0.999206	1	25.3333	13.6156	21.2899	0.0796286	0.0037402
ENSMUST00000106973	7	101896416	101899480	+	641	1	Anapc15|3200002M19Rik|6330414C15Rik|APC15|-|7|7 E2|protein-coding	4.76	5.208	4.582	4.941	5.021	4.85	4.391	3.995	4.7185	0.725083	0.959008	23.9053	1.51078	4.7186	0.249384	0.0528513
ENSMUST00000020307	10	59987908	60003111	-	1370	1	Anapc16|2310005G07Rik|APC16|D10Ertd641e|-|10 B4|10 29.66 cM|protein-coding	8.382	7.607	7.215	7.011	7.773	7.787	6.762	6.938	7.43438	0.0443523	0.1472	26.3622	23.1173	7.43578	0.522548	0.0702747
ENSMUST00000028341	2	25272478	25285915	+	2979	1	Anapc2|9230107K09Rik|AL024279|Apc2|Emi4|Imi4|mKIAA1406|-|2|2 A3|protein-coding	5.385	6.614	5.449	4.651	5.211	5.974	4.157	4.325	5.22075	0.0139211	0.073198	22.3016	6.38407	5.26218	0.856923	0.162846
ENSMUST00000031072	5	52834012	52867797	+	3799	1	Anapc4|2610306D21Rik|APC4|D5Ertd249e|-|5 C1|5 28.81 cM|protein-coding	2.178	2.391	1.965	2.052	2.348	2.297	2.031	1.985	2.15588	0.0454399	0.149915	24.9125	4.93641	2.15374	0.0521785	0.0242269
ENSMUST00000199406	5	122787727	122821280	-	2380	1	Anapc5|2510006G12Rik|AA408751|AA536819|AA986414|APC5|Anpc5|-|5|5 F|protein-coding	11.239	11.814	11.199	10.67	11.127	10.665	9.963	9.925	10.8252	0.468995	0.729686	22.9994	4.42833	10.8322	0.342583	0.0316262
ENSMUST00000031422	5	122422444	122444912	+	2730	1	Anapc7|APC7|AW545589|-|5|5 F|protein-coding	3.126	3.527	2.834	2.666	2.843	3.264	2.397	2.086	2.84287	0.0110661	0.0637416	23.6417	3.97049	2.84708	0.43347	0.152251
ENSMUST00000171688	14	51091150	51102009	+	725	1	Ang|AI385586|Ang1|Rnase5|Rnase5a|-|14 C1|14 26.37 cM|protein-coding	92.733	103.843	118.308	88.7	81.366	110.83	112.852	68.017	97.0811	0.00325316	0.0324824	22.447	10.5775	98.4538	20.6597	0.209841
ENSMUST00000027947	1	190925112	190946962	+	3543	1	Angel2|2610307I21Rik|5730410O10Rik|AI845692|D1Ertd396e|D1Ertd654e|-|1 H6|1 96.28 cM|protein-coding	3.349	3.38	4.228	3.678	3.465	2.994	3.455	3.082	3.45388	0.604241	0.860621	25.2697	12.4074	3.45873	0.347097	0.100354
ENSMUST00000004208	2	33216069	33247717	+	3330	1	Angptl2|AI593246|AW260363|Arp2|-|2|2 B|protein-coding	1.511	1.663	2.241	1.277	1.35	1.491	1.958	1.994	1.68562	0.141459	0.323177	27.3333	5.70434	1.65103	0.385401	0.23343
ENSMUST00000030280	4	99030954	99038065	+	1469	1	Angptl3|hypl|-|4 C6|4 45.6 cM|protein-coding	285.958	243.135	242.521	284.344	285.499	296.493	343.635	329.503	288.886	0.715256	0.951952	23.9193	22.0119	288.863	8.74912	0.0302882
ENSMUST00000002360	17	33773750	33781830	-	3295	1	Angptl4|Arp4|Bk89|Fiaf|Hfarp|Ng27|Pgar|Pgarg|Pp1158|-|17|17 B1|protein-coding	10.725	6.537	16.38	8.545	9.603	15.742	14.211	4.956	10.8374	0.109415	0.270029	19.4558	14.4603	11.5575	4.87911	0.422158
ENSMUST00000043726	9	20873808	20879727	-	1571	1	Angptl6|6330404E11Rik|AGF|ARP3|Arp5|-|9|9 A3|protein-coding	5.797	5.37	3.92	4.281	5.092	3.502	3.031	5.898	4.61137	0.0966251	0.247454	22.1144	0.367777	4.52508	1.13275	0.250327
ENSMUST00000058777	9	21835510	21837347	+	858	1	Angptl8|EG624219|Gm6484|Rifl|-|9|9 A3|protein-coding	73.714	12.126	47.592	49.861	69.525	45.312	26.351	68.162	49.0804	0.112217	0.274666	24.7137	19.7688	49.7975	23.6215	0.474352
ENSMUST00000022875	15	27466677	27594909	+	3475	1	Ank|Ankh|D15Ertd221e|ank|mKIAA1581|-|15 B1|15 10.23 cM|protein-coding	3.46	3.615	3.105	3.49	2.924	3.309	3.226	3.108	3.27963	0.999639	1	27.3333	22.0345	3.27956	0.00432098	0.00131755
ENSMUST00000182439	10	69534208	70023866	+	2551	1	Ank3|2900054D09Rik|AI314020|Ank-3|AnkG|Ankyrin-3|Ankyrin-G|-|10 B5.3|10 36.1 cM|protein-coding	1.377	4.102	2.794	2.156	2.163	3.58	2.578	1.933	2.58537	0.0124628	0.0686072	22.8389	7.76046	2.63716	1.00583	0.381406
ENSMUST00000155998	11	72690006	72772146	+	7981	1	Ankfy1|Ankhzn|ZFYVE14|mKIAA1255|-|11|11 B4|protein-coding	2.392	2.654	2.502	2.438	2.286	2.515	2.364	2.294	2.43063	0.329809	0.580125	25.6255	5.88696	2.42328	0.107196	0.0442358
ENSMUST00000155329	18	36560611	36658908	+	8156	1	Ankhd1|1110004O12Rik|4933432B13Rik|9130019P20Rik|A530027J04Rik|A630021B20Rik|AA571404|Mask|mFLJ00246|mKIAA1085|-|18|18 B2|protein-coding	3.233	2.957	3.273	2.782	2.663	3.26	3.767	3.073	3.126	0.372691	0.629434	28.5315	27.8573	3.06457	0.365666	0.11932
ENSMUST00000043551	5	3690000	3802925	-	6387	1	Ankib1|2310061P20Rik|4631416I11Rik|AW494740|C80642|mKIAA1386|-|5|5 A1|protein-coding	2.032	1.945	2.246	1.841	1.611	2.016	2.113	1.595	1.92488	0.138003	0.318589	22.556	10.037	1.93973	0.231899	0.119553
ENSMUST00000197188	5	110231004	110255469	+	4052	1	Ankle2|1110001J12Rik|AI661024|D5Ertd585e|-|5 F|5 53.4 cM|protein-coding	3.009	3.206	3.05	2.961	2.891	3.509	2.714	2.375	2.96437	0.168935	0.365157	22.916	6.92949	2.97748	0.293667	0.0986291
ENSMUST00000041640	12	36157114	36197291	+	2437	1	Ankmy2|AI035571|ZMYND20|-|12|12 A3|protein-coding	1.723	1.678	1.395	1.339	1.675	1.305	1.439	1.795	1.54363	0.267919	0.503514	23.8986	2.87637	1.54363	0.00230272	0.00149176
ENSMUST00000022164	13	98263242	98273918	+	1738	1	Ankra2|1110004M18Rik|Ankra|-|13|13 D1|protein-coding	2.474	2.804	3.053	2.493	2.497	2.807	2.888	2.089	2.63812	0.00184113	0.0257271	22.8666	9.97859	2.65573	0.35937	0.135319
ENSMUST00000033905	8	11611584	11635754	-	2274	1	Ankrd10|4833425P12Rik|AW549277|-|8|8 A1.1|protein-coding	2.094	1.548	2.153	1.74	1.731	1.418	1.341	1.207	1.654	0.986177	1	23.3333	9.3331	1.65388	0.00406759	0.00245942
ENSMUST00000098334	8	122883822	123042020	-	8430	1	Ankrd11|2410104C19Rik|3010027A04Rik|6330578C09Rik|9530048I21Rik|AA930108|Gm176|Yod|-|8|8 E1|protein-coding	3.555	3.464	3.634	3.359	3.288	3.986	3.742	4.048	3.6345	0.910498	1	24.6604	1.23683	3.6339	0.0572745	0.0157612
ENSMUST00000102578	5	114774677	114805822	+	3688	1	Ankrd13a|1100001D10Rik|ANKRD13|AU046136|-|5|5 F|protein-coding	2.717	2.426	2.697	3.479	2.945	2.764	3.091	3.606	2.96563	0.0342251	0.125758	23.9766	16.4866	2.96528	0.399681	0.134787
ENSMUST00000040787	3	157947414	158008034	+	3878	1	Ankrd13c|AI505652|AU022220|-|3|3 H4|protein-coding	4.566	4.712	4.259	3.44	3.761	4.284	3.91	2.931	3.98287	0.00910401	0.0565402	25.2919	2.12336	3.9591	0.548699	0.138592
ENSMUST00000056108	2	11778491	11790325	+	1605	1	Ankrd16|2810455F06Rik|AI646698|D430029B21Rik|-|2|2 A1|protein-coding	2.75	3.306	3.332	2.41	2.234	2.702	2.784	2.289	2.72588	0.00768662	0.0521115	25.1552	6.31062	2.70188	0.475637	0.176039
ENSMUST00000081914	5	90228465	90366228	-	7992	1	Ankrd17|4933425K22Rik|A130069E23Rik|A930008M01|AA407558|AA516750|AU040470|Foe|Gtar|Mask|mKIAA0697|-|5|5 E1|protein-coding	4.227	4.432	5.819	3.721	3.515	4.692	5.868	4.689	4.62038	0.0318346	0.119979	27.1941	4.38888	4.50126	1.0333	0.229557
ENSMUST00000193083	1	36530188	36536521	-	2260	1	Ankrd23|1110058D09Rik|2310041C05Rik|AI853437|Darp|MARP3|-|1|1 B|protein-coding	0.867	0.435	0.314	0.77	0.874	0.517	0.368	0.753	0.61225	5.53215e-05	0.00712703	24.1958	21.0029	0.614556	0.30322	0.30322
ENSMUST00000119336	10	81628635	81647610	+	3522	1	Ankrd24|4631433D01Rik|5730519E19Rik|D10Bur2e|-|10 C1|10 39.72 cM|protein-coding	0.55	0.639	0.55	0.44	0.739	0.574	0.456	0.772	0.59	0.160434	0.352941	20.6507	18.038	0.594052	0.117581	0.117581
ENSMUST00000190503	7	35586277	35639226	+	4033	1	Ankrd27|AA408090|BC016493|D330003H11Rik|Varp|-|7|7 B2|protein-coding	3.33	3.797	4.187	3.083	2.867	3.657	3.914	2.899	3.46675	0.00142584	0.0231022	24.0819	8.18199	3.46451	0.62642	0.18081
ENSMUST00000227863	14	31698768	31780393	-	6561	1	Ankrd28|AI465466|AI604979|E430019N21Rik|mKIAA0379|-|14|14 B|protein-coding	3.336	3.24	4.578	3.766	3.172	3.034	3.975	2.962	3.50787	0.145294	0.328387	22.5607	14.1738	3.51606	0.718154	0.20425
ENSMUST00000123325	15	31291478	31367726	-	7459	1	Ankrd33b|0610012A05Rik|3021401C12Rik|5730557B15Rik|-|15|15 B2|protein-coding	3.435	2.888	2.759	3.057	3.113	2.227	2.968	2.215	2.83275	0.808172	1	19.5732	0.928271	2.80621	0.298475	0.106362
ENSMUST00000194894	1	36539360	36547231	-	657	1	Ankrd39|9130416N05Rik|C030004B10Rik|-|1|1 B|protein-coding	1.028	1.195	0.945	0.876	1.12	0.699	0.732	0.835	0.92875	0.899086	1	20.9887	18.9769	0.931828	0.0399292	0.0399292
ENSMUST00000021227	11	94328254	94339509	+	1206	1	Ankrd40|1110011C06Rik|5530600A18Rik|Gcap15|-|11|11 D|protein-coding	11.482	11.095	10.579	11.545	11.75	12.354	13.915	15.914	12.3293	0.772097	0.990099	22.4342	17.477	12.3036	0.555742	0.0451692
ENSMUST00000057486	15	36477668	36496820	-	2500	1	Ankrd46|1110054N06Rik|AI314978|AI987733|-|15|15 B3.1|protein-coding	11.582	9.993	9.878	12.609	12.514	10.206	8.34	10.524	10.7058	0.000286511	0.0129901	28.1837	16.4662	10.988	1.86789	0.169994
ENSMUST00000034406	9	14780209	14782964	-	1750	1	Ankrd49|AW060934|C86108|Gbif|-|9|9 A2|protein-coding	2.348	1.937	1.937	2.202	2.26	2.71	1.789	1.968	2.14387	0.466219	0.727098	27.3333	19.2023	2.173	0.310954	0.143099
ENSMUST00000156038	3	38449651	38483091	-	7024	1	Ankrd50|AI662170|E430012K20Rik|mKIAA1223|mKIAA3019|-|3|3 B|protein-coding	0.631	0.715	0.433	0.533	0.609	0.585	0.457	0.579	0.56775	0.023476	0.0988836	22.1521	3.20011	0.565043	0.112581	0.112581
ENSMUST00000014642	10	128377119	128394006	+	6565	1	Ankrd52|6430544C07|G431002C21Rik|-|10|10 D3|protein-coding	2.528	2.679	3.18	2.453	2.322	3.097	2.94	2.975	2.77175	0.187598	0.393367	26.2667	6.87272	2.75135	0.293325	0.106611
ENSMUST00000040676	15	79053094	79062885	-	1889	1	Ankrd54|C730048E16Rik|EST1068184|EST475269|Liar|-|15 E1|15 37.7 cM|protein-coding	1.961	1.612	1.349	1.567	1.46	1.459	1.117	1.491	1.502	0.30335	0.547232	25.0517	22.864	1.50425	0.142573	0.09478
ENSMUST00000135131	12	110976429	110978995	-	1556	1	Ankrd9|2500003O20Rik|-|12|12 F1|protein-coding	0.695	0.288	0.88	0.683	0.656	0.335	0.799	0.935	0.658875	0.162389	0.356129	23.8198	15.7906	0.657557	0.252093	0.252093
ENSMUST00000114842	17	27909306	28062775	+	5770	1	Anks1|Anks1a|mKIAA0229|-|17|17 A3.3|protein-coding	1.284	1.461	1.465	1.442	1.391	1.169	1.317	1.392	1.36512	0.707113	0.945323	27.3333	10.2513	1.36986	0.108549	0.0792406
ENSMUST00000023157	16	4941436	4964173	-	2365	1	Anks3|2700067D09Rik|C81345|mKIAA1977|-|16 A1|16 2.48 cM|protein-coding	2.999	2.601	2.938	3.015	2.403	2.539	2.38	2.361	2.6545	0.668154	0.914236	19.7197	17.4512	2.66213	0.180159	0.0676747
ENSMUST00000033201	7	120173858	120185586	+	3897	1	Anks4b|2010013E14Rik|AI956809|Harp|-|7 F2|7 64.45 cM|protein-coding	11.994	12.087	14.392	15.32	13.141	14.003	15.536	13.462	13.7419	0.029593	0.114597	21.9677	16.4863	13.7156	1.08486	0.0790971
ENSMUST00000145459	1	75192160	75199387	+	2745	1	Ankzf1|1300008P06Rik|2810025E10Rik|D1Ertd161e|-|1 C4|1 38.62 cM|protein-coding	4.458	4.99	4.591	4.116	4.09	4.913	4.641	4.282	4.51013	0.00163131	0.0243062	27.392	1.65212	4.44846	0.447184	0.100526
ENSMUST00000214409	9	122175892	122294346	-	2359	1	Ano10|AI604832|Tmem16k|-|9|9 F4|protein-coding	2.028	2.472	2.08	1.859	2.639	2.336	1.763	1.632	2.10113	0.0828951	0.223565	22.2262	5.04194	2.10988	0.416829	0.197561
ENSMUST00000071874	15	95790843	95974751	+	4888	1	Ano6|2900059G15Rik|AA407480|AW554778|F730003B03Rik|Tmem16f|-|15|15 E3-F1|protein-coding	0.594	0.671	0.706	0.711	0.771	0.694	0.573	0.916	0.7045	0.699992	0.938762	28.6604	14.2195	0.716053	0.0662592	0.0662592
ENSMUST00000135395	9	62342075	62377672	+	911	1	Anp32a|Anp32|I1PP2A|LANP|PHAP1|W91701|pp32|-|9 B|9 33.68 cM|protein-coding	66.447	68.825	31.304	50.955	73.011	69.908	43.238	66.091	58.7224	0.0134977	0.0721266	22.8191	1.9782	58.3778	21.4944	0.368195
ENSMUST00000102926	4	46450902	46472657	+	1703	1	Anp32b|2410015B15Rik|PAL31|PHAPI2a|Ssp29|-|4|4 B1|protein-coding	8.614	9.944	9.315	9.125	10.74	10.445	10.315	9.163	9.70763	0.622525	0.875563	21.1973	7.77903	9.75139	0.698115	0.0715914
ENSMUST00000015893	3	95929278	95945565	+	1368	1	Anp32e|2810018A15Rik|AI047746|AI326868|CPD1|LANP-L|LANPL|mLANP-L|-|3|3 F2.1|protein-coding	4.798	4.383	4.288	5.202	5.068	4.842	3.412	5.483	4.6845	0.307043	0.552212	25.2384	19.681	4.71797	0.675103	0.143092
ENSMUST00000049004	7	79821804	79842352	-	3383	1	Anpep|AP-M|AP-N|Apn|Cd13|P150|-|7|7 D2|protein-coding	15.374	15.336	19.156	19.782	18.519	16.833	19.474	24.141	18.5769	0.0114727	0.064992	25.5108	14.2325	18.6905	2.42288	0.129631
ENSMUST00000031281	5	97882783	98030962	-	5623	1	Antxr2|2310046B19Rik|AW561899|CMG-2|CMG2|cI-35|-|5|5 E3|protein-coding	3.153	3.237	2.78	3.425	3.905	3.115	3.274	3.215	3.263	0.631042	0.882374	27.2144	18.1078	3.29975	0.323092	0.0979141
ENSMUST00000025561	19	20373428	20390944	-	1649	1	Anxa1|Anx-1|Anx-A1|C430014K04Rik|Lpc-1|Lpc1|-|19 B|19 13.83 cM|protein-coding	1.133	0.963	0.958	0.752	0.664	0.985	0.64	0.656	0.843875	0.901859	1	26.46	25.9742	0.837995	0.0898362	0.0898362
ENSMUST00000022416	14	25842156	25886804	+	2365	1	Anxa11|A830099O17Rik|Anx11|-|14 A3|14 15.06 cM|protein-coding	2.323	2.94	3.334	2.8	2.613	2.528	2.851	2.431	2.7275	0.156181	0.346254	23.7362	10.1802	2.73086	0.371566	0.136062
ENSMUST00000034756	9	69453620	69491795	+	1422	1	Anxa2|AW215814|Cal1h|-|9 C|9 38.58 cM|protein-coding	3.309	3.312	2.317	2.487	2.684	2.385	1.921	2.73	2.64312	0.0698164	0.198051	21.9902	2.89134	2.62534	0.441924	0.16833
ENSMUST00000031447	5	96793385	96845966	+	1570	1	Anxa3|Anx3|-|5 E3|5 47.29 cM|protein-coding	0.997	1.066	1.012	0.931	0.709	0.883	0.71	0.674	0.87275	0.769591	0.987844	25.4659	5.82232	0.868456	0.0676143	0.0676143
ENSMUST00000204441	6	86741915	86793564	-	995	1	Anxa4|AI265406|AIV|AW106930|Anx4|Xanx-4|-|6 D1|6 37.75 cM|protein-coding	11.201	11.289	10.942	10.803	9.977	12.507	12.127	10.767	11.2016	0.189934	0.396849	28.0582	0.33891	11.0657	0.865411	0.0782069
ENSMUST00000029266	3	36448923	36475894	-	1706	1	Anxa5|Anx5|R74653|-|3 B|3 17.46 cM|protein-coding	21.315	20.551	18.228	14.959	17.427	19.848	16.786	15.669	18.0979	0.064007	0.187097	24.5602	2.72408	18.0626	2.14932	0.118993
ENSMUST00000102727	11	54979108	55033445	-	2422	1	Anxa6|AW107198|Anx6|AnxVI|Cabm|Camb|-|11 B1.3|11 32.13 cM|protein-coding	22.683	24.362	19.72	23.864	23.77	22.539	17.692	20.157	21.8484	0.477922	0.738664	22.3749	2.20095	21.7788	2.11649	0.097181
ENSMUST00000224975	14	20455277	20479911	-	2702	1	Anxa7|AI265384|AI316497|Anx7|synexin|-|14 A3|14 11.53 cM|protein-coding	14.691	17.614	24.443	17.043	15.454	19.906	26.908	16.661	19.09	0.000436794	0.0148529	22.8588	11.2861	19.3043	5.36963	0.278157
ENSMUST00000001027	1	58029931	58106413	+	4354	1	Aox1|AI196512|AI255253|Ao|Aox-1|Aox-2|Aox2|Moro|Ro|-|1 C1.3|1 28.86 cM|protein-coding	13.688	14.256	17.198	13.463	16.167	13.26	13.709	14.994	14.5919	0.998807	1	23.3333	12.2681	14.5963	0.352222	0.0241309
ENSMUST00000040999	1	58113136	58200698	+	4537	1	Aox3|1200011D03Rik|AI326299|Aoh1|Aoh2|-|1 C1.3|1 28.96 cM|protein-coding	90.209	88.013	100.775	74.222	89.229	90.504	89.335	54.821	84.6385	0.413877	0.674722	21.2979	4.42214	84.8909	5.81062	0.0684481
ENSMUST00000051737	3	127807012	127837511	-	2643	1	Ap1ar|AA407621|C78909|Gadkin|-|3|3 G2|protein-coding	3.859	3.881	4.079	3.387	3.803	4.08	3.984	3.53	3.82538	0.0545576	0.168178	24.2216	5.55625	3.82266	0.276862	0.0724266
ENSMUST00000101613	11	5009530	5042729	+	3694	1	Ap1b1|Adtb1|b2b1660Clo|-|11|11 A1|protein-coding	6.278	6.485	5.936	6.767	7.075	5.255	4.197	5.669	5.95775	0.315883	0.563014	26.0948	17.9443	6.03043	0.820985	0.13614
ENSMUST00000093157	8	109778554	109864204	+	6852	1	Ap1g1|AA409002|AU041323|AW551707|Adtg|D8Ertd374e|-|8 D3|8 57.26 cM|protein-coding	6.868	7.059	6.84	7.361	7.015	7.316	6.897	6.761	7.01463	0.998854	1	25.3333	2.82382	7.01309	0.0299005	0.00426353
ENSMUST00000036041	14	55098850	55106593	-	2630	1	Ap1g2|Adtg2|G2ad|-|14|14 C3|protein-coding	1.622	1.604	1.809	1.395	1.42	1.692	1.525	1.506	1.57163	0.453159	0.714435	24.6667	11.0569	1.57121	0.0483242	0.030756
ENSMUST00000003117	8	72240018	72257385	+	2061	1	Ap1m1|AA408894|AP47|Adtm1A|Cltnm|mu1A|-|8 B3.3|8 34.92 cM|protein-coding	5.457	6.149	4.668	5.108	5.528	5.245	4.381	6.356	5.3615	0.0706582	0.199528	21.4328	4.63143	5.34016	0.770443	0.144274
ENSMUST00000111080	5	137034993	137046135	-	1344	1	Ap1s1|AP19|-|5|5 G2|protein-coding	7.614	8.12	8.498	7.223	7.814	6.801	6.326	6.752	7.3935	0.999415	1	22.7919	8.32529	7.39914	0.102561	0.0138611
ENSMUST00000107857	7	44900385	44929426	-	3256	1	Ap2a1|Adtaa|-|7|7 B3|protein-coding	4.581	4.793	5.031	4.75	4.445	4.625	4.351	4.783	4.66988	0.86268	1	27.3333	6.69774	4.65779	0.188227	0.0404112
ENSMUST00000003038	7	141562173	141633011	+	4603	1	Ap2a2|2410074K14Rik|AF006990|AW146353|Adtab|C78001|L25|-|7|7 F5|protein-coding	8.658	8.37	6.161	9.504	9.076	7.798	5.067	8.683	7.91463	0.106144	0.264459	26.1193	20.0179	8.01581	1.50426	0.187662
ENSMUST00000018875	11	83302483	83405035	+	5582	1	Ap2b1|1300012O03Rik|AI788979|AP105B|-|11|11 C|protein-coding	4.935	5.095	4.76	5.304	5.087	5.157	4.468	5.155	4.99512	0.798728	1	27.9236	16.3161	5.02891	0.227415	0.0452215
ENSMUST00000090023	16	20535478	20544056	+	2059	1	Ap2m1|-|-|16|16 A3|protein-coding	23.308	27.766	24.096	23.836	25.827	26.375	20.714	23.254	24.397	0.0309857	0.117808	21.8715	5.29504	24.4373	2.61321	0.106936
ENSMUST00000086112	7	16738410	16749294	+	827	1	Ap2s1|AI043088|-|7|7 A2|protein-coding	19.48	20.31	18.559	16.621	16.423	16.062	15.385	14.33	17.1463	0.341521	0.594071	26.9433	0.251314	17.0795	0.633983	0.0371195
ENSMUST00000022196	13	94358960	94566317	+	3968	1	Ap3b1|AP-3|AU015684|C78395|Hps2|beta3A|pe|pearl|rim2|-|13 C3|13 49.22 cM|protein-coding	6.026	6.84	5.216	5.438	6.174	7.214	5.934	5.799	6.08012	0.0386473	0.134432	23.9053	3.75674	6.08242	0.829759	0.136419
ENSMUST00000020420	10	80706956	80742264	-	4744	1	Ap3d1|AA407035|Ap3d|Bolvr|mBLVR1|mh|mocha|-|10 C1|10 39.72 cM|protein-coding	6.588	5.61	5.86	6.362	6.269	6.224	5.421	6.307	6.08012	0.0717888	0.201964	26.8466	18.6235	6.12571	0.455014	0.0742795
ENSMUST00000154460	14	21031442	21052450	-	6715	1	Ap3m1|1200013D09Rik|C78982|R75378|-|14 A3|14 11.58 cM|protein-coding	8.255	7.884	11.579	11.205	8.545	10.652	13.915	8.156	10.0239	0.0158903	0.0787717	21.7548	14.9344	10.0874	2.57142	0.254915
ENSMUST00000224622	18	46741936	46790303	+	965	1	Ap3s1|-|-|18|18 C|protein-coding	14.151	12.069	13.974	14.505	13.169	14.653	15.19	11.926	13.7046	0.27142	0.508203	19.5972	13.384	13.7755	0.472539	0.0343027
ENSMUST00000075657	7	79875325	79920649	-	5802	1	Ap3s2|[s]3B|-|7|7 D2|protein-coding	2.385	2.483	2.582	2.178	2.503	2.37	2.181	2.281	2.37038	0.853474	1	22.6667	5.55251	2.37395	0.101389	0.0427091
ENSMUST00000047285	3	103809628	103822025	+	2780	1	Ap4b1|1810038H16Rik|AV004952|Ap4b4|-|3|3 F2.2|protein-coding	3.349	2.911	3.275	3.025	3.357	2.913	2.468	2.638	2.992	0.605078	0.860765	27.0985	16.9848	3.02178	0.239483	0.0792524
ENSMUST00000002063	2	127008730	127067909	+	4559	1	Ap4e1|2310033A20Rik|9930028M04Rik|AV087807|-|2 F1|2 61.76 cM|protein-coding	0.81	1.063	1.051	0.714	0.704	0.889	0.759	0.632	0.82775	0.00465911	0.0394187	22.3633	8.35936	0.83867	0.154198	0.154198
ENSMUST00000019662	5	138172002	138180429	+	3450	1	Ap4m1|4930443L05Rik|Ap4m4|-|5|5 G2|protein-coding	3.067	3.431	2.938	2.283	2.964	3.095	2.566	2.6	2.868	0.0036605	0.0345095	22.3548	6.56465	2.88713	0.37399	0.129537
ENSMUST00000021338	12	51691037	51738932	+	1024	1	Ap4s1|AI314282|-|12|12 B3|protein-coding	3.562	3.623	3.739	4.047	3.76	3.481	3.092	2.282	3.44825	0.998057	1	26.8939	11.4643	3.44884	0.0103741	0.003008
ENSMUST00000037473	14	49066495	49090879	+	6306	1	Ap5m1|4932432K03Rik|Mu5|Mudeng|-|14|14 C1|protein-coding	1.839	1.876	2.194	1.506	1.562	1.95	1.889	1.201	1.75212	0.0164221	0.0801678	22.8903	8.24775	1.76796	0.311844	0.176386
ENSMUST00000110208	2	131210440	131213514	+	1516	1	Ap5s1|0610038L13Rik|2310035K24Rik|AW060727|sigma5|-|2|2 F1|protein-coding	2.956	3.961	2.916	2.88	3.488	2.839	2.115	3.209	3.0455	0.517684	0.778701	20.6667	6.21184	3.02959	0.631556	0.208463
ENSMUST00000038699	5	142464054	142478710	+	3656	1	Ap5z1|C330006K01Rik|-|5|5 G2|protein-coding	1.376	1.593	1.492	1.317	1.469	1.28	1.081	1.303	1.36388	0.941224	1	20.7919	9.64369	1.37157	0.0741025	0.0540277
ENSMUST00000057798	10	81268172	81273246	+	2085	1	Apba3|AW208791|Mint-3|X11gamma|lin-10|mint3|-|10|10 C1|protein-coding	4.573	4.75	4.978	6.703	5.407	5.117	3.706	5.485	5.08988	0.355165	0.609085	27.3333	14.7598	5.22275	0.99694	0.190884
ENSMUST00000159786	5	66298840	66618663	-	6302	1	Apbb2|2310007D03Rik|FE65L1|Rirl1|TR2L|Zfra|-|5|5 C3.1|protein-coding	0.538	0.704	0.692	0.635	0.585	0.758	0.661	0.616	0.648625	0.01429	0.0741452	22.3005	10.5816	0.654121	0.074526	0.074526
ENSMUST00000001415	18	36671160	36679366	-	2036	1	Apbb3|Fe65l2|Rirl2|TR2S|-|18|18 B2|protein-coding	2.842	2.729	4.565	3.144	2.434	3.288	3.081	2.332	3.05187	0.0504285	0.159882	19.3872	15.4365	3.16114	0.821636	0.259917
ENSMUST00000079362	18	34220984	34318608	+	8836	1	Apc|AI047805|AU020952|AW124434|CC1|Min|mAPC|-|18 B1|18 18.53 cM|protein-coding	1.261	1.585	1.636	0.902	0.851	1.169	1.336	1.078	1.22725	0.0134283	0.0719718	28.2692	1.99806	1.17001	0.366091	0.312896
ENSMUST00000027824	1	172893961	172895041	-	968	1	Apcs|Sap|-|1 H3|1 80.33 cM|protein-coding	36.902	35.229	35.561	18.036	48.971	32.289	26.821	18.126	31.4919	0.609372	0.864546	23.8198	3.08849	31.5231	8.29441	0.263122
ENSMUST00000193254	9	108085413	108094606	-	2475	1	Apeh|-|-|9 F1|9 59.07 cM|protein-coding	10.908	11.551	12.573	12.041	11.436	10.598	9.32	10.737	11.1455	0.983424	1	27.3333	9.0069	11.149	0.649816	0.0582846
ENSMUST00000049411	14	50924968	50927139	+	1230	1	Apex1|APE|Apex|HAP1|Ref-1|-|14 C1|14 26.3 cM|protein-coding	11.413	9.784	10.065	8.265	9.786	8.703	8.59	10.191	9.59963	0.965423	1	25.2697	21.7691	9.60927	0.314109	0.0326882
ENSMUST00000026303	X	150571508	150588149	-	1873	1	Apex2|C430040P13Rik|ape2|-|X|X F3|protein-coding	1.791	1.4	1.815	1.971	1.841	1.452	1.69	1.605	1.69562	0.114161	0.277751	28.2545	13.2461	1.73015	0.222963	0.128869
ENSMUST00000015894	3	95893969	95898288	+	2852	1	Aph1a|6530402N02Rik|APH-1a|-|3|3 F2.1|protein-coding	6.778	8.581	7.504	6.94	6.858	7.491	5.818	6.272	7.03025	0.208451	0.423558	23.9875	8.18157	7.03045	0.355432	0.0505561
ENSMUST00000028617	2	94411682	94438136	-	3709	1	Api5|AAC-11|AI196452|API-5|-|2|2 E1|protein-coding	9.901	8.766	9.88	10.503	9.863	9.241	9.185	7.975	9.41425	0.893944	1	24.4475	10.1877	9.41417	0.00681608	0.000724023
ENSMUST00000011055	2	103073675	103092644	+	906	1	Apip|APIP2|CGI-29|Mmrp19|-|2|2 E2|protein-coding	6.064	8.208	6.367	6.527	6.262	6.249	5.967	4.67	6.28925	0.680135	0.923107	23.1563	6.1644	6.31049	0.646531	0.102453
ENSMUST00000032130	6	87629749	87672193	-	1868	1	Aplf|2010301N04Rik|AI452191|-|6|6 D1|protein-coding	0.783	0.725	0.755	0.771	0.812	0.634	0.741	0.583	0.7255	0.998549	1	23.3333	11.435	0.725517	0.00090784	0.00090784
ENSMUST00000217641	9	31149557	31211787	-	3431	1	Aplp2|AI790698|APLP-2|CDEBP|-|9 A4|9 16.66 cM|protein-coding	45.737	39.639	43.353	44.573	45.565	44.127	44.302	49.161	44.5571	0.0741703	0.207011	23.6167	19.14	44.5146	2.39888	0.0538898
ENSMUST00000046399	2	150583080	150608567	-	2218	1	Apmap|2310001A20Rik|AI314817|-|2|2 G3|protein-coding	8.106	8.794	9.151	9.116	9.2	9.668	8.909	8.047	8.87387	0.458738	0.720826	21.5258	11.045	8.92477	0.475241	0.0532496
ENSMUST00000034588	9	46228580	46230466	+	1028	1	Apoa1|Alp-1|Apoa-1|Brp-14|Ltw-1|Lvtw-1|Sep-1|Sep-2|Sep2|apo-AI|apoA-I|-|9 A5.2|9 25.36 cM|protein-coding	2317.45	2410.04	2120.64	2117.18	2260.09	2335.65	1906.69	2084.51	2194.03	0.0204813	0.0915331	22.6755	3.60638	2194.92	183.924	0.0837953
ENSMUST00000111320	1	171225084	171226373	+	463	1	Apoa2|Alp-2|Apo-AII|ApoA-II|ApoAII|Apoa-2|Hdl-1|-|1 H3|1 79.22 cM|protein-coding	4467.12	4670.14	3946.51	3398.55	3676.68	3575.12	3670.72	4375.88	3972.59	0.995447	1	24.6667	0.428095	3972.34	54.1936	0.0136427
ENSMUST00000034585	9	46240696	46243459	+	1810	1	Apoa4|Apoa-4|-|9 A5.2|9 25.36 cM|protein-coding	16.296	18.078	14.115	18.464	14.327	18.322	14.428	20.06	16.7613	0.998243	1	24.6667	21.65	16.7743	0.645699	0.0384933
ENSMUST00000034584	9	46269078	46271919	+	2307	1	Apoa5|1300007O05Rik|Apoav|RAP3|-|9|9 A5.2|protein-coding	192.261	162.08	248.225	183.356	165.969	200.187	156.458	166.749	184.411	0.467385	0.728346	20.6667	12.3062	187.215	20.9945	0.112141
ENSMUST00000037811	12	7977648	8016835	+	13877	1	Apob|AI315052|Apo B-100|apob-100|apob-48|-|12 A1.1|12 3.53 cM|protein-coding	202.995	210.244	215.229	197.49	197.57	204.502	195.909	175.822	199.97	0.0232796	0.0984883	24.4807	8.51457	199.83	7.52951	0.0376795
ENSMUST00000112585	6	122577801	122602371	-	2112	1	Apobec1|Cdar1|-|6 F1|6 57.68 cM|protein-coding	4.776	4.166	3.753	4.624	4.302	3.304	2.926	4.93	4.09762	0.0510783	0.160948	23.114	19.8675	4.06561	0.781677	0.192265
ENSMUST00000023054	15	79895023	79907906	+	1827	1	Apobec3|Apobec|Arp3|BC003314|Cem15|Gm20117|Rfv3|-|15 E1|15 37.85 cM|protein-coding	0.567	0.445	0.49	0.497	0.498	0.503	0.578	0.531	0.513625	0.905737	1	24.6667	18.5279	0.513976	0.0115136	0.0115136
ENSMUST00000045035	7	19689481	19692660	-	425	1	Apoc1|Apo-CIB|ApoC-IB|apo-CI|apoC-I|-|7 A3|7 9.94 cM|protein-coding	3307.48	3058.83	2943.36	3204.66	2841.22	2517.02	3307.96	3357.95	3067.31	0.20382	0.418007	19.4328	1.09037	3043.23	288.4	0.0947678
ENSMUST00000134116	7	19671584	19673920	-	562	1	Apoc2|apo-CII|apoC-II|-|7 A3|7 9.94 cM|protein-coding	97.133	105.133	84.609	112.167	100.04	104.331	114.68	152.647	108.843	0.911312	1	23.8893	16.9398	108.801	9.62167	0.0884336
ENSMUST00000034586	9	46233051	46235299	-	519	1	Apoc3|apo-CIII|apoC-III|-|9 A5.2|9 25.36 cM|protein-coding	812.274	829.268	631.779	763.357	763.545	675.01	577.213	743.09	724.442	0.0472137	0.153278	21.9902	1.84443	718.788	91.0297	0.126643
ENSMUST00000003071	7	19678083	19681479	-	533	1	Apoc4|Acl|apo-CIV|apoC-IV|-|7 A3|7 9.94 cM|protein-coding	373.027	401.493	416.16	319.173	333.72	294.067	333.585	382.891	356.765	0.970863	1	27.3333	2.12964	354.133	19.3256	0.0545716
ENSMUST00000173739	7	19696272	19698407	-	1216	1	Apoe|AI255918|Apo-E|-|7 A3|7 9.94 cM|protein-coding	4076.05	3994.22	3699.83	4112.49	3653.21	4011.13	4057.19	4592.66	4024.6	0.973304	1	21.1973	0.394203	4004.4	170.277	0.0425225
ENSMUST00000050901	10	128268671	128270153	+	1255	1	Apof|AI255964|-|10 D3|10 76.5 cM|protein-coding	182.206	204.891	176.76	155.271	188.245	163.068	143.346	136.497	168.786	0.175147	0.374178	23.0498	3.0759	168.868	16.7641	0.0992733
ENSMUST00000000049	11	108395293	108414396	+	1175	1	Apoh|B2GPI|beta-2-GPI|beta2-GPI|-|11 E1|11 71.8 cM|protein-coding	721.485	715.788	663.529	662.409	616.488	724.056	638.902	617.015	669.959	0.497252	0.75713	27.9898	25.733	665.991	34.1716	0.0513094
ENSMUST00000175919	15	77388222	77399086	-	2254	1	Apol7a|9130022K13Rik|Apol3|-|15|15 D3|protein-coding	24.913	29.333	27.186	27.08	28.162	27.267	28.053	21.92	26.7392	0.711772	0.949462	23.6543	6.9298	26.7679	1.81149	0.0676739
ENSMUST00000089452	15	77403789	77411034	-	1522	1	Apol9a|-|-|15|15 D3|protein-coding	7.116	12.339	9.801	7.683	9.286	7.596	9.924	9.187	9.1165	0.873709	1	27.3333	3.5537	8.92213	1.52278	0.170674
ENSMUST00000230979	15	77729039	77736381	+	1524	1	Apol9b|2310016F22Rik|-|15|15 E1|protein-coding	19.14	28.048	23.384	21.508	25.3	21.634	23.915	25.499	23.5535	0.505444	0.766522	21.9938	13.921	23.5155	0.967235	0.0411318
ENSMUST00000025249	17	35128997	35132050	-	1002	1	Apom|1190010O19Rik|G3a|NG20|-|17|17 B1|protein-coding	78.276	95.325	83.858	73.809	84	92.707	59.5	64.057	78.9415	0.0102131	0.0608522	22.0129	4.90314	79.0798	12.8319	0.162266
ENSMUST00000060782	10	128254096	128255645	+	1394	1	Apon|AI195275|D10Ucla2|-|10 D3|10 76.5 cM|protein-coding	95.433	93.174	71.333	51.645	84.193	62.798	54.478	54.568	70.9527	0.412638	0.673439	23.7362	1.36074	70.9485	13.0756	0.184298
ENSMUST00000113898	X	94367117	94416961	+	767	1	Apoo|0610008C08Rik|1110019O03Rik|-|X|X C3|protein-coding	12.96	11.697	13.135	13.735	11.725	10.571	13.256	9.758	12.1046	0.433616	0.695207	24.0049	22.8508	12.1045	0.960918	0.0793852
ENSMUST00000113415	X	112311366	112372430	+	770	1	Apool|6720473G16Rik|9430083G14Rik|E130106L15Rik|-|X|X E1|protein-coding	10.351	11.495	12.755	10.872	11.835	10.828	10.767	7.974	10.8596	0.640118	0.890819	19.846	12.98	11.0172	1.06283	0.0964704
ENSMUST00000163220	12	111713280	111755053	+	660	1	Apopt1|1700081D05Rik|2810002N01Rik|Apop-1|Apop1|-|12|12 F1|protein-coding	6.055	7.372	8.055	6.79	6.507	6.276	8.34	6.794	7.02362	0.0652885	0.189769	26.7842	6.46219	6.94803	0.97964	0.140995
ENSMUST00000226232	16	84954644	85173735	-	3087	1	App|Abeta|Abpp|Adap|Ag|Cvap|E030013M08Rik|betaApp|-|16 C3.3|16 46.92 cM|protein-coding	8.628	8.283	8.201	7.624	8.4	8.534	7.404	8.84	8.23925	0.629414	0.881029	24.2872	3.23268	8.23831	0.108949	0.0132247
ENSMUST00000018625	11	85187262	85235130	-	6438	1	Appbp2|1300003O07Rik|AI465480|PAT1|-|11|11 C|protein-coding	2.564	2.486	2.554	2.334	2.275	2.218	2.41	1.889	2.34125	0.613379	0.867661	25.4391	21.8626	2.33882	0.0774177	0.0331012
ENSMUST00000036570	14	26918988	26971232	-	7599	1	Appl1|2900057D21Rik|7330406P05Rik|AI585782|AW209077|BB022931|C88264|DIP13|-|14|14 A3|protein-coding	1.495	1.48	0.86	0.89	1.105	1.22	0.671	0.853	1.07175	0.0962815	0.246993	25.8198	24.0479	1.06969	0.255817	0.239151
ENSMUST00000020500	10	83600033	83648738	-	2979	1	Appl2|Dip3b|-|10|10 C1|protein-coding	3.851	4.827	4.074	3.249	3.321	5.028	3.527	2.753	3.82875	0.00165958	0.0245888	23.3804	6.37812	3.85185	0.879913	0.228439
ENSMUST00000006764	8	122574637	122576890	-	840	1	Aprt|C85684|-|8 E1|8 71.91 cM|protein-coding	11.084	12.817	11.241	10.019	9.973	9.789	7.65	10.425	10.3747	0.984981	1	24.8562	2.99534	10.3737	0.0363032	0.00349955
ENSMUST00000030119	4	40682382	40703194	-	5235	1	Aptx|2410016G21Rik|AA388047|FHA-HIT|-|4|4 A5|protein-coding	0.867	0.923	1.136	0.749	0.947	1.024	0.97	0.72	0.917	0.0395638	0.13663	21.688	10.3466	0.931597	0.143749	0.143749
ENSMUST00000004774	6	55336432	55348555	+	2620	1	Aqp1|CHIP28|-|6 B3|6 27.38 cM|protein-coding	9.234	11.165	10.189	10.341	9.526	11.458	8.424	9.532	9.98362	0.533432	0.793016	19.6984	8.91843	9.99739	0.738777	0.073897
ENSMUST00000206389	7	97724006	97738289	-	3732	1	Aqp11|1700015P13Rik|AI648923|sjds|-|7|7 E1|protein-coding	3.439	3.502	5.492	3.701	3.166	2.852	4.195	3.186	3.69163	0.233882	0.459159	23.4957	11.8178	3.7029	1.03505	0.279525
ENSMUST00000079081	18	15389496	15403758	-	5045	1	Aqp4|WCH4|-|18 A1|18 8.74 cM|protein-coding	0.415	1.019	0.678	0.717	0.627	0.79	0.537	0.531	0.66425	0.550378	0.809739	24.1945	4.79434	0.663149	0.139418	0.139418
ENSMUST00000098056	7	123462312	123467986	+	1440	1	Aqp8|AI255744|AQP-8|-|7 67.42 cM|7 F3|protein-coding	71.393	63.676	10.6	28.448	54.868	30.224	5.757	32.416	37.1728	0.00191566	0.026341	22.7027	1.67361	36.4835	27.0864	0.742427
ENSMUST00000074465	9	71110659	71163289	-	2635	1	Aqp9|1700020I22Rik|AI266899|AQP-9|-|9|9 D|protein-coding	64.834	84.31	89.094	59.479	62.283	89.541	73.996	45.506	71.1304	2.18921e-05	0.00544558	22.6243	8.22546	72.2826	18.8032	0.260134
ENSMUST00000043160	2	114101170	114175339	-	4819	1	Aqr|AW495846|mKIAA0560|-|2 E4|2 57.57 cM|protein-coding	2.703	2.347	2.534	2.777	2.584	2.621	2.828	2.946	2.6675	0.0476141	0.154199	22.2982	18.2593	2.65737	0.170076	0.0640015
ENSMUST00000001155	X	20848543	20860519	+	2327	1	Araf|1200013E08Rik|A-Raf|AW495444|Araf1|-|X A1.3|X 16.3 cM|protein-coding	10.024	12.556	10.369	10.285	9.86	11.853	9.197	9.454	10.4497	0.250146	0.481284	22.2982	6.63189	10.511	1.16851	0.111171
ENSMUST00000084895	7	101378190	101411744	+	4343	1	Arap1|2410002L19Rik|Centd2|mKIAA0782|-|7|7 E2|protein-coding	6.768	7.866	5.042	6.629	7.343	6.499	4.282	5.963	6.299	0.039704	0.136859	22.5754	2.18797	6.26862	1.31312	0.209475
ENSMUST00000076623	5	62602445	62766120	-	7241	1	Arap2|Centd1|Gm148|mKIAA0580|-|5|5 C3.1|protein-coding	1.315	1.564	1.372	0.934	1.147	1.398	1.179	0.772	1.21013	0.00057918	0.0162293	24.0659	5.2654	1.20937	0.273347	0.226025
ENSMUST00000042944	18	37972624	37997574	-	5159	1	Arap3|Centd3|Drag1|E030006K04Rik|cnt-d3|-|18|18 B3|protein-coding	1.294	1.177	0.969	1.122	1.118	1.041	1.021	1.317	1.13237	0.050467	0.159956	21.8766	1.88001	1.12312	0.134836	0.120055
ENSMUST00000034607	9	44741564	44767845	-	4053	1	Arcn1|4632432M07Rik|nur17|-|9|9 A5.2|protein-coding	21.882	24.876	27.158	27.422	22.584	23.813	29.356	23.867	25.1197	0.0404609	0.138641	23.5742	11.8382	25.1481	3.29274	0.130934
ENSMUST00000163231	12	84918148	84970824	-	5225	1	Arel1|1110018G07Rik|AI649076|AW610792|Kiaa0317|mKIAA0317|-|12|12 D1|protein-coding	4.777	5.33	4.966	4.743	5.231	6.305	4.437	4.182	4.99638	0.0768361	0.212153	23.0663	5.2875	5.01732	0.734026	0.146299
ENSMUST00000061242	11	59211414	59228270	-	1791	1	Arf1|-|-|11|11 B1.3|protein-coding	50.185	51.549	53.599	58.127	52.248	54.386	55.294	53.122	53.5638	0.717664	0.953515	23.3435	14.2755	53.5568	1.86722	0.0348644
ENSMUST00000057921	11	103966739	103985337	+	2233	1	Arf2|-|-|11 E1|11 67.64 cM|protein-coding	1.961	2.256	2.027	1.941	1.911	1.982	1.691	1.457	1.90325	0.272758	0.509546	22.8601	6.38146	1.90984	0.156504	0.0819463
ENSMUST00000053183	15	98736634	98763211	-	4557	1	Arf3|5430400P17Rik|AI854770|-|15|15 F1|protein-coding	5.161	5.925	6.032	4.261	4.657	5.39	4.743	3.728	4.98712	0.00408964	0.0365507	22.9944	7.53653	5.02152	0.768153	0.152972
ENSMUST00000022429	14	26638074	26657258	+	2154	1	Arf4|AA407803|-|14 A3|14 16.09 cM|protein-coding	23.969	23.99	28.429	29.18	22.357	24.039	25.043	20.77	24.7221	0.242828	0.470426	23.7197	17.7648	24.7226	0.0394361	0.00159514
ENSMUST00000020717	6	28423560	28426602	+	1105	1	Arf5|-|-|6|6 A3.3|protein-coding	19.306	23.577	17.424	20.664	17.534	15.913	13.266	15.231	17.8644	0.997115	1	22.2542	8.86972	17.8401	0.314531	0.0176306
ENSMUST00000050063	12	69372150	69373783	+	1531	1	Arf6|AI788669|AW496366|-|12|12 C2|protein-coding	7.765	7.072	8.031	7.006	7.496	7.649	6.917	7.507	7.43038	0.724884	0.959008	20.6667	20.3454	7.44441	0.127181	0.017084
ENSMUST00000185115	2	180971040	180981473	+	1368	1	Arfgap1|AI115377|Arf1gap|-|2 H4|2 103.53 cM|protein-coding	5.102	4.635	4.371	4.819	4.914	4.59	3.77	3.668	4.48362	0.270268	0.506854	26.9855	19.8681	4.51617	0.419123	0.0928048
ENSMUST00000028691	2	91265293	91276931	+	2758	1	Arfgap2|2310032E02Rik|Zfp289|-|2|2 E1|protein-coding	21.095	21.927	21.13	19.644	20.429	19.684	15.962	17.444	19.6644	0.91176	1	23.4188	3.20061	19.6711	0.802057	0.0407733
ENSMUST00000226124	15	83299821	83350174	-	2430	1	Arfgap3|0610009H19Rik|1810004P07Rik|1810035F16Rik|9130416J18Rik|Arfgap1|-|15|15 E1|protein-coding	1.112	0.994	2.253	2.227	0.969	1.425	2.427	1.466	1.60912	0.000133626	0.0100115	22.3983	14.2402	1.6221	0.839945	0.517813
ENSMUST00000088615	1	10137571	10232670	-	6903	1	Arfgef1|ARFGEP1|BIG1|D130059B05Rik|D730028O18Rik|P200|-|1|1 A2|protein-coding	6.323	7.217	7.828	5.947	5.323	7.011	6.776	4.411	6.3545	0.000342338	0.0135957	23.2437	7.58857	6.39486	1.16547	0.182252
ENSMUST00000099078	2	166805588	166898052	+	8693	1	Arfgef2|AI463430|AW493672|BIG2|E230011G24Rik|-|2|2 H3|protein-coding	3.567	3.926	4.181	3.347	2.971	3.607	3.383	3.198	3.5225	0.16997	0.366891	25.9926	6.05251	3.49124	0.406551	0.116449
ENSMUST00000098990	3	84496093	84582534	-	2784	1	Arfip1|2310030I10Rik|Arfaptin|D3Ertd598e|-|3|3 F1|protein-coding	3.943	3.78	4.046	4.277	3.832	3.88	4.195	3.179	3.8915	0.539309	0.798942	20.3436	4.41354	3.92329	0.2823	0.0719548
ENSMUST00000210911	7	105636228	105640326	-	925	1	Arfip2|2310002N04Rik|POR|Por1|-|7|7 E3|protein-coding	4.235	3.712	5.258	4.597	4.225	4.764	4.323	4.583	4.46213	0.633359	0.884676	20.6667	17.5574	4.45828	0.24204	0.05429
ENSMUST00000108808	2	181359100	181365351	-	1118	1	Arfrp1|1500006I01Rik|AI480700|-|2|2 H4|protein-coding	4.149	4.205	4.51	3.652	3.923	4.59	4.017	4.702	4.2185	0.978894	1	20.6667	2.79115	4.23222	0.108551	0.0256487
ENSMUST00000020161	10	24915221	24927484	-	1462	1	Arg1|AI|AI256583|Arg-1|PGIF|-|10|10 A4|protein-coding	516.048	436.319	511.262	457.379	500.072	376.293	543.039	403.19	467.95	0.893534	1	23.6457	19.3628	467.916	2.10294	0.00449427
ENSMUST00000048545	8	8665075	8690521	-	3190	1	Arglu1|9430010O03Rik|C130008N12|-|8|8 A1.1|protein-coding	3.804	3.921	4.128	3.916	3.811	3.834	3.974	3.401	3.84862	0.0674722	0.193805	21.6984	12.8704	3.86479	0.208831	0.0540343
ENSMUST00000090614	2	91650222	91672326	+	2839	1	Arhgap1|B230365D05Rik|C76222|Cdc42GAP|p50rhoGAP|-|2|2 E1|protein-coding	2.05	2.309	2.347	2.587	2.436	2.274	1.842	3.197	2.38025	0.676139	0.919863	27.2144	15.4696	2.41843	0.289364	0.119649
ENSMUST00000210922	8	77250919	77517783	-	2165	1	Arhgap10|A930033B01Rik|PSGAP-m|PSGAP-s|-|8|8 C1|protein-coding	0.728	0.632	0.346	0.433	0.698	0.538	0.495	0.59	0.5575	0.0288662	0.113193	22.7015	1.98093	0.554011	0.167411	0.167411
ENSMUST00000182213	18	6025197	6135960	-	4123	1	Arhgap12|2810011M08Rik|-|18|18 A1|protein-coding	3.38	3.9	3.585	3.117	3.317	3.781	3.41	2.628	3.38975	0.000712344	0.0174599	23.8893	5.61574	3.39184	0.443937	0.130884
ENSMUST00000205262	7	123279385	123369885	-	2997	1	Arhgap17|5730403H17Rik|Nadrin|Nadrin2|Rich1|Wbp15|-|7|7 F3|protein-coding	1.841	1.949	2.266	1.875	1.672	1.815	1.87	1.953	1.90512	0.0558943	0.170617	27.3333	6.3875	1.89024	0.204967	0.108435
ENSMUST00000039557	10	26772477	26918648	+	3622	1	Arhgap18|4833419J07Rik|AI314906|AI843501|-|10|10 A4|protein-coding	1.616	2.529	1.7	1.345	2.023	2.373	1.706	1.298	1.82375	0.00507937	0.0413393	22.9668	5.65793	1.84323	0.581476	0.315466
ENSMUST00000173194	2	20847940	20967720	-	6873	1	Arhgap21|5530401C11Rik|AA416458|ARHGAP10|-|2|2 A3|protein-coding	2.406	2.478	4.194	2.608	1.891	2.843	3.819	3.133	2.9215	0.0122528	0.0680779	23.8198	11.0635	2.92584	0.962517	0.328971
ENSMUST00000107601	11	97450160	97502400	+	5413	1	Arhgap23|A330041B18Rik|-|11|11 D|protein-coding	0.986	1.02	0.65	0.991	1.072	0.901	0.728	1.076	0.928	0.0272402	0.109002	21.9922	2.22992	0.916901	0.203719	0.203719
ENSMUST00000112852	5	102768771	102897937	+	2768	1	Arhgap24|0610025G21Rik|-|5|5 E5|protein-coding	2.623	2.016	1.027	1.382	1.983	1.506	1.335	1.69	1.69525	0.0398299	0.137101	23.0196	0.979854	1.68402	0.544092	0.323092
ENSMUST00000097593	18	38993145	39376284	+	7853	1	Arhgap26|1810044B20Rik|2610010G17Rik|4933432P15Rik|AI853435|mKIAA0621|-|18|18 B3|protein-coding	1.164	1.291	0.867	0.926	1.157	0.977	0.848	0.96	1.02375	0.00439904	0.0380913	22.1558	3.01934	1.01876	0.178836	0.175543
ENSMUST00000037958	3	121953229	122016753	+	5742	1	Arhgap29|6720461J18Rik|A830014I19|AU040217|B130017I01Rik|C76601|Parg1|-|3|3 G1|protein-coding	7.462	8.475	6.869	5.487	6.219	7.803	5.696	6.924	6.86687	0.224465	0.445473	22.3983	6.89441	6.91365	0.842462	0.121855
ENSMUST00000168954	9	32224249	32264245	+	8678	1	Arhgap32|3426406O18Rik|Gc-gap|Grit|Px-rics|Rics|mKIAA0712|p200Rhogap|p250Gap|-|9|9 A4|protein-coding	1.082	0.709	1.035	0.911	0.743	0.934	0.868	1.144	0.92825	0.9372	1	21.5742	15.8086	0.928877	0.0910685	0.0910685
ENSMUST00000075845	7	16493719	16614993	-	9134	1	Arhgap35|6430596G11Rik|AI841135|Grlf1|mKIAA1722|p190A|p190RhoGAP|-|7|7 A2|protein-coding	6.249	6.025	6.599	7.236	6.442	6.295	6.05	8.257	6.64412	0.0882777	0.233784	27.5511	13.5889	6.73657	0.708229	0.105132
ENSMUST00000114404	X	73894676	73911229	-	2852	1	Arhgap4|A130009C12Rik|A530015A20Rik|Rgc1|c1|mKIAA0131|-|X|X A7.3|protein-coding	0.983	1.177	0.807	0.872	0.975	1.019	0.818	1.06	0.963875	0.152218	0.340037	23.7868	7.49474	0.963693	0.0183982	0.0183982
ENSMUST00000093893	9	8994329	9239101	-	6071	1	Arhgap42|9030420J04Rik|BE136619|-|9|9 A1|protein-coding	8.031	6.711	7.173	5.831	6.359	6.02	6.338	5.044	6.43837	0.989852	1	26.9855	25.9736	6.41225	0.308476	0.0481073
ENSMUST00000043311	10	80019653	80031468	+	3456	1	Arhgap45|6330406L22Rik|AW539505|Ha-1|Hmha1|-|10|10 C1|protein-coding	1.166	1.467	1.203	1.096	1.179	1.132	0.814	1.102	1.14488	0.827453	1	24.9219	2.34447	1.14359	0.0452071	0.0395309
ENSMUST00000219443	12	52504016	52571975	+	9310	1	Arhgap5|p190-B|p190B|-|12 C1|12 22.16 cM|protein-coding	4.824	4.046	4.757	3.771	3.837	4.409	4.167	2.986	4.09962	0.485718	0.745421	25.3383	21.2642	4.09479	0.128138	0.0312929
ENSMUST00000112127	X	169113047	169304435	+	3948	1	Arhgap6|AI504284|RhoGAPX-1|-|X|X F5|protein-coding	0.662	0.896	0.795	0.359	0.715	1.083	0.68	0.6	0.72375	0.0028469	0.0308146	23.4028	6.5985	0.730054	0.242342	0.242342
ENSMUST00000106197	11	120578104	120581624	-	1856	1	Arhgdia|5330430M07Rik|Gdi-1|Rho-GDI|RhoDGI|RhoGDI-1|-|11|11 E2|protein-coding	13.969	16.282	14.979	15.652	14.74	14.147	13.426	16.546	14.9676	0.887492	1	28.6171	6.60851	14.9483	0.822517	0.0550242
ENSMUST00000111891	6	136924001	136941899	-	817	1	Arhgdib|D4|Gdid4|Ly-GDI|-|6|6 G1|protein-coding	2.15	2.957	2.113	1.852	2.386	2.703	2.167	3.505	2.47912	0.848635	1	20.6667	0.768235	2.48327	0.0321018	0.0129272
ENSMUST00000117419	7	24904407	24926592	+	3157	1	Arhgef1|Lbcl2|Lsc|-|7|7 A3|protein-coding	4.761	5.847	5.28	4.443	4.422	4.267	4.223	4.704	4.74338	0.745168	0.974001	25.9938	4.50976	4.71593	0.316456	0.0671036
ENSMUST00000097820	4	140514485	140648756	-	4329	1	Arhgef10l|2810441C07Rik|-|4|4 D3|protein-coding	2.777	3.246	1.712	1.51	2.29	2.477	1.279	1.723	2.12675	0.0339409	0.125149	22.8324	3.82375	2.13523	0.741042	0.347055
ENSMUST00000039476	3	87617575	87738033	+	6697	1	Arhgef11|PDZ-RhoGEF|Prg|RhoGEF|mKIAA0380|-|3|3 F1|protein-coding	2.856	3.421	3.004	3.266	2.815	3.02	2.803	3.346	3.06637	0.965707	1	28.6171	5.34429	3.05491	0.164575	0.0538724
ENSMUST00000072767	9	42963843	43105486	-	9976	1	Arhgef12|2310014B11Rik|AU019857|Larg|mKIAA0382|-|9|9 A5.1|protein-coding	8.089	8.633	9.44	6.895	7.483	9.377	8.453	6.755	8.14062	0.00409593	0.036576	23.2683	7.46547	8.18039	1.19103	0.145596
ENSMUST00000065040	11	68943155	68955074	-	4094	1	Arhgef15|D130071N09|D530030K12Rik|E5|-|11|11 B3|protein-coding	0.767	0.904	0.795	0.876	0.833	0.783	0.69	0.845	0.811625	0.900524	1	25.9504	12.5985	0.812731	0.0272927	0.0272927
ENSMUST00000030898	4	154278486	154300054	-	2831	1	Arhgef16|-|-|4|4 E2|protein-coding	0.815	0.929	0.948	0.939	0.838	0.802	0.712	0.874	0.857125	0.968236	1	27.3333	6.73069	0.854005	0.0492746	0.0492746
ENSMUST00000004684	8	3393038	3456601	+	5232	1	Arhgef18|AI467246|D030053O22Rik|-|8|8 A1.1|protein-coding	3.462	2.549	2.308	2.472	3.132	2.255	2.055	2.721	2.61925	0.00472105	0.039693	23.1563	22.2432	2.60274	0.531839	0.204338
ENSMUST00000006618	4	141242869	141257564	+	3381	1	Arhgef19|6030432F23|6430573B13Rik|WGEF|-|4|4 D3|protein-coding	7.425	6.361	4.717	7.636	7.488	4.885	3.354	6.817	6.08537	0.0112057	0.0640219	25.9053	19.8611	6.18902	1.57922	0.255165
ENSMUST00000079300	3	62338344	62462221	+	5611	1	Arhgef26|4631416L12Rik|8430436L14Rik|AI303572|AW491953|SGEF|-|3|3 E1|protein-coding	3.343	2.735	7.825	3.421	3.168	4.735	4.27	3.141	4.07975	0.12648	0.299851	19.5258	15.0445	4.33178	1.83882	0.424495
ENSMUST00000224981	14	27336066	27403911	+	3599	1	Arhgef3|1200004I24Rik|9830169H03Rik|C76747|Xpln|-|14 A3|14 16.09 cM|protein-coding	3.948	4.132	4.259	4.057	3.592	5.018	4.744	3.05	4.1	0.204496	0.418824	21.7447	12.0395	4.15509	0.624017	0.150181
ENSMUST00000171629	18	61493794	61536536	-	3209	1	Arhgef37|4933429F08Rik|-|18|18 E1|protein-coding	1.744	1.495	1.05	1.656	1.754	0.996	0.742	1.338	1.34688	0.0178547	0.0839822	23.5864	21.3263	1.34005	0.407376	0.303999
ENSMUST00000182061	14	51984931	52005623	+	4711	1	Arhgef40|E130112L23Rik|Gm669|Solo|-|14|14 C2|protein-coding	0.738	1.058	0.918	0.994	0.821	1.027	0.717	1.094	0.920875	0.990956	1	25.9938	5.76965	0.919153	0.0216412	0.0216412
ENSMUST00000031750	6	43265582	43289320	+	5440	1	Arhgef5|2210412D05Rik|AA717842|AW495314|Tim1|-|6|6 B2.1|protein-coding	3.007	3.508	2.957	3.374	3.284	3.749	2.58	3.812	3.28388	0.724459	0.959004	23.7952	7.61224	3.28261	0.134158	0.0408693
ENSMUST00000074856	8	11758354	11835219	+	4412	1	Arhgef7|Cool|PIX|Pak3bp|betaPix|betaPix-b|betaPix-c|cool-1|mKIAA0142|p85Cool1|p85SPR|-|8|8 A1.1|protein-coding	2.978	2.982	2.066	3.102	3.224	2.438	1.818	2.866	2.68425	0.0505804	0.160219	24.9509	24.8974	2.68334	0.137279	0.0511599
ENSMUST00000145664	4	133679008	133753611	-	8148	1	Arid1a|1110030E03Rik|BAF250a|Osa1|Smarcf1|-|4|4 D2.3|protein-coding	2.953	3.427	3.181	2.863	3.467	3.749	2.748	3.88	3.2835	0.458942	0.720932	20.6667	1.01652	3.29787	0.109266	0.0331324
ENSMUST00000092723	17	4994939	5343505	+	7113	1	Arid1b|8030481M12|9330189K18Rik|AI836955|Ardi1b|B230217J03Rik|BAF250B|mKIAA1235|-|17|17 A1|protein-coding	1.418	1.572	1.748	1.555	1.232	1.675	1.467	1.693	1.545	0.476811	0.737594	27.2144	6.47815	1.53388	0.153844	0.100297
ENSMUST00000096250	15	96287573	96404992	+	8466	1	Arid2|1700124K17Rik|4432409D24Rik|BAF200|zipzap/p200|-|15|15 F1|protein-coding	1.527	1.767	1.655	1.257	1.252	1.543	1.37	1.399	1.47125	0.405203	0.665925	26.6627	3.52086	1.45008	0.1888	0.1302
ENSMUST00000046305	12	71015990	71098592	+	4951	1	Arid4a|A630009N03|A630067N03Rik|Rbbp1|-|12|12 C2|protein-coding	2.656	2.288	2.532	2.685	2.316	3.082	3.311	2.625	2.68688	0.810782	1	21.9504	20.9774	2.69964	0.139721	0.0517554
ENSMUST00000110534	13	14063792	14199362	+	5817	1	Arid4b|BCAA|BRCAA1|RBBP1L1|Rbp1l1|SAP180|-|13 A1|13 5.29 cM|protein-coding	2.444	2.139	2.166	1.716	1.728	2.223	1.97	1.319	1.96313	0.253347	0.484803	26.7677	26.6833	1.93655	0.294617	0.152135
ENSMUST00000219238	10	68092520	68278740	-	7562	1	Arid5b|4930580B11|5430435G07Rik|AI467247|Desrt|Mrf2|Mrf2alpha|Mrf2beta|-|10|10 B5.2|protein-coding	2.05	5.085	6.163	4.356	2.742	4.506	3.531	6.224	4.33212	0.397197	0.656649	27.3333	7.79084	4.28489	1.46064	0.340882
ENSMUST00000171975	9	59388258	59486614	-	6944	1	Arih1|AU021774|Ari|Ari1|Hari|Hhari|Ubch7bp|Uip77|-|9|9 B|protein-coding	5.019	4.882	5.122	4.103	4.326	4.969	4.582	3.653	4.582	0.156532	0.346599	24.2667	5.21142	4.57669	0.461252	0.100783
ENSMUST00000193190	9	108604686	108649385	-	2131	1	Arih2|AI843547|ARI2|TRIAD1|UIP48|-|9|9 F2|protein-coding	5.7	6.408	7.43	4.573	5.355	7.228	7.814	5.692	6.275	0.0234195	0.0987639	26.7243	4.3265	6.13158	1.31663	0.21473
ENSMUST00000116234	10	88731068	88744094	+	2069	1	Arl1|2310008D22Rik|AU019749|-|10|10 C1|protein-coding	23.038	21.102	26.981	27.189	23.903	24.156	28.985	23.542	24.862	0.0329648	0.122663	21.8925	16.5852	24.7952	2.646	0.106714
ENSMUST00000026988	13	54575015	54581128	+	1039	1	Arl10|Arl10a|Arm1|-|13|13 B1|protein-coding	0.867	0.758	0.973	1.201	0.893	0.599	0.835	0.788	0.86425	0.256983	0.489412	27.3333	12.3993	0.884701	0.20537	0.20537
ENSMUST00000089289	16	62793685	62847040	-	3509	1	Arl13b|A530097K21Rik|A930014M17Rik|Arl2l1|C530009C10Rik|hnn|-|16|16 C1.3|protein-coding	1.226	1.674	1.107	0.987	1.234	1.118	1.283	1.127	1.2195	0.740504	0.970397	27.589	26.9602	1.1972	0.177103	0.147932
ENSMUST00000093883	2	106964429	106970391	-	1354	1	Arl14ep|2700007P21Rik|4930448O08Rik|ARF7EP|-|2|2 E3|protein-coding	2.553	2.211	1.8	1.734	2.037	1.905	1.438	1.504	1.89775	0.0638059	0.186768	24.1733	23.3531	1.8986	0.275842	0.145287
ENSMUST00000224068	13	113794622	114155276	+	995	1	Arl15|A430036I03|Arfrp2|C230032K13Rik|-|13|13 D2.2|protein-coding	2.478	1.394	1.545	1.868	1.795	1.472	1.702	1.747	1.75012	0.113875	0.277388	21.4558	20.6246	1.71476	0.333191	0.194307
ENSMUST00000076921	11	120465438	120467600	-	902	1	Arl16|2600005N12Rik|-|11|11 E2|protein-coding	1.96	1.932	2.591	1.653	1.947	2.095	2.73	2.363	2.15888	0.395657	0.655128	27.6329	3.68233	2.11457	0.343471	0.16243
ENSMUST00000025893	19	6134383	6141406	-	1135	1	Arl2|2610009M23Rik|AI115441|AW553335|-|19|19 A|protein-coding	0.863	1.117	1.048	0.969	0.818	1.05	0.816	1.1	0.972625	0.941279	1	25.9504	5.39513	0.967246	0.0661914	0.0661914
ENSMUST00000034228	8	94666600	94674425	+	2052	1	Arl2bp|1700010P10Rik|1700027H16Rik|6330544B05Rik|AI482273|AI849834|BART|Bart1|-|8|8 C5|protein-coding	1.119	1.471	1.082	0.849	1.479	1.592	1.12	0.903	1.20188	0.00989296	0.059651	23.0779	5.18244	1.21183	0.362871	0.299442
ENSMUST00000026009	19	46531109	46573085	-	811	1	Arl3|-|-|19|19 C3|protein-coding	6.288	5.116	4.894	4.961	5.488	5.216	6.521	6.365	5.60613	0.972339	1	24.6667	20.7681	5.61114	0.201991	0.0359981
ENSMUST00000101472	12	40035822	40038025	-	1197	1	Arl4a|AI467555|Arl4|-|12 B1|12 18.06 cM|protein-coding	11.991	7.784	6.024	6.957	8.62	8.854	5.653	6.95	7.85412	0.0594485	0.177556	26.3622	22.2736	7.89998	1.99756	0.252856
ENSMUST00000039388	11	101665541	101667832	+	1379	1	Arl4d|1110036H21Rik|ARL6|AW456149|Arf4l|Arfl4|Arl5|-|11|11 D|protein-coding	5.315	7.951	5.893	6.162	5.788	3.375	8.079	6.039	6.07525	0.963451	1	23.3333	10.4673	6.09075	0.637685	0.104697
ENSMUST00000036541	2	52397951	52424901	-	5228	1	Arl5a|2410015N24Rik|2810410P22Rik|AA408731|AW610751|Arl5|T25534|-|2|2 C1.1|protein-coding	9.109	9.602	10.803	9.203	8.971	9.092	9.573	9.162	9.43938	0.134033	0.312469	25.9926	8.24283	9.40796	0.690931	0.0734411
ENSMUST00000069870	2	15055240	15082456	+	6970	1	Arl5b|4930587A11Rik|AW146430|Arl8|-|2|2 A2|protein-coding	2.195	2.8	2.622	2.041	1.748	2.454	2.67	1.61	2.2675	0.0031098	0.0320597	26.447	4.56496	2.21391	0.533347	0.240908
ENSMUST00000099646	16	59613328	59639391	-	1537	1	Arl6|1110018H24Rik|2210411E14Rik|BBS3|-|16|16 C1.3|protein-coding	0.842	0.881	0.726	0.576	0.844	0.603	0.61	0.512	0.69925	0.471895	0.732672	23.8198	1.40579	0.699267	0.0860275	0.0860275
ENSMUST00000032888	7	118118891	118129662	-	2160	1	Arl6ip1|AIP-6|AL022945|ARMER|AU042858|Aip-1|Arl6ip|C85138|mKIAA0069|-|7|7 F1|protein-coding	37.755	42.555	49.574	35.822	37.179	40.16	36.744	28.46	38.5311	0.0374631	0.132405	21.781	10.4789	39.0858	5.66116	0.14484
ENSMUST00000031351	5	124116099	124118196	+	1183	1	Arl6ip4|AA408210|AA408365|Aip-4|Srp25|-|5|5 F|protein-coding	7.194	7.533	8.881	8.206	6.662	7.988	9.12	8.451	8.00437	0.000693844	0.0172465	23.8198	11.3952	8.00843	1.0474	0.130787
ENSMUST00000044681	6	97210689	97233315	+	1437	1	Arl6ip5|5930404D22Rik|AV001879|Aip-5|Gtrap3-18|addiscin|-|6|6 D3|protein-coding	7.866	7.942	7.56	8.574	8.825	7.129	7.712	7.173	7.84762	0.706244	0.94452	28.5315	14.0756	7.94211	0.554029	0.0697584
ENSMUST00000028336	2	53192088	53219220	+	2541	1	Arl6ip6|2310057C01Rik|2610529A11Rik|Aip-6|-|2|2 C1.1|protein-coding	2.397	2.38	2.763	1.508	1.607	1.828	2.349	1.28	2.014	0.272764	0.509546	27.3034	1.92064	1.94634	0.500466	0.257132
ENSMUST00000027684	1	135146824	135156269	+	1700	1	Arl8a|1110033P22Rik|Arl10b|gie2|-|1|1 E4|protein-coding	3.377	4.044	3.313	2.883	3.062	3.216	3.808	3.336	3.37988	0.172335	0.370395	27.3333	2.69576	3.31823	0.458364	0.138135
ENSMUST00000032196	6	108783099	108825278	+	4430	1	Arl8b|2610313E07Rik|3100002J04Rik|Arl10c|gie1|-|6|6 E2|protein-coding	7.499	6.94	6.86	6.571	7.961	7.39	7.462	6.255	7.11725	0.385107	0.643713	27.3333	23.7344	7.09588	0.560374	0.0789718
ENSMUST00000029125	3	19131402	19163065	-	3660	1	Armc1|2310016N05Rik|2900046P06Rik|3110009G21Rik|AA409258|AW048872|Arcp|C330014L16Rik|-|3|3 A2|protein-coding	6.081	5.341	7.507	6.759	6.05	6.156	6.37	4.933	6.14963	0.344948	0.597775	23.8465	21.5363	6.15278	0.54896	0.0892214
ENSMUST00000072896	5	21645879	21662694	+	2210	1	Armc10|2810037C14Rik|Svh|-|5|5 A3|protein-coding	1.645	1.714	1.596	1.309	1.585	1.718	1.624	1.522	1.58913	0.00837846	0.0545421	26.8753	0.199997	1.57244	0.165563	0.105291
ENSMUST00000044660	7	128237357	128245100	+	3823	1	Armc5|AW049683|BC032200|-|7|7 F3|protein-coding	0.863	0.964	0.898	0.933	0.969	0.769	0.745	0.98	0.890125	0.395821	0.655261	21.9938	15.9513	0.890337	0.018722	0.018722
ENSMUST00000019679	8	70220172	70234466	-	2248	1	Armc6|2410153K17Rik|AW554412|-|8|8 B3.3|protein-coding	0.716	0.798	0.801	0.9	0.769	0.743	0.355	0.573	0.706875	0.993137	1	27.3333	7.37028	0.707464	0.0130911	0.0130911
ENSMUST00000035043	9	99478372	99568899	-	4604	1	Armc8|1200015K23Rik|Gid5|HSPC056|-|9|9 E3.3|protein-coding	1.695	1.821	1.617	1.907	1.756	1.749	1.617	1.65	1.7265	0.988683	1	27.3333	17.1399	1.73456	0.0627405	0.0361708
ENSMUST00000131412	1	86154815	86252489	+	2119	1	Armc9|3830422A13Rik|4831423D23Rik|4930438O05Rik|5730415N24Rik|-|1|1 C5|protein-coding	0.802	0.981	0.541	0.742	0.976	0.829	0.393	0.694	0.74475	0.0159146	0.0787759	22.2979	2.89381	0.738869	0.253434	0.253434
ENSMUST00000086880	X	134756607	134760106	+	2015	1	Armcx3|1200004E24Rik|AI450003|ALEX3|-|X|X E3|protein-coding	0.732	0.916	0.857	1.07	1.031	1.218	1.018	0.868	0.96375	0.942906	1	23.7709	11.1838	0.963643	0.0190633	0.0190633
ENSMUST00000096321	X	135742733	135747322	+	2772	1	Armcx5|AW556585|-|X|X F1|protein-coding	0.601	0.921	0.604	0.485	0.61	0.953	0.613	0.597	0.673	0.0102416	0.0608849	23.1432	6.75827	0.679638	0.183075	0.183075
ENSMUST00000095893	10	4432467	4455141	+	2420	1	Armt1|1700052N19Rik|AW320013|AW536799|-|10|10 A1|protein-coding	3.131	2.26	2.636	3.508	3.317	3.091	2.801	3.264	3.001	0.00534993	0.0424618	27.7587	16.2734	3.07559	0.512396	0.166601
ENSMUST00000107161	3	95434404	95497237	+	4219	1	Arnt|D3Ertd557e|Drnt|ESTM42|Hif1b|W08714|bHLHe2|mKIAA4051|-|3 F2.1|3 40.74 cM|protein-coding	5.235	4.789	5.741	6.067	5.309	4.522	5.256	6.184	5.38788	0.00108779	0.0210303	26.99	13.1051	5.4605	0.74705	0.13681
ENSMUST00000211770	7	113234623	113313840	+	2425	1	Arntl|Arnt3|BMAL1b|Bmal1|MOP3|bHLHe5|bmal1b'|-|7 F1|7 59.17 cM|protein-coding	7.386	3.746	0.175	3.142	6.92	1.093	0.319	4.461	3.40525	4.07281e-05	0.00648338	22.807	22.7654	3.25949	3.50021	1.07385
ENSMUST00000031625	5	145083830	145108761	+	1613	1	Arpc1a|0610010H08Rik|1110030K07Rik|41kDa|AA407347|Sid32|Sid329|-|5|5 G2|protein-coding	10.993	11.649	12.002	11.172	10.393	9.637	8.441	8.886	10.3966	0.99693	1	25.1973	10.4875	10.3914	0.388989	0.0374339
ENSMUST00000085679	5	145114215	145129699	+	3086	1	Arpc1b|41kDa|AA408064|AA408534|AA571392|AF007010|AW208418|L72|SOP2Hs|p41-ARC|-|5|5 G2|protein-coding	3.553	3.847	4.54	3.33	3.832	3.892	3.488	3.291	3.72162	0.0887415	0.234612	21.6948	10.2136	3.75815	0.361309	0.0961401
ENSMUST00000113820	1	74236497	74268209	+	1418	1	Arpc2|2210023N03Rik|34kDa|p34-Arc|-|1 38.49 cM|1 C3|protein-coding	35.083	35.639	39.183	37.013	33.527	38.809	47.841	40.687	38.4727	0.0556313	0.170197	23.2726	11.9662	38.5392	3.9397	0.102226
ENSMUST00000102525	5	122391878	122406179	+	886	1	Arpc3|1110006A04Rik|p21-ARC|p21-Ar|p21Arc|-|5|5 F|protein-coding	25.997	26.786	27.422	26.413	29.424	32.775	27.411	29.328	28.1945	0.677559	0.921083	20.6667	15.0382	28.1602	0.423493	0.0150387
ENSMUST00000171058	6	113378193	113389182	+	688	1	Arpc4|20kDa|5330419I20Rik|AI327076|p20-Arc|-|6|6 E3|protein-coding	8.329	10.157	11.644	10.204	9.396	10.192	8.079	7.549	9.44375	0.37781	0.636249	19.4328	14.2225	9.63757	1.29404	0.134271
ENSMUST00000077755	1	152766542	152775597	+	1907	1	Arpc5|5830443F10Rik|p16-Arc|-|1|1 G3|protein-coding	16.01	17.48	18.101	16.096	16.713	17.863	19.696	15.298	17.1571	0.0363863	0.130079	23.6473	8.64076	17.1818	1.57582	0.0917147
ENSMUST00000112862	2	39008076	39015877	+	1332	1	Arpc5l|2010015J01Rik|AI852867|ARC16-2|AW555592|AW742746|-|2|2 B|protein-coding	12.187	10.265	11.87	12.298	11.053	10.204	13.144	11.715	11.592	0.0211149	0.0929409	21.739	18.1448	11.5189	1.18154	0.102575
ENSMUST00000048731	7	79925361	79935359	-	2266	1	Arpin|2610034B18Rik|-|7|7 D2|protein-coding	1.441	1.47	1.106	1.179	1.453	1.263	1.082	1.197	1.27388	0.000929213	0.0196324	22.7283	1.96296	1.27001	0.193675	0.152499
ENSMUST00000170308	9	75037677	75056838	+	422	1	Arpp19|19kDa|2700024H10Rik|ARPP-19|AW559096|Arpp12|-|9|9 D|protein-coding	33.4	35.407	36.171	29.355	29.243	29.697	38.82	30.985	32.8847	0.0314363	0.118817	28.244	2.0978	32.2004	4.41534	0.13712
ENSMUST00000098266	7	99535466	99606771	+	7101	1	Arrb1|1200006I17Rik|AW208571|G430100A01Rik|-|7 E1|7 54.09 cM|protein-coding	0.912	0.83	0.882	0.866	0.957	0.914	0.586	1.002	0.868625	0.739585	0.970074	23.7996	21.628	0.867828	0.107001	0.107001
ENSMUST00000108568	11	70432637	70440674	+	1748	1	Arrb2|AI326910|AW122872|Arr3|-|11 B3|11 42.99 cM|protein-coding	3.645	3.563	3.987	3.869	4.302	3.831	3.281	4.354	3.854	0.47118	0.731929	28.5315	14.8417	3.91169	0.338137	0.0864427
ENSMUST00000102935	2	24925352	24935163	-	1559	1	Arrdc1|AI957342|BC004091|-|2|2 A3|protein-coding	0.578	1.04	0.861	0.609	0.661	1.025	0.715	0.714	0.775375	0.0248306	0.102585	22.3151	8.87766	0.790173	0.19707	0.19707
ENSMUST00000002989	8	70835129	70839720	-	2340	1	Arrdc2|4632416I05Rik|Ilad1|-|8|8 B3.3|protein-coding	1.847	2.304	2.713	1.931	1.977	1.951	2.481	1.723	2.11587	0.0684996	0.195893	23.8198	9.29369	2.1188	0.407314	0.192238
ENSMUST00000099356	13	80883410	80896042	+	4086	1	Arrdc3|AI450344|mKIAA1376|-|13|13 C2|protein-coding	15.2	22.114	15.649	7.169	6.365	35.36	7.224	8.695	14.722	0.286653	0.526278	23.3407	6.44789	14.9917	9.65006	0.643693
ENSMUST00000048068	7	68736995	68749241	-	3890	1	Arrdc4|2410003C09Rik|AV216361|-|7|7 C|protein-coding	1.279	1.317	1.513	0.826	0.868	1.364	1.501	0.795	1.18287	0.0381414	0.133476	25.0266	5.61701	1.16624	0.357467	0.306513
ENSMUST00000165199	15	89472476	89477425	-	3475	1	Arsa|AS-A|ASA|AW212749|As-2|As2|TISP73|-|15|15 E3|protein-coding	5.663	9.036	7.473	4.978	5.922	9.515	5.565	4.365	6.56462	0.00033264	0.0134572	22.4968	7.88553	6.70538	2.21317	0.330058
ENSMUST00000091403	13	93771630	93943016	+	4023	1	Arsb|1110007C02Rik|AI480648|As-1|As-1r|As-1s|As-1t|As1|As1-r|As1-s|As1-t|Asr-1|Ast-1|-|13 C3|13 47.88 cM|protein-coding	4.547	4.795	4.1	4.466	4.665	4.421	4.78	5.223	4.62462	0.553041	0.81166	20.4332	1.72303	4.59174	0.237551	0.0517343
ENSMUST00000106696	11	109543754	109573330	+	1499	1	Arsg|6330406P08Rik|AI846872|ASG|-|11|11 E1|protein-coding	3.793	4.339	2.465	1.522	3.08	3.299	1.072	1.693	2.65788	0.0124434	0.0685363	22.5134	4.69077	2.68233	1.20437	0.449001
ENSMUST00000120573	13	76060422	76098660	-	3642	1	Arsk|2810429K17Rik|4833414G15Rik|-|13|13 C1|protein-coding	1.354	1.563	1.399	1.289	1.366	1.397	1.349	1.197	1.36425	0.0220816	0.0956417	23.5563	6.01185	1.36614	0.101601	0.0743712
ENSMUST00000032341	6	136848451	136857733	-	2512	1	Art4|4432404K01Rik|ARTC4|DO|DOK1|-|6 G1|6 66.72 cM|protein-coding	0.471	0.319	0.725	0.488	0.337	0.496	0.602	0.703	0.517625	0.266981	0.502513	25.9053	10.1844	0.516415	0.137397	0.137397
ENSMUST00000034463	8	124722139	124734123	+	1154	1	Arv1|1110067L22Rik|AI461928|AW121084|-|8|8 E2|protein-coding	0.644	0.949	0.766	0.614	0.972	0.788	0.61	0.675	0.75225	0.141429	0.323177	22.0765	5.22738	0.755888	0.173656	0.173656
ENSMUST00000115614	16	18348182	18407076	+	4663	1	Arvcf|-|-|16 A3|16 11.37 cM|protein-coding	1.697	1.628	1.531	1.287	1.54	1.574	1.147	1.525	1.49113	0.235264	0.460708	22.4755	3.68108	1.49117	0.167668	0.112441
ENSMUST00000003655	19	46707443	46741095	+	1730	1	As3mt|2310045H08Rik|Cyt19|-|19|19 C3|protein-coding	10.867	8.856	8.781	9.311	12.502	7.637	8.521	8.243	9.33975	0.424138	0.686269	23.4313	14.6546	9.34131	0.236295	0.0252957
ENSMUST00000034000	8	41340197	41374773	-	2746	1	Asah1|2310081N20Rik|AC|Asah|-|8|8 A4|protein-coding	6.51	7.879	8.269	6.501	7.096	9.459	9.369	6.644	7.71587	0.00868986	0.0551327	23.7362	7.17576	7.73367	1.45768	0.188485
ENSMUST00000096119	19	31984654	32061469	-	4639	1	Asah2|AI585898|-|19|19 C1|protein-coding	2.029	2.271	2.437	2.309	2.022	3.018	3.051	1.961	2.38725	0.159423	0.351302	22.3683	11.2729	2.41494	0.428812	0.177566
ENSMUST00000176384	15	64088619	64382737	-	4090	1	Asap1|AV239055|DEF-1|Ddef1|PAP|mKIAA1249|s19|-|15|15 D1|protein-coding	1.687	2.177	1.719	1.33	1.327	1.93	1.457	2.015	1.70525	0.922672	1	24.6667	3.69472	1.70008	0.20359	0.119753
ENSMUST00000101562	12	21111748	21270171	+	5497	1	Asap2|6530401G17Rik|Ddef2|Gm1523|Gm592|PAG3|PAP|-|12|12 A1.2-A1.3|protein-coding	2.802	2.701	0.49	0.818	2.389	1.867	0.425	1.206	1.58725	0.00156298	0.0238888	22.9125	1.82941	1.56946	1.22373	0.779715
ENSMUST00000047526	4	136206365	136245216	+	4176	1	Asap3|9430088F20Rik|Ddefl1|Gm140|UPLC1|-|4|4 D3|protein-coding	1.262	1.365	1.918	2.747	1.984	1.453	1.727	2.004	1.8075	0.0510403	0.160948	27.3333	12.6598	1.86728	0.569483	0.304981
ENSMUST00000042288	13	3634032	3653822	+	4442	1	Asb13|2210015B19Rik|6430573K02Rik|Asb-13|C85285|-|13|13 A1|protein-coding	6.582	4.686	4.012	6.111	6.565	4.825	4.335	6.915	5.50388	4.35744e-05	0.00648338	23.3837	21.7021	5.46812	1.4781	0.270311
ENSMUST00000203878	11	30885416	31101333	+	1794	1	Asb3|2400011J03Rik|Asb-3|-|11 A4|11 18.19 cM|protein-coding	1.839	1.827	1.784	1.28	1.492	1.861	1.438	1.042	1.57038	0.0285445	0.112307	26.1733	1.82253	1.54725	0.273253	0.176606
ENSMUST00000041726	2	30823097	30830333	-	4136	1	Asb6|2510004M11Rik|AA409356|-|2|2 B|protein-coding	0.866	0.734	0.667	0.737	0.829	0.762	0.666	0.74	0.750125	0.0055373	0.0431402	24.4899	22.4465	0.751197	0.089484	0.089484
ENSMUST00000131320	7	66644565	66688884	-	4473	1	Asb7|AI449039|Asb-7|D030055C23Rik|-|7|7 C|protein-coding	1.138	1.203	1.104	0.88	1.077	0.969	1.059	0.859	1.03613	0.640527	0.891153	26.46	0.0384843	1.0297	0.0854442	0.0829799
ENSMUST00000143400	15	98134637	98165625	-	2219	1	Asb8|4930539L19Rik|AI788835|C430011H06Rik|-|15|15 F1|protein-coding	4.353	4.249	4.886	3.583	4.471	4.744	3.773	3.771	4.22875	0.588305	0.846595	20.6667	18.6816	4.2538	0.420213	0.0987851
ENSMUST00000050516	10	60002839	60099986	+	1429	1	Ascc1|1810015P09Rik|AI550520|ASC1p50|CGI-18|-|10|10 B4|protein-coding	3.002	4.208	3.175	2.826	2.728	3.195	2.872	2.633	3.07987	0.120903	0.290275	24.3134	5.5441	3.07384	0.431516	0.140383
ENSMUST00000070257	11	4637747	4683385	+	2611	1	Ascc2|1700011I11Rik|2610034L15Rik|AI482016|ASC1p100|AW046480|-|11|11 A1|protein-coding	4.398	4.464	4.83	4.49	4.501	5.006	4.878	5.721	4.786	0.991957	1	24.9855	12.9542	4.78729	0.0982264	0.0205181
ENSMUST00000035606	10	50592669	50851485	+	7677	1	Ascc3|ASC1p200|B630009I04Rik|BC023451|D430001L07Rik|D630041L21|Helic1|RNAH|-|10|10 B3|protein-coding	2.06	2.271	2.076	1.937	1.976	2.169	2.368	1.894	2.09388	0.0159642	0.0788323	27.8404	0.773305	2.06177	0.212296	0.102968
ENSMUST00000020004	10	53596952	53609225	+	2194	1	Asf1a|2310079C17Rik|C79052|-|10|10 B3|protein-coding	2.083	2.139	2.303	1.521	1.626	2.025	1.577	1.193	1.80837	0.0565476	0.171674	24.5631	3.37758	1.803	0.274626	0.152317
ENSMUST00000108585	11	70054355	70057891	+	1154	1	Asgr1|ASGPR1|Asgr|Asgr-1|HL-1|-|11 B3|11 42.98 cM|protein-coding	149.327	158.923	166.087	142.088	139.617	129.921	102.533	105.168	136.708	0.996709	1	23.3435	6.89601	136.838	4.46657	0.0326413
ENSMUST00000143772	11	70092683	70105861	+	850	1	Asgr2|ASGPR2|Asgr|Asgr-2|HL-2|-|11 B3|11 42.99 cM|protein-coding	60.699	75.966	62.01	63.844	62.26	66.176	52.094	54.066	62.1394	0.369576	0.626075	22.0588	4.76891	62.1925	5.77691	0.0928876
ENSMUST00000090933	3	88965812	89079373	+	11215	1	Ash1l|8030453L17Rik|Ash1|E430018P19Rik|Kmt2h|-|3|3 F1|protein-coding	2.276	2.234	2.208	1.74	1.761	2.057	2.117	1.908	2.03763	0.275679	0.513175	27.3333	26.2582	2.01917	0.178142	0.0882254
ENSMUST00000110608	8	25816986	25840770	-	2103	1	Ash2l|-|-|8|8 A2|protein-coding	3.774	4.373	3.424	2.854	3.398	3.918	3.669	2.935	3.54312	0.00482765	0.0401886	26.674	0.789507	3.48141	0.626437	0.179938
ENSMUST00000029641	3	81996922	82021233	+	1638	1	Asic5|Accn5|Blinac|Inac|-|3|3 E3|protein-coding	1.203	0.88	1.459	1.221	1.05	0.965	1.131	0.646	1.06937	0.383767	0.642389	23.6702	22.0764	1.07112	0.15297	0.142813
ENSMUST00000159096	5	130011494	130014722	-	847	1	Asl|2510006M18Rik|ASAL|-|5 G1.3|5 68.37 cM|protein-coding	136.981	116.619	157.979	190.015	147.49	92.197	165.296	156.236	145.352	0.0351685	0.127758	23.6543	15.9595	144.975	37.8085	0.260794
ENSMUST00000064314	8	85017931	85025281	-	1243	1	Asna1|1810048H22Rik|ArsA|-|8|8 C3|protein-coding	9.265	10.306	9.799	9.984	9.314	9.855	8.849	11.537	9.86363	0.992543	1	27.3333	2.6887	9.86768	0.0301331	0.00305372
ENSMUST00000031766	6	7675169	7693254	-	1978	1	Asns|-|-|6|6 A1|protein-coding	0.41	0.798	0.772	0.168	0.493	0.371	0.794	0.366	0.5215	0.239456	0.466052	27.5606	1.99596	0.482753	0.270765	0.270765
ENSMUST00000027264	1	53344617	53352752	-	2431	1	Asnsd1|2210409M21Rik|-|1|1 C1.1|protein-coding	7.97	7.864	7.751	6.775	7.07	8.432	7.89	6.505	7.53213	0.0138348	0.0729759	26.8767	0.695694	7.44564	0.801818	0.10769
ENSMUST00000155630	11	73313553	73326477	-	724	1	Aspa|Acy-2|Acy2|nur7|-|11|11 B4|protein-coding	5.225	5.016	5.976	5.812	5.804	4.111	5.41	3.746	5.1375	0.987228	1	24.6667	9.43494	5.13214	0.273925	0.0533744
ENSMUST00000035929	7	44465391	44467758	+	1004	1	Aspdh|0610012D14Rik|-|7|7 B3|protein-coding	33.998	36.329	26.726	31.559	36.352	30.278	21.223	30.325	30.8487	0.0123811	0.0683587	22.3227	2.51385	30.6759	5.83691	0.190277
ENSMUST00000079400	12	112106679	112127559	+	2693	1	Aspg|A530050D06Rik|AI429460|Gm690|-|12|12 F1|protein-coding	24.163	37.118	28.458	20.113	22.656	30.408	18.015	14.253	24.398	0.00832086	0.0543701	22.3784	6.77974	24.8061	7.53459	0.30374
ENSMUST00000108334	4	9575267	9643717	-	2658	1	Asph|2310005F16Rik|3110001L23Rik|AI848629|AW261690|AW561901|BAH|C79816|cI-37|-|4|4 A1|protein-coding	3.816	3.966	4.586	4.772	3.065	3.858	4.69	4.159	4.114	0.0125327	0.0688124	22.8114	13.0655	4.12994	0.7649	0.185208
ENSMUST00000106159	11	120676661	120709444	+	1586	1	Aspscr1|1190006K01Rik|ASPC|ASPCR1|ASPL|ASPS|RCC17|TUG|-|11|11 E2|protein-coding	16.305	17.999	15.419	16.748	16.09	15.063	11.327	14.277	15.4035	0.891529	1	24.3424	5.91615	15.4128	0.596759	0.0387183
ENSMUST00000049948	19	9109868	9135636	-	4182	1	Asrgl1|2410004D18Rik|ALP|ALP1|AU040643|AW060375|-|19|19 A|protein-coding	1.642	1.452	1.347	1.714	1.495	1.288	1.739	1.463	1.5175	0.113265	0.27659	20.6667	13.4095	1.50977	0.0633263	0.0419442
ENSMUST00000102840	2	31470207	31520672	+	1665	1	Ass1|AA408052|ASS|Ass-1|fold|-|2 B|2 21.81 cM|protein-coding	731.431	883.486	534.693	648.536	714.581	540.484	603.81	577.44	654.308	0.725625	0.959387	20.3259	4.47255	644.611	86.4127	0.134054
ENSMUST00000123807	9	105395415	105405467	+	2338	1	Aste1|1100001A21Rik|AV006403|-|9|9 F1|protein-coding	0.597	0.635	0.892	0.36	0.425	0.528	0.567	0.429	0.554125	0.358146	0.612309	26.3299	4.77706	0.538389	0.16404	0.16404
ENSMUST00000109790	2	153345845	153404007	+	6943	1	Asxl1|mKIAA0978|-|2|2 H1|protein-coding	1.798	2.01	1.841	1.492	1.683	1.787	1.924	1.804	1.79238	0.0583929	0.175295	27.3333	3.15077	1.76802	0.185218	0.10476
ENSMUST00000153102	12	3426901	3502466	+	4439	1	Asxl2|4930556B16Rik|mKIAA1685|-|12|12 A1.1|protein-coding	1.643	1.802	1.864	1.192	1.042	1.257	1.738	1.312	1.48125	0.0222521	0.0960651	28.5315	1.60327	1.41729	0.392151	0.276691
ENSMUST00000070210	19	32672563	32712298	-	2794	1	Atad1|4921525H23Rik|AW107648|Thorase|-|19|19 C1|protein-coding	12.446	12.332	13.496	11.118	11.5	12.941	13.506	10.382	12.2151	0.188385	0.39447	23.4683	8.59961	12.2439	1.19365	0.0974897
ENSMUST00000030903	4	155740641	155761093	-	2382	1	Atad3a|2400004H09Rik|Atad3|Tob3|mKIAA1273|-|4|4 E2|protein-coding	9.381	10.974	10.929	8.3	8.227	9.295	8.965	8.094	9.27063	0.0570677	0.17279	24.2959	6.32279	9.25573	1.09376	0.118171
ENSMUST00000077494	17	35897609	35910046	-	1317	1	Atat1|0610011P08Rik|2610008K08Rik|2610110G12Rik|3110080J08Rik|Mec17|TAT|-|17|17 B1|protein-coding	3.906	3.52	2.941	3.587	3.484	3.6	3.245	4.487	3.59625	0.317479	0.564706	22.0667	1.60891	3.56864	0.448311	0.125625
ENSMUST00000035458	7	130391493	130519530	-	4662	1	Ate1|AI225793|AW547406|-|7|7 F3|protein-coding	3.168	3.431	2.978	2.836	2.886	3.236	2.757	2.549	2.98013	0.0215437	0.0941221	23.8509	4.01429	2.98135	0.266538	0.0894018
ENSMUST00000023769	15	100227819	100261244	+	2352	1	Atf1|-|-|15|15 F1|protein-coding	5.256	5.604	4.829	4.831	5.153	5.178	4.821	4.295	4.99587	0.0762729	0.211145	26.1733	0.226434	4.97475	0.33636	0.0676135
ENSMUST00000112010	2	73816509	73892536	-	4012	1	Atf2|Atf-2|CRE-BP|Creb2|D130078H02Rik|D18875|Tg(Gzma-Klra1)7Wum|mXBP|-|2|2 C3|protein-coding	3.704	4.64	4.243	3.165	3.23	3.813	3.452	2.924	3.64637	0.000143369	0.0100404	24.6597	5.89662	3.62921	0.568433	0.156627
ENSMUST00000109605	15	80255184	80257541	+	1720	1	Atf4|Atf-4|C/ATF|CREB2|TAXREB67|-|15 E1|15 37.85 cM|protein-coding	30.278	30.65	26.599	28.838	33.463	30.999	28.41	36.069	30.6632	0.0156887	0.0781033	23.6214	6.87255	30.6324	1.78552	0.0582886
ENSMUST00000107893	7	44812257	44815658	-	1730	1	Atf5|AFTA|Atf7|Atfx|ODA-10|-|7|7 B3|protein-coding	43.97	40.97	17.865	16.254	39.361	27.205	10.188	24.104	27.4896	0.0028704	0.0309197	22.7804	1.896	27.2085	14.9768	0.550447
ENSMUST00000027974	1	170704674	170867771	-	7215	1	Atf6|9130025P16Rik|9630036G24|AA789574|Atf6alpha|ESTM49|-|1 H3|1 76.96 cM|protein-coding	5.177	5.294	7.23	5.912	4.539	5.681	7.595	5.85	5.90975	5.86836e-05	0.00724029	22.807	12.7141	5.94517	1.37322	0.230981
ENSMUST00000015605	17	34647146	34655074	+	2531	1	Atf6b|AA617266|ATF6beta|Creb-rp|Crebl1|-|17 B1|17 18.22 cM|protein-coding	3.434	3.354	3.007	4.539	4.127	3.224	2.914	4.931	3.69125	0.0979137	0.249364	24.7137	19.2501	3.71572	0.77253	0.207909
ENSMUST00000184616	15	102528636	102625450	-	7124	1	Atf7|1110012F10Rik|9430065F09Rik|AI549878|C130020M04Rik|-|15|15 F3|protein-coding	2.446	2.795	2.902	2.159	2.158	2.836	2.942	2.17	2.551	0.00110798	0.0210303	26.6532	4.03949	2.50107	0.456377	0.182473
ENSMUST00000032335	6	136518802	136610862	+	8030	1	Atf7ip|2610204M12Rik|AM|Mcaf1|-|6|6 G1|protein-coding	1.859	1.862	1.349	1.537	1.587	1.53	1.339	1.698	1.59513	0.126013	0.299079	22.0096	2.94726	1.58732	0.206563	0.130133
ENSMUST00000022119	13	90935356	91223968	-	1568	1	Atg10|5330424L23Rik|5430428K15Rik|AI852123|APG10|Agp10|Apg10l|Apg10p|Atg10l|-|13|13 C3|protein-coding	1.343	1.364	1.161	1.083	1.249	1.121	0.897	0.72	1.11725	0.304625	0.549156	24.0819	1.18601	1.11721	0.128994	0.115461
ENSMUST00000048393	15	101284272	101290945	+	1265	1	Atg101|9430023L20Rik|AA407441|AU022967|-|15|15 F1|protein-coding	9.416	10.72	6.158	7.429	8.054	7.366	5.469	6.853	7.68313	0.078713	0.215868	22.2079	2.75368	7.63588	1.53225	0.200664
ENSMUST00000035648	18	46730144	46741579	-	4758	1	Atg12|4931423H11Rik|A330058M13Rik|Apg12l|Atg12l|-|18|18 C|protein-coding	3.365	3.245	3.243	2.779	2.924	3.068	3.056	2.778	3.05725	0.451038	0.712754	26.9855	23.9884	3.05361	0.103791	0.0339896
ENSMUST00000076803	2	91674618	91710576	-	3520	1	Atg13|1110053A20Rik|D2Ertd391e|Harbi1|-|2|2 E1|protein-coding	6.342	6.926	7.509	6.499	6.411	7.193	7.303	5.025	6.651	0.00357456	0.0341266	22.1546	11.3388	6.71537	0.858368	0.127822
ENSMUST00000042988	14	47540894	47568434	-	3431	1	Atg14|4832427M01|Atg14L|D14Ertd114e|D14Ertd436e|-|14 C1|14 24.6 cM|protein-coding	2.212	2.552	3.314	2.356	2.013	2.759	2.618	1.718	2.44275	9.64474e-05	0.00860228	21.6746	12.2578	2.49573	0.59549	0.238604
ENSMUST00000113186	1	87756076	87792422	+	2971	1	Atg16l1|1500009K01Rik|Apg16l|Atg16l|WDR30|-|1|1 D|protein-coding	5.134	5.317	6.286	4.925	5.314	5.482	5.143	4.816	5.30213	0.0308057	0.117357	21.3872	11.7025	5.3483	0.421575	0.0788241
ENSMUST00000122116	7	101289617	101302071	-	2050	1	Atg16l2|2410118P20Rik|-|7|7 E2|protein-coding	4.712	3.472	1.992	2.262	3.889	2.516	1.79	2.014	2.83087	0.00454438	0.0388638	23.7003	23.5042	2.82425	1.08285	0.38341
ENSMUST00000145600	19	6245465	6262295	+	5542	1	Atg2a|1810013C15Rik|A830054M12|BC023754|mKIAA0404|-|19|19 A|protein-coding	3.537	4.385	4.502	3.056	3.392	4.221	3.504	2.989	3.69825	0.00278741	0.0306412	22.3735	8.47827	3.74526	0.66026	0.176292
ENSMUST00000221015	12	105616136	105646829	-	3646	1	Atg2b|2410024A21Rik|AI047755|AI503411|AW558123|C030004M05Rik|C630028L02Rik|mKIAA4067|-|12|12 E|protein-coding	4.045	3.973	4.383	3.436	3.644	3.907	3.85	3.514	3.844	0.482428	0.741982	26.2216	3.69043	3.81766	0.27341	0.0716172
ENSMUST00000023343	16	45158785	45188538	+	2034	1	Atg3|2610016C12Rik|APG3|Apg3l|Atg3l|PC3-96|-|16|16 B5|protein-coding	19.748	18.17	20.314	23.436	22.451	21.58	27.074	25.46	22.2791	0.088145	0.233547	22.3548	18.1858	22.1906	1.53842	0.0693275
ENSMUST00000112971	X	140956907	141164270	+	2177	1	Atg4a|AI627006|AV169859|Apg4a|Atg4al|Autl2|-|X|X F1|protein-coding	2.932	3.004	2.901	3.51	3.574	3.01	3.28	2.572	3.09787	0.996627	1	27.3333	16.3357	3.1262	0.210413	0.0673063
ENSMUST00000027502	1	93754905	93790610	+	4148	1	Atg4b|2510009N07Rik|AW048066|Apg4b|Atg4bl|Autl1|-|1|1 D|protein-coding	2.966	2.955	2.682	3.024	3.093	3.183	2.411	2.732	2.88075	0.230108	0.454201	27.7768	18.4899	2.90921	0.256386	0.088129
ENSMUST00000180278	4	99194147	99259783	+	2771	1	Atg4c|Apg4-C|Apg4c|Atg4cl|Autl1|-|4|4 C6|protein-coding	2.986	3.154	3.203	2.981	2.721	2.668	2.903	2.546	2.89525	0.239883	0.466517	25.9926	7.01605	2.88307	0.18656	0.0647088
ENSMUST00000065005	9	21265293	21277772	+	5932	1	Atg4d|9830134P12Rik|APG4-D|Apg4d|Atg4dl|Autl4|-|9|9 A3|protein-coding	2.107	2.267	2.72	2.393	2.152	2.096	2.107	2.072	2.23925	0.67564	0.919776	27.3333	8.25216	2.23543	0.210548	0.0941867
ENSMUST00000039286	10	44268358	44364291	+	2337	1	Atg5|2010107M05Rik|3110067M24Rik|AW319544|Apg5l|Atg5l|C88337|Paddy|-|10 B2|10 23.24 cM|protein-coding	12.12	13.116	11.739	10.664	11.616	12.339	9.92	9.046	11.32	0.0104706	0.0616565	22.9997	5.0284	11.3526	1.21056	0.106633
ENSMUST00000182428	6	114643129	114859230	+	2229	1	Atg7|1810013K23Rik|Agp7|Apg7l|Atg7l|Gm21553|-|6|6 E3|protein-coding	6.217	7.624	5.97	5.803	6.716	7.386	5.056	5.063	6.22938	0.00749618	0.0512887	22.7804	4.66812	6.25561	1.14044	0.182306
ENSMUST00000040689	1	75180866	75191923	-	3733	1	Atg9a|AU019532|Apg9l1|Atg9|Atg9l1|-|1|1 C4|protein-coding	7.283	8.419	8.497	7.448	7.76	7.311	6.867	7.743	7.666	0.970059	1	24.6667	9.18573	7.66118	0.229209	0.0299182
ENSMUST00000027384	1	71557150	71579631	+	2814	1	Atic|2610509C24Rik|AA536954|AW212393|-|1|1 C3|protein-coding	4.509	4.071	4.081	4.528	3.934	3.547	3.763	4.536	4.12113	0.0320039	0.120323	23.1432	18.035	4.10607	0.431847	0.105173
ENSMUST00000021466	12	69893105	69966417	+	5121	1	Atl1|4930435M24Rik|Adfsp|Fsp1|Spg3|Spg3a|-|12|12 C2|protein-coding	1.022	1.026	0.939	0.682	0.842	0.833	0.779	0.718	0.855125	0.346131	0.599235	24.1733	2.27696	0.854876	0.0779801	0.0779801
ENSMUST00000068282	17	79848390	79896123	-	3593	1	Atl2|2010110I21Rik|AA407293|AV334690|Aip-2|Arl6ip2|-|17|17 E3|protein-coding	16.625	13.847	18.906	17.814	16.554	14.859	19.79	12.839	16.4043	0.252112	0.48336	21.4328	17.6443	16.3197	1.86669	0.114383
ENSMUST00000025668	19	7494438	7538608	+	6351	1	Atl3|4633402C03Rik|5730596K20Rik|AI465397|AW228836|-|19|19 A|protein-coding	11.024	12.415	11.744	9.305	9.708	11.82	9.914	6.869	10.3499	0.00138905	0.0228411	23.4404	6.45989	10.3915	1.72174	0.165687
ENSMUST00000109099	8	116943393	116960445	+	4870	1	Atmin|Asciz|gpg6|mKIAA0431|-|8|8 E1|protein-coding	0.802	1.091	1.029	0.841	0.974	0.861	0.739	0.789	0.89075	0.824515	1	20.6667	11.1781	0.901359	0.0816172	0.0816172
ENSMUST00000088357	6	124742544	124756524	-	4414	1	Atn1|Atr1|Drpla|atrophin-1|-|6 F2|6 59.17 cM|protein-coding	2.17	2.801	2.888	2.176	1.944	2.465	2.954	3.238	2.5795	0.0650051	0.189293	27.3333	5.50134	2.53075	0.516148	0.20395
ENSMUST00000042646	6	72206177	72235577	-	2350	1	Atoh8|4933425C05Rik|Hath6|Math6|bHLHa21|okadin|-|6|6 C1|protein-coding	2.779	2.489	2.388	1.86	1.827	3.623	3.628	1.486	2.51	0.269217	0.505223	27.4152	0.776094	2.38828	0.905002	0.378935
ENSMUST00000108857	11	55446641	55461239	-	534	1	Atox1|AI256639|Atx1|-|11 B1.3|11 33.07 cM|protein-coding	54.539	57.076	55.119	51.29	53.814	39.975	36.959	45.845	49.3271	0.810265	1	24.4102	7.74979	49.3721	2.53964	0.0514386
ENSMUST00000091237	8	12757016	12868728	+	7386	1	Atp11a|4930558F19Rik|AU040868|Atpc1h|Ih|-|8|8 A1.1|protein-coding	1.396	1.299	0.703	0.809	1.865	0.974	0.73	1.067	1.10537	0.00412174	0.0366207	22.757	1.75144	1.09416	0.512838	0.468704
ENSMUST00000198599	3	35789606	35856274	+	4053	1	Atp11b|1110019I14Rik|ATPIF|ATPIR|mKIAA0956|-|3|3 B|protein-coding	5.819	5.781	6.569	5.337	5.134	5.977	7.011	4.612	5.78	0.164443	0.359345	22.3419	10.5209	5.83794	0.803999	0.13772
ENSMUST00000101527	X	60223293	60403981	-	5985	1	Atp11c|A330005H02Rik|AI315324|Ig|-|X|X A6|protein-coding	20.042	23.71	24.399	14.773	16.594	21.97	20.091	10.371	18.9938	0.00230868	0.0284672	23.7592	6.57055	19.0491	5.07193	0.266255
ENSMUST00000034326	8	69791163	69807749	+	3864	1	Atp13a1|Atp13a|Cgi152|catp|-|8|8 B3.3|protein-coding	5.474	5.463	5.939	5.521	5.376	5.227	4.534	5.327	5.35762	0.995434	1	27.3333	7.43606	5.35145	0.143474	0.0268104
ENSMUST00000127833	4	140986873	141007330	+	3825	1	Atp13a2|1110012E06Rik|AA589443|-|4|4 D3|protein-coding	1.575	2.116	2.141	1.89	1.816	1.593	1.254	1.543	1.741	0.995263	1	24.6667	10.7791	1.7399	0.103947	0.0597429
ENSMUST00000061350	16	30312423	30388530	-	7155	1	Atp13a3|AU022875|Gm1745|Gm541|Gm542|-|16|16 B2|protein-coding	11.815	12.125	13.642	9.023	8.855	9.272	11.202	8.081	10.5019	0.253415	0.484803	27.3788	3.18964	10.2605	1.82869	0.178227
ENSMUST00000036493	3	101576219	101604684	-	3634	1	Atp1a1|Atpa-1|BC010319|-|3 F2.2|3 44.3 cM|protein-coding	33.832	37.928	54.051	56.546	35.966	46.648	51.515	48.205	45.5864	0.0381528	0.133476	22.939	13.3236	45.7235	10.3399	0.226139
ENSMUST00000027863	1	164437109	164458355	-	2569	1	Atp1b1|Atp4b|Atpb|Atpb-1|NKbeta1|-|1 H2.2|1 71.75 cM|protein-coding	10.96	12.855	16.231	12.219	9.521	12.892	17.898	10.127	12.8379	0.00444914	0.0384306	22.9434	10.8664	12.9832	3.67966	0.283416
ENSMUST00000034983	9	96332655	96364442	-	1981	1	Atp1b3|AA409958|AI664000|AW212096|-|9 E3.3|9 50.31 cM|protein-coding	6.723	5.953	6.605	7.785	7.19	6.603	5.991	6.111	6.62012	0.196868	0.407548	27.3333	14.7297	6.71896	0.742612	0.110525
ENSMUST00000168520	10	126887249	126901348	-	1032	1	Atp23|1110068E08Rik|2410012H02Rik|Xrcc6bp1|-|10|10 D3|protein-coding	1.178	0.97	1.265	1.366	0.953	0.984	1.477	1.195	1.1735	0.00110611	0.0210303	21.9397	16.6081	1.16657	0.258926	0.221955
ENSMUST00000031423	5	122456340	122502225	-	4447	1	Atp2a2|9530097L16Rik|D5Wsu150e|SERCA2|SERCA2B|Serca2a|mKIAA4195|-|5 62.38 cM|5 F|protein-coding	23.169	17.841	18.841	29.453	22.554	19.37	18.377	24.215	21.7275	0.0147291	0.0754421	27.2144	14.9583	22.3883	5.08691	0.227213
ENSMUST00000020107	10	98915152	99026143	+	7089	1	Atp2b1|2810442I22Rik|E130111D10Rik|Pmca1|-|10|10 C3|protein-coding	2.481	2.403	2.931	2.795	2.179	2.674	3.12	2.54	2.64037	0.000243087	0.0125025	22.057	13.8243	2.65618	0.411263	0.154832
ENSMUST00000177293	9	105403539	105461030	-	2429	1	Atp2c1|1700121J11Rik|ATP2C1A|AW061228|BCPM|D930003G21Rik|HHD|SPCA|pmr1|-|9|9 F1|protein-coding	5.872	5.405	6.644	6.431	5.516	5.719	6.286	5.295	5.896	0.0269277	0.108202	23.479	21.1889	5.90401	0.367592	0.0622614
ENSMUST00000026495	18	77773729	77782869	+	2448	1	Atp5a1|AI035633|AL022851|AL023067|Atp5f1a|Atpm|D18Ertd206e|Mom2|-|18 E3|18 52.38 cM|protein-coding	193.001	201.397	191.231	214.209	198.872	207.439	191.22	175.135	196.563	0.997684	1	27.3333	11.8024	196.416	1.70917	0.00870176
ENSMUST00000026459	10	128083273	128090391	+	1897	1	Atp5b|Atp5f1b|-|10|10 D3|protein-coding	291.076	308.986	282.579	279.265	276.991	264.111	243.158	239.463	273.204	0.816665	1	23.2118	3.81747	273.302	7.07541	0.0258887
ENSMUST00000026887	2	10056016	10080427	-	1043	1	Atp5c1|1700094F02Rik|Atp5f1c|-|2|2 A1|protein-coding	133.604	129.931	131.461	137.731	124.261	125.432	147.073	127.12	132.077	0.283925	0.522631	19.9513	13.9301	132.287	1.47622	0.0111593
ENSMUST00000105366	10	80142370	80145812	+	776	1	Atp5d|0610008F14Rik|1500000I11Rik|AA960090|AI876556|AU020773|Atp5f1d|C85518|-|10|10 C1|protein-coding	61.279	65.835	57.41	58.675	51.532	47.896	55.218	61.968	57.4766	0.976055	1	24.6667	17.2418	57.525	1.64848	0.0286567
ENSMUST00000016396	2	174461072	174464105	-	416	1	Atp5e|2410043G19Rik|ATPE|AV000645|Atp5f1e|-|2|2 H4|protein-coding	80.753	90.332	76.346	67.755	71.775	50.783	38.732	44.261	65.0921	0.984276	1	24.8228	5.50483	65.1558	1.70064	0.0261011
ENSMUST00000118209	3	105942698	105960099	-	1589	1	Atp5f1|C76477|-|3 F2.2|3 46.46 cM|protein-coding	100.973	96.344	97.174	95.743	91.332	87.123	101.496	83.475	94.2075	0.676102	0.919863	23.5258	22.3362	94.2639	3.55462	0.0377092
ENSMUST00000107684	11	96072990	96075619	-	587	1	Atp5g1|-|-|11|11 D|protein-coding	69.407	82.476	68.9	80.326	73.252	60.709	43.011	57.897	66.9973	0.975404	1	21.2697	14.4993	66.6237	5.98604	0.0898485
ENSMUST00000185641	15	102662864	102671127	-	722	1	Atp5g2|1810041M08Rik|-|15|15 F3|protein-coding	20.021	21.651	21.812	21.053	19.041	21.749	14.829	17.769	19.7406	0.993405	1	24.7919	4.9541	19.7312	0.266046	0.0134835
ENSMUST00000018914	2	73908447	73911326	-	705	1	Atp5g3|6030447M23|-|2|2 C3|protein-coding	189.131	207.777	199.191	172.109	163.762	150.511	124.822	117.599	165.613	0.849445	1	24.9657	6.00906	165.338	6.31026	0.0381659
ENSMUST00000043931	11	115415689	115419962	-	614	1	Atp5h|0610009D10Rik|-|11|11 E2|protein-coding	118.94	118.892	111.647	124.923	114.467	98.991	130.331	126.169	118.045	0.205492	0.420131	19.5732	0.55882	117.38	8.99244	0.0766094
ENSMUST00000114191	16	84827871	84835503	-	731	1	Atp5j|CF6|-|16|16 C3.3|protein-coding	103.692	105.126	105.356	117.734	115.833	103.553	111.012	96.081	107.298	0.998244	1	27.3333	14.309	107.802	3.88274	0.0360174
ENSMUST00000161741	5	145183698	145192062	-	948	1	Atp5j2|1110019H14Rik|-|5|5 G2|protein-coding	63.758	62.289	63.473	55.29	54.185	51.891	44.049	41.32	54.5319	0.936876	1	23.6118	4.17029	54.5448	1.16872	0.0214269
ENSMUST00000049628	5	108433244	108434448	-	364	1	Atp5k|2610008D24Rik|Atp5i|Lfm1|-|5 F|5 53.11 cM|protein-coding	90.433	91.553	81.41	94.044	94.281	82.179	82.796	82.945	87.4551	0.472628	0.733371	24.8332	20.1805	87.611	4.69881	0.0536326
ENSMUST00000043675	9	44913217	44920742	-	539	1	Atp5l|4933437C06Rik|-|9|9 A5.2|protein-coding	59.965	59.763	67.81	64.195	62.169	66.066	61.875	67.185	63.6285	0.934969	1	23.2144	9.09348	63.6582	0.84233	0.0132321
ENSMUST00000023677	16	91925214	91931687	-	825	1	Atp5o|ATPO|D12Wsu28e|OSCP|-|16|16 C4|protein-coding	78.3	74.776	62.894	71.354	69.464	67.668	67.276	67.07	69.8503	0.431117	0.693188	24.6944	23.332	69.8795	3.1955	0.0457287
ENSMUST00000021372	12	69724962	69744658	+	1476	1	Atp5s|1110015E18Rik|ATPW|-|12|12 C2|protein-coding	1.708	2.116	1.933	1.325	1.682	2.046	1.287	1.099	1.6495	0.00199968	0.0268855	22.4023	6.75358	1.67091	0.399668	0.239191
ENSMUST00000019231	X	74297097	74304721	+	2170	1	Atp6ap1|16A|AC45|AI316502|AW108110|Atp6ip1|Atp6s1|C7-1|CF2|VATPS1|XAP-3|mFLJ00383|-|X A7.3|X 37.96 cM|protein-coding	14.313	13.143	14.825	16.966	15.955	14.322	14.656	15.636	14.977	0.0137253	0.0728248	27.45	14.3555	15.1805	1.50934	0.0994261
ENSMUST00000033313	X	12587801	12617049	+	2307	1	Atp6ap2|(P)RR|5730403E06Rik|APT6M8-9|ATP6M8-9|Atp6ip2|M8-9|PRR|-|X|X A1.1|protein-coding	7.769	7.991	10.796	7.117	6.816	7.055	7.787	6.137	7.6835	0.321403	0.569681	24.3525	13.4787	7.686	0.65635	0.0853954
ENSMUST00000092663	11	101011821	101063719	+	3774	1	Atp6v0a1|AA959968|ATP6a1|Atp6n1|Atp6n1a|Atpv0a1|Vpp-1|Vpp1|-|11 D|11 64.04 cM|protein-coding	6.437	6.739	5.498	5.89	6.123	6.066	4.891	5.686	5.91625	0.0276344	0.109955	22.4747	2.40311	5.90252	0.569732	0.0965234
ENSMUST00000037865	5	124629052	124724455	+	5306	1	Atp6v0a2|8430408C20Rik|AI385560|ATP6a2|AW489264|Atp6n1d|Atp6n2|C76904|ISF|J6B7|SHIF|Stv1|TJ6M|TJ6s|Tj6|V-ATPase 116 kDa|V-ATPase a2|-|5|5 F|protein-coding	3.318	2.766	4.283	4.092	3.211	3.329	3.72	3.61	3.54112	0.0691195	0.197276	22.1849	15.885	3.53246	0.609891	0.172653
ENSMUST00000036380	4	117884326	117887329	-	985	1	Atp6v0b|2310024H13Rik|Atp6f|VMA16|-|4|4 D2.1|protein-coding	17.052	18.445	24.965	20.266	16.814	17.547	18.656	17.571	18.9145	0.105372	0.263163	23.5742	11.8386	18.9428	3.28541	0.173439
ENSMUST00000024932	17	24163866	24169461	-	1178	1	Atp6v0c|Atp6c|Atp6c2|Atp6l|Atpl|Atpl-rs1|PL16|VATL|Vma3|-|17|17 A3.3|protein-coding	13.58	15.723	16.434	17.083	16.089	17.311	11.1	12.444	14.9705	0.99249	1	24.6667	5.78836	14.9691	0.0465053	0.00310676
ENSMUST00000013304	8	105524465	105566047	-	1614	1	Atp6v0d1|AI267038|Ac39|Atp6d|P39|VATX|Vma6|-|8|8 D3|protein-coding	14.32	16.847	18.008	16.498	15.902	14.922	15.592	15.922	16.0014	0.587315	0.845876	27.3333	8.13121	15.9749	1.21127	0.0758238
ENSMUST00000029900	4	19876841	19922605	-	2524	1	Atp6v0d2|1620401A02Rik|AI324824|V-ATPase|-|4|4 A3|protein-coding	0.517	0.926	0.438	0.249	0.295	1.123	0.753	0.321	0.57775	0.00201991	0.0270099	27.4709	0.696687	0.522185	0.407733	0.407733
ENSMUST00000015719	17	26676396	26699644	+	787	1	Atp6v0e|Atp6k|Atp6v0e1|M9.2|-|17|17 A3.3|protein-coding	15.077	15.357	16.279	17.682	15.552	15.902	13.381	13.502	15.3415	0.99822	1	27.3333	12.4193	15.4195	0.779832	0.0505744
ENSMUST00000063661	16	44085645	44139196	-	3867	1	Atp6v1a|AI647066|Atp6a1|Atp6a2|Atp6v1a1|VA68|VPP2|-|16|16 B4|protein-coding	5.683	6.211	6.509	5.693	6.035	6.297	5.895	4.831	5.89425	0.0237852	0.0997489	22.2244	8.77101	5.93454	0.518837	0.0874266
ENSMUST00000006435	8	69088646	69113711	+	2798	1	Atp6v1b2|AI194269|AI790362|Atp6b2|HO57|R74844|-|8|8 B3.3|protein-coding	6.969	8.17	6.208	6.163	6.938	6.916	4.816	4.525	6.33813	0.0696495	0.197806	23.1015	3.15239	6.34493	1.04317	0.16441
ENSMUST00000022904	15	38661933	38692446	+	2046	1	Atp6v1c1|1700025B18Rik|U13839|-|15|15 B3.1|protein-coding	7.362	7.762	10.239	6.693	6.71	7.515	8.723	5.734	7.59225	0.076692	0.212032	22.3322	11.0747	7.69803	1.54765	0.201045
ENSMUST00000021536	12	78840725	78861638	-	3650	1	Atp6v1d|1110004P10Rik|Atp6m|VATD|Vma8|-|12 C3|12 35.51 cM|protein-coding	4.158	3.73	5.601	6.189	4.631	4.263	6.92	6.834	5.29075	0.020846	0.092237	23.1045	16.2533	5.26392	1.1823	0.224604
ENSMUST00000019354	6	120795244	120822793	-	1295	1	Atp6v1e1|2410029D23Rik|Atp6e|Atp6e2|Atp6v1e|D6Ertd385e|Vma4|p31|-|6 F1|6 57.01 cM|protein-coding	27.714	30.19	35.247	26.924	23.809	30.86	29.095	20.728	28.0709	4.63447e-05	0.00661602	21.6984	11.1303	28.5575	4.90161	0.17164
ENSMUST00000004396	6	29467718	29470512	+	700	1	Atp6v1f|1110004G16Rik|-|6|6 A3.3|protein-coding	19.926	20.261	19.685	21.441	19.758	20.174	16.87	19.077	19.649	0.963706	1	25.3333	20.0248	19.6823	0.666216	0.0338485
ENSMUST00000035301	4	63544772	63550750	+	1130	1	Atp6v1g1|1810024D14Rik|AA960677|ATP6J|Atp6g1|VAG1|Vma10|-|4|4 C1|protein-coding	18.441	17.04	17.756	18.841	18.041	14.311	15.369	15.386	16.8981	0.207591	0.4225	26.3823	13.5632	17.007	1.42125	0.0835689
ENSMUST00000130992	17	35235088	35237805	+	517	1	Atp6v1g2|1500002D01Rik|Atp6g2|NG38|VAG2|-|17|17 B1|protein-coding	0.61	0.768	0.353	0.543	0.549	0.534	0.516	0.794	0.583375	0.21408	0.43165	21.5494	3.75036	0.577098	0.135631	0.135631
ENSMUST00000192698	1	5083154	5162419	+	1786	1	Atp6v1h|0710001F19Rik|AU022349|CGI-11|SFD|SFDalpha|SFDbeta|VMA13|-|1|1 A1|protein-coding	11.951	11.564	14.959	12.136	11.332	10.924	10.768	8.688	11.5403	0.55317	0.811737	19.8724	14.5269	11.722	1.34201	0.114487
ENSMUST00000006742	8	21992785	22060305	-	6464	1	Atp7b|Atp7a|WND|tx|-|8 A2|8 10.78 cM|protein-coding	2.252	2.852	2.4	2.67	2.155	2.681	2.046	2.713	2.47112	0.997809	1	25.9938	6.26795	2.46682	0.0577157	0.0233968
ENSMUST00000025482	18	64528979	64661000	-	6385	1	Atp8b1|AI451886|FIC1|Ic|-|18|18 E1|protein-coding	3.496	3.636	2.869	4.301	3.206	3.303	2.861	3.36	3.379	0.90638	1	27.1762	16.8962	3.41774	0.305022	0.0892465
ENSMUST00000109177	2	168634438	168742133	-	3401	1	Atp9a|IIa|-|2|2 H3|protein-coding	6.306	6.636	6.283	6.627	6.373	5.617	4.286	5.353	5.93513	0.945822	1	23.5742	19.8765	5.92908	0.308262	0.0519915
ENSMUST00000225235	18	80735075	80933983	-	4271	1	Atp9b|AA934181|Atpc2b|IIb|MMR|-|18|18 E3|protein-coding	3.616	3.759	4.094	3.395	3.329	3.577	3.179	3.019	3.496	0.29513	0.537718	24.0049	11.2744	3.49598	0.157741	0.0451207
ENSMUST00000176047	4	115784814	115812314	+	2313	1	Atpaf1|6330547J17Rik|AI593252|ATP11|ATP11p|-|4|4 D1|protein-coding	1.528	1.869	1.652	1.455	1.475	1.585	1.475	1.341	1.5475	0.0501272	0.159261	23.3255	6.84437	1.55176	0.143408	0.0924163
ENSMUST00000108721	11	60400626	60417051	-	1798	1	Atpaf2|ATP12|ATP12p|-|11|11 B2|protein-coding	4.214	4.237	4.139	4.053	3.826	4.239	3.639	3.964	4.03887	0.969149	1	22.5729	4.8051	4.04098	0.0906986	0.0224447
ENSMUST00000067496	4	132530555	132533659	-	534	1	Atpif1|Atpi|IF(1)|If1|-|4|4 D2.3|protein-coding	8.623	9.838	9.679	8.405	9.351	9.08	13.198	9.577	9.71888	0.131098	0.307351	27.3711	3.82249	9.56137	1.26132	0.131918
ENSMUST00000034980	9	95857597	95951644	+	7963	1	Atr|-|-|9|9 E3.3|protein-coding	0.857	1.068	0.978	0.718	0.751	0.922	0.888	0.584	0.84575	5.33906e-05	0.00712703	24.1303	5.99297	0.844742	0.17124	0.17124
ENSMUST00000013766	5	31048635	31054623	+	953	1	Atraid|0610007C21Rik|AI316792|Apr3|HSPC013|p18|-|5|5 B1|protein-coding	27.182	26.795	31.15	28.027	25.339	26.338	25.878	25.855	27.0705	0.570493	0.828183	24.6667	11.6319	27.0628	1.85118	0.068403
ENSMUST00000045011	9	109059747	109074124	-	2547	1	Atrip|6620401K05Rik|-|9|9 F2|protein-coding	1.339	1.128	1.298	1.235	1.43	1.078	0.746	1.077	1.16637	0.29042	0.531554	27.8962	16.3645	1.19579	0.199349	0.166709
ENSMUST00000028781	2	130906495	131030333	+	8688	1	Atrn|AW558010|Mgca|mg|-|2 F1|2 63.26 cM|protein-coding	4.916	5.42	5.65	4.611	4.132	5.305	4.794	4.45	4.90975	0.111916	0.274271	25.9053	5.77458	4.8667	0.556869	0.114424
ENSMUST00000077282	19	57611034	58133338	+	6524	1	Atrnl1|AI504415|AW555641|Alp|Atrnl|Atrnlp|-|19|19 D2|protein-coding	1.981	2.339	2.987	1.992	2.097	2.288	2.615	1.759	2.25725	0.0169989	0.0818115	22.7912	10.5649	2.28024	0.467303	0.204936
ENSMUST00000113573	X	105797615	105929403	-	10206	1	Atrx|4833408C14Rik|AI447451|ATR2|DXHXS6677E|HP1-BP38|Hp1bp2|Hp1bp38|MRXS3|RAD54L|Rad54|XH2|Xnp|ZNF-HX|-|X D|X 47.26 cM|protein-coding	2.826	3.141	3.114	2.17	2.159	2.895	3.052	2.167	2.6905	0.00250803	0.0293949	27.4556	2.32812	2.61155	0.566999	0.217112
ENSMUST00000091628	13	45549755	45964976	-	10554	1	Atxn1|2900016G23Rik|Atx1|C85907|Gm10786|Sca1|-|13 A5|13 21.98 cM|protein-coding	3.092	1.421	0.807	1.339	2.092	1.608	1.611	1.509	1.68488	0.346835	0.599731	26.3622	22.2817	1.6994	0.638278	0.375589
ENSMUST00000163242	15	85336245	85463212	+	1914	1	Atxn10|AI325283|C77170|E46|Sca10|TEG-169|Tex169|-|15|15 E2|protein-coding	12.893	14.265	15.301	13.897	14.649	13.451	15.36	12.038	13.9817	0.752671	0.977769	23.3435	10.4045	14.0057	0.989137	0.070624
ENSMUST00000212605	8	109726455	109737722	-	7434	1	Atxn1l|AW558552|Boat|C330011L24Rik|D6Mgi37|D8Ertd587e|-|8 D3|8 57.22 cM|protein-coding	1.852	2.054	1.62	1.358	1.851	1.808	1.224	1.374	1.64263	0.00550141	0.0431402	22.5737	4.25894	1.6472	0.332844	0.202067
ENSMUST00000161064	5	121749196	121814949	+	3257	1	Atxn2|9630045M23Rik|ATX2|AW544490|Sca2|-|5|5 F|protein-coding	7.933	9.273	8.542	7.008	7.296	9.138	7.784	9.416	8.29875	0.891289	1	24.6667	3.84461	8.28234	0.630255	0.0760963
ENSMUST00000166682	7	126492963	126502318	-	2702	1	Atxn2l|A2D|A2LG|A2RP|A2lp|Atxnl2|-|7|7 F3|protein-coding	10.799	12.187	12.463	9.197	10.084	11.313	11.592	11.086	11.0901	0.0422162	0.142301	28.2262	1.79874	10.8739	1.3692	0.125916
ENSMUST00000021606	12	101918901	101958246	-	5342	1	Atxn3|2210008M02Rik|AI463012|AI647473|ATX3|MJD1|Mjd|Sca3|ataxin-3|-|12|12 E|protein-coding	2.647	2.3	2.312	2.123	2.255	2.306	2.127	1.761	2.22887	0.649786	0.898591	26.9855	24.5174	2.22136	0.151791	0.0683327
ENSMUST00000022257	14	14012491	14107302	+	6830	1	Atxn7|A430107N12Rik|AI627028|Sca7|ataxin-7|-|14|14 A1|protein-coding	2.07	2.556	3.073	2.35	1.81	2.403	2.989	2.335	2.44825	0.000441467	0.0148529	24.0819	9.37423	2.44651	0.576117	0.235485
ENSMUST00000125192	12	33147789	33373045	+	2621	1	Atxn7l1|2810423G08Rik|Atxn7l4|-|12|12 A3|protein-coding	1.362	2.014	1.35	1.222	1.097	1.567	1.083	1.602	1.41213	0.882707	1	25.8846	1.50348	1.40133	0.163262	0.116506
ENSMUST00000073234	11	102289300	102296631	-	3663	1	Atxn7l3|E030022H21Rik|-|11|11 D|protein-coding	3.642	3.816	4.544	3.685	3.707	3.901	3.328	2.795	3.67725	0.32823	0.578231	21.9513	10.662	3.71226	0.388704	0.104708
ENSMUST00000099276	10	112925430	112928995	-	3565	1	Atxn7l3b|4921506J03Rik|6230409E21Rik|AI315132|-|10|10 D2|protein-coding	13.876	13.895	12.993	11.333	13.885	12.914	10.523	8.848	12.2834	0.201505	0.414305	23.9926	2.38683	12.2835	1.39694	0.113724
ENSMUST00000171462	9	50605244	50617464	-	3326	1	AU019823|Gm639|-|9|9 A5.3|protein-coding	2.044	1.707	2.042	1.896	2.27	2.328	2.281	2.106	2.08425	0.883701	1	28.6604	21.7799	2.08275	0.142597	0.0684657
ENSMUST00000141112	4	119219842	119232712	-	7142	1	AU022252|AI450326|-|4|4 D2.1|protein-coding	4.915	5.734	4.067	4.353	4.645	4.961	3.776	4.125	4.572	0.139706	0.321116	22.807	3.53345	4.57645	0.662831	0.144835
ENSMUST00000047431	4	126753770	126854336	+	4343	1	AU040320|A730047D20Rik|AAVR|Kiaa0319l|-|4|4 D2.2|protein-coding	2.825	2.684	2.996	3.395	2.772	2.839	2.695	3.254	2.9325	0.150103	0.336735	26.8753	14.1767	2.96479	0.298039	0.100526
ENSMUST00000201286	10	82128013	82153065	+	2627	1	AU041133|-|-|10|10 C1|protein-coding	0.913	0.637	0.541	0.548	0.704	0.561	0.473	0.439	0.602	0.0668895	0.192612	27.5742	20.8604	0.607341	0.113687	0.113687
ENSMUST00000021913	13	52835119	52929661	-	1301	1	Auh|C77140|W91705|-|13|13 B1|protein-coding	8.982	11.617	12.388	8.075	7.542	8.513	12.186	7.226	9.56612	0.0461645	0.151313	25.2144	6.64548	9.43024	2.65535	0.281578
ENSMUST00000203915	6	83054731	83057678	+	1468	1	Aup1|AA589454|-|6 C3|6 35.94 cM|protein-coding	32.048	34.848	34.793	33.995	31.12	32.451	34.549	37.969	33.9716	0.102524	0.257996	27.3333	6.46285	33.8154	2.21169	0.0654046
ENSMUST00000109140	2	172356190	172370535	-	1845	1	Aurka|AIRK1|ARK-1|AU019385|AW539821|Ark1|Aurora-A|Ayk1|IAK|IAK1|Stk6|-|2 H3|2 94.84 cM|protein-coding	0.525	0.631	0.456	0.496	0.768	0.321	0.451	0.556	0.5255	0.334722	0.586208	20.1144	4.89907	0.509853	0.136784	0.136784
ENSMUST00000105591	4	155831669	155833031	+	766	1	Aurkaip1|0610033H09Rik|Aip|Akip|MRP-S38|-|4 E2|4 87.55 cM|protein-coding	23.397	26.015	26.304	24.181	21.921	21.618	23.117	22.282	23.6044	0.166522	0.362335	28.5315	4.55953	23.4298	1.77648	0.0758213
ENSMUST00000189143	8	57305243	57320830	-	510	1	AV026068|Uph|-|8|8 B2|ncRNA	0.64	1.032	1.466	0.941	0.739	1.524	1.311	0.905	1.06975	2.77877e-05	0.00544558	22.033	11.9509	1.09853	0.388196	0.353378
ENSMUST00000133643	2	120850705	120866650	+	637	1	AV039307|-|-|2|2 E5|ncRNA	1.325	1.151	1.157	0.973	0.924	1.026	0.792	0.849	1.02462	0.993154	1	26.1733	25.54	1.02325	0.0291845	0.0285213
ENSMUST00000099588	2	112559634	112630911	+	782	1	Aven|1700013A01Rik|1700056A21Rik|mAven-L|mAven-S|-|2|2 E3|protein-coding	4.736	4.115	4.644	4.503	4.01	3.219	4.154	4.557	4.24225	0.289156	0.529768	21.4188	13.9459	4.24497	0.0393225	0.00926332
ENSMUST00000031805	6	56714927	56761912	+	6639	1	Avl9|5830411G16Rik|D730049P16Rik|mKIAA0241|-|6|6 B3|protein-coding	1.731	2.41	1.592	1.054	1.281	1.888	1.335	0.869	1.52	0.00872902	0.0551445	24.5039	3.51817	1.51075	0.522057	0.345562
ENSMUST00000018965	19	42123273	42129059	-	1039	1	Avpi1|2310008N12Rik|AA410041|VIT32|esu|mVIT32|-|19|19 C3|protein-coding	8.982	9.914	8.997	8.974	9.222	7.098	7.178	8.222	8.57338	0.876342	1	22.0558	10.2483	8.5397	0.388099	0.0454464
ENSMUST00000020323	10	122448499	122453452	+	2667	1	Avpr1a|AVPR|Avpr1|V1a|V1aR|-|10|10 D2|protein-coding	7.315	5.586	1.899	4.354	6.306	4.547	1.552	4.837	4.5495	0.000590204	0.0162479	22.9657	1.02361	4.4928	2.53146	0.563448
ENSMUST00000099676	19	11047617	11050566	-	765	1	AW112010|-|-|19|19 A|ncRNA	41.043	39.999	46.8	34.162	47.06	48.962	51.291	37.761	43.3848	0.650584	0.899413	23.7846	7.28075	43.4327	4.79894	0.110491
ENSMUST00000098509	7	41478874	41499890	-	3404	1	AW146154|AI451288|-|7|7 B3|protein-coding	1.402	1.069	1.079	1.006	1.172	1.048	0.913	0.734	1.05288	0.657768	0.905599	24.8753	24.0217	1.05323	0.110346	0.104768
ENSMUST00000178289	13	14630154	14638203	+	2032	1	AW209491|-|-|13|13 A1|protein-coding	4.488	3.362	4.383	3.764	4.376	3.807	3.959	3.934	4.00913	0.984339	1	27.9894	16.3018	4.04127	0.214427	0.0530593
ENSMUST00000149839	13	93706182	93719175	-	863	1	AW495222|-|-|13 C3|13|ncRNA	34.908	34.677	26.677	29.324	29.825	29.719	24.038	23.345	29.0641	0.136526	0.316206	24.1733	23.6381	29.0716	2.95806	0.101751
ENSMUST00000202307	5	119570133	119627305	-	1776	1	AW549542|-|-|5 F|5|ncRNA	2.269	2.589	3.426	2.353	1.968	3.322	3.348	2.248	2.69037	0.000317252	0.0131108	22.3005	11.3097	2.73933	0.723149	0.263987
ENSMUST00000046633	15	3982035	3995744	-	5065	1	AW549877|AI195826|-|15|15 A1|protein-coding	5.228	5.578	4.751	3.517	4.424	4.281	4.04	3.392	4.40137	0.199886	0.411933	25.2874	2.28839	4.37683	0.549552	0.125559
ENSMUST00000163421	17	26138950	26195294	+	2871	1	Axin1|AI316800|Axin|Fu|Kb|Ki|fused|kinky|knobbly|-|17 A3.3|17 13.07 cM|protein-coding	2.949	3.167	3.168	2.954	2.662	3.531	3.386	3.13	3.11837	0.0995073	0.252146	25.1383	6.66057	3.10501	0.275589	0.0887562
ENSMUST00000106711	11	108923181	108949511	+	2534	1	Axin2|Axi1|Axil|Conductin|-|11 E1|11 71.83 cM|protein-coding	1.257	1.018	1.026	0.487	1.169	1.614	0.852	0.722	1.01813	0.0844026	0.226532	26.3622	0.403622	0.990927	0.357925	0.357925
ENSMUST00000002677	7	25757273	25788687	-	4226	1	Axl|AI323647|Ark|Tyro7|Ufo|-|7 A3|7 14.02 cM|protein-coding	1.364	1.894	1.893	1.469	1.679	1.517	1.315	1.709	1.605	0.768016	0.98724	21.9938	12.7083	1.60539	0.00603015	0.00375619
ENSMUST00000054018	9	54950230	54950998	-	768	1	AY074887|Mcpr1|-|9|9 B|protein-coding	4.559	4.83	4.976	3.441	3.281	5.945	4.352	4.122	4.43825	0.28274	0.521407	24.9828	5.0578	4.39874	0.891018	0.202562
ENSMUST00000035390	5	137981539	137990233	+	1290	1	Azgp1|Zag|-|5 G2|5 76.92 cM|protein-coding	601.087	553.271	611.713	581.628	604.493	639.818	653.251	582.381	603.455	0.880754	1	21.9938	18.3761	604.029	8.75614	0.0144962
ENSMUST00000133580	9	118040557	118062739	+	2141	1	Azi2|AA410145|AZ2|-|9|9 F3|protein-coding	6.888	7.756	8.467	4.748	5.24	6.241	6.151	3.979	6.18375	0.0622933	0.183489	24.0819	6.34999	6.17867	1.35465	0.219247
ENSMUST00000129589	15	38488241	38519169	-	4086	1	Azin1|1700085L02Rik|AZI|Oazi|Oazin|-|15|15 B3.1|protein-coding	10.299	10.791	16.483	12.971	11.075	11.845	13.509	9.786	12.0949	0.0500574	0.159193	22.1686	12.6708	12.2442	2.67661	0.218603
ENSMUST00000111231	2	101560781	101628990	-	2260	1	B230118H07Rik|NWC|-|2 E2|2 53.83 cM|protein-coding	2.411	2.874	2.352	2.368	2.572	2.439	2.724	2.2	2.4925	0.61259	0.866886	26.5742	0.458867	2.47541	0.193216	0.0780542
ENSMUST00000129373	7	141359178	141365110	-	2932	1	B230206H07Rik|-|-|7|7 F5|ncRNA	5.798	5.314	1.569	3.059	4.717	4.109	1.784	3.48	3.72875	0.00666315	0.0478515	23.2149	0.96954	3.70305	1.90706	0.514997
ENSMUST00000155965	11	94133502	94155776	+	466	1	B230206L02Rik|Gm11519|-|11|11 D|unknown	0.918	0.537	0.497	0.887	0.829	0.663	0.554	0.546	0.678875	0.0361324	0.129566	27.9765	18.2946	0.701677	0.196887	0.196887
ENSMUST00000057844	13	55693124	55703500	+	4649	1	B230219D22Rik|AA119856|D530037I19Rik|-|13|13 B1|protein-coding	5.926	5.585	6.327	5.162	5.145	5.435	5.017	4.041	5.32975	0.225212	0.44645	23.5732	14.6527	5.33021	0.07853	0.014733
ENSMUST00000181149	17	45433852	45442544	+	4892	1	B230354K17Rik|-|-|17|17 B3|ncRNA	0.851	0.712	0.63	0.801	0.709	0.791	0.559	0.684	0.717125	0.469281	0.729686	27.5918	18.3605	0.726806	0.0856332	0.0856332
ENSMUST00000102476	2	122147686	122153083	+	853	1	B2m|Ly-m11|beta2-m|beta2m|-|2 E5|2 60.55 cM|protein-coding	960.25	925.745	911.031	788.122	877.43	844.393	1324.91	1212.32	980.526	0.980315	1	25.3333	16.3026	978.035	44.0586	0.0450481
ENSMUST00000099747	13	13954469	13999074	+	3869	1	B3galnt2|A930105D20Rik|C80633|D230016N13Rik|-|13|13 A1|protein-coding	5.002	3.851	4.454	4.723	4.409	3.639	3.498	4.058	4.20425	0.0585539	0.175728	23.253	11.6225	4.20075	0.172952	0.0411716
ENSMUST00000042456	2	68104671	68120514	+	2852	1	B3galt1|beta3Gal-T1|-|2|2 C1.3|protein-coding	4.405	1.921	2.971	1.142	3.718	1.858	1.534	2.616	2.52062	0.843157	1	25.9053	21.3032	2.55079	0.688626	0.269966
ENSMUST00000063663	1	23761926	23849158	+	5648	1	B3gat2|GlcAT-S|Glcats|-|1|1 A5|protein-coding	1.487	1.393	1.635	1.196	1.162	1.253	1.318	0.974	1.30225	0.349804	0.602237	24.1423	11.8796	1.30208	0.10525	0.0808323
ENSMUST00000096243	19	8920374	8927234	+	1592	1	B3gat3|2810405M13Rik|-|19|19 A|protein-coding	8.747	8.47	6.209	6.65	8.953	7.506	4.471	6.67	7.2095	6.32637e-05	0.00724029	22.6023	2.0946	7.1669	1.81612	0.253404
ENSMUST00000055549	11	22834865	22860488	-	2599	1	B3gnt2|AA408337|AA409404|AW260308|B3Galt6|B3gnt1|BGnT-1|BGnT-2|BGnT1|BGnT2|Beta3gnt|-|11 A3.2|11 14.22 cM|protein-coding	3.89	4.567	5.464	4.976	4.355	4.224	4.638	3.85	4.4955	0.424144	0.686269	25.0061	11.369	4.49328	0.517801	0.115239
ENSMUST00000093217	8	105252639	105255151	-	2322	1	B3gnt9|3-Gn-T9|B3gnt9-ps|BGnT-9|C76565|C76566|beta-1|beta3Gn-T9|-|8|8 D3|protein-coding	1.086	1.716	1.437	0.855	0.875	1.069	1.05	0.802	1.11125	0.0126235	0.0691641	24.814	6.31131	1.09995	0.307113	0.279208
ENSMUST00000067399	11	121616197	121673153	-	2839	1	B3gntl1|6030413G23Rik|-|11|11 E2|protein-coding	0.682	0.705	0.667	0.601	0.554	0.507	0.533	0.549	0.59975	0.945752	1	25.6426	3.99786	0.599293	0.00631305	0.00631305
ENSMUST00000123703	8	41017468	41024216	+	2344	1	B430010I23Rik|-|-|8|8 A4|ncRNA	1.772	1.767	1.558	1.361	1.726	1.371	0.775	1.181	1.43887	0.415973	0.677094	23.2022	0.719432	1.4351	0.233014	0.162367
ENSMUST00000217678	10	127165227	127172330	+	2193	1	B4galnt1|4933429D13Rik|Gal-NAc-T|GalNAc-T|GalNAcT|Galgt1|Ggm-2|Ggm2|-|10 D3|10 74.5 cM|protein-coding	13.152	14.339	12.314	11.885	13.55	14.847	14.211	18.152	14.0562	0.939985	1	24.0867	2.21652	14.0554	0.608557	0.043297
ENSMUST00000030121	4	40804602	40854005	-	3972	1	B4galt1|B-1,4-GalT|B-1,4-GalT1|GalT|Ggtb|Ggtb2|b4Gal-T1|beta-1,4-GalT|beta-1,4-GalT1|beta4Gal-T1|-|4 A5|4 20.46 cM|protein-coding	4.954	5.706	6.549	6.615	6.709	5.038	4.269	7.545	5.92312	0.240892	0.46805	24.6604	12.5211	5.92476	0.612605	0.103397
ENSMUST00000064272	1	171270328	171276895	+	1983	1	B4galt3|9530061M23Rik|AA104562|AW125175|ESTM26|ESTM6|R74981|-|1 H3|1 79.29 cM|protein-coding	2.277	1.949	2.145	2.1	2.435	2.303	2.324	2.575	2.2635	0.733024	0.965465	25.8198	19.0419	2.27275	0.12812	0.0563722
ENSMUST00000109221	2	167298444	167349183	-	4193	1	B4galt5|9430078I07Rik|AW049941|AW539721|-|2|2 H3|protein-coding	2.392	2.471	4.255	5.689	2.728	3.126	3.608	4.012	3.53513	0.171397	0.368991	26.3622	13.1724	3.61472	1.15391	0.319226
ENSMUST00000064701	13	55600065	55610442	+	2119	1	B4galt7|-|-|13|13 B1|protein-coding	2.061	1.738	1.883	2.585	1.966	1.951	1.599	2.139	1.99025	0.0948364	0.244657	28.0172	14.825	2.04496	0.34815	0.170248
ENSMUST00000053705	19	5038826	5041134	+	2032	1	B4gat1|1500032M01Rik|B3gnt1|B3gnt6|BETA3GNT1|iGAT|iGNT|-|19|19 A|protein-coding	3.324	3.931	2.989	2.866	3.082	2.899	2.626	2.388	3.01313	0.325849	0.575437	22.8903	3.49175	3.0154	0.296548	0.0983445
ENSMUST00000205658	7	25680780	25686558	+	988	1	B9d2|stumpy|-|7|7 A3|protein-coding	1.288	1.371	1.651	1.45	1.117	1.314	0.89	1.36	1.30512	0.988786	1	27.3333	8.265	1.30231	0.158588	0.121774
ENSMUST00000043056	4	49489422	49506557	-	1934	1	Baat|AI118337|AI158864|BAT|-|4 B1|4 26.51 cM|protein-coding	101.425	82.945	83.111	94.738	96.027	82.568	77.297	74.264	86.5469	0.0588384	0.176308	28.0172	17.8074	87.7476	9.47486	0.107979
ENSMUST00000002473	8	71396861	71404619	+	1416	1	Babam1|5430437P03Rik|Merit40|-|8 B3.3|8|protein-coding	14.597	14.683	15.553	14.52	14.339	14.115	13.623	16.008	14.6797	0.917236	1	25.3333	16.1796	14.7035	0.424305	0.0288575
ENSMUST00000131995	5	31698050	32084739	+	1197	1	Babam2|6030405P19Rik|AI429776|B830038C02Rik|Bre|-|5|5 B1|protein-coding	6.414	6.951	5.601	6.519	6.876	6.22	5.937	6.564	6.38525	0.0244807	0.101417	19.6746	6.38226	6.3329	0.542549	0.0856715
ENSMUST00000034591	9	45838580	45864399	+	6041	1	Bace1|ASP2|Bace|C76936|-|9|9 A5.2|protein-coding	4.2	4.006	3.738	4.018	4.383	4.113	3.366	4.191	4.00188	0.0333388	0.12375	22.8855	0.269252	3.98847	0.389126	0.0975629
ENSMUST00000026703	16	87698945	87733346	+	5858	1	Bach1|6230421P05Rik|AI323795|-|16|16 C3.3|protein-coding	3.463	4.692	6.523	3.976	3.066	4.298	4.332	3.162	4.189	0.0157867	0.078419	22.635	10.9687	4.25941	1.30814	0.307117
ENSMUST00000113423	19	6942501	6951893	+	983	1	Bad|AI325008|Bbc2|-|19|19 A|protein-coding	4.375	4.081	4.873	3.642	4.696	3.657	3.388	3.552	4.033	0.999924	1	23.1973	3.31628	4.03364	0.0710591	0.0176166
ENSMUST00000030125	4	40936401	40948243	-	1282	1	Bag1|BAG-1|Rap46|-|4|4 A5|protein-coding	25.018	24.097	24.223	24.33	22.179	22.024	24.515	22.601	23.6234	0.28041	0.518639	19.6457	1.38434	23.5283	0.859418	0.036527
ENSMUST00000044691	1	33745484	33757795	-	1855	1	Bag2|2610042A13Rik|BC016230|-|1|1 B|protein-coding	0.838	0.753	1.044	0.665	0.734	0.643	1.068	1.008	0.844125	0.724512	0.959004	25.3333	13.5864	0.846581	0.0772925	0.0772925
ENSMUST00000033136	7	128523616	128546981	+	2555	1	Bag3|AA407278|Bis|mg638|-|7|7 F3|protein-coding	6.111	3.674	5.925	9.136	7.054	6.658	7.38	8.847	6.84813	0.0707744	0.19973	24.2406	16.4892	6.86307	1.6183	0.235799
ENSMUST00000038498	8	25764538	25785287	-	4867	1	Bag4|2410112I15Rik|SODD|-|8|8 A2|protein-coding	3.937	4.876	4.41	2.782	3.386	4.132	3.612	2.155	3.66125	0.000991849	0.0201612	23.9133	5.71599	3.66464	0.906752	0.247433
ENSMUST00000054636	12	111709488	111713257	-	2136	1	Bag5|1600025G07Rik|4930405J06Rik|Bag-5|-|12|12 F1|protein-coding	3.589	3.289	3.758	3.107	3.448	3.531	3.526	2.841	3.38612	0.732619	0.965131	23.9248	15.0516	3.38638	0.149941	0.0442776
ENSMUST00000173550	17	35135744	35147320	+	3489	1	Bag6|2410045D21Rik|AA408914|BAG-6|Bat3|D17H6S52E|G3|Scythe|-|17 B1|17 18.59 cM|protein-coding	7.589	9.791	8.593	8.591	8.089	8.191	7.199	8.095	8.26725	0.969885	1	24.6667	7.32598	8.26012	0.247432	0.029955
ENSMUST00000118987	11	120236699	120292282	+	10659	1	Bahcc1|B930044J06|BC060615|-|11|11 E2|protein-coding	0.565	0.537	0.587	0.564	0.538	0.523	0.408	0.592	0.53925	0.916878	1	25.0985	20.0926	0.540329	0.0254107	0.0254107
ENSMUST00000036578	2	118901453	118924528	+	4581	1	Bahd1|AL022997|AW541238|Gm117|mKIAA0945|-|2|2 E5|protein-coding	1.234	1.333	1.245	1.302	1.297	1.411	1.024	1.104	1.24375	0.815677	1	23.4188	2.31138	1.24395	0.0961293	0.0772772
ENSMUST00000106233	11	119942763	120006782	+	2413	1	Baiap2|IRSp53|R75030|-|11|11 E2|protein-coding	7.399	4.964	4.267	5.19	7.675	3.13	5.291	5.485	5.42512	0.134455	0.313144	22.3477	22.2353	5.32465	1.48474	0.278843
ENSMUST00000055190	5	144264526	144358112	-	3220	1	Baiap2l1|1300006M19Rik|AI585895|IRTKS|-|5|5 G2|protein-coding	6.069	4.514	7.774	6.555	5.349	6.133	8.056	6.538	6.3735	0.00230348	0.0284608	21.9156	15.5898	6.37409	1.41597	0.222144
ENSMUST00000078691	17	27019810	27029009	-	2376	1	Bak1|Bak|N-BAK1|N-Bak|-|17|17 A3.3|protein-coding	2.161	2.436	2.388	2.131	2.539	2.193	2.685	2.919	2.4315	0.862846	1	23.3333	13.0641	2.4316	0.0152408	0.0062678
ENSMUST00000025762	19	5364641	5366645	-	730	1	Banf1|Baf|Bcrp1|L2bp1/Baf|-|19|19 A|protein-coding	13.71	15.162	14.146	11.569	13.164	9.667	11.984	12.813	12.7769	0.999181	1	24.6667	9.91618	12.769	0.472736	0.037022
ENSMUST00000026354	8	121950580	122025937	+	1945	1	Banp|AA408158|SMAR1|-|8 E1|8 70.82 cM|protein-coding	1.476	1.339	2.073	2.171	1.437	1.962	1.338	1.987	1.72287	0.890925	1	27.3333	9.96752	1.73236	0.270106	0.155918
ENSMUST00000022458	14	31251450	31259944	+	3427	1	Bap1|2300006C11Rik|AA989761|AW553466|mKIAA0272|uch-x4|-|14|14 B|protein-coding	4.274	4.836	5.142	3.731	4.419	4.626	4.151	3.73	4.36362	0.0263438	0.106667	21.9634	8.85435	4.4068	0.504494	0.114481
ENSMUST00000211365	7	45461697	45466836	-	790	1	Bax|-|-|7 B3|7 29.32 cM|protein-coding	6.698	6.29	6.969	6.756	6.227	6.506	5.314	6.504	6.408	0.896082	1	28.6604	8.6428	6.42362	0.283095	0.044071
ENSMUST00000173433	12	54893551	54986507	-	5735	1	Baz1a|Acf1|B930060C03|BC065123|Gtl5|Wcrf180|cbp146|-|12|12 C1|protein-coding	1.182	0.891	1.498	1.171	0.96	1.374	1.231	1.004	1.16387	0.074811	0.208139	20.3142	13.8095	1.19308	0.223045	0.18695
ENSMUST00000002825	5	135187264	135246129	+	6455	1	Baz1b|C87820|WSTF|Wbscr9|-|5|5 G2|protein-coding	5.591	3.885	6.936	5.761	5.532	5.5	6.409	5.775	5.67362	0.340763	0.593149	21.9621	17.1768	5.64577	0.681403	0.120693
ENSMUST00000045621	10	128092783	128129303	+	8310	1	Baz2a|AA415431|C030005G16Rik|C78388|Tip5|Walp3|mKIAA0314|-|10|10 D3|protein-coding	3.847	3.947	3.847	3.927	3.767	3.881	3.508	3.818	3.81775	0.989618	1	26.1029	11.8143	3.81838	0.0201169	0.00526843
ENSMUST00000112550	2	59899363	60125697	-	7826	1	Baz2b|5830435C13Rik|BC053917|D2Ertd794e|-|2 C1.1|2 34.18 cM|protein-coding	0.908	1.013	0.908	0.737	0.807	0.931	0.938	0.903	0.893125	0.00206393	0.0271186	27.7199	1.50457	0.876615	0.111237	0.111237
ENSMUST00000002152	7	16309616	16318205	+	1807	1	Bbc3|PUMA|PUMA/JFY1|-|7|7 A2|protein-coding	1.402	2.129	0.6	1.7	1.343	0.826	0.636	1.386	1.25275	0.421719	0.683813	19.4099	4.67296	1.1837	0.463542	0.391603
ENSMUST00000135402	19	53929677	53944627	-	2481	1	Bbip1|2310002J21Rik|2610002B11Rik|4930560M04Rik|Ncrna00081|-|19|19 D2|protein-coding	3.308	2.876	2.809	2.398	2.435	2.656	2.623	2.279	2.673	0.835171	1	27.3333	24.1762	2.66462	0.163642	0.061413
ENSMUST00000081828	12	84409071	84433780	+	2164	1	Bbof1|2900006K08Rik|AI427784|Ccdc176|-|12|12 D1|protein-coding	4.281	4.202	4.193	4.756	4.275	4.746	3.842	3.958	4.28163	0.988536	1	25.3333	24.6801	4.28071	0.0912484	0.0213162
ENSMUST00000046233	2	110262697	110305741	-	4017	1	Bbox1|AI874739|-|2|2 E3|protein-coding	18.216	20.919	26.057	21.519	18.291	22.597	22.163	15.967	20.7161	0.00117079	0.0215099	21.7466	12.645	21.0254	3.92262	0.186566
ENSMUST00000040454	10	111298679	111301727	+	2741	1	Bbs10|1300007O09Rik|AI452285|-|10|10 D1|protein-coding	1.479	1.158	1.264	1.304	1.6	1.205	1.219	1.381	1.32625	0.122396	0.292663	26.8332	18.5889	1.34342	0.170839	0.127168
ENSMUST00000026265	9	59321990	59353508	-	2487	1	Bbs4|AW537059|AW742241|D9Ertd464e|-|9 B|9 32.01 cM|protein-coding	0.955	0.701	0.491	0.528	1.191	0.781	0.448	0.393	0.686	0.0225562	0.0967528	26.6627	21.2324	0.700809	0.323433	0.323433
ENSMUST00000074963	2	69647208	69667571	+	1445	1	Bbs5|1700049I01Rik|2700023J09Rik|-|2|2 C2|protein-coding	0.989	1.033	0.845	0.838	1.254	1.204	0.885	1.233	1.03512	0.060616	0.180075	23.6948	8.94639	1.03354	0.121652	0.117705
ENSMUST00000108156	3	36573142	36613477	-	2650	1	Bbs7|8430406N16Rik|-|3|3 B|protein-coding	0.756	0.833	0.985	0.719	0.972	1.006	1.257	0.834	0.92025	0.570716	0.828373	23.8831	8.27256	0.92095	0.134818	0.134818
ENSMUST00000147405	9	22490829	22888280	+	3002	1	Bbs9|E130103I17Rik|-|9|9 A3|protein-coding	0.765	0.744	0.61	0.578	0.727	0.721	0.531	0.601	0.659625	0.0208696	0.0922841	23.7362	0.676641	0.659363	0.104013	0.104013
ENSMUST00000138166	16	50191844	50432390	-	8710	1	Bbx|5530401J07Rik|5730403O13Rik|-|16|16 B5|protein-coding	0.704	0.759	0.676	0.679	0.612	0.687	0.654	0.57	0.667625	0.42636	0.6888	26.5426	1.50067	0.663618	0.0400547	0.0400547
ENSMUST00000190415	17	16951539	16974157	+	1959	1	BC002059|-|-|17|17 A3.1|unknown	1.333	1.163	0.962	0.874	1.136	1.393	0.916	1.1	1.10963	0.0989377	0.251422	26.1733	0.0535898	1.09928	0.172886	0.157271
ENSMUST00000097547	1	150361313	150392762	-	2826	1	BC003331|1810053E15Rik|Odr4|odr-4|-|1|1 G1|protein-coding	7.923	7.803	7.938	8.469	9.079	8.229	9.556	7.264	8.28262	0.999691	1	24.6667	10.3579	8.28343	0.0595123	0.0071845
ENSMUST00000088307	17	25184554	25187662	+	3027	1	BC003965|Ccsmst1|-|17|17 A3.3|protein-coding	3.626	3.36	3.898	3.392	3.405	3.285	2.968	2.969	3.36288	0.998966	1	20.6667	11.6262	3.37612	0.0993749	0.0294347
ENSMUST00000149405	17	29274075	29301529	+	1418	1	BC004004|2400006G15Rik|-|17|17 A3.3|protein-coding	30.423	29.89	20.096	19.789	27.911	28.881	17.416	21.275	24.4601	0.0119175	0.0666825	23.2955	1.64733	24.426	6.6409	0.271878
ENSMUST00000019276	13	24801657	24816197	+	5840	1	BC005537|8030460C05Rik|C78201|-|13|13 A3.1|protein-coding	15.219	14.406	19.414	19.285	18.284	15.602	19.397	17.98	17.4484	0.331369	0.582169	23.8198	14.4071	17.4431	2.07234	0.118806
ENSMUST00000028205	2	30972177	30981941	-	1967	1	BC005624|-|-|2|2 B|protein-coding	5.3	4.934	5.352	5.176	5.395	5.621	6.141	6.154	5.50912	0.996158	1	23.6543	15.6623	5.50855	0.0644227	0.011695
ENSMUST00000033044	7	128271379	128298170	-	2602	1	BC017158|-|-|7|7 F3|protein-coding	3.063	3.312	2.897	3.212	2.958	2.895	2.443	3.069	2.98113	0.912483	1	21.1357	7.94204	2.98348	0.0358806	0.0120264
ENSMUST00000106115	11	121222588	121229305	-	2226	1	BC017643|-|-|11|11 E2|protein-coding	2.271	2.004	2.426	2.517	2.136	2.238	1.638	1.919	2.14362	0.974446	1	23.3333	13.2213	2.14392	0.0588872	0.027467
ENSMUST00000054022	15	76119520	76126542	-	2592	1	BC024139|6230424I18Rik|-|15|15 D3|protein-coding	1.564	2.237	1.421	1.566	1.472	1.779	1.19	1.114	1.54287	0.326332	0.576194	22.7283	4.08779	1.54697	0.297303	0.192184
ENSMUST00000209406	7	140906064	140907979	+	1621	1	BC024386|BC039766|-|7|7 F5|ncRNA	128.516	155.692	133.454	109.688	118.234	139.304	126.086	107.199	127.272	0.00145583	0.0231614	24.5396	4.89979	126.845	18.2026	0.143503
ENSMUST00000179391	7	27195781	27204320	+	1735	1	BC024978|-|-|7|7 A3|protein-coding	1.998	1.909	2.057	2.727	2.141	2.138	3.008	3.356	2.41675	0.137298	0.317488	22.8728	17.258	2.40259	0.387045	0.161095
ENSMUST00000055719	15	75216596	75222661	+	1463	1	BC025446|Ly6g2|-|15|15 D3|protein-coding	38.283	37.408	30.034	30.566	35.344	25.902	23.886	30.069	31.4365	0.00511655	0.0415459	22.1326	1.91383	31.2092	4.3672	0.139933
ENSMUST00000171519	3	95884973	95891930	-	438	1	BC028528|L259|-|3|3 F2.1|protein-coding	0.437	0.492	0.649	0.927	1.071	1.129	1.205	0.763	0.834125	0.998292	1	25.0569	9.18477	0.835573	0.0516326	0.0516326
ENSMUST00000124586	2	155817730	155819426	-	1612	1	BC029722|-|-|2 H1|2|ncRNA	3.394	3.152	3.363	3.1	3.36	3.282	2.917	3.71	3.28475	0.925951	1	24.7287	17.3392	3.28938	0.142803	0.0434135
ENSMUST00000040284	18	75005900	75009933	+	1042	1	BC031181|-|-|18|18 E2|protein-coding	23.628	23.123	21.973	24.917	24.225	22.605	25.175	24.861	23.8134	0.059547	0.177787	19.4328	2.79572	23.6379	1.28103	0.0541936
ENSMUST00000048421	5	138259656	138263994	-	2469	1	BC037034|-|-|5|5 G2|protein-coding	2.403	2.31	2.601	2.835	2.391	2.329	2.337	2.786	2.499	0.0187604	0.0865434	24.8753	15.0391	2.50646	0.262798	0.104849
ENSMUST00000065600	10	121739937	121752865	+	3118	1	BC048403|E030027L10|-|10|10 D2|protein-coding	0.809	0.993	1.052	0.643	0.779	0.838	0.708	0.727	0.818625	0.423616	0.685941	22.8562	6.70079	0.823709	0.113543	0.113543
ENSMUST00000172526	17	33908044	33909178	-	975	1	BC051226|-|-|17 B1|17|ncRNA	0.843	0.761	0.875	0.765	1.075	0.743	0.625	1.077	0.8455	0.658918	0.90671	22.6667	21.6459	0.837738	0.135924	0.135924
ENSMUST00000110918	2	115581733	115778768	+	2714	1	BC052040|-|-|2|2 E4|protein-coding	0.68	0.982	0.512	0.468	0.712	0.888	0.575	0.504	0.665125	0.000839683	0.0188236	23.4131	4.55722	0.669101	0.232805	0.232805
ENSMUST00000045876	1	163953754	163994796	-	3132	1	BC055324|-|-|1|1 H2.1|protein-coding	0.579	0.694	0.81	0.533	0.687	0.781	1.022	0.754	0.7325	0.107255	0.266536	25.1166	7.02112	0.726149	0.137909	0.137909
ENSMUST00000227063	7	144914470	144914637	+	167	1	Bc1|Gm24367|-|7 F5|7|ncRNA	0.809	1.911	1.387	2.652	2.368	2.01	4.354	2.81	2.28762	0.961325	1	24.9739	15.1619	2.28757	0.00159877	0.000698895
ENSMUST00000003061	7	19756131	19770547	-	2400	1	Bcam|1200005K12Rik|B-CAM|Gplu|Lu|-|7|7 A3|protein-coding	0.61	0.733	0.675	0.609	0.609	0.718	0.528	0.799	0.660125	0.971115	1	21.9504	5.55962	0.661513	0.0552247	0.0552247
ENSMUST00000020979	12	31595361	31634599	-	1936	1	Bcap29|AW208404|Bap29|-|12 A2|12 13.63 cM|protein-coding	3.559	3.886	3.105	2.78	3.458	3.161	2.72	1.964	3.07912	0.114016	0.27759	24.0819	2.80363	3.07827	0.464885	0.151022
ENSMUST00000002091	X	73686178	73716175	-	1204	1	Bcap31|Bap31|-|X|X A7.3|protein-coding	44.498	39.078	39.502	38.451	42.068	35.606	35.365	34.391	38.6199	0.488733	0.748583	25.2919	15.0637	38.6619	0.912722	0.0236078
ENSMUST00000212349	8	111710477	111732136	-	3103	1	Bcar1|AI385681|Cas|Crkas|-|8|8 E1|protein-coding	3.897	5.538	4.946	4.275	3.453	5.59	4.573	4.752	4.628	0.342218	0.59462	26.7842	4.8044	4.54964	0.746707	0.164124
ENSMUST00000029766	3	122419778	122530191	+	3288	1	Bcar3|AI131758|AND-34|-|3|3 G1|protein-coding	7.413	8.262	5.363	7.326	7.56	5.635	6.473	7.044	6.8845	0.215861	0.433857	19.6457	5.91087	6.76037	1.08428	0.160387
ENSMUST00000005830	3	103171655	103179152	+	1454	1	Bcas2|6430539P16Rik|AI132645|C76366|C80030|-|3|3 F2.2|protein-coding	6.186	7.185	7.023	5.011	5.35	5.807	5.767	4.568	5.86212	0.0169201	0.0815602	24.3986	5.74455	5.84706	0.832594	0.142395
ENSMUST00000092821	11	85353212	85825350	+	2722	1	Bcas3|1500019F07Rik|2610028P08Rik|AU021018|BC028339|K20D4|rudhira|-|11|11 C|protein-coding	2.138	2.539	2.734	1.928	2.27	2.842	2.495	2.08	2.37825	0.000317171	0.0131108	22.6017	8.61182	2.4033	0.395191	0.164437
ENSMUST00000209204	7	45570996	45589710	+	2060	1	Bcat2|Bcat(m)|Bcat-2|Eca40|-|7 B3|7 29.36 cM|protein-coding	9.547	10.809	10.91	8.242	9.008	9.818	10.992	9.216	9.81775	0.00626065	0.0464971	27.7994	2.26231	9.62089	1.3364	0.138906
ENSMUST00000033282	7	133709333	133721145	+	1231	1	Bccip|1110013J05Rik|TOK-1|-|7|7 F3|protein-coding	20.184	23.82	23.277	23.52	20.266	24.336	25.721	21.076	22.775	0.0368002	0.130876	23.4131	10.1159	22.8259	2.26719	0.0993252
ENSMUST00000040313	15	99470079	99474730	-	1273	1	Bcdin3d|4930556P03Rik|AV138748|-|15|15 F1|protein-coding	0.831	0.617	0.628	0.493	0.78	0.617	0.488	0.656	0.63875	0.432392	0.694172	25.7362	22.3366	0.641282	0.100952	0.100952
ENSMUST00000029367	3	73635808	73708415	-	6203	1	Bche|C730038G20Rik|-|3|3 E3|protein-coding	10.314	10.253	11.712	8.445	9.065	10.943	12.213	8.566	10.1889	0.178083	0.378514	24.7488	6.32619	10.1346	1.596	0.15748
ENSMUST00000071329	7	25629946	25658981	-	1882	1	Bckdha|-|-|7|7 A3|protein-coding	41.191	52.522	52.937	46.263	40.975	49.959	42.227	39.396	45.6837	0.111065	0.273049	24.0169	11.1029	45.6824	3.58083	0.0783852
ENSMUST00000190166	9	83948781	84124240	+	1377	1	Bckdhb|BCKDE1B|BCKDH E1-beta|-|9|9 E2|protein-coding	22.72	21.489	23.133	23.31	20.769	25.078	27.541	20.69	23.0912	0.0757085	0.209939	19.3872	17.1903	23.2812	2.5756	0.11063
ENSMUST00000071056	7	127904082	127910221	+	3382	1	Bckdk|AI327402|-|7|7 F3|protein-coding	1.448	1.676	1.447	1.535	1.572	1.606	1.38	1.794	1.55725	0.842397	1	20.6667	8.79734	1.56283	0.0740005	0.0473503
ENSMUST00000029842	3	145924262	145934356	+	1944	1	Bcl10|AI132454|BCL-10|C81403|CARMEN|CIPER|CLAP|ME10|cE10|-|3|3 H2|protein-coding	2.542	2.734	2.079	1.823	2.043	2.376	1.894	1.322	2.10162	0.0104933	0.0616869	24.5488	2.80522	2.09504	0.401718	0.191747
ENSMUST00000007803	2	152780668	152831728	-	2412	1	Bcl2l1|Bcl(X)L|Bcl-XL|Bcl2l|BclX|bcl-x|bcl2-L-1|-|2 75.41 cM|2 H1|protein-coding	4.602	4.982	4.159	5.286	4.087	3.468	4.638	3.937	4.39487	0.870815	1	20.6667	12.277	4.36559	0.219099	0.0501878
ENSMUST00000103211	2	128126040	128158442	+	665	1	Bcl2l11|1500006F24Rik|Bim|Bod|bcl2-L-11|-|2|2 F1|protein-coding	0.491	0.545	0.791	0.335	0.28	0.515	0.723	0.371	0.506375	0.0235389	0.0990304	26.7603	4.72413	0.482882	0.222598	0.222598
ENSMUST00000003290	7	44991222	44997579	-	1062	1	Bcl2l12|2810475P17Rik|5430429M05Rik|Bcl-L12|Bcl2-L12|-|7|7 B3|protein-coding	1.442	2.242	1.566	1.641	2.147	1.697	1.292	1.67	1.71212	0.49904	0.759306	22.6667	2.49672	1.70765	0.318597	0.18657
ENSMUST00000009256	6	120836238	120892842	+	6912	1	Bcl2l13|BCL-RAMBO|E430016C20Rik|Mil-1|Mil1|-|6 F1|6 57.01 cM|protein-coding	3.186	2.987	3.891	3.11	3.205	3.523	3.257	3.055	3.27675	0.195908	0.405874	19.3872	15.126	3.32395	0.338416	0.101812
ENSMUST00000022806	14	54883377	54888234	+	3502	1	Bcl2l2|AW048834|Bcl-w|Gtrgal2|Gtrosa41|bclw|c98|-|14 C2|14 27.98 cM|protein-coding	3.768	4.099	4.383	3.558	3.311	4.59	3.091	2.98	3.7225	0.111428	0.273622	21.5258	10.4364	3.77952	0.53166	0.140669
ENSMUST00000120537	7	19808462	19822770	-	1833	1	Bcl3|AI528691|Bcl-3|-|7 A3|7 9.95 cM|protein-coding	5.847	3.709	5.576	5.236	5.318	4.611	4.318	4.877	4.9365	0.613983	0.867754	25.9069	16.0097	4.98991	0.659525	0.132172
ENSMUST00000023151	16	23965052	23988852	-	3506	1	Bcl6|Bcl5|-|16 B1|16 15.26 cM|protein-coding	12.205	6.014	3.069	4.847	5.76	4.144	10.586	7.25	6.73438	0.94978	1	24.6667	21.0694	6.75848	1.02967	0.152352
ENSMUST00000031391	5	123344448	123374992	+	4707	1	Bcl7a|4432415N06Rik|AI448316|-|5|5 F|protein-coding	1.514	1.496	1.279	1.156	1.192	1.36	1.178	1.196	1.29638	0.506984	0.768294	24.46	2.908	1.29503	0.0990084	0.0764526
ENSMUST00000031692	5	135168283	135181855	+	1747	1	Bcl7b|-|-|5|5 G2|protein-coding	2.301	2.099	2.386	2.227	2.153	1.941	2.665	2.677	2.30613	0.345379	0.598128	23.6543	15.1814	2.30447	0.230726	0.100121
ENSMUST00000205977	7	127666796	127708639	-	880	1	Bcl7c|C230096E12Rik|-|7|7 F3|protein-coding	7.944	5.705	5.431	5.705	5.873	3.563	3.731	7.746	5.71225	0.0801886	0.218441	22.2754	20.7206	5.58687	1.60653	0.287556
ENSMUST00000166341	3	97204628	97216507	-	4639	1	Bcl9|2610202E01Rik|8030475K17Rik|A330041G23Rik|Gm130|-|3|3 F2.1|protein-coding	0.546	0.575	0.445	0.5	0.546	0.497	0.511	0.845	0.558125	0.304705	0.549207	19.4558	6.65403	0.54668	0.112242	0.112242
ENSMUST00000074989	9	44499136	44510423	+	5322	1	Bcl9l|B9L|BC003321|BCL9-2|DLNB11|-|9|9 A5.2|protein-coding	3.499	3.109	4.332	3.604	3.679	3.749	3.788	4.282	3.75525	0.827874	1	26.46	12.4109	3.76998	0.250954	0.0665663
ENSMUST00000185800	10	20312537	20340263	+	3117	1	Bclaf1|2610102K23Rik|2700025J07Rik|2810454G14Rik|5730534O06Rik|AI450190|AW556225|Btf|mKIAA0164|-|10|10 A3|protein-coding	5.894	5.926	5.542	3.42	5.012	6.795	6.223	3.565	5.29713	0.0128246	0.0698708	27.3034	0.463286	5.10502	1.51994	0.297734
ENSMUST00000167370	8	117095865	117131218	+	1726	1	Bco1|Bcdo|Bcdo1|Bcmo1|CMO1|Cmoi|beta-CD|betaCMOOX|-|8|8 E1|protein-coding	0.959	1.225	1.068	0.797	0.891	1.136	1.032	1.101	1.02612	0.174681	0.373774	28.6604	0.706019	0.997974	0.163293	0.163293
ENSMUST00000119103	9	50533087	50555181	-	2095	1	Bco2|B-diox-II|Bcdo2|Bcmo2|CMO2|-|9|9 A5.3|protein-coding	6.239	7.919	3.774	5.205	6.075	5.603	3.493	4.848	5.3945	0.0325197	0.121435	22.2026	3.0078	5.35498	1.54007	0.287596
ENSMUST00000043441	X	12036743	12160355	-	6086	1	Bcor|2900008C10Rik|5830466J11Rik|8430401K06Rik|BcorR|D930024N20Rik|mKIAA1575|-|X|X A1.1|protein-coding	1.737	0.975	0.87	0.81	1.532	1.107	0.965	1.281	1.15963	0.153391	0.34202	23.9053	22.2678	1.15852	0.37458	0.323326
ENSMUST00000037596	X	48343770	48408049	+	7333	1	Bcorl1|6720425J07Rik|B930011H20Rik|-|X|X A5|protein-coding	0.594	0.626	0.668	0.795	0.735	0.785	0.584	0.915	0.71275	0.697284	0.936687	28.4256	14.9763	0.726266	0.0805586	0.0805586
ENSMUST00000164107	10	75060592	75184921	+	6794	1	Bcr|5133400C09Rik|AI561783|AI853148|mKIAA3017|-|10 C1|10 38.49 cM|protein-coding	2.64	2.499	2.154	2.893	2.324	2.111	1.995	2.984	2.45	0.156567	0.346599	23.0498	18.7232	2.43429	0.37899	0.155688
ENSMUST00000113733	1	74588289	74592124	+	1473	1	Bcs1l|9130022O19Rik|-|1|1 C3|protein-coding	3.76	3.602	3.287	2.852	3.839	3.04	3.184	4.055	3.45237	0.276201	0.513695	19.6457	5.29288	3.39538	0.433917	0.127796
ENSMUST00000089759	16	31422280	31457497	+	1698	1	Bdh1|2310032J20Rik|AI327223|Bdh|-|16|16 B2|protein-coding	31.632	47.64	45.121	38.351	35.077	52.158	35.905	36.447	40.2914	0.0531474	0.165473	21.5351	10.9771	41.0545	7.13821	0.173872
ENSMUST00000029817	3	135281261	135304426	+	1040	1	Bdh2|1810026B04Rik|Dhrs6|-|3|3 G3|protein-coding	7.545	8.104	6.863	8.61	7.896	7.405	6.698	6.676	7.47463	0.945872	1	25.3333	21.9439	7.48458	0.340243	0.0454592
ENSMUST00000038104	13	100017994	100104070	-	9844	1	Bdp1|AI662220|AW049390|AW456745|B130055N23Rik|G630013P12Rik|TAF3B1|TFC5|TFIIIB150|TFIIIB90|Tfnr|mKIAA1241|-|13 D1|13 52.92 cM|protein-coding	0.795	0.811	0.913	0.5	0.535	0.641	0.641	0.52	0.6695	0.328621	0.578495	27.392	2.59286	0.6508	0.137033	0.137033
ENSMUST00000130916	11	101285952	101302286	-	4342	1	Becn1|Atg6|-|11|11 D|protein-coding	6.593	6.217	7.443	7.047	6.402	6.247	7.103	6.149	6.65013	0.0960498	0.246698	23.9848	19.2722	6.65025	0.175349	0.0263673
ENSMUST00000167488	10	43478831	43515396	+	6330	1	Bend3|mKIAA1553|-|10|10 B2|protein-coding	0.558	0.507	0.565	0.553	0.452	0.526	0.489	0.471	0.515125	0.52302	0.782983	19.8208	14.8363	0.519105	0.0303969	0.0303969
ENSMUST00000056914	2	4718145	4800925	+	2285	1	Bend7|1110017O21Rik|E130319B15Rik|-|2|2 A1|protein-coding	1.463	1.669	2.045	1.36	1.179	2.172	2.238	1.462	1.6985	0.0231251	0.0980747	25.8198	6.84081	1.67183	0.409672	0.245045
ENSMUST00000049166	6	4076899	4086972	-	1509	1	Bet1|AW555236|Bet-1|-|6|6 A1|protein-coding	22.665	20.695	19.059	20.787	23.693	14.392	15.123	15.396	18.9763	0.4425	0.704002	23.3808	12.4916	18.9615	1.52519	0.0804365
ENSMUST00000026557	7	140853394	140857109	-	2261	1	Bet1l|2610021K23Rik|Gs15|-|7|7 F4|protein-coding	4.177	3.438	5.205	4.712	4.645	5.144	4.3	3.715	4.417	0.898326	1	20.6667	2.76324	4.47865	0.486373	0.108598
ENSMUST00000069281	16	13672020	13703602	+	2445	1	Bfar|3010001A07Rik|3110001I22Rik|AI666707|AW107665|Bar|Rnf47|-|16|16 A1|protein-coding	7.671	8.666	10.368	7.135	8.184	10.407	9.151	5.585	8.39587	0.00138071	0.0228411	22.0604	9.57397	8.55642	1.85441	0.216727
ENSMUST00000033741	X	73483602	73495933	+	2404	1	Bgn|BG|DSPG1|PG-S1|PGI|SLRR1A|-|X A7.3|X 37.33 cM|protein-coding	12.138	11.81	12.589	9.922	11.804	11.264	10.854	14.901	11.9102	0.997609	1	24.6667	0.544591	11.9113	0.199159	0.0167201
ENSMUST00000180025	X	135885851	135891078	+	2803	1	Bhlhb9|2700087I09Rik|-|X|X F1|protein-coding	0.458	0.44	0.729	0.324	0.381	0.659	0.674	0.352	0.502125	0.118706	0.286238	22.304	10.477	0.515306	0.177655	0.177655
ENSMUST00000032194	6	108660629	108666925	+	3104	1	Bhlhe40|Bhlhb2|C130042M06Rik|CR8|Clast5|Dec1|Sharp2|Stra13|Stra14|-|6|6 E2|protein-coding	14.598	10.581	28.223	18.939	17.085	16.585	23.023	16.996	18.2538	0.239335	0.466	22.581	14.25	18.3105	6.02517	0.329055
ENSMUST00000111703	6	145863505	145865302	-	735	1	Bhlhe41|6430520M22Rik|Bhlhb2l|Bhlhb3|DEC2|Sharp1|-|6 G3|6 77.7 cM|protein-coding	0.214	0.434	1.146	0.331	0.325	1.85	1.197	0.303	0.725	0.00836652	0.0545243	21.3872	12.9219	0.781643	0.605291	0.605291
ENSMUST00000099309	13	93616675	93637961	-	2475	1	Bhmt|-|-|13|13 C3|protein-coding	923.129	745.078	265.683	423.053	786.729	533.832	275.557	311.051	533.014	0.00695657	0.048946	24.0659	23.4048	533.352	282.544	0.529751
ENSMUST00000015941	13	93655720	93674302	-	2452	1	Bhmt2|C81077|D13Ucla2|-|13 C3|13 47.88 cM|protein-coding	52.997	47.637	36.273	49.524	55.786	38.695	36.371	43.978	45.1576	0.00497594	0.041003	23.772	21.5615	45.0824	8.72803	0.193602
ENSMUST00000110084	13	49341591	49387025	+	4471	1	Bicd2|-|-|13|13 A5|protein-coding	2.483	1.933	2.117	2.331	2.482	2.325	1.899	2.247	2.22713	0.00249274	0.0293899	27.6682	17.9022	2.26236	0.287519	0.127088
ENSMUST00000094821	7	15971262	15999495	-	5333	1	Bicra|Gltscr1|-|7 A2|7 8.67 cM|protein-coding	0.629	0.628	0.515	0.637	0.583	0.429	0.461	0.786	0.5835	0.0749288	0.208412	21.5023	20.883	0.571738	0.110241	0.110241
ENSMUST00000040624	17	46798120	46831413	-	6554	1	Bicral|Gltscr1l|mKIAA0240|-|17|17 C|protein-coding	1.517	1.394	1.335	1.263	1.386	1.257	1.149	1.465	1.34575	0.269254	0.505223	22.057	0.869345	1.33766	0.109902	0.0821597
ENSMUST00000004560	6	120892854	120916853	-	2178	1	Bid|2700049M22Rik|AI875481|AU022477|-|6 F1|6 57.02 cM|protein-coding	3.468	3.335	4.451	3.39	3.069	3.386	3.634	3.239	3.4965	0.235553	0.461067	24.5208	15.8565	3.49613	0.0199794	0.00571472
ENSMUST00000229165	15	83533544	83544201	+	541	1	Bik|Biklk|Blk|Nbk|-|15|15 E1|protein-coding	2.06	3.221	1.929	2.223	1.666	1.524	1.156	1.415	1.89925	0.993824	1	22.5244	6.8417	1.90588	0.124727	0.0654432
ENSMUST00000091967	18	32377245	32435737	+	2062	1	Bin1|ALP-1|Amphl|BRAMP-2|SH3P9|-|18 B1|18 18.01 cM|protein-coding	2.506	2.46	2.711	2.857	2.48	2.244	2.502	2.793	2.56912	0.00534165	0.0424618	25.1542	14.2341	2.57803	0.27517	0.106737
ENSMUST00000022680	14	70100105	70138206	+	1750	1	Bin3|1700015F07Rik|-|14|14 D2|protein-coding	2.277	2.908	2.948	2.274	2.89	3.079	2.52	2.3	2.6495	0.00234346	0.0286071	21.6223	9.65931	2.68769	0.380161	0.141445
ENSMUST00000074246	9	7818236	7835255	-	3117	1	Birc2|AW146227|Api1|Api2|Birc3|C-IAP1|C330006D17Rik|HIAP1|HIAP2|IAP1|IAP2|MIAP1|MIAP2|MIHB|MIHC|RNF48|cIAP1|cIAP2|mcIAP1|-|9|9 A1|protein-coding	3.81	3.52	3.928	3.771	3.531	3.358	3.747	3.149	3.60175	0.240251	0.467062	19.4099	18.5267	3.6041	0.227819	0.0632112
ENSMUST00000013949	9	7848699	7873024	-	2650	1	Birc3|AW107670|Api1|Api2|Birc2|C-IAP2|HIAP2|IAP1|IAP2|MIAP1|MIAP2|MIHB|MIHC|RNF49|cIAP-1|cIAP-2|cIAP1|cIAP2|-|9|9 A1|protein-coding	2.596	2.839	2.868	2.674	2.214	2.37	2.757	2.848	2.64575	0.0236271	0.0992447	27.3333	5.89735	2.61962	0.30694	0.117169
ENSMUST00000180037	17	74528295	74703356	+	15623	1	Birc6|A430032G04Rik|A430040A19Rik|AA501170|Bruce|D630005A10Rik|mKIAA1289|-|17|17 E2|protein-coding	2.704	3.038	2.986	2.161	1.941	2.08	2.301	2.021	2.404	0.050126	0.159261	28.2872	2.08205	2.34104	0.404801	0.172915
ENSMUST00000035991	1	44119162	44144510	+	3292	1	Bivm|AI854267|-|1|1 C1.1|protein-coding	2.107	2.573	2.229	2.332	2.182	2.17	2.07	1.952	2.20188	0.959969	1	21.3435	8.84089	2.21087	0.0977642	0.0442197
ENSMUST00000109528	2	157556362	157566337	-	2053	1	Blcap|AI462828|Bc10|-|2 H1|2 78.4 cM|protein-coding	6.887	6.891	4.353	6.386	6.714	6.104	4.107	5.238	5.835	0.082347	0.222769	23.772	23.3114	5.82891	1.22183	0.209616
ENSMUST00000021197	11	76945504	76987379	+	2474	1	Blmh|AI035728|Bh|Bmh|-|11|11 B5|protein-coding	6.148	6.304	5.332	5.311	5.52	5.826	4.555	4.607	5.45037	0.105375	0.263163	23.8575	1.52945	5.45062	0.509459	0.0934679
ENSMUST00000026405	10	128919914	128923524	-	543	1	Bloc1s1|AI839753|BLOS1|Gcn5l1|-|10 D3|10 77.19 cM|protein-coding	30.643	32.442	29.08	28.537	28.078	26.333	22.222	26.219	27.9443	0.95928	1	25.2697	23.5921	27.9461	0.28673	0.0102601
ENSMUST00000079033	19	44139266	44146446	-	869	1	Bloc1s2|2410089B13Rik|BLOS2|Bloc1s2a|-|19|19 C3|protein-coding	5.13	5.649	5.475	4.927	5.28	5.488	4.453	3.899	5.03763	0.0405099	0.138698	22.3403	5.94732	5.05803	0.498603	0.0985766
ENSMUST00000077408	7	19504486	19508367	-	3185	1	Bloc1s3|BC043666|Blos3|E230011O18|rp|-|7 A3|7 9.92 cM|protein-coding	0.583	0.702	0.502	0.607	0.693	0.679	0.523	0.719	0.626	0.0644836	0.188126	19.3423	7.69316	0.619389	0.0961166	0.0961166
ENSMUST00000071949	5	36747378	36748650	-	1272	1	Bloc1s4|2610101N07Rik|Blos4|Cno|-|5|5 B3|protein-coding	2.275	1.94	2.433	2.281	2.125	1.583	2.12	1.826	2.07288	0.640327	0.890992	20.6667	1.47966	2.06379	0.0678547	0.0328787
ENSMUST00000035899	13	38598841	38635109	-	5625	1	Bloc1s5|1810074A19Rik|Muted|mu|-|13 A3.3|13 18.35 cM|protein-coding	2.19	2.474	1.725	2.04	2.06	1.986	1.726	1.912	2.01412	0.260295	0.49366	22.0415	3.04086	2.00658	0.223418	0.111343
ENSMUST00000005954	2	122738503	122749475	+	3475	1	Bloc1s6|BLOC-1|Pldn|Stx13bp1|pa|-|2 E5|2 60.66 cM|protein-coding	2.096	2.063	1.905	2.205	2.239	1.957	1.897	1.829	2.02388	0.348802	0.601395	27.3333	17.8756	2.0416	0.148887	0.0729266
ENSMUST00000002064	2	127070667	127097084	+	1145	1	Blvra|0610006A11Rik|2500001N03Rik|Blvr|-|2 F1|2 61.76 cM|protein-coding	3.736	4.709	4.1	3.939	4.69	3.965	4.332	3.306	4.09713	0.886937	1	21.6543	6.11681	4.10627	0.307313	0.0748398
ENSMUST00000108357	7	27452418	27465984	+	773	1	Blvrb|-|-|7|7 A3|protein-coding	39.861	35.21	52.049	40.197	44.028	35.43	48.485	53.988	43.656	0.507883	0.769436	24.46	14.4811	43.7189	5.90243	0.135009
ENSMUST00000086032	1	164292130	164307489	-	1587	1	Blzf1|1700030G05Rik|Blzf1l|Golgin-45|Jem-1|-|1|1 H2.2|protein-coding	2.681	2.191	2.766	2.093	3.245	3.161	3.717	2.436	2.78625	0.969409	1	27.3333	25.0977	2.75435	0.416436	0.151192
ENSMUST00000110859	2	118530232	118547559	-	3071	1	Bmf|AW260063|AW411872|-|2|2 E5|protein-coding	0.601	1.287	1.066	1.022	0.527	0.835	1.253	0.557	0.8935	0.160422	0.352941	26.5247	5.98174	0.86417	0.34302	0.34302
ENSMUST00000051929	2	18680372	18686130	+	2728	1	Bmi1|AW546694|Bmi-1|Pcgf4|-|2 A3|2 12.9 cM|protein-coding	4.102	3.994	4.032	3.702	3.92	4.507	4.067	3.134	3.93225	0.108291	0.268262	26.3622	1.14965	3.8988	0.385501	0.0988768
ENSMUST00000022693	14	70474558	70520188	-	3645	1	Bmp1|Pcp|Tld|-|14 D2|14 36.32 cM|protein-coding	17.28	14.243	12.017	15.5	17.849	14.332	10.549	16.684	14.8068	0.00158781	0.0240654	23.7091	21.7798	14.7713	3.33094	0.225501
ENSMUST00000028836	2	133552159	133562885	+	3550	1	Bmp2|AI467020|Bmp2a|-|2 F2|2 65.21 cM|protein-coding	1.338	1.696	1.948	1.156	1.287	1.358	1.708	1.47	1.49513	0.0163275	0.0798537	28.116	2.89521	1.4475	0.332484	0.229695
ENSMUST00000035635	5	96997689	97091867	+	7356	1	Bmp2k|4933417M22Rik|AA673486|AV128808|BIKE|-|5|5 E3|protein-coding	0.523	0.588	0.693	0.559	0.52	0.556	0.627	0.518	0.573	0.0175868	0.0833873	23.2149	10.5743	0.575283	0.0788633	0.0788633
ENSMUST00000100676	14	46383707	46390550	-	1628	1	Bmp4|Bmp-4|Bmp2b|Bmp2b-1|Bmp2b1|-|14 C1|14 23.95 cM|protein-coding	0.422	0.752	0.582	0.726	0.525	0.445	0.303	0.747	0.56275	0.834274	1	28.5741	6.97994	0.56127	0.129298	0.129298
ENSMUST00000012281	9	75775364	75900310	+	3809	1	Bmp5|AU023399|se|-|9 D|9 42.34 cM|protein-coding	1.333	1.096	1.293	0.988	1.226	1.294	1.151	1.215	1.1995	0.993249	1	27.3333	24.1529	1.19626	0.0640963	0.0535805
ENSMUST00000171970	13	38345107	38500302	+	3580	1	Bmp6|D13Wsu115e|Vgr1|-|13 A3.3|13 18.15 cM|protein-coding	0.484	0.533	0.553	0.538	0.426	0.59	0.694	0.573	0.548875	0.114107	0.277715	25.0326	8.98648	0.546783	0.0707044	0.0707044
ENSMUST00000165280	14	34414486	34460556	-	1924	1	Bmpr1a|1110037I22Rik|ALK-3|ALK3|AU045487|BMPR-1A|BMPR-IA|Bmpr|SKR5|-|14 B|14 20.81 cM|protein-coding	3.288	3.309	2.694	2.769	2.72	3.167	2.768	2.534	2.90613	0.279654	0.51791	26.7677	25.4723	2.88784	0.278078	0.0962929
ENSMUST00000087435	1	59763400	59879014	+	12874	1	Bmpr2|2610024H22Rik|AL117858|AW546137|BB189135|BMP-2|BMPR-2|BMPR-II|BMPRII|BRK-3|Gm20272|-|1|1 C2|protein-coding	1.502	1.447	1.684	1.189	1.169	1.405	1.555	1.201	1.394	0.206944	0.421711	27.2661	3.09006	1.36672	0.208944	0.15288
ENSMUST00000032237	6	118383381	118419474	-	4300	1	Bms1|AA408648|AU020092|AU043373|BB007109|BC030906|Bms1l|mKIAA0187|-|6|6 F1|protein-coding	3.404	3.328	3.564	3.81	3.42	3.867	4.268	3.487	3.6435	0.681765	0.923947	22.8562	14.1472	3.64432	0.200936	0.0551369
ENSMUST00000045235	6	13625673	13677966	-	4134	1	Bmt2|AI666701|B630005N14Rik|-|6|6 A1|protein-coding	1.451	1.58	1.635	1.288	1.457	1.436	1.308	0.916	1.38388	0.236497	0.462316	24.5718	7.73276	1.38108	0.116167	0.0841136
ENSMUST00000061483	2	25706739	25707721	+	982	1	Bmyc|2900002K07Rik|AW060705|Mycb|-|2|2 A3|protein-coding	1.479	1.256	0.954	1.489	1.498	0.917	1.708	0.996	1.28713	0.531427	0.791037	20.6667	19.2964	1.26822	0.233601	0.184195
ENSMUST00000015725	17	26781079	26792521	+	1074	1	Bnip1|2010005M06Rik|5930429G21Rik|Sec20|-|17|17 A3.3|protein-coding	5.073	6.916	4.342	4.09	4.392	4.918	3.942	3.91	4.69787	0.158636	0.350227	23.3407	4.72293	4.71364	0.809477	0.171731
ENSMUST00000085393	9	69989504	70008255	+	2309	1	Bnip2|5730523P12Rik|BNIP2beta|Nip21|-|9|9 D|protein-coding	8.752	7.794	9.301	9.78	8.602	7.902	9.99	7.678	8.72488	0.135826	0.315356	21.479	17.9478	8.67862	0.84374	0.0972206
ENSMUST00000106112	7	138890836	138909506	-	1745	1	Bnip3|Nip3|-|7|7 F4|protein-coding	45.45	37.592	87.117	59.905	42.643	55.471	77.753	49.431	56.9202	0.00849468	0.0546943	22.1521	13.7806	57.7274	23.0795	0.399802
ENSMUST00000022634	14	66985239	67008877	-	3227	1	Bnip3l|C86132|D14Ertd719e|Nip3L|Nix|-|14 D1|14 34.6 cM|protein-coding	11.342	12.351	16.265	12.37	12.236	14.193	16.069	10.534	13.17	0.00343701	0.0334565	21.9635	12.4707	13.3522	2.6014	0.19483
ENSMUST00000058060	11	31665181	31671885	-	1387	1	Bod1|2310022M17Rik|BOD2.1|Fam44b|-|11 A4|11 18.55 cM|protein-coding	7.167	7.122	7.392	6.238	5.808	5.941	6.087	4.92	6.33438	0.0991376	0.251422	25.6867	1.34065	6.32436	0.18561	0.0293484
ENSMUST00000050556	5	41787538	41844315	-	10487	1	Bod1l|A230054D04Rik|AI853319|FAM44A|mKIAA1327|-|5|5 B3|protein-coding	1.114	1.107	1.141	1.034	0.958	1.096	1.254	1.027	1.09137	0.192584	0.400483	28.0997	1.68548	1.075	0.104397	0.097113
ENSMUST00000027499	1	93685660	93695764	+	1459	1	Bok|matador|mtd|-|1|1 D|protein-coding	2.539	2.968	1.097	1.28	2.275	2.094	0.426	0.883	1.69525	0.0175071	0.0832132	22.9657	1.87708	1.68379	0.95154	0.565118
ENSMUST00000016087	3	96196588	96197586	-	726	1	Bola1|1810037G04Rik|-|3|3 F2.1|protein-coding	4.543	5.442	4.19	4.128	4.497	4.452	2.746	3.55	4.1935	0.102183	0.25726	22.347	4.08647	4.1963	0.686513	0.163599
ENSMUST00000130498	7	126695436	126697058	+	1261	1	Bola2|1110025L05Rik|BolA-2|-|7|7 F3|protein-coding	4.741	4.611	4.967	3.63	3.639	3.25	3.924	4.22	4.12275	0.962372	1	27.3333	24.7695	4.13845	0.231174	0.05586
ENSMUST00000136501	6	83349446	83360136	+	2305	1	Bola3|1810056O20Rik|-|6|6 C3|protein-coding	7.517	7.313	7.303	7.344	6.914	5.265	9.147	8.871	7.45925	0.766878	0.986814	23.4188	15.5352	7.44637	1.02547	0.137714
ENSMUST00000023217	15	76452989	76477277	-	2460	1	Bop1|AU020183|AW146150|D18861|Erb1p|Kiaa0124|mKIAA0124|-|15 D3|15 35.91 cM|protein-coding	4.229	4.05	4.455	5.039	4.276	3.852	3.418	5.134	4.30663	0.078918	0.216318	27.8566	12.4198	4.3946	0.705688	0.160581
ENSMUST00000062755	6	134640940	134711187	+	1757	1	Borcs5|5830457J20Rik|AW124643|Loh12cr1|-|6|6 G1|protein-coding	1.717	1.846	1.502	2.134	1.973	1.257	1.368	1.743	1.6925	0.379886	0.638218	23.6582	11.7081	1.69173	0.109553	0.0647579
ENSMUST00000051888	11	69059717	69061578	+	1861	1	Borcs6|2310047M10Rik|-|11|11 B3|protein-coding	1.403	1.544	1.335	1.476	1.458	1.428	1.311	1.372	1.41587	0.745457	0.974081	22.7011	3.06548	1.41566	0.0619549	0.0437639
ENSMUST00000074912	19	46689906	46703382	+	2167	1	Borcs7|2010012O05Rik|4930569L17Rik|AI413851|AI467257|-|19|19 C3|protein-coding	1.668	1.469	1.603	1.533	1.693	1.382	1.678	1.189	1.52687	0.999975	1	27.3333	13.4974	1.5261	0.00650227	0.00426072
ENSMUST00000110139	8	70140277	70147319	+	668	1	Borcs8|2310045N01Rik|Mef2bnb|-|8|8 B3.3|protein-coding	5.359	4.882	4.071	4.144	4.811	4.057	4.757	5.56	4.70512	0.29225	0.533758	19.7197	4.33156	4.61532	0.618213	0.133948
ENSMUST00000045372	6	34476207	34505613	+	2215	1	Bpgm|AI323730|AL022789|C86192|-|6|6 B1|protein-coding	2.882	3.848	3.365	2.846	3.188	4.159	3.304	3.038	3.32875	0.000571293	0.0161367	22.5754	8.01987	3.36265	0.546807	0.162612
ENSMUST00000040656	13	34037597	34074074	+	1240	1	Bphl|2010012D11Rik|5730533B08Rik|AI115341|-|13|13 A3.3|protein-coding	45.621	51.239	41.913	40.472	41.344	44.145	29.544	25.708	39.9982	0.195043	0.404402	23.5864	2.52321	40.0201	5.38949	0.13467
ENSMUST00000110965	1	185332180	185356781	+	1031	1	Bpnt1|BPntase|-|1|1 H5|protein-coding	14.992	14.927	13.549	17.378	17.357	13.243	13.285	15.097	14.9785	0.126315	0.299661	26.8753	16.7641	15.2168	1.99737	0.131261
ENSMUST00000057892	11	107033081	107131922	-	11433	1	Bptf|9430093H17Rik|Falz|-|11|11 E1|protein-coding	1.662	1.849	1.695	1.382	1.494	1.909	1.756	1.521	1.6585	0.00107304	0.0210303	27.5918	0.817829	1.62373	0.244624	0.150656
ENSMUST00000002487	6	39603237	39725463	-	9685	1	Braf|9930012E13Rik|AA120551|AA387315|AA473386|B-raf|Braf-2|Braf2|C230098H17|C87398|D6Ertd631e|-|6 B1|6 18.43 cM|protein-coding	1.487	1.535	1.554	1.166	1.199	1.512	1.656	1.189	1.41225	0.0186622	0.0863111	27.8662	1.81315	1.37603	0.239276	0.173889
ENSMUST00000031414	5	121660563	121687256	+	3721	1	Brap|3010002G07Rik|BRAP2|IMP|-|5|5 F|protein-coding	12.755	16.424	16.711	11.934	12.576	16.318	16.432	10.264	14.1768	0.00148732	0.023521	23.6718	8.05536	14.2245	3.17693	0.223341
ENSMUST00000153440	5	140705023	140719173	+	2998	1	Brat1|AA881470|Baat1|-|5|5 G2|protein-coding	1.495	1.424	1.309	1.512	1.574	1.346	1.076	1.279	1.37688	0.02258	0.0967528	27.9464	17.1961	1.39987	0.167203	0.119442
ENSMUST00000114074	X	75416710	75451708	+	2454	1	Brcc3|C6.1A|-|X|X A7.3|protein-coding	3.73	3.874	4.376	4.013	3.848	3.79	3.966	3.455	3.8815	0.399335	0.659152	24.4984	11.6358	3.88055	0.219047	0.0564474
ENSMUST00000109381	15	88687034	88734233	-	5127	1	Brd1|1110059H06Rik|AI316859|mKIAA4191|-|15|15 E3|protein-coding	2.503	2.919	3.36	2.528	2.299	2.909	3.131	2.419	2.7585	0.00038335	0.014055	23.6167	9.29919	2.76638	0.494678	0.178818
ENSMUST00000095347	17	34112363	34118489	-	2594	1	Brd2|AW228947|D17H6S113E|Frg-1|Fsrg-1|Fsrg1|Nat|Ring3|Rnf3|mKIAA4005|-|17 B1|17 17.98 cM|protein-coding	17.646	15.797	18.591	16.95	19.551	22.978	22.274	20.381	19.271	0.923377	1	20.6667	18.9848	19.3075	0.518135	0.0268359
ENSMUST00000154316	2	27449269	27507662	-	2293	1	Brd3|2410084F24Rik|AW060456|Fsrg2|ORFX|RINGL3|-|2|2 A3|protein-coding	4.36	4.437	3.861	3.641	3.754	4.553	4.48	4.017	4.13788	0.0932927	0.242089	27.3333	0.977169	4.07723	0.457733	0.112266
ENSMUST00000121285	17	32196274	32284109	-	5883	1	Brd4|Brd5|HUNK1|MCAP|WI-11513|-|17 B1|17 17.39 cM|protein-coding	4.321	4.99	5.001	4.11	4.378	5.001	5.221	5.447	4.80863	0.502582	0.763595	27.3333	6.02365	4.77922	0.35866	0.0750458
ENSMUST00000034085	8	88331059	88362194	-	3592	1	Brd7|BP75|CELTIX1|Ptpn13ip|-|8|8 C3|protein-coding	4.726	4.623	3.877	4.226	4.449	5.35	4.819	4.324	4.54925	0.129808	0.30541	27.3333	25.7783	4.49995	0.528819	0.117517
ENSMUST00000097626	18	34599859	34624601	-	2964	1	Brd8|2610007E11Rik|4432404P07Rik|SMAP|-|18|18 B1|protein-coding	2.818	3.315	2.589	1.935	2.625	3.024	2.417	2.058	2.59762	0.000380984	0.0140248	23.7895	4.23232	2.60129	0.547749	0.210568
ENSMUST00000099384	13	73937838	73960895	+	2376	1	Brd9|AL022779|-|13|13 C1|protein-coding	1.725	2.226	2.047	1.42	1.525	2.264	1.619	1.476	1.78775	0.00371025	0.0346348	22.754	7.75898	1.80859	0.381916	0.211169
ENSMUST00000011302	12	112960085	113000704	-	2580	1	Brf1|2510002F24Rik|GTF3B|TAF3C|TAFIII90|TFIIIB90|mTFIIIB90|-|12|12 F1|protein-coding	3.02	3.611	3.758	2.856	2.973	3.522	2.973	2.574	3.16087	0.000204	0.011649	21.9406	9.41725	3.20158	0.451679	0.14108
ENSMUST00000033877	8	27123364	27128680	-	1892	1	Brf2|2700059M06Rik|5730512K07Rik|AU018504|AU022602|BRFU|TFIIIB50|-|8|8 A2|protein-coding	1.232	0.985	0.968	0.8	1.118	1.046	0.781	0.925	0.981875	0.11358	0.277131	24.0819	23.776	0.982048	0.152872	0.152872
ENSMUST00000110695	5	144244437	144264395	+	664	1	Bri3|I3|-|5|5 G2|protein-coding	7.782	10.939	14.205	7.293	6.177	9.43	10.455	4.396	8.83463	0.00496116	0.040997	23.0563	9.78887	8.98218	3.63727	0.404943
ENSMUST00000198811	5	125441750	125454726	+	738	1	Bri3bp|2410150I18Rik|AI841257|AW742481|-|5|5 G1.1|protein-coding	4.576	4.454	4.022	3.561	2.729	3.506	3.099	3.222	3.64613	0.985873	1	27.3333	23.6684	3.64689	0.0211124	0.00578915
ENSMUST00000054946	17	24473884	24475469	+	988	1	Bricd5|9930021D14Rik|-|17|17 A3.3|protein-coding	1.082	1.022	1.183	1.502	1.564	1.35	0.973	1.288	1.2455	0.103486	0.259921	27.3333	17.7987	1.27428	0.239417	0.187885
ENSMUST00000128960	11	86201370	86211192	+	4420	1	Brip1os|4632419I22Rik|-|11|11 C|ncRNA	2.626	3.228	2.758	2.599	3.052	3.109	2.794	2.267	2.80412	0.0330299	0.122837	23.1021	5.37761	2.81477	0.371116	0.131846
ENSMUST00000022855	15	10474779	10485947	-	2645	1	Brix1|1110064N10Rik|Bxdc2|C76935|-|15|15 A1|protein-coding	4.788	3.614	4.728	4.268	5.024	4.815	5.125	4.871	4.65413	0.999226	1	24.9887	17.2812	4.65922	0.115393	0.0247665
ENSMUST00000035725	6	113604772	113616951	+	1090	1	Brk1|6720456B07Rik|AW011779|-|6|6 E3|protein-coding	15.854	17.024	15.617	14.954	16.713	15.055	13.857	14.937	15.5014	0.512862	0.773844	23.0569	2.48455	15.4997	0.847257	0.0546627
ENSMUST00000116567	19	5041404	5049917	+	1319	1	Brms1|AV003220|AW554636|-|19|19 A|protein-coding	4.071	4.578	4.565	3.856	3.472	4.031	4.641	4.348	4.19525	8.21611e-05	0.00782177	28.5315	2.20722	4.10486	0.584009	0.142273
ENSMUST00000059250	12	55836324	55869736	+	2590	1	Brms1l|0710008O11Rik|AI159718|BRMS1|D12Ertd407e|-|12 C1|12 24.18 cM|protein-coding	1.256	1.069	1.166	1.114	1.094	1.105	1.168	1.035	1.12587	0.604642	0.860621	21.9504	0.338303	1.12688	0.0116702	0.0103563
ENSMUST00000163528	1	183276354	183297256	-	3386	1	Brox|0610010K06Rik|-|1|1 H5|protein-coding	3.996	4.173	4.185	4.143	3.918	4.62	3.949	3.141	4.01562	0.340718	0.593149	22.4098	8.04956	4.03944	0.353807	0.0875881
ENSMUST00000203577	6	113307429	113324724	+	4443	1	Brpf1|4833438B11Rik|4930540D11Rik|Brpf2|-|6|6 E3|protein-coding	1.946	1.419	2.118	1.484	1.89	1.91	1.724	1.541	1.754	0.997292	1	25.9938	17.2412	1.75234	0.0190393	0.0108651
ENSMUST00000004985	17	28801090	28839949	+	7144	1	Brpf3|AI413466|AW493400|mKIAA1286|-|17|17 A3.3|protein-coding	2.498	2.88	3.373	2.328	2.241	3.054	2.853	2.616	2.73037	0.0420801	0.142115	23.7946	8.64069	2.73441	0.451233	0.16502
ENSMUST00000113827	16	96066668	96082526	-	2373	1	Brwd1|5330419I02Rik|D530019K20Rik|G1-403-16|Wdr9|repro5|-|16|16 C4|protein-coding	1.196	1.189	1.424	0.94	0.88	0.999	1.077	0.731	1.0545	0.185566	0.390113	25.582	6.2656	1.04247	0.185453	0.177897
ENSMUST00000086058	19	8840519	8848666	+	1367	1	Bscl2|2900097C17Rik|AI046355|Gng3lg|-|19 A|19 5.76 cM|protein-coding	9.224	9.163	8.055	7.48	7.864	7.462	5.859	6.988	7.76187	0.145119	0.328204	24.2498	0.471757	7.762	0.448385	0.0577667
ENSMUST00000048162	4	129461581	129488498	+	2802	1	Bsdc1|1110063F24Rik|AW011758|-|4|4 D2.2|protein-coding	9.643	9.757	9.663	7.801	8.608	10.477	10.308	9.214	9.43388	0.0594224	0.177556	27.3333	1.17487	9.27873	1.15956	0.12497
ENSMUST00000179781	10	79704491	79711969	+	1248	1	Bsg|AI115436|AI325119|CD147|EMMPRIN|HT-7|-|10 C1|10 39.72 cM|protein-coding	91.352	93.242	80.403	75.255	83.741	75.212	77.173	78.14	81.8147	0.562634	0.821628	24.3313	1.07221	81.8068	3.09681	0.0378552
ENSMUST00000051672	8	71534255	71537456	-	783	1	Bst2|2310015I10Rik|Bst-2|C87040|CD317|DAMP-1|GREG|-|8|8 B3.3|protein-coding	48.022	57.666	48.333	54.873	58.51	44.982	32.08	35.004	47.4337	0.922104	1	22.8883	2.43886	47.3986	4.94757	0.104382
ENSMUST00000099494	19	36926079	37012752	+	7129	1	Btaf1|AI414500|AI447930|E430027O22Rik|TAF170|-|19|19 C2|protein-coding	1.958	1.746	1.853	1.475	1.512	1.586	1.704	1.186	1.6275	0.677886	0.921137	27.9069	26.1154	1.6103	0.14132	0.0877602
ENSMUST00000026093	7	81792074	81829431	-	2986	1	Btbd1|1190005H08Rik|-|7|7 D3|protein-coding	6.941	6.264	6.712	6.878	6.615	6.788	7.434	6.846	6.80975	0.737143	0.968693	24.6667	14.1652	6.8114	0.110988	0.0162944
ENSMUST00000119278	7	113315643	113369392	-	2377	1	Btbd10|1110056N09Rik|Gmrp1|-|7|7 F1|protein-coding	0.493	0.566	0.551	0.587	0.623	0.624	0.446	0.503	0.549125	0.799864	1	23.7322	8.37369	0.549007	0.00987049	0.00987049
ENSMUST00000003434	10	80642617	80657071	-	3009	1	Btbd2|2610037C03Rik|4930512K17Rik|-|10|10 C1|protein-coding	2.484	2.867	2.323	2.277	2.307	2.662	1.984	2.101	2.37563	0.0895309	0.235972	22.754	4.68274	2.38213	0.282041	0.118399
ENSMUST00000091556	2	138256565	138287422	+	4648	1	Btbd3|mKIAA0952|-|2|2 F3|protein-coding	0.622	0.676	0.689	0.591	0.603	0.726	0.56	0.505	0.6215	0.0227445	0.0970799	22.2501	8.39239	0.626772	0.0708922	0.0708922
ENSMUST00000165079	12	112976482	112978930	+	1966	1	Btbd6|-|-|12|12 F1|protein-coding	1.46	2.47	2.206	1.99	1.983	2.022	2.034	1.934	2.01238	0.271247	0.508059	23.9053	9.00228	2.01329	0.236124	0.117282
ENSMUST00000223554	12	102780797	102878406	-	8134	1	Btbd7|5730507E09Rik|8030448M07|E130118E17Rik|FUP1|mKIAA1525|-|12|12 E|protein-coding	1.405	1.58	1.504	1.117	1.093	1.261	1.117	0.955	1.254	0.179139	0.380234	26.3093	4.28113	1.23782	0.164799	0.133136
ENSMUST00000079924	17	30215524	30576287	-	6634	1	Btbd9|1700023F20Rik|4930402L05|AI464421|-|17|17 A3.3|protein-coding	1.05	1.027	1.125	1.167	0.967	1.019	0.851	0.98	1.02325	0.961364	1	27.3333	7.44196	1.0216	0.0385339	0.0377191
ENSMUST00000090147	14	31641057	31668579	+	2317	1	Btd|-|-|14|14 B|protein-coding	14.416	14.308	11.967	11.655	14.256	13.253	10.269	14.613	13.0921	0.049515	0.158077	23.732	6.3873	13.0852	0.580043	0.0443283
ENSMUST00000152704	13	98309897	98317006	-	877	1	Btf3|1700054E11Rik|-|13|13 D1|protein-coding	53.503	55.489	56.08	49.757	50.97	49.637	53.392	44.629	51.6821	0.403424	0.664034	26.1733	4.63041	51.4187	2.85398	0.0555047
ENSMUST00000102740	4	108816791	108833554	-	611	1	Btf3l4|4632412E09Rik|5730434I03Rik|AI316863|AU022207|AW552446|-|4|4 C7|protein-coding	8.899	9.954	10.51	8.192	8.564	8.89	10.556	7.836	9.17512	0.109126	0.269662	24.6886	7.07542	9.13824	1.21846	0.133336
ENSMUST00000038377	10	96617006	96622809	+	4998	1	Btg1|AI426953|AW546738|-|10|10 C3|protein-coding	4.494	4.79	2.399	3.707	3.59	3.391	2.313	2.347	3.37888	0.465158	0.726886	25.9926	23.6424	3.37713	0.605358	0.179252
ENSMUST00000020692	1	134075170	134079120	-	2740	1	Btg2|AA959598|APRO1|Pc3|TIS21|-|1 E4|1 58.1 cM|protein-coding	1.976	1.288	0.98	1.509	1.383	1.093	1.147	1.315	1.33637	0.0109865	0.0635605	22.6667	21.8187	1.31959	0.299817	0.227205
ENSMUST00000023570	16	78359860	78376810	-	1405	1	Btg3|ANA|tob5|-|16|16 C3.1|protein-coding	0.657	0.491	0.817	0.457	0.511	0.616	0.76	0.543	0.6065	0.645035	0.89448	24.4352	13.0509	0.60663	0.0424901	0.0424901
ENSMUST00000046522	11	49165585	49187159	-	5254	1	Btnl9|B430208I01|Btn3|D330012D11Rik|-|11|11 B1.2|protein-coding	0.701	0.504	0.389	0.656	0.492	0.536	0.489	0.724	0.561375	0.216864	0.435211	22.5356	22.2529	0.554869	0.110784	0.110784
ENSMUST00000111936	19	45363833	45529289	+	2037	1	Btrc|Beta-Trcp1|E3RS-IkappaB|E3RSIkappaB|FWD1|Fbw1a|HOS|SCF b-TRCP|Slimb|b-TrCP|beta-TrCP|-|19|19 C3|protein-coding	2.647	3.261	2.713	2.388	2.731	3.165	2.614	2.187	2.71325	0.000585101	0.0162479	23.4427	5.02731	2.7217	0.448358	0.164734
ENSMUST00000084502	7	131560222	131571892	+	2203	1	Bub3|AU019800|AU021329|AU043350|AW146323|C78067|-|7 F3|7 74.36 cM|protein-coding	4.906	4.871	4.716	5.124	5.118	4.614	4.796	5.351	4.937	0.0109614	0.0635197	22.6944	19.2554	4.92195	0.26241	0.0533143
ENSMUST00000074957	9	46283008	46299110	+	2520	1	Bud13|AV305342|D030060M11Rik|-|9|9 A5.2|protein-coding	1.068	0.982	2.293	1.046	1.025	1.682	1.931	1.149	1.397	0.0531384	0.165473	19.9635	14.0262	1.47699	0.569035	0.385267
ENSMUST00000071677	5	135052959	135064959	-	1586	1	Bud23|1110003N24Rik|Wbscr22|-|5|5 G2|protein-coding	6.431	7.049	5.622	6.33	6.621	5.407	4.887	6.284	6.07888	0.0511448	0.161041	21.5768	2.61851	6.02745	0.703292	0.116681
ENSMUST00000162594	5	145140362	145148078	+	856	1	Bud31|C77604|EDG-2|EDG2|G10|-|5|5 G2|protein-coding	20.267	18.987	21.853	23.975	22.162	25.876	22.96	22.43	22.3138	0.999121	1	24.6667	9.0213	22.3165	0.125045	0.00560327
ENSMUST00000183087	18	61639653	61647472	+	583	1	Bvht|Braveheart|Gm20748|-|18|18 E1|ncRNA	0.753	0.769	0.722	0.62	0.426	0.545	0.603	0.764	0.65025	0.949664	1	27.3333	24.2854	0.653329	0.05665	0.05665
ENSMUST00000024783	17	47599331	47611492	-	3841	1	Bysl|Bys|Enp1|-|17 C|17 23.63 cM|protein-coding	2.09	1.655	2.502	2.11	1.951	1.874	1.777	2.1	2.00738	0.537598	0.79758	26	12.8644	2.01893	0.24382	0.120767
ENSMUST00000186949	1	58393470	58405131	+	1469	1	Bzw1|1200015E15Rik|mKIAA0005|-|1|1 C1.3|protein-coding	20.538	21.1	23.333	23.479	20.523	22.094	21.216	17.829	21.264	0.354579	0.608277	23.6457	16.1347	21.2655	0.136702	0.00642838
ENSMUST00000020856	12	36091835	36156825	-	1848	1	Bzw2|1110001I24Rik|Bdm2|HSPC028|-|12|12 A3|protein-coding	2.388	2.026	2.108	1.917	2.234	1.998	2.164	2.565	2.175	0.786303	0.99994	22.9887	20.0816	2.16771	0.156193	0.0720543
ENSMUST00000036247	15	76721465	76723840	-	1749	1	C030006K11Rik|1110033I13Rik|-|15|15 D3|protein-coding	3.894	4.661	4.135	4.322	4.206	4.479	2.957	3.806	4.0575	0.905806	1	22.9059	3.12895	4.05854	0.352376	0.0868233
ENSMUST00000048308	1	184871926	184883218	-	3032	1	C130074G19Rik|-|-|1|1 H5|protein-coding	30.064	35.52	24.436	26.927	29.088	34.048	26.513	25.566	29.0203	0.153673	0.342491	23.9053	3.37256	29.0312	4.56447	0.157226
ENSMUST00000156784	11	17257688	17266624	+	675	1	C1d|1110036E10Rik|AI875855|SUN-CoR|-|11|11 A3.1|protein-coding	13.226	14.02	15.096	13.584	14.591	15.688	12.439	8.295	13.3674	0.457644	0.719535	22.5737	7.66711	13.4719	1.74825	0.12977
ENSMUST00000040159	6	7844842	7875687	+	6085	1	C1galt1|2210410E06Rik|AV284120|T-synthase|-|6|6 A1|protein-coding	4.895	5.031	5.479	5.188	4.386	5.287	4.768	3.708	4.84275	0.0711189	0.200347	23.4328	17.0127	4.84871	0.292774	0.0603818
ENSMUST00000058265	X	38630785	38635087	-	1446	1	C1galt1c1|1500002I11Rik|AB030184|C1GalT2|C81205|Cosmc|-|X|X A3.3|protein-coding	7.731	7.058	9.566	8.776	7.987	8.667	10.153	8.256	8.52425	0.005381	0.0425591	21.9621	15.5726	8.52357	1.04173	0.122217
ENSMUST00000046285	4	136895917	136898803	-	1035	1	C1qa|AI255395|C1q|-|4 D3|4 69.05 cM|protein-coding	8.462	11.494	12.175	11.07	11.417	11.187	9.245	14.754	11.2255	0.400784	0.660719	24.6171	8.88543	11.2231	0.111918	0.00997209
ENSMUST00000046384	4	136880129	136886187	-	1083	1	C1qb|-|-|4 D3|4 69.05 cM|protein-coding	8.316	12.57	12.432	9.795	12.176	10.552	9.16	13.924	11.1156	0.276377	0.513725	21.9938	14.3446	11.0898	0.881718	0.0795069
ENSMUST00000078528	11	70977836	70983026	-	1164	1	C1qbp|AA407365|AA986492|D11Wsu182e|HABP1|P32|gC1qBP|-|11 B4|11 43.21 cM|protein-coding	30.591	27.074	28.37	28.673	26.189	22.057	28.178	27.735	27.3584	0.221183	0.44103	19.978	19.4181	27.2086	2.40262	0.0883039
ENSMUST00000046332	4	136889804	136893065	-	1198	1	C1qc|AI385742|C1qg|Ciqc|-|4 D3|4 69.05 cM|protein-coding	7.931	10.441	10.624	9.12	10.915	10.328	8.193	11.094	9.83075	0.12063	0.289754	21.9504	9.57465	9.86085	0.332669	0.0337363
ENSMUST00000017590	11	118428499	118449963	+	2525	1	C1qtnf1|1600017K21Rik|CTRP1|Zsig37|-|11|11 E2|protein-coding	1.052	1.329	1.338	1.207	1.23	1.207	1.011	1.348	1.21525	0.754967	0.979128	21.9938	14.0326	1.21404	0.0330348	0.0272107
ENSMUST00000068593	6	124512405	124523443	+	2960	1	C1ra|AI132558|C1r|mC1rA|-|6|6 F2|protein-coding	43.407	44.839	46.816	48.848	49.843	52.749	47.949	46.429	47.61	0.967868	1	24.256	9.96006	47.614	0.527364	0.0110758
ENSMUST00000184647	6	124570294	124581171	+	2408	1	C1rb|Gm8551|mC1rB|-|6 F2|6|protein-coding	0.837	0.702	0.879	0.331	0.306	0.268	0.706	0.819	0.606	0.844834	1	27.3333	1.89808	0.584286	0.159429	0.159429
ENSMUST00000049124	6	124493113	124510643	+	2999	1	C1rl|C1r-LP|C1rl1|C1rlp|-|6|6 F2|protein-coding	23.642	27.621	21.296	23.762	27.354	26.148	20.364	21.835	24.0028	0.0921613	0.23986	22.8756	2.22083	23.9675	3.3443	0.139535
ENSMUST00000162443	6	124530348	124542359	-	2883	1	C1s1|AA959438|AI255193|AI327365|C1s|C1sa|-|6|6 F2|protein-coding	108.329	103.734	110.469	116.961	110.585	114.185	119.517	102.906	110.836	0.849469	1	24.6667	11.7565	110.831	1.34462	0.0121321
ENSMUST00000218020	6	124624625	124636085	-	2641	1	C1s2|C1sb|EG317677|Gm5077|-|6|6 F2|protein-coding	1.078	1.052	1.427	0.397	0.366	0.291	1.092	1.355	0.88225	0.343439	0.596016	27.3333	4.28028	0.828274	0.457642	0.457642
ENSMUST00000025230	17	34862605	34882100	-	2606	1	C2|-|-|17 B1|17 18.41 cM|protein-coding	24.503	26.168	28.858	28.512	27.562	24.123	23.966	21.105	25.5996	0.991839	1	26.4875	11.5759	25.6485	1.17969	0.0459944
ENSMUST00000170757	16	97855209	97922633	-	6529	1	C2cd2|5730563M15|5830404H04Rik|AI314146|AI449533|BF168443|ORF25|mKIAA4045|-|16|16 C4|protein-coding	13.308	12.65	11.951	11.93	13.314	13.063	11.914	11.855	12.4981	0.0195182	0.0887985	26.5602	22.6586	12.5068	0.799091	0.0638925
ENSMUST00000065080	9	44309237	44320285	-	4310	1	C2cd2l|1300006O23Rik|Tmem24|-|9|9 A5.2|protein-coding	3.223	3.519	4.851	4.464	3.377	4.309	4.669	4.038	4.05625	0.00266103	0.0301366	22.4718	13.285	4.07982	0.771094	0.189002
ENSMUST00000051777	7	100372233	100470150	+	7738	1	C2cd3|AU020772|-|7|7 E2|protein-coding	0.789	0.724	0.905	0.789	0.752	0.776	0.727	0.814	0.7845	0.917778	1	27.3333	8.69067	0.784297	0.0454163	0.0454163
ENSMUST00000205119	6	143010925	143100090	-	4100	1	C2cd5|5730419I09Rik|C030008B15Rik|CDP138|-|6|6 G3|protein-coding	0.656	0.781	0.534	0.623	0.572	0.7	0.586	0.656	0.6385	0.871361	1	24.1558	17.7595	0.638292	0.0301013	0.0301013
ENSMUST00000024988	17	57203970	57228136	-	5055	1	C3|AI255234|ASP|HSE-MSF|Plp|-|17 D|17 29.72 cM|protein-coding	706.445	662.765	613.478	710.206	866.896	737.857	607.275	836.69	717.701	0.0948382	0.244657	25.0556	0.388408	717.322	25.9735	0.036209
ENSMUST00000115248	X	36848543	36864246	-	3327	1	C330007P06Rik|-|-|X|X A3.3|protein-coding	5.333	5.476	6.306	4.948	5.041	5.577	6.803	4.855	5.54237	0.167383	0.363204	23.3837	9.43826	5.56222	0.756804	0.136061
ENSMUST00000181034	15	100614137	100615110	-	878	1	C330013E15Rik|-|-|15|15 F1|ncRNA	0.757	0.452	0.456	0.925	0.806	0.674	0.28	0.426	0.597	0.0540346	0.167446	27.3333	17.7805	0.629664	0.271149	0.271149
ENSMUST00000139243	18	56957614	56975354	-	715	1	C330018D20Rik|AU018666|-|18|18 D3|protein-coding	3.133	2.498	2.017	2.426	2.704	2.545	2.001	2.837	2.52013	0.0319442	0.120254	23.0779	22.7206	2.50552	0.473853	0.189123
ENSMUST00000136592	8	3567998	3584776	+	1610	1	C330021F23Rik|2610027C06Rik|Rps23r1|Rps23rg1|-|8|8 A1.1|protein-coding	1.203	1.586	0.811	0.697	1.137	0.938	0.641	1.032	1.00562	0.20144	0.414253	22.7635	2.38439	1.00182	0.313445	0.312875
ENSMUST00000190581	7	140837221	140845689	-	1070	1	C330022C24Rik|-|-|7|7 F4|ncRNA	13.215	14.617	14.748	13.557	16.174	13.941	17.426	24.418	16.012	0.7493	0.976046	22.7199	14.6939	16.0116	0.272456	0.0170162
ENSMUST00000069507	17	34728380	34743882	-	5298	1	C4b|C4|Ss|-|17 B1|17 18.29 cM|protein-coding	115.03	119.839	97.993	104.926	142.667	117.822	80.998	87.557	108.354	0.085023	0.227595	23.8198	23.7435	108.289	21.6719	0.20013
ENSMUST00000027657	1	130634773	130661632	-	3026	1	C4bp|AI195242|C4bpa|-|1 E4|1 56.89 cM|protein-coding	90.49	82.356	91.862	77.522	88.152	73.967	70.957	59.915	79.4026	0.999407	1	24.46	1.70089	79.3937	1.12324	0.0141477
ENSMUST00000142815	4	116589733	116597630	-	2431	1	C530005A16Rik|D930044c15rik|-|4|4 D1|ncRNA	0.945	1.26	1.009	0.969	0.851	1.09	0.912	0.73	0.97075	0.16332	0.357356	23.5864	6.19448	0.973344	0.145661	0.145661
ENSMUST00000162585	15	4727175	4804045	+	2845	1	C6|AW111623|-|15 A1|15 1.97 cM|protein-coding	67.851	49.72	73.578	66.509	71.365	49.346	61.387	58.25	62.2508	0.751674	0.977075	26.0463	14.5456	62.8738	8.3326	0.132529
ENSMUST00000218381	10	71168737	71182040	-	2285	1	C730027H18Rik|-|-|10|10 B5.3|ncRNA	3.887	4.202	2.598	3.114	2.998	2.891	2.674	3.025	3.17363	0.543826	0.803831	24.1168	1.86038	3.17328	0.235843	0.0743216
ENSMUST00000097873	4	129219578	129239174	-	5020	1	C77080|mKIAA1522|-|4|4 D2.2|protein-coding	5.539	9.634	10.131	5.832	5.578	7.664	6.271	5.52	7.02113	0.0663819	0.19181	22.1764	10.2794	7.17751	1.92539	0.268254
ENSMUST00000113700	6	86438692	86470388	+	2504	1	C87436|-|-|6|6 D1|protein-coding	2.684	2.525	2.867	2.25	2.288	2.405	2.712	2.144	2.48438	0.550632	0.809739	26.4808	2.76227	2.46171	0.214973	0.0873269
ENSMUST00000106808	4	104815679	104876395	-	3520	1	C8a|-|-|4|4 C6|protein-coding	136.657	130.382	160.967	156.408	169.117	143.007	166.303	140.984	150.478	0.992011	1	25.1973	13.6054	150.626	5.46625	0.0362902
ENSMUST00000065072	4	104766395	104804171	+	1565	1	C8b|4930439B20Rik|AI595927|-|4 C6|4 48.61 cM|protein-coding	121.598	105.55	127.097	119.977	141.379	118.763	146.88	143.266	128.064	0.915544	1	24.6333	22.1809	128.073	0.574287	0.00448405
ENSMUST00000015227	2	25498651	25501719	-	809	1	C8g|-|-|2 A3|2 17.31 cM|protein-coding	124.671	132.878	117.475	113.547	116.608	98.284	83.537	80.912	108.489	0.891123	1	23.2118	2.48262	108.494	4.99312	0.0460221
ENSMUST00000022749	15	6445327	6498751	+	2027	1	C9|-|-|15|15 A1|protein-coding	186.734	162.951	192.144	184.028	227.298	180.945	238.526	168.505	192.641	0.999969	1	24.6667	9.79928	192.659	0.99863	0.00518342
ENSMUST00000180974	9	78175914	78178879	+	1437	1	C920006O11Rik|-|-|9|9 E1|ncRNA	1.293	1.261	1.297	1.187	1.267	1.063	1.02	1.196	1.198	0.905239	1	23.1264	0.119509	1.19709	0.0368307	0.0307668
ENSMUST00000030313	4	94500081	94556796	-	2096	1	Caap1|5830433M19Rik|AI536248|CAAP|-|4|4 C5|protein-coding	1.348	1.078	1.451	1.078	1.114	1.209	1.097	0.968	1.16787	0.972305	1	20.6667	3.26891	1.18042	0.105801	0.0896301
ENSMUST00000113360	1	85793441	85851576	+	3788	1	Cab39|AA408805|AA960512|C78372|MO25|MO25alpha|-|1|1 C5|protein-coding	9.689	9.914	11.413	9.799	9.392	10.951	11.046	8.837	10.1301	0.000373995	0.0139607	21.581	12.6983	10.2287	1.13312	0.110778
ENSMUST00000022553	14	59440981	59548903	+	3016	1	Cab39l|1500031K13Rik|2810425O13Rik|4930520C08Rik|AA589432|MO2L|-|14|14 C3|protein-coding	11.34	11.51	12.021	11.274	11.604	11.88	12.442	9.984	11.5069	0.381741	0.640254	22.0504	10.8855	11.5632	0.669831	0.0579277
ENSMUST00000020103	10	68430953	68541896	-	1247	1	Cabcoco1|1700040L02Rik|-|10|10 B5.2|protein-coding	0.361	0.892	0.819	0.373	0.619	0.914	0.799	0.415	0.649	0.000253881	0.0125025	23.1062	7.60938	0.661147	0.299978	0.299978
ENSMUST00000001712	10	75646112	75764316	-	7344	1	Cabin1|A330070M20Rik|Cain|Ppp3in|-|10 C1|10 38.56 cM|protein-coding	1.145	1.713	1.471	1.147	1.22	1.423	1.25	1.146	1.31438	0.0311466	0.118102	22.8472	7.6719	1.3254	0.216988	0.163715
ENSMUST00000108891	2	180258540	180273496	-	2956	1	Cables2|ik3-2|-|2|2 H4|protein-coding	4.521	4.888	5.239	4.825	4.402	4.61	4.594	4.528	4.70087	0.256566	0.488882	23.9165	9.91662	4.70172	0.295869	0.0629278
ENSMUST00000121018	18	12741349	12755140	+	1294	1	Cabyr|1700016C01Rik|4933421A18Rik|CBP86|FSP-2|-|18|18 A1|protein-coding	2.201	0.94	5.133	1.537	1.379	1.802	5.537	1.235	2.4705	0.236959	0.462876	22.3416	14.0608	2.51403	2.06	0.819404
ENSMUST00000114006	2	27009926	27021089	+	1637	1	Cacfd1|5930434B04Rik|mFwe|-|2|2 A3|protein-coding	3.191	3.573	3.768	4.55	4.101	3.728	3.259	3.459	3.70363	0.904541	1	27.3333	14.5251	3.76063	0.433248	0.115206
ENSMUST00000112250	14	30039941	30491156	-	8595	1	Cacna1d|8430418G19Rik|C79217|Cach3|Cacn4|Cacnl1a2|Cav1.3|Cchl1a|Cchl1a2|D-LTCC|-|14 18.43 cM|14 B|protein-coding	1.635	1.56	1.901	1.674	1.638	1.434	1.446	1.428	1.5895	0.931231	1	27.3333	9.89592	1.59326	0.114182	0.0716655
ENSMUST00000050867	10	81321103	81326242	+	2698	1	Cactin|2510012J08Rik|-|10|10 C1|protein-coding	2.078	1.839	1.888	1.907	2.025	1.863	1.708	2.208	1.9395	0.211876	0.428046	23.0469	21.9855	1.9334	0.162888	0.0842495
ENSMUST00000081790	19	60524696	60581023	-	5773	1	Cacul1|2700078E11Rik|2810417M16Rik|9830127L17Rik|AI450346|D130033C15Rik|-|19|19 D3|protein-coding	5.911	5.52	6.444	5.51	5.092	5.891	5.417	4.821	5.57575	0.0593032	0.177322	23.3423	17.3639	5.58134	0.224819	0.0402805
ENSMUST00000014370	1	160202367	160212875	-	2087	1	Cacybp|SIP|-|1|1 H2.1|protein-coding	7.989	6.324	8.494	12.285	8.381	7.689	9.788	12.146	9.137	0.000702935	0.01735	23.9926	16.0538	9.13643	2.34483	0.256646
ENSMUST00000013773	5	31054780	31078479	+	7050	1	Cad|2410008J01Rik|AU018859|Cpad|-|5|5 B1|protein-coding	0.795	0.751	1.019	1.473	0.929	0.655	0.732	1.322	0.9595	0.00373864	0.0347591	27.9362	12.1454	1.00724	0.389021	0.386226
ENSMUST00000034581	9	47530373	47850390	+	1237	1	Cadm1|2900073G06Rik|3100001I08Rik|AI987920|Bl2|Igsf4|Igsf4a|Necl2|RA175|RA175A|RA175B|RA175C|RA175N|ST17|SgIGSF|SynCam|Tslc1|-|9|9 A5.3|protein-coding	4.396	4.582	4.672	4.715	4.416	5.069	4.949	6.423	4.90275	0.98405	1	24.9855	14.6316	4.9085	0.194784	0.0396831
ENSMUST00000005470	1	173335987	173367685	-	2499	1	Cadm3|BIgR|Igsf4b|Necl-1|Necl1|SynCAM3|Tsll1|-|1|1 H3|protein-coding	0.545	0.528	0.535	0.366	0.508	0.573	0.408	0.608	0.508875	0.830751	1	20.1144	2.15327	0.51191	0.0212808	0.0212808
ENSMUST00000068023	7	24482023	24504539	+	2144	1	Cadm4|Igdf4c|Igsf4c|Tsll2|-|7|7 A3|protein-coding	1.418	1.577	1.871	1.632	1.647	1.541	1.236	1.692	1.57675	0.943935	1	23.3333	17.7277	1.57583	0.0343037	0.0217686
ENSMUST00000115361	6	23262839	23839224	-	4516	1	Cadps2|A230044C21Rik|Caps-2|Caps2|Cpd2|-|6|6 A3.1|protein-coding	1.655	1.92	1.9	2.09	1.842	1.742	1.709	1.637	1.81188	0.993311	1	27.3333	9.71867	1.81448	0.0944818	0.0520711
ENSMUST00000023818	15	102706777	102722178	-	2795	1	Calcoco1|1810009B06Rik|Cocoa|Gcap11|mKIAA1536|-|15 F3|15|protein-coding	4.672	7.685	5.955	3.125	4.748	6.547	5.479	3.85	5.25762	0.000801167	0.0184391	24.5592	5.53019	5.21254	1.77977	0.341441
ENSMUST00000099944	2	84330659	84375358	-	3948	1	Calcrl|AV071593|CRLR|-|2|2 D|protein-coding	1.389	1.353	1.429	1.18	1.193	1.195	1.245	1.052	1.2545	0.486082	0.745602	26.5092	2.27514	1.24713	0.0705203	0.0565462
ENSMUST00000115021	6	34709442	34775473	+	4018	1	Cald1|4833423D12Rik|AI195384|AV071549|AW536160|C920027I18Rik|-|6 B1|6 15.07 cM|protein-coding	38.231	37.867	32.456	29.5	39.605	38.479	30.522	30.223	34.6104	0.0179228	0.0841108	23.9053	2.57361	34.6185	5.14693	0.148675
ENSMUST00000110082	12	100199435	100209814	+	4104	1	Calm1|AI256814|AI327027|AI461935|AL024000|CaM|Calm|Cam1|-|12|12 E|protein-coding	22.343	20.926	19.602	24.5	24.466	18.24	19.859	20	21.242	0.244376	0.472819	23.4787	12.6389	21.2379	0.637582	0.030021
ENSMUST00000040440	17	87433412	87446935	-	1194	1	Calm2|1500001E21Rik|AL024017|Cam2|CamC|-|17|17 E4|protein-coding	45.107	49.68	45.476	39.917	43.175	48.9	47.565	34.785	44.3256	0.00485689	0.0403366	24.2667	5.04169	44.2605	5.75528	0.130032
ENSMUST00000019514	7	16915379	16924114	-	2279	1	Calm3|CaMA|Cam3|Camc|R75142|-|7 A2|7 9.15 cM|protein-coding	7.024	8.138	6.735	7.256	7.299	7.363	6.571	8.25	7.3295	0.299672	0.54338	19.3872	7.41196	7.27946	0.647186	0.0889058
ENSMUST00000086029	5	130369455	130840174	+	1788	1	Caln1|9630012C17Rik|Cabp8|MNCb-0849|-|5|5 G1.3-G2|protein-coding	0.825	0.478	0.671	1.28	0.854	0.642	0.761	1.379	0.86125	0.000926264	0.0196324	24.1303	17.4718	0.863264	0.357781	0.357781
ENSMUST00000003912	8	84841850	84846934	-	2167	1	Calr|CRT|Calregulin|-|8 C2|8 41.21 cM|protein-coding	162.565	153.22	118.196	193.274	198.453	146.289	156.349	210.119	167.308	0.00963895	0.0588054	22.6333	21.7818	165.359	33.7189	0.203913
ENSMUST00000019876	8	72424176	72443870	-	1752	1	Calr3|1700031L01Rik|6330586I20Rik|Crt2|cspn|-|8|8 B3.3|protein-coding	0.893	0.62	0.523	0.796	0.887	0.943	0.544	0.779	0.748125	0.050756	0.160583	27.7071	19.4945	0.765482	0.202334	0.202334
ENSMUST00000090481	6	29348119	29376129	+	2657	1	Calu|9530075H20Rik|-|6|6 A3.3|protein-coding	15.385	17.471	15.63	17.21	17.374	17.261	16.374	16.886	16.6989	0.958726	1	24.6667	6.99634	16.7031	0.144638	0.00865935
ENSMUST00000032409	6	113334124	113343984	-	1473	1	Camk1|AI505105|CaMKIalpha|D6Ertd263e|-|6 E3|6 52.75 cM|protein-coding	2.621	3.461	2.887	2.361	2.872	2.932	2.938	2.635	2.83838	0.0613175	0.181367	26.1193	3.47528	2.806	0.351859	0.125395
ENSMUST00000044009	2	5293457	5714515	-	6941	1	Camk1d|A630059D12Rik|CKLiK|CaMKIdelta|E030025C11Rik|mCKLiK|-|2|2 A1|protein-coding	8.956	11.933	3.658	2.966	7.722	9.306	3.019	3.51	6.38375	0.00266163	0.0301366	23.3255	3.92127	6.4403	4.0055	0.621942
ENSMUST00000109812	11	5971568	6065563	-	1834	1	Camk2b|CaMKII|-|11 A1|11 3.89 cM|protein-coding	0.712	1.329	0.998	0.896	0.847	0.953	1.042	0.594	0.921375	0.211488	0.427673	23.9053	7.94314	0.922311	0.218295	0.218295
ENSMUST00000106401	3	126597414	126844327	+	3022	1	Camk2d|2810011D23Rik|8030469K03Rik|CaMK II|[d]-CaMKII|-|3|3 G1|protein-coding	0.924	0.965	0.756	0.586	0.904	0.903	0.733	0.663	0.80425	0.00995685	0.0598556	23.6992	3.79074	0.805482	0.156394	0.156394
ENSMUST00000100837	14	20734875	20794051	-	3527	1	Camk2g|Camkg|-|14|14 A3|protein-coding	1.708	2.267	1.716	1.26	1.494	1.78	1.672	1.405	1.66275	0.0161352	0.0792801	25.4107	3.8961	1.64215	0.335691	0.204422
ENSMUST00000050918	4	138454314	138460123	+	4441	1	Camk2n1|1810006K23Rik|AI848599|AI891706|-|4|4 D3|protein-coding	6.36	6.706	7.645	6.797	5.802	6.98	7.325	5.235	6.60625	0.00130583	0.0223941	21.6114	12.8561	6.68709	0.980304	0.146596
ENSMUST00000111668	5	122731170	122779382	-	4828	1	Camkk2|6330570N16Rik|AW061083|mKIAA0787|-|5|5 F|protein-coding	1.352	1.097	0.874	0.968	1.505	0.915	0.678	1.194	1.07288	0.00532708	0.0424618	23.0371	22.7041	1.062	0.33348	0.31401
ENSMUST00000021963	13	55623005	55632411	+	1375	1	Caml|AI385748|Camlg|-|13 B1|13 30.06 cM|protein-coding	5.625	5.032	5.091	5.127	4.829	5.736	5.996	5.698	5.39175	0.966947	1	21.4985	0.714911	5.39717	0.0510428	0.00945733
ENSMUST00000183461	2	25929726	25983282	-	5057	1	Camsap1|9530003A05Rik|C77823|PRO2405|-|2|2 A3|protein-coding	0.926	0.861	1.411	1.109	1.178	1.214	1.275	1.222	1.1495	0.592039	0.85023	24.3633	16.2994	1.1496	0.00730383	0.00635336
ENSMUST00000192001	1	136269160	136345698	-	6296	1	Camsap2|1600013L13Rik|4930541M15Rik|Camsap1l1|mKIAA1078|-|1|1 E4|protein-coding	1.361	1.263	1.43	1.282	1.259	1.603	1.538	1.097	1.35412	0.220318	0.439967	19.5258	14.4655	1.37979	0.175404	0.127124
ENSMUST00000207077	8	3587812	3608928	+	3797	1	Camsap3|2310057J16Rik|Kiaa1543|Nezha|-|8|8 A1.1|protein-coding	2.084	2.283	2.191	2.079	2.446	2.239	1.944	2.418	2.2105	0.349723	0.602206	20.6667	18.489	2.21918	0.165438	0.074549
ENSMUST00000214673	4	151792494	151861669	-	236	1	Camta1|1810059M14Rik|2310058O09Rik|AI316882|AW987475|mKIAA0833|-|4|4 E2|protein-coding	2.958	3.546	2.899	2.409	2.611	2.694	3.18	2.595	2.8615	0.0148066	0.0755092	28.4061	28.0844	2.78764	0.44533	0.159752
ENSMUST00000145823	11	70669463	70686389	-	4365	1	Camta2|Kiaa0909-hp|mKIAA0909|-|11 B3|11 43.21 cM|protein-coding	3.562	4.625	3.605	3.986	3.914	4.763	2.913	4.034	3.92525	0.421356	0.683434	21.651	5.87377	3.93949	0.629456	0.159781
ENSMUST00000020315	10	119199255	119240055	-	7737	1	Cand1|2310038O07Rik|6330512O03Rik|AI195005|AI846556|D10Ertd516e|Tp120a|mKIAA0829|-|10 D2|10 67.08 cM|protein-coding	3.965	3.952	4.108	3.572	3.665	3.858	3.14	3.1	3.67	0.413409	0.674166	22.7073	6.07183	3.67838	0.201362	0.0547421
ENSMUST00000164927	11	118407644	118415794	-	1372	1	Cant1|5830420C20Rik|Apy1h|D11Bwg0554e|Entpd8|SCAN-1|Shapy|-|11 E2|11 83.15 cM|protein-coding	4.029	4.414	4.358	3.643	3.814	4.635	3.65	3.513	4.007	0.00370702	0.0346348	22.2079	8.39638	4.0397	0.432866	0.107153
ENSMUST00000020637	11	50294467	50325673	-	3750	1	Canx|1110069N15Rik|AI988026|Cnx|D11Ertd153e|-|11 B1.3|11 30.46 cM|protein-coding	46.796	40.371	45.325	58.872	54.706	47.035	51.372	49.98	49.3071	0.441093	0.702398	27.3614	14.7464	50.1463	6.24895	0.124614
ENSMUST00000069533	4	122859047	122885911	-	2595	1	Cap1|-|-|4|4 D2.2|protein-coding	11.787	13.214	12.689	12.173	12.87	13.627	13.055	13.078	12.8116	0.0372123	0.131739	19.7197	12.6039	12.8838	0.498896	0.0387227
ENSMUST00000025891	19	5988546	6015247	-	3057	1	Capn1|Capa-1|Capa1|mu-calpin|-|19 A|19 4.34 cM|protein-coding	2.92	2.957	2.76	2.466	2.828	2.981	2.178	2.507	2.69963	0.0421778	0.142301	22.2389	4.5205	2.7026	0.302013	0.111749
ENSMUST00000027488	1	92934376	92947941	+	2879	1	Capn10|AW049679|Capn8|mKIAA1845|-|1|1 D|protein-coding	2.89	3.575	3.62	3.016	3.555	3.068	2.179	2.754	3.08213	0.932761	1	20.6667	14.9561	3.06852	0.162925	0.0530955
ENSMUST00000066880	7	28881422	28893563	+	2999	1	Capn12|CANP 12|-|7|7 B1|protein-coding	1.321	1.427	1.379	1.26	1.328	0.898	0.935	1.567	1.26438	0.831571	1	22.6667	16.2924	1.26174	0.0990253	0.0784832
ENSMUST00000212789	17	25958369	25985680	-	4515	1	Capn15|Solh|-|17|17 A3.3|protein-coding	2.274	1.945	1.728	2.229	2.363	1.762	1.387	2.519	2.02588	0.0133422	0.0716923	23.4131	21.5069	2.01513	0.454147	0.225369
ENSMUST00000068505	1	182467260	182517524	-	3184	1	Capn2|AI326419|CALP80|Capa-2|Capa2|m-calpain|m-calpin|-|1|1 H5|protein-coding	8.351	7.941	5.964	8.02	8.361	8.13	5.421	7.916	7.513	0.00801059	0.0534579	25.3609	23.119	7.52688	1.07359	0.142634
ENSMUST00000022451	14	31336638	31371984	+	3607	1	Capn7|AU022319|PalBH|-|14|14 B|protein-coding	5.518	5.398	6.079	5.536	5.716	6.305	6.21	5.607	5.79612	0.106518	0.265203	19.3423	14.8557	5.85081	0.377556	0.0645306
ENSMUST00000168514	1	182565007	182606526	+	2464	1	Capn8|nCL-2|nCL-2'|-|1|1 H5|protein-coding	0.722	0.91	1.051	1.306	1.291	0.573	0.933	0.771	0.944625	0.625054	0.877383	27.3333	12.658	0.970166	0.243401	0.243401
ENSMUST00000108196	7	30186990	30193106	-	1173	1	Capns1|Capa-4|Capa4|Capn4|Cdps|Css1|D7Ertd146e|-|7 B1|7 17.31 cM|protein-coding	31.873	31.006	32.756	32.141	29.476	29.989	32.201	33.584	31.6283	0.109049	0.269662	26.0819	9.63176	31.6024	1.55334	0.0491526
ENSMUST00000111147	2	103765018	103797104	-	4034	1	Caprin1|AL022980|Caprin-1|Gpiap|Gpiap1|Mmgpip137|P137|rng105|-|2|2 E2|protein-coding	35.791	27.732	18.084	32.602	37.378	26.719	20.924	33.611	29.1051	4.29485e-05	0.00648338	23.4131	22.092	28.9072	9.30304	0.321825
ENSMUST00000094028	3	104822779	104864505	-	3174	1	Capza1|CAPZ|CAZ1|Cappa1|capZ alpha-1|-|3 F2.2|3 45.88 cM|protein-coding	2.93	2.786	3.068	3.203	3.303	2.955	2.571	2.263	2.88488	0.929216	1	27.3333	16.8913	2.91711	0.246343	0.0844475
ENSMUST00000015877	6	17636983	17666972	+	2518	1	Capza2|1110053K06Rik|AW208808|Cappa2|-|6 A2|6 7.96 cM|protein-coding	15	14.537	16.288	14.219	14.597	14.191	15.215	11.046	14.3866	0.520262	0.7808	23.5494	16.9614	14.3973	0.650273	0.0451662
ENSMUST00000030518	4	139193996	139291440	+	1373	1	Capzb|1700120C01Rik|AI325129|CPB1|CPB2|CPbeat2|CPbeta1|CPbeta2|Cappb1|-|4 D3|4 70.59 cM|protein-coding	20.023	22.72	22.534	21.013	21.405	19.683	22.779	24.417	21.8217	0.638947	0.890127	27.3333	7.66135	21.7692	1.44947	0.0665835
ENSMUST00000094365	3	14766217	14778459	-	1167	1	Car1|AW555628|Ca1|Car-1|-|3 A1|3 3.18 cM|protein-coding	2.45	3.371	3.744	3.144	2.742	3.216	3.718	2.753	3.14225	0.000178722	0.0109134	23.4427	10.2714	3.15473	0.608509	0.192888
ENSMUST00000036181	3	95897768	95904691	-	1688	1	Car14|AW536446|CA-XIV|Ca14|-|3|3 F2.1|protein-coding	16.32	17.248	9.548	13.422	17.863	14.645	8.135	12.34	13.6901	0.00177441	0.0252837	22.9124	1.5279	13.608	4.45133	0.327112
ENSMUST00000029078	3	14886428	14900770	+	1775	1	Car2|AI131712|CAII|Ca2|Car-2|Ltw-5|Lvtw-5|-|3 A1|3 3.23 cM|protein-coding	1.592	1.798	1.684	1.668	1.647	1.518	1.539	1.573	1.62738	0.998989	1	20.6667	10.7973	1.62911	0.013816	0.00848071
ENSMUST00000029076	3	14863538	14872523	+	1666	1	Car3|BB219044|Ca3|Car-3|-|3 A1|3 3.22 cM|protein-coding	1333.26	1167.48	943.71	1080.71	1270.55	1098.19	1129.2	1241.08	1158.02	0.0275013	0.109632	22.3772	1.26908	1150.76	149.128	0.129591
ENSMUST00000057653	8	121916126	121944904	-	1236	1	Car5a|CAV|Ca5a|Car5|-|8 E1|8 70.81 cM|protein-coding	25.658	30.682	27.706	26.053	27.007	24.673	19.421	21.113	25.2891	0.956553	1	23.1973	5.05528	25.3221	1.35151	0.0533727
ENSMUST00000066674	4	8143362	8239041	-	3836	1	Car8|AW546993|Ca8|Cals|Cals1|Carp|wdl|-|4 A1|4 3.53 cM|protein-coding	11.308	14.447	12.001	11.655	10.433	12.605	11.146	8.565	11.52	0.158106	0.349274	23.7022	6.65236	11.5404	1.50726	0.130607
ENSMUST00000164826	15	78775138	78803042	-	4685	1	Card10|AI449026|Bimp1|Carma3|-|15|15 E1|protein-coding	1.163	1.525	1.532	1.174	1.097	1.616	1.126	1.1	1.29162	0.0272633	0.109053	19.7575	9.68814	1.3022	0.180922	0.138935
ENSMUST00000048946	13	49202951	49216026	-	793	1	Card19|1110007C09Rik|AI851695|Bincard|-|13|13 A5|protein-coding	1.973	2.654	3.159	3.286	2.192	2.372	3.638	3.54	2.85175	0.047087	0.153149	24.3622	11.6523	2.84899	0.723799	0.254055
ENSMUST00000118365	15	5095981	5108539	-	5988	1	Card6|D730008L15|-|15|15 A1|protein-coding	1.438	1.439	1.292	1.223	1.341	1.793	1.263	1.586	1.42188	0.814167	1	22.9219	3.69548	1.42392	0.187291	0.131532
ENSMUST00000008537	16	8658580	8672155	-	2851	1	Carhsp1|1200011K09Rik|Crhsp-24|D16Ertd465e|-|16 A1|16 4.26 cM|protein-coding	11.925	16.179	13.931	10.233	12.682	13.259	10.386	9.198	12.2241	0.00326913	0.0325289	22.3717	6.85598	12.352	2.31338	0.187288
ENSMUST00000115395	9	21546913	21589487	+	3123	1	Carm1|Prmt4|-|9|9 A3|protein-coding	4.719	4.594	4.439	4.586	4.205	3.999	4.187	5.448	4.52212	0.756596	0.980456	23.4957	20.5514	4.51602	0.271794	0.0601843
ENSMUST00000072889	13	24012659	24280795	-	4913	1	Carmil1|1110037D04Rik|AI425970|CARMIL|CARML1|D130057M20|Lrrc16|Lrrc16a|-|13|13 A3.1|protein-coding	3.345	3.468	2.927	3.211	4.423	2.472	4.752	3.798	3.5495	0.97408	1	20.6667	12.6446	3.49752	0.395035	0.112947
ENSMUST00000025632	19	18670780	18704788	+	2075	1	Carnmt1|2410127L17Rik|-|19 B|19|protein-coding	2.105	1.809	1.918	1.896	1.768	1.826	1.82	1.564	1.83825	0.653137	0.901738	24.6604	20.5285	1.83806	0.00726701	0.00395362
ENSMUST00000105909	7	143557707	143600056	-	2419	1	Cars|CA3|-|7 F5|7 88.25 cM|protein-coding	5.589	4.95	4.426	4.105	4.847	5.214	4.664	4.363	4.76975	0.0160975	0.0792052	27.3333	24.9566	4.73041	0.539602	0.114071
ENSMUST00000049461	8	11513977	11550783	-	1873	1	Cars2|2310051N18Rik|2410044A07Rik|D530030H10Rik|cysRS|-|8|8 A1.1|protein-coding	2.627	2.8	2.243	3.094	3.265	2.15	1.741	2.187	2.51337	0.528423	0.787121	23.0985	14.5581	2.51408	0.144532	0.0574891
ENSMUST00000169695	11	98809808	98833806	+	3714	1	Casc3|Btz|Mln51|-|11|11 D|protein-coding	3.753	3.342	3.489	3.101	3.731	3.683	3.476	3.658	3.52912	0.884313	1	27.3333	23.3262	3.52458	0.176719	0.050139
ENSMUST00000136023	2	121898807	121933662	+	903	1	Casc4|D130060C09Rik|VGFG2573|-|2|2 E5|protein-coding	0.835	0.696	1.259	0.702	0.804	0.743	1.156	0.969	0.8955	0.613735	0.867754	23.8198	12.223	0.895949	0.205685	0.205685
ENSMUST00000015333	6	4600839	4643355	+	3926	1	Casd1|Cas1|Cast1|SOAT|-|6 A1|6 1.81 cM|protein-coding	5.199	5.153	4.676	4.218	4.701	4.825	4.197	3.296	4.53313	0.0770603	0.212716	24.7842	2.04238	4.52327	0.478907	0.105876
ENSMUST00000033321	X	13521331	13846556	-	4008	1	Cask|DXPri1|DXRib1|LIN-2|Pals3|mLin-2|-|X A1.1|X 8.43 cM|protein-coding	2.132	2.105	2.366	2.476	1.842	2.016	2.768	2.189	2.23675	0.0200333	0.0902098	22.1521	14.1566	2.24686	0.378114	0.168286
ENSMUST00000041684	11	115799183	115813630	-	4890	1	Caskin2|1600028L06Rik|mKIAA1139|-|11|11 E2|protein-coding	1.563	1.173	1.705	1.454	1.647	1.208	1.134	1.357	1.40512	0.810804	1	25.3333	18.3582	1.41433	0.155882	0.110216
ENSMUST00000027015	9	5298517	5307265	+	1478	1	Casp1|ICE|Il1bc|-|9 A1|9 2.46 cM|protein-coding	0.739	0.683	0.477	0.744	0.771	0.735	0.579	0.603	0.666375	0.0196187	0.0891022	28.0734	18.3521	0.680491	0.123393	0.123393
ENSMUST00000151332	9	5345504	5358823	+	1046	1	Casp12|-|-|9 A1|9 2.46 cM|protein-coding	0.474	0.487	0.594	0.522	0.22	0.642	0.538	0.745	0.52775	0.818244	1	27.3333	6.3168	0.51944	0.111556	0.111556
ENSMUST00000031895	6	42264985	42282508	+	3508	1	Casp2|CASP-2|ICH-1|NEDD-2|Nedd2|-|6 B2.1|6 20.54 cM|protein-coding	0.966	0.762	0.648	0.787	0.954	0.778	0.632	0.696	0.777875	0.00444881	0.0384306	26.7422	20.4683	0.78736	0.149017	0.149017
ENSMUST00000093517	8	46617395	46638717	+	1507	1	Casp3|A830040C14Rik|AC-3|CASP-3|CC3|CPP-32|CPP32|Caspase-3|Lice|SCA-1|Yama|mldy|-|8 B1.1|8 26.39 cM|protein-coding	6.275	6.698	6.182	6.001	6.975	6.552	6.404	5.6	6.33588	0.253788	0.485252	23.9926	3.23242	6.33596	0.437769	0.0690928
ENSMUST00000029626	3	129901425	129914103	+	1443	1	Casp6|CASP-6|Mch2|-|3|3 G3|protein-coding	5.094	9.213	6.763	2.947	4.792	12.204	6.282	3.142	6.30463	0.00108297	0.0210303	23.3545	6.61834	6.41089	3.80163	0.592995
ENSMUST00000026062	19	56397129	56442344	+	2337	1	Casp7|AI314680|CMH-1|ICE-IAP3|Mch3|caspase-7|mCASP-7|-|19 D2|19 51.84 cM|protein-coding	4.278	6.102	5.176	4.287	5.123	4.406	4.205	3.301	4.60975	0.455084	0.716363	20.1326	10.1988	4.67548	0.658686	0.140881
ENSMUST00000190213	1	58802653	58846754	+	1609	1	Casp8|CASP-8|FLICE|MACH|Mch5|-|1 C1.3|1 29.19 cM|protein-coding	6.626	5.753	7.57	6.896	7.173	8.47	7.623	6.377	7.061	0.850805	1	20.6667	14.8479	7.1202	0.681034	0.0956481
ENSMUST00000030747	4	141793612	141815976	+	3880	1	Casp9|AI115399|APAF-3|AW493809|CASP-9|Caspase-9|ICE-LAP6|Mch6|-|4|4 E1|protein-coding	3.54	3.893	3.044	3.343	3.714	3.034	2.134	3.196	3.23725	0.0793568	0.217104	22.0092	3.06083	3.21851	0.532661	0.165499
ENSMUST00000223309	13	74694663	74734231	-	1496	1	Cast|-|-|13|13 C1|protein-coding	8.85	9.134	9.457	7.516	8.55	9.097	9.015	7.098	8.58963	0.0350364	0.127449	24.0026	5.72248	8.58953	0.877351	0.102142
ENSMUST00000028610	2	103453849	103485160	-	2588	1	Cat|2210418N07|Cas-1|Cas1|Cs-1|-|2 E2|2 54.43 cM|protein-coding	600.038	652.655	538.924	565.987	624.523	653.136	611.711	580.117	603.386	0.0971302	0.248086	24.2667	2.89759	603.033	49.9806	0.0828821
ENSMUST00000038073	2	121394355	121413792	-	2222	1	Catsper2|-|-|2|2 E5|protein-coding	0.765	0.648	0.445	0.787	0.77	0.58	0.676	0.533	0.6505	0.607132	0.862525	22.9855	15.8	0.650169	0.0174008	0.0174008
ENSMUST00000007799	6	17306335	17341324	+	2517	1	Cav1|Cav|Cav-1|-|6|6 A2|protein-coding	0.926	0.995	0.728	0.748	0.603	1.089	0.807	0.695	0.823875	0.291242	0.532574	28.1837	26.4487	0.799872	0.1737	0.1737
ENSMUST00000000058	6	17281185	17289115	+	2728	1	Cav2|AI447843|-|6|6 A2|protein-coding	0.842	0.866	0.915	0.766	0.725	0.735	0.898	0.732	0.809875	0.212845	0.429758	26.0997	5.27527	0.802553	0.0849142	0.0849142
ENSMUST00000060792	11	100956733	100970887	-	3488	1	Cavin1|2310075E07Rik|AW546441|Cav-p60|Cavin|Ptrf|-|11 D|11 63.95 cM|protein-coding	0.933	0.814	0.613	0.745	0.538	0.906	0.703	0.937	0.773625	0.999666	1	27.3333	26.8414	0.767285	0.0553729	0.0553729
ENSMUST00000051572	1	51289126	51302960	+	3052	1	Cavin2|Sdpr|-|1|1 C1.1|protein-coding	2.449	1.829	2.29	2.332	1.732	1.881	1.983	2.486	2.12275	0.462977	0.725505	21.4957	13.7912	2.12589	0.0457886	0.0215385
ENSMUST00000137526	2	154510536	154539356	+	5063	1	Cbfa2t2|A430091M07|C330013D05Rik|Cbfa2t2h|MTGR1|-|2|2 H1|protein-coding	1.145	1.346	1.233	1.08	0.906	1.094	0.906	0.864	1.07175	0.489342	0.74919	25.2726	6.23927	1.06591	0.106208	0.0996406
ENSMUST00000109394	8	105170945	105217981	+	2478	1	Cbfb|AI893578|PEA2|PEBP2b|Pebp2|Pebpb2|-|8 D3|8 53.04 cM|protein-coding	3.212	2.9	4.163	3.036	3.01	3.571	3.128	2.998	3.25225	0.145036	0.328156	20.6667	7.25559	3.25052	0.100805	0.0310121
ENSMUST00000206720	9	44142976	44234049	-	11341	1	Cbl|4732447J05Rik|Cbl-2|c-Cbl|cbl|-|9 A5.1-A5.2|9 24.72 cM|protein-coding	0.661	0.703	0.719	0.559	0.516	0.59	0.501	0.49	0.592375	0.508519	0.769738	25.0196	6.60801	0.589997	0.0535573	0.0535573
ENSMUST00000226593	16	52031606	52205513	+	3827	1	Cblb|AI429560|AI851073|Cbl-b|-|16|16 B5|protein-coding	0.553	0.672	0.645	0.448	0.555	0.823	0.587	0.509	0.599	0.00051248	0.0156395	22.8339	7.6019	0.605836	0.134043	0.134043
ENSMUST00000043822	7	19779718	19796809	-	1639	1	Cblc|2310076I21Rik|2310079L19Rik|Cbl3|-|7|7 A3|protein-coding	2.947	4.767	3.37	2.443	2.704	3.425	2.608	2.339	3.07537	0.0528385	0.164754	23.1635	6.72881	3.10145	0.736138	0.237353
ENSMUST00000188326	12	31486901	31499557	-	1386	1	Cbll1|AI467391|Hakai|c-Cbl-like|-|12|12 A2|protein-coding	1.657	1.22	1.504	1.561	1.771	1.58	1.734	1.578	1.57562	0.859907	1	25.99	15.6004	1.58232	0.0814227	0.0514579
ENSMUST00000039659	16	93607837	93610505	+	1232	1	Cbr1|AW261796|CR|Cbr|-|16 C4|16 54.53 cM|protein-coding	21.501	19.928	28.829	27.384	23.236	17.527	28.194	34.648	25.1559	0.0338964	0.125028	27.5182	10.3906	25.4866	5.85853	0.229867
ENSMUST00000034058	8	61487734	61506694	+	4300	1	Cbr4|A730083J17Rik|BC009118|-|8|8 B3.1|protein-coding	3.081	3.405	3.557	3.18	3.159	3.736	3.6	2.554	3.284	0.0374593	0.132405	22.4467	9.78184	3.31319	0.415997	0.125558
ENSMUST00000118504	17	31612640	31637165	-	2370	1	Cbs|AI047524|AI303044|HIP4|-|17 B1|17 16.93 cM|protein-coding	90.086	95.754	49.792	45.313	81.609	73.553	37.471	48.047	65.2031	0.0142858	0.0741452	22.9926	3.06852	65.3035	25.8954	0.396539
ENSMUST00000025815	19	24919916	24961616	-	1915	1	Cbwd1|AV349248|BC018472|-|19|19 B|protein-coding	1.346	1.631	1.765	1.53	1.772	1.665	2.021	1.408	1.64225	0.508171	0.769482	23.1635	9.18147	1.64913	0.183542	0.111296
ENSMUST00000134585	11	96789137	96808149	+	2368	1	Cbx1|Cbx|Cbx-rs2|E430007M08Rik|HP1B|Hp1beta|M31|MOD1|-|11 D|11 60.11 cM|protein-coding	6.304	6.066	5.215	5.221	5.627	6.064	4.861	5.208	5.57075	0.0879731	0.233153	23.9926	0.588586	5.57073	0.551917	0.0990745
ENSMUST00000026662	11	119022962	119031270	+	3798	1	Cbx2|M33|MOD2|pc|-|11 E2|11 83.33 cM|protein-coding	1.076	1.236	0.845	1.137	1.167	0.87	0.948	1.072	1.04387	0.17389	0.373031	19.7699	5.6016	1.02571	0.156463	0.152542
ENSMUST00000031862	6	51470530	51483704	+	1878	1	Cbx3|HP1g|M32|-|6 B3|6 24.89 cM|protein-coding	3.513	3.758	3.84	3.373	3.124	3.955	3.216	2.164	3.36788	0.0610209	0.180973	22.6428	7.72124	3.39629	0.489392	0.144096
ENSMUST00000026665	11	119077573	119086221	-	5170	1	Cbx4|MPc2|PC2|-|11 E2|11 83.34 cM|protein-coding	2.097	1.769	2.238	1.928	2.257	1.584	2.579	1.56	2.0015	0.98831	1	24.6667	15.3391	2.00235	0.0383346	0.0191448
ENSMUST00000122182	15	103199255	103215305	-	1135	1	Cbx5|2610029O15Rik|C75991|HP1|Hp1a|Hp1alpha|-|15|15 F3|protein-coding	2.847	2.858	2.421	2.348	2.544	1.885	2.645	3.139	2.58588	0.855522	1	20.556	3.5989	2.54804	0.319257	0.125296
ENSMUST00000109616	15	79915807	79932652	-	2886	1	Cbx7|1600014J01Rik|AI851678|D15Ertd417e|-|15 E1|15 37.85 cM|protein-coding	1.377	1.988	1.751	1.151	1.153	2.029	1.556	1.215	1.5275	0.00188047	0.0259676	23.9926	6.36634	1.52765	0.444403	0.290906
ENSMUST00000026663	11	119036305	119040969	-	3571	1	Cbx8|Pc3|-|11|11 E2|protein-coding	0.911	0.722	0.79	0.688	0.726	0.606	0.732	0.65	0.728125	0.99312	1	24.6667	22.6634	0.728018	0.00777517	0.00777517
ENSMUST00000023064	15	79659199	79667660	+	1138	1	Cby1|1110014P06Rik|CBY|PGEA14|Pgea1|arb1|-|15 E1|15|protein-coding	1.969	1.91	1.943	1.985	2.182	2.142	2.349	1.971	2.05638	0.993444	1	24.7919	12.9	2.05577	0.0746391	0.0363071
ENSMUST00000117424	8	84132828	84147865	-	3207	1	Cc2d1a|BC016188|Freud-1|Tape|-|8|8 C2|protein-coding	1.724	1.87	1.31	1.607	1.634	1.513	1.148	2.044	1.60625	0.171841	0.369721	21.7817	2.7341	1.5884	0.313613	0.19744
ENSMUST00000030320	4	108619940	108634123	+	3254	1	Cc2d1b|A830039B04Rik|Freud2|-|4|4 C7|protein-coding	2.155	2.076	1.608	1.933	2.168	1.425	1.196	1.887	1.806	4.44865e-05	0.00652716	22.0358	2.45877	1.78906	0.360011	0.201229
ENSMUST00000219527	10	62744462	62792286	-	3813	1	Ccar1|2610511G16Rik|9430036H15Rik|Carp1|-|10|10 B4|protein-coding	6.336	5.247	6.074	6.6	6.702	7.247	6.332	4.969	6.18837	0.923493	1	27.3333	22.3607	6.19077	0.548615	0.0886182
ENSMUST00000035612	14	70138168	70153811	-	3684	1	Ccar2|2610301G19Rik|Dbc1|mKIAA1967|-|14|14 D2|protein-coding	2.594	2.951	2.209	2.569	3.053	2.807	1.783	2.442	2.551	0.0152663	0.0770905	22.2002	3.12718	2.53924	0.507757	0.199964
ENSMUST00000030181	4	43493362	43495921	+	806	1	Ccdc107|-|-|4|4 A5|protein-coding	24.108	21.492	21.263	22.568	19.875	18.562	20.02	21.532	21.1775	0.145213	0.328345	19.7447	0.294377	21.0725	1.34865	0.0640002
ENSMUST00000042493	1	34436670	34439672	-	1696	1	Ccdc115|2310061I09Rik|Ccp1|-|1|1 B|protein-coding	2.297	1.923	2.117	2.115	2.5	2.468	2.565	2.457	2.30525	0.970818	1	27.3333	24.0165	2.29947	0.124197	0.054011
ENSMUST00000020776	11	5528887	5542187	-	3363	1	Ccdc117|1110004K02Rik|1700026O03Rik|AU018638|AU042822|AV173073|BC018601|-|11|11 A1|protein-coding	3.686	3.668	5.916	5.786	4.203	5.386	4.237	3.373	4.53187	0.5039	0.764827	23.7197	17.6887	4.53425	0.20072	0.0442674
ENSMUST00000019803	9	110656503	110711606	+	821	1	Ccdc12|2700094L05Rik|C76605|-|9|9 F2|protein-coding	5.416	7.681	5.642	5.026	7.012	6.54	3.971	4.602	5.73625	0.01031	0.0611192	21.847	5.24213	5.75617	1.53363	0.266433
ENSMUST00000048208	14	77036772	77112204	+	1710	1	Ccdc122|4933415L06Rik|-|14|14 D3|protein-coding	1.685	2.073	1.644	1.321	1.758	2.164	2.263	1.251	1.76987	0.0284383	0.111973	25.0538	3.89376	1.74919	0.466731	0.266828
ENSMUST00000007865	8	70868227	70873935	-	1347	1	Ccdc124|1810023B24Rik|-|8|8 B3.3|protein-coding	5.992	6.43	4.994	6.314	6.26	5.711	6.808	8.013	6.31525	0.663128	0.91035	20.3436	18.0443	6.31616	0.0443595	0.00702317
ENSMUST00000057325	13	100669773	100697240	+	2390	1	Ccdc125|5830436D01Rik|AL023012|-|13|13 D1|protein-coding	1.879	1.636	1.196	1.548	1.49	1.889	1.509	1.528	1.58438	0.589599	0.848111	27.3333	24.5438	1.57124	0.213023	0.135576
ENSMUST00000162376	13	74350365	74357048	+	757	1	Ccdc127|0610011N22Rik|5430420E17Rik|A430066A18|AI256405|AW050060|C130002N06|-|13|13 C1|protein-coding	5.056	4.023	5.382	5.042	4.191	4.328	4.492	4.528	4.63025	0.456304	0.717855	20.6667	18.769	4.60333	0.428629	0.0931127
ENSMUST00000005120	8	84258301	84270347	-	1424	1	Ccdc130|4930527D15Rik|C77430|-|8|8 C2|protein-coding	1.803	1.333	1.116	1.472	1.35	1.73	1.375	1.882	1.50762	0.845022	1	25.4188	20.2259	1.51765	0.198646	0.130891
ENSMUST00000229411	15	82128025	82142199	+	1843	1	Ccdc134|2310042L06Rik|AW208859|-|15|15 E1|protein-coding	0.764	0.637	0.948	1.294	1.088	0.963	0.967	1.088	0.968625	0.32076	0.568829	27.3333	14.2389	0.996231	0.214062	0.214062
ENSMUST00000058370	11	120458115	120464358	+	2767	1	Ccdc137|3110023B02Rik|-|11|11 E2|protein-coding	2.356	1.403	2.477	2.265	2.237	2.228	1.971	2.233	2.14625	0.790482	1	27.1953	14.1456	2.17802	0.26019	0.119462
ENSMUST00000036576	10	58497948	58576244	+	2424	1	Ccdc138|6230424H07Rik|BC042726|-|10|10 B4|protein-coding	0.581	0.758	0.508	0.387	0.66	0.536	0.469	0.377	0.5345	0.0257701	0.105139	22.5289	5.53661	0.539006	0.128953	0.128953
ENSMUST00000164114	2	77009995	77170617	-	6175	1	Ccdc141|2610301F02Rik|CAMDI|-|2|2 C3|protein-coding	1.092	1.947	1.065	1.304	0.908	1.111	1.244	0.952	1.20288	0.857595	1	26.7677	3.04617	1.17403	0.247264	0.210612
ENSMUST00000101254	6	83101601	83108394	+	2300	1	Ccdc142|A230058J24Rik|-|6|6 C3|protein-coding	0.631	0.63	0.838	0.706	0.712	0.618	0.597	0.567	0.662375	0.969296	1	23.8465	14.9565	0.662258	0.0366774	0.0366774
ENSMUST00000115336	9	21989871	22002537	-	2078	1	Ccdc151|AI644415|C330001K17Rik|b2b1885Clo|-|9|9 A3|protein-coding	0.661	0.619	0.41	1.105	0.726	0.578	0.372	0.903	0.67175	0.209287	0.424603	27.1007	16.9678	0.702421	0.246269	0.246269
ENSMUST00000226261	15	3280070	3301196	-	1312	1	Ccdc152|-|-|15|15 A1|protein-coding	390.058	367.401	451.287	302.441	299.849	264.603	293.463	207.212	322.039	0.659598	0.907348	22.1423	10.373	324.936	35.1291	0.108111
ENSMUST00000093381	11	4141123	4160291	-	4992	1	Ccdc157|4930562D19Rik|mKIAA1656|-|11|11 A1|protein-coding	1.847	1.643	2.183	2.094	1.842	1.851	1.637	1.702	1.84988	0.927422	1	26.288	11.8184	1.85567	0.150138	0.0809074
ENSMUST00000170304	9	21927496	21935871	+	1494	1	Ccdc159|2510048L02Rik|-|9|9 A3|protein-coding	2.351	2.727	2.117	1.818	2.363	2.24	1.433	1.669	2.08975	0.00267541	0.0301706	22.3254	4.23878	2.09256	0.427524	0.204307
ENSMUST00000130828	4	116708609	116710280	+	664	1	Ccdc163|0610037D15Rik|4933430J04Rik|-|4|4 D1|protein-coding	1.39	1.767	1.696	1.768	1.399	1.609	1.748	1.138	1.56437	0.398386	0.657998	24.7088	11.3468	1.5636	0.123014	0.0786734
ENSMUST00000183130	15	75979872	75982442	-	2455	1	Ccdc166|2410075B13Rik|-|15|15 D3|protein-coding	0.582	0.502	0.429	0.574	0.457	0.543	0.435	0.612	0.51675	0.658091	0.905925	22.807	22.3287	0.514216	0.0555352	0.0555352
ENSMUST00000128751	17	29703332	29717044	-	1390	1	Ccdc167|1110021J02Rik|-|17 A3.3|17|protein-coding	1.847	2.34	1.871	2.146	1.998	2.09	1.527	2.02	1.97987	0.77346	0.991245	21.8828	4.87494	1.98074	0.18798	0.0949039
ENSMUST00000051869	4	116596730	116600266	+	1978	1	Ccdc17|-|-|4|4 D1|protein-coding	0.945	0.929	0.75	0.739	0.925	0.871	1.126	0.764	0.881125	0.56237	0.821358	28.6604	25.0782	0.864555	0.134614	0.134614
ENSMUST00000037783	6	91878053	91899843	+	1731	1	Ccdc174|C130022K22Rik|-|6|6 D1|protein-coding	2.972	1.964	2.347	2.299	2.874	3.082	2.723	2.55	2.60137	0.847296	1	27.3333	22.7983	2.59801	0.360917	0.138921
ENSMUST00000027867	1	164275585	164287847	+	1898	1	Ccdc181|4930455F23Rik|AI427889|-|1|1 H2.2|protein-coding	1.37	1.173	0.86	0.898	1.129	1.066	1.094	0.842	1.054	0.14691	0.331118	27.3333	23.663	1.04759	0.17813	0.170038
ENSMUST00000118592	19	56787481	56822190	-	6414	1	Ccdc186|1810028B20Rik|A630007B06Rik|AI159700|Otg1|-|19|19 D2|protein-coding	1.172	1.03	0.919	0.864	0.859	1.007	1.037	0.743	0.953875	0.551794	0.810823	23.3333	2.97595	0.954245	0.0553456	0.0553456
ENSMUST00000072155	7	127582383	127588595	-	2519	1	Ccdc189|Gm166|-|7|7 F3|protein-coding	1.926	2.069	2.161	1.814	1.891	1.848	2.221	2.141	2.00888	0.286221	0.525759	27.3333	3.82265	1.98671	0.178093	0.0896422
ENSMUST00000178400	16	43889800	43964314	+	3714	1	Ccdc191|2610015P09Rik|8430422M09Rik|AU040712|-|16|16 B4|protein-coding	0.685	0.692	0.711	0.493	0.706	0.682	0.559	0.482	0.62625	0.339446	0.591832	23.4427	4.69056	0.62775	0.0872849	0.0872849
ENSMUST00000033483	X	7593809	7605517	-	2320	1	Ccdc22|AI481216|DXImx40e|Ppp1r3f|Sfc22|-|X A1.1|X 3.42 cM|protein-coding	2.868	2.365	2.26	2.829	2.743	2.836	2.057	2.849	2.60088	0.174118	0.373306	24.6789	20.7997	2.61013	0.368981	0.141365
ENSMUST00000022614	14	65837302	65866607	+	2213	1	Ccdc25|2610528H13Rik|NSrp70|-|14|14 D1|protein-coding	9.706	9.348	9.566	10.345	11.465	10.508	8.934	9.104	9.872	0.207962	0.422971	27.3333	18.4278	9.97927	0.977826	0.0979857
ENSMUST00000080860	10	18213676	18234996	-	1179	1	Ccdc28a|1700009P13Rik|AI480677|-|10|10 A3|protein-coding	3.733	4.185	2.929	2.06	3.416	3.513	2.924	2.503	3.15787	0.00604967	0.0457471	24.2623	3.2179	3.15211	0.745632	0.23655
ENSMUST00000030586	4	129619274	129623947	-	868	1	Ccdc28b|1110002E08Rik|1810010N17Rik|-|4|4 D2.2|protein-coding	1.621	1.481	1.467	1.633	1.78	1.414	1.027	1.952	1.54688	0.260587	0.493961	24.098	20.6508	1.54802	0.280593	0.18126
ENSMUST00000063642	4	119323841	119415521	-	2505	1	Ccdc30|1700001O02Rik|1700041C02Rik|1700111D19Rik|4930445I03Rik|-|4|4 D2.1|protein-coding	0.62	0.644	0.437	0.501	0.576	0.709	0.515	0.425	0.553375	0.0176805	0.0836484	26.6627	25.1909	0.546699	0.119838	0.119838
ENSMUST00000036470	2	119017779	119029393	-	1863	1	Ccdc32|Gm631|-|2|2 E5|protein-coding	1.638	1.778	1.916	1.062	1.348	1.569	1.662	1.366	1.54237	0.0848714	0.227328	27.9658	0.701885	1.49341	0.315346	0.211159
ENSMUST00000029222	3	33812362	33844301	-	3567	1	Ccdc39|4921507O14Rik|AI447426|AI844750|D3Ertd789e|b2b1304Clo|b2b1735Clo|b2b2025.1Clo|prh|-|3|3 A3|protein-coding	0.865	0.82	0.705	0.712	0.789	0.735	0.855	0.618	0.762375	0.500254	0.760825	28.6604	23.7059	0.756586	0.0715213	0.0715213
ENSMUST00000092569	11	102684686	102697782	-	2357	1	Ccdc43|2610001E01Rik|D11Ertd707e|-|11 E1|11 66.48 cM|protein-coding	2.541	2.273	2.202	2.308	2.875	2.08	2.418	2.133	2.35375	0.830592	1	26.9855	19.7294	2.37048	0.207111	0.0873709
ENSMUST00000002043	11	106197408	106216344	-	5168	1	Ccdc47|2610204L23Rik|C88307|asp4|calumin|-|11|11 E1|protein-coding	11.088	10.082	11.162	11.085	11.386	11.744	12.494	11.084	11.2656	0.96544	1	21.7394	19.7881	11.2704	0.0525759	0.00466495
ENSMUST00000100026	16	27388869	27452218	+	7068	1	Ccdc50|C3orf6|-|16 B2|16 18.98 cM|protein-coding	4.033	5.282	4.455	3.156	3.392	4.335	3.826	2.683	3.89525	0.000846794	0.0188724	24.3641	5.14106	3.88136	0.878057	0.226224
ENSMUST00000026735	9	109082493	109092489	+	1519	1	Ccdc51|5730568A12Rik|AI551049|-|9|9 F2|protein-coding	2.52	2.476	2.724	2.527	2.839	2.378	1.675	1.953	2.3865	0.889903	1	27.6848	17.2001	2.42083	0.255973	0.105738
ENSMUST00000056781	11	120826529	120932872	-	3366	1	Ccdc57|4933434G05Rik|-|11|11 E2|protein-coding	0.448	0.474	0.829	0.787	0.35	0.475	0.861	0.756	0.6225	8.36671e-05	0.00782177	23.2955	12.9063	0.624851	0.277397	0.277397
ENSMUST00000163352	16	36072080	36091959	+	384	1	Ccdc58|A930007B11Rik|AI413631|-|16|16 B3|protein-coding	22.75	21.252	22.891	23.32	23.995	29.462	29.531	19.863	24.133	0.798122	1	22.6667	9.62613	24.2731	2.32739	0.0958835
ENSMUST00000020049	10	105841067	105847833	+	1806	1	Ccdc59|2300004H16Rik|D10Ertd718e|-|10 D1|10 55.12 cM|protein-coding	3.435	3.463	3.019	2.722	2.648	2.89	3.422	3.325	3.1155	0.53664	0.796552	28.4061	26.6118	3.07113	0.298426	0.0971715
ENSMUST00000147545	10	70097121	70193200	+	5494	1	Ccdc6|2810012H18Rik|AA536681|AA960498|AW061011|-|10|10 B5.3|protein-coding	2.563	2.685	2.361	1.841	2.442	2.376	1.857	1.901	2.25325	0.0478092	0.154534	23.4512	4.00024	2.25719	0.297892	0.131975
ENSMUST00000135467	7	18890884	18910398	-	1934	1	Ccdc61|C530028I08Rik|Gm159|-|7|7 A3|protein-coding	0.937	1.218	0.577	0.615	0.908	0.792	0.612	0.695	0.79425	0.0366734	0.13062	22.347	3.27591	0.791122	0.241642	0.241642
ENSMUST00000223689	14	27481090	27508460	-	4227	1	Ccdc66|E230015L20Rik|-|14|14 A3|protein-coding	2.943	3.298	2.438	1.834	2.376	2.777	1.906	1.614	2.39825	0.013762	0.0728811	23.9926	3.63772	2.39837	0.548527	0.228708
ENSMUST00000043929	18	69925466	69969484	+	1597	1	Ccdc68|BC046343|-|18|18 E2|protein-coding	0.423	0.573	0.481	0.361	0.512	0.614	0.587	0.493	0.5055	0.0277732	0.110341	24.6444	4.93185	0.502699	0.0987515	0.0987515
ENSMUST00000193170	9	108461420	108465806	+	3041	1	Ccdc71|2600016J21Rik|-|9|9 F2|protein-coding	2.421	2.379	2.215	1.809	2.045	2.352	1.845	2.129	2.14938	0.599999	0.857118	23.5742	4.51555	2.15163	0.169758	0.0788976
ENSMUST00000172332	12	32378704	32382943	+	4239	1	Ccdc71l|2010109K11Rik|AV375874|-|12|12 A3|protein-coding	0.709	0.423	0.663	0.601	0.56	0.579	0.656	0.501	0.5865	0.782084	0.996976	20.6667	3.47598	0.591855	0.0468222	0.0468222
ENSMUST00000112703	6	120325035	120357472	-	1864	1	Ccdc77|2400002C23Rik|2700091N06Rik|AV168274|-|6|6 F1|protein-coding	0.87	0.905	0.633	0.677	1.125	0.881	0.73	0.653	0.80925	0.103457	0.25991	25.9926	23.6863	0.808518	0.191821	0.191821
ENSMUST00000061050	16	45094053	45127924	+	3633	1	Ccdc80|2610001E17Rik|DRO1|Ssg1|Urb|-|16|16 B5|protein-coding	0.84	0.9	0.863	0.835	0.8	0.999	0.862	1.228	0.915875	0.999873	1	27.3333	1.14226	0.913805	0.0154981	0.0154981
ENSMUST00000110583	9	13246979	13292353	+	4625	1	Ccdc82|2310043N13Rik|-|9|9 A1|protein-coding	0.662	0.748	0.751	0.713	0.738	0.865	0.915	0.741	0.766625	0.0419022	0.14174	23.9336	8.23715	0.76683	0.0698267	0.0698267
ENSMUST00000214702	9	44410578	44418030	-	859	1	Ccdc84|D630044F24Rik|Gm1114|-|9|9 A5.2|protein-coding	4.155	3.866	5.637	4.624	4.303	5.038	5.966	3.926	4.68938	0.0299153	0.115098	21.6198	13.8132	4.74771	0.95284	0.200695
ENSMUST00000179549	19	5456789	5457397	-	608	1	Ccdc85b|AI842788|BB115872|-|19|19 A|protein-coding	1.333	1.064	2.355	1.323	1.013	0.654	1.254	0.667	1.20788	0.573951	0.831946	24.7919	11.6892	1.20635	0.517354	0.428858
ENSMUST00000222310	12	108203602	108275425	-	4287	1	Ccdc85c|EG668158|Gm265|Gm9010|hhy|-|12|12 F1|protein-coding	1.137	1.69	1.549	1.715	1.242	1.207	1.004	1.341	1.36062	0.983353	1	27.3333	7.1901	1.35141	0.183299	0.135635
ENSMUST00000025639	19	10941481	10949266	-	2996	1	Ccdc86|4933411H20Rik|6720480F16Rik|D19Ertd678e|-|19 A|19 7.41 cM|protein-coding	1.552	1.126	1.557	1.151	1.495	1.359	1.162	1.341	1.34287	0.994423	1	27.3689	18.0821	1.35289	0.0861449	0.0636749
ENSMUST00000118976	7	16274045	16286790	-	2148	1	Ccdc9|2600011L02Rik|-|7|7 A2|protein-coding	3.26	3.723	2.769	2.471	2.838	3.285	2.91	2.603	2.98238	0.00472134	0.039693	26.9537	0.0482664	2.93427	0.468478	0.159657
ENSMUST00000032842	7	92561149	92582294	+	1579	1	Ccdc90b|2310015N07Rik|C86558|-|7|7 E1|protein-coding	2.731	3.191	2.74	2.291	2.458	2.791	2.362	2.01	2.57175	0.0036848	0.034619	23.7022	4.68699	2.57534	0.349034	0.135529
ENSMUST00000032441	6	147475871	147632612	+	2434	1	Ccdc91|1700086G08Rik|1810060J02Rik|AU045683|AW555238|p56|-|6|6 G3|protein-coding	4.052	4.324	4.714	4.392	4.666	4.499	4.828	4.581	4.507	0.735714	0.96758	25.4683	11.9132	4.50784	0.0693842	0.0153919
ENSMUST00000036025	1	121431049	121506460	+	7227	1	Ccdc93|4633402D15Rik|9230102M16Rik|-|1|1 E2.3|protein-coding	1.316	1.293	1.397	1.197	1.176	1.369	1.327	1.128	1.27537	0.133847	0.312202	22.4332	9.23597	1.28233	0.0975366	0.0760622
ENSMUST00000086869	17	55959174	55968285	+	1645	1	Ccdc94|2900016D05Rik|AI413813|-|17|17 D|protein-coding	1.471	1.253	0.941	1.041	1.029	0.859	0.72	1.223	1.06712	0.202337	0.415611	20.0565	3.61496	1.03689	0.212314	0.20476
ENSMUST00000002683	7	25711106	25719088	-	3023	1	Ccdc97|1200014H14Rik|2810446P04Rik|AA545218|D7Ertd462e|-|7 A3|7 13.99 cM|protein-coding	3.158	3.122	3.016	2.97	2.923	2.688	2.165	2.894	2.867	0.826619	1	26.0626	21.4413	2.86906	0.0489807	0.0170721
ENSMUST00000201401	5	135570580	135573049	-	554	1	Ccl24|CKb-6|MPIF-2|Scya24|-|5|5 G2|protein-coding	0.589	1.106	0.684	1.186	1.079	1.052	0.953	1.421	1.00875	0.975668	1	24.1423	6.69906	1.00931	0.084449	0.0836705
ENSMUST00000155797	8	4325210	4359998	+	1050	1	Ccl25|A130072A22Rik|AI852536|CKb15|Scya25|TECK|-|8 A1.1|8 2.01 cM|protein-coding	1.426	1.418	1.483	1.092	1.468	1.211	1.195	1.223	1.3145	0.942891	1	22.4292	3.86095	1.31467	0.0755115	0.0574376
ENSMUST00000108035	4	41769467	41771547	-	726	1	Ccl27a|ALP|AW558992|CTACK|CTAK|Ccl27|ESkine|ILC|PESKY|Scya27|Scya27a|-|4 A5|4 22.08 cM|protein-coding	1.504	1.624	1.74	1.657	1.429	1.448	1.7	1.775	1.60963	0.00417835	0.0368585	28.6171	5.46272	1.59859	0.168329	0.105298
ENSMUST00000019071	11	83587882	83593087	-	1433	1	Ccl6|MRP-1|Scya6|c10|-|11 C|11 50.85 cM|protein-coding	1.414	1.439	1.851	1.561	1.989	1.609	1.129	1.798	1.59875	0.527518	0.786438	24.365	15.3734	1.59969	0.0839559	0.0524826
ENSMUST00000019266	11	83572919	83578636	-	2999	1	Ccl9|CCF18|MRP-2|Scya10|Scya9|-|11 C|11 50.81 cM|protein-coding	10.057	13.042	10.169	9.63	11.82	11.105	9.897	8.062	10.4728	0.041467	0.140855	22.3865	5.88212	10.5367	1.59684	0.15155
ENSMUST00000000388	11	6546887	6596744	+	1839	1	Ccm2|BC029157|-|11|11 A1|protein-coding	3.183	3.317	4.139	3.416	3.395	3.405	2.965	2.867	3.33588	0.822206	1	24.256	11.8108	3.33538	0.18805	0.0563803
ENSMUST00000109800	2	153066002	153081735	+	2141	1	Ccm2l|-|-|2|2 H1|protein-coding	0.894	0.81	0.615	0.755	0.73	0.701	0.745	0.769	0.752375	0.554862	0.813429	24.032	0.146652	0.752389	0.0459912	0.0459912
ENSMUST00000029270	3	36564865	36572150	-	2950	1	Ccna2|AA408589|Ccn-1|Ccn1|Ccna|CycA2|Cyca|-|3 B|3 17.67 cM|protein-coding	0.656	0.529	0.589	0.516	0.661	0.509	0.461	0.504	0.553125	0.516757	0.77786	25.7438	19.972	0.556603	0.0571616	0.0571616
ENSMUST00000120679	4	21727726	21759922	+	1430	1	Ccnc|AI451004|AU020987|CG1C|-|4|4 A3|protein-coding	4.542	4.772	4.351	3.923	4.771	4.194	3.165	3.02	4.09225	0.182123	0.384713	22.6909	3.73472	4.09592	0.498356	0.121671
ENSMUST00000093962	7	144929931	144939869	-	3731	1	Ccnd1|AI327039|CycD1|Cyl-1|PRAD1|bcl-1|cD1|-|7 F5|7 88.92 cM|protein-coding	1.859	2.236	4.063	2.066	2.024	2.682	3.923	2.311	2.6455	0.00349723	0.0337087	23.0219	11.0165	2.68159	1.04134	0.388331
ENSMUST00000000188	6	127125162	127151060	-	6321	1	Ccnd2|2600016F06Rik|AI256817|BF642806|C86853|Vin-1|Vin1|cD2|-|6 F3|6 61.92 cM|protein-coding	0.707	0.677	0.613	0.69	0.655	0.678	0.566	0.617	0.650375	0.473901	0.734384	24.9828	21.9814	0.651295	0.0379669	0.0379669
ENSMUST00000182209	17	47593470	47599689	+	1968	1	Ccnd3|9230106B05Rik|AA682053|AL024085|AW146355|C78795|-|17 C|17 23.37 cM|protein-coding	5.274	5.256	5.665	6.056	5.921	6.404	5.445	6.946	5.87087	0.884569	1	28.2262	15.5262	5.91858	0.296671	0.0501253
ENSMUST00000060455	2	121008403	121016904	+	1548	1	Ccndbp1|AU022347|DIP1|GCIP|Maid|SECC-8|SSEC-8|-|2 E5|2 60.37 cM|protein-coding	3.665	4.185	4.243	2.938	3.333	3.982	3.394	2.862	3.57525	0.0138077	0.0729372	23.4427	6.67124	3.5889	0.555325	0.154734
ENSMUST00000108324	4	11191730	11204682	+	2885	1	Ccne2|-|-|4|4 A1|protein-coding	0.503	0.359	0.671	0.476	0.475	0.343	0.882	0.645	0.54425	0.504303	0.765329	22.2162	16.7502	0.539283	0.147937	0.147937
ENSMUST00000115390	17	24222198	24251409	-	4100	1	Ccnf|CycF|Fbxo1|-|17 A3.3|17 12.32 cM|protein-coding	2.534	1.441	1.689	2.859	2.442	1.54	1.647	2.254	2.05075	0.00136474	0.0227735	26.9288	15.5808	2.13891	0.724319	0.338639
ENSMUST00000020576	11	40748552	40755311	-	3501	1	Ccng1|AI314029|-|11|11 A5|protein-coding	5.569	5.391	5.061	4.658	5.348	5.567	5.43	4.575	5.19988	0.0275456	0.109725	27.2144	25.5523	5.15973	0.480156	0.0930584
ENSMUST00000031331	5	93267257	93276231	+	2795	1	Ccng2|-|-|5|5 E2|protein-coding	3.077	3.395	1.367	2.359	2.642	1.608	1.208	1.158	2.10175	0.494245	0.754292	23.772	0.39375	2.10008	0.601797	0.286559
ENSMUST00000163600	13	85189477	85212910	+	1038	1	Ccnh|6330408H09Rik|AI661354|AV102684|AW538719|-|13|13 C3|protein-coding	6.258	6.175	5.203	6.081	6.467	6.143	6.609	5.632	6.071	0.87228	1	27.3333	23.3068	6.06065	0.412045	0.067987
ENSMUST00000058550	5	93181933	93206495	-	2791	1	Ccni|-|-|5|5 E2|protein-coding	25.9	26.044	21.869	16.857	21.106	23.515	20.143	15.93	21.4205	0.00811798	0.0536664	25.451	1.53716	21.2577	3.64058	0.17126
ENSMUST00000120057	19	40831279	40848572	+	3772	1	Ccnj|D430039C20Rik|-|19|19 C3|protein-coding	0.63	0.38	0.478	0.564	0.556	0.515	0.401	0.502	0.50325	0.038072	0.133353	27.4838	17.3862	0.515879	0.0983602	0.0983602
ENSMUST00000101055	12	108179738	108203359	+	2606	1	Ccnk|AW123198|AW413594|CPR4|CycK|-|12 F1|12 59.23 cM|protein-coding	3.408	3.747	3.955	2.822	3.179	3.572	3.564	3.452	3.46237	0.16672	0.362467	27.948	2.0946	3.40022	0.411054	0.12089
ENSMUST00000129002	3	65946151	65958162	-	2206	1	Ccnl1|2610030E23Rik|AU018493|Ccnl|ania-6a|-|3|3 E1|protein-coding	8.589	6.828	7.601	6.712	7.732	7.771	7.61	6.006	7.35613	0.143667	0.326037	28.6171	22.8612	7.32442	0.638173	0.0871295
ENSMUST00000030944	4	155812489	155824543	+	2421	1	Ccnl2|1700010A01Rik|1810019L15Rik|2010319M22Rik|AA409936|AW261738|Ania-6b|HCLA-150|Pcee|SB138|-|4 E2|4 87.47 cM|protein-coding	20.563	21.875	22.998	16.701	18.388	21.14	18.13	12.221	19.002	0.0346616	0.12687	23.0517	7.37612	19.1292	3.02737	0.158259
ENSMUST00000012104	15	98543211	98567636	-	2158	1	Ccnt1|2810478G24Rik|AI115585|CycT1|-|15|15 F1|protein-coding	1.148	0.975	0.815	0.448	0.614	0.724	0.647	0.722	0.761625	0.953511	1	27.3333	1.78012	0.744123	0.128632	0.128632
ENSMUST00000027587	1	127774164	127808061	+	6721	1	Ccnt2|2900041I18Rik|C81304|CycT2|CycT2a|CycT2b|-|1|1 E3|protein-coding	3.224	2.885	3.57	2.587	2.591	2.745	3.027	2.341	2.87125	0.559957	0.819079	24.2273	11.9067	2.87073	0.23608	0.0822369
ENSMUST00000053917	18	9312304	9450150	-	5738	1	Ccny|1700025H17Rik|3110050L10Rik|4631402G10Rik|5730405I09Rik|-|18|18 A1|protein-coding	5.333	5.845	6.676	5.68	5.24	5.833	5.955	5.202	5.7205	0.0031542	0.0322403	22.4292	11.4608	5.75695	0.613485	0.106564
ENSMUST00000094898	1	64691345	64725640	+	2904	1	Ccnyl1|9630037P07Rik|AW554339|-|1|1 C2|protein-coding	0.942	0.772	1.145	1.052	1.001	0.745	1.09	0.928	0.959375	0.477632	0.738613	25.3435	15.6111	0.96467	0.100349	0.100349
ENSMUST00000106557	7	118712552	118737024	+	5042	1	Ccp110|6330503K22Rik|AA415922|AI427129|AW557948|CP110|cep110|-|7|7 F2|protein-coding	0.654	0.515	0.814	0.572	0.609	0.529	0.592	0.449	0.59175	0.788321	1	23.5258	16.8214	0.59157	0.0107615	0.0107615
ENSMUST00000150826	9	72985578	73013938	+	2924	1	Ccpg1|1700030B06Rik|1810073J13Rik|9430028F23Rik|AI426686|AI875170|CPR8|D9Ertd392e|-|9 D|9 40.08 cM|protein-coding	10.045	9.813	10.37	10.023	10.087	12.274	12.683	10.489	10.723	0.641517	0.891474	22.9887	9.97251	10.7541	0.722239	0.0671596
ENSMUST00000124565	9	72979722	72985376	-	708	1	Ccpg1os|EG546143|Gm5918|-|9|9 D|protein-coding	3.26	3.229	3.39	2.93	3.793	4.216	5.035	3.786	3.70488	0.544647	0.804707	24.2024	22.5897	3.70448	0.0765008	0.0206509
ENSMUST00000037246	19	4825366	4839322	-	1042	1	Ccs|Ccsd|-|19 A|19 4.11 cM|protein-coding	48.002	55.776	51.776	42.551	47.902	50.897	36.103	39.486	46.5616	0.384634	0.643228	23.0248	3.69465	46.6268	5.43673	0.116601
ENSMUST00000067700	14	36874936	36968687	-	7315	1	Ccser2|1700012P13Rik|2900054P12Rik|AI035535|AW108503|Fam190b|Gcap14|-|14|14 B|protein-coding	2.733	3.113	3.756	2.916	2.487	2.388	3.774	3.289	3.057	0.0265266	0.107079	28.0582	5.38034	3.00163	0.647422	0.21569
ENSMUST00000047672	10	117051001	117063814	-	1928	1	Cct2|Cctb|-|10|10 D2|protein-coding	24.91	23.728	26.285	24.938	24.272	22.922	24.554	22.532	24.2676	0.715407	0.951954	24.4635	5.94106	24.2667	0.0416701	0.00171717
ENSMUST00000001452	3	88297116	88321767	+	1950	1	Cct3|AL024092|Cctg|Tcp1-rs3|TriC-P5|-|3 F1|3 38.79 cM|protein-coding	20.576	19.395	18.954	22.571	20.962	15.612	14.607	21.52	19.2746	0.0488954	0.156634	26.8559	14.981	19.6708	3.42948	0.174344
ENSMUST00000173867	11	22990519	23003780	+	2457	1	Cct4|2610204B21Rik|A45|C78323|Cctd|-|11 A3.2|11 14.25 cM|protein-coding	14.364	15.203	16.097	14.792	13.548	14.641	13.297	12.78	14.3403	0.258964	0.491767	23.5258	14.5397	14.3396	0.119213	0.00831354
ENSMUST00000022842	15	31590800	31601804	-	1832	1	Cct5|CCT-epsilon|Ccte|TCP-1-epsilon|TCPE|mKIAA0098|-|15|15 B2|protein-coding	37.282	31.964	36.063	41.554	37.295	32.599	31.352	36.125	35.5293	0.000775712	0.0181699	28.3126	14.3026	36.2809	4.56012	0.125689
ENSMUST00000032078	6	85451514	85468475	+	2418	1	Cct7|AA408524|AL022769|Ccth|Cctz|-|6|6 C3|protein-coding	17.594	16.579	16.766	18.285	17.209	13.733	13.671	16.92	16.3446	0.0442346	0.146994	27.3532	14.9525	16.5961	1.86073	0.112118
ENSMUST00000026704	16	87483326	87495873	-	2365	1	Cct8|AI132397|Cctq|Tcpq|-|16|16 C3.3|protein-coding	29.584	28.131	32.079	30.16	28.322	24.348	28.397	24.705	28.2157	0.732495	0.965088	24.6667	7.58945	28.1951	0.736543	0.0261231
ENSMUST00000031621	5	143987909	144014853	-	1740	1	Ccz1|AU022870|-|5|5 G2|protein-coding	8.942	11.22	10.908	9.364	9.169	10.146	11.174	7.807	9.84125	0.0323884	0.121148	23.8575	8.36576	9.85033	1.44076	0.146265
ENSMUST00000177840	7	141467422	141471463	+	1693	1	Cd151|PETA-3|SFA-1|Tspan24|-|7 F5|7 86.82 cM|protein-coding	8.565	8.515	8.494	8.063	8.316	8.049	8.291	9.227	8.44	0.97968	1	24.4941	22.9642	8.43967	0.0353524	0.00418884
ENSMUST00000112541	6	124304700	124330527	+	4410	1	Cd163|CD163v2|CD163v3|-|6|6 F2|protein-coding	0.988	1.054	1.554	1.403	1.318	1.051	1.415	1.309	1.2615	0.317016	0.564301	26.2667	12.3587	1.2711	0.195533	0.153829
ENSMUST00000019962	10	41519414	41531048	+	2911	1	Cd164|A115|A24|AA589639|AW540279|MGC-24|MSSP|-|10 B2|10 22.46 cM|protein-coding	68.339	69.017	52.989	55.853	64.537	65.569	46.307	41.604	58.0269	0.062284	0.183489	24.1733	1.05038	58.0194	10.1293	0.174584
ENSMUST00000029717	3	86995834	86999441	-	1935	1	Cd1d1|AI747460|CD1.1|Cd1a|Cd1d|Ly-38|-|3 F1|3 37.91 cM|protein-coding	55.614	64.444	57.504	51.184	61.766	49.326	39.689	40.66	52.5234	0.658788	0.906649	22.7088	5.10764	52.6611	4.75113	0.0902208
ENSMUST00000037882	6	83671215	83677857	-	1511	1	Cd207|-|-|6|6 C3|protein-coding	0.894	0.765	0.808	1.28	0.846	0.883	0.861	1.279	0.952	0.186565	0.391669	24.1733	17.3018	0.953515	0.205259	0.205259
ENSMUST00000027849	1	165788723	165867436	+	1302	1	Cd247|4930549J05Rik|A430104F18Rik|AW552088|Cd3|Cd3-eta|Cd3-zeta|Cd3h|Cd3z|Cd3zeta|T3z|Tcrk|Tcrz|-|1 H2.3|1 73.14 cM|protein-coding	0.493	0.881	0.55	0.584	0.6	0.705	0.54	0.434	0.598375	0.266333	0.501612	22.8945	5.6647	0.603298	0.141941	0.141941
ENSMUST00000058714	10	43579169	43584265	+	1813	1	Cd24a|Cd24|HSA|Ly-52|nectadrin|-|10 B2|10 23.01 cM|protein-coding	1.149	1.099	1.382	0.88	0.817	1.116	1.481	1.456	1.1725	0.490231	0.750299	27.3333	3.54279	1.13904	0.261864	0.229898
ENSMUST00000165365	9	58524298	58555437	-	3588	1	Cd276|6030411F23Rik|AU016588|B7RP-2|B7h3|-|9|9 B|protein-coding	0.618	1.113	1.414	0.848	0.753	1.12	1.265	1.082	1.02662	0.000869756	0.0189837	25.5074	7.981	1.01144	0.323204	0.319548
ENSMUST00000024709	17	42792951	42876389	-	5329	1	Cd2ap|AL024079|C78928|METS-1|Mets1|-|17|17 B3|protein-coding	5.022	5.297	4.962	4.27	4.454	5.207	5.402	4.152	4.84575	0.00197682	0.0267497	27.7994	0.442349	4.75258	0.629434	0.13244
ENSMUST00000035771	7	127193658	127195875	-	1296	1	Cd2bp2|1500011B02Rik|2410024K20Rik|AW048183|-|7|7 F3|protein-coding	4.977	4.586	5.012	4.574	4.782	5.602	5.076	4.873	4.93525	0.759933	0.982972	20.6667	1.06059	4.96509	0.226287	0.0455756
ENSMUST00000092464	11	114996721	115001880	-	1180	1	Cd300c2|CLM4|Cd300c|Cd300d|DIgR1|Igsf7|Lmir2|MAIR-II|-|11 E2|11 80.57 cM|protein-coding	0.878	0.936	1.151	0.782	0.92	0.966	0.616	0.768	0.877125	0.664738	0.911512	20.6667	13.3503	0.885943	0.0716901	0.0716901
ENSMUST00000045075	11	114982274	114989922	-	2638	1	Cd300ld|4732429D16Rik|CLM5|Cd300ld1|LMIR4|MAIR-IV|clm-5|-|11|11 E2|protein-coding	0.721	0.919	0.838	0.946	1.189	1.068	0.716	1.043	0.93	0.76399	0.985083	24.6667	7.20019	0.932934	0.100759	0.100759
ENSMUST00000017453	11	102041509	102055620	+	2340	1	Cd300lg|2310016B05Rik|Clm9|D11Ertd736e|-|11 D|11 65.48 cM|protein-coding	2.41	2.33	2.128	2.303	2.374	2.355	2.571	2.427	2.36225	0.982329	1	25.0181	22.3797	2.36348	0.0590707	0.0249931
ENSMUST00000028356	2	60251993	60284418	-	1248	1	Cd302|1110055L24Rik|AI159627|-|2|2 C1.1|protein-coding	88.727	81.381	88.83	72.079	80.558	65.035	80.245	64.381	77.6545	0.996785	1	26.6883	21.8228	77.5873	2.1847	0.028158
ENSMUST00000087559	17	33843426	33848751	+	1182	1	Cd320|425O18-1|8D6|D17Ertd716e|NG29|TCblR|VLDL|-|17 B1|17 17.98 cM|protein-coding	1.219	1.102	0.962	0.831	1.011	0.755	0.694	0.868	0.93025	0.256966	0.489412	24.3313	24.2956	0.930362	0.0625985	0.0625985
ENSMUST00000197890	5	17782486	17835717	-	2535	1	Cd36|FAT|GPIV|Scarb3|-|5 A3|5 8.11 cM|protein-coding	8.225	7.899	9.285	6.666	8.438	8.295	7.91	6.366	7.8855	0.594777	0.852425	22.3633	9.52241	7.93706	0.69398	0.0874354
ENSMUST00000030964	5	43868553	43912375	+	3255	1	Cd38|ADPRC 1|Cd38-rs1|I-19|-|5 B3|5 23.85 cM|protein-coding	2.245	1.678	1.856	1.774	1.992	1.682	1.733	1.686	1.83075	0.701557	0.940394	27.0538	17.7884	1.84736	0.143943	0.0779182
ENSMUST00000047036	7	19356014	19359481	-	2234	1	Cd3eap|1190028F09|2610103M17Rik|ASE-1|Ase1|CAST|PAF49|-|7|7 A3|protein-coding	1.557	0.95	1.418	1.226	1.362	1.233	1.176	1.67	1.324	0.696033	0.935601	25.8259	18.1982	1.33654	0.160597	0.120159
ENSMUST00000005218	2	102811141	102901625	-	5577	1	Cd44|AU023126|AW121933|AW146109|HERMES|Ly-24|Pgp-1|-|2 E2|2 54.13 cM|protein-coding	0.466	0.599	0.621	0.393	0.547	0.645	0.484	0.497	0.5315	0.00323211	0.0323894	21.3647	10.4679	0.541513	0.089305	0.089305
ENSMUST00000230641	16	49855787	49910876	+	1009	1	Cd47|9130415E20Rik|AA407862|AI848868|AW108519|B430305P08Rik|IAP|Itgp|-|16|16 B5|protein-coding	11.224	13.534	15.128	11.809	10.563	11.326	12.668	8.781	11.8791	0.0358169	0.12896	23.114	10.0883	11.9552	2.09112	0.174914
ENSMUST00000068584	1	171682010	171705256	+	1179	1	Cd48|AI449234|AW610730|BCM1|BLAST|BLAST-1|BLAST1|Bcm-1|MEM-102|SLAMF2|Sgp-60|-|1 H3|1 79.54 cM|protein-coding	0.745	0.622	0.821	0.57	0.647	0.487	0.776	0.398	0.63325	0.896303	1	24.1704	9.85222	0.632763	0.0895826	0.0895826
ENSMUST00000000696	4	134093536	134095082	-	511	1	Cd52|AI463198|B7|B7-Ag|CAMPATH-1|CLS1|MB7|-|4 D3|4 66.5 cM|protein-coding	1.895	3.765	2.884	2.846	3.851	4.062	4.062	4.483	3.481	0.506603	0.767828	19.7699	6.2717	3.45231	0.306515	0.0887856
ENSMUST00000038845	3	106759921	106790149	-	1727	1	Cd53|AI323659|Ox-44|Tspan25|-|3 F2.3|3 46.53 cM|protein-coding	1.545	1.693	1.719	1.406	1.986	1.861	1.188	1.303	1.58763	0.431275	0.693188	22.6302	4.07741	1.59104	0.2897	0.182082
ENSMUST00000027650	1	130439027	130462744	-	2514	1	Cd55|Daf|Daf-GPI|Daf1|GPI-DAF|-|1 E4|1 56.89 cM|protein-coding	2.4	2.635	2.491	2.343	3.029	2.786	2.817	2.442	2.61787	0.740258	0.970397	21.4957	4.04418	2.61287	0.120668	0.046182
ENSMUST00000040423	2	104095801	104115354	+	1684	1	Cd59a|AA987121|Cd59|protectin|-|2 E2|2 54.53 cM|protein-coding	15.082	15.184	15.122	12.314	14.329	15.293	15.146	13.919	14.5486	0.0189838	0.0870826	26.3126	1.92696	14.4357	1.21961	0.0844862
ENSMUST00000129749	2	104069891	104084645	+	427	1	Cd59b|-|-|2|2 E2|protein-coding	2.689	2.566	2.737	1.66	2.455	2.089	1.565	1.863	2.203	0.838559	1	22.7035	3.25455	2.20294	0.233472	0.105982
ENSMUST00000015998	3	87357881	87371073	+	2025	1	Cd5l|1/6|AAC-11|AI047839|Api6|CT2|Pdp|Sp-alpha|mAIM|-|3|3 F1|protein-coding	7.978	13.828	14.94	9.183	12.565	11.436	10.482	10.349	11.3451	0.533784	0.793395	24.4635	7.80483	11.31	1.77955	0.157344
ENSMUST00000026407	10	128909699	128912815	+	1048	1	Cd63|C75951|ME491|Tspan30|-|10 D3|10 77.19 cM|protein-coding	1.644	1.301	1.376	1.007	0.798	1.306	0.985	1.525	1.24275	0.999997	1	27.3333	20.0396	1.23648	0.0859222	0.0694896
ENSMUST00000018918	11	69664213	69666153	-	1219	1	Cd68|Lamp4|Scard1|gp110|-|11 B3|11 42.86 cM|protein-coding	1.431	1.996	1.857	1.46	2.052	1.55	1.809	2.375	1.81625	0.0782355	0.214893	20.6667	14.5047	1.7979	0.188946	0.105092
ENSMUST00000098104	4	43446462	43454627	-	2570	1	Cd72|CD72c|Ly-19|Ly-32|Ly-m19|Lyb-2|-|4 A5|4 23.04 cM|protein-coding	1.708	1.886	2.13	2.051	1.596	2.1	2.199	2.234	1.988	0.0652116	0.189674	24.2667	10.8861	1.98674	0.23077	0.116155
ENSMUST00000050487	18	60803848	60812646	+	1203	1	Cd74|CLIP|DHLAG|HLADG|Ia-GAMMA|Ii|-|18 E1|18 34.41 cM|protein-coding	16.077	23.241	19.365	19.557	19.538	20.967	15.987	22.605	19.6671	0.913384	1	24.6667	4.36722	19.6549	0.437273	0.0222475
ENSMUST00000037941	7	143052739	143067934	+	1518	1	Cd81|Tapa-1|Tapa1|Tspan28|-|7 F5|7 88.1 cM|protein-coding	51.913	55.114	46.65	42.675	49.874	52.991	45.455	43.2	48.484	0.000479538	0.0154446	23.7895	3.78996	48.5153	5.37841	0.11086
ENSMUST00000111257	2	93419830	93452679	-	984	1	Cd82|AA682076|AL023070|C33|IA4|Kai1|Tspan27|-|2 E1|2 51.62 cM|protein-coding	20.662	23.347	19.567	18.951	19.447	24.35	20.236	20.329	20.8611	0.128236	0.302723	25.9926	3.07462	20.6972	1.92708	0.0931084
ENSMUST00000136479	1	171840621	171889076	+	1488	1	Cd84|A130013D22Rik|CDw84|SLAMF5|-|1 H3|1 79.54 cM|protein-coding	0.734	0.73	0.891	0.69	0.772	0.849	0.938	0.786	0.79875	0.357704	0.61175	21.1925	10.7594	0.806586	0.0664356	0.0664356
ENSMUST00000032492	6	125460266	125494791	-	1213	1	Cd9|Tspan29|-|6 F3|6 59.32 cM|protein-coding	9.197	6.799	4.938	3.524	6.436	7.215	4.292	4.773	5.89675	0.0808441	0.21966	26.3622	25.7266	5.80474	1.61207	0.277717
ENSMUST00000080035	X	71420060	71492645	-	3310	1	Cd99l2|AW548191|Mic2l1|Xap89|-|X|X A7.3|protein-coding	3.911	4.28	4.243	3.395	3.987	4.112	3.89	3.542	3.92	0.0105686	0.0620257	22.8342	6.35204	3.93486	0.350531	0.0890836
ENSMUST00000030535	4	138338528	138367992	-	839	1	Cda|2210401N16Rik|-|4|4 D3|protein-coding	3.918	3.342	1.681	2.094	4.132	2.2	0.978	4.626	2.87138	0.00494192	0.0408821	21.688	3.66372	2.80696	1.62611	0.579316
ENSMUST00000022555	14	59560896	59597836	-	1481	1	Cdadc1|2310010M10Rik|AI449174|AI463398|BB130816|NYD-SP15|-|14|14 C3|protein-coding	11.296	10.497	14.55	11.48	11.176	10.996	14.34	10.295	11.8288	0.179281	0.380459	24.0604	14.623	11.8296	0.688378	0.0581913
ENSMUST00000110701	2	120716154	120731517	-	6329	1	Cdan1|1500015A01Rik|AI448026|AW492297|CDA-I|CDA1|CDAI|-|2|2 E5|protein-coding	0.628	0.722	0.625	0.527	0.69	0.692	0.567	0.607	0.63225	0.00012603	0.00997368	22.2045	6.6288	0.636339	0.0779933	0.0779933
ENSMUST00000043864	2	5794294	5845164	-	1802	1	Cdc123|AA959893|G431001I09Rik|-|2|2 A1|protein-coding	10.196	10.278	11.321	11.479	10.584	10.474	11.577	9.732	10.7051	0.239352	0.466	23.6223	21.8016	10.7131	0.570617	0.0532635
ENSMUST00000039318	13	64192545	64274988	-	5832	1	Cdc14b|2810432N10Rik|A530086E13Rik|AA472821|CDC14B3|Cdc14B1|-|13|13 B3|protein-coding	3.745	5.449	3.65	3.067	3.377	4.19	3.07	2.593	3.64263	0.015435	0.0775345	23.2399	5.21489	3.66421	0.872529	0.238122
ENSMUST00000043962	8	13757676	13781938	+	2266	1	Cdc16|2700071J12Rik|2810431D22Rik|APC6|-|8|8 A1.1|protein-coding	4.725	5.063	4.162	4.584	4.545	4.431	3.85	3.787	4.39338	0.623199	0.875695	23.9053	0.893607	4.39329	0.276116	0.0628494
ENSMUST00000025228	18	34630951	34651735	-	2051	1	Cdc23|6030435O18|D18Ertd243e|-|18 B1|18 18.69 cM|protein-coding	2.305	2.305	1.889	1.587	1.897	1.998	1.67	1.935	1.94825	0.346857	0.599731	22.3313	6.17106	1.95539	0.159515	0.0815771
ENSMUST00000094324	9	109875579	109893895	+	3603	1	Cdc25a|D9Ertd393e|-|9 F2|9 59.81 cM|protein-coding	0.5	0.455	0.619	0.59	0.544	0.534	0.527	0.64	0.551125	0.211299	0.427371	26.8753	12.6059	0.556269	0.0626889	0.0626889
ENSMUST00000084525	4	62394583	62408642	-	812	1	Cdc26|2010012C09Rik|-|4|4 B3|protein-coding	5.975	6.81	6.547	6.891	7.237	7.838	6.181	5.613	6.6365	0.659639	0.907348	21.9621	6.6633	6.67059	0.663914	0.0995286
ENSMUST00000093923	11	104502745	104550483	-	5388	1	Cdc27|AI452358|APC3|BC023187|-|11 E1|11 67.79 cM|protein-coding	2.99	2.834	2.876	2.724	2.994	2.916	3.075	2.45	2.85737	0.849292	1	27.3333	22.3898	2.85785	0.13682	0.047875
ENSMUST00000219791	10	79682404	79688275	+	792	1	Cdc34|AI327276|E2-CDC34|UBE2R1|-|10 C1|10 39.72 cM|protein-coding	20.881	18.136	23.167	21.56	19.912	19.526	22.58	28.671	21.8041	0.154166	0.343153	24.2667	15.2048	21.8248	2.74909	0.125962
ENSMUST00000215296	9	21140953	21149942	-	1133	1	Cdc37|p50|p50Cdc37|-|9|9 A3|protein-coding	18.253	18.35	18.443	19.619	19.081	18.35	18.993	19.621	18.8388	0.0611272	0.1811	26.46	14.9051	18.8933	0.558417	0.0295564
ENSMUST00000224511	19	28990381	29026681	+	2931	1	Cdc37l1|2700033A15Rik|BB159850|Cdc37l|Harc|-|19|19 C1|protein-coding	8.888	7.909	9.069	8.906	8.609	9.576	11.251	10.567	9.34688	0.824818	1	23.4188	13.8925	9.34629	0.490658	0.0524977
ENSMUST00000044166	10	40831621	40883311	-	3505	1	Cdc40|1200003H23Rik|EHB3|PRP17|-|10|10 B1|protein-coding	4.124	4.765	4.508	3.652	4.127	4.387	4.533	3.136	4.154	0.0156321	0.0779525	24.0819	5.54389	4.15191	0.587762	0.141564
ENSMUST00000051477	4	137319696	137357720	-	2097	1	Cdc42|AI747189|AU018915|-|4 D3|4 69.83 cM|protein-coding	30.402	33.01	32.685	30.825	31.836	35.192	33.363	28.871	32.023	0.00601044	0.0456049	23.1925	7.03705	32.1068	2.36299	0.0735976
ENSMUST00000076687	1	179961110	180162166	+	4848	1	Cdc42bpa|A930014J19Rik|DMPK-like|-|1|1 H4|protein-coding	2.048	2.449	2.158	2.06	1.822	2.616	2.087	1.811	2.13137	0.026571	0.107218	23.3519	6.85887	2.13991	0.297534	0.139041
ENSMUST00000041965	12	111292976	111377718	-	6641	1	Cdc42bpb|MRCKb|-|12 F1|12 60.94 cM|protein-coding	6.638	6.004	5.949	6.624	6.028	5.284	5.437	7.382	6.16825	0.053465	0.166315	23.1021	18.5263	6.13885	0.760802	0.123932
ENSMUST00000025681	19	6306456	6325652	+	5922	1	Cdc42bpg|BC046418|MRCKgamma|-|19|19 A|protein-coding	1.243	1.457	1.813	1.369	1.402	1.387	1.331	1.3	1.41275	0.604012	0.860524	24.1423	16.4152	1.4125	0.0470432	0.0333049
ENSMUST00000059619	15	78842624	78850897	+	2555	1	Cdc42ep1|1810058K22Rik|AA980734|Borg5|CEP1|MSE55|-|15|15 E1|protein-coding	4.296	4.2	5.278	5.522	5.143	4.985	4.562	5.339	4.91562	0.219109	0.438549	27.3333	12.8961	4.9728	0.522022	0.104975
ENSMUST00000055458	19	5917556	5924816	-	1488	1	Cdc42ep2|1110008C05Rik|Borg1|Cep2|D19Bwg1013e|-|19 A|19 4.34 cM|protein-coding	0.575	0.713	0.665	0.719	1.193	0.742	0.63	0.919	0.7695	0.619452	0.872635	20.5249	18.3485	0.775094	0.134363	0.134363
ENSMUST00000053536	11	113726852	113751881	-	3005	1	Cdc42ep4|1500041M20Rik|Borg4|CEP4|-|11|11 E2|protein-coding	5.372	5.495	6.327	6.589	4.814	6.284	4.605	4.923	5.55113	0.983732	1	24.6667	10.9364	5.54809	0.322707	0.0581654
ENSMUST00000107201	3	95228952	95234582	+	898	1	Cdc42se1|1300002M12Rik|AW558204|Cdcse1|SCIP1|Spec1|-|3|3 F2.1|protein-coding	2.545	2.524	3.048	3.962	3.164	4.101	3.461	4.349	3.39425	0.975317	1	26.3622	17.8962	3.41244	0.187108	0.054831
ENSMUST00000064104	11	54717456	54787675	-	3058	1	Cdc42se2|2810404F18Rik|AA408783|AA536669|SPEC2|-|11|11 B1.3|protein-coding	1.918	2.133	1.824	2.223	2.024	2.088	1.43	1.951	1.94888	0.876947	1	26.5244	10.8552	1.94868	0.00754641	0.00387257
ENSMUST00000024727	17	45391884	45433737	-	2996	1	Cdc5l|1200002I02Rik|AA408004|PCDC5RP|-|17|17 B3|protein-coding	4.363	3.902	4.234	3.708	3.794	4.628	4.223	3.807	4.08237	0.464761	0.726723	27.3333	26.5152	4.0479	0.317337	0.0783954
ENSMUST00000018337	1	143598800	143702893	-	11553	1	Cdc73|8430414L16Rik|C130030P16Rik|C81219|Hrpt2|-|1 F|1 62.52 cM|protein-coding	1.079	0.998	1.045	0.928	0.903	0.938	1.021	0.767	0.959875	0.749627	0.976215	26.5228	21.7441	0.959475	0.011673	0.011673
ENSMUST00000220899	12	112820237	112829423	-	1991	1	Cdca4|2410018C03Rik|HEPP|SEI-3|-|12|12 F1|protein-coding	0.837	0.711	0.767	0.527	0.674	0.798	0.66	0.511	0.685625	0.257455	0.48987	26.6627	26.3332	0.67707	0.107153	0.107153
ENSMUST00000039229	9	123170824	123216038	-	5293	1	Cdcp1|9030022E12Rik|AA409659|E030027H19Rik|-|9|9 F4|protein-coding	0.976	0.885	0.308	1.014	1.258	0.512	0.25	0.6	0.725375	0.0338454	0.124927	26.7602	18.9355	0.762279	0.392796	0.392796
ENSMUST00000000312	8	106603351	106670246	+	4399	1	Cdh1|AA960649|ARC-1|E-cad|Ecad|L-CAM|UVO|Um|-|8 D3|8 53.18 cM|protein-coding	8.839	9.017	4.817	10.7	9.307	8.233	6.544	9.008	8.30813	0.411991	0.673101	23.4818	22.0035	8.27277	1.87029	0.226078
ENSMUST00000025166	18	16588877	16809246	-	4812	1	Cdh2|CDHN|N-CAD|Ncad|-|18 A1|18 10.1 cM|protein-coding	8.698	9.948	9.707	8.666	8.126	10.403	11.788	9.694	9.62875	0.00252145	0.0294653	27.7183	3.0079	9.44498	1.32284	0.140057
ENSMUST00000034339	8	104101625	104144511	+	3972	1	Cdh5|7B4|AA408225|Cd144|VE-Cad|VECD|VEcad|Vec|-|8 D3|8 53.04 cM|protein-coding	2.214	2.155	1.789	1.959	2.246	1.957	1.922	2.689	2.11638	0.0410243	0.139891	21.9248	1.81689	2.09583	0.307868	0.146896
ENSMUST00000080654	7	141269083	141276774	-	2106	1	Cdhr5|1810074H01Rik|AI481143|Mucdhl|Mupcdh|-|7|7 F5|protein-coding	12.097	12.354	13.801	13.04	15.396	10.119	11.053	13.328	12.6485	0.773652	0.991364	27.3333	12.7406	12.8192	1.60214	0.124979
ENSMUST00000118703	16	4766841	4790292	-	2543	1	Cdip1|2700048O17Rik|5730403B10Rik|AU018521|AW742692|CDIP|-|16 A1|16 2.47 cM|protein-coding	16.318	13.135	16.803	15.514	14.942	12.718	13.899	10.556	14.2356	0.983472	1	20.6667	3.29368	14.3283	0.785234	0.0548029
ENSMUST00000206346	7	126976588	126979651	+	795	1	Cdipt|9530042F15Rik|D7Bwg0575e|Pis|Pis1|-|7 F3|7 69.26 cM|protein-coding	8.369	8.399	8.739	9.202	8.49	9.798	9.278	10.385	9.0825	0.996812	1	24.2667	14.9805	9.08333	0.120125	0.0132248
ENSMUST00000213005	8	123224866	123232250	+	1555	1	Cdk10|BC017131|-|8|8 E1|protein-coding	3.801	4.793	5.064	4.795	3.838	4.033	4.035	4.107	4.30825	0.358371	0.612433	27.3333	7.99117	4.29461	0.520232	0.121136
ENSMUST00000067081	4	155624869	155649938	+	2556	1	Cdk11b|AA989746|CDK11-p110|CDK11-p46|CDK11-p58|Cdc11b|Cdc2l1|Cdc2l2|Cdk11|p58|-|4 E2|4 86.73 cM|protein-coding	6.933	7.003	7.113	8.232	7.436	9.063	8.456	8.906	7.89275	0.999966	1	23.8198	18.0729	7.89302	0.033675	0.00426643
ENSMUST00000107538	11	98203335	98251044	+	5116	1	Cdk12|1810022J16Rik|AI646528|Crk7|Crkrs|D11Ertd752e|Pksc|-|11 D|11 61.75 cM|protein-coding	1.998	1.744	1.755	1.62	1.774	2.244	1.98	1.775	1.86125	0.524393	0.783801	27.3333	26.213	1.83872	0.219427	0.119337
ENSMUST00000222800	13	17717460	17801331	-	3829	1	Cdk13|2310015O17Rik|Cdc2l5|-|13|13 A2|protein-coding	4.087	4.569	4.561	3.459	3.811	4.791	4.808	3.508	4.19925	0.00248383	0.0293504	26.6886	2.85794	4.11703	0.721865	0.175336
ENSMUST00000033380	X	20688418	20699880	+	3089	1	Cdk16|Crk5|Pctaire1|Pctk1|-|X A1.3|X 16.18 cM|protein-coding	4.439	3.887	4.321	4.947	4.471	4.6	4.992	5.052	4.58863	0.250668	0.481466	25.0082	18.2255	4.59734	0.190766	0.0414949
ENSMUST00000069965	10	93160890	93241328	+	3582	1	Cdk17|6430598J10Rik|Pctk2|-|10|10 C2|protein-coding	3.265	3.15	2.777	2.477	2.844	3.183	2.894	2.422	2.8765	0.00058664	0.0162479	28.3126	25.1066	2.83545	0.367434	0.129586
ENSMUST00000027697	1	132112237	132139684	-	4324	1	Cdk18|AA682070|Ctk18|Pctk3|-|1|1 E4|protein-coding	3.796	3.781	6.276	5.426	4.104	3.826	5.749	5.148	4.76325	0.0399679	0.137397	23.8198	12.7163	4.76476	1.35091	0.283522
ENSMUST00000044672	10	40349308	40483818	+	5782	1	Cdk19|2700084L06Rik|AI845279|AW228747|CDK11|Cdc2l6|mKIAA1028|-|10|10 B1|protein-coding	0.808	1.047	1.066	0.787	0.703	0.817	0.923	0.769	0.865	0.00592416	0.0450281	25.3531	6.7107	0.855758	0.1674	0.1674
ENSMUST00000026415	10	128697939	128705003	-	2227	1	Cdk2|A630093N05Rik|-|10|10 D3|protein-coding	2.381	2.75	3.082	1.82	2.341	2.395	2.28	1.839	2.361	0.140207	0.321879	22.7276	7.07366	2.37968	0.365918	0.153768
ENSMUST00000021939	13	64432314	64441773	+	4103	1	Cdk20|4932702G04Rik|AU019450|AW558027|CDCH|Ccrk|PNQLARE|p42|-|13|13 B3|protein-coding	0.724	0.763	0.426	0.669	0.628	0.424	0.42	0.708	0.59525	0.0856662	0.228793	19.6834	4.84072	0.571765	0.168954	0.168954
ENSMUST00000031341	5	124345417	124354671	-	1308	1	Cdk2ap1|Apc10|Cdkap1|DORC1|Doc1|ST19|doc-1|p12|-|5|5 F|protein-coding	2.608	2.414	2.664	2.009	1.856	1.641	1.981	2.013	2.14825	0.900189	1	27.3333	23.558	2.15461	0.193992	0.0900354
ENSMUST00000025779	19	4097182	4099017	+	1073	1	Cdk2ap2|5830466O21Rik|D19Ertd144e|Doc-1r|-|19|19 A|protein-coding	9.663	10.227	10.556	14.999	11.441	9.498	9.246	13.735	11.1706	0.0268773	0.108082	28.0492	13.2437	11.5488	2.57735	0.22317
ENSMUST00000006911	10	127063534	127067920	+	2038	1	Cdk4|Crk3|-|10|10 D3|protein-coding	26.708	24.877	28.952	28.838	28.481	26.43	29.236	32.564	28.2607	0.0425181	0.143016	24.6886	15.254	28.3076	2.08738	0.0737391
ENSMUST00000030814	5	24418241	24423530	-	2036	1	Cdk5|AW048668|Crk6|-|5 A3|5 11.73 cM|protein-coding	3.389	4.08	3.826	3.361	3.116	3.8	3.306	3.559	3.55463	0.554572	0.813229	25.4969	5.10578	3.53452	0.30169	0.0853553
ENSMUST00000028990	2	154335386	154372719	-	1943	1	Cdk5rap1|2310066P17Rik|-|2|2 H1|protein-coding	1.75	1.883	1.484	1.421	1.803	1.4	1.141	1.232	1.51425	0.0897496	0.236084	22.5777	3.34012	1.51365	0.222473	0.146978
ENSMUST00000103152	11	96907426	96916496	-	2223	1	Cdk5rap3|1810007E24Rik|BC002318|C53|C81486|HSF-27|IC53|LZAP|MST016|-|11|11 D|protein-coding	9.956	12.15	10.797	12.188	11.653	9.765	9.427	10.866	10.8503	0.945419	1	27.3333	13.4835	10.9503	0.837833	0.0765122
ENSMUST00000165117	5	3343893	3531008	+	11510	1	Cdk6|AI504062|Crk2|-|5 A1|5 2.04 cM|protein-coding	1.415	1.483	1.708	1.198	1.156	1.753	1.609	1.231	1.44412	0.062797	0.184736	23.2166	9.41545	1.45314	0.263469	0.18131
ENSMUST00000091299	13	100702631	100730939	-	1965	1	Cdk7|AI323415|AI528512|C230069N13|Cdkn7|Crk4|-|13 D1|13 53.23 cM|protein-coding	2.876	2.621	3.145	2.63	2.976	3.083	3.241	2.004	2.822	0.756111	0.980063	22.4332	9.99146	2.84339	0.304918	0.107237
ENSMUST00000031640	5	146231288	146302874	+	2948	1	Cdk8|-|-|5|5 G3|protein-coding	5.423	5.996	6.617	5.231	4.754	6.309	6.85	4.551	5.71638	0.0138078	0.0729372	23.5636	8.91085	5.73645	1.05082	0.183183
ENSMUST00000009699	2	32707438	32712784	-	1720	1	Cdk9|PITALRE|-|2|2 B|protein-coding	6.84	7.854	7.669	6.056	6.811	6.86	7.07	6.09	6.90625	0.0339564	0.125163	26.3299	3.50622	6.83751	0.683872	0.100018
ENSMUST00000006353	13	29325301	29855674	-	2598	1	Cdkal1|1190005B03Rik|6620401C13Rik|-|13|13 A3.1-A3.2|protein-coding	1.599	1.763	1.596	2.069	2.028	1.887	1.476	2.106	1.8155	0.473578	0.734206	28.4982	15.3914	1.85474	0.234888	0.126642
ENSMUST00000069937	5	92006074	92043041	-	3951	1	Cdkl2|5330436L21Rik|AI505225|KKIAMRE|Kkm|-|5|5 E2|protein-coding	0.863	0.917	0.988	0.979	1.124	0.928	0.822	0.856	0.934625	0.959426	1	27.3333	15.8836	0.945475	0.0797416	0.0797416
ENSMUST00000023829	17	29093769	29100722	+	1908	1	Cdkn1a|CAP20|CDKI|CIP1|Cdkn1|P21|SDI1|Waf1|mda6|p21Cip1|p21WAF|-|17 A3.3|17 15.12 cM|protein-coding	5.576	0.289	0.188	0.828	4.376	0.25	0.191	0.571	1.53363	0.00368802	0.034619	24.5762	21.0436	1.58075	2.27367	1.43835
ENSMUST00000003115	6	134920401	134925513	+	2388	1	Cdkn1b|AA408329|AI843786|Kip1|p27|p27Kip1|-|6 G1|6 65.77 cM|protein-coding	4.318	5.018	4.17	3.425	3.404	4.286	4.665	3.227	4.06412	0.00144918	0.0231614	28.0312	0.397119	3.93456	0.828307	0.210521
ENSMUST00000212175	8	47709445	47713931	-	3388	1	Cdkn2aip|4921511I16Rik|AW208986|CARF|-|8|8 B1.1|protein-coding	2.725	2.798	2.629	2.201	2.071	2.101	2.412	1.784	2.34012	0.19006	0.396876	28.2024	27.4993	2.30424	0.232068	0.100713
ENSMUST00000102763	11	51967661	51977334	+	1827	1	Cdkn2aipnl|A430101B06Rik|AA409260|D11Ertd497e|MNCb-1520|-|11 B1.3|11 31.78 cM|protein-coding	2.871	2.998	3.561	2.942	3.03	2.944	3.928	3.287	3.19512	0.350333	0.602755	23.9926	11.844	3.19516	0.353471	0.110627
ENSMUST00000063531	4	109660876	109665372	-	1103	1	Cdkn2c|C77269|INK4c|p18|p18-INK4c|p18-INK6|p18INK4c|-|4 C7|4 51.32 cM|protein-coding	1.5	2.581	1.737	0.944	1.309	1.914	1.127	0.772	1.4855	0.00668342	0.0479644	22.9657	6.86444	1.51079	0.592149	0.391946
ENSMUST00000215619	9	21288410	21291308	-	1420	1	Cdkn2d|INK4d|p19|p19INK4d|-|9|9 A3|protein-coding	0.595	0.565	0.623	0.593	0.408	0.535	0.446	0.47	0.529375	0.916198	1	20.6667	10.7498	0.531088	0.0137478	0.0137478
ENSMUST00000035804	18	46713193	46728395	-	1586	1	Cdo1|1300002L19Rik|Cdo|D18Ucla3|-|18 C|18 24.75 cM|protein-coding	469.107	494.321	371.735	278.291	349.356	529.434	351.587	248.246	386.51	0.00555792	0.0431402	25.1383	2.80254	381.754	113.69	0.297809
ENSMUST00000134631	15	85807200	85811654	-	777	1	Cdpf1|2210021J22Rik|-|15|15 E2|protein-coding	1.724	2.387	1.225	1.532	2.435	1.353	0.748	1.853	1.65712	0.0420069	0.142034	22.2119	2.76784	1.63657	0.67805	0.414312
ENSMUST00000089461	2	132285939	132312050	+	8048	1	Cds2|5730450N06Rik|5730460C18Rik|AI854580|D2Wsu127e|-|2 F2|2 64.15 cM|protein-coding	6.216	7.807	6.57	6.404	6.384	6.817	5.621	5.957	6.472	0.220102	0.439788	21.8697	5.18027	6.47892	0.564964	0.0872003
ENSMUST00000190226	9	103353104	103364979	-	3098	1	Cdv3|2510010F10Rik|C230084J24Rik|C79446|TPP36|-|9|9 F1|protein-coding	12.715	12.082	17.241	12.932	11.941	13.461	14.846	11.53	13.3435	0.0304382	0.116461	21.7628	13.0179	13.5076	2.31189	0.171155
ENSMUST00000075220	13	35659833	35874063	+	3451	1	Cdyl|AI325931|-|13 A3.3|13 14.39 cM|protein-coding	0.515	0.63	0.824	0.487	0.475	0.665	0.678	0.543	0.602125	0.00536694	0.0425329	23.4427	9.42952	0.605576	0.146799	0.146799
ENSMUST00000098668	7	25463329	25477534	-	1465	1	Ceacam1|Bgp|Bgp1|C-CAM|CD66a|Cc1|Cea-1|Cea-7|Cea1|Cea7|Hv-2|Hv2|MHVR|MHVR1|Mhv-1|bb-1|mCEA1|mmCGM1|mmCGM1a|mmCGM2|-|7 A3|7 13.84 cM|protein-coding	34.273	34.113	24.604	27.121	34.234	37.666	33.699	34.458	32.521	0.355551	0.609548	27.3333	24.6291	32.2084	4.88091	0.151542
ENSMUST00000042985	7	35119303	35121928	+	2625	1	Cebpa|C/ebpalpha|CBF-A|Cebp|-|7 B2|7 21.02 cM|protein-coding	43.68	47.873	56.292	43.858	41.859	38.153	31.968	37.362	42.6306	0.978312	1	24.6827	11.4458	42.6093	3.8424	0.0901774
ENSMUST00000070642	2	167688915	167690418	+	1503	1	Cebpb|C/EBPbeta|CRP2|IL-6DBP|LAP|LIP|NF-IL6|NF-M|Nfil6|-|2 H3|2 87.58 cM|protein-coding	8.486	7.892	12.922	7.937	5.941	3.496	11.578	4.397	7.83113	0.422281	0.684514	22.7933	13.2709	7.90137	3.78588	0.479142
ENSMUST00000064290	14	54710360	54712174	-	1238	1	Cebpe|C/EBPe|C/EBPepsilon|CRP1|Gm294|-|14 C2|14 27.9 cM|protein-coding	1.109	2.056	1.726	1.258	1.76	1.841	1.345	1.285	1.5475	0.0129129	0.0702246	22.062	7.6336	1.57521	0.399761	0.253783
ENSMUST00000130491	7	35046422	35056573	-	4706	1	Cebpg|C/EBP[g]|C/EBPgamma|GPE1-BP|Gpe1bp|Ig/EBP|-|7|7 B2|protein-coding	7.638	6.207	8.563	7.056	6.704	6.096	7.349	6.326	6.99238	0.526562	0.78579	23.978	20.2793	6.99266	0.301161	0.0430681
ENSMUST00000024885	17	78919006	78937066	-	4039	1	Cebpz|AI848081|CBF2|Cbf|Cebpa-rs1|-|17|17 E3|protein-coding	6.728	5.203	5.995	6.138	6.443	6.682	7.015	5.898	6.26275	0.910359	1	25.9504	17.9235	6.27415	0.136189	0.0217063
ENSMUST00000180077	17	78916500	78920306	+	593	1	Cebpzos|1110001A16Rik|-|17|17 E3|protein-coding	10.328	8.889	8.698	8.391	7.366	10.083	10.896	10.1	9.34387	0.753971	0.978857	28.6604	0.735747	9.16734	1.02505	0.111816
ENSMUST00000100993	6	120666582	120766904	+	4812	1	Cecr2|2610101O16Rik|2810409N01Rik|Gtl4|mKIAA1740|-|6 F1|6 56.97 cM|protein-coding	1.142	1.375	1.297	1.085	0.934	1.268	1.362	1.253	1.2145	0.000370112	0.0139141	28.2872	2.1807	1.18222	0.209211	0.176966
ENSMUST00000023775	15	100674421	100687921	-	1093	1	Cela1|1810009A17Rik|1810062B19Rik|Ela-1|Ela1|PC-TsF|-|15 F1|15 56.38 cM|protein-coding	4.676	7.727	3.698	2.668	4.266	4.113	2.221	2.11	3.93487	0.0709599	0.200005	22.6498	4.81055	3.97501	1.66008	0.417629
ENSMUST00000111451	2	90940397	91019490	+	4651	1	Celf1|1600010O03Rik|AA407467|Brunol2|CUG-BP|CUG-BP1|CUGBP|Cugbp1|D2Wsu101e|HNAB50|NAB50|-|2 E1|2 50.44 cM|protein-coding	10.573	10.895	11.969	9.309	9.975	11.093	11.003	8.381	10.3997	0.0222943	0.0961685	23.0256	7.97371	10.452	1.17277	0.112205
ENSMUST00000114934	2	6541869	6884996	-	5443	1	Celf2|B230218O03|B230345P09Rik|C88023|CELF-2|CUG-BP2|Cugbp2|D230046B21Rik|Etr-3|Napor|Napor-2|mETR-3|-|2|2 A1|protein-coding	1.111	1.029	1.317	0.897	0.843	1.074	1.241	0.799	1.03887	0.166492	0.362335	22.1987	10.4453	1.05334	0.182053	0.172833
ENSMUST00000226840	15	85898930	85978730	-	6735	1	Celsr1|Adgrc1|Crsh|Scy|crash|-|15 E2|15 40.42 cM|protein-coding	2.073	1.23	0.839	3.131	2.321	0.513	0.714	2.744	1.69562	0.00754252	0.0514391	24.2959	17.7605	1.71254	1.27741	0.745913
ENSMUST00000199320	5	30666957	30674064	+	362	1	Cenpa|Cenp-A|-|5 B1|5 16.76 cM|protein-coding	1.151	1.573	0.727	0.551	0.711	0.83	1.425	0.311	0.909875	0.0933175	0.242094	27.2144	1.04533	0.849657	0.471183	0.471183
ENSMUST00000089510	2	131175182	131180067	-	4885	1	Cenpb|CENP-B|-|2 F1|2 63.29 cM|protein-coding	4.687	6.725	5.879	4.724	5.182	5.42	4.919	4.793	5.29112	0.0693309	0.197362	22.0359	7.37432	5.33767	0.712202	0.133429
ENSMUST00000031170	5	86012024	86065583	-	3155	1	Cenpc1|CENP-C|Cenpc|-|5|5 E1|protein-coding	0.739	0.908	0.631	0.966	0.816	0.904	0.658	0.943	0.820625	0.944042	1	24.6189	7.90724	0.822637	0.0794804	0.0794804
ENSMUST00000224500	13	104228611	104249617	+	1334	1	Cenpk|B130045K24Rik|BB232189|C530004N04Rik|Cenp-K|Solt|Solzt|-|13|13 D1|protein-coding	0.439	0.44	0.608	0.62	0.607	0.609	0.483	0.388	0.52425	0.91064	1	23.4099	6.81934	0.524827	0.0220047	0.0220047
ENSMUST00000111620	1	161070767	161086338	+	1901	1	Cenpl|2610300B10Rik|AW121806|AW550697|CENP-L|-|1|1 H2.1|protein-coding	0.995	1.688	1.534	1.247	1.369	1.329	1.228	0.782	1.2715	0.270825	0.507382	22.0358	9.77799	1.29395	0.255432	0.197406
ENSMUST00000087114	17	40923051	40935047	-	1925	1	Cenpq|2610528M18Rik|-|17|17 B2|protein-coding	1.854	2.03	1.854	2.059	2.116	3.124	2.169	2.665	2.23388	0.894842	1	20.6667	16.8877	2.2315	0.209342	0.0938122
ENSMUST00000018653	11	62524946	62539261	-	1023	1	Cenpv|3110013H01Rik|AA671303|Prr6|-|11|11 B2|protein-coding	3.984	5.776	5.361	3.572	3.569	5.62	4.964	5.357	4.77537	0.128738	0.303433	28.1837	3.03106	4.63334	1.00745	0.217434
ENSMUST00000055424	11	120710942	120713738	-	597	1	Cenpx|Stra13|-|11|11 E2|protein-coding	10.07	10.115	9.116	8.718	9.103	8.403	9.095	12.896	9.6895	0.850909	1	24.032	0.0377641	9.6895	0.00903553	0.000932508
ENSMUST00000047497	4	153975194	154008732	+	5108	1	Cep104|A930027E11|AI115523|Kiaa0562|mKIAA0562|-|4|4 E2|protein-coding	1.157	1.164	1.521	1.046	0.988	1.086	1.162	1.154	1.15975	0.282689	0.521407	28.159	3.86884	1.13918	0.165895	0.145627
ENSMUST00000049811	18	53681724	53744547	-	4512	1	Cep120|A230075C01|AU016693|Ccdc100|-|18|18 D1|protein-coding	1.881	2.13	1.682	1.35	1.855	1.858	1.731	1.497	1.748	0.0159564	0.0788323	24.0819	3.63696	1.74731	0.273221	0.156367
ENSMUST00000106227	11	120064430	120086827	-	3527	1	Cep131|AZ1|Azi|Azi1|-|11|11 E2|protein-coding	0.527	0.536	0.686	0.402	0.488	0.568	0.482	0.493	0.52275	0.407256	0.66852	20.5873	9.01887	0.527502	0.0597159	0.0597159
ENSMUST00000049060	5	76591714	76646465	+	5264	1	Cep135|BC062951|Cep4|Gm1044|-|5|5 C3.3|protein-coding	0.55	0.623	0.586	0.384	0.447	0.53	0.601	0.372	0.511625	0.0106209	0.062205	27.4945	0.952225	0.494916	0.120168	0.120168
ENSMUST00000117194	9	45766946	45828691	-	5482	1	Cep164|AI450905|BC027092|D030051D21|mKIAA1052|-|9|9 A5.2|protein-coding	1.156	1.375	1.217	1.333	1.226	1.389	1.269	1.465	1.30375	0.998939	1	28.5741	5.43018	1.30175	0.0293561	0.0225513
ENSMUST00000194727	1	176733663	176793609	-	6747	1	Cep170|4933426L22Rik|A330004A13Rik|AI195353|-|1|1 H4|protein-coding	0.602	0.679	0.769	0.696	0.555	0.789	0.603	0.7	0.674125	0.774408	0.991858	20.032	13.7613	0.684129	0.0705369	0.0705369
ENSMUST00000220627	12	112724619	112745655	+	5360	1	Cep170b|AI466840|AW555464|Kiaa0284|mKIAA0284|-|12 F1|12 61.2 cM|protein-coding	2.764	2.849	3.113	2.632	2.752	2.974	2.361	2.908	2.79413	0.166621	0.362439	20.6667	19.6447	2.80992	0.172123	0.0612554
ENSMUST00000115168	16	32099800	32108069	+	1711	1	Cep19|1500031L02Rik|AI428934|AL022620|-|16|16 B2|protein-coding	1.138	1.245	1.335	1.273	1.403	1.43	1.199	1.153	1.272	0.518259	0.779455	19.3872	11.0259	1.2804	0.0941215	0.0735094
ENSMUST00000109619	2	155956558	155998900	+	7912	1	Cep250|AW490617|B230210E21Rik|Cep2|Inmp|-|2|2 H1|protein-coding	1.114	0.982	1.052	1.091	1.103	0.962	0.933	1.191	1.0535	0.0482753	0.155434	24.098	18.749	1.05396	0.10175	0.0965404
ENSMUST00000138762	1	155844964	155973255	-	13232	1	Cep350|4933409L06Rik|6430546F08Rik|-|1|1 G3|protein-coding	1.308	1.449	1.574	1.277	1.061	1.217	1.314	1.122	1.29025	0.040151	0.137847	26.3476	6.17114	1.27516	0.186182	0.146007
ENSMUST00000040330	8	56531522	56550857	-	1669	1	Cep44|4933440G23Rik|mKIAA1712|-|8|8 B2|protein-coding	2.529	2.471	1.886	1.827	2.033	1.783	1.876	1.844	2.03112	0.673823	0.91813	24.6554	23.5991	2.03204	0.133072	0.0654867
ENSMUST00000124883	9	13808184	13818686	-	1626	1	Cep57|3110002L15Rik|4921510P06Rik|4931428M20Rik|AI467480|Tsp57|mKIAA0092|-|9|9 A1|protein-coding	3.316	3.454	3.056	2.275	3.173	3.313	3.7	2.676	3.12038	0.0249936	0.103057	28.6604	26.92	3.02852	0.567895	0.187516
ENSMUST00000190022	10	41718846	41809607	-	1930	1	Cep57l1|2410017P07Rik|4930484D11Rik|AI607327|cep57R|-|10|10 B2|protein-coding	0.962	1.234	0.83	0.92	1.286	0.972	0.982	1.026	1.0265	0.102092	0.257152	19.5023	7.48112	1.01505	0.175326	0.172726
ENSMUST00000216281	9	102586854	102625981	-	1762	1	Cep63|4921501M07|AL450317.13gm1|AW107703|CD20R|D9Mgc41|D9Mgc48e|ET2|-|9 F1|9 54.61 cM|protein-coding	2.933	2.947	2.461	2.275	2.5	2.832	2.742	2.108	2.59975	0.00663188	0.0477271	28.0492	25.6939	2.55658	0.368008	0.143945
ENSMUST00000050611	11	20227037	20249418	-	4791	1	Cep68|6030463E10Rik|AI481761|BC027174|Kiaa0582|-|11 A3.1|11 12.92 cM|protein-coding	1.393	1.394	1.916	1.29	1.411	1.519	1.562	1.308	1.47412	0.206095	0.420928	21.5258	12.499	1.49364	0.209202	0.140062
ENSMUST00000093795	9	99243442	99300404	+	2571	1	Cep70|6720484E09Rik|Bite|C030018L16Rik|-|9|9 E3.3|protein-coding	0.639	0.852	0.655	0.569	0.469	0.577	0.566	0.439	0.59575	0.20803	0.423028	27.1552	2.88327	0.581552	0.110073	0.110073
ENSMUST00000097542	18	67617397	67641336	-	3956	1	Cep76|6230425F05Rik|9630013E05|-|18|18 E1|protein-coding	0.851	0.776	1.123	0.918	0.93	1.058	0.913	0.776	0.918125	0.599203	0.856213	20.285	15.3426	0.929287	0.119818	0.119818
ENSMUST00000020212	10	94688654	94790853	+	3608	1	Cep83|2600001G24Rik|4921537D05Rik|5730513H21Rik|Ccdc41|-|10|10 C2|protein-coding	1.36	1.607	1.424	1.111	1.504	1.696	1.547	1.314	1.44538	0.00368998	0.034619	24.0819	5.25832	1.44459	0.226714	0.15694
ENSMUST00000040271	4	134129858	134187112	-	3866	1	Cep85|2410030J07Rik|AI173272|AI173504|Ccdc21|-|4|4 D3|protein-coding	5.096	5.675	6.418	5.946	5.495	6.531	5.211	5.538	5.73875	0.752638	0.977769	20.6667	16.2745	5.74255	0.105672	0.0184017
ENSMUST00000220443	10	53273443	53379947	-	7400	1	Cep85l|Gm9766|-|10 B3|10|protein-coding	2.547	2.445	2.609	1.914	1.871	2.399	2.507	1.087	2.17238	0.304029	0.548196	25.81	0.657551	2.15367	0.368811	0.171248
ENSMUST00000079414	7	35397055	35438689	+	2573	1	Cep89|2610507L03Rik|Ccdc123|-|7|7 B2|protein-coding	1.089	1.311	1.002	0.869	1.233	1.236	0.697	0.794	1.02887	0.00315567	0.0322403	22.3494	4.62502	1.03312	0.275543	0.26671
ENSMUST00000103068	11	106789252	106818860	+	2560	1	Cep95|4732496G21Rik|AI118346|AI448335|Ccdc45|D330027A14Rik|F630025I20Rik|-|11|11 E1|protein-coding	1.328	1.115	1.238	1.327	1.34	1.584	1.539	1.431	1.36275	0.997922	1	20.6667	20.4739	1.36229	0.00403757	0.00296381
ENSMUST00000121703	16	55924556	55934833	-	600	1	Cep97|2810403B08Rik|4932439K18Rik|AA437768|E130116N02Rik|Lrriq2|-|16|16 C1.1|protein-coding	0.544	0.532	0.684	0.554	0.49	0.5	0.469	0.358	0.516375	0.310188	0.555973	19.5023	14.9438	0.526598	0.0731815	0.0731815
ENSMUST00000039153	3	106502983	106547731	-	2003	1	Cept1|9930118K05Rik|mCEPT1|-|3|3 F2.3|protein-coding	17.305	17.094	17.874	16.98	18.437	19.793	13.94	13.02	16.8054	0.714316	0.951478	22.8394	3.96546	16.8283	1.69189	0.100538
ENSMUST00000015858	3	95315084	95323599	+	2195	1	Cers2|0610013I17Rik|AI225939|Lass2|TRH3|-|3|3 F2.1|protein-coding	79.235	83.226	71.243	88.067	81.002	72.477	79.662	79.789	79.3376	0.477425	0.738436	20.285	17.1201	79.3285	0.397544	0.00501136
ENSMUST00000028426	2	68861441	69114282	+	7019	1	Cers6|4732462C07Rik|AW544719|Lass6|T1L|-|2|2 C2|protein-coding	0.465	0.739	0.994	0.852	0.426	0.729	1.31	0.485	0.75	0.0081636	0.0537993	22.8389	12.409	0.760889	0.38256	0.38256
ENSMUST00000109582	8	93056728	93080017	-	1937	1	Ces1b|Gm5158|-|8 C5|8|protein-coding	27.566	22.38	31.461	28.367	27.369	23.641	29.017	29.367	27.396	0.187214	0.392777	23.7362	15.6324	27.3733	3.24811	0.11866
ENSMUST00000034189	8	93099015	93131271	-	1803	1	Ces1c|Ces-N|Ee-1|Ee1|Es-4|Es-N|Es1|Es4|EsN|PESN|-|8 C5|8 44.99 cM|protein-coding	731.206	658.056	755.161	667.255	673.026	682.188	671.727	706.016	693.079	0.995076	1	20.6667	1.96306	693.703	4.66642	0.00672683
ENSMUST00000034172	8	93166068	93197838	-	1977	1	Ces1d|Ces3|TGH|-|8|8 C5|protein-coding	302.565	174.944	309.962	435.608	346.837	189.265	276.388	400.624	304.524	0.000281443	0.0129884	26.7488	14.8884	317.818	120.614	0.379507
ENSMUST00000176282	8	93201404	93229618	-	1856	1	Ces1e|Eg|Es-22|Es22|egasyn|-|8 C5|8 45.11 cM|protein-coding	58.952	50.218	56.923	52.862	52.786	51.511	57.477	61.306	55.2544	0.726154	0.959726	23.3435	16.3905	55.1921	3.20928	0.0581475
ENSMUST00000034178	8	93256236	93279747	-	1899	1	Ces1f|AU018778|CesML1|TGH-2|-|8|8 C5|protein-coding	137.275	128.997	160.532	138.337	150.201	147.094	147.353	146.833	144.578	0.989758	1	24.6667	7.53262	144.504	2.6209	0.0181372
ENSMUST00000044602	8	93302369	93337308	-	2361	1	Ces1g|Ces-1|Ces1|Ses-1|-|8 C5|8 45.29 cM|protein-coding	65.253	62.799	61.088	74.693	69.55	72.798	60.69	64.68	66.4439	0.337474	0.589757	27.3333	18.3362	67.049	5.43252	0.0810232
ENSMUST00000034346	8	104734003	104741630	+	1937	1	Ces2a|9130231C15Rik|AI266984|Ces6|-|8|8 D3|protein-coding	129.642	154.142	141.263	126.324	136.279	121.01	109.7	111.473	128.729	0.941489	1	21.1264	8.00815	129.36	9.38163	0.0725234
ENSMUST00000055052	8	104847068	104854483	+	1947	1	Ces2c|ACH M1|CES 2|Ces2|ces2A3|-|8|8 D3|protein-coding	17.67	22.486	22.698	23.941	20.909	16.747	20.454	16.283	20.1485	0.9555	1	27.3333	9.05571	20.1624	1.99396	0.098895
ENSMUST00000109410	8	104926264	104934668	+	1974	1	Ces2e|9030624L02Rik|Ces5|-|8|8 D3|protein-coding	47.786	56.957	42.881	49.257	53.045	49.009	42.44	45.485	48.3575	0.202937	0.41652	22.1279	3.33307	48.2403	5.26181	0.109075
ENSMUST00000043183	8	104961718	104969537	+	2836	1	Ces2g|2210023G05Rik|Ces2l|-|8|8 D3|protein-coding	9.205	9.974	7.94	9.441	8.275	8.975	8.175	9.21	8.89937	0.990631	1	20.9219	2.77677	8.85481	0.396086	0.0447312
ENSMUST00000093222	8	105048601	105058413	+	2021	1	Ces3a|Ces3|Ces31|Es31|-|8|8 D3|protein-coding	521.579	510.021	500.382	475.518	519.833	511.684	437.643	485.838	495.312	0.0799986	0.218148	22.5737	2.42403	494.777	27.9419	0.0564737
ENSMUST00000074403	8	105083763	105093591	+	1884	1	Ces3b|Ces31L|Ces3L|EG13909|ES31L|Es31|Gm4738|-|8|8 D3|protein-coding	143.477	156.294	148.45	148.886	152.993	128.061	100.966	139.547	139.834	0.0438649	0.146041	22.0122	12.8478	139.197	10.4862	0.0753334
ENSMUST00000114551	X	72913532	72918411	-	1277	1	Cetn2|1110034A02Rik|AI326150|Calt|caltractin|-|X A7.3|X 37.29 cM|protein-coding	5.598	5.337	4.616	4.503	6.308	4.758	5.262	3.886	5.0335	0.48914	0.74899	27.0985	22.9892	5.02784	0.607466	0.12082
ENSMUST00000022009	13	81783077	81797155	+	1217	1	Cetn3|MmCEN3|-|13|13 C3|protein-coding	7.955	8.506	9.143	8.238	8.213	9.325	8.585	6.13	8.26187	0.0412764	0.140523	21.5768	11.39	8.36309	0.980866	0.117285
ENSMUST00000129651	1	171113918	171126829	+	757	1	Cfap126|1700009P17Rik|AV282292|Flattop|Fltp|-|1|1 H3|protein-coding	1.026	1.071	0.793	0.661	1.154	1.254	0.449	0.862	0.90875	0.105323	0.263159	23.3435	2.56179	0.909898	0.340502	0.340502
ENSMUST00000034249	8	95420249	95434869	-	1284	1	Cfap20|2600014O15Rik|AL024127|Gtl3|T10-2A2|-|8|8 C5|protein-coding	6.392	9.292	9.133	8.182	6.754	10.056	9.854	7.427	8.38625	0.00447349	0.0385069	23.3837	9.63402	8.42865	1.65648	0.196529
ENSMUST00000020754	11	29221532	29247409	-	1645	1	Cfap36|2300003H10|4931428D14Rik|Ccdc104|-|11|11 A3.3|protein-coding	4.366	4.049	3.513	3.312	4.729	3.935	3.899	2.945	3.8435	0.144442	0.327092	27.0985	23.6108	3.82791	0.564637	0.147505
ENSMUST00000164504	8	46169556	46195588	+	4514	1	Cfap97|1110068E21Rik|4933411K20Rik|AW049273|Kiaa1430|-|8 B1.1|8 26.16 cM|protein-coding	2	1.728	1.789	1.413	1.693	1.757	1.72	1.438	1.69225	0.430276	0.692915	27.2144	25.7513	1.67807	0.160689	0.0957582
ENSMUST00000025229	17	34856384	34862514	-	2702	1	Cfb|AI195813|AI255840|B|Bf|C2|Fb|H2-Bf|-|17 B1|17 18.41 cM|protein-coding	215.385	186.184	189.434	232.613	243.782	192.292	175.636	215.783	206.389	5.49133e-05	0.00712703	27.8818	16.7571	210.991	32.1953	0.152591
ENSMUST00000034432	8	111768491	111854291	-	1165	1	Cfdp1|AA408409|Bcnt|Bucentaur|Cfdp|cp27|-|8|8 E1|protein-coding	14.572	13.862	14.042	14.866	14.539	16.678	19.004	16.754	15.5396	0.983198	1	23.1973	14.0878	15.5394	0.248893	0.0160169
ENSMUST00000111976	1	140085855	140183411	-	4322	1	Cfh|Mud-1|NOM|Sas-1|Sas1|-|1 61.62 cM|1 F|protein-coding	134.163	115.092	136.595	114.569	144.742	133.48	126.112	96.665	125.177	0.947986	1	27.3333	22.6623	125.126	10.0041	0.079952
ENSMUST00000023965	1	139547053	139560272	-	1782	1	Cfhr1|AI194696|CFHRB|Cfhl1|-|1|1 F|protein-coding	60.61	55.299	67.037	57.717	54.343	67.339	68.63	46.606	59.6976	0.0508079	0.160651	20.0134	14.1738	60.8921	8.74578	0.143627
ENSMUST00000094489	1	139810288	139858702	-	1598	1	Cfhr2|Cfhrb_4/2|-|1|1 F|protein-coding	218.85	200.716	214.59	194.381	203.566	204.601	211.639	160.923	201.158	0.894623	1	26.8753	0.563088	200.089	10.0842	0.0503986
ENSMUST00000077918	3	129836737	129875332	+	2052	1	Cfi|-|-|3 G3|3 59.21 cM|protein-coding	139.993	128.746	130.787	127.688	146.258	144.765	139.172	124.61	135.252	0.476346	0.736984	27.3333	23.7689	134.9	8.99801	0.0667014
ENSMUST00000209469	19	5490455	5495201	+	2347	1	Cfl1|AA959946|Cof|-|19|19 A|protein-coding	32.718	31.93	28.818	29.718	32.379	26.081	28.845	33.776	30.5331	0.026027	0.105748	21.3647	0.637444	30.23	2.69211	0.0890545
ENSMUST00000078124	12	54858817	54862877	-	2933	1	Cfl2|-|-|12|12 C1|protein-coding	12.118	10.589	12.21	9.643	9.356	9.78	9.988	7.598	10.1602	0.591199	0.84954	23.8465	22.1935	10.164	0.765826	0.0753466
ENSMUST00000114313	1	58711560	58758884	+	6553	1	Cflar|2310024N18Rik|A430105C05Rik|CLARP|Cash|Casper|FLAME|FLAME-1|Flip|Gm9845|I-FLICE|MRIT|c-Flip|-|1 C1.3|1 29.16 cM|protein-coding	6.126	6.199	7.513	7.196	5.205	7.359	9.552	5.933	6.88537	0.0380007	0.133337	22.5326	11.8409	6.96013	1.50563	0.216322
ENSMUST00000001156	X	20925454	20931555	-	1619	1	Cfp|BCFG|Pfc|-|X A1.3|X 16.44 cM|protein-coding	3.101	3.666	4.291	3.055	3.879	3.682	3.383	4.053	3.63875	0.535675	0.795456	20.6667	14.7014	3.63824	0.00554886	0.00152515
ENSMUST00000067744	16	64851996	64859507	+	4420	1	Cggbp1|AA960172|AL023996|AW045841|-|16|16 C1.3|protein-coding	5.817	5.367	6.076	5.547	5.738	5.775	5.147	4.346	5.47663	0.987251	1	22.6667	2.96031	5.47661	0.00206284	0.000376664
ENSMUST00000107272	3	94760069	94786463	-	4922	1	Cgn|6330408J11Rik|-|3 F2.1|3 40.74 cM|protein-coding	5.842	4.199	2.663	5.199	5.681	3.318	2.487	6.288	4.45963	0.000478711	0.0154446	22.8389	22.3079	4.37598	1.88501	0.430762
ENSMUST00000072899	9	71626509	71771602	-	6717	1	Cgnl1|4933421H10Rik|9930020M10Rik|AI503810|Jacop|-|9|9 D|protein-coding	6.984	6.519	8.993	9.242	7.378	7.641	9.972	9.384	8.26412	0.0194146	0.0884417	22.9125	16.0445	8.23716	1.20711	0.146544
ENSMUST00000068532	14	46832125	46854193	+	1313	1	Cgrrf1|1110038G02Rik|1810009H17Rik|CGR19|-|14|14 C1|protein-coding	10.76	9.514	13.83	12.876	10.863	10.823	13.379	11.734	11.7224	0.0315204	0.119092	22.6282	15.0241	11.712	1.9315	0.164917
ENSMUST00000020553	11	30976952	30986334	-	1015	1	Chac2|-|-|11|11 A4|protein-coding	12.389	14.372	14.634	13.194	11.886	12.443	11.577	10.32	12.6019	0.362898	0.61843	24.2754	10.7555	12.5965	0.892446	0.0708486
ENSMUST00000040418	11	94565047	94569127	+	1673	1	Chad|SLRR4A|-|11 D|11 58.9 cM|protein-coding	0.915	0.83	0.831	1.01	1.072	1.23	0.645	0.67	0.900375	0.469372	0.72972	27.3333	18.1533	0.921513	0.184481	0.184481
ENSMUST00000002914	17	56040439	56070276	+	5508	1	Chaf1a|AL023013|AL024058|CAF-1|Cac1p|-|17|17 D|protein-coding	1.596	1.735	1.89	1.576	1.372	1.53	1.561	1.588	1.606	0.333436	0.58473	27.3333	4.63031	1.58638	0.175013	0.110322
ENSMUST00000128557	8	13869704	13881639	+	3974	1	Champ1|AA675043|AI116001|D8Ertd457e|D8Ertd569e|Zfp828|Znf828|mKIAA1802|-|8 A1.1|8 6.4 cM|protein-coding	1.093	0.884	0.781	0.931	1.169	0.978	0.631	1.137	0.9505	0.0330349	0.122837	23.1581	22.6341	0.943861	0.234711	0.234711
ENSMUST00000071215	14	20703006	20704425	+	611	1	Chchd1|1110001O19Rik|2400010G13Rik|MRP-S37|-|14|14 A3|protein-coding	19.807	17.988	20.606	22.232	18.226	18.3	21.745	19.825	19.8411	0.00108879	0.0210303	22.1099	17.1676	19.7576	2.00449	0.101454
ENSMUST00000058906	10	75935573	75937725	+	932	1	Chchd10|1620401E04Rik|AI267078|Ndg2|-|10|10 C1|protein-coding	84.011	99.347	83.041	89.753	85.475	72.559	76.664	100.734	86.448	0.806774	1	20.6667	12.0597	85.55	6.69509	0.0782593
ENSMUST00000094280	5	129881156	129887470	-	908	1	Chchd2|AL033347|Etohi6|-|5|5 G1.3|protein-coding	114.971	114.238	116.364	85.523	87.055	68.096	69.172	45.821	87.655	0.829859	1	25.614	1.20751	87.5766	1.6114	0.0183999
ENSMUST00000127666	6	32803988	33060237	-	719	1	Chchd3|0610041L09Rik|1700039J09Rik|AW558177|-|6|6 A3.3|protein-coding	27.526	30.596	29.926	28.462	26.001	27.232	32.231	27.939	28.7391	0.0326531	0.121718	27.7071	3.85979	28.4179	2.54274	0.0894765
ENSMUST00000040835	6	91462172	91473546	-	3467	1	Chchd4|2410012P20Rik|2810014D17Rik|AI838740|-|6|6 D1|protein-coding	1.247	1.219	2.128	1.491	1.387	1.556	1.715	1.374	1.51463	0.0814263	0.220731	22.1794	12.6097	1.53373	0.339708	0.221491
ENSMUST00000035481	2	129129700	129134134	+	1318	1	Chchd5|1110027L01Rik|AW045710|-|2|2 F1|protein-coding	2.639	3.253	2.556	1.686	2.114	3.103	2.091	2.516	2.49475	0.11027	0.271599	22.3717	7.59246	2.52484	0.468718	0.185643
ENSMUST00000032172	6	89383151	89595652	-	1106	1	Chchd6|0710001P09Rik|1700021B03Rik|-|6|6 D1|protein-coding	0.539	0.733	0.961	0.601	0.698	0.481	0.88	0.597	0.68625	0.565118	0.824004	26.2667	8.04879	0.678442	0.164048	0.164048
ENSMUST00000149544	4	3938890	3943472	+	417	1	Chchd7|1810049H20Rik|-|4|4 A1|protein-coding	7.478	7.53	9.719	7.878	6.064	6.608	10.293	7.687	7.90712	0.00723351	0.0502069	23.371	11.7891	7.93501	1.87115	0.235809
ENSMUST00000024627	17	15704967	15772610	+	7845	1	Chd1|4930525N21Rik|AI851787|AW555109|-|17 A2|17 8.95 cM|protein-coding	2.046	2.272	2.643	1.915	1.92	2.723	3.063	2.085	2.33337	0.0291244	0.113621	26.1874	5.75885	2.2958	0.44813	0.195196
ENSMUST00000029730	3	97560742	97610203	-	2963	1	Chd1l|4432404A22Rik|Alc1|Snf2p|-|3|3 F2.1-F2.2|protein-coding	1.645	1.849	2.025	1.874	1.735	1.633	1.718	1.715	1.77425	0.589862	0.848258	27.3333	7.22925	1.76736	0.140344	0.0794092
ENSMUST00000169922	7	73426638	73541746	-	9008	1	Chd2|2810013C04Rik|2810040A01Rik|5630401D06Rik|AI851092|BC029703|CHD-2|-|7|7 D1|protein-coding	2.241	2.483	2.254	2.208	1.756	2.731	2.602	2.105	2.2975	0.134528	0.313168	25.5734	4.56038	2.2736	0.340899	0.149938
ENSMUST00000092971	11	69344351	69369391	-	5989	1	Chd3|2600010P09Rik|AF020312|Chd7|Prp7|Prp9-1|-|11|11 B3|protein-coding	10.042	10.199	11.087	13.447	11.232	10.601	10.974	11.92	11.1878	0.0509594	0.160889	27.2144	12.9271	11.3185	1.25092	0.11052
ENSMUST00000112390	6	125096162	125130591	+	6460	1	Chd4|9530019N15Rik|AA617397|BC005710|D6Ertd380e|Mi-2beta|mKIAA4075|-|6 F2|6 59.28 cM|protein-coding	8.666	7.898	7.437	8.027	9.22	8.908	8.172	8.247	8.32188	0.0291209	0.113621	28.5315	19.566	8.37736	0.747857	0.0892712
ENSMUST00000039782	2	160946978	161109022	-	10442	1	Chd6|5430439G14Rik|6330406J24Rik|CHD-6|-|2|2 H2|protein-coding	1.165	1.18	1.199	0.95	0.848	1.001	1.001	0.925	1.03363	0.482523	0.741982	27.2144	1.24955	1.02075	0.0996236	0.0975987
ENSMUST00000051558	4	8691365	8867659	+	10141	1	Chd7|A730019I05Rik|Cycn|Cyn|Dz|Edy|Flo|GENA 47|GENA 60|Gena 52|Lda|Mt|Obt|Todo|WBE1|Whi|metis|-|4 A1|4 3.68 cM|protein-coding	1.01	0.858	1.443	1.149	0.802	0.901	1.277	1.148	1.0735	0.0130187	0.0704918	23.371	12.5121	1.07644	0.300697	0.279343
ENSMUST00000089752	14	52198151	52237572	-	8117	1	Chd8|5830451P18Rik|AU015341|Duplin|HELSNF1|mKIAA1564|-|14|14 C2|protein-coding	2.75	2.52	2.557	2.431	2.559	2.877	2.394	2.557	2.58062	0.763247	0.984962	24.7677	1.51969	2.57851	0.132457	0.0513694
ENSMUST00000109614	8	90828835	91054508	+	11486	1	Chd9|1810014J18Rik|9030205D12Rik|A330063D19Rik|AD013|PRIC320|mKIAA0308|-|8|8 C4|protein-coding	1.128	1.197	1.606	1.39	0.9	0.891	1.42	1.118	1.20625	0.0651894	0.189661	23.4512	12.1896	1.20976	0.353591	0.292282
ENSMUST00000067620	14	30009023	30040527	+	5675	1	Chdh|AU041472|D630034H06Rik|-|14|14 B|protein-coding	21.236	21.817	24.1	25.551	23.565	25.082	22.865	28.253	24.0586	0.714127	0.951478	26.9855	14.143	24.2255	1.4789	0.061047
ENSMUST00000212991	8	72460630	72475226	-	3611	1	Cherp|5730408I11Rik|D8Wsu96e|DAN16|Scaf6|-|8 B3.3|8 35.08 cM|protein-coding	4.059	3.605	3.988	3.672	3.942	3.813	4.063	4.868	4.00125	0.908725	1	22.5631	16.8786	3.9943	0.193082	0.0483393
ENSMUST00000198633	5	110135857	110171659	+	2590	1	Chfr|5730484M20Rik|C230082M18|RNF116|-|5|5 F|protein-coding	3.551	3.627	3.617	3.341	3.234	3.659	3.232	2.997	3.40725	0.056765	0.172196	22.7026	7.61635	3.41806	0.194629	0.0569416
ENSMUST00000075452	5	74997988	75044774	-	9688	1	Chic2|1700081B18Rik|4930502K01Rik|BTL|-|5|5 C3.3|protein-coding	0.648	0.815	0.77	0.558	0.485	0.658	0.712	0.369	0.626875	0.00367451	0.0345967	24.1733	6.47634	0.625612	0.158226	0.158226
ENSMUST00000143561	7	141515415	141539530	-	872	1	Chid1|3110023E09Rik|AI841869|-|7|7 F5|protein-coding	7.488	8.389	6.917	8.432	9.016	6.482	4.882	6.084	7.21125	0.660792	0.908223	25.9502	20.1757	7.26899	0.92779	0.127637
ENSMUST00000025760	19	3852076	3894364	+	2296	1	Chka|CK|CK/EK-alpha|Chetk-alpha|Chk|ChoK|EK|EtnK-alpha|-|19 A|19 3.57 cM|protein-coding	29.944	10.092	2.888	10.424	24.583	4.989	2.283	9.509	11.839	0.005042	0.0411632	23.9448	21.5842	11.8158	11.5466	0.977219
ENSMUST00000023289	15	89426367	89429899	-	1686	1	Chkb|Chetk|Chkl|Ck|Ck/Ek|Ck/Ek-beta|Ckb|Ckekb|Ek|-|15|15 E3|protein-coding	12.96	13.82	10.702	9.773	11.366	13.688	9.807	9.152	11.4085	0.00325981	0.032518	24.0819	3.25766	11.404	2.03109	0.178103
ENSMUST00000026607	X	113040593	113185517	-	4839	1	Chm|Rep-1|-|X|X E1|protein-coding	1.922	2.121	2.078	1.558	1.832	1.966	1.968	1.565	1.87625	0.011012	0.0636034	26.6886	2.17254	1.84892	0.244098	0.132021
ENSMUST00000000759	8	123204264	123212760	-	2127	1	Chmp1a|2900018H07Rik|Pcoln3|-|8|8 E1|protein-coding	10.062	12.131	11.749	8.306	9.079	9.671	7.096	5.792	9.23575	0.00343261	0.0334522	24.2618	7.1736	9.22103	1.23209	0.133617
ENSMUST00000210564	18	67205391	67207880	+	2489	1	Chmp1b|2810405I11Rik|Chmp1b1|-|18|18 E1|protein-coding	6.979	6.072	6.175	6.042	6.41	7.061	6.601	6.429	6.47113	0.739275	0.969908	27.3333	25.4823	6.44041	0.356074	0.0552874
ENSMUST00000005711	7	13032014	13034807	-	938	1	Chmp2a|1500016L11Rik|mVps2|-|7 A1|7|protein-coding	29.717	32.088	32.759	36.314	32.43	36.344	40.468	38.971	34.8864	0.560078	0.819142	22.6485	16.6645	34.8554	0.960446	0.0275552
ENSMUST00000004965	16	65539128	65562726	-	1861	1	Chmp2b|1190006E07Rik|-|16|16 C1.3|protein-coding	7.574	8.376	7.156	6.022	7.54	7.769	6.068	5.385	6.98625	0.00125671	0.0220282	23.0256	5.02333	7.01478	1.07288	0.152946
ENSMUST00000059462	6	71543797	71581579	+	2643	1	Chmp3|25.1|4921505F14Rik|9130011K15Rik|CGI-49|D6Ertd286e|NEDF|Vps24|-|6 C1|6 32.17 cM|protein-coding	11.505	10.722	13.431	11.918	11.071	12.14	13.714	11.652	12.0191	0.00660605	0.0476357	21.846	14.1514	12.074	1.33819	0.110833
[truncated: 8,814 more rows]

## Sheet: Kidney
Transcript/RepeatID (cmd=analyzeRepeats.pl /home/evanlitt/Genomes/mouse_genome/Mus_musculus.GRCm38.95.gtf mm10 -count exons -tpm -condenseGenes -d /home/evanlitt/ZhangPairedEndTags/ZhangKidney22_tags/)	chr	start	end	strand	Length	Copies	Annotation/Divergence	22	28	34	40	46	52	58	64	AverageTPM	meta2d_pvalue	meta2d_BH.Q	meta2d_period	meta2d_phase	meta2d_Base	meta2d_AMP	meta2d_rAMP
[truncated: 12,447 more rows]

[truncated: 10 more sheets: Heart, BAT, Cerebellum, Muscle, Adrenal, Aorta, Hypothalamus, Lung, Brainstem, WAT]
