# Supplementary material for: Genome-wide correlation analysis to identify amplitude regulators of circadian transcriptome output
Source: Sci Rep. 2020 Dec 14;10:21839. doi: 10.1038/s41598-020-78851-9 (PMC7736363; doi:10.1038/s41598-020-78851-9)
Supplement: Supplementary file 5 — Supplementary Data 3. [file 41598_2020_78851_MOESM5_ESM.xlsx]

## Sheet: Summary
	Liver	Kidney	Lung	Brown Adipose	Heart	Adrenal	Aorta	Cerebellum	Hypothalamus	Muscle	White Adipose	Brainstem
Total number of transcripts	15293	16673	15434	16429	16690	16731	16590	14760	16024	17307	16870	17514
Number of cycling transcripts	5693	5340	4901	3645	2681	2378	2046	1621	1656	1635	1490	1402
% cycling transcripts	37.23	32.03	31.75	22.19	16.06	14.21	12.33	10.98	10.33	9.45	8.83	8.01

## Sheet: Liver
ID	Gene Symbol	Description	18	20	22	24	26	28	30	32	34	36	38	40	42	44	46	48	50	52	54	56	58	60	62	64	avgexprs	meta2d_pvalue	meta2d_BH.Q	meta2d_period	meta2d_phase	meta2d_Base	meta2d_AMP	meta2d_rAMP
10556463	Arntl	aryl hydrocarbon receptor nuclear translocator-like	404.501	533.742	572.051	544.958	515.561	342.509	110.661	48.1679	58.0812	58.892	124.5	290.018	401.707	544.958	537.455	515.561	541.193	156.498	75.5835	54.1917	56.1028	77.1717	194.012	326.288	295.182	0	0	22.7677	0.18664	291.436	277.619	0.952587
10530733	Clock	circadian locomotor output cycles kaput	1120.56	1314.23	1296.13	1488.87	1305.15	1184.45	1074.91	754.826	564.175	657.114	867.067	1067.48	1296.13	1314.23	1370.04	1341.84	1351.18	1200.98	903.888	786.88	572.051	709.176	929.3	1105.13	1065.66	0	0	22.7137	0.990048	1064.18	384.253	0.361078
10345675	Npas2	neuronal PAS domain protein 2	46.8507	199.466	385.343	552.565	296.112	249	53.4456	39.9466	42.2243	37.7918	42.2243	39.6706	45.8866	194.012	270.597	280.139	369.646	71.5064	45.8866	37.2715	39.3966	40.2244	39.9466	42.8137	144.249	2.24983e-10	5.28833e-09	22.6676	1.76502	145.338	165.36	1.13776
10377439	Per1	period circadian clock 1	195.361	362.039	219.793	154.343	150.123	123.64	382.681	512	455.087	401.707	385.343	294.067	224.411	292.036	190.019	192.672	104.691	282.088	369.646	541.193	501.463	512	382.681	225.972	310.627	7.95818e-09	1.15114e-07	22.8639	12.1299	311.228	159.816	0.513503
10356601	Per2; 9830107B12Rik	period circadian clock 2; RIKEN cDNA 9830107B12 gene	709.176	342.509	238.856	254.232	150.123	149.086	257.781	537.455	522.758	617.374	873.098	929.3	666.287	448.822	342.509	372.217	151.167	249	310.834	588.134	560.278	724.077	809.002	792.353	483.185	5.55112e-16	1.52435e-13	23.6654	15.4511	479.534	295.27	0.615743
10518781	Per3	period circadian clock 3	326.288	154.343	106.153	86.8227	94.3532	139.102	237.207	530.056	455.087	564.175	367.093	413.001	278.204	210.839	134.364	130.69	88.647	221.322	481.036	481.036	494.559	455.087	347.291	340.144	297.371	3.25628e-13	2.27849e-11	22.4375	13.1761	296.541	208.191	0.702065
10371400	Cry1	cryptochrome 1 (photolyase-like)	445.722	572.051	439.586	372.217	196.72	154.343	139.102	168.897	158.683	222.861	315.173	451.944	477.713	522.758	458.253	430.539	232.325	129.787	133.436	188.706	209.383	268.727	362.039	433.534	311.854	0	0	23.6068	19.8204	309.313	192.333	0.621806
10485170	Cry2	cryptochrome 2 (photolyase-like)	491.143	436.549	369.646	300.246	310.834	407.315	374.806	481.036	390.722	552.565	442.643	519.147	515.561	484.382	401.707	407.315	280.139	374.806	544.958	515.561	491.143	504.951	464.65	533.742	441.482	4.91691e-05	0.000255596	23.8257	15.0402	441.053	69.0741	0.156612
10390691	Nr1d1	nuclear receptor subfamily 1, group D, member 1	168.897	167.73	216.767	442.643	1807.78	2759.13	2368.9	1795.29	1243.34	910.175	639.145	294.067	181.019	162.017	117.784	133.436	910.175	3258.52	3236.01	2019.8	1060.11	873.098	448.822	221.322	1059.83	3.0782e-12	1.43927e-10	24.0446	6.56963	1057.71	1240.52	1.17284
10417734	Nr1d2	nuclear receptor subfamily 1, group D, member 2	666.287	413.001	310.834	296.112	754.826	1269.46	1360.57	1562.89	1488.87	1278.29	903.888	814.629	661.685	421.679	286.026	296.112	560.278	1370.04	1746.2	1675.06	1541.37	1314.23	765.363	729.114	936.951	1.33227e-15	2.7769e-13	23.1027	10.2293	949.129	660.2	0.695585
10586700	Rora	RAR-related orphan receptor alpha	1136.2	1200.98	1160.07	1067.48	1136.2	1160.07	1082.39	955.426	1031.12	1067.48	955.426	1074.91	1120.56	1243.34	1136.2	1120.56	1112.82	1016.93	1128.35	1052.79	1052.79	1074.91	1024	1052.79	1090.16	0.00116365	0.0043163	24.9844	21.269	1090.81	64.0841	0.0587492
10466587	Rorb	RAR-related orphan receptor beta	38.8542	38.5859	38.5859	35.5062	39.9466	37.014	37.2715	37.7918	44.6318	40.7859	40.2244	39.9466	39.6706	38.0546	38.5859	39.1245	40.5042	37.5307	41.6429	36.2523	39.1245	36.0019	41.6429	38.8542	39.0056	0.942676	0.998206	26	12.6076	39.0717	0.97607	0.0249815
10494023	Rorc	RAR-related orphan receptor gamma	3590.58	3666.02	2977.74	2210.26	1488.87	1389.16	1060.11	1606.83	1698.45	2352.53	2977.74	3373.43	3373.43	3640.7	3304	3258.52	1408.55	1314.23	1379.57	1595.73	2120.22	2304.12	2836.7	3590.58	2438.25	0	0	24.5268	17.2535	2464.7	1219.83	0.49492
10553092	Dbp	D site albumin promoter binding protein	232.325	122.786	110.661	71.0124	134.364	455.087	729.114	1332.57	1251.98	1031.12	436.549	300.246	187.403	138.141	112.986	122.786	103.968	797.865	1458.23	1243.34	1152.06	861.078	380.038	265.028	542.947	5.29576e-14	5.14701e-12	22.2905	11.9382	557.077	614.065	1.1023
10409278	Nfil3	nuclear factor, interleukin 3, regulated	596.344	704.277	572.051	724.077	648.067	304.437	192.672	139.102	117.784	216.767	263.197	390.722	467.882	508.463	442.643	445.722	630.346	187.403	191.341	177.294	160.898	259.574	347.291	451.944	380.846	5.25138e-11	1.53461e-09	23.4117	21.8454	378.516	227.041	0.599819

## Sheet: Kidney
ID	Gene Symbol	Description	18	20	22	24	26	28	30	32	34	36	38	40	42	44	46	48	50	52	54	56	58	60	62	64	avgexprs	meta2d_pvalue	meta2d_BH.Q	meta2d_period	meta2d_phase	meta2d_Base	meta2d_AMP	meta2d_rAMP
10556463	Arntl	aryl hydrocarbon receptor nuclear translocator-like	308.687	445.722	494.559	430.539	328.557	183.546	110.661	63.1189	55.3304	53.8174	84.4485	191.341	312.996	474.413	494.559	526.394	357.054	141.044	85.6274	64	61.8199	66.7178	158.683	265.028	239.944	0	0	23.0286	22.7711	237.514	232.27	0.977919
10530733	Clock	circadian locomotor output cycles kaput	968.763	1060.11	1052.79	1060.11	879.171	867.067	855.13	749.612	765.363	734.185	855.13	929.3	1045.52	1002.93	1052.79	1136.2	989.119	873.098	786.88	749.612	685.019	770.686	897.644	975.501	905.905	2.66454e-15	7.71567e-13	23.3501	22.3352	904.455	174.267	0.192676
10345675	Npas2	neuronal PAS domain protein 2	342.509	724.077	861.078	820.296	719.076	442.643	224.411	79.3413	61.3929	59.7141	74.5429	177.294	321.795	776.047	770.686	792.353	765.363	328.557	144.007	75.0614	59.7141	67.6492	106.153	276.282	377.919	0	0	22.8501	0.765004	376.589	410.011	1.08875
10377439	Per1	period circadian clock 1	192.672	270.597	205.074	153.277	202.251	159.786	354.588	388.023	471.136	427.565	335.461	266.871	192.672	266.871	210.839	164.279	164.279	280.139	304.437	410.148	436.549	433.534	317.365	202.251	283.778	4.58556e-10	1.4604e-08	22.9419	11.8767	284.477	130.416	0.45844
10356601	Per2; 9830107B12Rik	period circadian clock 2; RIKEN cDNA 9830107B12 gene	455.087	292.036	215.269	182.278	130.69	134.364	257.781	382.681	515.561	552.565	670.921	576.03	461.44	306.555	254.232	215.269	140.07	200.854	276.282	484.382	519.147	643.591	604.668	461.44	372.216	0	0	22.6357	15.6769	363.194	218.527	0.601681
10518781	Per3	period circadian clock 3	261.379	160.898	135.298	142.025	181.019	215.269	337.794	487.751	481.036	491.143	421.679	364.557	238.856	162.017	143.013	144.007	164.279	290.018	433.534	491.143	497.999	519.147	335.461	276.282	307.317	0	0	22.4725	12.3842	309.071	191.745	0.620391
10371400	Cry1	cryptochrome 1 (photolyase-like)	212.306	186.108	157.586	143.013	85.0359	80.4489	99.7331	111.43	136.239	146.018	194.012	200.854	225.972	213.783	184.823	144.007	119.428	86.8227	105.42	128.89	140.07	164.279	186.108	203.657	152.335	0	0	23.871	17.4291	152.013	59.5065	0.391458
10485170	Cry2	cryptochrome 2 (photolyase-like)	270.597	229.126	206.5	157.586	172.446	191.341	203.657	270.597	294.067	296.112	308.687	302.334	294.067	256	235.568	171.255	173.645	216.767	288.015	290.018	308.687	342.509	294.067	304.437	253.254	2.33147e-15	6.96554e-13	22.8912	15.1368	251.247	63.5483	0.252931
10390691	Nr1d1	nuclear receptor subfamily 1, group D, member 1	196.72	230.72	315.173	613.109	1260.69	1584.71	1468.37	1618	1287.18	1038.29	625.992	280.139	227.544	257.781	222.861	439.586	922.88	1871.53	2033.85	1652	1323.37	873.098	369.646	222.861	872.338	0	0	23.522	7.35513	887.201	816.298	0.920083
10417734	Nr1d2	nuclear receptor subfamily 1, group D, member 2	749.612	491.143	548.748	596.344	929.3	1105.13	1509.65	1640.59	1606.83	1652	1351.18	1031.12	714.109	537.455	497.999	592.224	849.223	1332.57	1686.71	1629.26	1629.26	1530.73	1060.11	814.629	1086.91	0	0	22.6676	11.0362	1101.67	615.359	0.558567
10586700	Rora	RAR-related orphan receptor alpha	680.287	675.588	689.784	604.668	625.992	621.668	685.019	657.114	704.277	704.277	630.346	709.176	652.575	685.019	699.413	648.067	639.145	648.067	719.076	709.176	704.277	729.114	617.374	694.581	672.253	0.274795	0.572299	21.2183	16.6955	670.857	21.8287	0.0325385
10466587	Rorb	RAR-related orphan receptor beta	57.2816	58.892	51.9842	50.5626	51.2685	56.1028	52.7098	60.9688	53.4456	49.18	57.68	54.5686	56.8859	53.4456	56.1028	48.8403	56.493	54.1917	57.68	50.5626	58.4852	49.5221	60.1295	56.1028	54.7119	0.984884	0.998206	24.6996	14.2726	54.7405	1.12006	0.0204614
10494023	Rorc	RAR-related orphan receptor gamma	2164.77	2062.24	1488.87	1128.35	903.888	714.109	699.413	968.763	1287.18	1458.23	1807.78	2105.58	2352.53	2194.99	1884.54	1251.98	885.286	760.076	867.067	1120.56	1428.22	1652	2033.85	2368.9	1482.88	0	0	23.7533	17.1365	1475.07	751.988	0.509798
10553092	Dbp	D site albumin promoter binding protein	224.411	147.033	105.42	103.968	270.597	442.643	734.185	1226.22	1398.83	1251.98	729.114	372.217	224.411	152.219	144.007	106.891	192.672	675.588	1152.06	1176.27	1323.37	1038.29	464.65	272.479	580.397	0	0	22.4635	11.8116	592.53	632.023	1.06665
10409278	Nfil3	nuclear factor, interleukin 3, regulated	229.126	268.727	200.854	284.05	116.97	97.0059	86.2229	75.0614	74.028	126.238	101.829	218.275	183.546	268.727	230.72	335.461	209.383	124.5	103.968	69.0706	77.1717	150.123	153.277	276.282	169.192	1.25682e-10	4.98019e-09	23.7583	21.3487	168.698	104.198	0.617659

## Sheet: Lung
ID	Gene Symbol	Description	18	20	22	24	26	28	30	32	34	36	38	40	42	44	46	48	50	52	54	56	58	60	62	64	avgexprs	meta2d_pvalue	meta2d_BH.Q	meta2d_period	meta2d_phase	meta2d_Base	meta2d_AMP	meta2d_rAMP
10556463	Arntl	aryl hydrocarbon receptor nuclear translocator-like	418.766	709.176	754.826	749.612	604.668	401.707	216.767	99.7331	99.7331	89.2636	130.69	268.727	388.023	634.73	675.588	714.109	699.413	304.437	166.572	93.0542	81.0084	83.2859	200.854	372.217	373.207	0	0	22.8501	0.617647	371.438	342.291	0.92153
10530733	Clock	circadian locomotor output cycles kaput	1499.22	1530.73	1584.71	1606.83	1448.15	1226.22	1332.57	1112.82	968.763	1009.9	1089.92	1351.18	1488.87	1606.83	1573.76	1640.59	1562.89	1408.55	1217.75	1016.93	962.071	1097.5	1260.69	1530.73	1338.67	1.9873e-14	3.30194e-12	22.795	0.649422	1336.65	320.189	0.239545
10345675	Npas2	neuronal PAS domain protein 2	354.588	776.047	885.286	867.067	704.277	390.722	184.823	101.125	95.6704	86.8227	110.661	235.568	372.217	714.109	873.098	897.644	855.13	252.476	112.986	99.0442	86.2229	93.7015	200.854	364.557	404.779	0	0	22.795	0.786814	402.898	425.087	1.05507
10377439	Per1	period circadian clock 1	592.224	948.826	704.277	526.394	781.445	634.73	1408.55	1488.87	1722.16	1584.71	1152.06	948.826	512	948.826	621.668	342.509	580.037	1031.12	1089.92	1428.22	1686.71	1520.15	1038.29	648.067	997.525	8.60784e-11	3.84072e-09	23.2708	11.2265	1000.58	543.252	0.542938
10356601	Per2; 9830107B12Rik	period circadian clock 2; RIKEN cDNA 9830107B12 gene	929.3	709.176	537.455	424.612	326.288	359.538	714.109	1128.35	1488.87	1499.22	1305.15	1184.45	982.286	724.077	596.344	464.65	315.173	584.071	719.076	1234.75	1379.57	1448.15	1278.29	1067.48	891.685	2.22045e-16	8.0704e-14	22.9731	14.005	881.353	532.703	0.604415
10518781	Per3	period circadian clock 3	744.434	415.873	340.144	340.144	382.681	634.73	955.426	1323.37	1573.76	1468.37	1278.29	962.071	685.019	451.944	344.892	335.461	337.794	837.532	1144.1	1418.35	1595.73	1478.58	1152.06	820.296	875.877	0	0	22.6676	12.2767	879.564	623.557	0.708939
10371400	Cry1	cryptochrome 1 (photolyase-like)	504.951	604.668	530.056	436.549	276.282	219.793	249	374.806	464.65	471.136	458.253	477.713	508.463	556.408	541.193	455.087	330.842	232.325	252.476	413.001	442.643	522.758	526.394	556.408	433.577	9.08928e-12	5.64512e-10	23.2708	17.5778	429.395	136.972	0.318989
10485170	Cry2	cryptochrome 2 (photolyase-like)	903.888	879.171	803.414	744.434	831.746	891.444	1009.9	1176.27	1251.98	1192.69	1060.11	1045.52	879.171	879.171	739.292	670.921	689.784	922.88	1089.92	1217.75	1184.45	1243.34	1060.11	975.501	972.619	2.22045e-16	8.0704e-14	23.7914	10.8866	972.833	247.98	0.254905
10390691	Nr1d1	nuclear receptor subfamily 1, group D, member 1	328.557	176.069	436.549	955.426	2304.12	4011.71	4153.18	4420.52	3373.43	2916.45	1606.83	572.051	288.015	229.126	284.05	455.087	1552.09	4153.18	4640.29	4299.64	3304	2521.38	975.501	310.834	2011.17	0	0	23.4351	8.37226	2053.24	2274	1.10752
10417734	Nr1d2	nuclear receptor subfamily 1, group D, member 2	910.175	362.039	393.44	474.413	1009.9	1398.83	1897.65	2336.28	2352.53	2401.97	1833.01	1234.75	891.444	455.087	328.557	377.413	675.588	1820.35	2134.97	2452.44	2574.36	2304.12	1418.35	962.071	1374.99	0	0	22.7677	11.3792	1392.78	1107.39	0.795089
10586700	Rora	RAR-related orphan receptor alpha	968.763	843.357	831.746	809.002	765.363	704.277	843.357	873.098	879.171	982.286	968.763	989.119	891.444	867.067	754.826	797.865	820.296	809.002	814.629	910.175	1002.93	1052.79	968.763	929.3	878.224	1.9762e-14	3.30194e-12	21.8894	16.5902	871.515	106.812	0.122559
10466587	Rorb	RAR-related orphan receptor beta	49.18	46.2057	47.1766	51.2685	45.2548	49.5221	47.8352	49.18	49.18	47.8352	51.6251	47.1766	49.8665	49.8665	50.2134	52.7098	52.3457	48.1679	48.5029	48.1679	50.5626	48.1679	48.1679	46.2057	48.9327	0.979814	0.998206	24	6.63968	48.9327	0.0522783	0.00106837
10494023	Rorc	RAR-related orphan receptor gamma	1260.69	1128.35	803.414	643.591	436.549	464.65	421.679	625.992	792.353	942.272	1060.11	1251.98	1176.27	1120.56	910.175	680.287	560.278	439.586	501.463	666.287	879.171	1097.5	1243.34	1351.18	852.405	0	0	23.6673	16.9059	846.701	409.785	0.483979
10553092	Dbp	D site albumin promoter binding protein	268.727	165.421	163.144	160.898	310.834	809.002	1160.07	1795.29	1845.76	1584.71	760.076	413.001	247.28	165.421	156.498	142.025	216.767	1160.07	1734.13	2076.59	2033.85	1260.69	556.408	265.028	810.488	0	0	22.8362	11.0239	827.919	941.385	1.13705
10409278	Nfil3	nuclear factor, interleukin 3, regulated	249	337.794	342.509	367.093	243.875	165.421	160.898	101.829	98.36	126.238	132.514	203.657	250.732	286.026	276.282	308.687	266.871	148.056	109.137	124.5	109.137	143.013	183.546	235.568	207.114	0	0	23.0755	22.5848	205.842	110.87	0.538615

## Sheet: BAT
ID	Gene Symbol	Description	18	20	22	24	26	28	30	32	34	36	38	40	42	44	46	48	50	52	54	56	58	60	62	64	avgexprs	meta2d_pvalue	meta2d_BH.Q	meta2d_period	meta2d_phase	meta2d_Base	meta2d_AMP	meta2d_rAMP
10556463	Arntl	aryl hydrocarbon receptor nuclear translocator-like	125.366	213.783	232.325	198.088	216.767	113.772	70.5219	35.5062	25.9921	26.7228	31.779	66.7178	131.599	213.783	200.854	206.5	184.823	75.0614	46.2057	31.779	29.2426	28.6408	44.6318	62.6829	108.881	2.22045e-16	2.94812e-13	23.085	0.194768	108.458	100.359	0.925331
10530733	Clock	circadian locomotor output cycles kaput	436.549	548.748	533.742	530.056	515.561	512	512	439.586	328.557	272.479	266.871	367.093	427.565	484.382	487.751	584.071	494.559	464.65	388.023	396.177	274.374	306.555	352.139	372.217	428.988	3.61045e-13	8.49506e-11	23.8189	0.554421	429.27	115.224	0.268419
10345675	Npas2	neuronal PAS domain protein 2	33.8246	74.028	91.7731	104.691	90.5097	77.1717	46.8507	28.84	23.5883	28.443	26.5382	30.4844	40.2244	85.0359	109.137	129.787	105.42	41.9326	30.0647	25.9921	29.8571	26.9087	28.2465	28.84	55.7579	2.55351e-14	9.68667e-12	22.8888	1.4548	56.0464	44.7783	0.798951
10377439	Per1	period circadian clock 1	124.5	261.379	206.5	115.36	199.466	108.383	362.039	352.139	413.001	352.139	259.574	199.466	150.123	225.972	163.144	91.1392	129.787	252.476	221.322	298.172	436.549	407.315	240.518	143.013	238.061	4.55529e-06	7.15149e-05	23.5006	10.9561	238.514	121.321	0.508652
10356601	Per2; 9830107B12Rik	period circadian clock 2; RIKEN cDNA 9830107B12 gene	194.012	150.123	108.383	86.8227	73.5167	69.0706	152.219	233.941	290.018	259.574	321.795	278.204	202.251	136.239	116.162	88.647	95.6704	118.603	129.787	237.207	280.139	374.806	302.334	199.466	187.458	1.11022e-16	1.71974e-13	22.6357	14.5173	184.345	114.894	0.623257
10518781	Per3	period circadian clock 3	315.173	209.383	140.07	111.43	162.017	168.897	213.783	302.334	390.722	427.565	481.036	415.873	266.871	163.144	126.238	139.102	129.787	212.306	342.509	326.288	436.549	436.549	451.944	374.806	281.016	0	0	22.8969	13.5911	278.561	164.016	0.588798
10371400	Cry1	cryptochrome 1 (photolyase-like)	129.787	129.787	121.938	103.968	104.691	68.5935	82.1393	73.0089	101.829	79.8932	120.259	137.187	131.599	139.102	137.187	108.383	112.206	77.1717	73.0089	93.7015	103.968	120.259	123.64	128.89	108.425	3.10862e-14	1.15566e-11	23.5554	18.9783	107.926	29.0902	0.269539
10485170	Cry2	cryptochrome 2 (photolyase-like)	207.937	176.069	173.645	134.364	178.527	172.446	174.853	209.383	202.251	210.839	224.411	194.012	186.108	165.421	176.069	168.897	146.018	191.341	229.126	207.937	199.466	210.839	230.72	195.361	190.252	2.87534e-07	7.02324e-06	23.4732	12.1716	190.169	27.1651	0.142847
10390691	Nr1d1	nuclear receptor subfamily 1, group D, member 1	151.167	170.072	385.343	519.147	1296.13	1488.87	1663.49	2033.85	1541.37	1200.98	675.588	280.139	165.421	229.126	270.597	451.944	1097.5	1897.65	2076.59	1807.78	1629.26	1260.69	436.549	195.361	955.193	0	0	23.3501	7.90662	977.175	928.869	0.950565
10417734	Nr1d2	nuclear receptor subfamily 1, group D, member 2	306.555	199.466	166.572	186.108	335.461	357.054	576.03	694.581	596.344	634.73	501.463	388.023	276.282	200.854	158.683	157.586	256	537.455	648.067	739.292	621.668	600.491	401.707	302.334	410.117	4.44089e-16	4.58596e-13	22.6604	11.4466	415.034	266.504	0.642126
10586700	Rora	RAR-related orphan receptor alpha	200.854	212.306	178.527	164.279	165.421	149.086	177.294	165.421	165.421	171.255	160.898	164.279	221.322	213.783	212.306	163.144	133.436	171.255	183.546	187.403	155.417	168.897	154.343	143.013	174.288	0.524577	1	26.6667	17.4146	175.565	16.287	0.0927689
10466587	Rorb	RAR-related orphan receptor beta	42.2243	46.2057	53.8174	42.8137	43.7133	51.6251	48.5029	48.5029	54.5686	57.2816	46.5271	50.2134	43.4113	41.3553	48.8403	47.8352	51.2685	53.8174	49.18	46.8507	56.8859	58.4852	54.1917	46.5271	49.3602	0.120902	0.382654	25.2531	7.6812	49.2865	3.36346	0.0682431
10494023	Rorc	RAR-related orphan receptor gamma	867.067	776.047	760.076	596.344	621.668	448.822	377.413	385.343	461.44	445.722	724.077	770.686	734.185	739.292	685.019	666.287	522.758	537.455	515.561	436.549	512	560.278	749.612	754.826	610.355	2.44249e-15	1.81604e-12	23.7019	19.5314	608.395	188.202	0.309341
10553092	Dbp	D site albumin promoter binding protein	195.361	144.007	78.249	85.0359	112.206	229.126	410.148	724.077	719.076	739.292	494.559	306.555	181.019	116.97	93.0542	91.1392	97.0059	396.177	588.134	689.784	739.292	739.292	487.751	304.437	365.073	0	0	22.6947	12.0927	367.826	343.686	0.934371
10409278	Nfil3	nuclear factor, interleukin 3, regulated	179.769	270.597	221.322	184.823	173.645	69.551	113.772	56.8859	85.6274	80.4489	86.2229	183.546	187.403	242.191	174.853	187.403	165.421	75.5835	51.6251	74.5429	94.3532	137.187	149.086	151.167	141.543	1.39311e-12	2.69045e-10	22.8912	21.8978	139.765	76.2259	0.545386

## Sheet: Heart
ID	Gene Symbol	Description	18	20	22	24	26	28	30	32	34	36	38	40	42	44	46	48	50	52	54	56	58	60	62	64	avgexprs	meta2d_pvalue	meta2d_BH.Q	meta2d_period	meta2d_phase	meta2d_Base	meta2d_AMP	meta2d_rAMP
10556463	Arntl	aryl hydrocarbon receptor nuclear translocator-like	95.0095	203.657	198.088	242.191	215.269	152.219	86.2229	50.5626	35.261	36.2523	38.0546	69.0706	105.42	209.383	216.767	245.572	237.207	113.772	68.5935	36.5044	32.2226	31.5594	56.493	87.4266	119.282	0	0	22.9183	1.17732	119.662	108.447	0.906275
10530733	Clock	circadian locomotor output cycles kaput	442.643	530.056	487.751	556.408	564.175	526.394	481.036	424.612	344.892	359.538	364.557	415.873	433.534	533.742	564.175	592.224	617.374	519.147	433.534	396.177	347.291	326.288	382.681	445.722	462.076	0	0	22.5425	2.22262	463.391	118.026	0.254701
10345675	Npas2	neuronal PAS domain protein 2	90.5097	148.056	207.937	222.861	227.544	183.546	98.36	79.3413	66.7178	66.257	75.0614	75.5835	86.2229	173.645	174.853	216.767	229.126	144.007	88.0347	73.0089	62.2499	77.7085	66.7178	90.5097	126.026	7.21645e-14	2.53604e-11	22.7137	1.93276	126.833	81.0175	0.638772
10377439	Per1	period circadian clock 1	144.007	233.941	153.277	144.007	147.033	131.599	344.892	415.873	393.44	344.892	256	224.411	131.599	166.572	159.786	103.25	121.938	266.871	263.197	382.681	413.001	364.557	207.937	146.018	235.866	6.30751e-09	3.18111e-07	22.9709	11.1682	237.626	136.452	0.57423
10356601	Per2; 9830107B12Rik	period circadian clock 2; RIKEN cDNA 9830107B12 gene	164.279	110.661	103.968	78.7932	79.8932	63.1189	131.599	221.322	232.325	240.518	256	221.322	150.123	106.153	109.896	83.8652	69.551	104.691	132.514	221.322	237.207	276.282	224.411	177.294	158.213	0	0	22.9731	13.6637	156.77	91.522	0.583796
10518781	Per3	period circadian clock 3	192.672	112.986	91.7731	86.8227	99.7331	126.238	182.278	292.036	298.172	308.687	265.028	230.72	170.072	111.43	99.0442	91.1392	82.1393	172.446	240.518	298.172	300.246	306.555	207.937	203.657	190.437	0	0	22.446	12.9399	190.443	114.262	0.59998
10371400	Cry1	cryptochrome 1 (photolyase-like)	121.938	137.187	122.786	103.25	93.0542	83.2859	77.7085	92.4115	107.635	106.153	125.366	120.259	134.364	115.36	128	124.5	82.7106	77.1717	74.028	91.7731	102.537	118.603	126.238	128	108.097	2.498e-14	1.06291e-11	23.4941	17.8329	107.571	24.8047	0.230588
10485170	Cry2	cryptochrome 2 (photolyase-like)	196.72	168.897	150.123	131.599	128	139.102	148.056	224.411	229.126	232.325	199.466	210.839	187.403	182.278	182.278	146.018	125.366	172.446	192.672	245.572	222.861	227.544	206.5	213.783	185.974	1.22314e-10	1.12689e-08	22.7349	14.3295	184.936	42.7229	0.231014
10390691	Nr1d1	nuclear receptor subfamily 1, group D, member 1	317.365	259.574	424.612	512	867.067	1418.35	1341.84	1418.35	1136.2	831.746	556.408	357.054	252.476	282.088	330.842	359.538	670.921	1509.65	1663.49	1296.13	1074.91	675.588	374.806	257.781	757.867	0	0	23.4664	7.52876	770.505	629.907	0.817524
10417734	Nr1d2	nuclear receptor subfamily 1, group D, member 2	729.114	584.071	487.751	471.136	680.287	770.686	897.644	1128.35	1074.91	1128.35	942.272	849.223	760.076	522.758	515.561	484.382	533.742	948.826	995.999	1136.2	1136.2	1067.48	826.001	744.434	808.977	8.88178e-16	8.02702e-13	22.5874	12.1184	812.362	325.266	0.400395
10586700	Rora	RAR-related orphan receptor alpha	302.334	310.834	280.139	263.197	276.282	259.574	243.875	276.282	302.334	324.034	302.334	321.795	294.067	302.334	312.996	288.015	266.871	319.573	294.067	288.015	319.573	304.437	306.555	308.687	294.508	0.00342952	0.0249595	23.6901	16.5592	294.288	17.2695	0.0586823
10466587	Rorb	RAR-related orphan receptor beta	34.5353	29.8571	32.8996	35.0174	31.125	34.0598	36.7583	36.0019	39.6706	33.5909	39.6706	31.3414	33.1285	30.6965	31.3414	34.7755	35.261	35.261	38.5859	34.0598	34.5353	34.2968	32.6724	30.6965	34.1599	5.65064e-05	0.000452052	21.4472	11.4831	34.3502	2.72131	0.0792223
10494023	Rorc	RAR-related orphan receptor gamma	548.748	526.394	448.822	451.944	354.588	298.172	263.197	302.334	302.334	315.173	385.343	436.549	442.643	522.758	519.147	442.643	377.413	304.437	268.727	308.687	296.112	352.139	374.806	477.713	388.368	1.11022e-16	1.31693e-13	23.9323	20.1538	388.132	119.839	0.308758
10553092	Dbp	D site albumin promoter binding protein	308.687	128	128.89	112.986	165.421	330.842	580.037	910.175	897.644	843.357	564.175	404.501	280.139	157.586	124.5	121.938	102.537	494.559	689.784	897.644	962.071	734.185	364.557	294.067	441.595	2.10942e-15	1.33449e-12	22.6079	11.758	448.069	419.078	0.935297
10409278	Nfil3	nuclear factor, interleukin 3, regulated	145.009	183.546	162.017	187.403	137.187	74.5429	64.8934	71.5064	77.7085	79.3413	96.3358	111.43	145.009	184.823	182.278	192.672	182.278	64.4452	60.5477	78.7932	73.0089	88.647	117.784	168.897	122.088	8.01859e-11	7.76453e-09	23.1567	22.0816	121.153	64.8973	0.535664

## Sheet: Adrenal
ID	Gene Symbol	Description	18	20	22	24	26	28	30	32	34	36	38	40	42	44	46	48	50	52	54	56	58	60	62	64	avgexprs	meta2d_pvalue	meta2d_BH.Q	meta2d_period	meta2d_phase	meta2d_Base	meta2d_AMP	meta2d_rAMP
10556463	Arntl	aryl hydrocarbon receptor nuclear translocator-like	448.822	526.394	588.134	433.534	352.139	183.546	115.36	67.1819	86.8227	78.7932	156.498	259.574	494.559	560.278	552.565	474.413	347.291	115.36	93.0542	57.2816	84.4485	88.0347	272.479	396.177	284.697	0	0	22.7057	22.3083	278.584	257.565	0.92455
10530733	Clock	circadian locomotor output cycles kaput	843.357	831.746	968.763	843.357	781.445	744.434	739.292	564.175	621.668	560.278	689.784	704.277	1038.29	885.286	948.826	885.286	849.223	648.067	608.874	544.958	584.071	657.114	814.629	809.002	756.925	1.06481e-12	5.02726e-10	22.6564	0.260431	753.922	181.958	0.241349
10345675	Npas2	neuronal PAS domain protein 2	284.05	491.143	572.051	530.056	372.217	232.325	112.206	60.9688	67.6492	50.9143	78.249	148.056	286.026	474.413	568.1	552.565	362.039	137.187	99.0442	56.1028	56.8859	56.1028	166.572	272.479	253.642	0	0	22.9183	0.280398	251.71	256.881	1.02054
10377439	Per1	period circadian clock 1	270.597	372.217	221.322	349.706	298.172	286.026	625.992	580.037	625.992	544.958	471.136	333.144	195.361	357.054	240.518	233.941	225.972	398.932	367.093	568.1	661.685	385.343	413.001	247.28	386.399	3.42059e-08	2.23612e-06	23.2977	10.5495	388.284	182.583	0.47023
10356601	Per2; 9830107B12Rik	period circadian clock 2; RIKEN cDNA 9830107B12 gene	584.071	491.143	344.892	335.461	290.018	261.379	533.742	572.051	714.109	652.575	809.002	749.612	494.559	533.742	382.681	333.144	249	352.139	372.217	592.224	754.826	580.037	786.88	552.565	513.42	1.53211e-13	8.50996e-11	23.1344	14.7469	508.174	218.966	0.430889
10518781	Per3	period circadian clock 3	324.034	186.108	174.853	206.5	219.793	249	319.573	455.087	576.03	548.748	508.463	372.217	249	190.019	173.645	168.897	163.144	276.282	439.586	484.382	560.278	424.612	436.549	304.437	333.802	3.55271e-15	3.72739e-12	22.5874	12.3745	335.027	194.202	0.57966
10371400	Cry1	cryptochrome 1 (photolyase-like)	238.856	182.278	187.403	143.013	112.986	101.829	115.36	145.009	151.167	155.417	205.074	235.568	207.937	243.875	178.527	171.255	135.298	124.5	120.259	131.599	173.645	183.546	212.306	212.306	169.542	0	0	24.0552	16.8563	169.67	55.0535	0.324474
10485170	Cry2	cryptochrome 2 (photolyase-like)	306.555	242.191	237.207	210.839	263.197	249	328.557	315.173	380.038	319.573	330.842	282.088	207.937	272.479	235.568	200.854	203.657	268.727	344.892	333.144	377.413	190.019	367.093	276.282	280.972	3.63518e-05	0.000705857	23.139	11.8065	281.139	63.3827	0.22545
10390691	Nr1d1	nuclear receptor subfamily 1, group D, member 1	385.343	556.408	855.13	1341.84	2091.03	2521.38	2288.2	2592.27	1897.65	1910.85	982.286	404.501	229.126	404.501	504.951	968.763	1314.23	2759.13	3281.18	2592.27	1845.76	1269.46	592.224	359.538	1414.5	0	0	23.6957	6.83724	1429.26	1233.31	0.862905
10417734	Nr1d2	nuclear receptor subfamily 1, group D, member 2	458.253	312.996	404.501	461.44	621.668	770.686	910.175	1074.91	1089.92	975.501	734.185	522.758	401.707	352.139	302.334	413.001	448.822	820.296	1060.11	1045.52	1074.91	826.001	657.114	433.534	673.853	0	0	22.9456	10.3517	682.67	391.88	0.574041
10586700	Rora	RAR-related orphan receptor alpha	879.171	797.865	837.532	786.88	826.001	781.445	776.047	729.114	867.067	849.223	843.357	820.296	734.185	831.746	837.532	760.076	744.434	714.109	809.002	704.277	831.746	670.921	837.532	792.353	794.246	0.648622	1	23.609	11.6476	794.239	10.3298	0.0130059
10466587	Rorb	RAR-related orphan receptor beta	60.1295	46.8507	48.5029	48.1679	49.18	44.0173	50.5626	46.8507	40.5042	49.5221	45.2548	43.7133	46.8507	52.3457	50.5626	41.6429	44.3235	47.1766	49.18	48.1679	54.5686	50.9143	42.2243	48.5029	47.9048	0.998206	0.998206	24	18.5559	47.9048	0.778788	0.016257
10494023	Rorc	RAR-related orphan receptor gamma	1168.14	809.002	781.445	680.287	608.874	491.143	471.136	544.958	613.109	625.992	797.865	942.272	910.175	861.078	826.001	670.921	714.109	455.087	584.071	530.056	685.019	613.109	897.644	929.3	717.116	2.9976e-15	3.32998e-12	24.1891	17.4608	718.877	224.226	0.311911
10553092	Dbp	D site albumin promoter binding protein	302.334	235.568	296.112	396.177	537.455	760.076	995.999	1438.15	1314.23	1351.18	689.784	359.538	206.5	232.325	202.251	296.112	337.794	1060.11	1398.83	1530.73	1379.57	814.629	474.413	302.334	704.674	0	0	22.3935	11.1106	726.083	643.374	0.886089
10409278	Nfil3	nuclear factor, interleukin 3, regulated	190.019	205.074	213.783	237.207	181.019	90.5097	224.411	141.044	174.853	82.7106	145.009	171.255	146.018	207.937	209.383	225.972	306.555	174.853	108.383	113.772	112.206	121.095	199.466	195.361	174.079	0.000527078	0.00657889	22.6643	1.18887	173.961	51.8227	0.297898

## Sheet: Aorta
ID	Gene Symbol	Description	18	20	22	24	26	28	30	32	34	36	38	40	42	44	46	48	50	52	54	56	58	60	62	64	avgexprs	meta2d_pvalue	meta2d_BH.Q	meta2d_period	meta2d_phase	meta2d_Base	meta2d_AMP	meta2d_rAMP
10556463	Arntl	aryl hydrocarbon receptor nuclear translocator-like	136.239	247.28	266.871	290.018	250.732	153.277	95.0095	43.1115	44.6318	35.5062	45.8866	79.8932	141.044	245.572	232.325	276.282	245.572	107.635	57.2816	47.1766	37.014	40.7859	50.9143	98.36	136.184	0	0	23.0007	0.723251	136.148	123.253	0.905284
10530733	Clock	circadian locomotor output cycles kaput	487.751	608.874	600.491	694.581	685.019	576.03	508.463	455.087	312.996	333.144	340.144	494.559	526.394	621.668	576.03	630.346	621.668	568.1	458.253	369.646	326.288	362.039	413.001	484.382	502.29	0	0	22.3774	2.00039	502.76	157.55	0.31337
10345675	Npas2	neuronal PAS domain protein 2	140.07	315.173	494.559	588.134	357.054	349.706	200.854	70.0348	62.2499	72.0037	83.2859	102.537	128	410.148	424.612	508.463	734.185	203.657	110.661	74.5429	64.8934	70.0348	99.0442	129.787	241.404	7.33857e-14	6.89312e-11	23.1567	1.08712	242.866	251.119	1.03398
10377439	Per1	period circadian clock 1	156.498	354.588	227.544	162.017	202.251	181.019	501.463	448.822	515.561	461.44	359.538	254.232	187.403	282.088	199.466	120.259	155.417	308.687	324.034	439.586	552.565	484.382	292.036	171.255	305.923	1.85462e-07	9.96027e-06	23.2175	11.2547	306.987	166.963	0.543877
10356601	Per2; 9830107B12Rik	period circadian clock 2; RIKEN cDNA 9830107B12 gene	352.139	310.834	240.518	164.279	119.428	131.599	266.871	362.039	491.143	519.147	544.958	430.539	354.588	324.034	245.572	187.403	136.239	203.657	237.207	461.44	504.951	643.591	512	349.706	337.245	8.65974e-15	1.33162e-11	22.4993	15.6688	329.438	180.466	0.547798
10518781	Per3	period circadian clock 3	372.217	232.325	136.239	142.025	163.144	221.322	306.555	442.643	576.03	625.992	613.109	481.036	319.573	192.672	140.07	162.017	128	317.365	427.565	494.559	604.668	625.992	526.394	396.177	360.32	0	0	23.7101	11.8428	359.943	243.567	0.676682
10371400	Cry1	cryptochrome 1 (photolyase-like)	145.009	179.769	142.025	126.238	94.3532	80.4489	80.4489	116.162	112.986	124.5	139.102	147.033	157.586	143.013	145.009	139.102	103.968	79.8932	95.0095	108.383	130.69	151.167	150.123	138.141	126.257	2.42917e-13	1.67449e-10	22.4395	18.8405	124.195	32.4177	0.261023
10485170	Cry2	cryptochrome 2 (photolyase-like)	252.476	265.028	242.191	194.012	224.411	257.781	265.028	298.172	270.597	312.996	302.334	263.197	250.732	263.197	230.72	227.544	200.854	261.379	290.018	290.018	290.018	308.687	274.374	265.028	262.533	9.40729e-11	1.98568e-08	22.9419	12.6261	262.391	38.8179	0.147939
10390691	Nr1d1	nuclear receptor subfamily 1, group D, member 1	171.255	165.421	278.204	560.278	1509.65	2019.8	2210.26	2486.67	1663.49	1478.58	803.414	280.139	192.672	165.421	195.361	398.932	929.3	2149.82	2628.46	2538.92	1807.78	1389.16	464.65	210.839	1112.44	0	0	23.4632	8.14369	1134.59	1211.8	1.06805
10417734	Nr1d2	nuclear receptor subfamily 1, group D, member 2	308.687	165.421	137.187	179.769	369.646	491.143	685.019	837.532	809.002	776.047	592.224	467.882	310.834	168.897	125.366	152.219	233.941	639.145	734.185	786.88	867.067	861.078	522.758	374.806	483.197	0	0	22.878	11.226	488.612	365.999	0.749059
10586700	Rora	RAR-related orphan receptor alpha	292.036	296.112	292.036	290.018	263.197	290.018	270.597	242.191	235.568	302.334	276.282	284.05	266.871	330.842	294.067	274.374	357.054	268.727	256	274.374	276.282	319.573	302.334	290.018	285.207	0.326243	1	23.3467	21.4787	284.938	18.9767	0.0665993
10466587	Rorb	RAR-related orphan receptor beta	31.125	32	35.0174	30.4844	38.8542	29.446	31.5594	29.0406	34.2968	29.2426	32.4467	30.0647	32.4467	29.8571	37.2715	31.3414	31.779	29.446	34.7755	32.6724	37.5307	27.4741	33.8246	30.91	32.2044	0.982152	0.998206	26.8711	23.3937	32.1437	0.967957	0.0301134
10494023	Rorc	RAR-related orphan receptor gamma	699.413	760.076	541.193	530.056	530.056	380.038	280.139	337.794	369.646	442.643	497.999	613.109	600.491	526.394	464.65	491.143	257.781	433.534	385.343	319.573	433.534	413.001	439.586	556.408	470.983	2.22091e-10	4.01173e-08	23.4941	18.4593	468.239	133.374	0.284843
10553092	Dbp	D site albumin promoter binding protein	172.446	107.635	83.8652	92.4115	158.683	312.996	592.224	962.071	929.3	1002.93	533.742	296.112	194.012	102.537	106.891	101.125	90.5097	515.561	831.746	1045.52	1120.56	968.763	357.054	254.232	455.538	7.77156e-16	1.62218e-12	22.7349	11.4991	463.212	497.864	1.07481
10409278	Nfil3	nuclear factor, interleukin 3, regulated	227.544	461.44	398.932	398.932	235.568	127.116	209.383	110.661	86.8227	97.6806	119.428	245.572	254.232	418.766	300.246	278.204	367.093	107.635	64.4452	112.206	131.599	154.343	162.017	237.207	221.128	1.15711e-10	2.33737e-08	22.3567	0.504823	217.658	137.926	0.633684

## Sheet: Cerebellum
ID	Gene Symbol	Description	18	20	22	24	26	28	30	32	34	36	38	40	42	44	46	48	50	52	54	56	58	60	62	64	avgexprs	meta2d_pvalue	meta2d_BH.Q	meta2d_period	meta2d_phase	meta2d_Base	meta2d_AMP	meta2d_rAMP
10556463	Arntl	aryl hydrocarbon receptor nuclear translocator-like	461.44	541.193	576.03	634.73	608.874	657.114	588.134	451.944	471.136	418.766	427.565	404.501	487.751	544.958	596.344	613.109	634.73	556.408	497.999	445.722	401.707	410.148	448.822	436.549	513.153	2.22045e-16	7.41096e-13	22.3935	3.12884	515.755	109.885	0.213056
10530733	Clock	circadian locomotor output cycles kaput	1234.75	1323.37	1341.84	1398.83	1379.57	1418.35	1408.55	1287.18	1168.14	1176.27	1251.98	1168.14	1243.34	1341.84	1341.84	1370.04	1418.35	1370.04	1269.46	1251.98	1192.69	1176.27	1234.75	1243.34	1292.12	1.4323e-12	1.40601e-09	22.556	3.76069	1295.85	107.787	0.083179
10345675	Npas2	neuronal PAS domain protein 2	179.769	181.019	232.325	203.657	192.672	222.861	184.823	158.683	156.498	165.421	170.072	172.446	177.294	182.278	222.861	184.823	224.411	213.783	170.072	168.897	157.586	144.007	177.294	172.446	184	8.57341e-09	1.28872e-06	23.3795	0.814297	184.139	27.5074	0.149384
10377439	Per1	period circadian clock 1	648.067	596.344	604.668	564.175	512	484.382	826.001	897.644	942.272	855.13	849.223	891.444	754.826	734.185	604.668	657.114	580.037	648.067	556.408	955.426	1038.29	1016.93	760.076	675.588	735.54	3.71096e-07	2.49712e-05	23.4664	12.6154	734.5	184.651	0.251397
10356601	Per2; 9830107B12Rik	period circadian clock 2; RIKEN cDNA 9830107B12 gene	621.668	415.873	385.343	398.932	315.173	247.28	393.44	508.463	552.565	564.175	776.047	689.784	600.491	491.143	448.822	512	388.023	362.039	326.288	491.143	600.491	694.581	670.921	592.224	501.955	4.99578e-12	3.53233e-09	25.4122	13.8961	510.66	163.556	0.320283
10518781	Per3	period circadian clock 3	592.224	576.03	556.408	494.559	537.455	504.951	544.958	625.992	699.413	744.434	709.176	643.591	600.491	621.668	541.193	491.143	497.999	572.051	634.73	670.921	694.581	699.413	657.114	643.591	606.42	2.22045e-16	7.41096e-13	22.811	14.2877	604.186	95.2356	0.157626
10371400	Cry1	cryptochrome 1 (photolyase-like)	608.874	541.193	548.748	522.758	461.44	439.586	481.036	471.136	608.874	544.958	639.145	522.758	634.73	530.056	643.591	588.134	522.758	439.586	404.501	519.147	519.147	600.491	544.958	544.958	536.773	1.99177e-05	0.000589377	26.1129	14.7198	542.558	68.0164	0.125362
10485170	Cry2	cryptochrome 2 (photolyase-like)	1112.82	968.763	989.119	1016.93	1009.9	989.119	1024	1052.79	1200.98	1192.69	1184.45	1184.45	1112.82	1120.56	1074.91	1045.52	955.426	1074.91	1060.11	1136.2	1184.45	1192.69	1136.2	1089.92	1087.9	3.90329e-08	4.20246e-06	23.9026	13.9825	1087.67	82.3979	0.0757561
10390691	Nr1d1	nuclear receptor subfamily 1, group D, member 1	1795.29	1520.15	1629.26	1758.34	2005.85	2256.7	2486.67	2817.11	2628.46	2778.33	2336.28	2503.97	1897.65	1845.76	1675.06	2005.85	1910.85	2592.27	2778.33	3258.52	2957.17	2759.13	2210.26	2019.8	2267.79	6.66134e-16	1.85274e-12	22.9689	11.0486	2276.35	599.06	0.263167
10417734	Nr1d2	nuclear receptor subfamily 1, group D, member 2	1807.78	1573.76	1520.15	1458.23	1675.06	1520.15	1758.34	1978.24	1964.57	1910.85	1884.54	1951	1858.6	1675.06	1618	1618	1584.71	1552.09	1758.34	1924.14	1858.6	1951	1782.89	1722.16	1746.1	1.71743e-08	2.31133e-06	23.2946	12.9972	1744.31	203.272	0.116534
10586700	Rora	RAR-related orphan receptor alpha	2702.35	2683.69	2721.15	2610.3	2628.46	2740.08	2665.15	2740.08	2721.15	2759.13	2817.11	2740.08	2665.15	2721.15	2702.35	2721.15	2665.15	2721.15	2797.65	2836.7	2683.69	2836.7	2665.15	2683.69	2717.85	0.174528	0.727585	22.3816	13.5622	2717.4	44.9798	0.0165525
10466587	Rorb	RAR-related orphan receptor beta	245.572	216.767	229.126	235.568	247.28	224.411	235.568	218.275	227.544	230.72	242.191	225.972	227.544	247.28	249	245.572	259.574	224.411	221.322	235.568	225.972	230.72	252.476	232.325	234.615	0.708357	1	21.3333	5.63867	234.905	5.21789	0.0222127
10494023	Rorc	RAR-related orphan receptor gamma	639.145	689.784	685.019	675.588	675.588	652.575	584.071	576.03	634.73	648.067	666.287	714.109	694.581	699.413	675.588	694.581	652.575	675.588	675.588	648.067	639.145	666.287	714.109	709.176	666.071	3.33505e-06	0.000137761	21.8068	0.820437	664.277	37.7122	0.0567718
10553092	Dbp	D site albumin promoter binding protein	814.629	576.03	564.175	639.145	744.434	820.296	982.286	1192.69	1152.06	1260.69	1052.79	1089.92	749.612	729.114	592.224	648.067	661.685	935.763	1120.56	1370.04	1278.29	1234.75	903.888	897.644	917.115	1.11022e-16	6.1758e-13	22.6407	12.2004	919.665	329.862	0.358676
10409278	Nfil3	nuclear factor, interleukin 3, regulated	270.597	247.28	290.018	317.365	274.374	270.597	274.374	243.875	257.781	216.767	240.518	243.875	266.871	304.437	284.05	349.706	284.05	263.197	227.544	266.871	245.572	247.28	230.72	245.572	265.137	9.27829e-07	4.95691e-05	23.5376	0.738454	265.297	33.4864	0.126222

## Sheet: Hypothalamus
ID	Gene Symbol	Description	18	20	22	24	26	28	30	32	34	36	38	40	42	44	46	48	50	52	54	56	58	60	62	64	avgexprs	LS_amplitude	meta2d_pvalue	meta2d_BH.Q	meta2d_period	meta2d_phase	meta2d_Base	meta2d_AMP	meta2d_rAMP
10556463	Arntl	aryl hydrocarbon receptor nuclear translocator-like	270.597	337.794	369.646	367.093	328.557	315.173	296.112	292.036	263.197	280.139	300.246	292.036	317.365	330.842	335.461	333.144	337.794	300.246	280.139	286.026	292.036	284.05	294.067	317.365	309.215	324.96	1.5189e-09	7.45861e-07	23.3716	23.2619	309.163	35.2626	0.114059
10530733	Clock	circadian locomotor output cycles kaput	1152.06	948.826	1038.29	995.999	948.826	955.426	968.763	916.506	948.826	929.3	879.171	948.826	1009.9	975.501	968.763	1016.93	1002.93	948.826	955.426	948.826	968.763	843.357	942.272	982.286	966.442	984.809	0.0259224	0.16857	25.6229	21.1482	966.874	41.9475	0.0433846
10345675	Npas2	neuronal PAS domain protein 2	288.015	354.588	497.999	385.343	415.873	367.093	326.288	380.038	317.365	519.147	333.144	349.706	390.722	372.217	410.148	367.093	369.646	347.291	321.795	344.892	372.217	377.413	401.707	364.557	373.929	385.933	0.76699	1	20.0539	5.52745	373.646	18.7352	0.0501416
10377439	Per1	period circadian clock 1	282.088	501.463	458.253	404.501	451.944	481.036	544.958	604.668	661.685	666.287	548.748	497.999	501.463	464.65	474.413	407.315	474.413	512	471.136	643.591	652.575	749.612	548.748	445.722	518.719	588.861	3.32036e-07	4.09245e-05	24.6166	9.98981	518.552	105.763	0.203959
10356601	Per2; 9830107B12Rik	period circadian clock 2; RIKEN cDNA 9830107B12 gene	284.05	324.034	290.018	304.437	257.781	286.026	337.794	342.509	398.932	413.001	354.588	344.892	337.794	319.573	319.573	288.015	288.015	300.246	310.834	352.139	393.44	396.177	369.646	328.557	330.92	362.288	9.37142e-10	5.49256e-07	24.0169	12.4826	330.933	48.1343	0.14545
10518781	Per3	period circadian clock 3	445.722	487.751	421.679	471.136	439.586	474.413	519.147	564.175	600.491	600.491	533.742	530.056	526.394	474.413	471.136	455.087	474.413	522.758	541.193	568.1	608.874	560.278	592.224	560.278	518.481	557.133	2.13873e-12	4.31763e-09	24.1346	11.1059	518.507	63.7904	0.123027
10371400	Cry1	cryptochrome 1 (photolyase-like)	224.411	227.544	238.856	219.793	224.411	218.275	221.322	215.269	227.544	219.793	247.28	242.191	219.793	222.861	219.793	227.544	203.657	205.074	227.544	215.269	237.207	266.871	227.544	215.269	225.63	229.974	0.00950667	0.0807889	20.4113	19.566	224.317	11.2365	0.0500919
10485170	Cry2	cryptochrome 2 (photolyase-like)	639.145	797.865	861.078	855.13	849.223	867.067	861.078	903.888	910.175	962.071	814.629	826.001	843.357	826.001	873.098	809.002	792.353	897.644	855.13	910.175	929.3	903.888	879.171	891.444	856.58	889.555	0.0019056	0.0245378	25.7328	6.4773	854.652	50.0607	0.0585744
10390691	Nr1d1	nuclear receptor subfamily 1, group D, member 1	1024	1112.82	1323.37	1370.04	1478.58	1833.01	1795.29	2149.82	1770.57	2062.24	1398.83	1370.04	1408.55	1341.84	1341.84	1332.57	1509.65	1964.57	1924.14	2033.85	1833.01	1858.6	1379.57	1332.57	1581.22	1824.8	7.2653e-13	2.63442e-09	23.522	8.73357	1586.75	396.681	0.249997
10417734	Nr1d2	nuclear receptor subfamily 1, group D, member 2	1520.15	1341.84	1438.15	1418.35	1448.15	1379.57	1509.65	1541.37	1606.83	1584.71	1698.45	1629.26	1448.15	1448.15	1389.16	1370.04	1370.04	1458.23	1499.22	1562.89	1686.71	1552.09	1573.76	1530.73	1500.24	1579.74	1.17076e-10	1.22732e-07	23.8466	11.8435	1500.1	125.395	0.0835915
10586700	Rora	RAR-related orphan receptor alpha	955.426	781.445	1663.49	1067.48	1287.18	1024	948.826	1428.22	1128.35	1176.27	1184.45	1305.15	1260.69	1120.56	1226.22	1024	968.763	1136.2	1052.79	1082.39	1379.57	1152.06	1176.27	1168.14	1154.08	1218.57	0.989863	1	24.5741	6.58508	1154.09	0.513562	0.000444993
10466587	Rorb	RAR-related orphan receptor beta	613.109	552.565	770.686	634.73	592.224	588.134	541.193	685.019	608.874	526.394	625.992	639.145	709.176	621.668	652.575	608.874	608.874	608.874	588.134	568.1	675.588	530.056	643.591	652.575	618.59	636.099	0.757594	1	23.3151	20.9676	618.013	31.6633	0.051234
10494023	Rorc	RAR-related orphan receptor gamma	147.033	158.683	148.056	170.072	170.072	149.086	151.167	152.219	162.017	146.018	151.167	162.017	165.421	176.069	167.73	165.421	157.586	158.683	156.498	173.645	163.144	153.277	166.572	164.279	159.83	165.256	0.370065	1	20.6447	4.79337	159.815	5.52294	0.0345584
10553092	Dbp	D site albumin promoter binding protein	719.076	709.176	680.287	729.114	792.353	903.888	962.071	1226.22	1144.1	1136.2	982.286	873.098	962.071	724.077	734.185	744.434	792.353	1009.9	1128.35	1251.98	1296.13	935.763	916.506	873.098	926.114	1073.62	1.55431e-14	1.41201e-10	22.942	11.1439	929.411	236.155	0.254091
10409278	Nfil3	nuclear factor, interleukin 3, regulated	155.417	171.255	183.546	190.019	168.897	177.294	181.019	170.072	165.421	139.102	165.421	165.421	183.546	188.706	198.088	176.069	191.341	165.421	171.255	157.586	162.017	170.072	183.546	194.012	173.939	183.145	1.13695e-07	2.02521e-05	20.7259	4.9448	174.065	16.4527	0.0945206

[truncated: 3 more sheets: Muscle, WAT, Brainstem]
