# Supplementary material for: Genome-wide correlation analysis to identify amplitude regulators of circadian transcriptome output
Source: Sci Rep. 2020 Dec 14;10:21839. doi: 10.1038/s41598-020-78851-9 (PMC7736363; doi:10.1038/s41598-020-78851-9)
Supplement: Supplementary file 6 — Supplementary Data 4. [file 41598_2020_78851_MOESM6_ESM.xlsx]

## Sheet: Summary
	Liver	Kidney	Heart	BAT	Cerebellum	Muscle	Adrenal	Aorta	Hypothalamus	Lung	Brainstem
Total number of transcripts	10564	12447	11334	11534	13380	10075	13477	12407	13864	13889	13889
Number of cycling transcripts	1519	1342	1138	932	847	404	310	197	197	129	28
% cycling transcripts	14.38	10.78	10.04	8.08	6.33	4.01	2.3	1.59	1.42	0.93	0.2

## Sheet: Liver
Transcript/RepeatID (cmd=analyzeRepeats.pl /home/evanlitt/Genomes/mouse_genome/Mus_musculus.GRCm38.95.gtf mm10 -count exons -tpm -condenseGenes -d /home/evanlitt/ZhangPairedEndTags/ZhangHypo22_tags/)	chr	start	end	strand	Length	Copies	Annotation/Divergence	22	28	34	40	46	52	58	64	LS_amplitude	meta2d_pvalue	meta2d_BH.Q	meta2d_period	meta2d_phase	meta2d_Base	meta2d_AMP	meta2d_rAMP
ENSMUST00000211770	7	113234623	113313840	+	2425	1	Arntl|Arnt3|BMAL1b|Bmal1|MOP3|bHLHe5|bmal1b'|-|7 F1|7 59.17 cM|protein-coding	7.386	3.746	0.175	3.142	6.92	1.093	0.319	4.461	4.98926	4.07281e-05	0.00648338	22.807	22.7654	3.25949	3.50021	1.07385
ENSMUST00000075159	5	76212177	76304548	-	7433	1	Clock|5330400M04Rik|KAT13D|-|5 C3.3|5 40.63 cM|protein-coding	4.191	4.018	1.871	2.738	3.513	2.818	1.141	2.229	3.36966	0.004101	0.0365807	23.0475	1.12159	2.79511	1.0987	0.39308
ENSMUST00000056815	1	39194212	39363236	+	4195	1	Npas2|MOP4|bHLHe9|-|1 B|1 17.98 cM|protein-coding	1.084	0.479	0.01	0.011	0.822	0.082	0.006	0.023	0.46819	0.00399232	0.0173	24.0819	23.0299	0.31539	0.422599	0.422599
ENSMUST00000166748	11	69100158	69109948	+	4591	1	Per1|Hftm|Per|m-rigui|mPer1|-|11|11 B3|protein-coding	1.569	0.613	6.16	2.671	1.25	2.362	4.971	1.862	4.11723	0.0164872	0.0803002	22.2255	13.616	2.76939	2.48481	0.897241
ENSMUST00000069620	1	91415982	91459324	-	5788	1	Per2|mKIAA0347|mPer2|-|1|1 D|protein-coding	1.743	1.03	6.72	10.262	2.907	1.75	6.013	8.605	8.29015	0.00676451	0.0483493	25.0211	14.4055	4.99782	4.11975	0.824311
ENSMUST00000103204	4	151003652	151044665	-	5958	1	Per3|2810049O06Rik|mPer3|-|4|4 E2|protein-coding	0.453	0.714	4.91	2.84	0.576	1.259	4.19	2.337	3.67822	0.00204541	0.0270774	23.3312	12.4507	2.18606	2.31957	1.06107
ENSMUST00000020227	10	85131700	85185064	-	3001	1	Cry1|AU020726|AU021000|Phll1|-|10 C1|10 41.63 cM|protein-coding	6.201	1.584	1.733	5.557	6.073	0.839	2.509	5.107	5.30023	0.00150089	0.0235244	23.6781	19.7705	3.6585	2.82606	0.772465
ENSMUST00000090559	2	92403646	92434043	-	3953	1	Cry2|AV006279|D130054K12Rik|-|2|2 E1|protein-coding	3.862	4.419	5.457	5.397	4.301	4.024	5.126	4.913	5.37085	0.0140852	0.0735158	26.3622	10.5996	4.69754	0.760885	0.161975
ENSMUST00000064941	11	98767932	98775333	-	2706	1	Nr1d1|A530070C09Rik|R75201|-|11|11 D|protein-coding	0.691	24.239	8.088	1.214	0.469	28.251	6.994	0.976	17.3804	0.0405301	0.138698	23.0498	8.24986	9.36231	11.3409	1.21133
ENSMUST00000090543	14	18204054	18239127	-	4648	1	Nr1d2|RVR|Rev-erb|-|14|14 A2|protein-coding	2.078	10.065	14.051	5.002	1.468	10.876	12.123	3.344	12.0546	5.6762e-06	0.0032136	23.2118	9.91767	7.58726	6.50043	0.856756
ENSMUST00000034766	9	68653786	69388246	+	10857	1	Rora|9530021D13Rik|Nr1f1|ROR1|ROR2|ROR3|nmf267|sg|staggerer|tmgc26|-|9 C|9 37.45 cM|protein-coding	3.86	3.862	3.201	2.938	3.11	2.613	3.612	2.569	3.94434	0.987965	1	27.3333	25.3852	3.20279	0.212664	0.0663996
ENSMUST00000040153	19	18930605	19001117	-	8740	1	Rorb|Nr1f2|RZR-beta|RZRB|Rorbeta|hstp|-|19|19 B|protein-coding	0.003	0	0	0.003	0	0	0.001	0.001	0.00160781	0.0615681	0.133398	19.5023	1.08683	0.000862058	0.00154506	0.00154506
ENSMUST00000029795	3	94372794	94397840	+	2115	1	Rorc|Nr1f3|RORgamma|TOR|Thor|-|3|3 F2.1|protein-coding	25.47	8.941	17.226	40.437	31.326	8.652	19.766	39.892	35.4364	8.28212e-05	0.00782177	24.0819	17.6185	24.0209	15.9937	0.665825
ENSMUST00000211513	7	45705269	45710114	+	1151	1	Dbp|-|-|7 B3|7 29.45 cM|protein-coding	0.597	8.994	30.401	3.226	0.655	19.597	26.938	2.301	20.0438	1.72471e-05	0.00544558	22.5987	11.1273	12.4239	15.4099	1.24034
ENSMUST00000071065	13	52967209	52981073	-	2023	1	Nfil3|AV225605|E4BP4|-|13 B1|13 27.68 cM|protein-coding	9.076	4.388	2.212	5.766	6.568	2.366	2.18	6.416	5.75642	6.38826e-06	0.0032136	22.9395	21.9327	4.74325	3.01049	0.63469
ENSMUST00000069620	1	91415982	91459324	-	43342	1	Per2AS	9.627	14.305	3.905	0.804	3.432	10.2	1.375	0.878	6.83097	0.00928743	0.00928743	23.9926	3.74007	5.56688	5.05064	0.907266

## Sheet: Kidney
Transcript/RepeatID (cmd=analyzeRepeats.pl /home/evanlitt/Genomes/mouse_genome/Mus_musculus.GRCm38.95.gtf mm10 -count exons -tpm -condenseGenes -d /home/evanlitt/ZhangPairedEndTags/ZhangHypo22_tags/)	chr	start	end	strand	Length	Copies	Annotation/Divergence	22	28	34	40	46	52	58	64	AverageTPM	meta2d_pvalue	meta2d_BH.Q	meta2d_period	meta2d_phase	meta2d_Base	meta2d_AMP	meta2d_rAMP
ENSMUST00000211770	7	113234623	113313840	+	2425	1	Arntl|Arnt3|BMAL1b|Bmal1|MOP3|bHLHe5|bmal1b'|-|7 F1|7 59.17 cM|protein-coding	9.266	2.528	0.307	3.32	9.09	1.876	0.257	4.359	3.87538	0.000265495	0.0154745	23.9133	21.6485	3.86134	4.46943	1.15748
ENSMUST00000075159	5	76212177	76304548	-	7433	1	Clock|5330400M04Rik|KAT13D|-|5 C3.3|5 40.63 cM|protein-coding	4.454	3.783	2.988	4.096	5.226	3.847	2.761	3.834	3.87363	0.00146135	0.0282782	26.3151	20.5382	3.93151	0.955898	0.243138
ENSMUST00000056815	1	39194212	39363236	+	4195	1	Npas2|MOP4|bHLHe9|-|1 B|1 17.98 cM|protein-coding	3.243	1.397	0.011	0.55	3.137	0.619	0.107	0.948	1.2515	0.00930604	0.0660429	23.8575	23.0531	1.24639	1.50253	1.20551
ENSMUST00000166748	11	69100158	69109948	+	4591	1	Per1|Hftm|Per|m-rigui|mPer1|-|11|11 B3|protein-coding	2.532	1.544	6.758	3.292	2.225	3.357	6.296	2.475	3.55987	0.0275084	0.118313	20.0811	14.9263	3.81226	2.15903	0.566338
ENSMUST00000069620	1	91415982	91459324	-	5788	1	Per2|mKIAA0347|mPer2|-|1|1 D|protein-coding	2.721	1.151	9.138	10.338	3.437	2.144	8.532	7.371	5.604	0.0143154	0.0826071	23.2399	15.6867	5.53497	4.33697	0.783558
ENSMUST00000103204	4	151003652	151044665	-	5958	1	Per3|2810049O06Rik|mPer3|-|4|4 E2|protein-coding	0.91	2.194	5.985	3.599	0.954	3.551	6.92	2.938	3.38137	0.00034441	0.0166804	22.9395	12.4521	3.4488	2.80922	0.814551
ENSMUST00000020227	10	85131700	85185064	-	3001	1	Cry1|AU020726|AU021000|Phll1|-|10 C1|10 41.63 cM|protein-coding	2.458	0.431	1.55	2.351	2.979	0.335	1.635	3.237	1.872	0.00439502	0.04484	23.8259	18.0655	1.86193	1.30309	0.699857
ENSMUST00000090559	2	92403646	92434043	-	3953	1	Cry2|AV006279|D130054K12Rik|-|2|2 E1|protein-coding	2.395	2.199	3.772	3.111	2.506	2.33	4.349	3.689	3.04388	0.123	0.306196	23.8198	13.7207	3.04294	0.86004	0.282634
ENSMUST00000064941	11	98767932	98775333	-	2706	1	Nr1d1|A530070C09Rik|R75201|-|11|11 D|protein-coding	2.372	17.014	14.38	2.314	1.448	18.806	10.686	1.435	8.55688	0.000141229	0.0122929	23.5027	7.3335	8.77351	9.45505	1.07768
ENSMUST00000090543	14	18204054	18239127	-	4648	1	Nr1d2|RVR|Rev-erb|-|14|14 A2|protein-coding	4.39	11.771	17.68	9.279	3.158	15.564	18.437	5.856	10.7669	6.17112e-05	0.00986501	23.0498	10.4622	11.0588	7.83038	0.708064
ENSMUST00000034766	9	68653786	69388246	+	10857	1	Rora|9530021D13Rik|Nr1f1|ROR1|ROR2|ROR3|nmf267|sg|staggerer|tmgc26|-|9 C|9 37.45 cM|protein-coding	3.16	2.977	3.308	3.196	3.349	3.095	3.324	2.749	3.14475	0.99616	1	24.6667	6.69837	3.1437	0.0349987	0.011133
ENSMUST00000040153	19	18930605	19001117	-	8740	1	Rorb|Nr1f2|RZR-beta|RZRB|Rorbeta|hstp|-|19|19 B|protein-coding	0.036	0.048	0.043	0.035	0.057	0.025	0.035	0.061	0.0425	0.695295	0.903883	20.6667	17.0816	0.0424709	0.00837398	0.00837398
ENSMUST00000029795	3	94372794	94397840	+	2115	1	Rorc|Nr1f3|RORgamma|TOR|Thor|-|3|3 F2.1|protein-coding	17.47	6.202	14.363	27.383	20.493	6.298	14.322	29.062	16.9491	0.000315972	0.0164557	24.1733	17.3504	17.0293	10.7984	0.634107
ENSMUST00000211513	7	45705269	45710114	+	1151	1	Dbp|-|-|7 B3|7 29.45 cM|protein-coding	1.246	11.939	32.454	4.65	1.199	21.479	41.072	3.546	14.6981	0.00133596	0.0270748	22.9668	10.6346	15.4477	18.688	1.20976
ENSMUST00000071065	13	52967209	52981073	-	2023	1	Nfil3|AV225605|E4BP4|-|13 B1|13 27.68 cM|protein-coding	2.93	0.749	0.54	3.459	4.269	0.948	0.256	4.663	2.22675	3.11328e-05	0.00763183	25.9402	18.6725	2.40033	2.20321	0.917878
ENSMUST00000069620	1	91415982	91459324	-	43342	1	Per2AS	11.51	11.739	2.427	1.394	7.459	13.272	3.527	1.793	6.64013	0.00289764	0.00579529	27.3532	25.4235	6.16014	5.61139	0.910919

## Sheet: Heart
Transcript/RepeatID (cmd=analyzeRepeats.pl /home/evanlitt/Genomes/mouse_genome/Mus_musculus.GRCm38.95.gtf mm10 -count exons -tpm -condenseGenes -d /home/evanlitt/ZhangPairedEndTags/ZhangHypo22_tags/)	chr	start	end	strand	Length	Copies	Annotation/Divergence	22	28	34	40	46	52	58	64	AverageTPM	meta2d_pvalue	meta2d_BH.Q	meta2d_period	meta2d_phase	meta2d_Base	meta2d_AMP	meta2d_rAMP
ENSMUST00000211770	7	113234623	113313840	+	2425	1	Arntl|Arnt3|BMAL1b|Bmal1|MOP3|bHLHe5|bmal1b'|-|7 F1|7 59.17 cM|protein-coding	5.169	3.003	0.095	0.953	5.291	1.808	0.197	1.656	2.2715	0.000617425	0.0206428	23.4092	0.338374	2.24071	2.55869	1.14191
ENSMUST00000075159	5	76212177	76304548	-	7433	1	Clock|5330400M04Rik|KAT13D|-|5 C3.3|5 40.63 cM|protein-coding	2.472	2.984	1.896	2.714	3.053	3.279	1.815	3.021	2.65425	0.27013	0.556564	21.9749	4.64787	2.65597	0.641858	0.241666
ENSMUST00000056815	1	39194212	39363236	+	4195	1	Npas2|MOP4|bHLHe9|-|1 B|1 17.98 cM|protein-coding	0.858	0.709	0.222	0.239	0.777	0.463	0.138	0.35	0.4695	0.000467937	0.00608318	22.9681	1.48757	0.463888	0.334137	0.334137
ENSMUST00000166748	11	69100158	69109948	+	4591	1	Per1|Hftm|Per|m-rigui|mPer1|-|11|11 B3|protein-coding	3.035	2.402	8.366	3.696	3.246	5.762	9.388	2.119	4.75175	0.0436594	0.16958	21.7093	13.2443	4.98272	3.33282	0.668875
ENSMUST00000069620	1	91415982	91459324	-	5788	1	Per2|mKIAA0347|mPer2|-|1|1 D|protein-coding	0.806	0.613	4.632	3.448	1.189	1.372	4.381	2.671	2.389	0.0122714	0.0794094	23.1348	13.3996	2.40495	2.16566	0.900499
ENSMUST00000103204	4	151003652	151044665	-	5958	1	Per3|2810049O06Rik|mPer3|-|4|4 E2|protein-coding	1.132	1.62	6.28	4.126	1.375	3.135	6.425	3.486	3.44738	0.000173322	0.013455	22.7799	13.0373	3.50868	2.74089	0.781174
ENSMUST00000020227	10	85131700	85185064	-	3001	1	Cry1|AU020726|AU021000|Phll1|-|10 C1|10 41.63 cM|protein-coding	3.03	0.965	2.131	3.135	3.286	1.093	2.102	3.497	2.40487	0.00328943	0.0412313	23.9926	17.8324	2.40447	1.24587	0.518148
ENSMUST00000090559	2	92403646	92434043	-	3953	1	Cry2|AV006279|D130054K12Rik|-|2|2 E1|protein-coding	3.85	3.702	5.68	4.877	3.849	4.627	5.827	4.981	4.67413	0.00254795	0.0372387	22.7027	13.3434	4.69507	1.01612	0.216423
ENSMUST00000064941	11	98767932	98775333	-	2706	1	Nr1d1|A530070C09Rik|R75201|-|11|11 D|protein-coding	5.267	20.556	11.51	3.12	2.94	20.13	10.687	3.032	9.65525	0.0054307	0.0520741	23.9926	6.17679	9.65828	9.0969	0.941876
ENSMUST00000090543	14	18204054	18239127	-	4648	1	Nr1d2|RVR|Rev-erb|-|14|14 A2|protein-coding	5.377	10.799	18.524	12.254	5.202	15.174	17.645	9.588	11.8204	9.86127e-05	0.0109272	22.6498	11.5545	12.1315	6.58668	0.542939
ENSMUST00000034766	9	68653786	69388246	+	10857	1	Rora|9530021D13Rik|Nr1f1|ROR1|ROR2|ROR3|nmf267|sg|staggerer|tmgc26|-|9 C|9 37.45 cM|protein-coding	1.258	1.257	1.532	1.574	1.496	1.664	1.597	1.436	1.47675	0.895448	1	24.6531	10.5215	1.47624	0.041158	0.0278802
ENSMUST00000040153	19	18930605	19001117	-	8740	1	Rorb|Nr1f2|RZR-beta|RZRB|Rorbeta|hstp|-|19|19 B|protein-coding	0.048	0.053	0.068	0.034	0.043	0.066	0.044	0.03	0.04825	0.00588668	0.0191317	21.3872	11.1516	0.0498578	0.0143254	0.0143254
ENSMUST00000029795	3	94372794	94397840	+	2115	1	Rorc|Nr1f3|RORgamma|TOR|Thor|-|3|3 F2.1|protein-coding	14.602	7.712	7.57	12.933	15.258	8.366	8.634	13.863	11.1173	0.000235256	0.0151805	23.9448	20.854	11.1075	4.26943	0.384372
ENSMUST00000211513	7	45705269	45710114	+	1151	1	Dbp|-|-|7 B3|7 29.45 cM|protein-coding	2.333	13.201	34.495	8.872	2.181	23.519	34.709	6.228	15.6922	0.000201242	0.0145279	22.861	10.9012	16.4367	17.2344	1.04853
ENSMUST00000071065	13	52967209	52981073	-	2023	1	Nfil3|AV225605|E4BP4|-|13 B1|13 27.68 cM|protein-coding	4.807	1.654	1.535	2.907	4.808	1.288	1.804	4.418	2.90262	0.00375975	0.0435716	22.9942	21.9237	2.82693	1.88405	0.666466
ENSMUST00000069620	1	91415982	91459324	-	43342	1	Per2AS	0.076	0.049	0.12	0.091	0.075	0.139	0.154	0.07	0.09675	0.397779	0.397779	20.6667	1.24081	0.100222	0.026098	0.026098

## Sheet: BAT
Transcript/RepeatID (cmd=analyzeRepeats.pl /home/evanlitt/Genomes/mouse_genome/Mus_musculus.GRCm38.95.gtf mm10 -count exons -tpm -condenseGenes -d /home/evanlitt/ZhangPairedEndTags/ZhangHypo22_tags/)	chr	start	end	strand	Length	Copies	Annotation/Divergence	22	28	34	40	46	52	58	64	AverageTPM	meta2d_pvalue	meta2d_BH.Q	meta2d_period	meta2d_phase	meta2d_Base	meta2d_AMP	meta2d_rAMP
ENSMUST00000211770	7	113234623	113313840	+	2425	1	Arntl|Arnt3|BMAL1b|Bmal1|MOP3|bHLHe5|bmal1b'|-|7 F1|7 59.17 cM|protein-coding	7.511	3.365	0.125	1.146	7.105	1.474	0.115	1.34	2.77263	0.00134956	0.0325479	23.9926	22.9994	2.77205	3.38747	1.22201
ENSMUST00000075159	5	76212177	76304548	-	7433	1	Clock|5330400M04Rik|KAT13D|-|5 C3.3|5 40.63 cM|protein-coding	2.553	2.596	1.546	1.756	3.108	2.213	1.383	1.893	2.131	0.000760556	0.0269924	22.3548	2.6515	2.11119	0.784417	0.371552
ENSMUST00000056815	1	39194212	39363236	+	4195	1	Npas2|MOP4|bHLHe9|-|1 B|1 17.98 cM|protein-coding	0.683	0.423	0.008	0.026	0.896	0.143	0.015	0.041	0.279375	0.00360848	0.0173	23.9926	23.2932	0.279318	0.388761	0.388761
ENSMUST00000021271	11	69098948	69109960	+	4626	1	Per1|Hftm|Per|m-rigui|mPer1|-|11|11 B3|protein-coding	5.51	2.956	12.809	5.521	3.916	7.27	14.878	3.178	7.00475	0.0599941	0.203264	21.8953	13.8141	7.25982	5.4715	0.753669
ENSMUST00000069620	1	91415982	91459324	-	5788	1	Per2|mKIAA0347|mPer2|-|1|1 D|protein-coding	2.225	0.745	6.973	6.969	2.245	2.175	8.377	4.855	4.3205	0.0106278	0.0769253	22.5987	16.1022	4.24529	3.19939	0.753634
ENSMUST00000103204	4	151003652	151044665	-	5958	1	Per3|2810049O06Rik|mPer3|-|4|4 E2|protein-coding	1.926	2.52	6.233	7.597	1.954	3.437	8.417	7.479	4.94538	0.00791386	0.066138	22.9997	14.0106	4.95537	3.30914	0.667788
ENSMUST00000020227	10	85131700	85185064	-	3001	1	Cry1|AU020726|AU021000|Phll1|-|10 C1|10 41.63 cM|protein-coding	3.598	1.341	2.478	3.34	4.171	1.58	2.927	3.363	2.84975	0.12267	0.318496	23.9926	19.0636	2.84938	1.08348	0.380251
ENSMUST00000090559	2	92403646	92434043	-	3953	1	Cry2|AV006279|D130054K12Rik|-|2|2 E1|protein-coding	4.801	4.677	5.041	4.499	5.691	5.292	5.754	5.086	5.10512	0.983269	1	23.3333	21.3721	5.1064	0.0462383	0.00905496
ENSMUST00000064941	11	98767932	98775333	-	2706	1	Nr1d1|A530070C09Rik|R75201|-|11|11 D|protein-coding	8.9	31.077	31.017	4.704	5.526	46.312	31.877	3.632	20.3806	0.000582357	0.0254968	23.772	6.93758	20.6013	21.0048	1.01958
ENSMUST00000090543	14	18204054	18239127	-	4648	1	Nr1d2|RVR|Rev-erb|-|14|14 A2|protein-coding	1.959	5.339	11.408	4.433	1.987	8.35	11.611	3.581	6.0835	3.521e-05	0.0135414	22.8339	11.0292	6.30132	5.01546	0.795939
ENSMUST00000034766	9	68653786	69388246	+	10857	1	Rora|9530021D13Rik|Nr1f1|ROR1|ROR2|ROR3|nmf267|sg|staggerer|tmgc26|-|9 C|9 37.45 cM|protein-coding	0.916	0.664	0.616	0.58	1.095	0.736	0.649	0.588	0.7305	0.107083	0.292481	26.8753	21.7723	0.736337	0.195229	0.195229
ENSMUST00000040153	19	18930605	19001117	-	8740	1	Rorb|Nr1f2|RZR-beta|RZRB|Rorbeta|hstp|-|19|19 B|protein-coding	0.13	0.125	0.086	0.085	0.078	0.098	0.066	0.117	0.098125	0.861394	0.933177	24.3583	1.37556	0.0980971	0.00661943	0.00661943
ENSMUST00000029795	3	94372794	94397840	+	2115	1	Rorc|Nr1f3|RORgamma|TOR|Thor|-|3|3 F2.1|protein-coding	18.275	7.668	8.978	16.434	15.197	9.919	8.998	15.633	12.6378	0.0043432	0.0511646	23.9926	19.9121	12.636	5.20595	0.411993
ENSMUST00000211513	7	45705269	45710114	+	1151	1	Dbp|-|-|7 B3|7 29.45 cM|protein-coding	0.943	6.891	37.358	9.706	1.828	17.181	50.883	7.881	16.5839	0.00707723	0.0624906	22.677	12.6142	17.2914	21.7863	1.25995
ENSMUST00000071065	13	52967209	52981073	-	2023	1	Nfil3|AV225605|E4BP4|-|13 B1|13 27.68 cM|protein-coding	9.821	2.765	3.056	6.219	9.138	2.896	3.417	6.752	5.508	0.00892695	0.0700798	23.882	20.9364	5.49082	3.53962	0.644644
ENSMUST00000069620	1	91415982	91459324	-	43342	1	Per2AS	0.095	0.134	0.056	0.109	0	0.082	0.3	0.145	0.115125	0.811185	0.811185	27.827	3.29263	0.105021	0.0743082	0.0743082

## Sheet: Cerebellum
Transcript/RepeatID (cmd=analyzeRepeats.pl /home/evanlitt/Genomes/mouse_genome/Mus_musculus.GRCm38.95.gtf mm10 -count exons -tpm -condenseGenes -d /home/evanlitt/ZhangPairedEndTags/ZhangHypo22_tags/)	chr	start	end	strand	Length	Copies	Annotation/Divergence	22	28	34	40	46	52	58	64	AverageTPM	meta2d_pvalue	meta2d_BH.Q	meta2d_period	meta2d_phase	meta2d_Base	meta2d_AMP	meta2d_rAMP
ENSMUST00000211770	7	113234623	113313840	+	2425	1	Arntl|Arnt3|BMAL1b|Bmal1|MOP3|bHLHe5|bmal1b'|-|7 F1|7 59.17 cM|protein-coding	14.415	16.862	10.33	10.958	14.664	16.503	11.452	10.04	13.153	0.00763561	0.0800035	23.9926	3.00247	13.1536	3.43565	0.261195
ENSMUST00000075159	5	76212177	76304548	-	7433	1	Clock|5330400M04Rik|KAT13D|-|5 C3.3|5 40.63 cM|protein-coding	10.949	9.692	8.222	8.286	9.386	8.325	8.26	7.586	8.83825	0.151368	0.45615	26.3622	22.2689	8.85535	0.741302	0.0837123
ENSMUST00000056815	1	39194212	39363236	+	4195	1	Npas2|MOP4|bHLHe9|-|1 B|1 17.98 cM|protein-coding	1.088	0.892	0.581	0.804	1.116	0.872	0.728	0.666	0.843375	0.00465954	0.059603	26.5602	21.2572	0.853801	0.228413	0.228413
ENSMUST00000021271	11	69098948	69109960	+	4626	1	Per1|Hftm|Per|m-rigui|mPer1|-|11|11 B3|protein-coding	10.554	8.543	25.415	20.199	12.962	18.531	27.909	11.716	16.9786	0.00724693	0.0777577	21.7774	14.8561	17.2057	8.79374	0.511096
ENSMUST00000069620	1	91415982	91459324	-	5788	1	Per2|mKIAA0347|mPer2|-|1|1 D|protein-coding	6.053	3.739	11.088	14.053	7.389	5.346	10.524	10.988	8.6475	0.0102375	0.0933089	23.9053	15.4804	8.63683	4.1804	0.484021
ENSMUST00000103204	4	151003652	151044665	-	5958	1	Per3|2810049O06Rik|mPer3|-|4|4 E2|protein-coding	7.131	6.423	10.439	9.566	6.964	7.48	9.474	8.934	8.30138	0.0171316	0.123865	22.9125	14.0285	8.31049	2.00685	0.241484
ENSMUST00000020227	10	85131700	85185064	-	3001	1	Cry1|AU020726|AU021000|Phll1|-|10 C1|10 41.63 cM|protein-coding	9.635	7.743	7.654	9.85	9.596	5.984	7.444	10.639	8.56813	0.00133397	0.0344586	23.1021	18.7685	8.48989	1.97786	0.232966
ENSMUST00000090559	2	92403646	92434043	-	3953	1	Cry2|AV006279|D130054K12Rik|-|2|2 E1|protein-coding	16.919	16.069	19.258	20.625	17.974	17.124	18.288	19.241	18.1872	0.0393487	0.203433	24.6627	14.974	18.2213	1.7124	0.0939778
ENSMUST00000064941	11	98767932	98775333	-	2706	1	Nr1d1|A530070C09Rik|R75201|-|11|11 D|protein-coding	22.317	33.03	57.934	33.971	22.627	56.262	53.977	27.673	38.4739	5.99259e-06	0.00478528	21.916	12.3677	39.8719	18.8237	0.472104
ENSMUST00000090543	14	18204054	18239127	-	4648	1	Nr1d2|RVR|Rev-erb|-|14|14 A2|protein-coding	25.747	25.026	32.293	31.471	25.146	24.897	34.587	29.823	28.6237	0.016674	0.122045	22.8855	15.0864	28.5763	4.88963	0.171108
ENSMUST00000034766	9	68653786	69388246	+	10857	1	Rora|9530021D13Rik|Nr1f1|ROR1|ROR2|ROR3|nmf267|sg|staggerer|tmgc26|-|9 C|9 37.45 cM|protein-coding	22.013	20.219	21.248	20.183	19.923	19.435	19.689	19.049	20.2199	0.854216	0.999999	25.5568	22.584	20.2165	0.159941	0.00791142
ENSMUST00000040153	19	18930605	19001117	-	8740	1	Rorb|Nr1f2|RZR-beta|RZRB|Rorbeta|hstp|-|19|19 B|protein-coding	0.531	0.545	0.767	0.68	0.597	0.75	0.776	0.578	0.653	0.00223895	0.0420692	21.6424	13.6432	0.66062	0.11894	0.11894
ENSMUST00000029795	3	94372794	94397840	+	2115	1	Rorc|Nr1f3|RORgamma|TOR|Thor|-|3|3 F2.1|protein-coding	8.055	7.597	8.454	8.933	7.84	8.603	7.905	9.78	8.39588	0.698909	0.999999	26.5602	14.2972	8.44678	0.533204	0.0631251
ENSMUST00000211513	7	45705269	45710114	+	1151	1	Dbp|-|-|7 B3|7 29.45 cM|protein-coding	11.564	21.224	28.123	20.76	11.422	20.092	32.556	18.017	20.4697	0.00417648	0.0567323	23.5822	10.3831	20.6057	9.45731	0.458966
ENSMUST00000071065	13	52967209	52981073	-	2023	1	Nfil3|AV225605|E4BP4|-|13 B1|13 27.68 cM|protein-coding	4.41	3.992	3.624	4.155	4.425	2.971	2.633	3.654	3.733	0.0529742	0.241992	24.4718	19.3928	3.74615	0.621452	0.165891
ENSMUST00000069620	1	91415982	91459324	-	43342	1	Per2AS	0.049	0.364	0.079	0.12	0.167	0.037	0	0.384	0.15	0.818285	0.818285	20.6667	14.3188	0.137231	0.124977	0.124977

## Sheet: Muscle
Transcript/RepeatID (cmd=analyzeRepeats.pl /home/evanlitt/Genomes/mouse_genome/Mus_musculus.GRCm38.95.gtf mm10 -count exons -tpm -condenseGenes -d /home/evanlitt/ZhangPairedEndTags/ZhangHypo22_tags/)	chr	start	end	strand	Length	Copies	Annotation/Divergence	22	28	34	40	46	52	58	64	AverageTPM	meta2d_pvalue	meta2d_BH.Q	meta2d_period	meta2d_phase	meta2d_Base	meta2d_AMP	meta2d_rAMP
ENSMUST00000211770	7	113234623	113313840	+	2425	1	Arntl|Arnt3|BMAL1b|Bmal1|MOP3|bHLHe5|bmal1b'|-|7 F1|7 59.17 cM|protein-coding	6.93	3.682	0.997	3.215	6.835	2.69	0.995	3.469	3.60163	0.00151125	0.0442612	23.7327	22.04	3.57534	2.85817	0.799412
ENSMUST00000075159	5	76212177	76304548	-	7433	1	Clock|5330400M04Rik|KAT13D|-|5 C3.3|5 40.63 cM|protein-coding	2.211	2.146	1.187	1.401	2.467	1.806	1.103	1.817	1.76725	0.000139582	0.0195318	22.2982	2.75188	1.74915	0.693104	0.396251
ENSMUST00000056815	1	39194212	39363236	+	4195	1	Npas2|MOP4|bHLHe9|-|1 B|1 17.98 cM|protein-coding	0.267	0.172	0.026	0.018	0.186	0.063	0.002	0.083	0.102125	0.0118472	0.0308028	22.9926	1.15409	0.100097	0.102518	0.102518
ENSMUST00000166748	11	69100158	69109948	+	4591	1	Per1|Hftm|Per|m-rigui|mPer1|-|11|11 B3|protein-coding	2.54	1.786	6.597	3.039	1.761	4.39	5.345	2.43	3.486	0.00920469	0.0959448	21.688	13.1811	3.64501	2.21445	0.607529
ENSMUST00000069620	1	91415982	91459324	-	5788	1	Per2|mKIAA0347|mPer2|-|1|1 D|protein-coding	0.428	0.471	2.084	1.813	0.439	0.853	2.212	1.194	1.18675	0.000215959	0.0237387	22.7276	13.6238	1.20276	1.03779	0.862845
ENSMUST00000103204	4	151003652	151044665	-	5958	1	Per3|2810049O06Rik|mPer3|-|4|4 E2|protein-coding	0.959	1.796	3.754	2.182	0.912	2.792	3.734	2.057	2.27325	0.000489362	0.0298791	22.7027	11.6042	2.33475	1.39411	0.597115
ENSMUST00000020227	10	85131700	85185064	-	3001	1	Cry1|AU020726|AU021000|Phll1|-|10 C1|10 41.63 cM|protein-coding	2.956	1.806	2.139	2.798	3.319	1.915	2.199	2.442	2.44675	0.0508077	0.239536	27.2384	16.9831	2.53289	0.673758	0.266003
ENSMUST00000090559	2	92403646	92434043	-	3953	1	Cry2|AV006279|D130054K12Rik|-|2|2 E1|protein-coding	3.512	3.697	5.613	3.925	3.04	4.627	5.105	4.069	4.1985	0.00699824	0.0819852	22.5474	11.7102	4.25234	1.0658	0.250639
ENSMUST00000064941	11	98767932	98775333	-	2706	1	Nr1d1|A530070C09Rik|R75201|-|11|11 D|protein-coding	10.907	23.436	8.028	2.555	8.361	19.288	7.183	9.722	11.185	0.0479854	0.232318	22.7035	6.4242	11.5195	7.33864	0.637063
ENSMUST00000090543	14	18204054	18239127	-	4648	1	Nr1d2|RVR|Rev-erb|-|14|14 A2|protein-coding	7.875	12.157	14.861	10.373	7.286	14.036	14.346	11.204	11.5173	0.000407965	0.0279196	23.9053	9.23147	11.5308	3.61554	0.313555
ENSMUST00000034766	9	68653786	69388246	+	10857	1	Rora|9530021D13Rik|Nr1f1|ROR1|ROR2|ROR3|nmf267|sg|staggerer|tmgc26|-|9 C|9 37.45 cM|protein-coding	4.684	4.248	5.63	5.007	4.659	4.833	5.294	4.381	4.842	0.056864	0.256563	21.4492	15.6718	4.85107	0.544998	0.112346
ENSMUST00000040153	19	18930605	19001117	-	8740	1	Rorb|Nr1f2|RZR-beta|RZRB|Rorbeta|hstp|-|19|19 B|protein-coding	0.004	0.009	0.003	0	0.005	0.007	0.002	0.008	0.00475	0.276779	0.514017	22.5249	1.76982	0.00466616	0.0025724	0.0025724
ENSMUST00000029795	3	94372794	94397840	+	2115	1	Rorc|Nr1f3|RORgamma|TOR|Thor|-|3|3 F2.1|protein-coding	13.017	11.896	12.698	14.262	14.014	15.405	13.034	14.726	13.6315	0.914012	1	27.3333	18.778	13.7226	0.885514	0.0645297
ENSMUST00000211513	7	45705269	45710114	+	1151	1	Dbp|-|-|7 B3|7 29.45 cM|protein-coding	2.377	16.032	25.299	7.562	2.387	23.256	25.753	12.411	14.3846	0.000102618	0.0166754	23.9053	8.99609	14.4316	12.124	0.840099
ENSMUST00000071065	13	52967209	52981073	-	2023	1	Nfil3|AV225605|E4BP4|-|13 B1|13 27.68 cM|protein-coding	5.525	2.058	3.851	4.717	5.044	3.755	1.453	5.753	4.0195	0.110844	0.43489	25.0405	19.2227	4.09996	1.79411	0.437593
ENSMUST00000069620	1	91415982	91459324	-	43342	1	Per2AS	0.058	0	0.034	0	0	0	0.054	0.058	0.0255	0.86465	0.86465	21.732	20.0625	0.0241363	0.0145179	0.0145179

## Sheet: Adrenal
Transcript/RepeatID (cmd=analyzeRepeats.pl /home/evanlitt/Genomes/mouse_genome/Mus_musculus.GRCm38.95.gtf mm10 -count exons -tpm -condenseGenes -d /home/evanlitt/ZhangPairedEndTags/ZhangHypo22_tags/)	chr	start	end	strand	Length	Copies	Annotation/Divergence	22	28	34	40	46	52	58	64	AverageTPM	meta2d_pvalue	meta2d_BH.Q	meta2d_period	meta2d_phase	meta2d_Base	meta2d_AMP	meta2d_rAMP
ENSMUST00000211770	7	113234623	113313840	+	2425	1	Arntl|Arnt3|BMAL1b|Bmal1|MOP3|bHLHe5|bmal1b'|-|7 F1|7 59.17 cM|protein-coding	21.72	5.936	1.999	8.424	24.741	4.22	2.062	17.307	10.8011	0.000310572	0.0324464	23.2437	22.2275	10.4832	11.5694	1.10362
ENSMUST00000202651	5	76209868	76304792	-	9699	1	Clock|5330400M04Rik|KAT13D|-|5 C3.3|5 40.63 cM|protein-coding	3.915	2.989	2.299	3.399	3.829	2.752	2.135	3.742	3.1325	2.60595e-05	0.01325	23.2437	22.0701	3.10693	0.901032	0.290007
ENSMUST00000056815	1	39194212	39363236	+	4195	1	Npas2|MOP4|bHLHe9|-|1 B|1 17.98 cM|protein-coding	4.04	1.377	0.214	1.109	4.714	0.749	0.114	2.4	1.83963	0.00527078	0.085071	23.2968	22.3943	1.78687	2.16612	1.21225
ENSMUST00000021271	11	69098948	69109960	+	4626	1	Per1|Hftm|Per|m-rigui|mPer1|-|11|11 B3|protein-coding	6.433	8.695	22.791	10.906	8.59	13.878	24.949	7.911	13.0191	0.00477792	0.0812375	22.3965	12.1255	13.4749	8.6525	0.64212
ENSMUST00000069620	1	91415982	91459324	-	5788	1	Per2|mKIAA0347|mPer2|-|1|1 D|protein-coding	11.096	7.461	27.32	27.417	11.411	12.725	28.758	18.368	18.0695	0.0068853	0.0978832	22.4718	15.2451	17.9952	11.4165	0.634418
ENSMUST00000103204	4	151003652	151044665	-	5958	1	Per3|2810049O06Rik|mPer3|-|4|4 E2|protein-coding	2.053	3.313	8.812	5.455	1.59	4.127	8.515	3.972	4.72962	0.000533354	0.0385186	22.9434	12.5245	4.81603	3.75573	0.77984
ENSMUST00000020227	10	85131700	85185064	-	3001	1	Cry1|AU020726|AU021000|Phll1|-|10 C1|10 41.63 cM|protein-coding	3.506	0.993	2.218	4.385	3.504	1.163	2.38	4.568	2.83962	1.0532e-05	0.0110016	23.7946	17.8874	2.82383	1.76536	0.625164
ENSMUST00000090559	2	92403646	92434043	-	3953	1	Cry2|AV006279|D130054K12Rik|-|2|2 E1|protein-coding	4.287	5.323	7.581	5.325	5.06	6.526	8.683	5.755	6.0675	0.00902422	0.110563	22.939	11.2257	6.12753	1.63468	0.266776
ENSMUST00000064941	11	98767932	98775333	-	2706	1	Nr1d1|A530070C09Rik|R75201|-|11|11 D|protein-coding	20.979	78.085	54.504	8.619	13.979	84.602	49.752	7.344	39.733	4.23006e-05	0.0154077	23.8893	6.40693	39.9333	39.8438	0.99776
ENSMUST00000090543	14	18204054	18239127	-	4648	1	Nr1d2|RVR|Rev-erb|-|14|14 A2|protein-coding	5.195	11.008	17.949	7.082	2.787	14.031	15.813	4.876	9.84262	0.000107123	0.0220609	22.6243	10.8591	10.2491	7.34864	0.717007
ENSMUST00000034766	9	68653786	69388246	+	10857	1	Rora|9530021D13Rik|Nr1f1|ROR1|ROR2|ROR3|nmf267|sg|staggerer|tmgc26|-|9 C|9 37.45 cM|protein-coding	3.322	3.167	3.31	3.057	2.936	2.765	3.056	3.57	3.14787	0.864264	1	25.3333	17.6172	3.15223	0.0726777	0.023056
ENSMUST00000040153	19	18930605	19001117	-	8740	1	Rorb|Nr1f2|RZR-beta|RZRB|Rorbeta|hstp|-|19|19 B|protein-coding	0.105	0.071	0.112	0.067	0.057	0.115	0.102	0.081	0.08875	0.331833	0.539229	20.6667	1.13917	0.0906546	0.0143825	0.0143825
ENSMUST00000029795	3	94372794	94397840	+	2115	1	Rorc|Nr1f3|RORgamma|TOR|Thor|-|3|3 F2.1|protein-coding	13.452	8.607	9.823	19.611	15.409	7.377	12.229	22.116	13.578	0.00010074	0.0218551	23.9926	17.689	13.576	6.30113	0.464138
ENSMUST00000211513	7	45705269	45710114	+	1151	1	Dbp|-|-|7 B3|7 29.45 cM|protein-coding	9.837	40.934	74.538	12.944	6.162	53.553	75.779	6.552	35.0374	0.000734683	0.0434268	23.4818	9.37265	35.8815	38.6045	1.07589
ENSMUST00000071065	13	52967209	52981073	-	2023	1	Nfil3|AV225605|E4BP4|-|13 B1|13 27.68 cM|protein-coding	5.525	2.058	3.851	4.717	5.044	3.755	1.453	5.753	4.0195	0.110844	0.43489	25.0405	19.2227	4.09996	1.79411	0.437593
ENSMUST00000069620	1	91415982	91459324	-	43342	1	Per2AS	0.522	1.189	0.924	1.299	0.228	0.91	0.643	0.337	0.7565	0.865656	0.865656	24.4031	12.5326	0.756532	0.181508	0.181508

## Sheet: Aorta
Transcript/RepeatID (cmd=analyzeRepeats.pl /home/evanlitt/Genomes/mouse_genome/Mus_musculus.GRCm38.95.gtf mm10 -count exons -tpm -condenseGenes -d /home/evanlitt/ZhangPairedEndTags/ZhangHypo22_tags/)	chr	start	end	strand	Length	Copies	Annotation/Divergence	22	28	34	40	46	52	58	64	AverageTPM	meta2d_pvalue	meta2d_BH.Q	meta2d_period	meta2d_phase	meta2d_Base	meta2d_AMP	meta2d_rAMP
ENSMUST00000211770	7	113234623	113313840	+	2425	1	Arntl|Arnt3|BMAL1b|Bmal1|MOP3|bHLHe5|bmal1b'|-|7 F1|7 59.17 cM|protein-coding	6.851	4.142	0.11	1.634	8.238	2.035	0.211	2.319	3.1925	0.00282577	0.0789624	23.2399	0.585961	3.1333	3.70403	1.18215
ENSMUST00000075159	5	76212177	76304548	-	7433	1	Clock|5330400M04Rik|KAT13D|-|5 C3.3|5 40.63 cM|protein-coding	3.079	3.037	1.698	2.275	3.241	2.155	1.429	2.249	2.39537	0.00117527	0.0595598	22.7015	1.66611	2.3748	0.803154	0.338199
ENSMUST00000056815	1	39194212	39363236	+	4195	1	Npas2|MOP4|bHLHe9|-|1 B|1 17.98 cM|protein-coding	2.234	2.041	0.165	0.352	2.582	0.845	0.196	0.621	1.1295	0.00158597	0.0637131	23.4512	0.538295	1.11838	1.17535	1.05094
ENSMUST00000166748	11	69100158	69109948	+	4591	1	Per1|Hftm|Per|m-rigui|mPer1|-|11|11 B3|protein-coding	4.099	3.099	15.654	5.936	4.663	8.085	15.994	4.251	7.72262	0.049582	0.30052	22.1764	13.4116	7.98705	6.37195	0.797785
ENSMUST00000069620	1	91415982	91459324	-	5788	1	Per2|mKIAA0347|mPer2|-|1|1 D|protein-coding	3.866	1.896	16.573	10.69	5.892	3.56	15.843	9.616	8.492	0.107371	0.445943	23.4016	14.5115	8.45589	6.39777	0.756605
ENSMUST00000103204	4	151003652	151044665	-	5958	1	Per3|2810049O06Rik|mPer3|-|4|4 E2|protein-coding	1.634	2.537	11.269	7.571	1.784	4.249	11.543	7.22	5.97587	0.000308844	0.0406167	23.2118	12.6659	6.04387	5.33352	0.882468
ENSMUST00000020227	10	85131700	85185064	-	3001	1	Cry1|AU020726|AU021000|Phll1|-|10 C1|10 41.63 cM|protein-coding	4.171	1.385	2.534	3.894	4.176	0.965	3.136	3.349	2.95125	0.0772811	0.371387	22.6246	19.9891	2.86783	1.33269	0.464704
ENSMUST00000090559	2	92403646	92434043	-	3953	1	Cry2|AV006279|D130054K12Rik|-|2|2 E1|protein-coding	4.794	5.392	6.736	6.278	5.658	6.031	6.931	6.436	6.032	0.00800518	0.120681	23.5236	12.3397	6.03734	0.735227	0.12178
ENSMUST00000064941	11	98767932	98775333	-	2706	1	Nr1d1|A530070C09Rik|R75201|-|11|11 D|protein-coding	4.572	34.143	33.575	3.799	4.095	52.644	32.531	3.247	21.0757	4.73417e-05	0.0274012	23.3908	7.57616	21.7598	24.3298	1.11811
ENSMUST00000090543	14	18204054	18239127	-	4648	1	Nr1d2|RVR|Rev-erb|-|14|14 A2|protein-coding	2.021	8.207	18.765	6.112	1.256	10.897	14.998	4.998	8.40675	6.12744e-05	0.0274012	23.1348	10.5615	8.67168	8.10773	0.934966
ENSMUST00000034766	9	68653786	69388246	+	10857	1	Rora|9530021D13Rik|Nr1f1|ROR1|ROR2|ROR3|nmf267|sg|staggerer|tmgc26|-|9 C|9 37.45 cM|protein-coding	1.432	1.161	1.215	0.961	1.41	0.995	1.151	1.145	1.18375	0.942848	1	25.7362	21.8305	1.18668	0.0864988	0.0728915
ENSMUST00000040153	19	18930605	19001117	-	8740	1	Rorb|Nr1f2|RZR-beta|RZRB|Rorbeta|hstp|-|19|19 B|protein-coding	0.03	0.026	0.032	0.047	0.023	0.03	0.028	0.027	0.030375	0.642725	0.903883	20.6667	19.4354	0.0299459	0.00502682	0.00502682
ENSMUST00000029795	3	94372794	94397840	+	2115	1	Rorc|Nr1f3|RORgamma|TOR|Thor|-|3|3 F2.1|protein-coding	11.621	5.123	6.834	13.057	9.608	7.578	8.116	13.134	9.38387	0.000758469	0.0493212	23.6167	18.3766	9.32183	3.62069	0.38841
ENSMUST00000211513	7	45705269	45710114	+	1151	1	Dbp|-|-|7 B3|7 29.45 cM|protein-coding	1.564	13.094	61.452	8.437	1.79	21.933	58.368	5.925	21.5704	0.000103244	0.031828	22.8339	11.2245	22.8479	30.6547	1.34168
ENSMUST00000071065	13	52967209	52981073	-	2023	1	Nfil3|AV225605|E4BP4|-|13 B1|13 27.68 cM|protein-coding	12.881	3.399	2.997	6.766	11.495	2.453	3.148	6.406	6.19313	0.00488294	0.0960104	24.0026	20.989	6.19361	4.73685	0.764796
ENSMUST00000069620	1	91415982	91459324	-	43342	1	Per2AS	0.067	0.11	0.7	0.029	0	0.171	0.075	0.029	0.147625	0.288619	0.288619	21.3872	12.7111	0.16862	0.215857	0.215857

## Sheet: Hypothalamus
Transcript/RepeatID (cmd=analyzeRepeats.pl /home/evanlitt/Genomes/mouse_genome/Mus_musculus.GRCm38.95.gtf mm10 -count exons -tpm -condenseGenes -d /home/evanlitt/ZhangPairedEndTags/ZhangHypo22_tags/)	chr	start	end	strand	Length	Copies	Annotation/Divergence	22	28	34	40	46	52	58	64	AverageTPM	meta2d_pvalue	meta2d_BH.Q	meta2d_period	meta2d_phase	meta2d_Base	meta2d_AMP	meta2d_rAMP
ENSMUST00000211770	7	113234623	113313840	+	2425	1	Arntl|Arnt3|BMAL1b|Bmal1|MOP3|bHLHe5|bmal1b'|-|7 F1|7 59.17 cM|protein-coding	7.783	6.916	5.838	6.386	7.498	6.17	5.078	6.214	6.48538	0.00436833	0.107571	23.0256	0.81607	6.46358	0.982996	0.152082
ENSMUST00000202651	5	76209868	76304792	-	9699	1	Clock|5330400M04Rik|KAT13D|-|5 C3.3|5 40.63 cM|protein-coding	4.246	3.821	3.778	3.848	3.985	4.238	4.737	5.443	4.262	0.921251	1	22.6243	18.9513	4.24883	0.226604	0.0533331
ENSMUST00000056815	1	39194212	39363236	+	4195	1	Npas2|MOP4|bHLHe9|-|1 B|1 17.98 cM|protein-coding	3.03	1.753	1.811	1.917	2.283	1.771	1.409	1.851	1.97812	0.0505283	0.353914	26.1733	20.0064	2.00825	0.441453	0.219819
ENSMUST00000021271	11	69098948	69109960	+	4626	1	Per1|Hftm|Per|m-rigui|mPer1|-|11|11 B3|protein-coding	8.273	6.564	11.377	9.723	7.467	8.005	8.463	5.881	8.21913	0.170931	0.676339	23.4328	20.6538	8.24366	0.974469	0.118208
ENSMUST00000069620	1	91415982	91459324	-	5788	1	Per2|mKIAA0347|mPer2|-|1|1 D|protein-coding	3.684	3.239	5.469	4.715	3.588	3.71	4.077	4.047	4.06612	0.114729	0.5536	23.5742	13.1225	4.06806	0.900251	0.221297
ENSMUST00000103204	4	151003652	151044665	-	5958	1	Per3|2810049O06Rik|mPer3|-|4|4 E2|protein-coding	4.504	4.516	6.86	5.816	5.008	5.37	7.096	6.184	5.66925	0.0080905	0.142887	23.3545	12.7339	5.67897	1.142	0.201092
ENSMUST00000020227	10	85131700	85185064	-	3001	1	Cry1|AU020726|AU021000|Phll1|-|10 C1|10 41.63 cM|protein-coding	3.506	3.856	4.073	3.934	4.774	4.117	4.997	4.616	4.23413	0.999925	1	26.1733	10.2534	4.23413	0.00319996	0.000755754
ENSMUST00000090559	2	92403646	92434043	-	3953	1	Cry2|AV006279|D130054K12Rik|-|2|2 E1|protein-coding	15.358	15.704	16.808	15.199	13.788	15.785	16.237	14.988	15.4834	0.016295	0.196811	25.1034	7.57049	15.4352	1.13509	0.0735387
ENSMUST00000064941	11	98767932	98775333	-	2706	1	Nr1d1|A530070C09Rik|R75201|-|11|11 D|protein-coding	19.876	23.954	26.802	20.464	18.905	26.081	22.986	17.986	22.1317	0.000132729	0.0235918	22.1794	10.8333	22.4461	4.02538	0.179335
ENSMUST00000090543	14	18204054	18239127	-	4648	1	Nr1d2|RVR|Rev-erb|-|14|14 A2|protein-coding	13.235	14.128	16.28	15.278	14.416	15.478	21.255	19.067	16.1421	0.200474	0.728539	25.1068	10.3517	16.1142	1.78874	0.111004
ENSMUST00000034766	9	68653786	69388246	+	10857	1	Rora|9530021D13Rik|Nr1f1|ROR1|ROR2|ROR3|nmf267|sg|staggerer|tmgc26|-|9 C|9 37.45 cM|protein-coding	9.069	4.367	4.785	6.306	6.835	5.472	7.812	6.608	6.40675	0.363933	0.973523	23.4558	1.65218	6.40659	0.0786356	0.0122742
ENSMUST00000040153	19	18930605	19001117	-	8740	1	Rorb|Nr1f2|RZR-beta|RZRB|Rorbeta|hstp|-|19|19 B|protein-coding	4.113	2.872	3.068	3.566	3.564	3.331	3.684	4.069	3.53337	0.138922	0.609693	21.8692	21.1762	3.49289	0.427813	0.122481
ENSMUST00000029795	3	94372794	94397840	+	2115	1	Rorc|Nr1f3|RORgamma|TOR|Thor|-|3|3 F2.1|protein-coding	1.123	1.111	1.103	1.082	1.303	1.165	1.022	1.216	1.14062	0.278922	0.853449	22.1423	2.94931	1.13754	0.102052	0.0897129
ENSMUST00000211513	7	45705269	45710114	+	1151	1	Dbp|-|-|7 B3|7 29.45 cM|protein-coding	14.347	20.504	30.959	18.954	15.687	24.044	32.685	16.682	21.7327	0.000147156	0.0250985	22.6755	11.4144	22.1512	8.81288	0.397851
ENSMUST00000071065	13	52967209	52981073	-	2023	1	Nfil3|AV225605|E4BP4|-|13 B1|13 27.68 cM|protein-coding	2.645	2.29	2.575	2.707	2.367	2.012	2.321	2.405	2.41525	0.0281479	0.25861	22.859	17.8661	2.40467	0.248582	0.103375
ENSMUST00000069620	1	91415982	91459324	-	43342	1	Per2AS	0.444	0.181	0.658	0.127	0	0.124	0.568	0.24	0.29275	0.311359	0.311359	24.0667	11.113	0.292406	0.245537	0.245537

[truncated: 3 more sheets: Lung, Brainstem, WAT]
