# Supplementary material for: Genome-wide correlation analysis to identify amplitude regulators of circadian transcriptome output
Source: Sci Rep. 2020 Dec 14;10:21839. doi: 10.1038/s41598-020-78851-9 (PMC7736363; doi:10.1038/s41598-020-78851-9)
Supplement: Supplementary file 8 — Supplementary Data 6. [file 41598_2020_78851_MOESM8_ESM.xlsx]

## Sheet: MicroarraySpearmanGO
GO biological process complete	Mus musculus - REFLIST (22265)	Gene List	expected	over/under	Fold Enrichment	raw P-value	FDR
fatty acid beta-oxidation using acyl-CoA dehydrogenase (GO:0033539)	10	6	0.15	+	40.12	6.92e-08	4.97e-05
fatty acid beta-oxidation (GO:0006635)	49	16	0.73	+	21.83	1.16e-15	1.84e-11
fatty acid oxidation (GO:0019395)	69	17	1.03	+	16.47	7.69e-15	6.08e-11
lipid oxidation (GO:0034440)	70	17	1.05	+	16.24	9.43e-15	4.97e-11
fatty acid catabolic process (GO:0009062)	70	16	1.05	+	15.28	1.31e-13	5.19e-10
positive regulation of extracellular matrix organization (GO:1903055)	22	5	0.33	+	15.2	4.17e-05	0.0127
negative regulation of neuron projection regeneration (GO:0070571)	18	4	0.27	+	14.86	0.000275	0.0482
porphyrin-containing compound biosynthetic process (GO:0006779)	26	5	0.39	+	12.86	8.36e-05	0.0203
monocarboxylic acid catabolic process (GO:0072329)	90	17	1.35	+	12.63	3.39e-13	1.07e-09
tetrapyrrole biosynthetic process (GO:0033014)	27	5	0.4	+	12.38	9.79e-05	0.0224
regulation of hematopoietic progenitor cell differentiation (GO:1901532)	27	5	0.4	+	12.38	9.79e-05	0.0221
positive regulation of blood vessel endothelial cell migration (GO:0043536)	57	7	0.85	+	8.21	4.28e-05	0.0128
regulation of sodium ion transmembrane transport (GO:1902305)	62	7	0.93	+	7.55	6.98e-05	0.0184
organic acid catabolic process (GO:0016054)	191	19	2.86	+	6.65	3.5e-10	4.25e-07
carboxylic acid catabolic process (GO:0046395)	191	19	2.86	+	6.65	3.5e-10	3.95e-07
cellular lipid catabolic process (GO:0044242)	161	16	2.41	+	6.64	8.94e-09	7.07e-06
lipid modification (GO:0030258)	177	17	2.65	+	6.42	4.9e-09	4.3e-06
regulation of blood vessel endothelial cell migration (GO:0043535)	93	8	1.39	+	5.75	0.000126	0.0258
fatty acid metabolic process (GO:0006631)	307	24	4.59	+	5.23	1.66e-10	2.39e-07
lipid catabolic process (GO:0016042)	258	20	3.86	+	5.18	6.58e-09	5.48e-06
positive regulation of epithelial cell migration (GO:0010634)	147	10	2.2	+	4.55	0.000117	0.0249
small molecule catabolic process (GO:0044282)	287	19	4.29	+	4.43	1.63e-07	9.91e-05
monocarboxylic acid metabolic process (GO:0032787)	465	30	6.95	+	4.31	6.95e-11	1.1e-07
lung development (GO:0030324)	201	12	3.01	+	3.99	8.14e-05	0.0201
respiratory tube development (GO:0030323)	204	12	3.05	+	3.93	9.3e-05	0.0216
regulation of response to wounding (GO:1903034)	187	11	2.8	+	3.93	0.000181	0.0349
energy derivation by oxidation of organic compounds (GO:0015980)	190	11	2.84	+	3.87	0.000206	0.0375
regulation of epithelial cell migration (GO:0010632)	229	13	3.42	+	3.8	6.74e-05	0.0184
protein autophosphorylation (GO:0046777)	197	11	2.95	+	3.73	0.000277	0.0482
oxidation-reduction process (GO:0055114)	781	42	11.68	+	3.6	2.46e-12	6.48e-09
respiratory system development (GO:0060541)	231	12	3.45	+	3.47	0.000278	0.0478
carboxylic acid metabolic process (GO:0019752)	759	39	11.35	+	3.44	5.8e-11	1.02e-07
oxoacid metabolic process (GO:0043436)	801	41	11.98	+	3.42	2e-11	3.95e-08
organic acid metabolic process (GO:0006082)	827	42	12.37	+	3.4	1.4e-11	3.17e-08
generation of precursor metabolites and energy (GO:0006091)	285	14	4.26	+	3.28	0.000154	0.0301
positive regulation of neuron projection development (GO:0010976)	369	18	5.52	+	3.26	1.98e-05	0.00713
cofactor metabolic process (GO:0051186)	367	17	5.49	+	3.1	6.22e-05	0.0179
positive regulation of cell projection organization (GO:0031346)	474	20	7.09	+	2.82	5e-05	0.0146
positive regulation of neuron differentiation (GO:0045666)	469	19	7.01	+	2.71	0.000128	0.0256
small molecule metabolic process (GO:0044281)	1427	55	21.34	+	2.58	3.4e-10	4.48e-07
regulation of neuron projection development (GO:0010975)	608	23	9.09	+	2.53	6.92e-05	0.0185
positive regulation of neurogenesis (GO:0050769)	583	22	8.72	+	2.52	0.000103	0.0229
cellular lipid metabolic process (GO:0044255)	797	30	11.92	+	2.52	9.61e-06	0.0039
regulation of cell morphogenesis (GO:0022604)	537	20	8.03	+	2.49	0.00025	0.0443
positive regulation of nervous system development (GO:0051962)	653	24	9.77	+	2.46	0.000111	0.0244
positive regulation of cell development (GO:0010720)	665	24	9.95	+	2.41	0.000128	0.0259
regulation of neuron differentiation (GO:0045664)	776	28	11.61	+	2.41	3.08e-05	0.0101
regulation of anatomical structure morphogenesis (GO:0022603)	1089	38	16.29	+	2.33	2.51e-06	0.00124
regulation of plasma membrane bounded cell projection organization (GO:0120035)	780	27	11.67	+	2.31	7.53e-05	0.0192
regulation of cell projection organization (GO:0031344)	789	27	11.8	+	2.29	8.89e-05	0.021
lipid metabolic process (GO:0006629)	1058	35	15.82	+	2.21	1.58e-05	0.00593
regulation of nervous system development (GO:0051960)	1068	35	15.97	+	2.19	2.63e-05	0.00886
regulation of neurogenesis (GO:0050767)	952	31	14.24	+	2.18	6.68e-05	0.0185
regulation of cell development (GO:0060284)	1091	35	16.32	+	2.14	3.35e-05	0.0108
plasma membrane bounded cell projection organization (GO:0120036)	1050	33	15.7	+	2.1	7.98e-05	0.02
positive regulation of cellular component organization (GO:0051130)	1254	39	18.76	+	2.08	2.24e-05	0.00771
cell projection organization (GO:0030030)	1106	34	16.54	+	2.06	0.000113	0.0244
regulation of cellular component movement (GO:0051270)	1050	32	15.7	+	2.04	0.000222	0.0398
neurogenesis (GO:0022008)	1767	52	26.43	+	1.97	3.63e-06	0.00174
nervous system development (GO:0007399)	2252	66	33.68	+	1.96	1.43e-07	9.81e-05
positive regulation of multicellular organismal process (GO:0051240)	1914	55	28.63	+	1.92	4.78e-06	0.00216
regulation of multicellular organismal development (GO:2000026)	2151	61	32.17	+	1.9	1.55e-06	0.000815
generation of neurons (GO:0048699)	1659	47	24.81	+	1.89	3.54e-05	0.0112
regulation of cell differentiation (GO:0045595)	1867	52	27.92	+	1.86	1.67e-05	0.00615
positive regulation of developmental process (GO:0051094)	1538	42	23	+	1.83	0.000199	0.0369
regulation of cell death (GO:0010941)	1671	45	24.99	+	1.8	0.000152	0.0301
regulation of phosphate metabolic process (GO:0019220)	1724	46	25.78	+	1.78	0.000182	0.0346
regulation of phosphorus metabolic process (GO:0051174)	1725	46	25.8	+	1.78	0.000183	0.0344
regulation of multicellular organismal process (GO:0051239)	3219	85	48.14	+	1.77	1.76e-07	0.000103
regulation of developmental process (GO:0050793)	2679	70	40.07	+	1.75	4.06e-06	0.00189
regulation of cellular component organization (GO:0051128)	2548	65	38.11	+	1.71	2.02e-05	0.00709
regulation of molecular function (GO:0065009)	2542	64	38.02	+	1.68	4.12e-05	0.0128
organonitrogen compound metabolic process (GO:1901564)	4269	107	63.85	+	1.68	2.44e-08	1.84e-05
system development (GO:0048731)	4204	103	62.88	+	1.64	1.58e-07	9.96e-05
regulation of biological quality (GO:0065008)	3947	92	59.03	+	1.56	9.59e-06	0.00399
regulation of cell communication (GO:0010646)	3220	75	48.16	+	1.56	8.58e-05	0.0205
multicellular organism development (GO:0007275)	4823	112	72.13	+	1.55	6.24e-07	0.000352
regulation of signaling (GO:0023051)	3235	75	48.38	+	1.55	0.000117	0.0247
cellular metabolic process (GO:0044237)	6324	146	94.58	+	1.54	3.19e-09	3.15e-06
anatomical structure development (GO:0048856)	5195	118	77.7	+	1.52	8.67e-07	0.000472
organic substance metabolic process (GO:0071704)	6693	152	100.1	+	1.52	2.91e-09	3.07e-06
cell differentiation (GO:0030154)	3692	82	55.22	+	1.49	0.0002	0.0368
primary metabolic process (GO:0044238)	6261	139	93.64	+	1.48	1.53e-07	0.000101
metabolic process (GO:0008152)	7209	160	107.82	+	1.48	4.16e-09	3.87e-06
developmental process (GO:0032502)	5553	120	83.05	+	1.44	7.63e-06	0.00326
nitrogen compound metabolic process (GO:0006807)	5714	122	85.46	+	1.43	1.22e-05	0.00469
positive regulation of cellular process (GO:0048522)	5416	114	81	+	1.41	6.31e-05	0.0178
positive regulation of biological process (GO:0048518)	6097	125	91.19	+	1.37	7.1e-05	0.0184
cellular process (GO:0009987)	14045	249	210.06	+	1.19	7.33e-06	0.00322
G protein-coupled receptor signaling pathway (GO:0007186)	1851	10	27.68	-	0.36	0.00012	0.025
sensory perception of smell (GO:0007608)	1128	2	16.87	-	0.12	1.09e-05	0.00431
sensory perception of chemical stimulus (GO:0007606)	1227	2	18.35	-	0.11	2.4e-06	0.00122

## Sheet: MicroarrayPearsonGO
GO biological process complete	Mus musculus - REFLIST (22265)	Gene List	expected	over/under	Fold Enrichment	raw P-value	FDR
transsulfuration (GO:0019346)	5	4	0.21	+	19.01	0.000283	0.0171
hydrogen sulfide metabolic process (GO:0070813)	5	4	0.21	+	19.01	0.000283	0.0171
homoserine metabolic process (GO:0009092)	5	4	0.21	+	19.01	0.000283	0.017
positive regulation of myeloid dendritic cell cytokine production (GO:0002735)	6	4	0.25	+	15.84	0.000457	0.0252
regulation of myeloid dendritic cell cytokine production (GO:0002733)	6	4	0.25	+	15.84	0.000457	0.0251
cysteine metabolic process (GO:0006534)	11	7	0.46	+	15.12	3.69e-06	0.000422
posttranslational protein targeting to membrane, translocation (GO:0031204)	7	4	0.29	+	13.58	0.000695	0.036
glutathione biosynthetic process (GO:0006750)	9	5	0.38	+	13.2	0.000157	0.0107
protein deglycosylation (GO:0006517)	12	6	0.51	+	11.88	5.22e-05	0.00441
positive regulation of dendritic cell cytokine production (GO:0002732)	8	4	0.34	+	11.88	0.00101	0.0488
nonribosomal peptide biosynthetic process (GO:0019184)	11	5	0.46	+	10.8	0.00032	0.0187
branched-chain amino acid catabolic process (GO:0009083)	16	7	0.67	+	10.4	2.38e-05	0.00224
heme biosynthetic process (GO:0006783)	21	9	0.88	+	10.18	1.83e-06	0.000228
pteridine-containing compound biosynthetic process (GO:0042559)	14	6	0.59	+	10.18	0.000102	0.00754
protein import into peroxisome matrix (GO:0016558)	12	5	0.51	+	9.9	0.000438	0.0244
short-chain fatty acid metabolic process (GO:0046459)	12	5	0.51	+	9.9	0.000438	0.0243
branched-chain amino acid metabolic process (GO:0009081)	17	7	0.72	+	9.78	3.24e-05	0.00291
fatty acid beta-oxidation (GO:0006635)	49	20	2.06	+	9.7	1.93e-12	5.55e-10
serine family amino acid biosynthetic process (GO:0009070)	15	6	0.63	+	9.5	0.000137	0.00966
serine family amino acid metabolic process (GO:0009069)	33	13	1.39	+	9.36	2.06e-08	3.51e-06
porphyrin-containing compound biosynthetic process (GO:0006779)	26	10	1.09	+	9.14	1.07e-06	0.000139
toxin metabolic process (GO:0009404)	21	8	0.88	+	9.05	1.38e-05	0.0014
peroxisome organization (GO:0007031)	32	12	1.35	+	8.91	1.12e-07	1.67e-05
tetrapyrrole biosynthetic process (GO:0033014)	27	10	1.14	+	8.8	1.42e-06	0.000181
peroxisomal transport (GO:0043574)	19	7	0.8	+	8.75	5.74e-05	0.00483
heme metabolic process (GO:0042168)	30	11	1.26	+	8.71	4.56e-07	6.33e-05
fatty acid oxidation (GO:0019395)	69	25	2.9	+	8.61	3.01e-14	1.06e-11
glutathione metabolic process (GO:0006749)	58	21	2.44	+	8.6	3.48e-12	9.82e-10
lipid oxidation (GO:0034440)	70	25	2.95	+	8.49	3.93e-14	1.35e-11
ether metabolic process (GO:0018904)	14	5	0.59	+	8.49	0.00077	0.039
amino-acid betaine metabolic process (GO:0006577)	14	5	0.59	+	8.49	0.00077	0.0389
COPII-coated vesicle cargo loading (GO:0090110)	14	5	0.59	+	8.49	0.00077	0.0388
coenzyme A metabolic process (GO:0015936)	14	5	0.59	+	8.49	0.00077	0.0386
protein targeting to peroxisome (GO:0006625)	17	6	0.72	+	8.39	0.000239	0.0153
SRP-dependent cotranslational protein targeting to membrane (GO:0006614)	17	6	0.72	+	8.39	0.000239	0.0152
peroxisomal membrane transport (GO:0015919)	17	6	0.72	+	8.39	0.000239	0.0151
establishment of protein localization to peroxisome (GO:0072663)	17	6	0.72	+	8.39	0.000239	0.0151
protein localization to peroxisome (GO:0072662)	17	6	0.72	+	8.39	0.000239	0.015
cotranslational protein targeting to membrane (GO:0006613)	18	6	0.76	+	7.92	0.000307	0.0183
COPII-coated vesicle budding (GO:0090114)	24	8	1.01	+	7.92	3.04e-05	0.00276
cellular modified amino acid biosynthetic process (GO:0042398)	36	12	1.52	+	7.92	3.19e-07	4.54e-05
fatty acid catabolic process (GO:0009062)	70	23	2.95	+	7.81	1.71e-12	5.19e-10
NADP metabolic process (GO:0006739)	31	10	1.3	+	7.67	3.94e-06	0.000448
porphyrin-containing compound metabolic process (GO:0006778)	38	12	1.6	+	7.5	5.16e-07	7.09e-05
intracellular protein transmembrane transport (GO:0065002)	49	15	2.06	+	7.27	2.77e-08	4.57e-06
pyridine-containing compound biosynthetic process (GO:0072525)	23	7	0.97	+	7.23	0.000154	0.0106
pyridine nucleotide biosynthetic process (GO:0019363)	20	6	0.84	+	7.13	0.000491	0.0267
monocarboxylic acid catabolic process (GO:0072329)	90	27	3.79	+	7.13	1.24e-13	4.16e-11
protein transmembrane transport (GO:0071806)	50	15	2.1	+	7.13	3.47e-08	5.54e-06
protein N-linked glycosylation via asparagine (GO:0018279)	20	6	0.84	+	7.13	0.000491	0.0267
glutamate metabolic process (GO:0006536)	24	7	1.01	+	6.93	0.000192	0.0128
pteridine-containing compound metabolic process (GO:0042558)	31	9	1.3	+	6.9	2.43e-05	0.00227
peptidyl-asparagine modification (GO:0018196)	21	6	0.88	+	6.79	0.00061	0.0323
sulfur compound catabolic process (GO:0044273)	21	6	0.88	+	6.79	0.00061	0.0322
regulation of triglyceride biosynthetic process (GO:0010866)	21	6	0.88	+	6.79	0.00061	0.0321
cell redox homeostasis (GO:0045454)	64	18	2.69	+	6.68	3.54e-09	7.27e-07
protein transmembrane import into intracellular organelle (GO:0044743)	33	9	1.39	+	6.48	3.69e-05	0.00325
cellular aldehyde metabolic process (GO:0006081)	52	14	2.19	+	6.4	3.04e-07	4.37e-05
pigment biosynthetic process (GO:0046148)	45	12	1.89	+	6.34	2.32e-06	0.000282
purine nucleoside bisphosphate biosynthetic process (GO:0034033)	30	8	1.26	+	6.34	0.000114	0.00831
ribonucleoside bisphosphate biosynthetic process (GO:0034030)	30	8	1.26	+	6.34	0.000114	0.00827
tetrapyrrole metabolic process (GO:0033013)	45	12	1.89	+	6.34	2.32e-06	0.00028
nucleoside bisphosphate biosynthetic process (GO:0033866)	30	8	1.26	+	6.34	0.000114	0.00824
cofactor biosynthetic process (GO:0051188)	162	43	6.82	+	6.31	3.25e-19	1.56e-16
sulfur compound biosynthetic process (GO:0044272)	72	19	3.03	+	6.27	3.19e-09	6.64e-07
coenzyme biosynthetic process (GO:0009108)	99	26	4.17	+	6.24	4.54e-12	1.24e-09
protein exit from endoplasmic reticulum (GO:0032527)	23	6	0.97	+	6.2	0.000913	0.045
intracellular lipid transport (GO:0032365)	23	6	0.97	+	6.2	0.000913	0.0448
glutamine family amino acid catabolic process (GO:0009065)	23	6	0.97	+	6.2	0.000913	0.0447
cellular modified amino acid metabolic process (GO:0006575)	170	44	7.15	+	6.15	2.83e-19	1.4e-16
sulfur amino acid metabolic process (GO:0000096)	31	8	1.3	+	6.13	0.000139	0.00969
pyridine nucleotide metabolic process (GO:0019362)	28	7	1.18	+	5.94	0.000427	0.024
organic acid catabolic process (GO:0016054)	191	47	8.04	+	5.85	9.65e-20	5.08e-17
carboxylic acid catabolic process (GO:0046395)	191	47	8.04	+	5.85	9.65e-20	4.92e-17
Golgi vesicle budding (GO:0048194)	33	8	1.39	+	5.76	0.0002	0.0132
pyridine-containing compound metabolic process (GO:0072524)	33	8	1.39	+	5.76	0.0002	0.0132
regulation of interferon-alpha production (GO:0032647)	29	7	1.22	+	5.74	0.000512	0.0275
pigment metabolic process (GO:0042440)	58	14	2.44	+	5.74	9.38e-07	0.000125
alpha-amino acid catabolic process (GO:1901606)	75	18	3.16	+	5.7	2.9e-08	4.68e-06
protein targeting to ER (GO:0045047)	34	8	1.43	+	5.59	0.000239	0.015
response to zinc ion (GO:0010043)	30	7	1.26	+	5.54	0.00061	0.032
regulation of cholesterol metabolic process (GO:0090181)	30	7	1.26	+	5.54	0.00061	0.0319
cellular amino acid catabolic process (GO:0009063)	90	21	3.79	+	5.54	3.18e-09	6.71e-07
cofactor catabolic process (GO:0051187)	56	13	2.36	+	5.52	3.32e-06	0.000385
cofactor metabolic process (GO:0051186)	367	85	15.44	+	5.5	3.19e-33	4.2e-30
alpha-amino acid metabolic process (GO:1901605)	163	37	6.86	+	5.39	7.13e-15	2.68e-12
very long-chain fatty acid metabolic process (GO:0000038)	31	7	1.3	+	5.37	0.000722	0.0371
purine nucleoside bisphosphate metabolic process (GO:0034032)	94	21	3.96	+	5.31	6.19e-09	1.21e-06
ribonucleoside bisphosphate metabolic process (GO:0033875)	94	21	3.96	+	5.31	6.19e-09	1.19e-06
nucleoside bisphosphate metabolic process (GO:0033865)	94	21	3.96	+	5.31	6.19e-09	1.18e-06
'de novo' protein folding (GO:0006458)	36	8	1.52	+	5.28	0.000334	0.0193
dicarboxylic acid metabolic process (GO:0043648)	81	18	3.41	+	5.28	7.97e-08	1.21e-05
detoxification (GO:0098754)	45	10	1.89	+	5.28	6.16e-05	0.00507
cofactor transport (GO:0051181)	36	8	1.52	+	5.28	0.000334	0.0193
coenzyme metabolic process (GO:0006732)	204	45	8.59	+	5.24	2.15e-17	8.72e-15
positive regulation of interleukin-6 secretion (GO:2000778)	32	7	1.35	+	5.2	0.00085	0.0422
glutamine family amino acid metabolic process (GO:0009064)	56	12	2.36	+	5.09	1.59e-05	0.00158
establishment of protein localization to endoplasmic reticulum (GO:0072599)	38	8	1.6	+	5	0.000458	0.0251
negative regulation of response to endoplasmic reticulum stress (GO:1903573)	43	9	1.81	+	4.97	0.000212	0.0137
cellular amino acid metabolic process (GO:0006520)	230	48	9.68	+	4.96	1.25e-17	5.32e-15
small molecule catabolic process (GO:0044282)	287	59	12.08	+	4.88	4.1e-21	2.49e-18
acyl-CoA metabolic process (GO:0006637)	78	16	3.28	+	4.87	1.05e-06	0.000139
thioester metabolic process (GO:0035383)	78	16	3.28	+	4.87	1.05e-06	0.000138
sulfur compound metabolic process (GO:0006790)	266	54	11.19	+	4.82	3.27e-19	1.52e-16
secondary metabolic process (GO:0019748)	55	11	2.31	+	4.75	6.17e-05	0.00505
antibiotic catabolic process (GO:0017001)	45	9	1.89	+	4.75	0.000285	0.0171
carbohydrate derivative transport (GO:1901264)	47	9	1.98	+	4.55	0.000378	0.0214
endoplasmic reticulum unfolded protein response (GO:0030968)	53	10	2.23	+	4.48	0.000201	0.0132
cellular response to unfolded protein (GO:0034620)	71	13	2.99	+	4.35	3.07e-05	0.00277
lipid modification (GO:0030258)	177	32	7.45	+	4.3	8.82e-11	2.08e-08
fatty acid metabolic process (GO:0006631)	307	55	12.92	+	4.26	2.03e-17	8.43e-15
response to unfolded protein (GO:0006986)	102	18	4.29	+	4.19	1.55e-06	0.000196
cellular lipid catabolic process (GO:0044242)	161	28	6.78	+	4.13	2.82e-09	6.02e-07
nucleobase-containing small molecule biosynthetic process (GO:0034404)	75	13	3.16	+	4.12	5.08e-05	0.00434
alpha-amino acid biosynthetic process (GO:1901607)	52	9	2.19	+	4.11	0.000722	0.037
endoplasmic reticulum organization (GO:0007029)	58	10	2.44	+	4.1	0.000382	0.0215
nucleoside phosphate catabolic process (GO:1901292)	58	10	2.44	+	4.1	0.000382	0.0215
carboxylic acid metabolic process (GO:0019752)	759	130	31.94	+	4.07	1.95e-38	3.43e-35
positive regulation of type I interferon production (GO:0032481)	53	9	2.23	+	4.04	0.000815	0.0408
protein localization to endoplasmic reticulum (GO:0070972)	59	10	2.48	+	4.03	0.00043	0.024
oxoacid metabolic process (GO:0043436)	801	135	33.71	+	4	2.84e-39	5.61e-36
cholesterol metabolic process (GO:0008203)	107	18	4.5	+	4	2.83e-06	0.000337
organic acid metabolic process (GO:0006082)	827	138	34.8	+	3.97	9.63e-40	2.17e-36
terpenoid metabolic process (GO:0006721)	60	10	2.53	+	3.96	0.000484	0.0265
monocarboxylic acid metabolic process (GO:0032787)	465	77	19.57	+	3.93	4.11e-22	2.83e-19
isoprenoid metabolic process (GO:0006720)	79	13	3.32	+	3.91	8.14e-05	0.0064
regulation of response to endoplasmic reticulum stress (GO:1905897)	79	13	3.32	+	3.91	8.14e-05	0.00637
protein folding (GO:0006457)	146	24	6.14	+	3.91	9.66e-08	1.45e-05
protein N-linked glycosylation (GO:0006487)	61	10	2.57	+	3.9	0.000544	0.029
vesicle budding from membrane (GO:0006900)	55	9	2.31	+	3.89	0.00103	0.0493
diterpenoid metabolic process (GO:0016101)	55	9	2.31	+	3.89	0.00103	0.0492
cellular amide metabolic process (GO:0043603)	659	107	27.73	+	3.86	7.43e-30	8.39e-27
peptide metabolic process (GO:0006518)	445	72	18.73	+	3.84	3.09e-20	1.75e-17
cholesterol homeostasis (GO:0042632)	88	14	3.7	+	3.78	6.08e-05	0.00508
triglyceride metabolic process (GO:0006641)	63	10	2.65	+	3.77	0.00068	0.0354
sterol homeostasis (GO:0055092)	89	14	3.75	+	3.74	6.78e-05	0.00549
cellular transition metal ion homeostasis (GO:0046916)	96	15	4.04	+	3.71	4.04e-05	0.00354
secondary alcohol metabolic process (GO:1902652)	122	19	5.13	+	3.7	4.15e-06	0.000468
sterol metabolic process (GO:0016125)	122	19	5.13	+	3.7	4.15e-06	0.000465
lipid catabolic process (GO:0016042)	258	40	10.86	+	3.68	2.75e-11	6.9e-09
protein targeting to membrane (GO:0006612)	78	12	3.28	+	3.66	0.000265	0.0162
antibiotic metabolic process (GO:0016999)	91	14	3.83	+	3.66	8.39e-05	0.0065
cellular response to topologically incorrect protein (GO:0035967)	91	14	3.83	+	3.66	8.39e-05	0.00647
endoplasmic reticulum to Golgi vesicle-mediated transport (GO:0006888)	105	16	4.42	+	3.62	2.97e-05	0.00274
response to topologically incorrect protein (GO:0035966)	125	19	5.26	+	3.61	5.68e-06	0.000623
steroid biosynthetic process (GO:0006694)	100	15	4.21	+	3.56	6.13e-05	0.0051
positive regulation of lipid biosynthetic process (GO:0046889)	95	14	4	+	3.5	0.000126	0.00899
purine-containing compound biosynthetic process (GO:0072522)	129	19	5.43	+	3.5	8.5e-06	0.000896
nucleotide biosynthetic process (GO:0009165)	170	25	7.15	+	3.49	3.48e-07	4.92e-05
nucleoside phosphate biosynthetic process (GO:1901293)	177	26	7.45	+	3.49	2.08e-07	3.05e-05
purine nucleotide biosynthetic process (GO:0006164)	124	18	5.22	+	3.45	1.74e-05	0.00169
small molecule metabolic process (GO:0044281)	1427	206	60.05	+	3.43	2.42e-51	9.58e-48
organic acid biosynthetic process (GO:0016053)	224	32	9.43	+	3.39	1.53e-08	2.72e-06
peptide biosynthetic process (GO:0043043)	323	46	13.59	+	3.38	1.22e-11	3.21e-09
amide biosynthetic process (GO:0043604)	417	59	17.55	+	3.36	1.85e-14	6.66e-12
fatty acid biosynthetic process (GO:0006633)	92	13	3.87	+	3.36	0.000314	0.0186
steroid metabolic process (GO:0008202)	235	33	9.89	+	3.34	1.33e-08	2.39e-06
purine ribonucleotide biosynthetic process (GO:0009152)	114	16	4.8	+	3.34	7.19e-05	0.00574
positive regulation of small molecule metabolic process (GO:0062013)	150	21	6.31	+	3.33	5.9e-06	0.000643
monocarboxylic acid biosynthetic process (GO:0072330)	136	19	5.72	+	3.32	1.66e-05	0.00163
response to reactive oxygen species (GO:0000302)	165	23	6.94	+	3.31	2.3e-06	0.000282
small molecule biosynthetic process (GO:0044283)	445	62	18.73	+	3.31	7.37e-15	2.71e-12
alcohol metabolic process (GO:0006066)	280	39	11.78	+	3.31	7.95e-10	1.77e-07
carboxylic acid biosynthetic process (GO:0046394)	223	31	9.38	+	3.3	4.48e-08	7.09e-06
oxidation-reduction process (GO:0055114)	781	108	32.87	+	3.29	5.37e-25	4.99e-22
ribonucleotide biosynthetic process (GO:0009260)	123	17	5.18	+	3.28	5.14e-05	0.00437
transition metal ion homeostasis (GO:0055076)	125	17	5.26	+	3.23	6.16e-05	0.0051
drug catabolic process (GO:0042737)	148	20	6.23	+	3.21	1.56e-05	0.00156
nucleoside triphosphate metabolic process (GO:0009141)	89	12	3.75	+	3.2	0.000769	0.0391
positive regulation of interleukin-6 production (GO:0032755)	97	13	4.08	+	3.18	0.000497	0.0269
drug metabolic process (GO:0017144)	411	55	17.3	+	3.18	1.09e-12	3.51e-10
purine ribonucleotide metabolic process (GO:0009150)	255	34	10.73	+	3.17	2.54e-08	4.23e-06
nucleoside phosphate metabolic process (GO:0006753)	362	48	15.23	+	3.15	4.09e-11	1.01e-08
ribonucleotide metabolic process (GO:0009259)	265	35	11.15	+	3.14	1.97e-08	3.38e-06
organic hydroxy compound metabolic process (GO:1901615)	417	55	17.55	+	3.13	1.82e-12	5.34e-10
purine nucleotide metabolic process (GO:0006163)	273	36	11.49	+	3.13	1.28e-08	2.36e-06
ribose phosphate biosynthetic process (GO:0046390)	130	17	5.47	+	3.11	9.52e-05	0.0071
nucleotide metabolic process (GO:0009117)	352	46	14.81	+	3.11	1.61e-10	3.69e-08
regulation of lipid biosynthetic process (GO:0046890)	176	23	7.41	+	3.11	6.07e-06	0.000657
ribose phosphate metabolic process (GO:0019693)	276	36	11.62	+	3.1	1.65e-08	2.87e-06
nucleobase-containing small molecule metabolic process (GO:0055086)	426	55	17.93	+	3.07	3.89e-12	1.08e-09
alcohol biosynthetic process (GO:0046165)	101	13	4.25	+	3.06	0.0007	0.0362
translation (GO:0006412)	303	39	12.75	+	3.06	5.86e-09	1.16e-06
protein tetramerization (GO:0051262)	118	15	4.97	+	3.02	0.000317	0.0185
carbohydrate derivative catabolic process (GO:1901136)	119	15	5.01	+	3	0.000344	0.0197
organonitrogen compound biosynthetic process (GO:1901566)	1068	134	44.95	+	2.98	2.76e-27	2.73e-24
response to endoplasmic reticulum stress (GO:0034976)	208	26	8.75	+	2.97	3.21e-06	0.000376
purine-containing compound metabolic process (GO:0072521)	313	39	13.17	+	2.96	1.31e-08	2.38e-06
protein targeting (GO:0006605)	217	27	9.13	+	2.96	2.26e-06	0.000279
lipid homeostasis (GO:0055088)	145	18	6.1	+	2.95	0.000109	0.00804
monosaccharide metabolic process (GO:0005996)	155	19	6.52	+	2.91	8.29e-05	0.00646
hexose metabolic process (GO:0019318)	124	15	5.22	+	2.87	0.00051	0.0275
organophosphate biosynthetic process (GO:0090407)	364	44	15.32	+	2.87	3.55e-09	7.19e-07
cellular lipid metabolic process (GO:0044255)	797	95	33.54	+	2.83	4.34e-18	1.91e-15
positive regulation of lipid metabolic process (GO:0045834)	160	19	6.73	+	2.82	0.000121	0.00871
lipid metabolic process (GO:0006629)	1058	125	44.52	+	2.81	2.34e-23	1.85e-20
regulation of generation of precursor metabolites and energy (GO:0043467)	131	15	5.51	+	2.72	0.000853	0.0423
organic hydroxy compound biosynthetic process (GO:1901617)	168	19	7.07	+	2.69	0.000215	0.0139
regulation of lipid metabolic process (GO:0019216)	346	39	14.56	+	2.68	1.46e-07	2.16e-05
glycoprotein metabolic process (GO:0009100)	291	32	12.25	+	2.61	4.55e-06	0.000503
cellular nitrogen compound biosynthetic process (GO:0044271)	1110	122	46.71	+	2.61	2.12e-20	1.24e-17
response to oxidative stress (GO:0006979)	337	37	14.18	+	2.61	7.23e-07	9.85e-05
lipid biosynthetic process (GO:0008610)	413	45	17.38	+	2.59	4.57e-08	7.14e-06
autophagy (GO:0006914)	213	23	8.96	+	2.57	0.000149	0.0104
process utilizing autophagic mechanism (GO:0061919)	213	23	8.96	+	2.57	0.000149	0.0103
hormone metabolic process (GO:0042445)	176	19	7.41	+	2.57	0.000367	0.0208
organic cyclic compound biosynthetic process (GO:1901362)	844	91	35.52	+	2.56	6.5e-15	2.51e-12
organophosphate metabolic process (GO:0019637)	709	76	29.84	+	2.55	1.76e-12	5.26e-10
regulation of small molecule metabolic process (GO:0062012)	339	36	14.27	+	2.52	1.74e-06	0.000219
regulation of carbohydrate metabolic process (GO:0006109)	191	20	8.04	+	2.49	0.000533	0.0286
heterocycle biosynthetic process (GO:0018130)	714	74	30.05	+	2.46	1.64e-11	4.25e-09
cellular catabolic process (GO:0044248)	1490	154	62.71	+	2.46	3.07e-23	2.31e-20
biosynthetic process (GO:0009058)	2152	222	90.56	+	2.45	3.49e-34	5.01e-31
carbohydrate derivative metabolic process (GO:1901135)	796	82	33.5	+	2.45	1.41e-12	4.36e-10
organic cyclic compound catabolic process (GO:1901361)	323	33	13.59	+	2.43	9.27e-06	0.000958
cellular biosynthetic process (GO:0044249)	1979	200	83.28	+	2.4	1.96e-29	2.06e-26
organic substance biosynthetic process (GO:1901576)	2071	208	87.16	+	2.39	2.45e-30	2.98e-27
response to toxic substance (GO:0009636)	309	31	13	+	2.38	3.42e-05	0.00304
aromatic compound biosynthetic process (GO:0019438)	730	73	30.72	+	2.38	1.03e-10	2.39e-08
catabolic process (GO:0009056)	1731	172	72.85	+	2.36	2.35e-24	2.07e-21
negative regulation of apoptotic signaling pathway (GO:2001234)	232	23	9.76	+	2.36	0.000317	0.0186
organic substance catabolic process (GO:1901575)	1433	142	60.31	+	2.35	7.04e-20	3.84e-17
organonitrogen compound catabolic process (GO:1901565)	900	87	37.88	+	2.3	7.37e-12	1.97e-09
regulation of cellular catabolic process (GO:0031329)	695	66	29.25	+	2.26	5.52e-09	1.1e-06
apoptotic signaling pathway (GO:0097190)	279	26	11.74	+	2.21	0.00034	0.0196
regulation of cellular protein catabolic process (GO:1903362)	248	23	10.44	+	2.2	0.000849	0.0423
carbohydrate derivative biosynthetic process (GO:1901137)	453	42	19.06	+	2.2	7.38e-06	0.000793
establishment of protein localization to organelle (GO:0072594)	302	28	12.71	+	2.2	0.000207	0.0135
response to inorganic substance (GO:0010035)	412	38	17.34	+	2.19	2.67e-05	0.00248
lipid transport (GO:0006869)	262	24	11.03	+	2.18	0.000714	0.0368
regulation of cellular amide metabolic process (GO:0034248)	384	35	16.16	+	2.17	4.88e-05	0.00419
positive regulation of cellular catabolic process (GO:0031331)	364	33	15.32	+	2.15	9e-05	0.0069
heterocycle catabolic process (GO:0046700)	278	25	11.7	+	2.14	0.000956	0.0465
positive regulation of proteolysis (GO:0045862)	337	30	14.18	+	2.12	0.000252	0.0156
organic anion transport (GO:0015711)	365	32	15.36	+	2.08	0.000243	0.0151
regulation of apoptotic signaling pathway (GO:2001233)	414	36	17.42	+	2.07	0.000135	0.00955
carbohydrate metabolic process (GO:0005975)	404	35	17	+	2.06	0.000186	0.0125
organonitrogen compound metabolic process (GO:1901564)	4269	362	179.66	+	2.01	2.94e-41	7.73e-38
posttranscriptional regulation of gene expression (GO:0010608)	427	36	17.97	+	2	0.000181	0.0122
regulation of translation (GO:0006417)	333	28	14.01	+	2	0.00103	0.0493
protein complex oligomerization (GO:0051259)	359	30	15.11	+	1.99	0.000966	0.0468
cellular nitrogen compound metabolic process (GO:0034641)	2782	232	117.08	+	1.98	1.82e-23	1.51e-20
regulation of catabolic process (GO:0009894)	840	70	35.35	+	1.98	2.72e-07	3.94e-05
ncRNA metabolic process (GO:0034660)	416	34	17.51	+	1.94	0.000587	0.0312
nucleobase-containing compound biosynthetic process (GO:0034654)	649	53	27.31	+	1.94	1.41e-05	0.00142
cellular homeostasis (GO:0019725)	856	69	36.02	+	1.92	9.07e-07	0.000122
cellular metabolic process (GO:0044237)	6324	498	266.14	+	1.87	4.15e-54	2.19e-50
cellular response to cytokine stimulus (GO:0071345)	639	50	26.89	+	1.86	7.04e-05	0.00568
organic cyclic compound metabolic process (GO:1901360)	2614	204	110.01	+	1.85	2.37e-17	9.36e-15
metabolic process (GO:0008152)	7209	562	303.38	+	1.85	3.3e-64	5.22e-60
response to cytokine (GO:0034097)	746	58	31.39	+	1.85	2.22e-05	0.00211
organic substance metabolic process (GO:0071704)	6693	516	281.67	+	1.83	2.38e-54	1.88e-50
regulation of cellular response to stress (GO:0080135)	680	52	28.62	+	1.82	8.01e-05	0.00633
transmembrane transport (GO:0055085)	882	67	37.12	+	1.81	9.76e-06	0.001
programmed cell death (GO:0012501)	843	63	35.48	+	1.78	3.02e-05	0.00275
protein catabolic process (GO:0030163)	643	48	27.06	+	1.77	0.000257	0.0158
nitrogen compound metabolic process (GO:0006807)	5714	426	240.47	+	1.77	2.62e-37	4.14e-34
primary metabolic process (GO:0044238)	6261	464	263.49	+	1.76	1.46e-41	4.61e-38
cellular protein catabolic process (GO:0044257)	585	43	24.62	+	1.75	0.000896	0.0442
intracellular protein transport (GO:0006886)	764	56	32.15	+	1.74	0.000131	0.00931
apoptotic process (GO:0006915)	806	59	33.92	+	1.74	9.34e-05	0.00707
regulation of proteolysis (GO:0030162)	715	52	30.09	+	1.73	0.000256	0.0157
phosphorus metabolic process (GO:0006793)	1696	123	71.37	+	1.72	1.26e-08	2.34e-06
phosphate-containing compound metabolic process (GO:0006796)	1674	121	70.45	+	1.72	2.12e-08	3.57e-06
cellular macromolecule biosynthetic process (GO:0034645)	1191	86	50.12	+	1.72	3.39e-06	0.000392
macromolecule biosynthetic process (GO:0009059)	1225	88	51.55	+	1.71	3.2e-06	0.000378
cell death (GO:0008219)	882	63	37.12	+	1.7	9.45e-05	0.00708
heterocycle metabolic process (GO:0046483)	2327	166	97.93	+	1.7	7.12e-11	1.71e-08
intracellular transport (GO:0046907)	1171	83	49.28	+	1.68	8.6e-06	0.0009
cellular aromatic compound metabolic process (GO:0006725)	2401	170	101.04	+	1.68	6.33e-11	1.54e-08
organic substance transport (GO:0071702)	1851	131	77.9	+	1.68	1.6e-08	2.81e-06
negative regulation of programmed cell death (GO:0043069)	925	64	38.93	+	1.64	0.000191	0.0128
proteolysis (GO:0006508)	1106	76	46.54	+	1.63	7.15e-05	0.00573
negative regulation of apoptotic process (GO:0043066)	905	62	38.09	+	1.63	0.000315	0.0186
regulation of response to stress (GO:0080134)	1346	91	56.65	+	1.61	2.16e-05	0.00207
negative regulation of cell death (GO:0060548)	1039	70	43.73	+	1.6	0.00022	0.0142
homeostatic process (GO:0042592)	1634	110	68.77	+	1.6	2.57e-06	0.000307
protein metabolic process (GO:0019538)	3419	230	143.89	+	1.6	8.91e-13	2.93e-10
regulation of programmed cell death (GO:0043067)	1518	102	63.88	+	1.6	7.59e-06	0.000811
regulation of apoptotic process (GO:0042981)	1493	100	62.83	+	1.59	1.19e-05	0.00121
nitrogen compound transport (GO:0071705)	1544	103	64.98	+	1.59	8.96e-06	0.000932
regulation of cell death (GO:0010941)	1671	111	70.32	+	1.58	4.32e-06	0.000481
amide transport (GO:0042886)	1297	86	54.58	+	1.58	7.26e-05	0.00577
cellular protein metabolic process (GO:0044267)	2843	187	119.64	+	1.56	1.69e-09	3.72e-07
peptide transport (GO:0015833)	1273	83	53.57	+	1.55	0.000154	0.0106
response to oxygen-containing compound (GO:1901700)	1290	84	54.29	+	1.55	0.000167	0.0112
protein transport (GO:0015031)	1244	80	52.35	+	1.53	0.000307	0.0183
negative regulation of response to stimulus (GO:0048585)	1584	101	66.66	+	1.52	6.3e-05	0.00513
cellular response to chemical stimulus (GO:0070887)	2338	148	98.39	+	1.5	1.11e-06	0.000142
establishment of protein localization (GO:0045184)	1328	84	55.89	+	1.5	0.000356	0.0203
ion transport (GO:0006811)	1159	73	48.78	+	1.5	0.00102	0.0493
response to chemical (GO:0042221)	3464	218	145.78	+	1.5	1.86e-09	4.04e-07
response to organic substance (GO:0010033)	2481	156	104.41	+	1.49	9.13e-07	0.000122
gene expression (GO:0010467)	1608	100	67.67	+	1.48	0.000158	0.0107
regulation of intracellular signal transduction (GO:1902531)	1566	97	65.9	+	1.47	0.000277	0.0169
cellular response to organic substance (GO:0071310)	1820	112	76.59	+	1.46	0.000105	0.00776
cellular response to stress (GO:0033554)	1441	88	60.64	+	1.45	0.000751	0.0383
nucleobase-containing compound metabolic process (GO:0006139)	2190	132	92.16	+	1.43	4.77e-05	0.00414
cellular macromolecule metabolic process (GO:0044260)	3957	238	166.53	+	1.43	1.21e-08	2.28e-06
regulation of cellular protein metabolic process (GO:0032268)	2528	151	106.39	+	1.42	2.22e-05	0.0021
regulation of protein metabolic process (GO:0051246)	2720	161	114.47	+	1.41	1.62e-05	0.0016
macromolecule metabolic process (GO:0043170)	5051	297	212.57	+	1.4	5.66e-10	1.28e-07
macromolecule localization (GO:0033036)	2262	133	95.19	+	1.4	0.000148	0.0103
regulation of biological quality (GO:0065008)	3947	229	166.11	+	1.38	4.43e-07	6.19e-05
response to stress (GO:0006950)	3153	177	132.69	+	1.33	9.31e-05	0.00707
transport (GO:0006810)	3563	200	149.95	+	1.33	3.01e-05	0.00277
establishment of localization (GO:0051234)	3702	205	155.79	+	1.32	4.82e-05	0.00416
cellular process (GO:0009987)	14045	731	591.07	+	1.24	5.17e-22	3.4e-19
regulation of primary metabolic process (GO:0080090)	5317	274	223.76	+	1.22	0.000242	0.0151
regulation of cellular metabolic process (GO:0031323)	5519	283	232.26	+	1.22	0.000249	0.0155
regulation of metabolic process (GO:0019222)	5931	304	249.6	+	1.22	0.000122	0.00872
localization (GO:0051179)	4850	248	204.11	+	1.22	0.000945	0.0461
biological_process (GO:0008150)	20367	900	857.12	+	1.05	6.68e-08	1.04e-05
signal transduction (GO:0007165)	4824	154	203.01	-	0.76	9.44e-05	0.00711
cell communication (GO:0007154)	5231	165	220.14	-	0.75	1.96e-05	0.0019
signaling (GO:0023052)	5109	158	215.01	-	0.73	7.96e-06	0.000844
system process (GO:0003008)	2579	57	108.53	-	0.53	2.87e-08	4.68e-06
Unclassified (UNCLASSIFIED)	1898	37	79.88	-	0.46	6.68e-08	1.03e-05
cell cycle (GO:0007049)	1188	23	50	-	0.46	3.27e-05	0.00292
microtubule-based process (GO:0007017)	661	11	27.82	-	0.4	0.000642	0.0335
cell cycle process (GO:0022402)	787	13	33.12	-	0.39	0.000112	0.00822
nervous system process (GO:0050877)	2079	33	87.49	-	0.38	1.64e-11	4.19e-09
sensory perception (GO:0007600)	1638	19	68.93	-	0.28	1.27e-12	4.01e-10
G protein-coupled receptor signaling pathway (GO:0007186)	1851	14	77.9	-	0.18	3.41e-19	1.54e-16
antigen receptor-mediated signaling pathway (GO:0050851)	302	1	12.71	-	0.08	9.22e-05	0.00704
immune response-activating cell surface receptor signaling pathway (GO:0002429)	326	1	13.72	-	0.07	4.63e-05	0.00404
immune response-regulating cell surface receptor signaling pathway (GO:0002768)	338	1	14.22	-	0.07	2.03e-05	0.00195
phagocytosis, engulfment (GO:0006911)	223	0	9.38	-	< 0.01	0.000207	0.0135
B cell receptor signaling pathway (GO:0050853)	216	0	9.09	-	< 0.01	0.00032	0.0186
sensory perception of smell (GO:0007608)	1128	0	47.47	-	< 0.01	3.01e-21	1.9e-18
sensory perception of chemical stimulus (GO:0007606)	1227	0	51.64	-	< 0.01	4.66e-23	3.35e-20

## Sheet: RNAseqSpearmanGO
GO biological process complete	Mus musculus - REFLIST (22265)	Gene List	expected	over/under	Fold Enrichment	raw P-value	FDR
positive regulation of microtubule binding (GO:1904528)	6	5	0.43	+	11.58	0.000444	0.0219
late endosome to vacuole transport via multivesicular body sorting pathway (GO:0032511)	9	6	0.65	+	9.27	0.000267	0.0144
regulation of mRNA binding (GO:1902415)	10	6	0.72	+	8.34	0.000404	0.0203
late endosome to vacuole transport (GO:0045324)	19	10	1.37	+	7.31	1.11e-05	0.000933
regulation of RNA binding (GO:1905214)	12	6	0.86	+	6.95	0.000833	0.0376
microtubule nucleation (GO:0007020)	20	8	1.44	+	5.56	0.000374	0.0191
nuclear migration (GO:0007097)	31	12	2.23	+	5.38	1.74e-05	0.00139
nucleus localization (GO:0051647)	36	13	2.59	+	5.02	1.43e-05	0.00117
endosome transport via multivesicular body sorting pathway (GO:0032509)	29	10	2.09	+	4.79	0.00019	0.0108
protein K11-linked ubiquitination (GO:0070979)	27	9	1.94	+	4.63	0.000486	0.0235
regulation of autophagosome assembly (GO:2000785)	35	11	2.52	+	4.37	0.00018	0.0104
positive regulation of telomerase activity (GO:0051973)	35	11	2.52	+	4.37	0.00018	0.0104
multivesicular body sorting pathway (GO:0071985)	33	10	2.37	+	4.21	0.000448	0.0219
regulation of vacuole organization (GO:0044088)	41	12	2.95	+	4.07	0.000162	0.00957
ncRNA 3'-end processing (GO:0043628)	38	11	2.73	+	4.02	0.000327	0.0171
positive regulation of ATPase activity (GO:0032781)	41	11	2.95	+	3.73	0.000563	0.0268
protein localization to cytoskeleton (GO:0044380)	45	12	3.24	+	3.71	0.000335	0.0175
spliceosomal complex assembly (GO:0000245)	45	12	3.24	+	3.71	0.000335	0.0174
transcription initiation from RNA polymerase II promoter (GO:0006367)	38	10	2.73	+	3.66	0.00113	0.0481
negative regulation of protein dephosphorylation (GO:0035308)	38	10	2.73	+	3.66	0.00113	0.0479
cortical cytoskeleton organization (GO:0030865)	58	15	4.17	+	3.59	8.49e-05	0.00562
chaperone-mediated protein folding (GO:0061077)	51	13	3.67	+	3.54	0.00028	0.0149
RNA splicing (GO:0008380)	318	81	22.88	+	3.54	1.63e-19	8.58e-17
regulation of translational initiation (GO:0006446)	59	15	4.25	+	3.53	0.0001	0.00642
DNA-templated transcription, initiation (GO:0006352)	63	16	4.53	+	3.53	6e-05	0.00412
tRNA modification (GO:0006400)	72	18	5.18	+	3.47	2.54e-05	0.00198
mRNA splicing, via spliceosome (GO:0000398)	196	49	14.1	+	3.47	4.34e-12	1.3e-09
RNA splicing, via transesterification reactions with bulged adenosine as nucleophile (GO:0000377)	196	49	14.1	+	3.47	4.34e-12	1.27e-09
RNA splicing, via transesterification reactions (GO:0000375)	196	49	14.1	+	3.47	4.34e-12	1.25e-09
tRNA processing (GO:0008033)	115	28	8.27	+	3.38	2.59e-07	3.05e-05
tRNA metabolic process (GO:0006399)	165	40	11.87	+	3.37	8.54e-10	1.67e-07
translational initiation (GO:0006413)	54	13	3.89	+	3.35	0.000447	0.022
mitotic cytokinesis (GO:0000281)	63	15	4.53	+	3.31	0.000186	0.0106
retrograde transport, endosome to Golgi (GO:0042147)	80	19	5.76	+	3.3	2.81e-05	0.00216
regulation of phosphoprotein phosphatase activity (GO:0043666)	56	13	4.03	+	3.23	0.000602	0.0285
mRNA processing (GO:0006397)	405	94	29.14	+	3.23	4.32e-20	2.63e-17
Golgi to plasma membrane transport (GO:0006893)	52	12	3.74	+	3.21	0.00101	0.0443
cytoskeleton-dependent cytokinesis (GO:0061640)	87	20	6.26	+	3.2	2.62e-05	0.00203
mRNA transport (GO:0051028)	107	24	7.7	+	3.12	6.11e-06	0.000552
macromolecule deacylation (GO:0098732)	58	13	4.17	+	3.12	0.000798	0.0366
protein deacylation (GO:0035601)	58	13	4.17	+	3.12	0.000798	0.0365
microtubule organizing center organization (GO:0031023)	86	19	6.19	+	3.07	6.55e-05	0.00442
protein folding (GO:0006457)	146	32	10.5	+	3.05	2.91e-07	3.34e-05
ribonucleoprotein complex localization (GO:0071166)	64	14	4.6	+	3.04	0.000628	0.0296
mRNA metabolic process (GO:0016071)	531	116	38.21	+	3.04	1.08e-22	7.45e-20
spindle organization (GO:0007051)	134	29	9.64	+	3.01	1.29e-06	0.000129
regulation of protein dephosphorylation (GO:0035304)	89	19	6.4	+	2.97	9.72e-05	0.00629
cytokinesis (GO:0000910)	94	20	6.76	+	2.96	6.7e-05	0.00449
regulation of alternative mRNA splicing, via spliceosome (GO:0000381)	66	14	4.75	+	2.95	0.000816	0.0371
positive regulation of proteasomal ubiquitin-dependent protein catabolic process (GO:0032436)	85	18	6.12	+	2.94	0.00016	0.00952
centrosome cycle (GO:0007098)	76	16	5.47	+	2.93	0.000384	0.0195
RNA processing (GO:0006396)	752	158	54.11	+	2.92	4.56e-29	5.15e-26
positive regulation of ubiquitin-dependent protein catabolic process (GO:2000060)	96	20	6.91	+	2.9	8.62e-05	0.00568
endosomal transport (GO:0016197)	202	42	14.53	+	2.89	1.62e-08	2.46e-06
post-Golgi vesicle-mediated transport (GO:0006892)	87	18	6.26	+	2.88	0.000206	0.0115
cytosolic transport (GO:0016482)	131	27	9.43	+	2.86	6.47e-06	0.000581
regulation of proteasomal ubiquitin-dependent protein catabolic process (GO:0032434)	127	26	9.14	+	2.85	1.06e-05	0.000893
positive regulation of DNA biosynthetic process (GO:2000573)	74	15	5.32	+	2.82	0.000812	0.037
ribonucleoprotein complex assembly (GO:0022618)	163	33	11.73	+	2.81	9.05e-07	9.17e-05
vesicle-mediated transport to the plasma membrane (GO:0098876)	84	17	6.04	+	2.81	0.000382	0.0195
nuclear-transcribed mRNA catabolic process (GO:0000956)	94	19	6.76	+	2.81	0.00018	0.0104
mRNA catabolic process (GO:0006402)	119	24	8.56	+	2.8	2.81e-05	0.00217
ribonucleoprotein complex subunit organization (GO:0071826)	170	34	12.23	+	2.78	7.92e-07	8.08e-05
regulation of mRNA splicing, via spliceosome (GO:0048024)	110	22	7.91	+	2.78	6.64e-05	0.00446
RNA 3'-end processing (GO:0031123)	86	17	6.19	+	2.75	0.000483	0.0234
regulation of protein acetylation (GO:1901983)	76	15	5.47	+	2.74	0.00103	0.0448
spindle assembly (GO:0051225)	76	15	5.47	+	2.74	0.00103	0.0447
ncRNA processing (GO:0034470)	340	67	24.46	+	2.74	8.01e-12	2.15e-09
regulation of macroautophagy (GO:0016241)	107	21	7.7	+	2.73	0.000121	0.00755
RNA modification (GO:0009451)	134	26	9.64	+	2.7	3.81e-05	0.00276
nucleus organization (GO:0006997)	121	23	8.71	+	2.64	0.000134	0.0082
regulation of ubiquitin-dependent protein catabolic process (GO:2000058)	153	29	11.01	+	2.63	1.53e-05	0.00123
RNA localization (GO:0006403)	169	32	12.16	+	2.63	5.33e-06	0.000487
protein export from nucleus (GO:0006611)	90	17	6.48	+	2.63	0.000757	0.0348
positive regulation of translation (GO:0045727)	122	23	8.78	+	2.62	0.000141	0.00859
positive regulation of protein binding (GO:0032092)	101	19	7.27	+	2.61	0.000633	0.0297
regulation of mRNA processing (GO:0050684)	149	28	10.72	+	2.61	2.4e-05	0.00189
ncRNA metabolic process (GO:0034660)	416	78	29.93	+	2.61	1.9e-12	5.77e-10
DNA replication (GO:0006260)	167	31	12.02	+	2.58	9.97e-06	0.000847
RNA metabolic process (GO:0016070)	1230	228	88.5	+	2.58	1.08e-34	1.89e-31
DNA-dependent DNA replication (GO:0006261)	103	19	7.41	+	2.56	0.000697	0.0325
vacuolar transport (GO:0007034)	132	24	9.5	+	2.53	0.000136	0.0083
transport along microtubule (GO:0010970)	155	28	11.15	+	2.51	3.94e-05	0.00283
regulation of RNA splicing (GO:0043484)	144	26	10.36	+	2.51	7.59e-05	0.00504
positive regulation of proteasomal protein catabolic process (GO:1901800)	106	19	7.63	+	2.49	0.000836	0.0377
microtubule cytoskeleton organization involved in mitosis (GO:1902850)	106	19	7.63	+	2.49	0.000836	0.0376
rRNA processing (GO:0006364)	196	35	14.1	+	2.48	6.94e-06	0.000617
RNA catabolic process (GO:0006401)	147	26	10.58	+	2.46	9.84e-05	0.00635
positive regulation of proteolysis involved in cellular protein catabolic process (GO:1903052)	119	21	8.56	+	2.45	0.000489	0.0236
ribonucleoprotein complex biogenesis (GO:0022613)	391	69	28.13	+	2.45	3.32e-10	6.72e-08
positive regulation of cellular amide metabolic process (GO:0034250)	148	26	10.65	+	2.44	0.000107	0.00685
RNA transport (GO:0050658)	149	26	10.72	+	2.43	0.000181	0.0104
nucleic acid transport (GO:0050657)	149	26	10.72	+	2.43	0.000181	0.0103
establishment of RNA localization (GO:0051236)	151	26	10.86	+	2.39	0.000196	0.0111
rRNA metabolic process (GO:0016072)	205	35	14.75	+	2.37	1.32e-05	0.0011
cytoskeleton-dependent intracellular transport (GO:0030705)	172	29	12.38	+	2.34	9.25e-05	0.00604
regulation of proteasomal protein catabolic process (GO:0061136)	184	31	13.24	+	2.34	5.18e-05	0.0036
positive regulation of chromosome organization (GO:2001252)	190	32	13.67	+	2.34	3.89e-05	0.00281
regulation of DNA biosynthetic process (GO:2000278)	119	20	8.56	+	2.34	0.00106	0.0457
viral process (GO:0016032)	131	22	9.43	+	2.33	0.000861	0.0384
transcription by RNA polymerase II (GO:0006366)	197	33	14.17	+	2.33	4.65e-05	0.0033
gene expression (GO:0010467)	1608	268	115.7	+	2.32	4.79e-34	7.58e-31
cell division (GO:0051301)	480	79	34.54	+	2.29	3.18e-10	6.52e-08
protein acylation (GO:0043543)	165	27	11.87	+	2.27	0.000236	0.0129
protein polyubiquitination (GO:0000209)	190	31	13.67	+	2.27	0.000108	0.00686
ribosome biogenesis (GO:0042254)	283	46	20.36	+	2.26	2.12e-06	0.000201
transcription, DNA-templated (GO:0006351)	345	56	24.82	+	2.26	1.75e-07	2.18e-05
regulation of plasma membrane bounded cell projection assembly (GO:0120032)	185	30	13.31	+	2.25	0.000155	0.00925
positive regulation of protein catabolic process (GO:0045732)	216	35	15.54	+	2.25	3.66e-05	0.00268
nucleic acid-templated transcription (GO:0097659)	346	56	24.9	+	2.25	1.88e-07	2.3e-05
mitotic nuclear division (GO:0140014)	136	22	9.79	+	2.25	0.0011	0.0472
regulation of histone modification (GO:0031056)	167	27	12.02	+	2.25	0.000403	0.0203
Golgi vesicle transport (GO:0048193)	248	40	17.84	+	2.24	1.32e-05	0.0011
nucleic acid metabolic process (GO:0090304)	1766	284	127.07	+	2.24	8.2e-34	1.18e-30
regulation of cell projection assembly (GO:0060491)	187	30	13.45	+	2.23	0.00017	0.00997
RNA biosynthetic process (GO:0032774)	351	56	25.25	+	2.22	3.45e-07	3.9e-05
regulation of protein catabolic process (GO:0042176)	389	62	27.99	+	2.22	9.88e-08	1.28e-05
regulation of proteolysis involved in cellular protein catabolic process (GO:1903050)	214	34	15.4	+	2.21	9.29e-05	0.00604
microtubule-based transport (GO:0099111)	183	29	13.17	+	2.2	0.000256	0.0138
negative regulation of cellular catabolic process (GO:0031330)	243	38	17.48	+	2.17	3.5e-05	0.00262
regulation of translation (GO:0006417)	333	52	23.96	+	2.17	1.52e-06	0.000148
nucleobase-containing compound transport (GO:0015931)	181	28	13.02	+	2.15	0.000431	0.0214
regulation of organelle assembly (GO:1902115)	207	32	14.89	+	2.15	0.000207	0.0115
positive regulation of binding (GO:0051099)	196	30	14.1	+	2.13	0.000398	0.0202
regulation of mRNA metabolic process (GO:1903311)	255	39	18.35	+	2.13	4.93e-05	0.00346
intracellular transport (GO:0046907)	1171	178	84.26	+	2.11	1.1e-18	5.63e-16
protein localization to nucleus (GO:0034504)	172	26	12.38	+	2.1	0.000917	0.0406
mitotic cell cycle (GO:0000278)	517	78	37.2	+	2.1	1.59e-08	2.45e-06
regulation of cellular protein catabolic process (GO:1903362)	248	37	17.84	+	2.07	0.000112	0.00707
small GTPase mediated signal transduction (GO:0007264)	282	42	20.29	+	2.07	4.35e-05	0.00311
negative regulation of catabolic process (GO:0009895)	303	45	21.8	+	2.06	3.07e-05	0.00234
regulation of cellular amide metabolic process (GO:0034248)	384	57	27.63	+	2.06	1.87e-06	0.000178
mitotic cell cycle process (GO:1903047)	445	66	32.02	+	2.06	3.7e-07	4.15e-05
proteasome-mediated ubiquitin-dependent protein catabolic process (GO:0043161)	290	43	20.87	+	2.06	3.57e-05	0.00265
intracellular protein transport (GO:0006886)	764	113	54.97	+	2.06	2.06e-11	5e-09
protein modification by small protein conjugation (GO:0032446)	474	70	34.11	+	2.05	2.08e-07	2.51e-05
posttranscriptional regulation of gene expression (GO:0010608)	427	63	30.72	+	2.05	6.28e-07	6.53e-05
protein-containing complex localization (GO:0031503)	204	30	14.68	+	2.04	0.000847	0.0379
organelle localization (GO:0051640)	460	67	33.1	+	2.02	5.65e-07	5.99e-05
cellular protein-containing complex assembly (GO:0034622)	646	94	46.48	+	2.02	2.24e-09	4.17e-07
protein localization to organelle (GO:0033365)	619	90	44.54	+	2.02	4.6e-09	8.08e-07
nucleobase-containing compound catabolic process (GO:0034655)	234	34	16.84	+	2.02	0.000321	0.0168
ubiquitin-dependent protein catabolic process (GO:0006511)	483	70	34.75	+	2.01	2.83e-07	3.29e-05
nucleobase-containing compound biosynthetic process (GO:0034654)	649	94	46.7	+	2.01	2.53e-09	4.65e-07
regulation of endocytosis (GO:0030100)	221	32	15.9	+	2.01	0.000544	0.026
nucleobase-containing compound metabolic process (GO:0006139)	2190	317	157.57	+	2.01	2.48e-30	3.02e-27
microtubule cytoskeleton organization (GO:0000226)	477	69	34.32	+	2.01	3.76e-07	4.15e-05
modification-dependent macromolecule catabolic process (GO:0043632)	505	73	36.34	+	2.01	1.94e-07	2.36e-05
Ras protein signal transduction (GO:0007265)	215	31	15.47	+	2	0.000727	0.0338
regulation of protein binding (GO:0043393)	230	33	16.55	+	1.99	0.000469	0.0228
modification-dependent protein catabolic process (GO:0019941)	495	71	35.62	+	1.99	3.7e-07	4.12e-05
regulation of cellular protein localization (GO:1903827)	558	80	40.15	+	1.99	8.06e-08	1.08e-05
protein modification by small protein conjugation or removal (GO:0070647)	593	85	42.67	+	1.99	2.25e-08	3.36e-06
cellular macromolecule catabolic process (GO:0044265)	761	109	54.76	+	1.99	3.04e-10	6.33e-08
protein ubiquitination (GO:0016567)	426	61	30.65	+	1.99	2.38e-06	0.000221
regulation of autophagy (GO:0010506)	252	36	18.13	+	1.99	0.000316	0.0166
proteasomal protein catabolic process (GO:0010498)	315	45	22.66	+	1.99	6.77e-05	0.00451
regulation of intracellular protein transport (GO:0033157)	225	32	16.19	+	1.98	0.000942	0.0416
dephosphorylation (GO:0016311)	211	30	15.18	+	1.98	0.00105	0.0454
cell cycle (GO:0007049)	1188	168	85.48	+	1.97	5.52e-15	2.08e-12
cellular macromolecule biosynthetic process (GO:0034645)	1191	168	85.69	+	1.96	6.08e-15	2.24e-12
microtubule-based process (GO:0007017)	661	93	47.56	+	1.96	1.26e-08	1.96e-06
positive regulation of cellular protein localization (GO:1903829)	306	43	22.02	+	1.95	0.000131	0.00813
cellular protein catabolic process (GO:0044257)	585	82	42.09	+	1.95	1.03e-07	1.33e-05
symbiotic process (GO:0044403)	229	32	16.48	+	1.94	0.00104	0.045
heterocycle metabolic process (GO:0046483)	2327	325	167.43	+	1.94	1.22e-28	1.28e-25
peptidyl-amino acid modification (GO:0018193)	710	99	51.09	+	1.94	7.03e-09	1.2e-06
regulation of catabolic process (GO:0009894)	840	117	60.44	+	1.94	2.33e-10	4.97e-08
establishment of organelle localization (GO:0051656)	317	44	22.81	+	1.93	0.000118	0.00741
macromolecule catabolic process (GO:0009057)	858	119	61.73	+	1.93	2.24e-10	4.85e-08
heterocycle biosynthetic process (GO:0018130)	714	99	51.37	+	1.93	7.82e-09	1.29e-06
peptidyl-lysine modification (GO:0018205)	239	33	17.2	+	1.92	0.000902	0.04
macromolecule biosynthetic process (GO:0009059)	1225	169	88.14	+	1.92	3.14e-14	1.08e-11
proteolysis involved in cellular protein catabolic process (GO:0051603)	566	78	40.72	+	1.92	3.77e-07	4.14e-05
protein catabolic process (GO:0030163)	643	88	46.26	+	1.9	1.06e-07	1.35e-05
regulation of protein stability (GO:0031647)	278	38	20	+	1.9	0.000583	0.0277
cellular aromatic compound metabolic process (GO:0006725)	2401	327	172.76	+	1.89	5.9e-27	5.48e-24
cell cycle process (GO:0022402)	787	107	56.63	+	1.89	4.82e-09	8.37e-07
establishment of protein localization to organelle (GO:0072594)	302	41	21.73	+	1.89	0.000302	0.016
regulation of cellular catabolic process (GO:0031329)	695	94	50.01	+	1.88	6.17e-08	8.4e-06
positive regulation of cell cycle (GO:0045787)	356	48	25.61	+	1.87	0.000118	0.00742
aromatic compound biosynthetic process (GO:0019438)	730	97	52.52	+	1.85	8.31e-08	1.1e-05
cellular protein localization (GO:0034613)	1418	187	102.03	+	1.83	5.69e-14	1.87e-11
positive regulation of catabolic process (GO:0009896)	433	57	31.15	+	1.83	5.09e-05	0.00356
cellular localization (GO:0051641)	2038	268	146.64	+	1.83	5.28e-20	2.88e-17
cellular macromolecule localization (GO:0070727)	1425	187	102.53	+	1.82	6.84e-14	2.21e-11
cellular nitrogen compound metabolic process (GO:0034641)	2782	364	200.17	+	1.82	2.42e-27	2.39e-24
positive regulation of proteolysis (GO:0045862)	337	44	24.25	+	1.81	0.00041	0.0206
aromatic compound catabolic process (GO:0019439)	292	38	21.01	+	1.81	0.00118	0.0499
macromolecule modification (GO:0043412)	2419	314	174.05	+	1.8	9.78e-23	7.03e-20
organic cyclic compound metabolic process (GO:1901360)	2614	339	188.08	+	1.8	1.21e-24	9.58e-22
protein transport (GO:0015031)	1244	161	89.51	+	1.8	1.34e-11	3.41e-09
positive regulation of organelle organization (GO:0010638)	596	77	42.88	+	1.8	4.77e-06	0.000438
endomembrane system organization (GO:0010256)	364	47	26.19	+	1.79	0.00044	0.0217
regulation of chromosome organization (GO:0033044)	372	48	26.77	+	1.79	0.000347	0.0179
histone modification (GO:0016570)	318	41	22.88	+	1.79	0.000884	0.0393
cellular protein metabolic process (GO:0044267)	2843	366	204.56	+	1.79	2.45e-26	2.04e-23
cellular protein modification process (GO:0006464)	2246	288	161.6	+	1.78	5.13e-20	3e-17
protein modification process (GO:0036211)	2246	288	161.6	+	1.78	5.13e-20	2.89e-17
regulation of organelle organization (GO:0033043)	1279	164	92.03	+	1.78	1.65e-11	4.15e-09
macromolecule metabolic process (GO:0043170)	5051	647	363.43	+	1.78	4.91e-52	7.76e-48
establishment of protein localization (GO:0045184)	1328	170	95.55	+	1.78	8.2e-12	2.16e-09
cellular macromolecule metabolic process (GO:0044260)	3957	506	284.71	+	1.78	1.11e-37	2.92e-34
negative regulation of protein modification process (GO:0031400)	574	73	41.3	+	1.77	1.43e-05	0.00117
peptide transport (GO:0015833)	1273	161	91.59	+	1.76	6.61e-11	1.49e-08
amide transport (GO:0042886)	1297	164	93.32	+	1.76	4.58e-11	1.06e-08
regulation of intracellular transport (GO:0032386)	352	44	25.33	+	1.74	0.00108	0.0464
regulation of cell cycle (GO:0051726)	999	123	71.88	+	1.71	6.09e-08	8.36e-06
protein-containing complex assembly (GO:0065003)	1105	136	79.51	+	1.71	1.24e-08	1.96e-06
protein localization (GO:0008104)	1959	241	140.95	+	1.71	8.89e-15	3.2e-12
cellular nitrogen compound biosynthetic process (GO:0044271)	1110	136	79.87	+	1.7	1.38e-08	2.14e-06
organic cyclic compound biosynthetic process (GO:1901362)	844	103	60.73	+	1.7	1.12e-06	0.000113
cytoskeleton organization (GO:0007010)	1049	128	75.48	+	1.7	6.07e-08	8.42e-06
regulation of binding (GO:0051098)	394	48	28.35	+	1.69	0.00102	0.0445
regulation of cellular component size (GO:0032535)	405	49	29.14	+	1.68	0.00117	0.0498
cellular component biogenesis (GO:0044085)	2247	270	161.68	+	1.67	1.55e-15	5.99e-13
protein-containing complex subunit organization (GO:0043933)	1244	149	89.51	+	1.66	1.07e-08	1.71e-06
regulation of plasma membrane bounded cell projection organization (GO:0120035)	780	93	56.12	+	1.66	9.2e-06	0.00079
nitrogen compound transport (GO:0071705)	1544	184	111.09	+	1.66	2.42e-10	5.1e-08
organonitrogen compound catabolic process (GO:1901565)	900	107	64.76	+	1.65	2.27e-06	0.000212
regulation of cellular localization (GO:0060341)	835	99	60.08	+	1.65	6.83e-06	0.00061
macromolecule localization (GO:0033036)	2262	268	162.75	+	1.65	9.89e-15	3.47e-12
regulation of cytoskeleton organization (GO:0051493)	558	66	40.15	+	1.64	0.000244	0.0132
regulation of cell cycle process (GO:0010564)	584	69	42.02	+	1.64	0.000179	0.0105
nitrogen compound metabolic process (GO:0006807)	5714	674	411.13	+	1.64	6.71e-43	5.3e-39
positive regulation of cellular component biogenesis (GO:0044089)	526	62	37.85	+	1.64	0.000423	0.0211
regulation of cell projection organization (GO:0031344)	789	93	56.77	+	1.64	1.4e-05	0.00116
regulation of cellular component biogenesis (GO:0044087)	969	114	69.72	+	1.64	1.5e-06	0.000147
positive regulation of hydrolase activity (GO:0051345)	519	61	37.34	+	1.63	0.000528	0.0253
cellular response to stress (GO:0033554)	1441	169	103.68	+	1.63	4.5e-09	7.99e-07
regulation of vesicle-mediated transport (GO:0060627)	598	70	43.03	+	1.63	0.000211	0.0116
organic substance catabolic process (GO:1901575)	1433	167	103.11	+	1.62	7.69e-09	1.28e-06
organelle assembly (GO:0070925)	627	73	45.11	+	1.62	0.000213	0.0117
protein phosphorylation (GO:0006468)	732	85	52.67	+	1.61	6.12e-05	0.00417
negative regulation of cellular component organization (GO:0051129)	735	85	52.88	+	1.61	6.4e-05	0.00434
positive regulation of transferase activity (GO:0051347)	589	68	42.38	+	1.6	0.000355	0.0183
organelle organization (GO:0006996)	3035	350	218.37	+	1.6	9.05e-18	4.33e-15
chromosome organization (GO:0051276)	928	107	66.77	+	1.6	7.83e-06	0.000676
cellular component assembly (GO:0022607)	2021	232	145.41	+	1.6	1.83e-11	4.51e-09
cellular metabolic process (GO:0044237)	6324	723	455.02	+	1.59	1.65e-42	8.71e-39
regulation of cellular component organization (GO:0051128)	2548	291	183.33	+	1.59	4.1e-14	1.38e-11
regulation of cellular response to stress (GO:0080135)	680	77	48.93	+	1.57	0.000277	0.0149
primary metabolic process (GO:0044238)	6261	708	450.49	+	1.57	1.11e-39	4.4e-36
vesicle-mediated transport (GO:0016192)	1269	143	91.31	+	1.57	7.04e-07	7.23e-05
protein metabolic process (GO:0019538)	3419	385	246	+	1.57	4.07e-18	2.01e-15
positive regulation of protein metabolic process (GO:0051247)	1665	186	119.8	+	1.55	1.74e-08	2.61e-06
positive regulation of cellular component organization (GO:0051130)	1254	140	90.23	+	1.55	1.42e-06	0.00014
positive regulation of catalytic activity (GO:0043085)	1097	122	78.93	+	1.55	9.49e-06	0.000811
cellular response to DNA damage stimulus (GO:0006974)	676	75	48.64	+	1.54	0.000613	0.0289
cellular catabolic process (GO:0044248)	1490	165	107.21	+	1.54	2.37e-07	2.84e-05
chromatin organization (GO:0006325)	634	70	45.62	+	1.53	0.000967	0.0426
regulation of transferase activity (GO:0051338)	872	96	62.74	+	1.53	0.000133	0.00816
organic substance metabolic process (GO:0071704)	6693	736	481.57	+	1.53	8.57e-38	2.71e-34
positive regulation of cellular protein metabolic process (GO:0032270)	1556	171	111.96	+	1.53	1.87e-07	2.31e-05
positive regulation of molecular function (GO:0044093)	1469	161	105.7	+	1.52	5.85e-07	6.16e-05
regulation of cellular protein metabolic process (GO:0032268)	2528	276	181.89	+	1.52	2.11e-11	5.06e-09
negative regulation of cellular protein metabolic process (GO:0032269)	1001	109	72.02	+	1.51	6.1e-05	0.00417
cellular biosynthetic process (GO:0044249)	1979	215	142.39	+	1.51	8.72e-09	1.42e-06
regulation of protein metabolic process (GO:0051246)	2720	294	195.71	+	1.5	1.3e-11	3.38e-09
organic substance transport (GO:0071702)	1851	200	133.18	+	1.5	4.6e-08	6.5e-06
negative regulation of macromolecule metabolic process (GO:0010605)	2489	268	179.09	+	1.5	1.77e-10	3.88e-08
regulation of protein modification process (GO:0031399)	1797	193	129.3	+	1.49	1.42e-07	1.79e-05
negative regulation of metabolic process (GO:0009892)	2762	294	198.73	+	1.48	5.16e-11	1.18e-08
catabolic process (GO:0009056)	1731	184	124.55	+	1.48	5.22e-07	5.58e-05
metabolic process (GO:0008152)	7209	765	518.7	+	1.47	9.77e-35	1.93e-31
organic substance biosynthetic process (GO:1901576)	2071	219	149.01	+	1.47	4.64e-08	6.49e-06
negative regulation of cellular metabolic process (GO:0031324)	2468	260	177.58	+	1.46	2.56e-09	4.65e-07
negative regulation of gene expression (GO:0010629)	1641	172	118.07	+	1.46	3.24e-06	0.000299
negative regulation of protein metabolic process (GO:0051248)	1069	112	76.92	+	1.46	0.000207	0.0115
intracellular signal transduction (GO:0035556)	1395	146	100.37	+	1.45	1.91e-05	0.00151
biosynthetic process (GO:0009058)	2152	225	154.84	+	1.45	7.63e-08	1.03e-05
regulation of cellular macromolecule biosynthetic process (GO:2000112)	3304	345	237.73	+	1.45	5.58e-12	1.58e-09
regulation of macromolecule biosynthetic process (GO:0010556)	3390	352	243.92	+	1.44	7.02e-12	1.95e-09
negative regulation of nitrogen compound metabolic process (GO:0051172)	2269	234	163.26	+	1.43	9.6e-08	1.26e-05
regulation of cellular biosynthetic process (GO:0031326)	3539	364	254.64	+	1.43	7.67e-12	2.09e-09
positive regulation of protein modification process (GO:0031401)	1226	126	88.21	+	1.43	0.00017	0.00996
regulation of protein localization (GO:0032880)	1072	110	77.13	+	1.43	0.000522	0.0251
phosphorylation (GO:0016310)	995	102	71.59	+	1.42	0.000821	0.0372
negative regulation of RNA metabolic process (GO:0051253)	1284	131	92.39	+	1.42	0.000152	0.00916
negative regulation of nucleobase-containing compound metabolic process (GO:0045934)	1392	142	100.16	+	1.42	9.03e-05	0.00592
organonitrogen compound metabolic process (GO:1901564)	4269	435	307.16	+	1.42	7.86e-14	2.48e-11
regulation of biosynthetic process (GO:0009889)	3612	366	259.89	+	1.41	3.74e-11	8.82e-09
negative regulation of cellular macromolecule biosynthetic process (GO:2000113)	1377	139	99.08	+	1.4	0.000159	0.00951
positive regulation of nitrogen compound metabolic process (GO:0051173)	3076	310	221.32	+	1.4	4.21e-09	7.56e-07
positive regulation of macromolecule metabolic process (GO:0010604)	3245	327	233.48	+	1.4	1.25e-09	2.4e-07
regulation of nitrogen compound metabolic process (GO:0051171)	5164	519	371.56	+	1.4	6.52e-16	2.58e-13
phosphate-containing compound metabolic process (GO:0006796)	1674	168	120.45	+	1.39	3.64e-05	0.00269
negative regulation of cellular biosynthetic process (GO:0031327)	1466	147	105.48	+	1.39	0.000132	0.00814
phosphorus metabolic process (GO:0006793)	1696	170	122.03	+	1.39	3.31e-05	0.00249
regulation of macromolecule metabolic process (GO:0060255)	5438	545	391.27	+	1.39	1.05e-16	4.63e-14
cellular component organization or biogenesis (GO:0071840)	5270	528	379.18	+	1.39	4.93e-16	2e-13
regulation of RNA metabolic process (GO:0051252)	3137	314	225.71	+	1.39	5.64e-09	9.69e-07
regulation of primary metabolic process (GO:0080090)	5317	532	382.57	+	1.39	4.65e-16	1.93e-13
regulation of cellular metabolic process (GO:0031323)	5519	552	397.1	+	1.39	8.86e-17	4e-14
regulation of nucleobase-containing compound metabolic process (GO:0019219)	3373	337	242.69	+	1.39	1.45e-09	2.77e-07
negative regulation of macromolecule biosynthetic process (GO:0010558)	1412	141	101.6	+	1.39	0.000232	0.0127
positive regulation of macromolecule biosynthetic process (GO:0010557)	1814	181	130.52	+	1.39	2.48e-05	0.00194
regulation of gene expression (GO:0010468)	3792	378	272.84	+	1.39	1.33e-10	2.95e-08
regulation of phosphate metabolic process (GO:0019220)	1724	171	124.04	+	1.38	5.63e-05	0.0039
regulation of phosphorus metabolic process (GO:0051174)	1725	171	124.12	+	1.38	5.68e-05	0.00392
negative regulation of biosynthetic process (GO:0009890)	1506	149	108.36	+	1.38	0.000197	0.0111
regulation of metabolic process (GO:0019222)	5931	584	426.74	+	1.37	1.26e-16	5.38e-14
regulation of phosphorylation (GO:0042325)	1566	154	112.68	+	1.37	0.000208	0.0115
regulation of protein phosphorylation (GO:0001932)	1426	140	102.6	+	1.36	0.000453	0.0221
positive regulation of cellular metabolic process (GO:0031325)	3260	320	234.56	+	1.36	2.74e-08	4.05e-06
cellular component organization (GO:0016043)	5077	498	365.3	+	1.36	2.3e-13	7.12e-11
positive regulation of metabolic process (GO:0009893)	3547	347	255.21	+	1.36	7.05e-09	1.18e-06
neurogenesis (GO:0022008)	1767	171	127.14	+	1.34	0.000179	0.0104
positive regulation of cellular biosynthetic process (GO:0031328)	1911	184	137.5	+	1.34	0.000143	0.00869
nervous system development (GO:0007399)	2252	216	162.03	+	1.33	3.65e-05	0.00269
positive regulation of nucleobase-containing compound metabolic process (GO:0045935)	1811	172	130.3	+	1.32	0.00043	0.0214
regulation of catalytic activity (GO:0050790)	1865	177	134.19	+	1.32	0.000361	0.0185
positive regulation of biosynthetic process (GO:0009891)	1952	185	140.45	+	1.32	0.000282	0.015
regulation of nucleic acid-templated transcription (GO:1903506)	2875	272	206.86	+	1.31	7.4e-06	0.000646
regulation of transcription, DNA-templated (GO:0006355)	2867	271	206.28	+	1.31	7.3e-06	0.000641
regulation of RNA biosynthetic process (GO:2001141)	2878	272	207.08	+	1.31	7.49e-06	0.000651
transport (GO:0006810)	3563	331	256.36	+	1.29	2.21e-06	0.000208
negative regulation of biological process (GO:0048519)	5157	479	371.05	+	1.29	2.22e-09	4.17e-07
positive regulation of gene expression (GO:0010628)	1992	185	143.33	+	1.29	0.000738	0.0341
regulation of molecular function (GO:0065009)	2542	236	182.9	+	1.29	0.000106	0.00676
negative regulation of cellular process (GO:0048523)	4624	429	332.7	+	1.29	2.87e-08	4.2e-06
establishment of localization (GO:0051234)	3702	343	266.36	+	1.29	1.6e-06	0.000155
localization (GO:0051179)	4850	443	348.96	+	1.27	9.69e-08	1.27e-05
positive regulation of cellular process (GO:0048522)	5416	490	389.69	+	1.26	3.95e-08	5.62e-06
positive regulation of biological process (GO:0048518)	6097	536	438.69	+	1.22	2.66e-07	3.11e-05
cellular process (GO:0009987)	14045	1174	1010.56	+	1.16	5.85e-17	2.72e-14
regulation of cellular process (GO:0050794)	10793	853	776.57	+	1.1	0.000237	0.0129
regulation of biological process (GO:0050789)	11488	897	826.58	+	1.09	0.000693	0.0324
biological_process (GO:0008150)	20367	1525	1465.44	+	1.04	3.42e-08	4.92e-06
multicellular organismal process (GO:0032501)	7271	450	523.16	-	0.86	0.000151	0.00908
response to stimulus (GO:0050896)	8415	519	605.47	-	0.86	1.47e-05	0.00119
cell communication (GO:0007154)	5231	306	376.38	-	0.81	4.52e-05	0.00322
signal transduction (GO:0007165)	4824	278	347.09	-	0.8	3.53e-05	0.00263
signaling (GO:0023052)	5109	294	367.6	-	0.8	1.7e-05	0.00136
response to external stimulus (GO:0009605)	2254	121	162.18	-	0.75	0.000737	0.0342
immune system process (GO:0002376)	2305	120	165.85	-	0.72	0.000162	0.00959
ion transport (GO:0006811)	1159	52	83.39	-	0.62	0.000314	0.0166
response to other organism (GO:0051707)	1315	57	94.62	-	0.6	4.68e-05	0.0033
response to external biotic stimulus (GO:0043207)	1317	57	94.76	-	0.6	3.8e-05	0.00277
response to biotic stimulus (GO:0009607)	1339	57	96.34	-	0.59	2.06e-05	0.00163
Unclassified (UNCLASSIFIED)	1898	77	136.56	-	0.56	3.42e-08	4.96e-06
innate immune response (GO:0045087)	745	30	53.6	-	0.56	0.000755	0.0348
defense response to other organism (GO:0098542)	986	38	70.94	-	0.54	3.09e-05	0.00234
defense response (GO:0006952)	1344	51	96.7	-	0.53	4.71e-07	5.07e-05
ion transmembrane transport (GO:0034220)	589	22	42.38	-	0.52	0.00101	0.0442
transmembrane transport (GO:0055085)	882	31	63.46	-	0.49	1.4e-05	0.00116
immune response (GO:0006955)	1414	49	101.74	-	0.48	9.08e-09	1.46e-06
system process (GO:0003008)	2579	75	185.56	-	0.4	8.82e-21	5.81e-18
response to bacterium (GO:0009617)	833	24	59.94	-	0.4	3.11e-07	3.54e-05
immune effector process (GO:0002252)	640	18	46.05	-	0.39	5.7e-06	0.000517
nervous system process (GO:0050877)	2079	52	149.59	-	0.35	1.91e-20	1.21e-17
adaptive immune response (GO:0002250)	485	10	34.9	-	0.29	1.85e-06	0.000178
membrane invagination (GO:0010324)	238	4	17.12	-	0.23	0.000414	0.0207
G protein-coupled receptor signaling pathway (GO:0007186)	1851	31	133.18	-	0.23	1.72e-26	1.51e-23
sensory perception (GO:0007600)	1638	27	117.86	-	0.23	1.13e-23	8.52e-21
B cell receptor signaling pathway (GO:0050853)	216	3	15.54	-	0.19	0.000342	0.0177
phagocytosis, engulfment (GO:0006911)	223	3	16.05	-	0.19	0.000244	0.0132
plasma membrane invagination (GO:0099024)	232	3	16.69	-	0.18	0.00012	0.00747
adaptive immune response based on somatic recombination of immune receptors built from immunoglobulin superfamily domains (GO:0002460)	338	4	24.32	-	0.16	1.76e-06	0.000169
immunoglobulin production (GO:0002377)	256	3	18.42	-	0.16	2.92e-05	0.00223
leukocyte mediated immunity (GO:0002443)	354	4	25.47	-	0.16	5.85e-07	6.12e-05
production of molecular mediator of immune response (GO:0002440)	281	3	20.22	-	0.15	6.99e-06	0.000617
defense response to bacterium (GO:0042742)	475	4	34.18	-	0.12	4.26e-10	8.52e-08
lymphocyte mediated immunity (GO:0002449)	319	2	22.95	-	0.09	1.11e-07	1.4e-05
humoral immune response (GO:0006959)	397	2	28.56	-	0.07	5.18e-10	1.02e-07
immunoglobulin mediated immune response (GO:0016064)	266	1	19.14	-	0.05	3.81e-07	4.15e-05
B cell mediated immunity (GO:0019724)	270	1	19.43	-	0.05	2.47e-07	2.93e-05
sensory perception of chemical stimulus (GO:0007606)	1227	2	88.28	-	0.02	6.9e-35	1.56e-31
sensory perception of smell (GO:0007608)	1128	1	81.16	-	0.01	2.39e-33	3.14e-30
complement activation, classical pathway (GO:0006958)	215	0	15.47	-	< 0.01	6.42e-07	6.63e-05
complement activation (GO:0006956)	226	0	16.26	-	< 0.01	2.85e-07	3.28e-05
phagocytosis, recognition (GO:0006910)	200	0	14.39	-	< 0.01	1.36e-06	0.000135
humoral immune response mediated by circulating immunoglobulin (GO:0002455)	220	0	15.83	-	< 0.01	4.22e-07	4.57e-05

## Sheet: RNAseqPearsonGO
GO biological process complete	Mus musculus - REFLIST (22265)	Gene List	expected	over/under	Fold Enrichment	raw P-value	FDR
hydrogen sulfide metabolic process (GO:0070813)	5	4	0.2	+	19.66	0.00025	0.0238
plasma membrane to endosome transport (GO:0048227)	7	4	0.28	+	14.04	0.000615	0.0488
box C/D snoRNP assembly (GO:0000492)	9	5	0.37	+	13.65	0.000135	0.0139
small nucleolar ribonucleoprotein complex assembly (GO:0000491)	11	6	0.45	+	13.4	3e-05	0.00406
intrinsic apoptotic signaling pathway in response to oxidative stress (GO:0008631)	19	6	0.77	+	7.76	0.000329	0.0292
sulfur compound catabolic process (GO:0044273)	21	6	0.85	+	7.02	0.000514	0.0427
cell death in response to oxidative stress (GO:0036473)	22	6	0.9	+	6.7	0.000633	0.05
protein K11-linked ubiquitination (GO:0070979)	27	7	1.1	+	6.37	0.000291	0.0268
fatty acid oxidation (GO:0019395)	69	16	2.81	+	5.7	1.64e-07	4.12e-05
lipid oxidation (GO:0034440)	70	16	2.85	+	5.62	1.94e-07	4.72e-05
fatty acid beta-oxidation (GO:0006635)	49	10	1.99	+	5.02	8.76e-05	0.00942
sulfur compound biosynthetic process (GO:0044272)	72	13	2.93	+	4.44	2.5e-05	0.00353
fatty acid catabolic process (GO:0009062)	70	12	2.85	+	4.21	7.92e-05	0.0087
mRNA splicing, via spliceosome (GO:0000398)	196	33	7.98	+	4.14	1.01e-10	4.68e-08
RNA splicing, via transesterification reactions with bulged adenosine as nucleophile (GO:0000377)	196	33	7.98	+	4.14	1.01e-10	4.54e-08
RNA splicing, via transesterification reactions (GO:0000375)	196	33	7.98	+	4.14	1.01e-10	4.42e-08
mRNA transport (GO:0051028)	107	17	4.35	+	3.9	6.83e-06	0.00111
RNA splicing (GO:0008380)	318	49	12.94	+	3.79	5.78e-14	3.97e-11
ribonucleoprotein complex assembly (GO:0022618)	163	25	6.63	+	3.77	9.31e-08	2.37e-05
response to hydrogen peroxide (GO:0042542)	94	14	3.83	+	3.66	8.12e-05	0.00885
alpha-amino acid metabolic process (GO:1901605)	163	24	6.63	+	3.62	3.27e-07	7.49e-05
ribonucleoprotein complex subunit organization (GO:0071826)	170	25	6.92	+	3.61	1.91e-07	4.71e-05
alpha-amino acid catabolic process (GO:1901606)	75	11	3.05	+	3.6	0.000517	0.0428
regulation of protein acetylation (GO:1901983)	76	11	3.09	+	3.56	0.000571	0.0461
purine nucleoside bisphosphate metabolic process (GO:0034032)	94	13	3.83	+	3.4	0.000278	0.026
ribonucleoside bisphosphate metabolic process (GO:0033875)	94	13	3.83	+	3.4	0.000278	0.0259
nucleoside bisphosphate metabolic process (GO:0033865)	94	13	3.83	+	3.4	0.000278	0.0257
mRNA catabolic process (GO:0006402)	119	16	4.84	+	3.3	7.78e-05	0.0086
monocarboxylic acid catabolic process (GO:0072329)	90	12	3.66	+	3.28	0.000634	0.0498
mRNA processing (GO:0006397)	405	54	16.48	+	3.28	5.63e-13	3.56e-10
cellular amino acid catabolic process (GO:0009063)	90	12	3.66	+	3.28	0.000634	0.0496
protein folding (GO:0006457)	146	19	5.94	+	3.2	2.59e-05	0.00362
sulfur compound metabolic process (GO:0006790)	266	34	10.82	+	3.14	2.95e-08	8.79e-06
RNA transport (GO:0050658)	149	19	6.06	+	3.13	3.33e-05	0.00435
nucleic acid transport (GO:0050657)	149	19	6.06	+	3.13	3.33e-05	0.00432
cellular amino acid metabolic process (GO:0006520)	230	29	9.36	+	3.1	3.92e-07	8.84e-05
regulation of proteasomal ubiquitin-dependent protein catabolic process (GO:0032434)	127	16	5.17	+	3.1	0.000154	0.0156
establishment of RNA localization (GO:0051236)	151	19	6.14	+	3.09	3.93e-05	0.00478
organic acid catabolic process (GO:0016054)	191	24	7.77	+	3.09	4.07e-06	0.000692
carboxylic acid catabolic process (GO:0046395)	191	24	7.77	+	3.09	4.07e-06	0.000684
ribonucleoprotein complex biogenesis (GO:0022613)	391	49	15.91	+	3.08	4.92e-11	2.51e-08
RNA localization (GO:0006403)	169	21	6.88	+	3.05	1.86e-05	0.00272
mRNA metabolic process (GO:0016071)	531	65	21.61	+	3.01	8.3e-14	5.47e-11
tRNA processing (GO:0008033)	115	14	4.68	+	2.99	0.000533	0.0437
lipid modification (GO:0030258)	177	21	7.2	+	2.92	3.46e-05	0.00445
cellular modified amino acid metabolic process (GO:0006575)	170	20	6.92	+	2.89	5.87e-05	0.00672
regulation of ubiquitin-dependent protein catabolic process (GO:2000058)	153	18	6.23	+	2.89	0.000135	0.0139
rRNA processing (GO:0006364)	196	23	7.98	+	2.88	1.75e-05	0.00261
nucleobase-containing compound transport (GO:0015931)	181	21	7.37	+	2.85	4.65e-05	0.00545
RNA catabolic process (GO:0006401)	147	17	5.98	+	2.84	0.000247	0.0236
protein targeting (GO:0006605)	217	25	8.83	+	2.83	1.02e-05	0.00158
tRNA metabolic process (GO:0006399)	165	19	6.71	+	2.83	0.000115	0.0121
RNA processing (GO:0006396)	752	86	30.6	+	2.81	2.51e-16	2.33e-13
cellular response to oxidative stress (GO:0034599)	202	23	8.22	+	2.8	2.7e-05	0.00371
coenzyme metabolic process (GO:0006732)	204	23	8.3	+	2.77	3.11e-05	0.00416
rRNA metabolic process (GO:0016072)	205	23	8.34	+	2.76	3.33e-05	0.00439
response to oxidative stress (GO:0006979)	337	37	13.71	+	2.7	2.49e-07	5.96e-05
ribosome biogenesis (GO:0042254)	283	31	11.52	+	2.69	2.41e-06	0.000429
response to reactive oxygen species (GO:0000302)	165	18	6.71	+	2.68	0.000315	0.0283
regulation of plasma membrane bounded cell projection assembly (GO:0120032)	185	20	7.53	+	2.66	0.000167	0.0169
regulation of cell projection assembly (GO:0060491)	187	20	7.61	+	2.63	0.000191	0.0191
ncRNA processing (GO:0034470)	340	36	13.84	+	2.6	1.06e-06	0.000208
cellular lipid catabolic process (GO:0044242)	161	17	6.55	+	2.59	0.000641	0.0499
cofactor metabolic process (GO:0051186)	367	38	14.93	+	2.54	7.35e-07	0.000153
regulation of proteasomal protein catabolic process (GO:0061136)	184	19	7.49	+	2.54	0.000408	0.0355
nucleobase-containing compound catabolic process (GO:0034655)	234	24	9.52	+	2.52	0.000115	0.0121
Ras protein signal transduction (GO:0007265)	215	22	8.75	+	2.51	0.000242	0.0233
small molecule catabolic process (GO:0044282)	287	29	11.68	+	2.48	2.35e-05	0.00338
regulation of protein binding (GO:0043393)	230	23	9.36	+	2.46	0.000203	0.02
RNA metabolic process (GO:0016070)	1230	122	50.05	+	2.44	2.95e-18	3.11e-15
autophagy (GO:0006914)	213	21	8.67	+	2.42	0.000452	0.0384
process utilizing autophagic mechanism (GO:0061919)	213	21	8.67	+	2.42	0.000452	0.0382
ncRNA metabolic process (GO:0034660)	416	41	16.93	+	2.42	9.71e-07	0.000192
regulation of proteolysis involved in cellular protein catabolic process (GO:1903050)	214	21	8.71	+	2.41	0.00047	0.0395
heterocycle catabolic process (GO:0046700)	278	27	11.31	+	2.39	7.71e-05	0.00859
establishment of protein localization to organelle (GO:0072594)	302	29	12.29	+	2.36	7.25e-05	0.00818
organic cyclic compound catabolic process (GO:1901361)	323	31	13.14	+	2.36	3.72e-05	0.00463
aromatic compound catabolic process (GO:0019439)	292	28	11.88	+	2.36	0.000103	0.0109
small GTPase mediated signal transduction (GO:0007264)	282	26	11.48	+	2.27	0.000268	0.0253
cellular nitrogen compound catabolic process (GO:0044270)	272	25	11.07	+	2.26	0.000375	0.0329
intracellular protein transport (GO:0006886)	764	69	31.09	+	2.22	4.69e-09	1.58e-06
regulation of protein catabolic process (GO:0042176)	389	35	15.83	+	2.21	3.58e-05	0.00452
oxoacid metabolic process (GO:0043436)	801	72	32.59	+	2.21	2.24e-09	8.62e-07
organic acid metabolic process (GO:0006082)	827	73	33.65	+	2.17	3.73e-09	1.28e-06
nucleotide metabolic process (GO:0009117)	352	31	14.32	+	2.16	0.000146	0.0149
nucleic acid metabolic process (GO:0090304)	1766	155	71.86	+	2.16	1.7e-18	1.92e-15
cell division (GO:0051301)	480	42	19.53	+	2.15	1.04e-05	0.00159
protein localization to organelle (GO:0033365)	619	54	25.19	+	2.14	7.82e-07	0.00016
gene expression (GO:0010467)	1608	140	65.43	+	2.14	2.74e-16	2.28e-13
carboxylic acid metabolic process (GO:0019752)	759	66	30.88	+	2.14	3.92e-08	1.13e-05
nucleobase-containing small molecule metabolic process (GO:0055086)	426	37	17.33	+	2.13	4.59e-05	0.00545
nucleoside phosphate metabolic process (GO:0006753)	362	31	14.73	+	2.1	0.000302	0.0274
heterocycle metabolic process (GO:0046483)	2327	199	94.69	+	2.1	9.45e-23	1.66e-19
nucleobase-containing compound metabolic process (GO:0006139)	2190	187	89.11	+	2.1	3.26e-21	4.69e-18
intracellular transport (GO:0046907)	1171	99	47.65	+	2.08	4.58e-11	2.41e-08
cellular aromatic compound metabolic process (GO:0006725)	2401	202	97.7	+	2.07	3.43e-22	5.41e-19
organic cyclic compound metabolic process (GO:1901360)	2614	219	106.37	+	2.06	4.06e-24	9.16e-21
peptidyl-amino acid modification (GO:0018193)	710	59	28.89	+	2.04	9.41e-07	0.000188
cellular macromolecule catabolic process (GO:0044265)	761	63	30.97	+	2.03	5.11e-07	0.000112
cellular nitrogen compound metabolic process (GO:0034641)	2782	226	113.2	+	2	2.42e-23	4.78e-20
heterocycle biosynthetic process (GO:0018130)	714	58	29.05	+	2	2.62e-06	0.00046
cellular catabolic process (GO:0044248)	1490	121	60.63	+	2	3.2e-12	1.87e-09
nucleobase-containing compound biosynthetic process (GO:0034654)	649	52	26.41	+	1.97	1.04e-05	0.00158
aromatic compound biosynthetic process (GO:0019438)	730	58	29.7	+	1.95	5.34e-06	0.000889
cellular protein-containing complex assembly (GO:0034622)	646	51	26.29	+	1.94	2.38e-05	0.00339
protein-containing complex subunit organization (GO:0043933)	1244	98	50.62	+	1.94	2.56e-09	9.43e-07
organic cyclic compound biosynthetic process (GO:1901362)	844	66	34.34	+	1.92	1.81e-06	0.000336
regulation of catabolic process (GO:0009894)	840	65	34.18	+	1.9	2.66e-06	0.000463
cellular protein catabolic process (GO:0044257)	585	45	23.8	+	1.89	0.0001	0.0107
organic substance catabolic process (GO:1901575)	1433	110	58.31	+	1.89	9.01e-10	3.75e-07
organonitrogen compound catabolic process (GO:1901565)	900	69	36.62	+	1.88	1.62e-06	0.000309
ubiquitin-dependent protein catabolic process (GO:0006511)	483	37	19.65	+	1.88	0.000508	0.0425
small molecule metabolic process (GO:0044281)	1427	109	58.07	+	1.88	1.3e-09	5.27e-07
regulation of cellular catabolic process (GO:0031329)	695	53	28.28	+	1.87	3.11e-05	0.00413
cellular amide metabolic process (GO:0043603)	659	50	26.82	+	1.86	6.77e-05	0.0077
protein-containing complex assembly (GO:0065003)	1105	83	44.96	+	1.85	2.94e-07	6.94e-05
catabolic process (GO:0009056)	1731	130	70.44	+	1.85	8.14e-11	3.9e-08
macromolecule catabolic process (GO:0009057)	858	64	34.91	+	1.83	8.34e-06	0.00133
oxidation-reduction process (GO:0055114)	781	58	31.78	+	1.83	2.59e-05	0.00359
proteolysis involved in cellular protein catabolic process (GO:0051603)	566	42	23.03	+	1.82	0.000403	0.0352
cellular protein localization (GO:0034613)	1418	104	57.7	+	1.8	2.23e-08	6.77e-06
cellular macromolecule localization (GO:0070727)	1425	104	57.99	+	1.79	3.44e-08	1.01e-05
nitrogen compound transport (GO:0071705)	1544	112	62.83	+	1.78	1.11e-08	3.58e-06
cellular nitrogen compound biosynthetic process (GO:0044271)	1110	80	45.17	+	1.77	2.28e-06	0.00041
protein transport (GO:0015031)	1244	89	50.62	+	1.76	8.54e-07	0.000173
protein catabolic process (GO:0030163)	643	46	26.16	+	1.76	0.00043	0.037
amide transport (GO:0042886)	1297	92	52.78	+	1.74	6.78e-07	0.000143
establishment of protein localization (GO:0045184)	1328	94	54.04	+	1.74	6.11e-07	0.000131
cellular component biogenesis (GO:0044085)	2247	159	91.43	+	1.74	2.49e-11	1.36e-08
cellular metabolic process (GO:0044237)	6324	445	257.33	+	1.73	8.91e-38	1.41e-33
nitrogen compound metabolic process (GO:0006807)	5714	400	232.51	+	1.72	7.16e-32	2.26e-28
peptide transport (GO:0015833)	1273	89	51.8	+	1.72	1.71e-06	0.000322
organophosphate metabolic process (GO:0019637)	709	49	28.85	+	1.7	0.000564	0.0457
cell cycle (GO:0007049)	1188	82	48.34	+	1.7	9.47e-06	0.0015
macromolecule metabolic process (GO:0043170)	5051	347	205.53	+	1.69	6.47e-25	1.7e-21
cellular localization (GO:0051641)	2038	140	82.93	+	1.69	3.36e-09	1.18e-06
primary metabolic process (GO:0044238)	6261	430	254.77	+	1.69	2.39e-33	1.26e-29
biosynthetic process (GO:0009058)	2152	146	87.57	+	1.67	2.88e-09	1.03e-06
cellular biosynthetic process (GO:0044249)	1979	134	80.53	+	1.66	1.77e-08	5.47e-06
macromolecule localization (GO:0033036)	2262	153	92.04	+	1.66	1.56e-09	6.17e-07
organic substance transport (GO:0071702)	1851	125	75.32	+	1.66	7.44e-08	1.99e-05
cellular macromolecule biosynthetic process (GO:0034645)	1191	80	48.46	+	1.65	2.71e-05	0.00369
organic substance metabolic process (GO:0071704)	6693	448	272.35	+	1.64	1.03e-32	4.07e-29
protein localization (GO:0008104)	1959	131	79.71	+	1.64	5.86e-08	1.6e-05
cellular protein metabolic process (GO:0044267)	2843	190	115.69	+	1.64	1.7e-11	9.61e-09
cellular macromolecule metabolic process (GO:0044260)	3957	264	161.02	+	1.64	2.56e-16	2.25e-13
macromolecule modification (GO:0043412)	2419	160	98.43	+	1.63	2.4e-09	9.04e-07
macromolecule biosynthetic process (GO:0009059)	1225	81	49.85	+	1.62	4.72e-05	0.00548
cellular component assembly (GO:0022607)	2021	133	82.24	+	1.62	9.28e-08	2.4e-05
regulation of organelle organization (GO:0033043)	1279	84	52.04	+	1.61	3.61e-05	0.00453
organic substance biosynthetic process (GO:1901576)	2071	136	84.27	+	1.61	8.92e-08	2.35e-05
metabolic process (GO:0008152)	7209	473	293.35	+	1.61	2.15e-33	1.7e-29
organonitrogen compound biosynthetic process (GO:1901566)	1068	70	43.46	+	1.61	0.000207	0.02
cellular response to stress (GO:0033554)	1441	94	58.64	+	1.6	1.56e-05	0.00235
cellular protein modification process (GO:0006464)	2246	146	91.39	+	1.6	4.02e-08	1.13e-05
protein modification process (GO:0036211)	2246	146	91.39	+	1.6	4.02e-08	1.11e-05
lipid metabolic process (GO:0006629)	1058	68	43.05	+	1.58	0.000367	0.0324
negative regulation of molecular function (GO:0044092)	1027	66	41.79	+	1.58	0.000543	0.0442
positive regulation of protein metabolic process (GO:0051247)	1665	106	67.75	+	1.56	9.85e-06	0.00154
positive regulation of cellular protein metabolic process (GO:0032270)	1556	99	63.32	+	1.56	2.29e-05	0.00332
organelle organization (GO:0006996)	3035	193	123.5	+	1.56	7.44e-10	3.18e-07
organonitrogen compound metabolic process (GO:1901564)	4269	271	173.71	+	1.56	3.74e-14	2.69e-11
regulation of cellular protein metabolic process (GO:0032268)	2528	155	102.87	+	1.51	5.63e-07	0.000122
phosphorus metabolic process (GO:0006793)	1696	103	69.01	+	1.49	8.23e-05	0.00891
phosphate-containing compound metabolic process (GO:0006796)	1674	101	68.12	+	1.48	0.000126	0.0131
protein metabolic process (GO:0019538)	3419	206	139.12	+	1.48	1.09e-08	3.59e-06
positive regulation of molecular function (GO:0044093)	1469	88	59.78	+	1.47	0.000526	0.0433
regulation of protein metabolic process (GO:0051246)	2720	162	110.68	+	1.46	1.61e-06	0.000311
regulation of protein modification process (GO:0031399)	1797	105	73.12	+	1.44	0.000326	0.0291
regulation of cellular component organization (GO:0051128)	2548	142	103.68	+	1.37	0.000204	0.02
transport (GO:0006810)	3563	198	144.98	+	1.37	6.33e-06	0.00104
cellular component organization or biogenesis (GO:0071840)	5270	291	214.45	+	1.36	1.57e-08	4.97e-06
establishment of localization (GO:0051234)	3702	204	150.64	+	1.35	7.11e-06	0.00115
positive regulation of nitrogen compound metabolic process (GO:0051173)	3076	164	125.17	+	1.31	0.000423	0.0366
positive regulation of macromolecule metabolic process (GO:0010604)	3245	173	132.04	+	1.31	0.000274	0.0258
cellular component organization (GO:0016043)	5077	269	206.59	+	1.3	2.9e-06	0.000499
positive regulation of metabolic process (GO:0009893)	3547	185	144.33	+	1.28	0.000451	0.0386
localization (GO:0051179)	4850	251	197.35	+	1.27	4.17e-05	0.00503
regulation of primary metabolic process (GO:0080090)	5317	274	216.36	+	1.27	1.83e-05	0.0027
regulation of nitrogen compound metabolic process (GO:0051171)	5164	263	210.13	+	1.25	7.26e-05	0.00813
regulation of macromolecule metabolic process (GO:0060255)	5438	276	221.28	+	1.25	5.03e-05	0.00581
regulation of cellular metabolic process (GO:0031323)	5519	280	224.58	+	1.25	4.6e-05	0.00543
regulation of metabolic process (GO:0019222)	5931	299	241.34	+	1.24	3.55e-05	0.00452
cellular process (GO:0009987)	14045	666	571.51	+	1.17	7.99e-11	3.95e-08
biological_process (GO:0008150)	20367	862	828.77	+	1.04	3.88e-05	0.00475
signal transduction (GO:0007165)	4824	138	196.3	-	0.7	1.91e-06	0.000347
cell communication (GO:0007154)	5231	149	212.86	-	0.7	3.96e-07	8.82e-05
signaling (GO:0023052)	5109	144	207.89	-	0.69	3.14e-07	7.3e-05
Unclassified (UNCLASSIFIED)	1898	44	77.23	-	0.57	3.88e-05	0.00479
immune response (GO:0006955)	1414	29	57.54	-	0.5	4.29e-05	0.00514
response to bacterium (GO:0009617)	833	14	33.9	-	0.41	0.000191	0.019
system process (GO:0003008)	2579	38	104.94	-	0.36	1.49e-14	1.12e-11
adaptive immune response (GO:0002250)	485	6	19.74	-	0.3	0.000584	0.0469
nervous system process (GO:0050877)	2079	25	84.6	-	0.3	1.26e-14	9.99e-12
sensory perception (GO:0007600)	1638	18	66.65	-	0.27	1.52e-12	9.26e-10
G protein-coupled receptor signaling pathway (GO:0007186)	1851	15	75.32	-	0.2	1.71e-17	1.69e-14
humoral immune response (GO:0006959)	397	3	16.15	-	0.19	0.000206	0.0201
cell recognition (GO:0008037)	311	2	12.66	-	0.16	0.000606	0.0484
defense response to bacterium (GO:0042742)	475	2	19.33	-	0.1	1.89e-06	0.000348
sensory perception of chemical stimulus (GO:0007606)	1227	1	49.93	-	0.02	1.61e-20	1.95e-17
complement activation, classical pathway (GO:0006958)	215	0	8.75	-	< 0.01	0.000296	0.027
humoral immune response mediated by circulating immunoglobulin (GO:0002455)	220	0	8.95	-	< 0.01	0.000306	0.0277
sensory perception of smell (GO:0007608)	1128	0	45.9	-	< 0.01	1.57e-20	2.07e-17

## Sheet: SpearmanCombinedGO
GO biological process complete	Mus musculus - REFLIST (22265)	Gene List	expected	over/under	Fold Enrichment	raw P-value	FDR
synapse assembly involved in innervation (GO:0060386)	1	1	0	+	> 100	0.0067	1
spleen trabecula formation (GO:0060345)	1	1	0	+	> 100	0.0067	1
negative regulation of elastin catabolic process (GO:0060311)	1	1	0	+	> 100	0.0067	1
regulation of elastin catabolic process (GO:0060310)	1	1	0	+	> 100	0.0067	1
positive regulation of IP-10 production (GO:0071660)	1	1	0	+	> 100	0.0067	1
regulation of IP-10 production (GO:0071658)	1	1	0	+	> 100	0.0067	1
negative regulation of formation of growth cone in injured axon (GO:1905943)	1	1	0	+	> 100	0.0067	1
regulation of formation of growth cone in injured axon (GO:1905942)	1	1	0	+	> 100	0.0067	1
adenosine 3',5'-bisphosphate transmembrane transport (GO:0071106)	1	1	0	+	> 100	0.0067	1
maintenance of presynaptic active zone structure (GO:0048790)	1	1	0	+	> 100	0.0067	1
positive regulation of ERBB3 signaling pathway (GO:1905580)	1	1	0	+	> 100	0.0067	1
regulation of ERBB3 signaling pathway (GO:1905578)	1	1	0	+	> 100	0.0067	1
positive regulation of focal adhesion disassembly (GO:0120183)	1	1	0	+	> 100	0.0067	1
regulation of focal adhesion disassembly (GO:0120182)	1	1	0	+	> 100	0.0067	1
cell adhesion involved in sprouting angiogenesis (GO:0120078)	1	1	0	+	> 100	0.0067	1
angiogenic sprout fusion (GO:0120077)	1	1	0	+	> 100	0.0067	1
coenzyme A transport (GO:0015880)	1	1	0	+	> 100	0.0067	1
evoked neurotransmitter secretion (GO:0061670)	1	1	0	+	> 100	0.0067	1
iron ion export across plasma membrane (GO:1903988)	1	1	0	+	> 100	0.0067	1
coenzyme A transmembrane transport (GO:0035349)	1	1	0	+	> 100	0.0067	1
AMP transport (GO:0080121)	1	1	0	+	> 100	0.0067	1
negative regulation of vasculogenesis (GO:2001213)	2	1	0.01	+	> 100	0.01	1
positive regulation of memory T cell activation (GO:2000568)	2	1	0.01	+	> 100	0.01	1
regulation of memory T cell activation (GO:2000567)	2	1	0.01	+	> 100	0.01	1
negative regulation of hepatic stellate cell activation (GO:2000490)	2	1	0.01	+	> 100	0.01	1
negative regulation of cardiac muscle cell contraction (GO:0106135)	2	1	0.01	+	> 100	0.01	1
positive regulation of collateral sprouting of injured axon (GO:0048694)	2	1	0.01	+	> 100	0.01	1
regulation of collateral sprouting of injured axon (GO:0048693)	2	1	0.01	+	> 100	0.01	1
positive regulation of protein localization to endoplasmic reticulum (GO:1905552)	2	1	0.01	+	> 100	0.01	1
regulation of protein localization to endoplasmic reticulum (GO:1905550)	2	1	0.01	+	> 100	0.01	1
negative regulation of calcium ion transmembrane transport via high voltage-gated calcium channel (GO:1904878)	2	1	0.01	+	> 100	0.01	1
negative regulation of aspartic-type peptidase activity (GO:1905246)	2	1	0.01	+	> 100	0.01	1
ADP transport (GO:0015866)	2	1	0.01	+	> 100	0.01	1
regulation of peroxisome organization (GO:1900063)	2	1	0.01	+	> 100	0.01	1
negative regulation of ventricular cardiac muscle cell action potential (GO:1903946)	2	1	0.01	+	> 100	0.01	1
negative regulation of aspartic-type endopeptidase activity involved in amyloid precursor protein catabolic process (GO:1902960)	2	1	0.01	+	> 100	0.01	1
proline catabolic process to glutamate (GO:0010133)	3	1	0.01	+	98.96	0.0134	1
negative regulation of hematopoietic stem cell differentiation (GO:1902037)	3	1	0.01	+	98.96	0.0134	1
histone H4-R3 methylation (GO:0043985)	3	1	0.01	+	98.96	0.0134	1
negative regulation of sprouting of injured axon (GO:0048688)	3	1	0.01	+	98.96	0.0134	1
regulation of plasma membrane repair (GO:1905684)	3	1	0.01	+	98.96	0.0134	1
negative regulation of cyclic-nucleotide phosphodiesterase activity (GO:0051344)	3	1	0.01	+	98.96	0.0134	1
microtubule sliding (GO:0051012)	3	1	0.01	+	98.96	0.0134	1
GDP-mannose biosynthetic process (GO:0009298)	3	1	0.01	+	98.96	0.0134	1
positive regulation of hemoglobin biosynthetic process (GO:0046985)	3	1	0.01	+	98.96	0.0134	1
interleukin-17 secretion (GO:0072615)	3	1	0.01	+	98.96	0.0134	1
purine-containing compound transmembrane transport (GO:0072530)	3	1	0.01	+	98.96	0.0134	1
negative regulation of non-motile cilium assembly (GO:1902856)	3	1	0.01	+	98.96	0.0134	1
late endosome to lysosome transport (GO:1902774)	4	1	0.01	+	74.22	0.0167	1
endoplasmic reticulum tubular network formation (GO:0071787)	4	1	0.01	+	74.22	0.0167	1
proline catabolic process (GO:0006562)	4	1	0.01	+	74.22	0.0167	1
asparagine metabolic process (GO:0006528)	4	1	0.01	+	74.22	0.0167	1
endoplasmic reticulum tubular network membrane organization (GO:1990809)	4	1	0.01	+	74.22	0.0167	1
positive regulation of T cell extravasation (GO:2000409)	4	1	0.01	+	74.22	0.0167	1
presynaptic active zone organization (GO:1990709)	4	1	0.01	+	74.22	0.0167	1
nucleotide transmembrane transport (GO:1901679)	4	1	0.01	+	74.22	0.0167	1
positive regulation of microtubule nucleation (GO:0090063)	4	1	0.01	+	74.22	0.0167	1
cell migration involved in vasculogenesis (GO:0035441)	4	1	0.01	+	74.22	0.0167	1
negative regulation of dendrite extension (GO:1903860)	4	1	0.01	+	74.22	0.0167	1
regulation of definitive erythrocyte differentiation (GO:0010724)	4	1	0.01	+	74.22	0.0167	1
RIG-I signaling pathway (GO:0039529)	4	1	0.01	+	74.22	0.0167	1
peptidyl-arginine methylation, to asymmetrical-dimethyl arginine (GO:0019919)	4	1	0.01	+	74.22	0.0167	1
lipid tube assembly (GO:0060988)	4	1	0.01	+	74.22	0.0167	1
negative regulation of wound healing, spreading of epidermal cells (GO:1903690)	4	1	0.01	+	74.22	0.0167	1
regulation of transcription from RNA polymerase II promoter in response to iron (GO:0034395)	4	1	0.01	+	74.22	0.0167	1
terminal button organization (GO:0072553)	4	1	0.01	+	74.22	0.0167	1
acrosomal vesicle exocytosis (GO:0060478)	5	1	0.02	+	59.37	0.02	1
negative regulation of megakaryocyte differentiation (GO:0045653)	5	1	0.02	+	59.37	0.02	1
central nervous system vasculogenesis (GO:0022009)	5	1	0.02	+	59.37	0.02	1
regulation of basement membrane organization (GO:0110011)	5	1	0.02	+	59.37	0.02	1
positive regulation of chemokine (C-C motif) ligand 5 production (GO:0071651)	5	1	0.02	+	59.37	0.02	1
microtubule nucleation by microtubule organizing center (GO:0051418)	10	2	0.03	+	59.37	0.000718	0.757
positive regulation of sprouting of injured axon (GO:0048687)	5	1	0.02	+	59.37	0.02	1
sensory perception of touch (GO:0050975)	5	1	0.02	+	59.37	0.02	1
regulation of cyclic-nucleotide phosphodiesterase activity (GO:0051342)	5	1	0.02	+	59.37	0.02	1
nuclear envelope disassembly (GO:0051081)	5	1	0.02	+	59.37	0.02	1
positive regulation of interferon-beta secretion (GO:0035549)	5	1	0.02	+	59.37	0.02	1
regulation of interferon-beta secretion (GO:0035547)	5	1	0.02	+	59.37	0.02	1
negative regulation of cardiac muscle contraction (GO:0055118)	5	1	0.02	+	59.37	0.02	1
ATP transport (GO:0015867)	5	1	0.02	+	59.37	0.02	1
regulation of hemoglobin biosynthetic process (GO:0046984)	5	1	0.02	+	59.37	0.02	1
membrane disassembly (GO:0030397)	5	1	0.02	+	59.37	0.02	1
positive regulation of basement membrane assembly involved in embryonic body morphogenesis (GO:1904261)	5	1	0.02	+	59.37	0.02	1
regulation of basement membrane assembly involved in embryonic body morphogenesis (GO:1904259)	5	1	0.02	+	59.37	0.02	1
cytoplasmic pattern recognition receptor signaling pathway in response to virus (GO:0039528)	5	1	0.02	+	59.37	0.02	1
positive regulation of Rac protein signal transduction (GO:0035022)	5	1	0.02	+	59.37	0.02	1
COP9 signalosome assembly (GO:0010387)	5	1	0.02	+	59.37	0.02	1
regulation of synaptic vesicle fusion to presynaptic active zone membrane (GO:0031630)	11	2	0.04	+	53.98	0.000847	0.608
synaptic vesicle maturation (GO:0016188)	11	2	0.04	+	53.98	0.000847	0.582
positive regulation of toll-like receptor 9 signaling pathway (GO:0034165)	6	1	0.02	+	49.48	0.0233	1
regulation of T cell extravasation (GO:2000407)	6	1	0.02	+	49.48	0.0233	1
interleukin-17 production (GO:0032620)	6	1	0.02	+	49.48	0.0233	1
transcription initiation from RNA polymerase I promoter (GO:0006361)	6	1	0.02	+	49.48	0.0233	1
protein de-ADP-ribosylation (GO:0051725)	6	1	0.02	+	49.48	0.0233	1
succinyl-CoA metabolic process (GO:0006104)	6	1	0.02	+	49.48	0.0233	1
microtubule nucleation by interphase microtubule organizing center (GO:0051415)	6	1	0.02	+	49.48	0.0233	1
regulation of microtubule nucleation (GO:0010968)	6	1	0.02	+	49.48	0.0233	1
positive regulation of neuromuscular junction development (GO:1904398)	6	1	0.02	+	49.48	0.0233	1
peptidyl-arginine omega-N-methylation (GO:0035247)	6	1	0.02	+	49.48	0.0233	1
regulation of wound healing, spreading of epidermal cells (GO:1903689)	6	1	0.02	+	49.48	0.0233	1
protein maturation by protein folding (GO:0022417)	6	1	0.02	+	49.48	0.0233	1
anterior commissure morphogenesis (GO:0021960)	6	1	0.02	+	49.48	0.0233	1
positive regulation of myeloid dendritic cell cytokine production (GO:0002735)	6	1	0.02	+	49.48	0.0233	1
regulation of myeloid dendritic cell cytokine production (GO:0002733)	6	1	0.02	+	49.48	0.0233	1
microtubule nucleation (GO:0007020)	20	3	0.07	+	44.53	6.13e-05	0.969
positive regulation of toll-like receptor 2 signaling pathway (GO:0034137)	7	1	0.02	+	42.41	0.0265	1
regulation of relaxation of cardiac muscle (GO:1901897)	7	1	0.02	+	42.41	0.0265	1
T-tubule organization (GO:0033292)	7	1	0.02	+	42.41	0.0265	1
establishment of endothelial blood-brain barrier (GO:0014045)	7	1	0.02	+	42.41	0.0265	1
succinate metabolic process (GO:0006105)	7	1	0.02	+	42.41	0.0265	1
cellular sphingolipid homeostasis (GO:0090156)	7	1	0.02	+	42.41	0.0265	1
regulation of sprouting of injured axon (GO:0048686)	7	1	0.02	+	42.41	0.0265	1
diapedesis (GO:0050904)	7	1	0.02	+	42.41	0.0265	1
positive regulation of artery morphogenesis (GO:1905653)	7	1	0.02	+	42.41	0.0265	1
coenzyme transport (GO:0051182)	7	1	0.02	+	42.41	0.0265	1
platelet-derived growth factor receptor-beta signaling pathway (GO:0035791)	7	1	0.02	+	42.41	0.0265	1
posttranslational protein targeting to membrane, translocation (GO:0031204)	7	1	0.02	+	42.41	0.0265	1
negative regulation of tubulin deacetylation (GO:1904428)	7	1	0.02	+	42.41	0.0265	1
peptidyl-arginine N-methylation (GO:0035246)	7	1	0.02	+	42.41	0.0265	1
GDP-mannose metabolic process (GO:0019673)	7	1	0.02	+	42.41	0.0265	1
radial glia guided migration of Purkinje cell (GO:0021942)	7	1	0.02	+	42.41	0.0265	1
regulation of antimicrobial humoral response (GO:0002759)	7	1	0.02	+	42.41	0.0265	1
positive regulation of mammary gland epithelial cell proliferation (GO:0033601)	8	1	0.03	+	37.11	0.0298	1
regulation of chemokine (C-C motif) ligand 5 production (GO:0071649)	8	1	0.03	+	37.11	0.0298	1
nucleolus organization (GO:0007000)	8	1	0.03	+	37.11	0.0298	1
negative regulation of hematopoietic progenitor cell differentiation (GO:1901533)	8	1	0.03	+	37.11	0.0298	1
adenine nucleotide transport (GO:0051503)	8	1	0.03	+	37.11	0.0298	1
regulation of artery morphogenesis (GO:1905651)	8	1	0.03	+	37.11	0.0298	1
purine ribonucleotide transport (GO:0015868)	8	1	0.03	+	37.11	0.0298	1
histone arginine methylation (GO:0034969)	8	1	0.03	+	37.11	0.0298	1
oxygen transport (GO:0015671)	8	1	0.03	+	37.11	0.0298	1
negative regulation of fibroblast migration (GO:0010764)	8	1	0.03	+	37.11	0.0298	1
positive regulation of dendritic cell cytokine production (GO:0002732)	8	1	0.03	+	37.11	0.0298	1
regulation of toll-like receptor 9 signaling pathway (GO:0034163)	9	1	0.03	+	32.99	0.0331	1
regulation of gamma-delta T cell differentiation (GO:0045586)	9	1	0.03	+	32.99	0.0331	1
SRP-dependent cotranslational protein targeting to membrane, translocation (GO:0006616)	9	1	0.03	+	32.99	0.0331	1
lysosomal lumen acidification (GO:0007042)	9	1	0.03	+	32.99	0.0331	1
regulation of hepatic stellate cell activation (GO:2000489)	9	1	0.03	+	32.99	0.0331	1
regulation of branching morphogenesis of a nerve (GO:2000172)	9	1	0.03	+	32.99	0.0331	1
peptidyl-tyrosine dephosphorylation involved in inactivation of protein kinase activity (GO:1990264)	9	1	0.03	+	32.99	0.0331	1
positive regulation of extracellular matrix assembly (GO:1901203)	9	1	0.03	+	32.99	0.0331	1
nuclear pore complex assembly (GO:0051292)	9	1	0.03	+	32.99	0.0331	1
protein deneddylation (GO:0000338)	9	1	0.03	+	32.99	0.0331	1
purine nucleotide transport (GO:0015865)	9	1	0.03	+	32.99	0.0331	1
iron ion transmembrane transport (GO:0034755)	9	1	0.03	+	32.99	0.0331	1
regulation of gamma-delta T cell activation (GO:0046643)	9	1	0.03	+	32.99	0.0331	1
negative regulation of striated muscle contraction (GO:0045988)	9	1	0.03	+	32.99	0.0331	1
corticospinal tract morphogenesis (GO:0021957)	9	1	0.03	+	32.99	0.0331	1
synaptic vesicle clustering (GO:0097091)	9	1	0.03	+	32.99	0.0331	1
multicellular organismal iron ion homeostasis (GO:0060586)	9	1	0.03	+	32.99	0.0331	1
positive regulation of myeloid leukocyte cytokine production involved in immune response (GO:0061081)	19	2	0.06	+	31.25	0.00224	0.864
negative regulation of action potential (GO:0045759)	10	1	0.03	+	29.69	0.0363	1
fatty acid beta-oxidation using acyl-CoA dehydrogenase (GO:0033539)	10	1	0.03	+	29.69	0.0363	1
proline metabolic process (GO:0006560)	10	1	0.03	+	29.69	0.0363	1
positive regulation of neutrophil extravasation (GO:2000391)	10	1	0.03	+	29.69	0.0363	1
protein mono-ADP-ribosylation (GO:0140289)	10	1	0.03	+	29.69	0.0363	1
regulation of hematopoietic stem cell differentiation (GO:1902036)	10	1	0.03	+	29.69	0.0363	1
negative regulation of cilium assembly (GO:1902018)	10	1	0.03	+	29.69	0.0363	1
neuron projection maintenance (GO:1990535)	10	1	0.03	+	29.69	0.0363	1
positive regulation of extracellular matrix disassembly (GO:0090091)	10	1	0.03	+	29.69	0.0363	1
negative regulation of thymocyte apoptotic process (GO:0070244)	10	1	0.03	+	29.69	0.0363	1
positive regulation of pseudopodium assembly (GO:0031274)	10	1	0.03	+	29.69	0.0363	1
motor behavior (GO:0061744)	10	1	0.03	+	29.69	0.0363	1
positive regulation of macrophage cytokine production (GO:0060907)	10	1	0.03	+	29.69	0.0363	1
microtubule anchoring at centrosome (GO:0034454)	10	1	0.03	+	29.69	0.0363	1
regulation of aspartic-type endopeptidase activity involved in amyloid precursor protein catabolic process (GO:1902959)	10	1	0.03	+	29.69	0.0363	1
cerebral cortex tangential migration (GO:0021800)	10	1	0.03	+	29.69	0.0363	1
T-helper 17 cell differentiation (GO:0072539)	10	1	0.03	+	29.69	0.0363	1
T-helper 17 type immune response (GO:0072538)	10	1	0.03	+	29.69	0.0363	1
microtubule polymerization (GO:0046785)	32	3	0.11	+	27.83	0.00022	0.58
positive regulation of interferon-alpha secretion (GO:1902741)	11	1	0.04	+	26.99	0.0396	1
regulation of interferon-alpha secretion (GO:1902739)	11	1	0.04	+	26.99	0.0396	1
regulation of toll-like receptor 2 signaling pathway (GO:0034135)	11	1	0.04	+	26.99	0.0396	1
positive regulation of dopamine secretion (GO:0033603)	11	1	0.04	+	26.99	0.0396	1
regulation of calcium ion transmembrane transport via high voltage-gated calcium channel (GO:1902514)	11	1	0.04	+	26.99	0.0396	1
cytoplasm organization (GO:0007028)	11	1	0.04	+	26.99	0.0396	1
regulation of neutrophil extravasation (GO:2000389)	11	1	0.04	+	26.99	0.0396	1
maintenance of synapse structure (GO:0099558)	11	1	0.04	+	26.99	0.0396	1
oxaloacetate metabolic process (GO:0006107)	11	1	0.04	+	26.99	0.0396	1
mannose metabolic process (GO:0006013)	11	1	0.04	+	26.99	0.0396	1
protein auto-ADP-ribosylation (GO:0070213)	11	1	0.04	+	26.99	0.0396	1
regulation of aspartic-type peptidase activity (GO:1905245)	11	1	0.04	+	26.99	0.0396	1
regulation of pseudopodium assembly (GO:0031272)	11	1	0.04	+	26.99	0.0396	1
regulation of synaptic vesicle priming (GO:0010807)	11	1	0.04	+	26.99	0.0396	1
centriole-centriole cohesion (GO:0010457)	11	1	0.04	+	26.99	0.0396	1
microtubule anchoring at microtubule organizing center (GO:0072393)	12	1	0.04	+	24.74	0.0428	1
regulation of apoptotic DNA fragmentation (GO:1902510)	12	1	0.04	+	24.74	0.0428	1
plasma membrane repair (GO:0001778)	12	1	0.04	+	24.74	0.0428	1
positive regulation of hepatocyte proliferation (GO:2000347)	12	1	0.04	+	24.74	0.0428	1
peptidyl-arginine methylation (GO:0018216)	12	1	0.04	+	24.74	0.0428	1
regulation of tubulin deacetylation (GO:0090043)	12	1	0.04	+	24.74	0.0428	1
SNARE complex assembly (GO:0035493)	12	1	0.04	+	24.74	0.0428	1
regulation of protein kinase A signaling (GO:0010738)	24	2	0.08	+	24.74	0.00343	1
establishment of blood-brain barrier (GO:0060856)	12	1	0.04	+	24.74	0.0428	1
exit from mitosis (GO:0010458)	12	1	0.04	+	24.74	0.0428	1
positive regulation of toll-like receptor signaling pathway (GO:0034123)	26	2	0.09	+	22.84	0.00397	1
positive regulation of type I interferon-mediated signaling pathway (GO:0060340)	13	1	0.04	+	22.84	0.046	1
cellular response to iron ion (GO:0071281)	13	1	0.04	+	22.84	0.046	1
positive regulation of astrocyte differentiation (GO:0048711)	13	1	0.04	+	22.84	0.046	1
regulation of extracellular matrix assembly (GO:1901201)	13	1	0.04	+	22.84	0.046	1
astral microtubule organization (GO:0030953)	13	1	0.04	+	22.84	0.046	1
intracellular estrogen receptor signaling pathway (GO:0030520)	13	1	0.04	+	22.84	0.046	1
regulation of neuromuscular junction development (GO:1904396)	13	1	0.04	+	22.84	0.046	1
microtubule anchoring (GO:0034453)	26	2	0.09	+	22.84	0.00397	1
regulation of dendritic cell cytokine production (GO:0002730)	13	1	0.04	+	22.84	0.046	1
nuclear pore organization (GO:0006999)	14	1	0.05	+	21.2	0.0492	1
negative regulation of erythrocyte differentiation (GO:0045647)	14	1	0.05	+	21.2	0.0492	1
nucleotide transport (GO:0006862)	14	1	0.05	+	21.2	0.0492	1
endoplasmic reticulum tubular network organization (GO:0071786)	14	1	0.05	+	21.2	0.0492	1
negative regulation of collagen biosynthetic process (GO:0032966)	14	1	0.05	+	21.2	0.0492	1
regulation of ventricular cardiac muscle cell action potential (GO:0098911)	14	1	0.05	+	21.2	0.0492	1
positive regulation of collateral sprouting (GO:0048672)	14	1	0.05	+	21.2	0.0492	1
Peyer's patch development (GO:0048541)	14	1	0.05	+	21.2	0.0492	1
mucosal-associated lymphoid tissue development (GO:0048537)	14	1	0.05	+	21.2	0.0492	1
positive regulation of p38MAPK cascade (GO:1900745)	28	2	0.09	+	21.2	0.00455	1
engulfment of apoptotic cell (GO:0043652)	14	1	0.05	+	21.2	0.0492	1
regulation of lysosomal lumen pH (GO:0035751)	14	1	0.05	+	21.2	0.0492	1
nucleotide-sugar biosynthetic process (GO:0009226)	14	1	0.05	+	21.2	0.0492	1
retinal metabolic process (GO:0042574)	14	1	0.05	+	21.2	0.0492	1
negative regulation of collagen metabolic process (GO:0010713)	14	1	0.05	+	21.2	0.0492	1
regulation of DNA catabolic process (GO:1903624)	14	1	0.05	+	21.2	0.0492	1
cytoplasmic pattern recognition receptor signaling pathway (GO:0002753)	14	1	0.05	+	21.2	0.0492	1
negative regulation of amyloid-beta formation (GO:1902430)	15	1	0.05	+	19.79	0.0524	1
posttranslational protein targeting to endoplasmic reticulum membrane (GO:0006620)	15	1	0.05	+	19.79	0.0524	1
positive regulation of axon regeneration (GO:0048680)	15	1	0.05	+	19.79	0.0524	1
synaptic vesicle fusion to presynaptic active zone membrane (GO:0031629)	15	1	0.05	+	19.79	0.0524	1
regulation of macrophage cytokine production (GO:0010935)	15	1	0.05	+	19.79	0.0524	1
regulation of extracellular matrix disassembly (GO:0010715)	15	1	0.05	+	19.79	0.0524	1
regulation of plasma membrane organization (GO:1903729)	15	1	0.05	+	19.79	0.0524	1
hindbrain radial glia guided cell migration (GO:0021932)	15	1	0.05	+	19.79	0.0524	1
synaptic vesicle transport (GO:0048489)	45	3	0.15	+	19.79	0.000564	0.81
regulation of erythrocyte differentiation (GO:0045646)	48	3	0.16	+	18.55	0.000674	0.888
regulation of vasculogenesis (GO:2001212)	16	1	0.05	+	18.55	0.0556	1
activation of NF-kappaB-inducing kinase activity (GO:0007250)	16	1	0.05	+	18.55	0.0556	1
regulation of clathrin-dependent endocytosis (GO:2000369)	16	1	0.05	+	18.55	0.0556	1
vesicle fusion to plasma membrane (GO:0099500)	16	1	0.05	+	18.55	0.0556	1
melanosome transport (GO:0032402)	16	1	0.05	+	18.55	0.0556	1
positive regulation of neuron projection regeneration (GO:0070572)	16	1	0.05	+	18.55	0.0556	1
negative regulation of axon regeneration (GO:0048681)	16	1	0.05	+	18.55	0.0556	1
regulation of relaxation of muscle (GO:1901077)	16	1	0.05	+	18.55	0.0556	1
cellular response to sterol (GO:0036315)	16	1	0.05	+	18.55	0.0556	1
gas transport (GO:0015669)	16	1	0.05	+	18.55	0.0556	1
fatty acid beta-oxidation (GO:0006635)	49	3	0.17	+	18.18	0.000714	0.868
positive regulation of B cell differentiation (GO:0045579)	17	1	0.06	+	17.46	0.0588	1
negative regulation of glycoprotein metabolic process (GO:1903019)	17	1	0.06	+	17.46	0.0588	1
SRP-dependent cotranslational protein targeting to membrane (GO:0006614)	17	1	0.06	+	17.46	0.0588	1
pigment granule transport (GO:0051904)	17	1	0.06	+	17.46	0.0588	1
multi-organism cellular process (GO:0044764)	17	1	0.06	+	17.46	0.0588	1
negative regulation of focal adhesion assembly (GO:0051895)	17	1	0.06	+	17.46	0.0588	1
cellular response to exogenous dsRNA (GO:0071360)	17	1	0.06	+	17.46	0.0588	1
protein targeting to ER (GO:0045047)	34	2	0.11	+	17.46	0.00651	1
synaptic vesicle transport along microtubule (GO:0099517)	17	1	0.06	+	17.46	0.0588	1
synaptic vesicle cytoskeletal transport (GO:0099514)	17	1	0.06	+	17.46	0.0588	1
establishment of melanosome localization (GO:0032401)	17	1	0.06	+	17.46	0.0588	1
anterograde synaptic vesicle transport (GO:0048490)	17	1	0.06	+	17.46	0.0588	1
regulation of thymocyte apoptotic process (GO:0070243)	17	1	0.06	+	17.46	0.0588	1
negative regulation of morphogenesis of an epithelium (GO:1905331)	17	1	0.06	+	17.46	0.0588	1
inactivation of MAPK activity (GO:0000188)	17	1	0.06	+	17.46	0.0588	1
microtubule polymerization or depolymerization (GO:0031109)	51	3	0.17	+	17.46	0.000797	0.663
synaptic vesicle localization (GO:0097479)	51	3	0.17	+	17.46	0.000797	0.63
negative regulation of amyloid precursor protein catabolic process (GO:1902992)	17	1	0.06	+	17.46	0.0588	1
regulation of non-motile cilium assembly (GO:1902855)	17	1	0.06	+	17.46	0.0588	1
fatty acid oxidation (GO:0019395)	69	4	0.23	+	17.21	0.000107	0.564
'de novo' posttranslational protein folding (GO:0051084)	35	2	0.12	+	16.96	0.00686	1
lipid oxidation (GO:0034440)	70	4	0.24	+	16.96	0.000113	0.446
respiratory system process (GO:0003016)	18	1	0.06	+	16.49	0.0619	1
positive regulation of neutrophil migration (GO:1902624)	36	2	0.12	+	16.49	0.00723	1
cotranslational protein targeting to membrane (GO:0006613)	18	1	0.06	+	16.49	0.0619	1
establishment of pigment granule localization (GO:0051905)	18	1	0.06	+	16.49	0.0619	1
'de novo' protein folding (GO:0006458)	36	2	0.12	+	16.49	0.00723	1
negative regulation of neuron projection regeneration (GO:0070571)	18	1	0.06	+	16.49	0.0619	1
regulation of vesicle fusion (GO:0031338)	36	2	0.12	+	16.49	0.00723	1
regulation of transcription involved in cell fate commitment (GO:0060850)	18	1	0.06	+	16.49	0.0619	1
cerebral cortex radially oriented cell migration (GO:0021799)	37	2	0.12	+	16.05	0.0076	1
regulation of mammary gland epithelial cell proliferation (GO:0033599)	19	1	0.06	+	15.62	0.0651	1
glutamine metabolic process (GO:0006541)	19	1	0.06	+	15.62	0.0651	1
transcription by RNA polymerase I (GO:0006360)	19	1	0.06	+	15.62	0.0651	1
negative regulation of T cell receptor signaling pathway (GO:0050860)	19	1	0.06	+	15.62	0.0651	1
regulation of short-term neuronal synaptic plasticity (GO:0048172)	19	1	0.06	+	15.62	0.0651	1
hippo signaling (GO:0035329)	19	1	0.06	+	15.62	0.0651	1
regulation of Rac protein signal transduction (GO:0035020)	19	1	0.06	+	15.62	0.0651	1
establishment of protein localization to endoplasmic reticulum (GO:0072599)	38	2	0.13	+	15.62	0.00799	1
establishment of spindle orientation (GO:0051294)	39	2	0.13	+	15.22	0.00838	1
positive regulation of catecholamine secretion (GO:0033605)	20	1	0.07	+	14.84	0.0682	1
cell migration in hindbrain (GO:0021535)	20	1	0.07	+	14.84	0.0682	1
vacuolar acidification (GO:0007035)	20	1	0.07	+	14.84	0.0682	1
melanosome localization (GO:0032400)	20	1	0.07	+	14.84	0.0682	1
metallo-sulfur cluster assembly (GO:0031163)	20	1	0.07	+	14.84	0.0682	1
iron-sulfur cluster assembly (GO:0016226)	20	1	0.07	+	14.84	0.0682	1
synaptic vesicle priming (GO:0016082)	20	1	0.07	+	14.84	0.0682	1
negative regulation of adherens junction organization (GO:1903392)	20	1	0.07	+	14.84	0.0682	1
positive regulation of glycolytic process (GO:0045821)	20	1	0.07	+	14.84	0.0682	1
synaptic vesicle exocytosis (GO:0016079)	61	3	0.21	+	14.6	0.00131	0.666
regulation of p38MAPK cascade (GO:1900744)	41	2	0.14	+	14.48	0.00919	1
leukocyte migration involved in inflammatory response (GO:0002523)	21	1	0.07	+	14.14	0.0713	1
regulation of megakaryocyte differentiation (GO:0045652)	21	1	0.07	+	14.14	0.0713	1
acrosome reaction (GO:0007340)	21	1	0.07	+	14.14	0.0713	1
response to iron ion (GO:0010039)	21	1	0.07	+	14.14	0.0713	1
regulation of mitochondrial depolarization (GO:0051900)	21	1	0.07	+	14.14	0.0713	1
negative regulation of intrinsic apoptotic signaling pathway by p53 class mediator (GO:1902254)	21	1	0.07	+	14.14	0.0713	1
pigment granule localization (GO:0051875)	21	1	0.07	+	14.14	0.0713	1
regulation of hepatocyte proliferation (GO:2000345)	21	1	0.07	+	14.14	0.0713	1
positive regulation of myelination (GO:0031643)	21	1	0.07	+	14.14	0.0713	1
retrograde axonal transport (GO:0008090)	21	1	0.07	+	14.14	0.0713	1
lysosome localization (GO:0032418)	43	2	0.14	+	13.81	0.01	1
regulation of alternative mRNA splicing, via spliceosome (GO:0000381)	66	3	0.22	+	13.49	0.00162	0.755
positive regulation of extracellular matrix organization (GO:1903055)	22	1	0.07	+	13.49	0.0745	1
protein-lipid complex assembly (GO:0065005)	22	1	0.07	+	13.49	0.0745	1
response to electrical stimulus (GO:0051602)	22	1	0.07	+	13.49	0.0745	1
myelin assembly (GO:0032288)	22	1	0.07	+	13.49	0.0745	1
response to sterol (GO:0036314)	22	1	0.07	+	13.49	0.0745	1
positive regulation of tumor necrosis factor secretion (GO:1904469)	22	1	0.07	+	13.49	0.0745	1
spleen development (GO:0048536)	45	2	0.15	+	13.19	0.0109	1
calcium-ion regulated exocytosis (GO:0017156)	45	2	0.15	+	13.19	0.0109	1
negative regulation of stem cell differentiation (GO:2000737)	23	1	0.08	+	12.91	0.0776	1
negative regulation of cell junction assembly (GO:1901889)	23	1	0.08	+	12.91	0.0776	1
cellular response to dsRNA (GO:0071359)	23	1	0.08	+	12.91	0.0776	1
establishment of spindle localization (GO:0051293)	46	2	0.15	+	12.91	0.0114	1
mitochondrial fission (GO:0000266)	23	1	0.08	+	12.91	0.0776	1
pore complex assembly (GO:0046931)	23	1	0.08	+	12.91	0.0776	1
glutamine family amino acid catabolic process (GO:0009065)	23	1	0.08	+	12.91	0.0776	1
fatty acid catabolic process (GO:0009062)	70	3	0.24	+	12.72	0.00191	0.774
regulation of neutrophil migration (GO:1902622)	47	2	0.16	+	12.63	0.0118	1
cardiac epithelial to mesenchymal transition (GO:0060317)	24	1	0.08	+	12.37	0.0807	1
glutamate metabolic process (GO:0006536)	24	1	0.08	+	12.37	0.0807	1
NIK/NF-kappaB signaling (GO:0038061)	24	1	0.08	+	12.37	0.0807	1
positive regulation of interferon-alpha production (GO:0032727)	24	1	0.08	+	12.37	0.0807	1
regulation of collateral sprouting (GO:0048670)	24	1	0.08	+	12.37	0.0807	1
positive regulation of glial cell differentiation (GO:0045687)	49	2	0.17	+	12.12	0.0128	1
endosome to lysosome transport (GO:0008333)	49	2	0.17	+	12.12	0.0128	1
axonal fasciculation (GO:0007413)	25	1	0.08	+	11.87	0.0838	1
positive regulation of erythrocyte differentiation (GO:0045648)	25	1	0.08	+	11.87	0.0838	1
trabecula formation (GO:0060343)	25	1	0.08	+	11.87	0.0838	1
telencephalon glial cell migration (GO:0022030)	25	1	0.08	+	11.87	0.0838	1
neuron projection fasciculation (GO:0106030)	25	1	0.08	+	11.87	0.0838	1
presynapse organization (GO:0099172)	25	1	0.08	+	11.87	0.0838	1
autophagosome maturation (GO:0097352)	25	1	0.08	+	11.87	0.0838	1
protein refolding (GO:0042026)	25	1	0.08	+	11.87	0.0838	1
cerebral cortex radial glia guided migration (GO:0021801)	25	1	0.08	+	11.87	0.0838	1
protein polymerization (GO:0051258)	76	3	0.26	+	11.72	0.00239	0.88
spindle localization (GO:0051653)	51	2	0.17	+	11.64	0.0137	1
establishment of vesicle localization (GO:0051650)	129	5	0.43	+	11.51	8.88e-05	0.702
exocytic process (GO:0140029)	78	3	0.26	+	11.42	0.00257	0.923
regulation of type I interferon-mediated signaling pathway (GO:0060338)	26	1	0.09	+	11.42	0.0868	1
peptidyl-arginine modification (GO:0018195)	26	1	0.09	+	11.42	0.0868	1
negative regulation of potassium ion transmembrane transport (GO:1901380)	26	1	0.09	+	11.42	0.0868	1
regulation of cardiac muscle cell action potential (GO:0098901)	26	1	0.09	+	11.42	0.0868	1
negative regulation of antigen receptor-mediated signaling pathway (GO:0050858)	26	1	0.09	+	11.42	0.0868	1
negative regulation of T cell apoptotic process (GO:0070233)	26	1	0.09	+	11.42	0.0868	1
negative regulation of plasma membrane bounded cell projection assembly (GO:0120033)	26	1	0.09	+	11.42	0.0868	1
negative regulation of epidermal growth factor receptor signaling pathway (GO:0042059)	26	1	0.09	+	11.42	0.0868	1
retrograde transport, endosome to Golgi (GO:0042147)	80	3	0.27	+	11.13	0.00275	0.946
dicarboxylic acid metabolic process (GO:0043648)	81	3	0.27	+	11	0.00285	0.938
protein ADP-ribosylation (GO:0006471)	27	1	0.09	+	11	0.0899	1
mRNA splice site selection (GO:0006376)	27	1	0.09	+	11	0.0899	1
regulation of hematopoietic progenitor cell differentiation (GO:1901532)	27	1	0.09	+	11	0.0899	1
synaptic membrane adhesion (GO:0099560)	27	1	0.09	+	11	0.0899	1
positive regulation of macrophage migration (GO:1905523)	27	1	0.09	+	11	0.0899	1
positive regulation of circadian rhythm (GO:0042753)	27	1	0.09	+	11	0.0899	1
regulation of microtubule polymerization (GO:0031113)	54	2	0.18	+	11	0.0152	1
cerebral cortex cell migration (GO:0021795)	55	2	0.19	+	10.8	0.0158	1
positive regulation of cytokine production involved in immune response (GO:0002720)	55	2	0.19	+	10.8	0.0158	1
innervation (GO:0060384)	28	1	0.09	+	10.6	0.093	1
negative regulation of ERBB signaling pathway (GO:1901185)	28	1	0.09	+	10.6	0.093	1
neuron cellular homeostasis (GO:0070050)	28	1	0.09	+	10.6	0.093	1
glutamine family amino acid metabolic process (GO:0009064)	56	2	0.19	+	10.6	0.0163	1
cellular protein-containing complex localization (GO:0034629)	28	1	0.09	+	10.6	0.093	1
central nervous system projection neuron axonogenesis (GO:0021952)	28	1	0.09	+	10.6	0.093	1
positive regulation of cellular extravasation (GO:0002693)	28	1	0.09	+	10.6	0.093	1
vesicle localization (GO:0051648)	142	5	0.48	+	10.45	0.000137	0.434
neurotransmitter secretion (GO:0007269)	87	3	0.29	+	10.24	0.00346	1
CD4-positive, alpha-beta T cell differentiation involved in immune response (GO:0002294)	29	1	0.1	+	10.24	0.096	1
positive regulation of defense response to virus by host (GO:0002230)	29	1	0.1	+	10.24	0.096	1
regulation of interferon-alpha production (GO:0032647)	29	1	0.1	+	10.24	0.096	1
signal release from synapse (GO:0099643)	87	3	0.29	+	10.24	0.00346	0.995
positive regulation of protein polymerization (GO:0032273)	116	4	0.39	+	10.24	0.000717	0.81
positive regulation of ERBB signaling pathway (GO:1901186)	29	1	0.1	+	10.24	0.096	1
synaptic vesicle recycling (GO:0036465)	58	2	0.2	+	10.24	0.0174	1
cortical cytoskeleton organization (GO:0030865)	58	2	0.2	+	10.24	0.0174	1
T-helper cell differentiation (GO:0042093)	29	1	0.1	+	10.24	0.096	1
negative regulation of heart contraction (GO:0045822)	29	1	0.1	+	10.24	0.096	1
protein localization to endoplasmic reticulum (GO:0070972)	59	2	0.2	+	10.06	0.0179	1
regulation of focal adhesion assembly (GO:0051893)	60	2	0.2	+	9.9	0.0185	1
translational elongation (GO:0006414)	30	1	0.1	+	9.9	0.0991	1
negative regulation of stress fiber assembly (GO:0051497)	30	1	0.1	+	9.9	0.0991	1
intracellular pH reduction (GO:0051452)	30	1	0.1	+	9.9	0.0991	1
regulation of cell-substrate junction assembly (GO:0090109)	60	2	0.2	+	9.9	0.0185	1
lymph node development (GO:0048535)	30	1	0.1	+	9.9	0.0991	1
cellular response to virus (GO:0098586)	30	1	0.1	+	9.9	0.0991	1
chaperone cofactor-dependent protein refolding (GO:0051085)	30	1	0.1	+	9.9	0.0991	1
positive regulation of microtubule polymerization (GO:0031116)	30	1	0.1	+	9.9	0.0991	1
regulation of dendrite extension (GO:1903859)	30	1	0.1	+	9.9	0.0991	1
organic cation transport (GO:0015695)	30	1	0.1	+	9.9	0.0991	1
monocarboxylic acid catabolic process (GO:0072329)	90	3	0.3	+	9.9	0.0038	1
nucleus organization (GO:0006997)	121	4	0.41	+	9.81	0.000835	0.629
protein N-linked glycosylation (GO:0006487)	61	2	0.21	+	9.73	0.019	1
regulation of B cell differentiation (GO:0045577)	31	1	0.1	+	9.58	0.102	1
alpha-beta T cell differentiation involved in immune response (GO:0002293)	31	1	0.1	+	9.58	0.102	1
regulation of intrinsic apoptotic signaling pathway by p53 class mediator (GO:1902253)	31	1	0.1	+	9.58	0.102	1
regulation of amyloid-beta formation (GO:1902003)	31	1	0.1	+	9.58	0.102	1
tricarboxylic acid cycle (GO:0006099)	31	1	0.1	+	9.58	0.102	1
cytoplasmic microtubule organization (GO:0031122)	62	2	0.21	+	9.58	0.0196	1
nucleotide-sugar metabolic process (GO:0009225)	31	1	0.1	+	9.58	0.102	1
regulation of execution phase of apoptosis (GO:1900117)	31	1	0.1	+	9.58	0.102	1
negative regulation of muscle contraction (GO:0045932)	31	1	0.1	+	9.58	0.102	1
positive regulation of adherens junction organization (GO:1903393)	31	1	0.1	+	9.58	0.102	1
synaptic vesicle cycle (GO:0099504)	126	4	0.42	+	9.42	0.000967	0.637
regulation of toll-like receptor signaling pathway (GO:0034121)	64	2	0.22	+	9.28	0.0208	1
neuromuscular synaptic transmission (GO:0007274)	32	1	0.11	+	9.28	0.105	1
positive regulation of interleukin-6 secretion (GO:2000778)	32	1	0.11	+	9.28	0.105	1
alpha-beta T cell activation involved in immune response (GO:0002287)	32	1	0.11	+	9.28	0.105	1
lymphocyte homeostasis (GO:0002260)	64	2	0.22	+	9.28	0.0208	1
B cell homeostasis (GO:0001782)	32	1	0.11	+	9.28	0.105	1
negative regulation of signal transduction by p53 class mediator (GO:1901797)	32	1	0.11	+	9.28	0.105	1
peptidyl-tyrosine dephosphorylation (GO:0035335)	32	1	0.11	+	9.28	0.105	1
establishment of endothelial barrier (GO:0061028)	32	1	0.11	+	9.28	0.105	1
aerobic respiration (GO:0009060)	65	2	0.22	+	9.13	0.0214	1
peptidyl-tyrosine autophosphorylation (GO:0038083)	33	1	0.11	+	9	0.108	1
positive regulation of interferon-beta production (GO:0032728)	33	1	0.11	+	9	0.108	1
establishment of mitotic spindle orientation (GO:0000132)	33	1	0.11	+	9	0.108	1
regulation of tumor necrosis factor secretion (GO:1904467)	33	1	0.11	+	9	0.108	1
regulation of heart rate by cardiac conduction (GO:0086091)	33	1	0.11	+	9	0.108	1
protein localization to lysosome (GO:0061462)	33	1	0.11	+	9	0.108	1
spindle organization (GO:0007051)	134	4	0.45	+	8.86	0.00121	0.658
regulation of adherens junction organization (GO:1903391)	67	2	0.23	+	8.86	0.0226	1
vesicle targeting (GO:0006903)	34	1	0.11	+	8.73	0.111	1
positive regulation of T cell migration (GO:2000406)	34	1	0.11	+	8.73	0.111	1
regulation of astrocyte differentiation (GO:0048710)	34	1	0.11	+	8.73	0.111	1
positive regulation of microtubule polymerization or depolymerization (GO:0031112)	34	1	0.11	+	8.73	0.111	1
regulation of synaptic vesicle exocytosis (GO:2000300)	103	3	0.35	+	8.65	0.00547	1
regulation of ERBB signaling pathway (GO:1901184)	69	2	0.23	+	8.6	0.0238	1
vesicle-mediated transport in synapse (GO:0099003)	138	4	0.46	+	8.6	0.00134	0.662
telencephalon cell migration (GO:0022029)	70	2	0.24	+	8.48	0.0244	1
protein-lipid complex subunit organization (GO:0071825)	35	1	0.12	+	8.48	0.114	1
T cell differentiation involved in immune response (GO:0002292)	35	1	0.12	+	8.48	0.114	1
negative regulation of microtubule depolymerization (GO:0007026)	35	1	0.12	+	8.48	0.114	1
negative regulation of organelle assembly (GO:1902116)	35	1	0.12	+	8.48	0.114	1
negative regulation of actin filament bundle assembly (GO:0032232)	35	1	0.12	+	8.48	0.114	1
pH reduction (GO:0045851)	35	1	0.12	+	8.48	0.114	1
microtubule cytoskeleton organization involved in mitosis (GO:1902850)	106	3	0.36	+	8.4	0.00591	1
cellular response to unfolded protein (GO:0034620)	71	2	0.24	+	8.36	0.0251	1
nucleus localization (GO:0051647)	36	1	0.12	+	8.25	0.117	1
establishment of mitotic spindle localization (GO:0040001)	36	1	0.12	+	8.25	0.117	1
regulation of axon regeneration (GO:0048679)	36	1	0.12	+	8.25	0.117	1
cofactor transport (GO:0051181)	36	1	0.12	+	8.25	0.117	1
regulation of humoral immune response (GO:0002920)	36	1	0.12	+	8.25	0.117	1
respiratory gaseous exchange by respiratory system (GO:0007585)	36	1	0.12	+	8.25	0.117	1
regulation of cellular extravasation (GO:0002691)	36	1	0.12	+	8.25	0.117	1
protein folding (GO:0006457)	146	4	0.49	+	8.13	0.00164	0.741
forebrain cell migration (GO:0021885)	73	2	0.25	+	8.13	0.0264	1
regulation of mRNA splicing, via spliceosome (GO:0048024)	110	3	0.37	+	8.1	0.00653	1
vesicle fusion (GO:0006906)	74	2	0.25	+	8.02	0.027	1
positive regulation of purine nucleotide metabolic process (GO:1900544)	37	1	0.12	+	8.02	0.12	1
T cell homeostasis (GO:0043029)	37	1	0.12	+	8.02	0.12	1
aspartate family amino acid metabolic process (GO:0009066)	37	1	0.12	+	8.02	0.12	1
positive regulation of nucleotide metabolic process (GO:0045981)	37	1	0.12	+	8.02	0.12	1
regulation of amyloid precursor protein catabolic process (GO:1902991)	37	1	0.12	+	8.02	0.12	1
adipose tissue development (GO:0060612)	37	1	0.12	+	8.02	0.12	1
negative regulation of JNK cascade (GO:0046329)	37	1	0.12	+	8.02	0.12	1
mitotic spindle organization (GO:0007052)	75	2	0.25	+	7.92	0.0277	1
nuclear envelope organization (GO:0006998)	38	1	0.13	+	7.81	0.123	1
Rho protein signal transduction (GO:0007266)	76	2	0.26	+	7.81	0.0283	1
negative regulation of cell-matrix adhesion (GO:0001953)	38	1	0.13	+	7.81	0.123	1
negative regulation of lymphocyte apoptotic process (GO:0070229)	38	1	0.13	+	7.81	0.123	1
intrinsic apoptotic signaling pathway in response to endoplasmic reticulum stress (GO:0070059)	38	1	0.13	+	7.81	0.123	1
negative regulation of potassium ion transport (GO:0043267)	38	1	0.13	+	7.81	0.123	1
regulation of microtubule depolymerization (GO:0031114)	38	1	0.13	+	7.81	0.123	1
positive regulation of BMP signaling pathway (GO:0030513)	38	1	0.13	+	7.81	0.123	1
regulation of fibroblast migration (GO:0010762)	38	1	0.13	+	7.81	0.123	1
regulation of mitotic spindle organization (GO:0060236)	39	1	0.13	+	7.61	0.126	1
acyl-CoA metabolic process (GO:0006637)	78	2	0.26	+	7.61	0.0297	1
positive regulation of lymphocyte migration (GO:2000403)	39	1	0.13	+	7.61	0.126	1
positive regulation of embryonic development (GO:0040019)	39	1	0.13	+	7.61	0.126	1
CD4-positive, alpha-beta T cell differentiation (GO:0043367)	39	1	0.13	+	7.61	0.126	1
apoptotic cell clearance (GO:0043277)	39	1	0.13	+	7.61	0.126	1
platelet-derived growth factor receptor signaling pathway (GO:0048008)	39	1	0.13	+	7.61	0.126	1
intracellular steroid hormone receptor signaling pathway (GO:0030518)	39	1	0.13	+	7.61	0.126	1
thioester metabolic process (GO:0035383)	78	2	0.26	+	7.61	0.0297	1
regulation of cardiac muscle cell contraction (GO:0086004)	39	1	0.13	+	7.61	0.126	1
long-term memory (GO:0007616)	39	1	0.13	+	7.61	0.126	1
regulation of extracellular matrix organization (GO:1903053)	40	1	0.13	+	7.42	0.129	1
cellular pigmentation (GO:0033059)	40	1	0.13	+	7.42	0.129	1
organelle membrane fusion (GO:0090174)	80	2	0.27	+	7.42	0.0311	1
regulation of neuron projection regeneration (GO:0070570)	40	1	0.13	+	7.42	0.129	1
regulation of gastrulation (GO:0010470)	40	1	0.13	+	7.42	0.129	1
motor neuron axon guidance (GO:0008045)	40	1	0.13	+	7.42	0.129	1
regulated exocytosis (GO:0045055)	121	3	0.41	+	7.36	0.00843	1
oligodendrocyte development (GO:0014003)	41	1	0.14	+	7.24	0.132	1
cellular response to epidermal growth factor stimulus (GO:0071364)	41	1	0.14	+	7.24	0.132	1
regulation of T cell receptor signaling pathway (GO:0050856)	41	1	0.14	+	7.24	0.132	1
positive regulation of actin filament polymerization (GO:0030838)	82	2	0.28	+	7.24	0.0325	1
intracellular receptor signaling pathway (GO:0030522)	82	2	0.28	+	7.24	0.0325	1
central nervous system neuron axonogenesis (GO:0021955)	41	1	0.14	+	7.24	0.132	1
vesicle docking involved in exocytosis (GO:0006904)	42	1	0.14	+	7.07	0.135	1
positive regulation of response to drug (GO:2001025)	42	1	0.14	+	7.07	0.135	1
regulation of macrophage migration (GO:1905521)	42	1	0.14	+	7.07	0.135	1
regulation of defense response to virus by host (GO:0050691)	42	1	0.14	+	7.07	0.135	1
glial cell migration (GO:0008347)	42	1	0.14	+	7.07	0.135	1
regulation of cytokine production involved in immune response (GO:0002718)	84	2	0.28	+	7.07	0.0339	1
endothelium development (GO:0003158)	85	2	0.29	+	6.99	0.0346	1
homotypic cell-cell adhesion (GO:0034109)	43	1	0.14	+	6.9	0.138	1
regulation of glial cell differentiation (GO:0045685)	86	2	0.29	+	6.9	0.0354	1
negative regulation of myeloid cell differentiation (GO:0045638)	86	2	0.29	+	6.9	0.0354	1
positive regulation of gliogenesis (GO:0014015)	86	2	0.29	+	6.9	0.0354	1
cellular extravasation (GO:0045123)	43	1	0.14	+	6.9	0.138	1
regulation of spindle organization (GO:0090224)	43	1	0.14	+	6.9	0.138	1
regulation of T cell apoptotic process (GO:0070232)	43	1	0.14	+	6.9	0.138	1
microtubule organizing center organization (GO:0031023)	86	2	0.29	+	6.9	0.0354	1
regulation of lipid storage (GO:0010883)	43	1	0.14	+	6.9	0.138	1
leukocyte homeostasis (GO:0001776)	87	2	0.29	+	6.82	0.0361	1
cytosolic transport (GO:0016482)	131	3	0.44	+	6.8	0.0104	1
response to epidermal growth factor (GO:0070849)	44	1	0.15	+	6.75	0.141	1
regulation of DNA-templated transcription, initiation (GO:2000142)	44	1	0.15	+	6.75	0.141	1
protein K63-linked ubiquitination (GO:0070534)	44	1	0.15	+	6.75	0.141	1
steroid hormone mediated signaling pathway (GO:0043401)	44	1	0.15	+	6.75	0.141	1
vesicle transport along microtubule (GO:0047496)	44	1	0.15	+	6.75	0.141	1
negative regulation of blood circulation (GO:1903523)	44	1	0.15	+	6.75	0.141	1
lipid modification (GO:0030258)	177	4	0.6	+	6.71	0.00324	1
negative regulation of response to wounding (GO:1903035)	89	2	0.3	+	6.67	0.0376	1
regulation of protein polymerization (GO:0032271)	224	5	0.75	+	6.63	0.00104	0.635
NADH dehydrogenase complex assembly (GO:0010257)	45	1	0.15	+	6.6	0.143	1
positive regulation of DNA replication (GO:0045740)	45	1	0.15	+	6.6	0.143	1
positive regulation of cytokine-mediated signaling pathway (GO:0001961)	45	1	0.15	+	6.6	0.143	1
mitochondrial respiratory chain complex I assembly (GO:0032981)	45	1	0.15	+	6.6	0.143	1
regulation of collagen biosynthetic process (GO:0032965)	45	1	0.15	+	6.6	0.143	1
negative regulation of stress-activated MAPK cascade (GO:0032873)	45	1	0.15	+	6.6	0.143	1
regulation of dopamine secretion (GO:0014059)	45	1	0.15	+	6.6	0.143	1
export across plasma membrane (GO:0140115)	45	1	0.15	+	6.6	0.143	1
neuron projection organization (GO:0106027)	45	1	0.15	+	6.6	0.143	1
negative regulation of stress-activated protein kinase signaling cascade (GO:0070303)	45	1	0.15	+	6.6	0.143	1
spliceosomal complex assembly (GO:0000245)	45	1	0.15	+	6.6	0.143	1
regulation of neurotransmitter secretion (GO:0046928)	135	3	0.45	+	6.6	0.0113	1
positive regulation of ATP metabolic process (GO:1903580)	45	1	0.15	+	6.6	0.143	1
positive regulation of myeloid leukocyte mediated immunity (GO:0002888)	45	1	0.15	+	6.6	0.143	1
anterograde axonal transport (GO:0008089)	45	1	0.15	+	6.6	0.143	1
cellular response to topologically incorrect protein (GO:0035967)	91	2	0.31	+	6.52	0.0391	1
regulation of microtubule polymerization or depolymerization (GO:0031110)	91	2	0.31	+	6.52	0.0391	1
regulation of cell junction assembly (GO:1901888)	92	2	0.31	+	6.45	0.0399	1
regulation of T cell migration (GO:2000404)	46	1	0.15	+	6.45	0.146	1
CD4-positive, alpha-beta T cell activation (GO:0035710)	46	1	0.15	+	6.45	0.146	1
negative regulation of axon extension (GO:0030517)	46	1	0.15	+	6.45	0.146	1
regulation of membrane depolarization (GO:0003254)	46	1	0.15	+	6.45	0.146	1
regulation of actin filament-based movement (GO:1903115)	47	1	0.16	+	6.32	0.149	1
purine nucleoside bisphosphate metabolic process (GO:0034032)	94	2	0.32	+	6.32	0.0414	1
lysosomal transport (GO:0007041)	94	2	0.32	+	6.32	0.0414	1
cellular component maintenance (GO:0043954)	47	1	0.16	+	6.32	0.149	1
regulation of glycolytic process (GO:0006110)	47	1	0.16	+	6.32	0.149	1
neuron apoptotic process (GO:0051402)	47	1	0.16	+	6.32	0.149	1
carbohydrate derivative transport (GO:1901264)	47	1	0.16	+	6.32	0.149	1
ribonucleoside bisphosphate metabolic process (GO:0033875)	94	2	0.32	+	6.32	0.0414	1
nucleoside bisphosphate metabolic process (GO:0033865)	94	2	0.32	+	6.32	0.0414	1
organelle fusion (GO:0048284)	95	2	0.32	+	6.25	0.0422	1
organic acid catabolic process (GO:0016054)	191	4	0.64	+	6.22	0.00422	1
carboxylic acid catabolic process (GO:0046395)	191	4	0.64	+	6.22	0.00422	1
negative regulation of calcium ion transmembrane transport (GO:1903170)	48	1	0.16	+	6.18	0.152	1
regulation of glycoprotein metabolic process (GO:1903018)	48	1	0.16	+	6.18	0.152	1
plasma membrane organization (GO:0007009)	96	2	0.32	+	6.18	0.043	1
regulation of RNA splicing (GO:0043484)	144	3	0.49	+	6.18	0.0133	1
negative regulation of microtubule polymerization or depolymerization (GO:0031111)	48	1	0.16	+	6.18	0.152	1
regulation of synaptic vesicle cycle (GO:0098693)	146	3	0.49	+	6.1	0.0138	1
iron ion transport (GO:0006826)	49	1	0.17	+	6.06	0.155	1
intracellular protein transmembrane transport (GO:0065002)	49	1	0.17	+	6.06	0.155	1
positive regulation of interleukin-8 production (GO:0032757)	49	1	0.17	+	6.06	0.155	1
regulation of mRNA processing (GO:0050684)	149	3	0.5	+	5.98	0.0146	1
protein transmembrane transport (GO:0071806)	50	1	0.17	+	5.94	0.158	1
presynaptic endocytosis (GO:0140238)	50	1	0.17	+	5.94	0.158	1
regulation of protein deacetylation (GO:0090311)	50	1	0.17	+	5.94	0.158	1
synaptic vesicle endocytosis (GO:0048488)	50	1	0.17	+	5.94	0.158	1
cytokine secretion (GO:0050663)	50	1	0.17	+	5.94	0.158	1
cardiac conduction (GO:0061337)	50	1	0.17	+	5.94	0.158	1
neuron recognition (GO:0008038)	50	1	0.17	+	5.94	0.158	1
positive regulation of exocytosis (GO:0045921)	101	2	0.34	+	5.88	0.047	1
response to unfolded protein (GO:0006986)	102	2	0.34	+	5.82	0.0478	1
endothelial cell development (GO:0001885)	51	1	0.17	+	5.82	0.161	1
positive regulation of amine transport (GO:0051954)	51	1	0.17	+	5.82	0.161	1
glycogen metabolic process (GO:0005977)	51	1	0.17	+	5.82	0.161	1
cellular glucan metabolic process (GO:0006073)	51	1	0.17	+	5.82	0.161	1
non-motile cilium assembly (GO:1905515)	51	1	0.17	+	5.82	0.161	1
glucan metabolic process (GO:0044042)	51	1	0.17	+	5.82	0.161	1
trabecula morphogenesis (GO:0061383)	51	1	0.17	+	5.82	0.161	1
positive regulation of response to cytokine stimulus (GO:0060760)	51	1	0.17	+	5.82	0.161	1
chaperone-mediated protein folding (GO:0061077)	51	1	0.17	+	5.82	0.161	1
neuromuscular junction development (GO:0007528)	51	1	0.17	+	5.82	0.161	1
establishment or maintenance of cell polarity (GO:0007163)	207	4	0.7	+	5.74	0.00557	1
regulation of interferon-beta production (GO:0032648)	52	1	0.18	+	5.71	0.163	1
cellular aldehyde metabolic process (GO:0006081)	52	1	0.18	+	5.71	0.163	1
regulation of long-term synaptic potentiation (GO:1900271)	52	1	0.18	+	5.71	0.163	1
positive regulation of protein import into nucleus (GO:0042307)	52	1	0.18	+	5.71	0.163	1
regulation of collagen metabolic process (GO:0010712)	52	1	0.18	+	5.71	0.163	1
positive regulation of production of molecular mediator of immune response (GO:0002702)	105	2	0.35	+	5.65	0.0503	1
establishment of organelle localization (GO:0051656)	317	6	1.07	+	5.62	0.00076	0.707
ventral spinal cord development (GO:0021517)	53	1	0.18	+	5.6	0.166	1
retinoid metabolic process (GO:0001523)	53	1	0.18	+	5.6	0.166	1
positive regulation of type I interferon production (GO:0032481)	53	1	0.18	+	5.6	0.166	1
vesicle cytoskeletal trafficking (GO:0099518)	53	1	0.18	+	5.6	0.166	1
endoplasmic reticulum unfolded protein response (GO:0030968)	53	1	0.18	+	5.6	0.166	1
xenobiotic metabolic process (GO:0006805)	107	2	0.36	+	5.55	0.052	1
cellular lipid catabolic process (GO:0044242)	161	3	0.54	+	5.53	0.0178	1
negative regulation of chemotaxis (GO:0050922)	54	1	0.18	+	5.5	0.169	1
cerebral cortex development (GO:0021987)	109	2	0.37	+	5.45	0.0537	1
positive regulation of T cell mediated cytotoxicity (GO:0001916)	55	1	0.19	+	5.4	0.172	1
axonal transport (GO:0098930)	55	1	0.19	+	5.4	0.172	1
regulation of myelination (GO:0031641)	55	1	0.19	+	5.4	0.172	1
regulation of macrophage activation (GO:0043030)	55	1	0.19	+	5.4	0.172	1
diterpenoid metabolic process (GO:0016101)	55	1	0.19	+	5.4	0.172	1
protein localization to vacuole (GO:0072665)	55	1	0.19	+	5.4	0.172	1
signal release (GO:0023061)	166	3	0.56	+	5.37	0.0193	1
regulation of sensory perception of pain (GO:0051930)	56	1	0.19	+	5.3	0.175	1
regulation of phosphoprotein phosphatase activity (GO:0043666)	56	1	0.19	+	5.3	0.175	1
positive regulation of protein complex assembly (GO:0031334)	224	4	0.75	+	5.3	0.0073	1
myelination (GO:0042552)	112	2	0.38	+	5.3	0.0563	1
neurotransmitter transport (GO:0006836)	169	3	0.57	+	5.27	0.0202	1
establishment of localization in cell (GO:0051649)	338	6	1.14	+	5.27	0.00105	0.616
regulation of axon extension (GO:0030516)	113	2	0.38	+	5.25	0.0572	1
regulation of sensory perception (GO:0051931)	57	1	0.19	+	5.21	0.177	1
sprouting angiogenesis (GO:0002040)	57	1	0.19	+	5.21	0.177	1
regulation of antigen receptor-mediated signaling pathway (GO:0050854)	57	1	0.19	+	5.21	0.177	1
positive regulation of dendrite morphogenesis (GO:0050775)	57	1	0.19	+	5.21	0.177	1
regulation of carbohydrate catabolic process (GO:0043470)	57	1	0.19	+	5.21	0.177	1
ensheathment of neurons (GO:0007272)	115	2	0.39	+	5.16	0.0589	1
axon ensheathment (GO:0008366)	115	2	0.39	+	5.16	0.0589	1
synapse organization (GO:0050808)	288	5	0.97	+	5.15	0.00306	0.988
glutathione metabolic process (GO:0006749)	58	1	0.2	+	5.12	0.18	1
blastocyst formation (GO:0001825)	58	1	0.2	+	5.12	0.18	1
protein targeting to mitochondrion (GO:0006626)	58	1	0.2	+	5.12	0.18	1
endoplasmic reticulum organization (GO:0007029)	58	1	0.2	+	5.12	0.18	1
neuron death (GO:0070997)	58	1	0.2	+	5.12	0.18	1
negative regulation of leukocyte apoptotic process (GO:2000107)	58	1	0.2	+	5.12	0.18	1
regulation of action potential (GO:0098900)	58	1	0.2	+	5.12	0.18	1
response to exogenous dsRNA (GO:0043330)	58	1	0.2	+	5.12	0.18	1
positive regulation of protein import (GO:1904591)	58	1	0.2	+	5.12	0.18	1
regulation of cell-matrix adhesion (GO:0001952)	117	2	0.39	+	5.07	0.0607	1
regulation of cilium assembly (GO:1902017)	59	1	0.2	+	5.03	0.183	1
regulation of cell cycle arrest (GO:0071156)	59	1	0.2	+	5.03	0.183	1
membrane fusion (GO:0061025)	118	2	0.4	+	5.03	0.0616	1
drug transport (GO:0015893)	119	2	0.4	+	4.99	0.0625	1
cellular iron ion homeostasis (GO:0006879)	60	1	0.2	+	4.95	0.186	1
regulation of T cell mediated cytotoxicity (GO:0001914)	60	1	0.2	+	4.95	0.186	1
regulation of stem cell differentiation (GO:2000736)	60	1	0.2	+	4.95	0.186	1
terpenoid metabolic process (GO:0006721)	60	1	0.2	+	4.95	0.186	1
regulation of lymphocyte migration (GO:2000401)	60	1	0.2	+	4.95	0.186	1
negative regulation of viral genome replication (GO:0045071)	60	1	0.2	+	4.95	0.186	1
T cell differentiation in thymus (GO:0033077)	60	1	0.2	+	4.95	0.186	1
regulation of neurotransmitter transport (GO:0051588)	181	3	0.61	+	4.92	0.0241	1
epithelial to mesenchymal transition (GO:0001837)	61	1	0.21	+	4.87	0.188	1
lysosome organization (GO:0007040)	61	1	0.21	+	4.87	0.188	1
negative regulation of cell-substrate adhesion (GO:0010812)	61	1	0.21	+	4.87	0.188	1
lytic vacuole organization (GO:0080171)	61	1	0.21	+	4.87	0.188	1
energy reserve metabolic process (GO:0006112)	62	1	0.21	+	4.79	0.191	1
regulation of exocytosis (GO:0017157)	248	4	0.84	+	4.79	0.0103	1
vesicle docking (GO:0048278)	62	1	0.21	+	4.79	0.191	1
alpha-beta T cell differentiation (GO:0046632)	62	1	0.21	+	4.79	0.191	1
regulation of response to wounding (GO:1903034)	187	3	0.63	+	4.76	0.0262	1
response to topologically incorrect protein (GO:0035966)	125	2	0.42	+	4.75	0.068	1
positive regulation of innate immune response (GO:0045089)	188	3	0.63	+	4.74	0.0265	1
positive regulation of supramolecular fiber organization (GO:1902905)	188	3	0.63	+	4.74	0.0265	1
regulation of regulated secretory pathway (GO:1903305)	188	3	0.63	+	4.74	0.0265	1
positive regulation of chemokine production (GO:0032722)	63	1	0.21	+	4.71	0.194	1
DNA-templated transcription, initiation (GO:0006352)	63	1	0.21	+	4.71	0.194	1
establishment of cell polarity (GO:0030010)	126	2	0.42	+	4.71	0.069	1
positive regulation of regulated secretory pathway (GO:1903307)	63	1	0.21	+	4.71	0.194	1
energy derivation by oxidation of organic compounds (GO:0015980)	190	3	0.64	+	4.69	0.0272	1
cell redox homeostasis (GO:0045454)	64	1	0.22	+	4.64	0.197	1
cellular respiration (GO:0045333)	128	2	0.43	+	4.64	0.0708	1
response to dsRNA (GO:0043331)	64	1	0.22	+	4.64	0.197	1
regulation of extent of cell growth (GO:0061387)	128	2	0.43	+	4.64	0.0708	1
regulation of epidermal growth factor receptor signaling pathway (GO:0042058)	64	1	0.22	+	4.64	0.197	1
homeostasis of number of cells (GO:0048872)	258	4	0.87	+	4.6	0.0117	1
protein localization to plasma membrane (GO:0072659)	194	3	0.65	+	4.59	0.0287	1
Rab protein signal transduction (GO:0032482)	65	1	0.22	+	4.57	0.199	1
regulation of lymphocyte apoptotic process (GO:0070228)	65	1	0.22	+	4.57	0.199	1
apoptotic mitochondrial changes (GO:0008637)	65	1	0.22	+	4.57	0.199	1
regulation of myeloid leukocyte mediated immunity (GO:0002886)	65	1	0.22	+	4.57	0.199	1
protein autophosphorylation (GO:0046777)	197	3	0.66	+	4.52	0.0298	1
organelle localization (GO:0051640)	460	7	1.55	+	4.52	0.000973	0.615
circadian regulation of gene expression (GO:0032922)	66	1	0.22	+	4.5	0.202	1
vacuolar transport (GO:0007034)	132	2	0.44	+	4.5	0.0747	1
regulation of interleukin-8 production (GO:0032677)	66	1	0.22	+	4.5	0.202	1
positive regulation of Ras protein signal transduction (GO:0046579)	66	1	0.22	+	4.5	0.202	1
sulfur compound metabolic process (GO:0006790)	266	4	0.9	+	4.46	0.013	1
protein monoubiquitination (GO:0006513)	67	1	0.23	+	4.43	0.205	1
negative regulation of axonogenesis (GO:0050771)	67	1	0.23	+	4.43	0.205	1
regulation of neuronal synaptic plasticity (GO:0048168)	67	1	0.23	+	4.43	0.205	1
establishment of protein localization to mitochondrion (GO:0072655)	67	1	0.23	+	4.43	0.205	1
regulation of morphogenesis of a branching structure (GO:0060688)	67	1	0.23	+	4.43	0.205	1
endosomal transport (GO:0016197)	202	3	0.68	+	4.41	0.0317	1
pattern recognition receptor signaling pathway (GO:0002221)	68	1	0.23	+	4.37	0.207	1
oligodendrocyte differentiation (GO:0048709)	68	1	0.23	+	4.37	0.207	1
regulation of microtubule cytoskeleton organization (GO:0070507)	204	3	0.69	+	4.37	0.0325	1
negative regulation of cell projection organization (GO:0031345)	204	3	0.69	+	4.37	0.0325	1
regulation of cardiac muscle contraction (GO:0055117)	68	1	0.23	+	4.37	0.207	1
microtubule cytoskeleton organization (GO:0000226)	477	7	1.61	+	4.36	0.0012	0.675
neuromuscular process (GO:0050905)	137	2	0.46	+	4.33	0.0795	1
regulation of myeloid cell differentiation (GO:0045637)	207	3	0.7	+	4.3	0.0337	1
neuromuscular process controlling balance (GO:0050885)	69	1	0.23	+	4.3	0.21	1
negative regulation of MAP kinase activity (GO:0043407)	70	1	0.24	+	4.24	0.213	1
G1/S transition of mitotic cell cycle (GO:0000082)	70	1	0.24	+	4.24	0.213	1
innate immune response-activating signal transduction (GO:0002758)	70	1	0.24	+	4.24	0.213	1
positive regulation of cytoskeleton organization (GO:0051495)	212	3	0.71	+	4.2	0.0358	1
exocytosis (GO:0006887)	213	3	0.72	+	4.18	0.0362	1
negative regulation of calcium ion transport (GO:0051926)	71	1	0.24	+	4.18	0.215	1
mitotic cell cycle phase transition (GO:0044772)	142	2	0.48	+	4.18	0.0845	1
regulation of signal transduction by p53 class mediator (GO:1901796)	71	1	0.24	+	4.18	0.215	1
regulation of intracellular pH (GO:0051453)	71	1	0.24	+	4.18	0.215	1
regulation of catecholamine secretion (GO:0050433)	71	1	0.24	+	4.18	0.215	1
negative regulation of wound healing (GO:0061045)	71	1	0.24	+	4.18	0.215	1
positive regulation of response to biotic stimulus (GO:0002833)	214	3	0.72	+	4.16	0.0366	1
Ras protein signal transduction (GO:0007265)	215	3	0.72	+	4.14	0.0371	1
small molecule catabolic process (GO:0044282)	287	4	0.97	+	4.14	0.0166	1
cellular protein-containing complex assembly (GO:0034622)	646	9	2.18	+	4.14	0.000339	0.596
cell cycle G1/S phase transition (GO:0044843)	72	1	0.24	+	4.12	0.218	1
negative regulation of protein depolymerization (GO:1901880)	72	1	0.24	+	4.12	0.218	1
protein targeting (GO:0006605)	217	3	0.73	+	4.1	0.0379	1
endomembrane system organization (GO:0010256)	364	5	1.23	+	4.08	0.00803	1
protein localization to mitochondrion (GO:0070585)	73	1	0.25	+	4.07	0.221	1
positive regulation of small GTPase mediated signal transduction (GO:0051057)	73	1	0.25	+	4.07	0.221	1
axo-dendritic transport (GO:0008088)	73	1	0.25	+	4.07	0.221	1
regulation of protein complex assembly (GO:0043254)	439	6	1.48	+	4.06	0.00382	1
negative regulation of hemopoiesis (GO:1903707)	147	2	0.5	+	4.04	0.0895	1
positive regulation of epithelial cell migration (GO:0010634)	147	2	0.5	+	4.04	0.0895	1
regulation of wound healing (GO:0061041)	147	2	0.5	+	4.04	0.0895	1
positive regulation of interferon-gamma production (GO:0032729)	74	1	0.25	+	4.01	0.223	1
regulation of gliogenesis (GO:0014013)	148	2	0.5	+	4.01	0.0905	1
dendrite morphogenesis (GO:0048813)	74	1	0.25	+	4.01	0.223	1
organelle localization by membrane tethering (GO:0140056)	74	1	0.25	+	4.01	0.223	1
cellular polysaccharide metabolic process (GO:0044264)	74	1	0.25	+	4.01	0.223	1
positive regulation of nucleocytoplasmic transport (GO:0046824)	74	1	0.25	+	4.01	0.223	1
regulation of protein import into nucleus (GO:0042306)	74	1	0.25	+	4.01	0.223	1
cellular ketone metabolic process (GO:0042180)	74	1	0.25	+	4.01	0.223	1
protein maturation (GO:0051604)	223	3	0.75	+	3.99	0.0405	1
cellular response to xenobiotic stimulus (GO:0071466)	150	2	0.51	+	3.96	0.0926	1
alpha-amino acid catabolic process (GO:1901606)	75	1	0.25	+	3.96	0.226	1
positive regulation of NIK/NF-kappaB signaling (GO:1901224)	75	1	0.25	+	3.96	0.226	1
negative regulation of ERK1 and ERK2 cascade (GO:0070373)	75	1	0.25	+	3.96	0.226	1
positive regulation of leukocyte migration (GO:0002687)	150	2	0.51	+	3.96	0.0926	1
cell cycle phase transition (GO:0044770)	151	2	0.51	+	3.93	0.0936	1
establishment of protein localization to organelle (GO:0072594)	302	4	1.02	+	3.93	0.0196	1
organelle transport along microtubule (GO:0072384)	76	1	0.26	+	3.91	0.228	1
endothelial cell differentiation (GO:0045446)	76	1	0.26	+	3.91	0.228	1
T cell activation involved in immune response (GO:0002286)	76	1	0.26	+	3.91	0.228	1
centrosome cycle (GO:0007098)	76	1	0.26	+	3.91	0.228	1
spindle assembly (GO:0051225)	76	1	0.26	+	3.91	0.228	1
regulation of production of molecular mediator of immune response (GO:0002700)	152	2	0.51	+	3.91	0.0946	1
regulation of stress-activated MAPK cascade (GO:0032872)	229	3	0.77	+	3.89	0.0433	1
fatty acid metabolic process (GO:0006631)	307	4	1.03	+	3.87	0.0207	1
polysaccharide metabolic process (GO:0005976)	77	1	0.26	+	3.86	0.231	1
mitochondrial respiratory chain complex assembly (GO:0033108)	77	1	0.26	+	3.86	0.231	1
regulation of purine nucleotide metabolic process (GO:1900542)	77	1	0.26	+	3.86	0.231	1
positive regulation of T cell mediated immunity (GO:0002711)	77	1	0.26	+	3.86	0.231	1
regulation of stress-activated protein kinase signaling cascade (GO:0070302)	232	3	0.78	+	3.84	0.0447	1
protein secretion (GO:0009306)	155	2	0.52	+	3.83	0.0978	1
transport along microtubule (GO:0010970)	155	2	0.52	+	3.83	0.0978	1
positive regulation of response to wounding (GO:1903036)	78	1	0.26	+	3.81	0.234	1
protein targeting to membrane (GO:0006612)	78	1	0.26	+	3.81	0.234	1
regulation of nucleotide metabolic process (GO:0006140)	78	1	0.26	+	3.81	0.234	1
regulation of defense response to virus (GO:0050688)	78	1	0.26	+	3.81	0.234	1
establishment of protein localization to extracellular region (GO:0035592)	156	2	0.53	+	3.81	0.0988	1
regulation of cellular pH (GO:0030641)	78	1	0.26	+	3.81	0.234	1
alpha-beta T cell activation (GO:0046631)	78	1	0.26	+	3.81	0.234	1
vesicle organization (GO:0016050)	234	3	0.79	+	3.81	0.0456	1
pallium development (GO:0021543)	157	2	0.53	+	3.78	0.0998	1
activation of cysteine-type endopeptidase activity involved in apoptotic process (GO:0006919)	79	1	0.27	+	3.76	0.236	1
isoprenoid metabolic process (GO:0006720)	79	1	0.27	+	3.76	0.236	1
regulation of cell shape (GO:0008360)	158	2	0.53	+	3.76	0.101	1
membrane docking (GO:0022406)	79	1	0.27	+	3.76	0.236	1
regulation of hemopoiesis (GO:1903706)	397	5	1.34	+	3.74	0.0114	1
regulation of mitochondrial membrane potential (GO:0051881)	80	1	0.27	+	3.71	0.239	1
regulation of protein import (GO:1904589)	80	1	0.27	+	3.71	0.239	1
regulation of microtubule-based process (GO:0032886)	241	3	0.81	+	3.7	0.049	1
negative regulation of cellular component movement (GO:0051271)	322	4	1.08	+	3.69	0.0241	1
synapse assembly (GO:0007416)	81	1	0.27	+	3.67	0.241	1
nerve development (GO:0021675)	81	1	0.27	+	3.67	0.241	1
response to retinoic acid (GO:0032526)	81	1	0.27	+	3.67	0.241	1
positive regulation of neuron apoptotic process (GO:0043525)	81	1	0.27	+	3.67	0.241	1
negative regulation of protein complex disassembly (GO:0043242)	81	1	0.27	+	3.67	0.241	1
protein localization to extracellular region (GO:0071692)	163	2	0.55	+	3.64	0.106	1
alpha-amino acid metabolic process (GO:1901605)	163	2	0.55	+	3.64	0.106	1
protein localization to cell periphery (GO:1990778)	245	3	0.83	+	3.64	0.0509	1
regulation of striated muscle contraction (GO:0006942)	82	1	0.28	+	3.62	0.244	1
cellular response to hypoxia (GO:0071456)	82	1	0.28	+	3.62	0.244	1
regulation of type I interferon production (GO:0032479)	82	1	0.28	+	3.62	0.244	1
microtubule-based process (GO:0007017)	661	8	2.23	+	3.59	0.00179	0.765
activation of GTPase activity (GO:0090630)	83	1	0.28	+	3.58	0.246	1
positive regulation of nervous system process (GO:0031646)	83	1	0.28	+	3.58	0.246	1
positive regulation of stress-activated MAPK cascade (GO:0032874)	167	2	0.56	+	3.56	0.111	1
regulation of actin filament polymerization (GO:0030833)	167	2	0.56	+	3.56	0.111	1
regulation of potassium ion transmembrane transport (GO:1901379)	84	1	0.28	+	3.53	0.249	1
positive regulation of protein localization to nucleus (GO:1900182)	84	1	0.28	+	3.53	0.249	1
response to oxidative stress (GO:0006979)	337	4	1.14	+	3.52	0.0278	1
positive regulation of stress-activated protein kinase signaling cascade (GO:0070304)	169	2	0.57	+	3.51	0.113	1
ATP metabolic process (GO:0046034)	170	2	0.57	+	3.49	0.114	1
positive regulation of leukocyte mediated cytotoxicity (GO:0001912)	85	1	0.29	+	3.49	0.252	1
histone methylation (GO:0016571)	85	1	0.29	+	3.49	0.252	1
iron ion homeostasis (GO:0055072)	85	1	0.29	+	3.49	0.252	1
negative regulation of viral life cycle (GO:1903901)	85	1	0.29	+	3.49	0.252	1
regulation of dephosphorylation (GO:0035303)	170	2	0.57	+	3.49	0.114	1
regulation of mRNA metabolic process (GO:1903311)	255	3	0.86	+	3.49	0.0561	1
lipid catabolic process (GO:0016042)	258	3	0.87	+	3.45	0.0576	1
cellular response to decreased oxygen levels (GO:0036294)	86	1	0.29	+	3.45	0.254	1
cytoskeleton-dependent intracellular transport (GO:0030705)	172	2	0.58	+	3.45	0.116	1
neuron projection development (GO:0031175)	688	8	2.32	+	3.45	0.00229	0.862
mitotic cell cycle (GO:0000278)	517	6	1.74	+	3.45	0.00825	1
negative regulation of neuron projection development (GO:0010977)	173	2	0.58	+	3.43	0.117	1
oxidation-reduction process (GO:0055114)	781	9	2.63	+	3.42	0.00129	0.679
cellular response to steroid hormone stimulus (GO:0071383)	87	1	0.29	+	3.41	0.257	1
regulation of epithelial to mesenchymal transition (GO:0010717)	87	1	0.29	+	3.41	0.257	1
positive regulation of carbohydrate metabolic process (GO:0045913)	87	1	0.29	+	3.41	0.257	1
positive regulation of immune effector process (GO:0002699)	261	3	0.88	+	3.41	0.0592	1
peptide secretion (GO:0002790)	175	2	0.59	+	3.39	0.119	1
microtubule-based movement (GO:0007018)	264	3	0.89	+	3.37	0.0609	1
vasculogenesis (GO:0001570)	88	1	0.3	+	3.37	0.259	1
regulation of chemokine production (GO:0032642)	88	1	0.3	+	3.37	0.259	1
regulation of nervous system process (GO:0031644)	177	2	0.6	+	3.35	0.121	1
regulation of protein depolymerization (GO:1901879)	89	1	0.3	+	3.34	0.262	1
regulation of protein dephosphorylation (GO:0035304)	89	1	0.3	+	3.34	0.262	1
positive regulation of leukocyte mediated immunity (GO:0002705)	178	2	0.6	+	3.34	0.123	1
supramolecular fiber organization (GO:0097435)	449	5	1.51	+	3.31	0.0183	1
regulation of lymphocyte differentiation (GO:0045619)	180	2	0.61	+	3.3	0.125	1
regulation of actin filament organization (GO:0110053)	270	3	0.91	+	3.3	0.0642	1
regulation of actin cytoskeleton organization (GO:0032956)	360	4	1.21	+	3.3	0.0341	1
protein export from nucleus (GO:0006611)	90	1	0.3	+	3.3	0.264	1
hormone-mediated signaling pathway (GO:0009755)	90	1	0.3	+	3.3	0.264	1
cellular amino acid catabolic process (GO:0009063)	90	1	0.3	+	3.3	0.264	1
regulation of synapse organization (GO:0050807)	271	3	0.91	+	3.29	0.0647	1
peptidyl-tyrosine phosphorylation (GO:0018108)	91	1	0.31	+	3.26	0.267	1
export from cell (GO:0140352)	457	5	1.54	+	3.25	0.0196	1
microtubule-based transport (GO:0099111)	183	2	0.62	+	3.24	0.128	1
regulation of response to biotic stimulus (GO:0002831)	366	4	1.23	+	3.24	0.0359	1
negative regulation of cell migration (GO:0030336)	275	3	0.93	+	3.24	0.067	1
cofactor metabolic process (GO:0051186)	367	4	1.24	+	3.24	0.0362	1
pigmentation (GO:0043473)	92	1	0.31	+	3.23	0.269	1
regulation of JNK cascade (GO:0046328)	184	2	0.62	+	3.23	0.129	1
regulation of supramolecular fiber organization (GO:1902903)	368	4	1.24	+	3.23	0.0365	1
regulation of actin polymerization or depolymerization (GO:0008064)	184	2	0.62	+	3.23	0.129	1
protein-containing complex assembly (GO:0065003)	1105	12	3.72	+	3.22	0.000325	0.643
protein glycosylation (GO:0006486)	185	2	0.62	+	3.21	0.13	1
regulation of plasma membrane bounded cell projection assembly (GO:0120032)	185	2	0.62	+	3.21	0.13	1
macromolecule glycosylation (GO:0043413)	185	2	0.62	+	3.21	0.13	1
axon development (GO:0061564)	371	4	1.25	+	3.2	0.0374	1
monocarboxylic acid metabolic process (GO:0032787)	465	5	1.57	+	3.19	0.0209	1
regulation of viral genome replication (GO:0045069)	93	1	0.31	+	3.19	0.272	1
regulation of cytoskeleton organization (GO:0051493)	558	6	1.88	+	3.19	0.0117	1
erythrocyte differentiation (GO:0030218)	93	1	0.31	+	3.19	0.272	1
central nervous system neuron development (GO:0021954)	93	1	0.31	+	3.19	0.272	1
regulation of cell projection assembly (GO:0060491)	187	2	0.63	+	3.18	0.133	1
regulation of actin filament length (GO:0030832)	187	2	0.63	+	3.18	0.133	1
small GTPase mediated signal transduction (GO:0007264)	282	3	0.95	+	3.16	0.071	1
regulation of heart rate (GO:0002027)	94	1	0.32	+	3.16	0.274	1
peptidyl-tyrosine modification (GO:0018212)	94	1	0.32	+	3.16	0.274	1
regulation of stress fiber assembly (GO:0051492)	94	1	0.32	+	3.16	0.274	1
regulation of ATP metabolic process (GO:1903578)	94	1	0.32	+	3.16	0.274	1
regulation of synapse structure or activity (GO:0050803)	283	3	0.95	+	3.15	0.0716	1
positive regulation of cell morphogenesis involved in differentiation (GO:0010770)	189	2	0.64	+	3.14	0.135	1
regulation of pH (GO:0006885)	95	1	0.32	+	3.12	0.276	1
generation of precursor metabolites and energy (GO:0006091)	285	3	0.96	+	3.12	0.0728	1
regulation of carbohydrate metabolic process (GO:0006109)	191	2	0.64	+	3.11	0.137	1
regulation of innate immune response (GO:0045088)	287	3	0.97	+	3.1	0.074	1
protein-containing complex subunit organization (GO:0043933)	1244	13	4.19	+	3.1	0.000258	0.583
response to hypoxia (GO:0001666)	192	2	0.65	+	3.09	0.138	1
negative regulation of cell motility (GO:2000146)	288	3	0.97	+	3.09	0.0746	1
cellular transition metal ion homeostasis (GO:0046916)	96	1	0.32	+	3.09	0.279	1
regulation of BMP signaling pathway (GO:0030510)	96	1	0.32	+	3.09	0.279	1
negative regulation of cation transmembrane transport (GO:1904063)	96	1	0.32	+	3.09	0.279	1
negative regulation of intrinsic apoptotic signaling pathway (GO:2001243)	97	1	0.33	+	3.06	0.281	1
positive regulation of tumor necrosis factor production (GO:0032760)	97	1	0.33	+	3.06	0.281	1
positive regulation of interleukin-6 production (GO:0032755)	97	1	0.33	+	3.06	0.281	1
regulation of leukocyte apoptotic process (GO:2000106)	97	1	0.33	+	3.06	0.281	1
mitochondrion organization (GO:0007005)	390	4	1.31	+	3.04	0.0436	1
spinal cord development (GO:0021510)	98	1	0.33	+	3.03	0.284	1
positive regulation of tumor necrosis factor superfamily cytokine production (GO:1903557)	98	1	0.33	+	3.03	0.284	1
leukocyte migration (GO:0050900)	197	2	0.66	+	3.01	0.144	1
response to decreased oxygen levels (GO:0036293)	197	2	0.66	+	3.01	0.144	1
activation of innate immune response (GO:0002218)	99	1	0.33	+	3	0.286	1
microtubule bundle formation (GO:0001578)	99	1	0.33	+	3	0.286	1
positive regulation of cell killing (GO:0031343)	99	1	0.33	+	3	0.286	1
transition metal ion transport (GO:0000041)	99	1	0.33	+	3	0.286	1
negative regulation of cell morphogenesis involved in differentiation (GO:0010771)	99	1	0.33	+	3	0.286	1
cellular monovalent inorganic cation homeostasis (GO:0030004)	99	1	0.33	+	3	0.286	1
glycosylation (GO:0070085)	199	2	0.67	+	2.98	0.146	1
regulation of vesicle-mediated transport (GO:0060627)	598	6	2.01	+	2.98	0.0159	1
regulation of phosphatidylinositol 3-kinase signaling (GO:0014066)	100	1	0.34	+	2.97	0.289	1
organophosphate ester transport (GO:0015748)	100	1	0.34	+	2.97	0.289	1
regulation of T cell mediated immunity (GO:0002709)	100	1	0.34	+	2.97	0.289	1
internal protein amino acid acetylation (GO:0006475)	101	1	0.34	+	2.94	0.291	1
cellular response to oxygen levels (GO:0071453)	101	1	0.34	+	2.94	0.291	1
cellular response to interferon-gamma (GO:0071346)	101	1	0.34	+	2.94	0.291	1
mRNA processing (GO:0006397)	405	4	1.36	+	2.93	0.0488	1
regulation of cellular component size (GO:0032535)	405	4	1.36	+	2.93	0.0488	1
coenzyme metabolic process (GO:0006732)	204	2	0.69	+	2.91	0.152	1
regulation of actin filament-based process (GO:0032970)	408	4	1.37	+	2.91	0.0499	1
regulation of NIK/NF-kappaB signaling (GO:1901222)	102	1	0.34	+	2.91	0.293	1
regulation of T cell activation (GO:0050863)	308	3	1.04	+	2.89	0.087	1
positive regulation of myeloid cell differentiation (GO:0045639)	103	1	0.35	+	2.88	0.296	1
protein-containing complex disassembly (GO:0032984)	103	1	0.35	+	2.88	0.296	1
cellular component assembly involved in morphogenesis (GO:0010927)	103	1	0.35	+	2.88	0.296	1
cellular component disassembly (GO:0022411)	206	2	0.69	+	2.88	0.155	1
secretion by cell (GO:0032940)	414	4	1.39	+	2.87	0.0521	1
regulation of axonogenesis (GO:0050770)	207	2	0.7	+	2.87	0.156	1
erythrocyte homeostasis (GO:0034101)	104	1	0.35	+	2.85	0.298	1
positive regulation of protein kinase B signaling (GO:0051897)	104	1	0.35	+	2.85	0.298	1
negative regulation of cell activation (GO:0050866)	208	2	0.7	+	2.85	0.157	1
response to endoplasmic reticulum stress (GO:0034976)	208	2	0.7	+	2.85	0.157	1
macroautophagy (GO:0016236)	104	1	0.35	+	2.85	0.298	1
regulation of cell size (GO:0008361)	209	2	0.7	+	2.84	0.158	1
regulation of leukocyte migration (GO:0002685)	209	2	0.7	+	2.84	0.158	1
neuron development (GO:0048666)	839	8	2.83	+	2.83	0.00742	1
positive regulation of animal organ morphogenesis (GO:0110110)	105	1	0.35	+	2.83	0.3	1
regulation of steroid metabolic process (GO:0019218)	105	1	0.35	+	2.83	0.3	1
negative regulation of viral process (GO:0048525)	105	1	0.35	+	2.83	0.3	1
positive regulation of axonogenesis (GO:0050772)	105	1	0.35	+	2.83	0.3	1
positive regulation of cellular component biogenesis (GO:0044089)	526	5	1.77	+	2.82	0.033	1
protein localization to membrane (GO:0072657)	421	4	1.42	+	2.82	0.0547	1
RNA splicing (GO:0008380)	318	3	1.07	+	2.8	0.0935	1
regulation of actomyosin structure organization (GO:0110020)	106	1	0.36	+	2.8	0.303	1
regulation of interferon-gamma production (GO:0032649)	106	1	0.36	+	2.8	0.303	1
response to oxygen levels (GO:0070482)	212	2	0.71	+	2.8	0.162	1
nuclear export (GO:0051168)	106	1	0.36	+	2.8	0.303	1
regulation of cell-substrate adhesion (GO:0010810)	212	2	0.71	+	2.8	0.162	1
positive regulation of hemopoiesis (GO:1903708)	212	2	0.71	+	2.8	0.162	1
intracellular transport (GO:0046907)	1171	11	3.94	+	2.79	0.00189	0.786
negative regulation of protein binding (GO:0032091)	107	1	0.36	+	2.77	0.305	1
positive regulation of plasma membrane bounded cell projection assembly (GO:0120034)	107	1	0.36	+	2.77	0.305	1
regulation of cell morphogenesis (GO:0022604)	537	5	1.81	+	2.76	0.0356	1
positive regulation of lymphocyte differentiation (GO:0045621)	108	1	0.36	+	2.75	0.307	1
regulation of leukocyte mediated cytotoxicity (GO:0001910)	108	1	0.36	+	2.75	0.307	1
regulation of DNA replication (GO:0006275)	108	1	0.36	+	2.75	0.307	1
cell morphogenesis involved in neuron differentiation (GO:0048667)	433	4	1.46	+	2.74	0.0594	1
positive regulation of defense response (GO:0031349)	325	3	1.09	+	2.74	0.0982	1
carboxylic acid metabolic process (GO:0019752)	759	7	2.56	+	2.74	0.0143	1
membrane organization (GO:0061024)	761	7	2.56	+	2.73	0.0145	1
regulation of cytokine-mediated signaling pathway (GO:0001959)	109	1	0.37	+	2.72	0.31	1
positive regulation of GTPase activity (GO:0043547)	218	2	0.73	+	2.72	0.169	1
multicellular organismal signaling (GO:0035637)	109	1	0.37	+	2.72	0.31	1
intracellular protein transport (GO:0006886)	764	7	2.57	+	2.72	0.0148	1
regulation of protein localization to plasma membrane (GO:1903076)	110	1	0.37	+	2.7	0.312	1
regulation of actin filament bundle assembly (GO:0032231)	110	1	0.37	+	2.7	0.312	1
positive regulation of dendrite development (GO:1900006)	110	1	0.37	+	2.7	0.312	1
regulation of endocytosis (GO:0030100)	221	2	0.74	+	2.69	0.172	1
Golgi organization (GO:0007030)	111	1	0.37	+	2.67	0.314	1
mitotic cell cycle process (GO:1903047)	445	4	1.5	+	2.67	0.0643	1
regulation of plasma membrane bounded cell projection organization (GO:0120035)	780	7	2.63	+	2.66	0.0164	1
response to xenobiotic stimulus (GO:0009410)	224	2	0.75	+	2.65	0.176	1
regulation of potassium ion transport (GO:0043266)	112	1	0.38	+	2.65	0.317	1
negative regulation of ion transmembrane transport (GO:0034766)	112	1	0.38	+	2.65	0.317	1
negative regulation of locomotion (GO:0040013)	338	3	1.14	+	2.63	0.107	1
regulation of cell projection organization (GO:0031344)	789	7	2.66	+	2.63	0.0173	1
glial cell development (GO:0021782)	113	1	0.38	+	2.63	0.319	1
positive regulation of transmembrane receptor protein serine/threonine kinase signaling pathway (GO:0090100)	113	1	0.38	+	2.63	0.319	1
regulation of morphogenesis of an epithelium (GO:1905330)	113	1	0.38	+	2.63	0.319	1
axonogenesis (GO:0007409)	342	3	1.15	+	2.6	0.11	1
negative regulation of protein serine/threonine kinase activity (GO:0071901)	114	1	0.38	+	2.6	0.321	1
male gonad development (GO:0008584)	114	1	0.38	+	2.6	0.321	1
oxoacid metabolic process (GO:0043436)	801	7	2.7	+	2.59	0.0187	1
regulation of epithelial cell migration (GO:0010632)	229	2	0.77	+	2.59	0.182	1
positive regulation of multi-organism process (GO:0043902)	344	3	1.16	+	2.59	0.111	1
neuron differentiation (GO:0030182)	1034	9	3.48	+	2.58	0.00806	1
cellular amino acid metabolic process (GO:0006520)	230	2	0.77	+	2.58	0.183	1
regulation of receptor-mediated endocytosis (GO:0048259)	115	1	0.39	+	2.58	0.324	1
regulation of protein binding (GO:0043393)	230	2	0.77	+	2.58	0.183	1
development of primary male sexual characteristics (GO:0046546)	115	1	0.39	+	2.58	0.324	1
regulation of amine transport (GO:0051952)	116	1	0.39	+	2.56	0.326	1
regulation of cell morphogenesis involved in differentiation (GO:0010769)	348	3	1.17	+	2.56	0.114	1
cytoskeleton organization (GO:0007010)	1049	9	3.53	+	2.55	0.00881	1
plasma membrane bounded cell projection organization (GO:0120036)	1050	9	3.54	+	2.54	0.00886	1
neuron projection morphogenesis (GO:0048812)	469	4	1.58	+	2.53	0.0748	1
glycoprotein biosynthetic process (GO:0009101)	235	2	0.79	+	2.53	0.189	1
gliogenesis (GO:0042063)	235	2	0.79	+	2.53	0.189	1
chemical synaptic transmission (GO:0007268)	353	3	1.19	+	2.52	0.118	1
anterograde trans-synaptic signaling (GO:0098916)	353	3	1.19	+	2.52	0.118	1
regulation of dendrite morphogenesis (GO:0048814)	118	1	0.4	+	2.52	0.331	1
protein tetramerization (GO:0051262)	118	1	0.4	+	2.52	0.331	1
organic acid metabolic process (GO:0006082)	827	7	2.79	+	2.51	0.0218	1
plasma membrane bounded cell projection morphogenesis (GO:0120039)	474	4	1.6	+	2.51	0.077	1
positive regulation of cell projection organization (GO:0031346)	474	4	1.6	+	2.51	0.077	1
negative regulation of blood vessel morphogenesis (GO:2000181)	119	1	0.4	+	2.49	0.333	1
regulation of response to cytokine stimulus (GO:0060759)	119	1	0.4	+	2.49	0.333	1
positive regulation of secretion by cell (GO:1903532)	477	4	1.61	+	2.49	0.0784	1
protein complex oligomerization (GO:0051259)	359	3	1.21	+	2.48	0.122	1
cellular localization (GO:0051641)	2038	17	6.87	+	2.48	0.000379	0.6
regulation of response to drug (GO:2001023)	120	1	0.4	+	2.47	0.335	1
cell projection morphogenesis (GO:0048858)	480	4	1.62	+	2.47	0.0798	1
cell division (GO:0051301)	480	4	1.62	+	2.47	0.0798	1
regulation of protein complex disassembly (GO:0043244)	120	1	0.4	+	2.47	0.335	1
negative regulation of peptidase activity (GO:0010466)	240	2	0.81	+	2.47	0.195	1
telencephalon development (GO:0021537)	241	2	0.81	+	2.46	0.196	1
regulation of muscle system process (GO:0090257)	242	2	0.82	+	2.45	0.198	1
negative regulation of T cell activation (GO:0050868)	121	1	0.41	+	2.45	0.337	1
regulation of cellular component biogenesis (GO:0044087)	969	8	3.26	+	2.45	0.0165	1
regulation of neuron projection development (GO:0010975)	608	5	2.05	+	2.44	0.0551	1
regulation of circadian rhythm (GO:0042752)	122	1	0.41	+	2.43	0.34	1
positive regulation of endocytosis (GO:0045807)	122	1	0.41	+	2.43	0.34	1
activation of protein kinase activity (GO:0032147)	245	2	0.83	+	2.42	0.201	1
cell projection organization (GO:0030030)	1106	9	3.73	+	2.42	0.0121	1
lymphocyte activation involved in immune response (GO:0002285)	123	1	0.41	+	2.41	0.342	1
protein acetylation (GO:0006473)	123	1	0.41	+	2.41	0.342	1
protein modification by small protein removal (GO:0070646)	123	1	0.41	+	2.41	0.342	1
post-embryonic development (GO:0009791)	123	1	0.41	+	2.41	0.342	1
positive regulation of neuron projection development (GO:0010976)	369	3	1.24	+	2.41	0.13	1
cellular response to organic cyclic compound (GO:0071407)	370	3	1.25	+	2.41	0.13	1
trans-synaptic signaling (GO:0099537)	370	3	1.25	+	2.41	0.13	1
protein localization to organelle (GO:0033365)	619	5	2.09	+	2.4	0.0586	1
hexose metabolic process (GO:0019318)	124	1	0.42	+	2.39	0.344	1
protein methylation (GO:0006479)	124	1	0.42	+	2.39	0.344	1
regulation of neurotransmitter levels (GO:0001505)	372	3	1.25	+	2.39	0.132	1
negative regulation of developmental growth (GO:0048640)	124	1	0.42	+	2.39	0.344	1
protein alkylation (GO:0008213)	124	1	0.42	+	2.39	0.344	1
positive regulation of neuron death (GO:1901216)	125	1	0.42	+	2.37	0.346	1
transition metal ion homeostasis (GO:0055076)	125	1	0.42	+	2.37	0.346	1
regulation of glucose metabolic process (GO:0010906)	125	1	0.42	+	2.37	0.346	1
regulation of nucleocytoplasmic transport (GO:0046822)	125	1	0.42	+	2.37	0.346	1
regulation of leukocyte mediated immunity (GO:0002703)	250	2	0.84	+	2.37	0.207	1
regulation of cell activation (GO:0050865)	751	6	2.53	+	2.37	0.0416	1
negative regulation of response to external stimulus (GO:0032102)	377	3	1.27	+	2.36	0.136	1
positive regulation of cysteine-type endopeptidase activity involved in apoptotic process (GO:0043280)	126	1	0.42	+	2.36	0.348	1
regulation of phosphatase activity (GO:0010921)	126	1	0.42	+	2.36	0.348	1
response to interferon-gamma (GO:0034341)	126	1	0.42	+	2.36	0.348	1
neurogenesis (GO:0022008)	1767	14	5.95	+	2.35	0.0022	0.868
cell part morphogenesis (GO:0032990)	506	4	1.7	+	2.35	0.0924	1
protein homooligomerization (GO:0051260)	255	2	0.86	+	2.33	0.214	1
purine ribonucleotide metabolic process (GO:0009150)	255	2	0.86	+	2.33	0.214	1
generation of neurons (GO:0048699)	1659	13	5.59	+	2.33	0.00353	0.997
regulation of organelle organization (GO:0033043)	1279	10	4.31	+	2.32	0.0107	1
single fertilization (GO:0007338)	128	1	0.43	+	2.32	0.353	1
cellular response to leukemia inhibitory factor (GO:1990830)	128	1	0.43	+	2.32	0.353	1
response to leukemia inhibitory factor (GO:1990823)	128	1	0.43	+	2.32	0.353	1
negative regulation of neuron differentiation (GO:0045665)	257	2	0.87	+	2.31	0.216	1
in utero embryonic development (GO:0001701)	514	4	1.73	+	2.31	0.0965	1
cellular protein localization (GO:0034613)	1418	11	4.78	+	2.3	0.00792	1
myeloid cell homeostasis (GO:0002262)	129	1	0.43	+	2.3	0.355	1
regulation of neuron differentiation (GO:0045664)	776	6	2.61	+	2.3	0.0475	1
cellular macromolecule localization (GO:0070727)	1425	11	4.8	+	2.29	0.0082	1
regulation of cell killing (GO:0031341)	130	1	0.44	+	2.28	0.357	1
regulation of embryonic development (GO:0045995)	130	1	0.44	+	2.28	0.357	1
positive regulation of nervous system development (GO:0051962)	653	5	2.2	+	2.27	0.0702	1
developmental maturation (GO:0021700)	262	2	0.88	+	2.27	0.222	1
negative regulation of vasculature development (GO:1901343)	131	1	0.44	+	2.27	0.359	1
regulation of generation of precursor metabolites and energy (GO:0043467)	131	1	0.44	+	2.27	0.359	1
secretion (GO:0046903)	524	4	1.77	+	2.27	0.102	1
cell cycle process (GO:0022402)	787	6	2.65	+	2.26	0.0502	1
cellular amide metabolic process (GO:0043603)	659	5	2.22	+	2.25	0.0724	1
vacuole organization (GO:0007033)	132	1	0.44	+	2.25	0.361	1
negative regulation of protein catabolic process (GO:0042177)	132	1	0.44	+	2.25	0.361	1
nervous system development (GO:0007399)	2252	17	7.59	+	2.24	0.00149	0.714
ribonucleotide metabolic process (GO:0009259)	265	2	0.89	+	2.24	0.226	1
negative regulation of hydrolase activity (GO:0051346)	398	3	1.34	+	2.24	0.152	1
mRNA metabolic process (GO:0016071)	531	4	1.79	+	2.24	0.105	1
regulation of fat cell differentiation (GO:0045598)	133	1	0.45	+	2.23	0.364	1
negative regulation of leukocyte cell-cell adhesion (GO:1903038)	133	1	0.45	+	2.23	0.364	1
regulation of protein localization to nucleus (GO:1900180)	133	1	0.45	+	2.23	0.364	1
monovalent inorganic cation homeostasis (GO:0055067)	133	1	0.45	+	2.23	0.364	1
circadian rhythm (GO:0007623)	133	1	0.45	+	2.23	0.364	1
positive regulation of secretion (GO:0051047)	533	4	1.8	+	2.23	0.106	1
regulation of cellular component organization (GO:0051128)	2548	19	8.58	+	2.21	0.000756	0.746
synaptic signaling (GO:0099536)	403	3	1.36	+	2.21	0.156	1
cellular component assembly (GO:0022607)	2021	15	6.81	+	2.2	0.00359	0.994
mitotic nuclear division (GO:0140014)	136	1	0.46	+	2.18	0.37	1
regulation of protein localization to cell periphery (GO:1904375)	136	1	0.46	+	2.18	0.37	1
purine nucleotide metabolic process (GO:0006163)	273	2	0.92	+	2.17	0.236	1
ribose phosphate metabolic process (GO:0019693)	276	2	0.93	+	2.15	0.24	1
positive regulation of JNK cascade (GO:0046330)	138	1	0.46	+	2.15	0.374	1
regulation of peptidase activity (GO:0052547)	415	3	1.4	+	2.15	0.166	1
regulation of immune system process (GO:0002682)	1528	11	5.15	+	2.14	0.018	1
dendrite development (GO:0016358)	139	1	0.47	+	2.14	0.376	1
positive regulation of cellular component organization (GO:0051130)	1254	9	4.22	+	2.13	0.0378	1
regulation of secretion by cell (GO:1903530)	836	6	2.82	+	2.13	0.0634	1
positive regulation of intracellular protein transport (GO:0090316)	140	1	0.47	+	2.12	0.379	1
negative regulation of transmembrane transport (GO:0034763)	140	1	0.47	+	2.12	0.379	1
regulation of immune effector process (GO:0002697)	420	3	1.41	+	2.12	0.17	1
cellular component biogenesis (GO:0044085)	2247	16	7.57	+	2.11	0.00336	1
meiotic cell cycle (GO:0051321)	281	2	0.95	+	2.11	0.246	1
vesicle-mediated transport (GO:0016192)	1269	9	4.27	+	2.11	0.0389	1
male sex differentiation (GO:0046661)	141	1	0.47	+	2.11	0.381	1
regulation of leukocyte activation (GO:0002694)	709	5	2.39	+	2.09	0.0919	1
protein ubiquitination (GO:0016567)	426	3	1.43	+	2.09	0.175	1
nucleobase-containing small molecule metabolic process (GO:0055086)	426	3	1.43	+	2.09	0.175	1
cell morphogenesis involved in differentiation (GO:0000904)	569	4	1.92	+	2.09	0.127	1
regulation of anatomical structure size (GO:0090066)	569	4	1.92	+	2.09	0.127	1
positive regulation of cysteine-type endopeptidase activity (GO:2001056)	143	1	0.48	+	2.08	0.385	1
positive regulation of lymphocyte mediated immunity (GO:0002708)	143	1	0.48	+	2.08	0.385	1
negative regulation of cell adhesion (GO:0007162)	287	2	0.97	+	2.07	0.253	1
neuron migration (GO:0001764)	144	1	0.49	+	2.06	0.387	1
regulation of viral life cycle (GO:1903900)	144	1	0.49	+	2.06	0.387	1
positive regulation of adaptive immune response based on somatic recombination of immune receptors built from immunoglobulin superfamily domains (GO:0002824)	144	1	0.49	+	2.06	0.387	1
lipid homeostasis (GO:0055088)	145	1	0.49	+	2.05	0.389	1
glycoprotein metabolic process (GO:0009100)	291	2	0.98	+	2.04	0.258	1
positive regulation of neurogenesis (GO:0050769)	583	4	1.96	+	2.04	0.135	1
cellular carbohydrate metabolic process (GO:0044262)	146	1	0.49	+	2.03	0.391	1
memory (GO:0007613)	146	1	0.49	+	2.03	0.391	1
protein phosphorylation (GO:0006468)	732	5	2.47	+	2.03	0.102	1
positive regulation of cytokine production (GO:0001819)	441	3	1.49	+	2.02	0.187	1
regulation of leukocyte cell-cell adhesion (GO:1903037)	295	2	0.99	+	2.01	0.263	1
regulation of leukocyte differentiation (GO:1902105)	295	2	0.99	+	2.01	0.263	1
establishment of protein localization (GO:0045184)	1328	9	4.47	+	2.01	0.0443	1
protein modification by small protein conjugation or removal (GO:0070647)	593	4	2	+	2	0.141	1
blastocyst development (GO:0001824)	149	1	0.5	+	1.99	0.397	1
regulation of GTPase activity (GO:0043087)	298	2	1	+	1.99	0.267	1
negative regulation of cellular amide metabolic process (GO:0034249)	149	1	0.5	+	1.99	0.397	1
cellular protein modification process (GO:0006464)	2246	15	7.57	+	1.98	0.0106	1
protein modification process (GO:0036211)	2246	15	7.57	+	1.98	0.0106	1
regulation of T cell differentiation (GO:0045580)	150	1	0.51	+	1.98	0.399	1
regulation of lipid localization (GO:1905952)	150	1	0.51	+	1.98	0.399	1
mesenchymal cell differentiation (GO:0048762)	150	1	0.51	+	1.98	0.399	1
regulation of system process (GO:0044057)	600	4	2.02	+	1.98	0.145	1
positive regulation of small molecule metabolic process (GO:0062013)	150	1	0.51	+	1.98	0.399	1
response to steroid hormone (GO:0048545)	151	1	0.51	+	1.97	0.401	1
positive regulation of cytokine secretion (GO:0050715)	151	1	0.51	+	1.97	0.401	1
positive regulation of adaptive immune response (GO:0002821)	151	1	0.51	+	1.97	0.401	1
regulation of interleukin-6 production (GO:0032675)	152	1	0.51	+	1.95	0.403	1
positive regulation of response to external stimulus (GO:0032103)	457	3	1.54	+	1.95	0.201	1
regulation of lymphocyte activation (GO:0051249)	610	4	2.05	+	1.95	0.151	1
regulation of nervous system development (GO:0051960)	1068	7	3.6	+	1.95	0.0934	1
regulation of secretion (GO:0051046)	917	6	3.09	+	1.94	0.132	1
movement of cell or subcellular component (GO:0006928)	1376	9	4.64	+	1.94	0.05	1
positive regulation of cellular protein localization (GO:1903829)	306	2	1.03	+	1.94	0.277	1
negative regulation of supramolecular fiber organization (GO:1902904)	153	1	0.52	+	1.94	0.405	1
positive regulation of phosphorylation (GO:0042327)	1073	7	3.61	+	1.94	0.0943	1
regulation of multi-organism process (GO:0043900)	614	4	2.07	+	1.93	0.154	1
cellular response to metal ion (GO:0071248)	154	1	0.52	+	1.93	0.407	1
organelle fission (GO:0048285)	309	2	1.04	+	1.92	0.281	1
positive regulation of immune system process (GO:0002684)	1084	7	3.65	+	1.92	0.0964	1
regulation of muscle contraction (GO:0006937)	155	1	0.52	+	1.92	0.409	1
monosaccharide metabolic process (GO:0005996)	155	1	0.52	+	1.92	0.409	1
protein transport (GO:0015031)	1244	8	4.19	+	1.91	0.0715	1
protein dephosphorylation (GO:0006470)	156	1	0.53	+	1.9	0.411	1
negative regulation of lymphocyte activation (GO:0051250)	156	1	0.53	+	1.9	0.411	1
intrinsic apoptotic signaling pathway (GO:0097193)	156	1	0.53	+	1.9	0.411	1
positive regulation of neuron differentiation (GO:0045666)	469	3	1.58	+	1.9	0.211	1
negative regulation of immune system process (GO:0002683)	469	3	1.58	+	1.9	0.211	1
purine-containing compound metabolic process (GO:0072521)	313	2	1.05	+	1.9	0.286	1
regulation of response to external stimulus (GO:0032101)	941	6	3.17	+	1.89	0.137	1
anion transmembrane transport (GO:0098656)	157	1	0.53	+	1.89	0.413	1
regulation of protein kinase B signaling (GO:0051896)	158	1	0.53	+	1.88	0.415	1
protein modification by small protein conjugation (GO:0032446)	474	3	1.6	+	1.88	0.216	1
small molecule metabolic process (GO:0044281)	1427	9	4.81	+	1.87	0.0574	1
regulation of neurogenesis (GO:0050767)	952	6	3.21	+	1.87	0.14	1
cell development (GO:0048468)	1746	11	5.88	+	1.87	0.0478	1
regulation of immune response (GO:0050776)	954	6	3.21	+	1.87	0.14	1
regulation of cellular carbohydrate metabolic process (GO:0010675)	159	1	0.54	+	1.87	0.417	1
peptide transport (GO:0015833)	1273	8	4.29	+	1.87	0.0768	1
cellular lipid metabolic process (GO:0044255)	797	5	2.68	+	1.86	0.196	1
organelle organization (GO:0006996)	3035	19	10.22	+	1.86	0.0063	1
negative regulation of cytoskeleton organization (GO:0051494)	160	1	0.54	+	1.86	0.419	1
positive regulation of endopeptidase activity (GO:0010950)	160	1	0.54	+	1.86	0.419	1
gene expression (GO:0010467)	1608	10	5.42	+	1.85	0.0677	1
muscle cell development (GO:0055001)	161	1	0.54	+	1.84	0.421	1
macromolecule modification (GO:0043412)	2419	15	8.15	+	1.84	0.0232	1
cytokine production (GO:0001816)	162	1	0.55	+	1.83	0.423	1
cofactor biosynthetic process (GO:0051188)	162	1	0.55	+	1.83	0.423	1
amide transport (GO:0042886)	1297	8	4.37	+	1.83	0.0816	1
regulation of tumor necrosis factor production (GO:0032680)	163	1	0.55	+	1.82	0.425	1
hindbrain development (GO:0030902)	163	1	0.55	+	1.82	0.425	1
ribonucleoprotein complex assembly (GO:0022618)	163	1	0.55	+	1.82	0.425	1
positive regulation of phosphorus metabolic process (GO:0010562)	1141	7	3.84	+	1.82	0.109	1
positive regulation of phosphate metabolic process (GO:0045937)	1141	7	3.84	+	1.82	0.109	1
protein localization (GO:0008104)	1959	12	6.6	+	1.82	0.0387	1
T cell differentiation (GO:0030217)	164	1	0.55	+	1.81	0.427	1
regulation of hydrolase activity (GO:0051336)	989	6	3.33	+	1.8	0.15	1
protein acylation (GO:0043543)	165	1	0.56	+	1.8	0.429	1
regulation of tumor necrosis factor superfamily cytokine production (GO:1903555)	165	1	0.56	+	1.8	0.429	1
central nervous system development (GO:0007417)	829	5	2.79	+	1.79	0.206	1
positive regulation of cell development (GO:0010720)	665	4	2.24	+	1.79	0.289	1
positive regulation of protein phosphorylation (GO:0001934)	998	6	3.36	+	1.78	0.152	1
leukocyte activation involved in immune response (GO:0002366)	167	1	0.56	+	1.78	0.433	1
cellular protein metabolic process (GO:0044267)	2843	17	9.58	+	1.78	0.0151	1
negative regulation of neurogenesis (GO:0050768)	335	2	1.13	+	1.77	0.313	1
cell migration (GO:0016477)	838	5	2.82	+	1.77	0.209	1
cellular component morphogenesis (GO:0032989)	840	5	2.83	+	1.77	0.209	1
establishment of localization (GO:0051234)	3702	22	12.47	+	1.76	0.00738	1
positive regulation of proteolysis (GO:0045862)	337	2	1.14	+	1.76	0.315	1
regulation of calcium ion transmembrane transport (GO:1903169)	169	1	0.57	+	1.76	0.437	1
regulation of intrinsic apoptotic signaling pathway (GO:2001242)	169	1	0.57	+	1.76	0.437	1
regulation of small molecule metabolic process (GO:0062012)	339	2	1.14	+	1.75	0.318	1
cell cycle (GO:0007049)	1188	7	4	+	1.75	0.122	1
regulation of cell differentiation (GO:0045595)	1867	11	6.29	+	1.75	0.059	1
ribonucleoprotein complex subunit organization (GO:0071826)	170	1	0.57	+	1.75	0.439	1
cellular modified amino acid metabolic process (GO:0006575)	170	1	0.57	+	1.75	0.439	1
positive regulation of leukocyte differentiation (GO:1902107)	170	1	0.57	+	1.75	0.439	1
positive regulation of mitotic cell cycle (GO:0045931)	170	1	0.57	+	1.75	0.439	1
regulation of cellular response to stress (GO:0080135)	680	4	2.29	+	1.75	0.294	1
regulation of endopeptidase activity (GO:0052548)	341	2	1.15	+	1.74	0.32	1
protein metabolic process (GO:0019538)	3419	20	11.52	+	1.74	0.0101	1
cell activation involved in immune response (GO:0002263)	171	1	0.58	+	1.74	0.44	1
positive regulation of peptidase activity (GO:0010952)	171	1	0.58	+	1.74	0.44	1
cellular homeostasis (GO:0019725)	856	5	2.88	+	1.73	0.215	1
nitrogen compound transport (GO:0071705)	1544	9	5.2	+	1.73	0.105	1
negative regulation of MAPK cascade (GO:0043409)	172	1	0.58	+	1.73	0.442	1
negative regulation of proteolysis (GO:0045861)	344	2	1.16	+	1.73	0.324	1
transcription, DNA-templated (GO:0006351)	345	2	1.16	+	1.72	0.325	1
positive regulation of hydrolase activity (GO:0051345)	519	3	1.75	+	1.72	0.256	1
fertilization (GO:0009566)	173	1	0.58	+	1.72	0.444	1
negative regulation of catalytic activity (GO:0043086)	692	4	2.33	+	1.72	0.298	1
nucleic acid-templated transcription (GO:0097659)	346	2	1.17	+	1.72	0.326	1
negative regulation of cell death (GO:0060548)	1039	6	3.5	+	1.71	0.166	1
transmembrane receptor protein tyrosine kinase signaling pathway (GO:0007169)	347	2	1.17	+	1.71	0.328	1
protein stabilization (GO:0050821)	174	1	0.59	+	1.71	0.446	1
negative regulation of binding (GO:0051100)	174	1	0.59	+	1.71	0.446	1
modulation of chemical synaptic transmission (GO:0050804)	525	3	1.77	+	1.7	0.261	1
regulation of cellular component movement (GO:0051270)	1050	6	3.54	+	1.7	0.17	1
regulation of trans-synaptic signaling (GO:0099177)	526	3	1.77	+	1.69	0.262	1
RNA biosynthetic process (GO:0032774)	351	2	1.18	+	1.69	0.333	1
hematopoietic or lymphoid organ development (GO:0048534)	704	4	2.37	+	1.69	0.303	1
nucleotide metabolic process (GO:0009117)	352	2	1.19	+	1.69	0.334	1
negative regulation of endopeptidase activity (GO:0010951)	176	1	0.59	+	1.69	0.45	1
endocytosis (GO:0006897)	531	3	1.79	+	1.68	0.267	1
organonitrogen compound metabolic process (GO:1901564)	4269	24	14.38	+	1.67	0.00773	1
establishment of protein localization to membrane (GO:0090150)	178	1	0.6	+	1.67	0.454	1
regulation of heart contraction (GO:0008016)	178	1	0.6	+	1.67	0.454	1
transport (GO:0006810)	3563	20	12	+	1.67	0.0172	1
regulation of proteolysis (GO:0030162)	715	4	2.41	+	1.66	0.308	1
mitochondrial transport (GO:0006839)	179	1	0.6	+	1.66	0.455	1
cellular response to inorganic substance (GO:0071241)	179	1	0.6	+	1.66	0.455	1
regulation of multicellular organismal development (GO:2000026)	2151	12	7.25	+	1.66	0.0756	1
localization (GO:0051179)	4850	27	16.34	+	1.65	0.00476	1
positive regulation of angiogenesis (GO:0045766)	180	1	0.61	+	1.65	0.457	1
negative regulation of nervous system development (GO:0051961)	360	2	1.21	+	1.65	0.344	1
negative regulation of ion transport (GO:0043271)	180	1	0.61	+	1.65	0.457	1
cellular metabolic process (GO:0044237)	6324	35	21.3	+	1.64	0.000784	0.689
nucleoside phosphate metabolic process (GO:0006753)	362	2	1.22	+	1.64	0.346	1
defense response to virus (GO:0051607)	181	1	0.61	+	1.64	0.459	1
nucleobase-containing compound transport (GO:0015931)	181	1	0.61	+	1.64	0.459	1
cellular component organization (GO:0016043)	5077	28	17.1	+	1.64	0.0053	1
regulation of cell development (GO:0060284)	1091	6	3.68	+	1.63	0.185	1
regulation of cell migration (GO:0030334)	911	5	3.07	+	1.63	0.237	1
cell morphogenesis (GO:0000902)	732	4	2.47	+	1.62	0.315	1
positive regulation of cell differentiation (GO:0045597)	1102	6	3.71	+	1.62	0.276	1
negative regulation of cellular component organization (GO:0051129)	735	4	2.48	+	1.62	0.316	1
cell-cell adhesion via plasma-membrane adhesion molecules (GO:0098742)	184	1	0.62	+	1.61	0.465	1
positive regulation of immune response (GO:0050778)	736	4	2.48	+	1.61	0.317	1
primary metabolic process (GO:0044238)	6261	34	21.09	+	1.61	0.00179	0.785
positive regulation of cell migration (GO:0030335)	553	3	1.86	+	1.61	0.437	1
immune system development (GO:0002520)	738	4	2.49	+	1.61	0.317	1
glial cell differentiation (GO:0010001)	185	1	0.62	+	1.6	0.466	1
regulation of viral process (GO:0050792)	185	1	0.62	+	1.6	0.466	1
regulation of cellular protein localization (GO:1903827)	558	3	1.88	+	1.6	0.439	1
cellular catabolic process (GO:0044248)	1490	8	5.02	+	1.59	0.164	1
sensory perception of mechanical stimulus (GO:0050954)	187	1	0.63	+	1.59	0.47	1
positive regulation of cell growth (GO:0030307)	187	1	0.63	+	1.59	0.47	1
negative regulation of leukocyte activation (GO:0002695)	187	1	0.63	+	1.59	0.47	1
macromolecule metabolic process (GO:0043170)	5051	27	17.01	+	1.59	0.00845	1
RNA processing (GO:0006396)	752	4	2.53	+	1.58	0.324	1
forebrain development (GO:0030900)	376	2	1.27	+	1.58	0.363	1
cellular component organization or biogenesis (GO:0071840)	5270	28	17.75	+	1.58	0.00908	1
macromolecule localization (GO:0033036)	2262	12	7.62	+	1.57	0.121	1
proteolysis involved in cellular protein catabolic process (GO:0051603)	566	3	1.91	+	1.57	0.443	1
negative regulation of cell differentiation (GO:0045596)	755	4	2.54	+	1.57	0.325	1
positive regulation of T cell activation (GO:0050870)	189	1	0.64	+	1.57	0.474	1
regulation of protein localization to membrane (GO:1905475)	189	1	0.64	+	1.57	0.474	1
negative regulation of cell-cell adhesion (GO:0022408)	189	1	0.64	+	1.57	0.474	1
protein polyubiquitination (GO:0000209)	190	1	0.64	+	1.56	0.475	1
nitrogen compound metabolic process (GO:0006807)	5714	30	19.25	+	1.56	0.00754	1
regulation of adaptive immune response based on somatic recombination of immune receptors built from immunoglobulin superfamily domains (GO:0002822)	191	1	0.64	+	1.55	0.477	1
system development (GO:0048731)	4204	22	14.16	+	1.55	0.0263	1
organic substance metabolic process (GO:0071704)	6693	35	22.55	+	1.55	0.00338	1
regulation of developmental process (GO:0050793)	2679	14	9.02	+	1.55	0.106	1
positive regulation of multicellular organismal process (GO:0051240)	1914	10	6.45	+	1.55	0.147	1
negative regulation of cell development (GO:0010721)	383	2	1.29	+	1.55	0.372	1
regulation of phosphate metabolic process (GO:0019220)	1724	9	5.81	+	1.55	0.188	1
regulation of phosphorus metabolic process (GO:0051174)	1725	9	5.81	+	1.55	0.189	1
localization of cell (GO:0051674)	959	5	3.23	+	1.55	0.259	1
cell motility (GO:0048870)	959	5	3.23	+	1.55	0.259	1
positive regulation of cell motility (GO:2000147)	576	3	1.94	+	1.55	0.447	1
regulation of lymphocyte mediated immunity (GO:0002706)	192	1	0.65	+	1.55	0.479	1
positive regulation of developmental process (GO:0051094)	1538	8	5.18	+	1.54	0.247	1
regulation of response to stress (GO:0080134)	1346	7	4.53	+	1.54	0.222	1
regulation of cell motility (GO:2000145)	962	5	3.24	+	1.54	0.26	1
regulation of dendrite development (GO:0050773)	194	1	0.65	+	1.53	0.482	1
locomotion (GO:0040011)	1166	6	3.93	+	1.53	0.29	1
regulation of cellular protein metabolic process (GO:0032268)	2528	13	8.52	+	1.53	0.103	1
positive regulation of cellular protein metabolic process (GO:0032270)	1556	8	5.24	+	1.53	0.249	1
cell-cell adhesion (GO:0098609)	389	2	1.31	+	1.53	0.379	1
metabolic process (GO:0008152)	7209	37	24.28	+	1.52	0.00276	0.927
negative regulation of cell growth (GO:0030308)	195	1	0.66	+	1.52	0.484	1
cellular protein catabolic process (GO:0044257)	585	3	1.97	+	1.52	0.451	1
ribonucleoprotein complex biogenesis (GO:0022613)	391	2	1.32	+	1.52	0.381	1
regulation of intracellular signal transduction (GO:1902531)	1566	8	5.28	+	1.52	0.251	1
regulation of phosphorylation (GO:0042325)	1566	8	5.28	+	1.52	0.251	1
mRNA splicing, via spliceosome (GO:0000398)	196	1	0.66	+	1.51	0.486	1
RNA splicing, via transesterification reactions with bulged adenosine as nucleophile (GO:0000377)	196	1	0.66	+	1.51	0.486	1
RNA splicing, via transesterification reactions (GO:0000375)	196	1	0.66	+	1.51	0.486	1
negative regulation of organelle organization (GO:0010639)	392	2	1.32	+	1.51	0.382	1
regulation of developmental growth (GO:0048638)	394	2	1.33	+	1.51	0.385	1
positive regulation of peptidyl-tyrosine phosphorylation (GO:0050731)	197	1	0.66	+	1.51	0.488	1
regulation of binding (GO:0051098)	394	2	1.33	+	1.51	0.385	1
cell adhesion (GO:0007155)	789	4	2.66	+	1.51	0.342	1
cellular macromolecule metabolic process (GO:0044260)	3957	20	13.33	+	1.5	0.0495	1
positive regulation of cellular component movement (GO:0051272)	594	3	2	+	1.5	0.455	1
positive regulation of organelle organization (GO:0010638)	596	3	2.01	+	1.49	0.456	1
negative regulation of protein kinase activity (GO:0006469)	199	1	0.67	+	1.49	0.491	1
positive regulation of intracellular transport (GO:0032388)	199	1	0.67	+	1.49	0.491	1
carbohydrate derivative metabolic process (GO:1901135)	796	4	2.68	+	1.49	0.346	1
phosphorylation (GO:0016310)	995	5	3.35	+	1.49	0.39	1
intracellular signal transduction (GO:0035556)	1395	7	4.7	+	1.49	0.237	1
regulation of protein modification process (GO:0031399)	1797	9	6.05	+	1.49	0.202	1
biological adhesion (GO:0022610)	799	4	2.69	+	1.49	0.348	1
gonad development (GO:0008406)	200	1	0.67	+	1.48	0.493	1
positive regulation of vasculature development (GO:1904018)	200	1	0.67	+	1.48	0.493	1
chordate embryonic development (GO:0043009)	801	4	2.7	+	1.48	0.349	1
positive regulation of cellular process (GO:0048522)	5416	27	18.24	+	1.48	0.022	1
lung development (GO:0030324)	201	1	0.68	+	1.48	0.495	1
carbohydrate metabolic process (GO:0005975)	404	2	1.36	+	1.47	0.397	1
regulation of symbiosis, encompassing mutualism through parasitism (GO:0043903)	202	1	0.68	+	1.47	0.496	1
positive regulation of locomotion (GO:0040017)	607	3	2.04	+	1.47	0.461	1
nucleocytoplasmic transport (GO:0006913)	203	1	0.68	+	1.46	0.498	1
nuclear transport (GO:0051169)	203	1	0.68	+	1.46	0.498	1
regulation of protein phosphorylation (GO:0001932)	1426	7	4.8	+	1.46	0.337	1
development of primary sexual characteristics (GO:0045137)	204	1	0.69	+	1.46	0.5	1
protein-containing complex localization (GO:0031503)	204	1	0.69	+	1.46	0.5	1
respiratory tube development (GO:0030323)	204	1	0.69	+	1.46	0.5	1
homeostatic process (GO:0042592)	1634	8	5.5	+	1.45	0.264	1
positive regulation of protein modification process (GO:0031401)	1226	6	4.13	+	1.45	0.308	1
embryo development ending in birth or egg hatching (GO:0009792)	818	4	2.76	+	1.45	0.358	1
regulation of cell-cell adhesion (GO:0022407)	409	2	1.38	+	1.45	0.403	1
organic substance catabolic process (GO:1901575)	1433	7	4.83	+	1.45	0.338	1
RNA metabolic process (GO:0016070)	1230	6	4.14	+	1.45	0.31	1
cell differentiation (GO:0030154)	3692	18	12.44	+	1.45	0.0881	1
negative regulation of molecular function (GO:0044092)	1027	5	3.46	+	1.45	0.398	1
brain development (GO:0007420)	617	3	2.08	+	1.44	0.466	1
organic substance transport (GO:0071702)	1851	9	6.24	+	1.44	0.289	1
positive regulation of epithelial cell proliferation (GO:0050679)	206	1	0.69	+	1.44	0.503	1
regulation of cysteine-type endopeptidase activity involved in apoptotic process (GO:0043281)	206	1	0.69	+	1.44	0.503	1
negative regulation of developmental process (GO:0051093)	1031	5	3.47	+	1.44	0.399	1
regulation of nitrogen compound metabolic process (GO:0051171)	5164	25	17.4	+	1.44	0.0537	1
response to organic cyclic compound (GO:0014070)	620	3	2.09	+	1.44	0.468	1
regulation of organelle assembly (GO:1902115)	207	1	0.7	+	1.43	0.505	1
regulation of adaptive immune response (GO:0002819)	207	1	0.7	+	1.43	0.505	1
regulation of catalytic activity (GO:0050790)	1865	9	6.28	+	1.43	0.291	1
regulation of biological quality (GO:0065008)	3947	19	13.3	+	1.43	0.095	1
anatomical structure development (GO:0048856)	5195	25	17.5	+	1.43	0.0543	1
regulation of locomotion (GO:0040012)	1040	5	3.5	+	1.43	0.402	1
central nervous system neuron differentiation (GO:0021953)	208	1	0.7	+	1.43	0.506	1
positive regulation of protein metabolic process (GO:0051247)	1665	8	5.61	+	1.43	0.271	1
regulation of cell death (GO:0010941)	1671	8	5.63	+	1.42	0.273	1
positive regulation of leukocyte cell-cell adhesion (GO:1903039)	209	1	0.7	+	1.42	0.508	1
regulation of protein metabolic process (GO:0051246)	2720	13	9.16	+	1.42	0.213	1
phosphate-containing compound metabolic process (GO:0006796)	1674	8	5.64	+	1.42	0.273	1
multicellular organism development (GO:0007275)	4823	23	16.25	+	1.42	0.0675	1
cellular developmental process (GO:0048869)	3778	18	12.73	+	1.41	0.122	1
mesenchyme development (GO:0060485)	210	1	0.71	+	1.41	0.51	1
regulation of animal organ morphogenesis (GO:2000027)	210	1	0.71	+	1.41	0.51	1
regulation of cell growth (GO:0001558)	422	2	1.42	+	1.41	0.655	1
dephosphorylation (GO:0016311)	211	1	0.71	+	1.41	0.511	1
regulation of defense response (GO:0031347)	633	3	2.13	+	1.41	0.475	1
cellular response to lipid (GO:0071396)	423	2	1.42	+	1.4	0.655	1
lipid metabolic process (GO:0006629)	1058	5	3.56	+	1.4	0.408	1
response to lipid (GO:0033993)	636	3	2.14	+	1.4	0.476	1
phosphorus metabolic process (GO:0006793)	1696	8	5.71	+	1.4	0.279	1
cellular response to chemical stimulus (GO:0070887)	2338	11	7.88	+	1.4	0.254	1
regulation of primary metabolic process (GO:0080090)	5317	25	17.91	+	1.4	0.0585	1
autophagy (GO:0006914)	213	1	0.72	+	1.39	0.515	1
process utilizing autophagic mechanism (GO:0061919)	213	1	0.72	+	1.39	0.515	1
protein catabolic process (GO:0030163)	643	3	2.17	+	1.39	0.48	1
regulation of multicellular organismal process (GO:0051239)	3219	15	10.84	+	1.38	0.187	1
regulation of cytokine secretion (GO:0050707)	215	1	0.72	+	1.38	0.518	1
positive regulation of developmental growth (GO:0048639)	216	1	0.73	+	1.37	0.52	1
regulation of chemotaxis (GO:0050920)	216	1	0.73	+	1.37	0.52	1
nucleobase-containing compound biosynthetic process (GO:0034654)	649	3	2.19	+	1.37	0.483	1
catabolic process (GO:0009056)	1731	8	5.83	+	1.37	0.382	1
regulation of programmed cell death (GO:0043067)	1518	7	5.11	+	1.37	0.357	1
import into cell (GO:0098657)	651	3	2.19	+	1.37	0.484	1
positive regulation of cellular metabolic process (GO:0031325)	3260	15	10.98	+	1.37	0.191	1
regulation of anatomical structure morphogenesis (GO:0022603)	1089	5	3.67	+	1.36	0.418	1
epithelial cell development (GO:0002064)	218	1	0.73	+	1.36	0.523	1
regulation of synaptic plasticity (GO:0048167)	218	1	0.73	+	1.36	0.523	1
axon guidance (GO:0007411)	219	1	0.74	+	1.36	0.525	1
negative regulation of kinase activity (GO:0033673)	219	1	0.74	+	1.36	0.525	1
positive regulation of catalytic activity (GO:0043085)	1097	5	3.7	+	1.35	0.421	1
positive regulation of nitrogen compound metabolic process (GO:0051173)	3076	14	10.36	+	1.35	0.239	1
positive regulation of transport (GO:0051050)	1099	5	3.7	+	1.35	0.421	1
spermatid development (GO:0007286)	220	1	0.74	+	1.35	0.526	1
regulation of membrane potential (GO:0042391)	441	2	1.49	+	1.35	0.662	1
positive regulation of protein kinase activity (GO:0045860)	441	2	1.49	+	1.35	0.662	1
regulation of cellular metabolic process (GO:0031323)	5519	25	18.59	+	1.34	0.107	1
macromolecule methylation (GO:0043414)	221	1	0.74	+	1.34	0.528	1
neuron projection guidance (GO:0097485)	221	1	0.74	+	1.34	0.528	1
regulation of localization (GO:0032879)	2879	13	9.7	+	1.34	0.298	1
developmental process (GO:0032502)	5553	25	18.71	+	1.34	0.108	1
peptide metabolic process (GO:0006518)	445	2	1.5	+	1.33	0.663	1
phagocytosis, engulfment (GO:0006911)	223	1	0.75	+	1.33	0.531	1
regulation of protein kinase activity (GO:0045859)	669	3	2.25	+	1.33	0.494	1
head development (GO:0060322)	671	3	2.26	+	1.33	0.495	1
actin filament organization (GO:0007015)	224	1	0.75	+	1.33	0.533	1
positive regulation of lymphocyte activation (GO:0051251)	449	2	1.51	+	1.32	0.665	1
regulation of intracellular protein transport (GO:0033157)	225	1	0.76	+	1.32	0.534	1
organonitrogen compound catabolic process (GO:1901565)	900	4	3.03	+	1.32	0.548	1
response to virus (GO:0009615)	225	1	0.76	+	1.32	0.534	1
positive regulation of biological process (GO:0048518)	6097	27	20.54	+	1.31	0.119	1
negative regulation of multi-organism process (GO:0043901)	226	1	0.76	+	1.31	0.536	1
negative regulation of apoptotic process (GO:0043066)	905	4	3.05	+	1.31	0.55	1
carbohydrate derivative biosynthetic process (GO:1901137)	453	2	1.53	+	1.31	0.667	1
regulation of macromolecule metabolic process (GO:0060255)	5438	24	18.32	+	1.31	0.138	1
positive regulation of macromolecule biosynthetic process (GO:0010557)	1814	8	6.11	+	1.31	0.396	1
cellular response to organic substance (GO:0071310)	1820	8	6.13	+	1.3	0.398	1
calcium ion transport (GO:0006816)	228	1	0.77	+	1.3	0.539	1
regulation of metabolic process (GO:0019222)	5931	26	19.98	+	1.3	0.118	1
spermatid differentiation (GO:0048515)	229	1	0.77	+	1.3	0.54	1
regulation of cell communication (GO:0010646)	3220	14	10.85	+	1.29	0.322	1
inflammatory response (GO:0006954)	460	2	1.55	+	1.29	0.669	1
response to chemical (GO:0042221)	3464	15	11.67	+	1.29	0.267	1
regulation of cysteine-type endopeptidase activity (GO:2000116)	231	1	0.78	+	1.29	0.544	1
connective tissue development (GO:0061448)	231	1	0.78	+	1.29	0.544	1
regulation of Ras protein signal transduction (GO:0046578)	231	1	0.78	+	1.29	0.544	1
respiratory system development (GO:0060541)	231	1	0.78	+	1.29	0.544	1
regulation of signaling (GO:0023051)	3235	14	10.9	+	1.28	0.323	1
regulation of molecular function (GO:0065009)	2542	11	8.56	+	1.28	0.363	1
negative regulation of programmed cell death (GO:0043069)	925	4	3.12	+	1.28	0.555	1
regulation of cellular catabolic process (GO:0031329)	695	3	2.34	+	1.28	0.509	1
positive regulation of macromolecule metabolic process (GO:0010604)	3245	14	10.93	+	1.28	0.324	1
cellular nitrogen compound metabolic process (GO:0034641)	2782	12	9.37	+	1.28	0.379	1
negative regulation of apoptotic signaling pathway (GO:2001234)	232	1	0.78	+	1.28	0.545	1
plasma membrane invagination (GO:0099024)	232	1	0.78	+	1.28	0.545	1
heterocycle metabolic process (GO:0046483)	2327	10	7.84	+	1.28	0.446	1
regulation of cytokine production (GO:0001817)	700	3	2.36	+	1.27	0.512	1
regulation of transmembrane receptor protein serine/threonine kinase signaling pathway (GO:0090092)	234	1	0.79	+	1.27	0.548	1
regulation of cell adhesion (GO:0030155)	702	3	2.36	+	1.27	0.513	1
steroid metabolic process (GO:0008202)	235	1	0.79	+	1.26	0.55	1
positive regulation of intracellular signal transduction (GO:1902533)	941	4	3.17	+	1.26	0.56	1
positive regulation of metabolic process (GO:0009893)	3547	15	11.95	+	1.26	0.342	1
organic cyclic compound metabolic process (GO:1901360)	2614	11	8.81	+	1.25	0.47	1
membrane invagination (GO:0010324)	238	1	0.8	+	1.25	0.554	1
heterocycle biosynthetic process (GO:0018130)	714	3	2.41	+	1.25	0.52	1
regulation of MAPK cascade (GO:0043408)	714	3	2.41	+	1.25	0.52	1
cellular macromolecule biosynthetic process (GO:0034645)	1191	5	4.01	+	1.25	0.602	1
positive regulation of cellular biosynthetic process (GO:0031328)	1911	8	6.44	+	1.24	0.532	1
myeloid cell differentiation (GO:0030099)	239	1	0.81	+	1.24	0.556	1
regulation of nucleobase-containing compound metabolic process (GO:0019219)	3373	14	11.36	+	1.23	0.418	1
actin cytoskeleton organization (GO:0030036)	482	2	1.62	+	1.23	0.679	1
ubiquitin-dependent protein catabolic process (GO:0006511)	483	2	1.63	+	1.23	0.679	1
regulation of blood circulation (GO:1903522)	242	1	0.82	+	1.23	0.56	1
negative regulation of cellular catabolic process (GO:0031330)	243	1	0.82	+	1.22	0.562	1
aromatic compound biosynthetic process (GO:0019438)	730	3	2.46	+	1.22	0.738	1
nucleobase-containing compound metabolic process (GO:0006139)	2190	9	7.38	+	1.22	0.557	1
positive regulation of biosynthetic process (GO:0009891)	1952	8	6.58	+	1.22	0.537	1
cation transport (GO:0006812)	733	3	2.47	+	1.22	0.739	1
positive regulation of molecular function (GO:0044093)	1469	6	4.95	+	1.21	0.637	1
macromolecule biosynthetic process (GO:0009059)	1225	5	4.13	+	1.21	0.608	1
positive regulation of DNA-binding transcription factor activity (GO:0051091)	246	1	0.83	+	1.21	0.566	1
cellular chemical homeostasis (GO:0055082)	738	3	2.49	+	1.21	0.739	1
cellular process (GO:0009987)	14045	57	47.31	+	1.2	0.0223	1
regulation of transport (GO:0051049)	1972	8	6.64	+	1.2	0.541	1
modification-dependent protein catabolic process (GO:0019941)	495	2	1.67	+	1.2	0.684	1
response to acid chemical (GO:0001101)	248	1	0.84	+	1.2	0.569	1
innate immune response (GO:0045087)	745	3	2.51	+	1.2	0.741	1
regulation of apoptotic process (GO:0042981)	1493	6	5.03	+	1.19	0.64	1
negative regulation of cellular protein metabolic process (GO:0032269)	1001	4	3.37	+	1.19	0.581	1
cilium assembly (GO:0060271)	251	1	0.85	+	1.18	0.574	1
negative regulation of transferase activity (GO:0051348)	251	1	0.85	+	1.18	0.574	1
positive regulation of leukocyte activation (GO:0002696)	502	2	1.69	+	1.18	0.687	1
regulation of cellular process (GO:0050794)	10793	43	36.36	+	1.18	0.133	1
sex differentiation (GO:0007548)	252	1	0.85	+	1.18	0.575	1
modification-dependent macromolecule catabolic process (GO:0043632)	505	2	1.7	+	1.18	0.689	1
negative regulation of intracellular signal transduction (GO:1902532)	507	2	1.71	+	1.17	0.689	1
cellular macromolecule catabolic process (GO:0044265)	761	3	2.56	+	1.17	0.744	1
positive regulation of cell-cell adhesion (GO:0022409)	254	1	0.86	+	1.17	0.578	1
regulation of signal transduction (GO:0009966)	2798	11	9.43	+	1.17	0.599	1
regulation of biological process (GO:0050789)	11488	45	38.7	+	1.16	0.165	1
positive regulation of signal transduction (GO:0009967)	1532	6	5.16	+	1.16	0.646	1
regulation of kinase activity (GO:0043549)	766	3	2.58	+	1.16	0.745	1
positive regulation of kinase activity (GO:0033674)	512	2	1.72	+	1.16	0.692	1
rhythmic process (GO:0048511)	256	1	0.86	+	1.16	0.581	1
immune system process (GO:0002376)	2305	9	7.76	+	1.16	0.571	1
negative regulation of growth (GO:0045926)	257	1	0.87	+	1.16	0.582	1
positive regulation of transcription, DNA-templated (GO:0045893)	1547	6	5.21	+	1.15	0.648	1
positive regulation of nucleic acid-templated transcription (GO:1903508)	1551	6	5.22	+	1.15	0.649	1
positive regulation of RNA biosynthetic process (GO:1902680)	1552	6	5.23	+	1.15	0.649	1
positive regulation of nucleobase-containing compound metabolic process (GO:0045935)	1811	7	6.1	+	1.15	0.67	1
positive regulation of cell activation (GO:0050867)	518	2	1.74	+	1.15	0.694	1
regulation of small GTPase mediated signal transduction (GO:0051056)	261	1	0.88	+	1.14	0.588	1
positive regulation of MAPK cascade (GO:0043410)	522	2	1.76	+	1.14	0.696	1
negative regulation of multicellular organismal process (GO:0051241)	1306	5	4.4	+	1.14	0.627	1
regulation of RNA metabolic process (GO:0051252)	3137	12	10.57	+	1.14	0.618	1
response to stress (GO:0006950)	3153	12	10.62	+	1.13	0.619	1
biological regulation (GO:0065007)	12107	46	40.78	+	1.13	0.247	1
regulation of response to stimulus (GO:0048583)	3959	15	13.34	+	1.12	0.649	1
regulation of peptidyl-tyrosine phosphorylation (GO:0050730)	264	1	0.89	+	1.12	0.592	1
heart morphogenesis (GO:0003007)	266	1	0.9	+	1.12	0.595	1
regulation of neuron apoptotic process (GO:0043523)	266	1	0.9	+	1.12	0.595	1
cellular aromatic compound metabolic process (GO:0006725)	2401	9	8.09	+	1.11	0.708	1
negative regulation of protein metabolic process (GO:0051248)	1069	4	3.6	+	1.11	0.784	1
ion homeostasis (GO:0050801)	802	3	2.7	+	1.11	0.752	1
response to metal ion (GO:0010038)	268	1	0.9	+	1.11	0.598	1
cell-cell signaling (GO:0007267)	804	3	2.71	+	1.11	0.753	1
cell fate commitment (GO:0045165)	268	1	0.9	+	1.11	0.598	1
defense response (GO:0006952)	1344	5	4.53	+	1.1	0.806	1
enzyme linked receptor protein signaling pathway (GO:0007167)	538	2	1.81	+	1.1	0.703	1
positive regulation of B cell activation (GO:0050871)	269	1	0.91	+	1.1	0.599	1
muscle cell differentiation (GO:0042692)	269	1	0.91	+	1.1	0.599	1
regulation of mitotic cell cycle (GO:0007346)	541	2	1.82	+	1.1	0.705	1
actin filament-based process (GO:0030029)	541	2	1.82	+	1.1	0.705	1
regulation of cellular response to growth factor stimulus (GO:0090287)	271	1	0.91	+	1.1	0.602	1
lymphocyte differentiation (GO:0030098)	271	1	0.91	+	1.1	0.602	1
negative regulation of cellular process (GO:0048523)	4624	17	15.58	+	1.09	0.67	1
divalent metal ion transport (GO:0070838)	273	1	0.92	+	1.09	0.604	1
T cell activation (GO:0042110)	273	1	0.92	+	1.09	0.604	1
cell population proliferation (GO:0008283)	548	2	1.85	+	1.08	0.708	1
wound healing (GO:0042060)	274	1	0.92	+	1.08	0.606	1
positive regulation of RNA metabolic process (GO:0051254)	1651	6	5.56	+	1.08	0.824	1
biological_process (GO:0008150)	20367	74	68.61	+	1.08	0.0202	1
regulation of cellular macromolecule biosynthetic process (GO:2000112)	3304	12	11.13	+	1.08	0.745	1
response to organic substance (GO:0010033)	2481	9	8.36	+	1.08	0.716	1
nuclear division (GO:0000280)	276	1	0.93	+	1.08	0.608	1
divalent inorganic cation transport (GO:0072511)	276	1	0.93	+	1.08	0.608	1
proteolysis (GO:0006508)	1106	4	3.73	+	1.07	0.789	1
cellular nitrogen compound biosynthetic process (GO:0044271)	1110	4	3.74	+	1.07	0.789	1
regulation of biosynthetic process (GO:0009889)	3612	13	12.17	+	1.07	0.754	1
methylation (GO:0032259)	278	1	0.94	+	1.07	0.611	1
regulation of protein stability (GO:0031647)	278	1	0.94	+	1.07	0.611	1
heterocycle catabolic process (GO:0046700)	278	1	0.94	+	1.07	0.611	1
regulation of cellular localization (GO:0060341)	835	3	2.81	+	1.07	0.76	1
apoptotic signaling pathway (GO:0097190)	279	1	0.94	+	1.06	0.612	1
reproductive process (GO:0022414)	1396	5	4.7	+	1.06	0.81	1
reproduction (GO:0000003)	1397	5	4.71	+	1.06	0.811	1
chemical homeostasis (GO:0048878)	1118	4	3.77	+	1.06	0.79	1
alcohol metabolic process (GO:0006066)	280	1	0.94	+	1.06	0.614	1
regulation of catabolic process (GO:0009894)	840	3	2.83	+	1.06	0.761	1
organic cyclic compound biosynthetic process (GO:1901362)	844	3	2.84	+	1.06	0.762	1
regulation of calcium ion transport (GO:0051924)	282	1	0.95	+	1.05	0.616	1
regulation of macromolecule biosynthetic process (GO:0010556)	3390	12	11.42	+	1.05	0.872	1
ribosome biogenesis (GO:0042254)	283	1	0.95	+	1.05	0.618	1
metal ion transport (GO:0030001)	568	2	1.91	+	1.05	0.717	1
macromolecule catabolic process (GO:0009057)	858	3	2.89	+	1.04	0.766	1
negative regulation of biological process (GO:0048519)	5157	18	17.37	+	1.04	0.891	1
regulation of transcription, DNA-templated (GO:0006355)	2867	10	9.66	+	1.04	0.863	1
cilium organization (GO:0044782)	287	1	0.97	+	1.03	0.623	1
negative regulation of protein modification process (GO:0031400)	574	2	1.93	+	1.03	0.72	1
positive regulation of cell communication (GO:0010647)	1724	6	5.81	+	1.03	0.829	1
regulation of nucleic acid-templated transcription (GO:1903506)	2875	10	9.68	+	1.03	0.863	1
regulation of RNA biosynthetic process (GO:2001141)	2878	10	9.69	+	1.03	0.863	1
cellular response to stress (GO:0033554)	1441	5	4.85	+	1.03	0.815	1
positive regulation of signaling (GO:0023056)	1732	6	5.83	+	1.03	0.83	1
proteasome-mediated ubiquitin-dependent protein catabolic process (GO:0043161)	290	1	0.98	+	1.02	0.627	1
regulation of transferase activity (GO:0051338)	872	3	2.94	+	1.02	0.769	1
multicellular organismal process (GO:0032501)	7271	25	24.49	+	1.02	0.902	1
regulation of cell cycle process (GO:0010564)	584	2	1.97	+	1.02	0.725	1
learning or memory (GO:0007611)	292	1	0.98	+	1.02	1	1
embryo development (GO:0009790)	1173	4	3.95	+	1.01	1	1
transmembrane transport (GO:0055085)	882	3	2.97	+	1.01	1	1
nucleic acid metabolic process (GO:0090304)	1766	6	5.95	+	1.01	1	1
ion transmembrane transport (GO:0034220)	589	2	1.98	+	1.01	1	1
positive regulation of transferase activity (GO:0051347)	589	2	1.98	+	1.01	1	1
regulation of cellular biosynthetic process (GO:0031326)	3539	12	11.92	+	1.01	1	1
regulation of MAP kinase activity (GO:0043405)	297	1	1	-	1	1	1
anatomical structure homeostasis (GO:0060249)	299	1	1.01	-	0.99	1	1
positive regulation of growth (GO:0045927)	299	1	1.01	-	0.99	1	1
signaling (GO:0023052)	5109	17	17.21	-	0.99	1	1
response to abiotic stimulus (GO:0009628)	909	3	3.06	-	0.98	1	1
translation (GO:0006412)	303	1	1.02	-	0.98	1	1
negative regulation of catabolic process (GO:0009895)	303	1	1.02	-	0.98	1	1
animal organ development (GO:0048513)	3032	10	10.21	-	0.98	1	1
positive regulation of protein secretion (GO:0050714)	304	1	1.02	-	0.98	1	1
regulation of angiogenesis (GO:0045765)	305	1	1.03	-	0.97	1	1
regulation of ERK1 and ERK2 cascade (GO:0070372)	307	1	1.03	-	0.97	1	1
positive regulation of transcription by RNA polymerase II (GO:0045944)	1234	4	4.16	-	0.96	1	1
anatomical structure formation involved in morphogenesis (GO:0048646)	926	3	3.12	-	0.96	1	1
multicellular organismal homeostasis (GO:0048871)	309	1	1.04	-	0.96	1	1
angiogenesis (GO:0001525)	311	1	1.05	-	0.95	1	1
cell recognition (GO:0008037)	311	1	1.05	-	0.95	1	1
cellular response to stimulus (GO:0051716)	6553	21	22.07	-	0.95	0.899	1
phagocytosis (GO:0006909)	313	1	1.05	-	0.95	1	1
organelle assembly (GO:0070925)	627	2	2.11	-	0.95	1	1
regulation of B cell activation (GO:0050864)	315	1	1.06	-	0.94	1	1
proteasomal protein catabolic process (GO:0010498)	315	1	1.06	-	0.94	1	1
anatomical structure morphogenesis (GO:0009653)	2212	7	7.45	-	0.94	1	1
regulation of gene expression (GO:0010468)	3792	12	12.77	-	0.94	1	1
histone modification (GO:0016570)	318	1	1.07	-	0.93	1	1
cellular response to cytokine stimulus (GO:0071345)	639	2	2.15	-	0.93	1	1
cellular cation homeostasis (GO:0030003)	639	2	2.15	-	0.93	1	1
immune effector process (GO:0002252)	640	2	2.16	-	0.93	1	1
positive regulation of apoptotic process (GO:0043065)	644	2	2.17	-	0.92	1	1
hemopoiesis (GO:0030097)	645	2	2.17	-	0.92	1	1
positive regulation of cell population proliferation (GO:0008284)	968	3	3.26	-	0.92	1	1
organic cyclic compound catabolic process (GO:1901361)	323	1	1.09	-	0.92	1	1
peptide biosynthetic process (GO:0043043)	323	1	1.09	-	0.92	1	1
response to stimulus (GO:0050896)	8415	26	28.35	-	0.92	0.634	1
positive regulation of programmed cell death (GO:0043068)	649	2	2.19	-	0.91	1	1
cognition (GO:0050890)	326	1	1.1	-	0.91	1	1
positive regulation of ion transport (GO:0043270)	326	1	1.1	-	0.91	1	1
cellular ion homeostasis (GO:0006873)	653	2	2.2	-	0.91	1	1
covalent chromatin modification (GO:0016569)	327	1	1.1	-	0.91	1	1
germ cell development (GO:0007281)	328	1	1.1	-	0.91	1	1
defense response to other organism (GO:0098542)	986	3	3.32	-	0.9	1	1
regulation of transcription by RNA polymerase II (GO:0006357)	1979	6	6.67	-	0.9	1	1
cellular biosynthetic process (GO:0044249)	1979	6	6.67	-	0.9	1	1
regulation of cell population proliferation (GO:0042127)	1656	5	5.58	-	0.9	1	1
positive regulation of gene expression (GO:0010628)	1992	6	6.71	-	0.89	1	1
positive regulation of response to stimulus (GO:0048584)	2330	7	7.85	-	0.89	1	1
regulation of cell cycle (GO:0051726)	999	3	3.37	-	0.89	1	1
positive regulation of peptide secretion (GO:0002793)	334	1	1.13	-	0.89	1	1
adaptive immune response based on somatic recombination of immune receptors built from immunoglobulin superfamily domains (GO:0002460)	338	1	1.14	-	0.88	1	1
regulation of vasculature development (GO:1901342)	340	1	1.15	-	0.87	1	1
plasma membrane bounded cell projection assembly (GO:0120031)	341	1	1.15	-	0.87	1	1
behavior (GO:0007610)	685	2	2.31	-	0.87	1	1
regulation of lipid metabolic process (GO:0019216)	346	1	1.17	-	0.86	1	1
response to wounding (GO:0009611)	347	1	1.17	-	0.86	1	1
cell communication (GO:0007154)	5231	15	17.62	-	0.85	0.585	1
regulation of growth (GO:0040008)	698	2	2.35	-	0.85	1	1
regulation of intracellular transport (GO:0032386)	352	1	1.19	-	0.84	1	1
immune response (GO:0006955)	1414	4	4.76	-	0.84	1	1
organophosphate metabolic process (GO:0019637)	709	2	2.39	-	0.84	1	1
peptidyl-amino acid modification (GO:0018193)	710	2	2.39	-	0.84	1	1
positive regulation of cell death (GO:0010942)	711	2	2.4	-	0.84	1	1
positive regulation of cell cycle (GO:0045787)	356	1	1.2	-	0.83	1	1
cell projection assembly (GO:0030031)	356	1	1.2	-	0.83	1	1
organonitrogen compound biosynthetic process (GO:1901566)	1068	3	3.6	-	0.83	1	1
regulation of cation transmembrane transport (GO:1904062)	357	1	1.2	-	0.83	1	1
regulation of protein localization (GO:0032880)	1072	3	3.61	-	0.83	1	1
biosynthetic process (GO:0009058)	2152	6	7.25	-	0.83	0.844	1
cation homeostasis (GO:0055080)	719	2	2.42	-	0.83	1	1
positive regulation of cellular catabolic process (GO:0031331)	364	1	1.23	-	0.82	1	1
regulation of epithelial cell proliferation (GO:0050678)	365	1	1.23	-	0.81	1	1
organic anion transport (GO:0015711)	365	1	1.23	-	0.81	1	1
inorganic ion homeostasis (GO:0098771)	732	2	2.47	-	0.81	1	1
leukocyte differentiation (GO:0002521)	368	1	1.24	-	0.81	1	1
regulation of DNA metabolic process (GO:0051052)	368	1	1.24	-	0.81	1	1
regulation of ion transport (GO:0043269)	736	2	2.48	-	0.81	1	1
regulation of neuron death (GO:1901214)	370	1	1.25	-	0.8	1	1
signal transduction (GO:0007165)	4824	13	16.25	-	0.8	0.403	1
response to cytokine (GO:0034097)	746	2	2.51	-	0.8	1	1
negative regulation of nitrogen compound metabolic process (GO:0051172)	2269	6	7.64	-	0.79	0.701	1
regulation of cellular amide metabolic process (GO:0034248)	384	1	1.29	-	0.77	1	1
response to drug (GO:0042493)	769	2	2.59	-	0.77	1	1
ion transport (GO:0006811)	1159	3	3.9	-	0.77	1	1
immune response-activating signal transduction (GO:0002757)	387	1	1.3	-	0.77	1	1
regulation of protein catabolic process (GO:0042176)	389	1	1.31	-	0.76	1	1
cellular response to growth factor stimulus (GO:0071363)	391	1	1.32	-	0.76	1	1
negative regulation of metabolic process (GO:0009892)	2762	7	9.3	-	0.75	0.597	1
negative regulation of response to stimulus (GO:0048585)	1584	4	5.34	-	0.75	0.82	1
regulation of DNA-binding transcription factor activity (GO:0051090)	398	1	1.34	-	0.75	1	1
immune response-regulating signaling pathway (GO:0002764)	400	1	1.35	-	0.74	1	1
response to growth factor (GO:0070848)	405	1	1.36	-	0.73	1	1
inorganic cation transmembrane transport (GO:0098662)	409	1	1.38	-	0.73	1	1
drug metabolic process (GO:0017144)	411	1	1.38	-	0.72	1	1
negative regulation of cellular metabolic process (GO:0031324)	2468	6	8.31	-	0.72	0.578	1
response to inorganic substance (GO:0010035)	412	1	1.39	-	0.72	1	1
negative regulation of protein phosphorylation (GO:0001933)	412	1	1.39	-	0.72	1	1
regulation of apoptotic signaling pathway (GO:2001233)	414	1	1.39	-	0.72	1	1
cellular response to hormone stimulus (GO:0032870)	414	1	1.39	-	0.72	1	1
organic substance biosynthetic process (GO:1901576)	2071	5	6.98	-	0.72	0.552	1
negative regulation of macromolecule metabolic process (GO:0010605)	2489	6	8.38	-	0.72	0.466	1
organic hydroxy compound metabolic process (GO:1901615)	417	1	1.4	-	0.71	1	1
amide biosynthetic process (GO:0043604)	417	1	1.4	-	0.71	1	1
sexual reproduction (GO:0019953)	837	2	2.82	-	0.71	1	1
lymphocyte activation (GO:0046649)	419	1	1.41	-	0.71	1	1
positive regulation of cell adhesion (GO:0045785)	422	1	1.42	-	0.7	1	1
blood vessel morphogenesis (GO:0048514)	424	1	1.43	-	0.7	1	1
cellular process involved in reproduction in multicellular organism (GO:0022412)	427	1	1.44	-	0.7	1	1
reproductive structure development (GO:0048608)	430	1	1.45	-	0.69	1	1
regulation of protein serine/threonine kinase activity (GO:0071900)	431	1	1.45	-	0.69	1	1
regulation of metal ion transport (GO:0010959)	431	1	1.45	-	0.69	1	1
positive regulation of catabolic process (GO:0009896)	433	1	1.46	-	0.69	1	1
reproductive system development (GO:0061458)	434	1	1.46	-	0.68	1	1
response to other organism (GO:0051707)	1315	3	4.43	-	0.68	0.628	1
cation transmembrane transport (GO:0098655)	439	1	1.48	-	0.68	1	1
response to external biotic stimulus (GO:0043207)	1317	3	4.44	-	0.68	0.628	1
positive regulation of protein transport (GO:0051222)	442	1	1.49	-	0.67	1	1
response to biotic stimulus (GO:0009607)	1339	3	4.51	-	0.67	0.628	1
inorganic ion transmembrane transport (GO:0098660)	447	1	1.51	-	0.66	1	1
activation of immune response (GO:0002253)	457	1	1.54	-	0.65	1	1
negative regulation of phosphorylation (GO:0042326)	458	1	1.54	-	0.65	1	1
tube development (GO:0035295)	921	2	3.1	-	0.64	0.771	1
cellular response to endogenous stimulus (GO:0071495)	922	2	3.11	-	0.64	0.771	1
positive regulation of establishment of protein localization (GO:1904951)	461	1	1.55	-	0.64	1	1
anion transport (GO:0006820)	470	1	1.58	-	0.63	1	1
defense response to bacterium (GO:0042742)	475	1	1.6	-	0.62	1	1
chemotaxis (GO:0006935)	476	1	1.6	-	0.62	1	1
taxis (GO:0042330)	479	1	1.61	-	0.62	1	1
multi-organism reproductive process (GO:0044703)	963	2	3.24	-	0.62	0.773	1
multi-organism process (GO:0051704)	2416	5	8.14	-	0.61	0.349	1
adaptive immune response (GO:0002250)	485	1	1.63	-	0.61	1	1
regulation of ion transmembrane transport (GO:0034765)	486	1	1.64	-	0.61	1	1
muscle structure development (GO:0061061)	486	1	1.64	-	0.61	1	1
developmental process involved in reproduction (GO:0003006)	974	2	3.28	-	0.61	0.774	1
skeletal system development (GO:0001501)	492	1	1.66	-	0.6	1	1
regulation of protein secretion (GO:0050708)	492	1	1.66	-	0.6	1	1
epithelial cell differentiation (GO:0030855)	497	1	1.67	-	0.6	1	1
negative regulation of biosynthetic process (GO:0009890)	1506	3	5.07	-	0.59	0.488	1
animal organ morphogenesis (GO:0009887)	1011	2	3.41	-	0.59	0.777	1
epithelium development (GO:0060429)	1020	2	3.44	-	0.58	0.586	1
cellular response to nitrogen compound (GO:1901699)	512	1	1.72	-	0.58	1	1
leukocyte activation (GO:0045321)	516	1	1.74	-	0.58	1	1
nervous system process (GO:0050877)	2079	4	7	-	0.57	0.318	1
blood vessel development (GO:0001568)	526	1	1.77	-	0.56	1	1
regulation of peptide secretion (GO:0002791)	532	1	1.79	-	0.56	1	1
tissue development (GO:0009888)	1649	3	5.55	-	0.54	0.374	1
spermatogenesis (GO:0007283)	550	1	1.85	-	0.54	1	1
negative regulation of transport (GO:0051051)	554	1	1.87	-	0.54	1	1
negative regulation of phosphorus metabolic process (GO:0010563)	554	1	1.87	-	0.54	1	1
negative regulation of phosphate metabolic process (GO:0045936)	554	1	1.87	-	0.54	1	1
vasculature development (GO:0001944)	555	1	1.87	-	0.53	1	1
response to endogenous stimulus (GO:0009719)	1124	2	3.79	-	0.53	0.591	1
response to external stimulus (GO:0009605)	2254	4	7.59	-	0.53	0.246	1
heart development (GO:0007507)	564	1	1.9	-	0.53	1	1
cardiovascular system development (GO:0072358)	569	1	1.92	-	0.52	1	1
male gamete generation (GO:0048232)	571	1	1.92	-	0.52	1	1
cellular metal ion homeostasis (GO:0006875)	577	1	1.94	-	0.51	1	1
regulation of transmembrane transport (GO:0034762)	579	1	1.95	-	0.51	1	1
negative regulation of signal transduction (GO:0009968)	1179	2	3.97	-	0.5	0.44	1
negative regulation of transcription, DNA-templated (GO:0045892)	1187	2	4	-	0.5	0.44	1
negative regulation of nucleic acid-templated transcription (GO:1903507)	1191	2	4.01	-	0.5	0.44	1
negative regulation of RNA biosynthetic process (GO:1902679)	1192	2	4.02	-	0.5	0.44	1
cell activation (GO:0001775)	596	1	2.01	-	0.5	0.725	1
response to hormone (GO:0009725)	609	1	2.05	-	0.49	0.725	1
chromatin organization (GO:0006325)	634	1	2.14	-	0.47	0.726	1
negative regulation of RNA metabolic process (GO:0051253)	1284	2	4.33	-	0.46	0.326	1
system process (GO:0003008)	2579	4	8.69	-	0.46	0.103	1
response to oxygen-containing compound (GO:1901700)	1290	2	4.35	-	0.46	0.326	1
metal ion homeostasis (GO:0055065)	648	1	2.18	-	0.46	0.727	1
negative regulation of cell communication (GO:0010648)	1303	2	4.39	-	0.46	0.326	1
negative regulation of signaling (GO:0023057)	1308	2	4.41	-	0.45	0.326	1
cellular response to DNA damage stimulus (GO:0006974)	676	1	2.28	-	0.44	0.73	1
negative regulation of cell population proliferation (GO:0008285)	683	1	2.3	-	0.43	0.731	1
negative regulation of cellular macromolecule biosynthetic process (GO:2000113)	1377	2	4.64	-	0.43	0.33	1
gamete generation (GO:0007276)	692	1	2.33	-	0.43	0.732	1
negative regulation of nucleobase-containing compound metabolic process (GO:0045934)	1392	2	4.69	-	0.43	0.332	1
negative regulation of macromolecule biosynthetic process (GO:0010558)	1412	2	4.76	-	0.42	0.24	1
tube morphogenesis (GO:0035239)	715	1	2.41	-	0.42	0.735	1
negative regulation of cellular biosynthetic process (GO:0031327)	1466	2	4.94	-	0.41	0.24	1
regulation of protein transport (GO:0051223)	738	1	2.49	-	0.4	0.522	1
regulation of establishment of protein localization (GO:0070201)	770	1	2.59	-	0.39	0.523	1
regulation of peptide transport (GO:0090087)	780	1	2.63	-	0.38	0.524	1
apoptotic process (GO:0006915)	806	1	2.72	-	0.37	0.527	1
multicellular organismal reproductive process (GO:0048609)	817	1	2.75	-	0.36	0.529	1
negative regulation of gene expression (GO:0010629)	1641	2	5.53	-	0.36	0.178	1
multicellular organism reproduction (GO:0032504)	828	1	2.79	-	0.36	0.531	1
response to bacterium (GO:0009617)	833	1	2.81	-	0.36	0.532	1
programmed cell death (GO:0012501)	843	1	2.84	-	0.35	0.534	1
response to nitrogen compound (GO:1901698)	849	1	2.86	-	0.35	0.373	1
negative regulation of transcription by RNA polymerase II (GO:0000122)	865	1	2.91	-	0.34	0.373	1
cell death (GO:0008219)	882	1	2.97	-	0.34	0.373	1
circulatory system development (GO:0072359)	906	1	3.05	-	0.33	0.375	1
cellular response to oxygen-containing compound (GO:1901701)	909	1	3.06	-	0.33	0.375	1
cell surface receptor signaling pathway (GO:0007166)	1850	2	6.23	-	0.32	0.0903	1
chromosome organization (GO:0051276)	928	1	3.13	-	0.32	0.377	1
sensory perception (GO:0007600)	1638	1	5.52	-	0.18	0.0432	1
Unclassified (UNCLASSIFIED)	1898	1	6.39	-	0.16	0.0202	1
respiratory burst involved in defense response (GO:0002679)	5	0	0.02	-	< 0.01	1	1
response to lead ion (GO:0010288)	10	0	0.03	-	< 0.01	1	1
positive regulation of chronic inflammatory response (GO:0002678)	5	0	0.02	-	< 0.01	1	1
negative regulation of chronic inflammatory response (GO:0002677)	6	0	0.02	-	< 0.01	1	1
heat acclimation (GO:0010286)	4	0	0.01	-	< 0.01	1	1
regulation of chronic inflammatory response (GO:0002676)	11	0	0.04	-	< 0.01	1	1
positive regulation of acute inflammatory response (GO:0002675)	35	0	0.12	-	< 0.01	1	1
negative regulation of acute inflammatory response (GO:0002674)	13	0	0.04	-	< 0.01	1	1
regulation of acute inflammatory response (GO:0002673)	52	0	0.18	-	< 0.01	1	1
carbohydrate transmembrane transport (GO:0034219)	29	0	0.1	-	< 0.01	1	1
protein hexamerization (GO:0034214)	10	0	0.03	-	< 0.01	1	1
quinolinate catabolic process (GO:0034213)	1	0	0	-	< 0.01	1	1
positive regulation of T cell anergy (GO:0002669)	4	0	0.01	-	< 0.01	1	1
negative regulation of T cell anergy (GO:0002668)	1	0	0	-	< 0.01	1	1
regulation of T cell anergy (GO:0002667)	7	0	0.02	-	< 0.01	1	1
positive regulation of T cell tolerance induction (GO:0002666)	7	0	0.02	-	< 0.01	1	1
negative regulation of T cell tolerance induction (GO:0002665)	1	0	0	-	< 0.01	1	1
regulation of T cell tolerance induction (GO:0002664)	11	0	0.04	-	< 0.01	1	1
detoxification of copper ion (GO:0010273)	6	0	0.02	-	< 0.01	1	1
positive regulation of B cell tolerance induction (GO:0002663)	2	0	0.01	-	< 0.01	1	1
response to silver ion (GO:0010272)	1	0	0	-	< 0.01	1	1
regulation of B cell tolerance induction (GO:0002661)	2	0	0.01	-	< 0.01	1	1
positive regulation of peripheral tolerance induction (GO:0002660)	2	0	0.01	-	< 0.01	1	1
amyloid-beta formation (GO:0034205)	7	0	0.02	-	< 0.01	1	1
lipid translocation (GO:0034204)	48	0	0.16	-	< 0.01	1	1
glycolipid translocation (GO:0034203)	1	0	0	-	< 0.01	1	1
response to oleic acid (GO:0034201)	2	0	0.01	-	< 0.01	1	1
response to selenium ion (GO:0010269)	5	0	0.02	-	< 0.01	1	1
regulation of peripheral tolerance induction (GO:0002658)	2	0	0.01	-	< 0.01	1	1
SCF complex assembly (GO:0010265)	2	0	0.01	-	< 0.01	1	1
positive regulation of tolerance induction dependent upon immune response (GO:0002654)	2	0	0.01	-	< 0.01	1	1
regulation of tolerance induction dependent upon immune response (GO:0002652)	3	0	0.01	-	< 0.01	1	1
positive regulation of tolerance induction to self antigen (GO:0002651)	1	0	0	-	< 0.01	1	1
animal organ senescence (GO:0010260)	1	0	0	-	< 0.01	1	1
positive regulation of chromatin assembly or disassembly (GO:0045799)	3	0	0.01	-	< 0.01	1	1
positive regulation of intestinal cholesterol absorption (GO:0045797)	1	0	0	-	< 0.01	1	1
negative regulation of intestinal cholesterol absorption (GO:0045796)	2	0	0.01	-	< 0.01	1	1
positive regulation of cell volume (GO:0045795)	1	0	0	-	< 0.01	1	1
negative regulation of cell volume (GO:0045794)	7	0	0.02	-	< 0.01	1	1
positive regulation of cell size (GO:0045793)	17	0	0.06	-	< 0.01	1	1
negative regulation of cell size (GO:0045792)	13	0	0.04	-	< 0.01	1	1
multicellular organism aging (GO:0010259)	43	0	0.14	-	< 0.01	1	1
regulation of tolerance induction to self antigen (GO:0002649)	2	0	0.01	-	< 0.01	1	1
positive regulation of central tolerance induction (GO:0002648)	1	0	0	-	< 0.01	1	1
regulation of central tolerance induction (GO:0002646)	1	0	0	-	< 0.01	1	1
glucose mediated signaling pathway (GO:0010255)	3	0	0.01	-	< 0.01	1	1
positive regulation of tolerance induction (GO:0002645)	10	0	0.03	-	< 0.01	1	1
negative regulation of tolerance induction (GO:0002644)	2	0	0.01	-	< 0.01	1	1
regulation of tolerance induction (GO:0002643)	19	0	0.06	-	< 0.01	1	1
positive regulation of immunoglobulin biosynthetic process (GO:0002642)	1	0	0	-	< 0.01	1	1
regulation of immunoglobulin biosynthetic process (GO:0002640)	1	0	0	-	< 0.01	1	1
negative regulation of cell cycle (GO:0045786)	400	0	1.35	-	< 0.01	0.647	1
positive regulation of bone resorption (GO:0045780)	27	0	0.09	-	< 0.01	1	1
positive regulation of immunoglobulin production (GO:0002639)	50	0	0.17	-	< 0.01	1	1
establishment or maintenance of transmembrane electrochemical gradient (GO:0010248)	3	0	0.01	-	< 0.01	1	1
negative regulation of immunoglobulin production (GO:0002638)	14	0	0.05	-	< 0.01	1	1
regulation of immunoglobulin production (GO:0002637)	75	0	0.25	-	< 0.01	1	1
positive regulation of germinal center formation (GO:0002636)	5	0	0.02	-	< 0.01	1	1
negative regulation of germinal center formation (GO:0002635)	2	0	0.01	-	< 0.01	1	1
regulation of germinal center formation (GO:0002634)	10	0	0.03	-	< 0.01	1	1
response to organonitrogen compound (GO:0010243)	743	0	2.5	-	< 0.01	0.183	1
negative regulation of granuloma formation (GO:0002632)	1	0	0	-	< 0.01	1	1
regulation of granuloma formation (GO:0002631)	1	0	0	-	< 0.01	1	1
negative regulation of bone resorption (GO:0045779)	17	0	0.06	-	< 0.01	1	1
positive regulation of ossification (GO:0045778)	98	0	0.33	-	< 0.01	1	1
positive regulation of blood pressure (GO:0045777)	54	0	0.18	-	< 0.01	1	1
negative regulation of blood pressure (GO:0045776)	61	0	0.21	-	< 0.01	1	1
positive regulation of axon extension (GO:0045773)	57	0	0.19	-	< 0.01	1	1
positive regulation of asymmetric cell division (GO:0045770)	1	0	0	-	< 0.01	1	1
negative regulation of T cell antigen processing and presentation (GO:0002626)	1	0	0	-	< 0.01	1	1
regulation of T cell antigen processing and presentation (GO:0002625)	2	0	0.01	-	< 0.01	1	1
vascular transport (GO:0010232)	1	0	0	-	< 0.01	1	1
negative regulation of asymmetric cell division (GO:0045769)	1	0	0	-	< 0.01	1	1
positive regulation of cellular amino acid metabolic process (GO:0045764)	3	0	0.01	-	< 0.01	1	1
negative regulation of cellular amino acid metabolic process (GO:0045763)	2	0	0.01	-	< 0.01	1	1
positive regulation of adenylate cyclase activity (GO:0045762)	10	0	0.03	-	< 0.01	1	1
regulation of adenylate cyclase activity (GO:0045761)	35	0	0.12	-	< 0.01	1	1
positive regulation of action potential (GO:0045760)	15	0	0.05	-	< 0.01	1	1
negative regulation of macrophage antigen processing and presentation (GO:0002617)	1	0	0	-	< 0.01	1	1
response to lithium ion (GO:0010226)	14	0	0.05	-	< 0.01	1	1
regulation of macrophage antigen processing and presentation (GO:0002616)	1	0	0	-	< 0.01	1	1
response to UV-C (GO:0010225)	14	0	0.05	-	< 0.01	1	1
response to UV-B (GO:0010224)	16	0	0.05	-	< 0.01	1	1
negative regulation of Toll signaling pathway (GO:0045751)	2	0	0.01	-	< 0.01	1	1
maintenance of DNA methylation (GO:0010216)	7	0	0.02	-	< 0.01	1	1
positive regulation of dendritic cell antigen processing and presentation (GO:0002606)	6	0	0.02	-	< 0.01	1	1
negative regulation of dendritic cell antigen processing and presentation (GO:0002605)	3	0	0.01	-	< 0.01	1	1
regulation of dendritic cell antigen processing and presentation (GO:0002604)	9	0	0.03	-	< 0.01	1	1
response to ionizing radiation (GO:0010212)	124	0	0.42	-	< 0.01	1	1
regulation of hexokinase activity (GO:1903299)	11	0	0.04	-	< 0.01	1	1
negative regulation of hypoxia-induced intrinsic apoptotic signaling pathway (GO:1903298)	5	0	0.02	-	< 0.01	1	1
regulation of hypoxia-induced intrinsic apoptotic signaling pathway (GO:1903297)	5	0	0.02	-	< 0.01	1	1
positive regulation of Notch signaling pathway (GO:0045747)	41	0	0.14	-	< 0.01	1	1
positive regulation of glutamate secretion, neurotransmission (GO:1903296)	4	0	0.01	-	< 0.01	1	1
negative regulation of Notch signaling pathway (GO:0045746)	38	0	0.13	-	< 0.01	1	1
positive regulation of G protein-coupled receptor signaling pathway (GO:0045745)	34	0	0.11	-	< 0.01	1	1
regulation of glutamate secretion, neurotransmission (GO:1903294)	4	0	0.01	-	< 0.01	1	1
negative regulation of G protein-coupled receptor signaling pathway (GO:0045744)	54	0	0.18	-	< 0.01	1	1
positive regulation of fibroblast growth factor receptor signaling pathway (GO:0045743)	8	0	0.03	-	< 0.01	1	1
protein localization to Golgi membrane (GO:1903292)	3	0	0.01	-	< 0.01	1	1
positive regulation of epidermal growth factor receptor signaling pathway (GO:0045742)	27	0	0.09	-	< 0.01	1	1
positive regulation of epidermal growth factor-activated receptor activity (GO:0045741)	10	0	0.03	-	< 0.01	1	1
positive regulation of DNA repair (GO:0045739)	71	0	0.24	-	< 0.01	1	1
positive regulation of potassium ion import across plasma membrane (GO:1903288)	7	0	0.02	-	< 0.01	1	1
negative regulation of DNA repair (GO:0045738)	29	0	0.1	-	< 0.01	1	1
arginine catabolic process to proline (GO:0019493)	1	0	0	-	< 0.01	1	1
positive regulation of cyclin-dependent protein serine/threonine kinase activity (GO:0045737)	28	0	0.09	-	< 0.01	1	1
regulation of potassium ion import (GO:1903286)	8	0	0.03	-	< 0.01	1	1
negative regulation of cyclin-dependent protein serine/threonine kinase activity (GO:0045736)	24	0	0.08	-	< 0.01	1	1
positive regulation of hydrogen peroxide catabolic process (GO:1903285)	1	0	0	-	< 0.01	1	1
positive regulation of glutathione peroxidase activity (GO:1903284)	1	0	0	-	< 0.01	1	1
regulation of glutathione peroxidase activity (GO:1903282)	1	0	0	-	< 0.01	1	1
positive regulation of protein catabolic process (GO:0045732)	216	0	0.73	-	< 0.01	1	1
positive regulation of calcium:sodium antiporter activity (GO:1903281)	2	0	0.01	-	< 0.01	1	1
negative regulation of calcium:sodium antiporter activity (GO:1903280)	1	0	0	-	< 0.01	1	1
respiratory burst (GO:0045730)	13	0	0.04	-	< 0.01	1	1
response to glucagon (GO:0033762)	7	0	0.02	-	< 0.01	1	1
forebrain dorsal/ventral pattern formation (GO:0021798)	7	0	0.02	-	< 0.01	1	1
forebrain anterior/posterior pattern specification (GO:0021797)	4	0	0.01	-	< 0.01	1	1
cerebral cortex regionalization (GO:0021796)	9	0	0.03	-	< 0.01	1	1
thalamus development (GO:0021794)	13	0	0.04	-	< 0.01	1	1
chemorepulsion of branchiomotor axon (GO:0021793)	1	0	0	-	< 0.01	1	1
regulation of calcium:sodium antiporter activity (GO:1903279)	3	0	0.01	-	< 0.01	1	1
positive regulation of sodium ion export across plasma membrane (GO:1903278)	4	0	0.01	-	< 0.01	1	1
beta-alanine catabolic process (GO:0019484)	1	0	0	-	< 0.01	1	1
respiratory burst after phagocytosis (GO:0045728)	2	0	0.01	-	< 0.01	1	1
negative regulation of sodium ion export across plasma membrane (GO:1903277)	1	0	0	-	< 0.01	1	1
beta-alanine biosynthetic process (GO:0019483)	1	0	0	-	< 0.01	1	1
positive regulation of translation (GO:0045727)	122	0	0.41	-	< 0.01	1	1
regulation of sodium ion export across plasma membrane (GO:1903276)	5	0	0.02	-	< 0.01	1	1
beta-alanine metabolic process (GO:0019482)	4	0	0.01	-	< 0.01	1	1
positive regulation of integrin biosynthetic process (GO:0045726)	3	0	0.01	-	< 0.01	1	1
L-alanine catabolic process, by transamination (GO:0019481)	1	0	0	-	< 0.01	1	1
positive regulation of glycogen biosynthetic process (GO:0045725)	17	0	0.06	-	< 0.01	1	1
positive regulation of cilium assembly (GO:0045724)	28	0	0.09	-	< 0.01	1	1
positive regulation of fatty acid biosynthetic process (GO:0045723)	25	0	0.08	-	< 0.01	1	1
positive regulation of gluconeogenesis (GO:0045722)	20	0	0.07	-	< 0.01	1	1
negative regulation of gluconeogenesis (GO:0045721)	19	0	0.06	-	< 0.01	1	1
negative regulation of integrin biosynthetic process (GO:0045720)	2	0	0.01	-	< 0.01	1	1
ribosome localization (GO:0033750)	14	0	0.05	-	< 0.01	1	1
branchiomotor neuron axon guidance (GO:0021785)	6	0	0.02	-	< 0.01	1	1
postganglionic parasympathetic fiber development (GO:0021784)	2	0	0.01	-	< 0.01	1	1
preganglionic parasympathetic fiber development (GO:0021783)	18	0	0.06	-	< 0.01	1	1
D-amino acid catabolic process (GO:0019478)	2	0	0.01	-	< 0.01	1	1
glial cell fate commitment (GO:0021781)	15	0	0.05	-	< 0.01	1	1
L-lysine catabolic process (GO:0019477)	2	0	0.01	-	< 0.01	1	1
glial cell fate specification (GO:0021780)	5	0	0.02	-	< 0.01	1	1
negative regulation of glycogen biosynthetic process (GO:0045719)	5	0	0.02	-	< 0.01	1	1
L-lysine catabolic process to acetyl-CoA (GO:0019474)	1	0	0	-	< 0.01	1	1
negative regulation of fatty acid biosynthetic process (GO:0045717)	12	0	0.04	-	< 0.01	1	1
positive regulation of low-density lipoprotein particle receptor biosynthetic process (GO:0045716)	2	0	0.01	-	< 0.01	1	1
positive regulation of tumor necrosis factor-mediated signaling pathway (GO:1903265)	8	0	0.03	-	< 0.01	1	1
4-hydroxyproline metabolic process (GO:0019471)	1	0	0	-	< 0.01	1	1
negative regulation of low-density lipoprotein particle receptor biosynthetic process (GO:0045715)	3	0	0.01	-	< 0.01	1	1
4-hydroxyproline catabolic process (GO:0019470)	1	0	0	-	< 0.01	1	1
regulation of low-density lipoprotein particle receptor biosynthetic process (GO:0045714)	7	0	0.02	-	< 0.01	1	1
low-density lipoprotein particle receptor biosynthetic process (GO:0045713)	1	0	0	-	< 0.01	1	1
oligodendrocyte cell fate commitment (GO:0021779)	5	0	0.02	-	< 0.01	1	1
oligodendrocyte cell fate specification (GO:0021778)	5	0	0.02	-	< 0.01	1	1
smoothened signaling pathway involved in spinal cord motor neuron cell fate specification (GO:0021776)	3	0	0.01	-	< 0.01	1	1
smoothened signaling pathway involved in ventral spinal cord interneuron specification (GO:0021775)	3	0	0.01	-	< 0.01	1	1
striatal medium spiny neuron differentiation (GO:0021773)	4	0	0.01	-	< 0.01	1	1
olfactory bulb development (GO:0021772)	37	0	0.12	-	< 0.01	1	1
lateral geniculate nucleus development (GO:0021771)	1	0	0	-	< 0.01	1	1
exon-exon junction complex disassembly (GO:1903259)	1	0	0	-	< 0.01	1	1
glycine decarboxylation via glycine cleavage system (GO:0019464)	3	0	0.01	-	< 0.01	1	1
ectoderm and mesoderm interaction (GO:0007499)	1	0	0	-	< 0.01	1	1
mesoderm development (GO:0007498)	109	0	0.37	-	< 0.01	1	1
multi-ciliated epithelial cell differentiation (GO:1903251)	7	0	0.02	-	< 0.01	1	1
posterior midgut development (GO:0007497)	1	0	0	-	< 0.01	1	1
visceral mesoderm-endoderm interaction involved in midgut development (GO:0007495)	1	0	0	-	< 0.01	1	1
midgut development (GO:0007494)	5	0	0.02	-	< 0.01	1	1
endodermal cell fate determination (GO:0007493)	2	0	0.01	-	< 0.01	1	1
endoderm development (GO:0007492)	70	0	0.24	-	< 0.01	1	1
orbitofrontal cortex development (GO:0021769)	2	0	0.01	-	< 0.01	1	1
nucleus accumbens development (GO:0021768)	1	0	0	-	< 0.01	1	1
mammillary body development (GO:0021767)	2	0	0.01	-	< 0.01	1	1
hippocampus development (GO:0021766)	73	0	0.25	-	< 0.01	1	1
amygdala development (GO:0021764)	6	0	0.02	-	< 0.01	1	1
subthalamic nucleus development (GO:0021763)	1	0	0	-	< 0.01	1	1
substantia nigra development (GO:0021762)	2	0	0.01	-	< 0.01	1	1
limbic system development (GO:0021761)	98	0	0.33	-	< 0.01	1	1
negative regulation of citrulline biosynthetic process (GO:1903249)	1	0	0	-	< 0.01	1	1
regulation of citrulline biosynthetic process (GO:1903248)	1	0	0	-	< 0.01	1	1
L-cysteine catabolic process to taurine (GO:0019452)	2	0	0.01	-	< 0.01	1	1
positive regulation of cardiac muscle hypertrophy in response to stress (GO:1903244)	2	0	0.01	-	< 0.01	1	1
negative regulation of cardiac muscle hypertrophy in response to stress (GO:1903243)	6	0	0.02	-	< 0.01	1	1
regulation of cardiac muscle hypertrophy in response to stress (GO:1903242)	9	0	0.03	-	< 0.01	1	1
U2-type prespliceosome assembly (GO:1903241)	2	0	0.01	-	< 0.01	1	1
globus pallidus development (GO:0021759)	2	0	0.01	-	< 0.01	1	1
striatum development (GO:0021756)	18	0	0.06	-	< 0.01	1	1
facial nucleus development (GO:0021754)	2	0	0.01	-	< 0.01	1	1
pronephric nephron tubule development (GO:0039020)	2	0	0.01	-	< 0.01	1	1
L-cysteine catabolic process to hypotaurine (GO:0019449)	1	0	0	-	< 0.01	1	1
L-cysteine catabolic process (GO:0019448)	3	0	0.01	-	< 0.01	1	1
vestibular nucleus development (GO:0021750)	2	0	0.01	-	< 0.01	1	1
positive regulation of leukocyte tethering or rolling (GO:1903238)	10	0	0.03	-	< 0.01	1	1
negative regulation of leukocyte tethering or rolling (GO:1903237)	3	0	0.01	-	< 0.01	1	1
regulation of leukocyte tethering or rolling (GO:1903236)	13	0	0.04	-	< 0.01	1	1
tryptophan catabolic process to acetyl-CoA (GO:0019442)	2	0	0.01	-	< 0.01	1	1
positive regulation of calcium ion-dependent exocytosis of neurotransmitter (GO:1903235)	1	0	0	-	< 0.01	1	1
tryptophan catabolic process to kynurenine (GO:0019441)	5	0	0.02	-	< 0.01	1	1
regulation of calcium ion-dependent exocytosis of neurotransmitter (GO:1903233)	4	0	0.01	-	< 0.01	1	1
melanosome assembly (GO:1903232)	5	0	0.02	-	< 0.01	1	1
pronephric nephron development (GO:0039019)	3	0	0.01	-	< 0.01	1	1
pattern specification involved in pronephros development (GO:0039017)	2	0	0.01	-	< 0.01	1	1
cochlear nucleus development (GO:0021747)	4	0	0.01	-	< 0.01	1	1
aromatic compound catabolic process (GO:0019439)	292	0	0.98	-	< 0.01	1	1
embryonic skeletal joint development (GO:0072498)	15	0	0.05	-	< 0.01	1	1
principal sensory nucleus of trigeminal nerve development (GO:0021740)	2	0	0.01	-	< 0.01	1	1
mesenchymal stem cell differentiation (GO:0072497)	2	0	0.01	-	< 0.01	1	1
triglyceride catabolic process (GO:0019433)	12	0	0.04	-	< 0.01	1	1
triglyceride biosynthetic process (GO:0019432)	17	0	0.06	-	< 0.01	1	1
negative regulation of endodermal cell differentiation (GO:1903225)	4	0	0.01	-	< 0.01	1	1
regulation of endodermal cell differentiation (GO:1903224)	5	0	0.02	-	< 0.01	1	1
removal of superoxide radicals (GO:0019430)	11	0	0.04	-	< 0.01	1	1
positive regulation of oxidative stress-induced neuron death (GO:1903223)	9	0	0.03	-	< 0.01	1	1
regulation of rhodopsin gene expression (GO:0007468)	3	0	0.01	-	< 0.01	1	1
DNA integration (GO:0015074)	4	0	0.01	-	< 0.01	1	1
pronephric nephron tubule morphogenesis (GO:0039008)	1	0	0	-	< 0.01	1	1
pronephric nephron morphogenesis (GO:0039007)	1	0	0	-	< 0.01	1	1
phospholipid efflux (GO:0033700)	11	0	0.04	-	< 0.01	1	1
pronephric field specification (GO:0039003)	2	0	0.01	-	< 0.01	1	1
midbrain-hindbrain boundary maturation (GO:0021732)	1	0	0	-	< 0.01	1	1
allantoin biosynthetic process (GO:0019428)	1	0	0	-	< 0.01	1	1
ammonium transmembrane transport (GO:0072488)	6	0	0.02	-	< 0.01	1	1
acetyl-CoA biosynthetic process from acetate (GO:0019427)	1	0	0	-	< 0.01	1	1
trigeminal sensory nucleus development (GO:0021730)	2	0	0.01	-	< 0.01	1	1
negative regulation of protein processing involved in protein targeting to mitochondrion (GO:1903217)	1	0	0	-	< 0.01	1	1
regulation of protein processing involved in protein targeting to mitochondrion (GO:1903216)	1	0	0	-	< 0.01	1	1
negative regulation of protein targeting to mitochondrion (GO:1903215)	6	0	0.02	-	< 0.01	1	1
regulation of protein targeting to mitochondrion (GO:1903214)	19	0	0.06	-	< 0.01	1	1
positive regulation of the force of heart contraction by chemical signal (GO:0003099)	4	0	0.01	-	< 0.01	1	1
renal water transport (GO:0003097)	6	0	0.02	-	< 0.01	1	1
renal sodium ion transport (GO:0003096)	6	0	0.02	-	< 0.01	1	1
glomerular filtration (GO:0003094)	10	0	0.03	-	< 0.01	1	1
regulation of glomerular filtration (GO:0003093)	13	0	0.04	-	< 0.01	1	1
renal water homeostasis (GO:0003091)	11	0	0.04	-	< 0.01	1	1
medullary reticular formation development (GO:0021723)	1	0	0	-	< 0.01	1	1
superior olivary nucleus maturation (GO:0021722)	2	0	0.01	-	< 0.01	1	1
sulfide oxidation (GO:0019418)	1	0	0	-	< 0.01	1	1
sulfur oxidation (GO:0019417)	2	0	0.01	-	< 0.01	1	1
positive regulation of oxidative stress-induced cell death (GO:1903209)	20	0	0.07	-	< 0.01	1	1
negative regulation of hydrogen peroxide-induced neuron death (GO:1903208)	7	0	0.02	-	< 0.01	1	1
regulation of hydrogen peroxide-induced neuron death (GO:1903207)	7	0	0.02	-	< 0.01	1	1
acetate biosynthetic process (GO:0019413)	2	0	0.01	-	< 0.01	1	1
negative regulation of hydrogen peroxide-induced cell death (GO:1903206)	25	0	0.08	-	< 0.01	1	1
regulation of hydrogen peroxide-induced cell death (GO:1903205)	33	0	0.11	-	< 0.01	1	1
negative regulation of oxidative stress-induced neuron death (GO:1903204)	24	0	0.08	-	< 0.01	1	1
regulation of oxidative stress-induced neuron death (GO:1903203)	34	0	0.11	-	< 0.01	1	1
negative regulation of oxidative stress-induced cell death (GO:1903202)	52	0	0.18	-	< 0.01	1	1
regulation of oxidative stress-induced cell death (GO:1903201)	76	0	0.26	-	< 0.01	1	1
positive regulation of L-dopa decarboxylase activity (GO:1903200)	1	0	0	-	< 0.01	1	1
hindgut morphogenesis (GO:0007442)	8	0	0.03	-	< 0.01	1	1
foregut morphogenesis (GO:0007440)	12	0	0.04	-	< 0.01	1	1
negative regulation of systemic arterial blood pressure (GO:0003085)	29	0	0.1	-	< 0.01	1	1
positive regulation of systemic arterial blood pressure (GO:0003084)	23	0	0.08	-	< 0.01	1	1
negative regulation of renal output by angiotensin (GO:0003083)	1	0	0	-	< 0.01	1	1
superior olivary nucleus development (GO:0021718)	2	0	0.01	-	< 0.01	1	1
regulation of systemic arterial blood pressure by renin-angiotensin (GO:0003081)	28	0	0.09	-	< 0.01	1	1
positive regulation of behavioral fear response (GO:2000987)	8	0	0.03	-	< 0.01	1	1
dolichol biosynthetic process (GO:0019408)	2	0	0.01	-	< 0.01	1	1
negative regulation of behavioral fear response (GO:2000986)	1	0	0	-	< 0.01	1	1
hexitol catabolic process (GO:0019407)	1	0	0	-	< 0.01	1	1
hexitol biosynthetic process (GO:0019406)	1	0	0	-	< 0.01	1	1
[truncated: 13,807 more rows]

## Sheet: PearsonCombinedGO
GO biological process complete	Mus musculus - REFLIST (22265)	Gene List	expected	over/under	Fold Enrichment	raw P-value	FDR
fatty alcohol metabolic process (GO:1903173)	2	2	0.01	+	> 100	0.000231	0.0238
phytol metabolic process (GO:0033306)	2	2	0.01	+	> 100	0.000231	0.0237
acetyl-CoA catabolic process (GO:0046356)	2	2	0.01	+	> 100	0.000231	0.0235
proline catabolic process to glutamate (GO:0010133)	3	2	0.02	+	> 100	0.000383	0.0374
selenium compound metabolic process (GO:0001887)	3	2	0.02	+	> 100	0.000383	0.0371
hydrogen sulfide biosynthetic process (GO:0070814)	3	2	0.02	+	> 100	0.000383	0.0369
transsulfuration (GO:0019346)	5	3	0.03	+	95.42	1.31e-05	0.00191
purine nucleoside bisphosphate catabolic process (GO:0034034)	5	3	0.03	+	95.42	1.31e-05	0.0019
ribonucleoside bisphosphate catabolic process (GO:0034031)	5	3	0.03	+	95.42	1.31e-05	0.00188
hydrogen sulfide metabolic process (GO:0070813)	5	3	0.03	+	95.42	1.31e-05	0.00186
homoserine metabolic process (GO:0009092)	5	3	0.03	+	95.42	1.31e-05	0.00184
nucleoside bisphosphate catabolic process (GO:0033869)	5	3	0.03	+	95.42	1.31e-05	0.00183
cysteine metabolic process (GO:0006534)	11	4	0.07	+	57.83	1.89e-06	0.000336
serine family amino acid biosynthetic process (GO:0009070)	15	4	0.09	+	42.41	5.26e-06	0.00084
carnitine metabolic process (GO:0009437)	12	3	0.08	+	39.76	0.000103	0.012
branched-chain amino acid catabolic process (GO:0009083)	16	4	0.1	+	39.76	6.55e-06	0.00102
short-chain fatty acid metabolic process (GO:0046459)	12	3	0.08	+	39.76	0.000103	0.012
sulfur compound catabolic process (GO:0044273)	21	5	0.13	+	37.87	5.25e-07	0.000102
branched-chain amino acid metabolic process (GO:0009081)	17	4	0.11	+	37.42	8.05e-06	0.00123
homocysteine metabolic process (GO:0050667)	13	3	0.08	+	36.7	0.000126	0.0143
serine family amino acid catabolic process (GO:0009071)	13	3	0.08	+	36.7	0.000126	0.0142
amino-acid betaine metabolic process (GO:0006577)	14	3	0.09	+	34.08	0.000152	0.017
acetyl-CoA biosynthetic process (GO:0006085)	14	3	0.09	+	34.08	0.000152	0.0168
coenzyme A metabolic process (GO:0015936)	14	3	0.09	+	34.08	0.000152	0.0167
pteridine-containing compound biosynthetic process (GO:0042559)	14	3	0.09	+	34.08	0.000152	0.0166
serine family amino acid metabolic process (GO:0009069)	33	7	0.21	+	33.73	5.02e-09	1.17e-06
coenzyme catabolic process (GO:0009109)	19	4	0.12	+	33.48	1.18e-05	0.00176
fatty acid beta-oxidation (GO:0006635)	49	10	0.31	+	32.46	3.17e-12	1.17e-09
fatty acid oxidation (GO:0019395)	69	14	0.43	+	32.27	1.3e-16	9.37e-14
acyl-CoA biosynthetic process (GO:0071616)	20	4	0.13	+	31.81	1.41e-05	0.00194
thioester biosynthetic process (GO:0035384)	20	4	0.13	+	31.81	1.41e-05	0.00192
fatty-acyl-CoA metabolic process (GO:0035337)	15	3	0.09	+	31.81	0.000182	0.019
lipid oxidation (GO:0034440)	70	14	0.44	+	31.81	1.56e-16	1.07e-13
fatty acid catabolic process (GO:0009062)	70	12	0.44	+	27.26	1.25e-13	6.18e-11
purine nucleoside bisphosphate biosynthetic process (GO:0034033)	30	5	0.19	+	26.51	2.48e-06	0.000425
ribonucleoside bisphosphate biosynthetic process (GO:0034030)	30	5	0.19	+	26.51	2.48e-06	0.000421
secondary metabolite biosynthetic process (GO:0044550)	18	3	0.11	+	26.51	0.000292	0.0293
nucleoside bisphosphate biosynthetic process (GO:0033866)	30	5	0.19	+	26.51	2.48e-06	0.000416
glutamate metabolic process (GO:0006536)	24	4	0.15	+	26.51	2.66e-05	0.00348
pteridine-containing compound metabolic process (GO:0042558)	31	5	0.19	+	25.65	2.86e-06	0.000471
folic acid-containing compound metabolic process (GO:0006760)	25	4	0.16	+	25.45	3.07e-05	0.00395
peroxisomal transport (GO:0043574)	19	3	0.12	+	25.11	0.000337	0.0335
peroxisome organization (GO:0007031)	32	5	0.2	+	24.85	3.29e-06	0.000531
one-carbon metabolic process (GO:0006730)	26	4	0.16	+	24.47	3.53e-05	0.0045
sulfur compound biosynthetic process (GO:0044272)	72	11	0.45	+	24.3	4.19e-12	1.5e-09
tetrahydrofolate metabolic process (GO:0046653)	20	3	0.13	+	23.86	0.000386	0.037
toxin metabolic process (GO:0009404)	21	3	0.13	+	22.72	0.000439	0.0415
cofactor catabolic process (GO:0051187)	56	8	0.35	+	22.72	6.26e-09	1.43e-06
acetyl-CoA metabolic process (GO:0006084)	29	4	0.18	+	21.94	5.19e-05	0.00631
monocarboxylic acid catabolic process (GO:0072329)	90	12	0.57	+	21.2	1.84e-12	7.44e-10
alpha-amino acid catabolic process (GO:1901606)	75	10	0.47	+	21.2	1.38e-10	4.19e-08
sulfur amino acid metabolic process (GO:0000096)	31	4	0.19	+	20.52	6.58e-05	0.00788
acyl-CoA metabolic process (GO:0006637)	78	10	0.49	+	20.39	1.96e-10	5.52e-08
thioester metabolic process (GO:0035383)	78	10	0.49	+	20.39	1.96e-10	5.42e-08
purine nucleoside bisphosphate metabolic process (GO:0034032)	94	12	0.59	+	20.3	2.93e-12	1.16e-09
ribonucleoside bisphosphate metabolic process (GO:0033875)	94	12	0.59	+	20.3	2.93e-12	1.13e-09
nucleoside bisphosphate metabolic process (GO:0033865)	94	12	0.59	+	20.3	2.93e-12	1.1e-09
dicarboxylic acid metabolic process (GO:0043648)	81	10	0.51	+	19.63	2.74e-10	7.47e-08
cellular amino acid catabolic process (GO:0009063)	90	11	0.57	+	19.44	3.75e-11	1.19e-08
organic acid catabolic process (GO:0016054)	191	23	1.2	+	19.15	5.18e-22	7.44e-19
carboxylic acid catabolic process (GO:0046395)	191	23	1.2	+	19.15	5.18e-22	6.82e-19
cellular aldehyde metabolic process (GO:0006081)	52	6	0.33	+	18.35	1.66e-06	0.000304
alpha-amino acid metabolic process (GO:1901605)	163	18	1.02	+	17.56	8.25e-17	6.86e-14
nucleotide catabolic process (GO:0009166)	47	5	0.3	+	16.92	1.82e-05	0.00244
purine-containing compound catabolic process (GO:0072523)	40	4	0.25	+	15.9	0.000163	0.0174
coenzyme metabolic process (GO:0006732)	204	20	1.28	+	15.59	1.22e-17	1.2e-14
small molecule catabolic process (GO:0044282)	287	28	1.8	+	15.52	2.27e-24	5.12e-21
alpha-amino acid biosynthetic process (GO:1901607)	52	5	0.33	+	15.29	2.86e-05	0.0037
coenzyme biosynthetic process (GO:0009108)	99	9	0.62	+	14.46	2.6e-08	5.7e-06
diterpenoid metabolic process (GO:0016101)	55	5	0.35	+	14.46	3.67e-05	0.00465
cellular amino acid biosynthetic process (GO:0008652)	56	5	0.35	+	14.2	3.98e-05	0.005
glutamine family amino acid metabolic process (GO:0009064)	56	5	0.35	+	14.2	3.98e-05	0.00496
antibiotic catabolic process (GO:0017001)	45	4	0.28	+	14.14	0.000249	0.0252
isoprenoid metabolic process (GO:0006720)	79	7	0.5	+	14.09	1.14e-06	0.000214
cellular amino acid metabolic process (GO:0006520)	230	20	1.45	+	13.83	1.05e-16	8.3e-14
glutathione metabolic process (GO:0006749)	58	5	0.36	+	13.71	4.66e-05	0.00575
nucleoside phosphate catabolic process (GO:1901292)	58	5	0.36	+	13.71	4.66e-05	0.00571
lipid modification (GO:0030258)	177	15	1.11	+	13.48	1.22e-12	5.07e-10
terpenoid metabolic process (GO:0006721)	60	5	0.38	+	13.25	5.42e-05	0.00654
sulfur compound metabolic process (GO:0006790)	266	22	1.67	+	13.15	7.37e-18	7.76e-15
cellular modified amino acid metabolic process (GO:0006575)	170	14	1.07	+	13.1	1.02e-11	3.58e-09
cofactor metabolic process (GO:0051186)	367	30	2.31	+	13	5.16e-24	1.02e-20
nucleobase-containing small molecule biosynthetic process (GO:0034404)	75	6	0.47	+	12.72	1.18e-05	0.00174
antibiotic metabolic process (GO:0016999)	91	7	0.57	+	12.23	2.76e-06	0.000458
aerobic respiration (GO:0009060)	65	5	0.41	+	12.23	7.74e-05	0.0092
cellular lipid catabolic process (GO:0044242)	161	12	1.01	+	11.85	9.48e-10	2.5e-07
cofactor biosynthetic process (GO:0051188)	162	12	1.02	+	11.78	1.01e-09	2.62e-07
secondary metabolic process (GO:0019748)	55	4	0.35	+	11.57	0.000509	0.0479
primary alcohol metabolic process (GO:0034308)	55	4	0.35	+	11.57	0.000509	0.0476
fatty acid metabolic process (GO:0006631)	307	21	1.93	+	10.88	1.55e-15	9.4e-13
purine nucleotide biosynthetic process (GO:0006164)	124	8	0.78	+	10.26	1.82e-06	0.000331
oxoacid metabolic process (GO:0043436)	801	50	5.04	+	9.93	2.75e-35	2.18e-31
lipid catabolic process (GO:0016042)	258	16	1.62	+	9.86	1.78e-11	6.11e-09
purine-containing compound biosynthetic process (GO:0072522)	129	8	0.81	+	9.86	2.41e-06	0.000424
carboxylic acid metabolic process (GO:0019752)	759	47	4.77	+	9.85	6.99e-33	2.76e-29
organic acid metabolic process (GO:0006082)	827	50	5.2	+	9.62	1.17e-34	6.14e-31
protein tetramerization (GO:0051262)	118	7	0.74	+	9.43	1.38e-05	0.00191
nucleotide biosynthetic process (GO:0009165)	170	10	1.07	+	9.36	2.03e-07	4.12e-05
purine nucleotide metabolic process (GO:0006163)	273	16	1.72	+	9.32	3.95e-11	1.22e-08
organic acid biosynthetic process (GO:0016053)	224	13	1.41	+	9.23	3.27e-09	8.08e-07
nucleotide metabolic process (GO:0009117)	352	20	2.21	+	9.04	2.05e-13	9.55e-11
nucleoside phosphate biosynthetic process (GO:1901293)	177	10	1.11	+	8.99	2.89e-07	5.79e-05
monocarboxylic acid metabolic process (GO:0032787)	465	26	2.92	+	8.89	4.89e-17	4.3e-14
nucleoside phosphate metabolic process (GO:0006753)	362	20	2.28	+	8.79	3.36e-13	1.44e-10
purine ribonucleotide metabolic process (GO:0009150)	255	14	1.6	+	8.73	1.56e-09	3.98e-07
fatty acid biosynthetic process (GO:0006633)	92	5	0.58	+	8.64	0.00036	0.0354
purine-containing compound metabolic process (GO:0072521)	313	17	1.97	+	8.64	2.9e-11	9.77e-09
nucleobase-containing small molecule metabolic process (GO:0055086)	426	23	2.68	+	8.59	7.62e-15	4.3e-12
carboxylic acid biosynthetic process (GO:0046394)	223	12	1.4	+	8.56	2.99e-08	6.48e-06
drug metabolic process (GO:0017144)	411	22	2.58	+	8.51	3.66e-14	1.87e-11
ribonucleotide metabolic process (GO:0009259)	265	14	1.67	+	8.4	2.5e-09	6.27e-07
purine ribonucleotide biosynthetic process (GO:0009152)	114	6	0.72	+	8.37	0.000109	0.0126
small molecule biosynthetic process (GO:0044283)	445	23	2.8	+	8.22	1.84e-14	1e-11
oxidation-reduction process (GO:0055114)	781	40	4.91	+	8.15	7.87e-25	2.07e-21
steroid metabolic process (GO:0008202)	235	12	1.48	+	8.12	5.17e-08	1.08e-05
ribose phosphate metabolic process (GO:0019693)	276	14	1.74	+	8.07	4.1e-09	9.97e-07
alcohol metabolic process (GO:0006066)	280	14	1.76	+	7.95	4.89e-09	1.15e-06
sterol metabolic process (GO:0016125)	122	6	0.77	+	7.82	0.000155	0.0168
ribonucleotide biosynthetic process (GO:0009260)	123	6	0.77	+	7.76	0.000162	0.0174
small molecule metabolic process (GO:0044281)	1427	69	8.97	+	7.69	1.62e-43	2.56e-39
ribose phosphate biosynthetic process (GO:0046390)	130	6	0.82	+	7.34	0.000216	0.0225
organic hydroxy compound metabolic process (GO:1901615)	417	19	2.62	+	7.25	3.33e-11	1.1e-08
monocarboxylic acid biosynthetic process (GO:0072330)	136	6	0.86	+	7.02	0.000273	0.0275
generation of precursor metabolites and energy (GO:0006091)	285	12	1.79	+	6.7	3.8e-07	7.5e-05
drug catabolic process (GO:0042737)	148	6	0.93	+	6.45	0.000421	0.0401
cellular amide metabolic process (GO:0043603)	659	26	4.14	+	6.27	1.29e-13	6.18e-11
lipid metabolic process (GO:0006629)	1058	41	6.65	+	6.16	4.03e-21	4.9e-18
cellular lipid metabolic process (GO:0044255)	797	29	5.01	+	5.79	2.96e-14	1.56e-11
organophosphate biosynthetic process (GO:0090407)	364	13	2.29	+	5.68	7.38e-07	0.000142
organic cyclic compound catabolic process (GO:1901361)	323	11	2.03	+	5.42	8.41e-06	0.00128
organophosphate metabolic process (GO:0019637)	709	23	4.46	+	5.16	1.71e-10	4.99e-08
heterocycle catabolic process (GO:0046700)	278	9	1.75	+	5.15	8.3e-05	0.00979
amide biosynthetic process (GO:0043604)	417	13	2.62	+	4.96	3.16e-06	0.000515
organic substance catabolic process (GO:1901575)	1433	42	9.01	+	4.66	2.46e-17	2.29e-14
lipid biosynthetic process (GO:0008610)	413	12	2.6	+	4.62	1.52e-05	0.00206
organic cyclic compound biosynthetic process (GO:1901362)	844	24	5.31	+	4.52	8.57e-10	2.3e-07
carbohydrate derivative metabolic process (GO:1901135)	796	22	5.01	+	4.4	7.78e-09	1.76e-06
aromatic compound biosynthetic process (GO:0019438)	730	20	4.59	+	4.36	4.62e-08	9.73e-06
cellular catabolic process (GO:0044248)	1490	40	9.37	+	4.27	3.12e-15	1.83e-12
heterocycle biosynthetic process (GO:0018130)	714	19	4.49	+	4.23	1.6e-07	3.29e-05
regulation of small molecule metabolic process (GO:0062012)	339	9	2.13	+	4.22	0.000349	0.0345
organonitrogen compound biosynthetic process (GO:1901566)	1068	28	6.72	+	4.17	1.66e-10	4.94e-08
catabolic process (GO:0009056)	1731	45	10.88	+	4.13	1.05e-16	7.93e-14
organonitrogen compound catabolic process (GO:1901565)	900	23	5.66	+	4.06	1.42e-08	3.16e-06
carbohydrate derivative biosynthetic process (GO:1901137)	453	11	2.85	+	3.86	0.000165	0.0175
nucleobase-containing compound biosynthetic process (GO:0034654)	649	15	4.08	+	3.68	1.82e-05	0.00242
biosynthetic process (GO:0009058)	2152	49	13.53	+	3.62	5.12e-16	3.24e-13
cellular nitrogen compound biosynthetic process (GO:0044271)	1110	25	6.98	+	3.58	3.5e-08	7.48e-06
cellular biosynthetic process (GO:0044249)	1979	43	12.44	+	3.46	2.9e-13	1.31e-10
organic substance biosynthetic process (GO:1901576)	2071	44	13.02	+	3.38	2.98e-13	1.31e-10
organic cyclic compound metabolic process (GO:1901360)	2614	45	16.44	+	2.74	1.73e-10	4.96e-08
phosphorus metabolic process (GO:0006793)	1696	28	10.66	+	2.63	2.47e-06	0.00043
organonitrogen compound metabolic process (GO:1901564)	4269	70	26.84	+	2.61	3.34e-16	2.2e-13
phosphate-containing compound metabolic process (GO:0006796)	1674	27	10.53	+	2.57	5.93e-06	0.000937
cellular nitrogen compound metabolic process (GO:0034641)	2782	44	17.49	+	2.52	4.17e-09	9.99e-07
cellular metabolic process (GO:0044237)	6324	96	39.76	+	2.41	1.22e-22	1.92e-19
heterocycle metabolic process (GO:0046483)	2327	35	14.63	+	2.39	1.03e-06	0.000197
organic substance metabolic process (GO:0071704)	6693	100	42.08	+	2.38	1.18e-23	2.08e-20
metabolic process (GO:0008152)	7209	107	45.33	+	2.36	2.14e-26	6.76e-23
primary metabolic process (GO:0044238)	6261	92	39.37	+	2.34	4.42e-20	5e-17
cellular aromatic compound metabolic process (GO:0006725)	2401	35	15.1	+	2.32	1.88e-06	0.000338
nitrogen compound metabolic process (GO:0006807)	5714	73	35.93	+	2.03	3.68e-11	1.19e-08
cellular process (GO:0009987)	14045	113	88.31	+	1.28	8.8e-06	0.00133
regulation of biological process (GO:0050789)	11488	50	72.24	-	0.69	0.000177	0.0187
regulation of cellular process (GO:0050794)	10793	45	67.87	-	0.66	0.00012	0.0137
cell communication (GO:0007154)	5231	13	32.89	-	0.4	2.11e-05	0.00278
signal transduction (GO:0007165)	4824	10	30.33	-	0.33	6.57e-06	0.00102
signaling (GO:0023052)	5109	10	32.12	-	0.31	1.33e-06	0.000247
G protein-coupled receptor signaling pathway (GO:0007186)	1851	1	11.64	-	0.09	0.000149	0.0167
