# Supplementary material for: Genome-wide correlation analysis to identify amplitude regulators of circadian transcriptome output
Source: Sci Rep. 2020 Dec 14;10:21839. doi: 10.1038/s41598-020-78851-9 (PMC7736363; doi:10.1038/s41598-020-78851-9)
Supplement: Supplementary file 9 — Supplementary Data 7. [file 41598_2020_78851_MOESM9_ESM.xlsx]

## Sheet: Mouse Pearson
Ensembl ID	Gene Symbol	R2	P-value
ENSMUST00000032372	Golt1b|2310061A22Rik|AA407874|AU024291|CGI-141|-|6|6 G2|protein-coding	-0.914198	8.2021e-05
ENSMUST00000030119	Aptx|2410016G21Rik|AA388047|FHA-HIT|-|4|4 A5|protein-coding	-0.902015	0.00014641
ENSMUST00000016138	Fnta|FTA|-|8 A2|8 14.27 cM|protein-coding	-0.893816	0.000207638
ENSMUST00000030896	Tprgl|1200015A19Rik|Svap30|Tprg1l|mover|-|4|4 E2|protein-coding	-0.893063	0.000214105
ENSMUST00000035812	Ttl|2410003M22Rik|2700049H19Rik|AI848570|-|2|2 F1|protein-coding	-0.878796	0.000368225
ENSMUST00000021466	Atl1|4930435M24Rik|Adfsp|Fsp1|Spg3|Spg3a|-|12|12 C2|protein-coding	-0.87293	0.000451496
ENSMUST00000024967	Msh2|AI788990|-|17 E4|17 57.87 cM|protein-coding	-0.869959	0.000498753
ENSMUST00000025484	Fech|AI894116|Fcl|fch|-|18 E1|18 37.43 cM|protein-coding	0.866387	0.000560407
ENSMUST00000010434	AI597479|-|-|1|1 B|protein-coding	-0.864549	0.000594301
ENSMUST00000034228	Arl2bp|1700010P10Rik|1700027H16Rik|6330544B05Rik|AI482273|AI849834|BART|Bart1|-|8|8 C5|protein-coding	-0.86204	0.000643044
ENSMUST00000027444	Pde6d|AI841218|PrBP/delta|-|1|1 C5|protein-coding	-0.859517	0.000695011
ENSMUST00000014647	Pkd2l2|TRPP5|-|18|18 B1|protein-coding	-0.851734	0.000875526
ENSMUST00000022550	Extl3|2900009G18Rik|AU040105|Ext1l|mKIAA0519|-|14|14 D1|protein-coding	-0.845857	0.00103362
ENSMUST00000031862	Cbx3|HP1g|M32|-|6 B3|6 24.89 cM|protein-coding	-0.8452	0.00105255
ENSMUST00000037190	Hpf1|2700029M09Rik|C230006B22Rik|C4orf27|-|8|8 B3.1|protein-coding	-0.844555	0.00107139
ENSMUST00000005953	Sqor|0610039J17Rik|4930557M22Rik|Sqrdl|-|2|2 E5|protein-coding	0.836314	0.00133491
ENSMUST00000031072	Anapc4|2610306D21Rik|APC4|D5Ertd249e|-|5 C1|5 28.81 cM|protein-coding	-0.835026	0.00138012
ENSMUST00000034464	2310022B05Rik|-|-|8|8 E2|protein-coding	-0.832328	0.00147853
ENSMUST00000031492	Rab35|9530019H02Rik|AU040256|H-ray|RAB1C|RAY|-|5|5 F|protein-coding	-0.830204	0.00155962
ENSMUST00000022901	Rrm2b|p53R2|-|15|15 B3.1|protein-coding	-0.826247	0.00171954
ENSMUST00000002923	Adprh|Arh1|-|16|16 B4|protein-coding	-0.813714	0.00230771
ENSMUST00000030381	Ctps|Ctps1|-|4 D2.2|4 56.52 cM|protein-coding	-0.812867	0.00235223
ENSMUST00000013842	Pea15a|Mat1|PEA-15|Pea15|Pkcs15|-|1 H3|1 79.54 cM|protein-coding	-0.811424	0.00242959
ENSMUST00000022650	Pibf1|-|-|14 E2.2|14 49.27 cM|protein-coding	-0.806778	0.00269146
ENSMUST00000023686	Tmem50b|AU015466|AU019872|B230114J08Rik|-|16|16 C3.3|protein-coding	-0.806377	0.00271498
ENSMUST00000007708	Ppp2r1a|6330556D22Rik|PP2A|PR65|-|17|17 A3.2|protein-coding	-0.805491	0.00276758
ENSMUST00000020979	Bcap29|AW208404|Bap29|-|12 A2|12 13.63 cM|protein-coding	-0.801392	0.00302069
ENSMUST00000019679	Armc6|2410153K17Rik|AW554412|-|8|8 B3.3|protein-coding	-0.798769	0.00319142
ENSMUST00000007754	Gtpbp3|2410009F13Rik|AI607903|-|8|8 B3.3|protein-coding	-0.79423	0.0035037
ENSMUST00000001480	Npepps|AAP-S|MP100|Psa|R74825|goku|-|11 D|11 60.95 cM|protein-coding	-0.793715	0.00354051
ENSMUST00000025515	Tmx3|6430411B10Rik|A730024F05Rik|AV259382|Txndc10|mKIAA1830|-|18|18 E4|protein-coding	-0.792295	0.00364343
ENSMUST00000020365	Mum1|2610019J09|9430059D04Rik|UBE-1C2|-|10|10 C1|protein-coding	-0.788643	0.00391846
ENSMUST00000017637	Igfbp4|AI875747|Deb2|IBP-4|IGFBP-4|-|11|11 D|protein-coding	0.788188	0.00395381
ENSMUST00000009774	Ppp2cb|AI115466|D8Ertd766e|PP2Ac|-|8 A3|8 20.63 cM|protein-coding	-0.788	0.00396841
ENSMUST00000021166	Cygb|3110001K20Rik|HGb|Staap|-|11|11 E2|protein-coding	-0.786321	0.00410109
ENSMUST00000034964	Tipin|1110005A05Rik|1110018P21Rik|-|9 C|9 34.6 cM|protein-coding	-0.785792	0.00414362
ENSMUST00000036470	Ccdc32|Gm631|-|2|2 E5|protein-coding	-0.783109	0.00436407
ENSMUST00000027975	Phyh|AI256161|AI265699|Lnap1|PAHX|-|2|2 A1|protein-coding	0.782461	0.00441857
ENSMUST00000035775	Lsm7|0910001B06Rik|1110033F18Rik|-|10|10 C1|protein-coding	-0.782027	0.0044554
ENSMUST00000018851	Dync1h1|9930018I23Rik|AI894280|DHC1|DHC1a|DNCL|Dnchc1|Dnec1|Dnecl|Loa|MAP1C|P22|Swl|mKIAA0325|-|12 F1|12 60.7 cM|protein-coding	-0.781253	0.00452155
ENSMUST00000032627	Tubgcp5|B130010C12Rik|GCP5|mKIAA1899|-|7|7 B5|protein-coding	-0.780833	0.00455781
ENSMUST00000034775	Fem1b|mKIAA0396|-|9 B|9 33.87 cM|protein-coding	-0.779396	0.00468331
ENSMUST00000020608	Ppp2ca|PP2A|R75353|-|11|11 B1.3|protein-coding	-0.779244	0.00469669
ENSMUST00000017821	Wsb1|1110056B13Rik|2700038M07Rik|-|11|11 B5|protein-coding	-0.778015	0.00480635
ENSMUST00000034623	Trappc4|1500017G03Rik|AI303617|HSPC172|PTD009|Sbd|Sbdn|Sdcbp2|TRS23|-|9|9 A5.2|protein-coding	-0.776145	0.00497667
ENSMUST00000026479	Dctn2|2310042E05Rik|C130077D06Rik|C87049|DCTN-50|GMP23-48K|RBP50|p50|-|10 D3|10 74.5 cM|protein-coding	-0.774873	0.00509506
ENSMUST00000000335	Comt|Comt1|D16Wsu103e|D330014B15Rik|-|16 A3|16 11.4 cM|protein-coding	0.774478	0.00513228
ENSMUST00000015157	Trappc2l|1810017G16Rik|AB030200|Hspc176|Tca17|-|8|8 E1|protein-coding	-0.774377	0.00514184
ENSMUST00000036854	Efhd2|2600015J22Rik|AA408606|D4Wsu27e|-|4 E1|4 74.75 cM|protein-coding	-0.773071	0.00526637
ENSMUST00000028148	Fpgs|AA408187|-|2 B|2 22.09 cM|protein-coding	0.769508	0.00561745
ENSMUST00000023104	Rpap3|2310042P20Rik|D15Ertd682e|-|15 F1|15 53.54 cM|protein-coding	-0.769319	0.0056365
ENSMUST00000005066	Map2k1|MAPKK1|MEKK1|Mek1|Prkmk1|-|9 C|9 34.55 cM|protein-coding	-0.769158	0.00565281
ENSMUST00000031625	Arpc1a|0610010H08Rik|1110030K07Rik|41kDa|AA407347|Sid32|Sid329|-|5|5 G2|protein-coding	-0.769034	0.00566534
ENSMUST00000022057	Tppp|2900041A09Rik|AI849835|-|13|13 C1|protein-coding	-0.767645	0.0058077
ENSMUST00000021091	Pafah1b1|LIS-1|Lis1|MMS10-U|Mdsh|Ms10u|Pafaha|-|11 B5|11 45.76 cM|protein-coding	-0.76432	0.00615898
ENSMUST00000025050	Nudt3|1110011B09Rik|AA960325|Dipp|Dipp1|-|17|17 A3.3|protein-coding	-0.76234	0.00637541
ENSMUST00000032078	Cct7|AA408524|AL022769|Ccth|Cctz|-|6|6 C3|protein-coding	-0.762184	0.00639267
ENSMUST00000032963	Ppme1|1110069N17Rik|2700017M01Rik|PME-1|Pme1|-|7|7 E2|protein-coding	-0.761316	0.00648955
ENSMUST00000021785	Exoc2|2410030I24Rik|AI648199|Sec5|Sec5l1|-|13|13 A3.2|protein-coding	-0.760517	0.00657957
ENSMUST00000040017	Mios|C81488|-|6|6 A1|protein-coding	-0.758581	0.00680156
ENSMUST00000031426	Ift81|AW060663|Cdv-1|Cdv-1r|Cdv1|-|5 F|5 62.44 cM|protein-coding	-0.757863	0.00688534
ENSMUST00000030189	Gba2|F630034E04|-|4|4 A5|protein-coding	-0.756384	0.00706014
ENSMUST00000026243	Mgea5|Hy5|Ncoat|OGA|-|19 C3|19 38.75 cM|protein-coding	-0.754165	0.0073286
ENSMUST00000014370	Cacybp|SIP|-|1|1 H2.1|protein-coding	-0.754001	0.00734866
ENSMUST00000022225	Trim23|6330516O20Rik|AI450195|Arfd1|-|13|13 D1|protein-coding	-0.752074	0.00758826
ENSMUST00000028351	Dph7|2810443J12Rik|AW060693|Wdr85|-|2|2 A3|protein-coding	-0.751444	0.00766779
ENSMUST00000025474	Napg|2400003O04Rik|SNARE|-|18|18 E1|protein-coding	-0.750348	0.00780757
ENSMUST00000026227	Twnk|D19Ertd626e|PEO|Peo1|Twinl|-|19 C3|19 38.19 cM|protein-coding	0.74998	0.00785498
ENSMUST00000029796	Rap1gds1|BC011279|GDS1|-|3|3 H1|protein-coding	-0.749948	0.0078591
ENSMUST00000003720	Crot|1200003H03Rik|-|5|5 A1|protein-coding	0.747763	0.00814482
ENSMUST00000033236	Thumpd1|6330575P11Rik|-|7 F2|7 64.13 cM|protein-coding	-0.747696	0.0081536
ENSMUST00000004497	Large1|BPFD#36|Gyltl1a|Large|Mbp-1|Mbp1|enr|fg|froggy|myd|-|8 B3.3|8 35.08 cM|protein-coding	-0.746457	0.00831904
ENSMUST00000034150	Gab1|AA408973|AW107238|-|8|8 C2|protein-coding	-0.745355	0.0084683
ENSMUST00000023561	Senp2|2310007L05Rik|4930538C18Rik|AI646780|AW554757|Smt3ip2|SuPr-1|mKIAA1331|-|16|16 B1|protein-coding	-0.744384	0.00860129
ENSMUST00000025208	Dnajc18|2700075B01Rik|AU041129|-|18|18 B2|protein-coding	-0.744312	0.00861134
ENSMUST00000033489	Praf2|AA986329|C78013|DXImx39e|JM4|Sfc20|-|X A1.1|X 3.48 cM|protein-coding	-0.743985	0.00865644
ENSMUST00000023050	Tab1|2310012M03Rik|Map3k7ip1|b2b449Clo|-|15|15 E1|protein-coding	-0.743511	0.00872235
ENSMUST00000026265	Bbs4|AW537059|AW742241|D9Ertd464e|-|9 B|9 32.01 cM|protein-coding	-0.743143	0.00877369
ENSMUST00000032497	D6Wsu163e|C12orf4|-|6 F3|6 61.92 cM|protein-coding	-0.742528	0.00885989
ENSMUST00000027139	Wdr75|1300003A18Rik|2410118I19Rik|C77608|-|1|1 C1.1|protein-coding	-0.741985	0.00893668
ENSMUST00000029047	Snx16|4930522N22Rik|AI117577|AI747675|-|3|3 A1|protein-coding	-0.739742	0.00925868
ENSMUST00000033313	Atp6ap2|(P)RR|5730403E06Rik|APT6M8-9|ATP6M8-9|Atp6ip2|M8-9|PRR|-|X|X A1.1|protein-coding	-0.739372	0.00931259
ENSMUST00000020931	Smc6|2810489L22Rik|3830418C19Rik|AA990493|AU018782|AW742439|SMC-6|Smc6l1|mKIAA4103|-|12|12 A1.1|protein-coding	-0.735611	0.00987376
ENSMUST00000035227	Nicn1|1500032A17Rik|-|9|9 F1|protein-coding	-0.734932	0.00997765
ENSMUST00000016897	Ttll1|6330444E16Rik|AV014541|-|15|15 E1|protein-coding	-0.733159	0.0102525
ENSMUST00000001825	Chordc1|1110001O09Rik|AA409036|Chp-1|morgana|-|9|9 A2|protein-coding	-0.733051	0.0102695
ENSMUST00000030879	Clcn6|AI850629|Clc6|-|4 E2|4 78.67 cM|protein-coding	-0.732443	0.0103651
ENSMUST00000036649	Coil|C79982|Cln80|p80|p80-coilin|-|11 C|11 54.34 cM|protein-coding	-0.732083	0.0104221
ENSMUST00000018571	Ypel2|6430570G24|E130113K08Rik|-|11|11 C|protein-coding	-0.731905	0.0104503
ENSMUST00000001412	Vps50|1700034M03Rik|8430415E05Rik|BLM|C87205|Ccdc132|mKIAA1861|-|6|6 A1|protein-coding	-0.731322	0.0105433
ENSMUST00000029771	F3|AA409063|CD142|Cf-3|Cf3|TF|-|3 G1|3 52.94 cM|protein-coding	-0.730385	0.0106938
ENSMUST00000025541	Gnaq|1110005L02Rik|6230401I02Rik|AA408290|AW060788|Dsk1|Dsk10|Galphaq|Gq|GqI|-|19 A|19 11.01 cM|protein-coding	-0.72906	0.0109093
ENSMUST00000001713	Gstt1|AI255817|Gstt1-1|-|10 C1|10 38.58 cM|protein-coding	0.729037	0.0109131
ENSMUST00000000896	Pxmp4|3010018P03Rik|Pmp24|-|2|2 H1|protein-coding	0.728015	0.0110815
ENSMUST00000033075	Stx4a|Stx4|Syn-4|Syn4|-|7|7 F3|protein-coding	-0.727295	0.0112012
ENSMUST00000030893	Dffb|40kDa|5730477D02Rik|CAD|CPAN|DFF40|Didff|-|4|4 E2|protein-coding	-0.726839	0.0112776
ENSMUST00000030284	Rnf11|-|-|4|4 C7|protein-coding	-0.725591	0.0114885
ENSMUST00000028728	Ubr1|AI504731|-|2 E5|2 60.37 cM|protein-coding	-0.723539	0.0118414
ENSMUST00000003612	Dusp3|2210015O03Rik|5031436O03Rik|T-DSP11|VHR|-|11|11 D|protein-coding	-0.722292	0.0120596
ENSMUST00000029729	Fmo5|5033418D19Rik|AI195026|-|3|3 F2.2|protein-coding	0.722073	0.0120982
ENSMUST00000001042	Ilf2|6230405A16Rik|TEG-267|Tex261|Tex267|-|3|3 F1|protein-coding	-0.72206	0.0121006
ENSMUST00000018887	Myh10|5730504C04Rik|9330167F11Rik|Fltn|Myhn-2|Myhn2|NMHC II-B|NMHC-B|NMHCII-B|NMMHC II-b|NMMHC-B|NMMHC-IIB|SMemb|mKIAA3005|-|11 B3|11 41.95 cM|protein-coding	-0.718459	0.0127487
ENSMUST00000015449	Sash1|1100001C18Rik|2500002E12Rik|A330076K04Rik|mKIAA0790|-|10|10 A1|protein-coding	-0.717811	0.012868
ENSMUST00000031364	Sdad1|4931421J16|AA591032|AW538460|-|5|5 E2|protein-coding	-0.717703	0.0128879
ENSMUST00000037115	Med30|1810038N03Rik|2510044J04Rik|TRAP25|Thrap6|-|15|15 C|protein-coding	-0.71636	0.0131378
ENSMUST00000020999	Kif3c|mKIAA4058|-|12 A1.1|12 1.77 cM|protein-coding	-0.715858	0.0132321
ENSMUST00000038185	Exd2|4930539P14Rik|C85658|Exdl2|-|12|12 C3|protein-coding	-0.714267	0.0135343
ENSMUST00000020212	Cep83|2600001G24Rik|4921537D05Rik|5730513H21Rik|Ccdc41|-|10|10 C2|protein-coding	-0.713325	0.0137156
ENSMUST00000022437	Hacl1|1600020H07Rik|Hpcl|Phyh2|-|14|14 B|protein-coding	0.712602	0.0138559
ENSMUST00000031388	Vps33a|3830421M04Rik|AI503300|AW048546|AW554476|bf|-|5 F|5 63.03 cM|protein-coding	-0.712058	0.0139622
ENSMUST00000034074	N4bp1|AI481586|C81621|-|8|8 C3|protein-coding	-0.709409	0.014488
ENSMUST00000030030	Tex10|2610206N19Rik|2810462N03Rik|BC006867|-|4|4 B1|protein-coding	-0.709167	0.0145367
ENSMUST00000009157	Dynll1|Dlc8|Dnclc1|Pin|-|5|5 F|protein-coding	-0.709031	0.0145641
ENSMUST00000018337	Cdc73|8430414L16Rik|C130030P16Rik|C81219|Hrpt2|-|1 F|1 62.52 cM|protein-coding	-0.708861	0.0145985
ENSMUST00000017572	Psmd11|1700089D09Rik|1810019E17Rik|2610024G20Rik|2810055C24Rik|C78232|P44.5|S9|-|11|11 B5|protein-coding	0.70877	0.014617
ENSMUST00000021372	Atp5s|1110015E18Rik|ATPW|-|12|12 C2|protein-coding	-0.7083	0.0147123
ENSMUST00000003620	Prodh|Pro-1|Pro1|Ym24d07|-|16 A3|16 11.19 cM|protein-coding	0.707837	0.0148067
ENSMUST00000023554	Dirc2|RCC4|-|16|16 B3|protein-coding	-0.707162	0.0149449
ENSMUST00000027952	Plxna2|2810428A13Rik|AA589422|AW457381|OCT|PlexA2|Plxn2|mKIAA0463|-|1|1 H6|protein-coding	-0.706429	0.0150963
ENSMUST00000038014	Dnajc16|2900037O03Rik|4732437J24Rik|D030060M24|mKIAA0962|-|4|4 E1|protein-coding	-0.705153	0.0153624
ENSMUST00000033509	Ebp|AI255399|Pabp|SI|Td|mSI|-|X A1.1|X 3.7 cM|protein-coding	0.703399	0.0157335
ENSMUST00000030398	Slc2a1|Glut-1|Glut1|-|4 D2.1|4 55.34 cM|protein-coding	-0.701655	0.0161088
ENSMUST00000022727	Tgds|2610017J16Rik|2610025M23Rik|AI648925|-|14|14 E4|protein-coding	0.701141	0.0162208
ENSMUST00000034375	Dus2|2310016K04Rik|Dus2l|-|8|8 D3|protein-coding	-0.700212	0.0164244
ENSMUST00000035850	Npat|6820401K01|AI427561|BB112559|-|9 A5.3|9 29.12 cM|protein-coding	-0.698026	0.0169106
ENSMUST00000025711	Vps51|1110014N23Rik|3110057M17Rik|AI837850|Ffr|-|19|19 A|protein-coding	-0.697904	0.0169379
ENSMUST00000033342	Eif3f|0610037M02Rik|AA409853|Eif3s5|-|7|7 E3|protein-coding	-0.697705	0.0169827
ENSMUST00000022038	Naa35|A330021G12Rik|A330027C19Rik|AI158944|C030004C14Rik|Mak10|-|13|13 B2|protein-coding	-0.697662	0.0169923
ENSMUST00000035242	Rab24|6530406O07Rik|-|13 B1|13 29.8 cM|protein-coding	-0.69763	0.0169998
ENSMUST00000013882	Crbn|2610203G15Rik|2900045O07Rik|AF229032|AW108261|piL|-|6|6 E1|protein-coding	-0.697057	0.0171294
ENSMUST00000002599	Puf60|2410104I19Rik|2810454F19Rik|SIAHBP1|-|15|15 D3|protein-coding	-0.696704	0.0172096
ENSMUST00000023100	Srebf2|AI608257|SREBP-2|SREBP2|SREBP2gc|bHLHd2|lop13|nuc|-|15|15 E1|protein-coding	-0.696618	0.017229
ENSMUST00000027677	Csrp1|AA408841|AA959891|AW545626|CRP1|Csrp|-|1|1 E4|protein-coding	-0.696604	0.0172322
ENSMUST00000003450	Ddx23|3110082M05Rik|4921506D17Rik|-|15|15 F1|protein-coding	-0.696073	0.0173536
ENSMUST00000020107	Atp2b1|2810442I22Rik|E130111D10Rik|Pmca1|-|10|10 C3|protein-coding	-0.695383	0.0175121
ENSMUST00000028386	Nckap1|C79304|H19|Hem-2|Hem2|Nap1|mKIAA0587|mh19|p125Nap1|-|2 C3|2 48.21 cM|protein-coding	-0.694506	0.0177151
ENSMUST00000010192	Ifrd2|1810034A24Rik|AA470234|AI838527|SKMc15|-|9 F1|9 58.24 cM|protein-coding	0.692998	0.0180679
ENSMUST00000003319	Abcf3|AI326318|AU016058|BB119416|-|16 A3|16 12.46 cM|protein-coding	-0.692615	0.0181583
ENSMUST00000027373	Ppm1f|1110021B16Rik|4933427B07Rik|CaMKPase|Popx2|mKIAA0015|-|16|16 A3|protein-coding	-0.689723	0.0188516
ENSMUST00000020513	Papolg|9630006B20Rik|-|11|11 A3.2|protein-coding	-0.688826	0.0190703
ENSMUST00000019572	Zfp874b|9630025I21Rik|Rslcan16|-|13|13 B3|protein-coding	-0.68863	0.0191184
ENSMUST00000020315	Cand1|2310038O07Rik|6330512O03Rik|AI195005|AI846556|D10Ertd516e|Tp120a|mKIAA0829|-|10 D2|10 67.08 cM|protein-coding	-0.688572	0.0191327
ENSMUST00000033283	Rrm1|RnrM1|-|7 E3|7 54.72 cM|protein-coding	-0.686848	0.0195593
ENSMUST00000031728	Pop7|0610037N12Rik|AI852017|Rpp20|-|5|5 G2|protein-coding	-0.682089	0.0207722
ENSMUST00000040218	Fbxo8|Fbx8|-|8|8 B2|protein-coding	0.680794	0.0211113
ENSMUST00000018383	Zcchc10|2410141K03Rik|AA675321|D11Ertd416e|-|11 B1.3|11 31.92 cM|protein-coding	-0.679655	0.0214128
ENSMUST00000022665	Rhobtb2|Dbc2|E130206H14Rik|mKIAA0717|-|14|14 D2|protein-coding	-0.678702	0.0216674
ENSMUST00000025375	Tcerg1|2410022J09Rik|2900090C16Rik|AI428505|CA150b|FBP23|FBP28|Taf2s|ca150|p144|-|18|18 B3|protein-coding	-0.677983	0.0218609
ENSMUST00000021282	Pfas|4432409B16Rik|FGAMS|FGAR-AT|FGARAT|Gm18|PURL|Sofa|-|11|11 B3|protein-coding	-0.677431	0.0220105
ENSMUST00000001079	Sec24b|AI605202|SEC24|-|3|3 G3|protein-coding	-0.675729	0.0224756
ENSMUST00000023460	Ncbp2|20kDa|5930413E18Rik|AA536802|AI843301|C79367|-|16|16 B2|protein-coding	-0.674286	0.0228753
ENSMUST00000021425	Ahsa1|BC023857|p38|-|12|12 D2|protein-coding	-0.671877	0.0235541
ENSMUST00000040177	Znrd1as|1700022C21Rik|AI746295|Znrd1-as|-|17|17 B1|protein-coding	0.671088	0.0237795
ENSMUST00000019109	Ywhah|-|-|5|5 B1|protein-coding	-0.670196	0.0240362
ENSMUST00000038281	Dexi|1810029J14Rik|AI836170|AW413143|D16Bwg0586e|Myle|-|16 A1|16 5.67 cM|protein-coding	-0.670012	0.0240893
ENSMUST00000002808	Prkra|AV120107|PRK|Pact|RAX|lear|-|2|2 C3|protein-coding	-0.669789	0.0241539
ENSMUST00000025679	Otub1|AI850305|-|19|19 A|protein-coding	-0.668931	0.0244034
ENSMUST00000033877	Brf2|2700059M06Rik|5730512K07Rik|AU018504|AU022602|BRFU|TFIIIB50|-|8|8 A2|protein-coding	-0.66873	0.0244621
ENSMUST00000021933	Ctsl|1190035F06Rik|CatL|Ctsl1|MEP|fs|nkt|-|13 B3|13 33.26 cM|protein-coding	0.668601	0.0244999
ENSMUST00000024897	Vapa|33kDa|VAP33|-|17|17 E1.1|protein-coding	-0.668333	0.0245786
ENSMUST00000030138	Nol6|AA410091|Nrap|-|4|4 A5|protein-coding	-0.6682	0.0246176
ENSMUST00000021050	Adap2|Centa2|-|11 B5|11 47.56 cM|protein-coding	0.667864	0.0247164
ENSMUST00000040440	Calm2|1500001E21Rik|AL024017|Cam2|CamC|-|17|17 E4|protein-coding	-0.667555	0.0248077
ENSMUST00000030074	Ugcg|AU043821|C80537|Epcs21|GlcT-1|Ugcgl|-|4 32.44 cM|4 B3|protein-coding	-0.666519	0.0251149
ENSMUST00000024761	Fbxl17|6330576B01Rik|AI452053|BB073797|C130023C01Rik|Fbx13|Fbxo13|-|17|17 E1.1|protein-coding	-0.666128	0.0252315
ENSMUST00000038552	Coro7|0610011B16Rik|AW048373|AW556392|-|16 A1|16 2.45 cM|protein-coding	-0.665642	0.0253772
ENSMUST00000006293	Crkl|1110025F07Rik|AA589403|AI325100|Crkol|-|16|16 A3|protein-coding	-0.665471	0.0254286
ENSMUST00000029447	Sike1|2810005O12Rik|5730470L24Rik|AI450236|AI839862|Sike|Sikeb|-|3|3 F2.2|protein-coding	-0.665274	0.0254877
ENSMUST00000021370	L2hgdh|BC016226|-|12|12 C2|protein-coding	0.6642	0.0258125
ENSMUST00000001415	Apbb3|Fe65l2|Rirl2|TR2S|-|18|18 B2|protein-coding	-0.663121	0.0261417
ENSMUST00000022469	Nisch|1200007D05Rik|3202002H23Rik|AW494485|I-1|edsn|-|14|14 B|protein-coding	-0.662495	0.026334
ENSMUST00000001402	Fbxo9|9030401P18Rik|AA986398|-|9|9 E1|protein-coding	-0.662383	0.0263686
ENSMUST00000025833	Papss2|1810018P12Rik|AI159688|AtpsU2|Atpsk2|Sk2|bm|-|19 C1|19 27.46 cM|protein-coding	0.661194	0.0267369
ENSMUST00000001186	Snrnp27|2610209M04Rik|AI449063|AU022368|Ry1|-|6|6 D1|protein-coding	-0.659601	0.0272364
ENSMUST00000038608	Mboat7|5730589L02Rik|BB1|Leng4|Lpiat|Lpiat1|mBB1|-|7|7 A1|protein-coding	-0.659539	0.0272558
ENSMUST00000023055	Dnal4|D15Ertd424e|Dnalc4|-|15 E1|15 37.85 cM|protein-coding	-0.659333	0.0273209
ENSMUST00000022217	Zfyve16|AI035632|B130024H06Rik|B130031L15|mKIAA0305|-|13|13 C3|protein-coding	-0.658321	0.0276422
ENSMUST00000024905	Ralbp1|RLIP76|Rip1|-|17 E1.1|17 35.26 cM|protein-coding	-0.657615	0.027868
ENSMUST00000026480	Ttc4|2810002P21Rik|AF007005|L62|-|4|4 C7|protein-coding	-0.656358	0.0282731
ENSMUST00000025918	Stip1|Hop|Sti1|p60|-|19|19 A|protein-coding	-0.655124	0.0286747
ENSMUST00000022470	Parg|AI413217|-|14|14 B|protein-coding	-0.652761	0.0294552
ENSMUST00000037865	Atp6v0a2|8430408C20Rik|AI385560|ATP6a2|AW489264|Atp6n1d|Atp6n2|C76904|ISF|J6B7|SHIF|Stv1|TJ6M|TJ6s|Tj6|V-ATPase 116 kDa|V-ATPase a2|-|5|5 F|protein-coding	-0.652285	0.0296142
ENSMUST00000022849	Tars|D15Wsu59e|ThrRS|-|15 A1|15 5.6 cM|protein-coding	0.650647	0.0301662
ENSMUST00000028977	Kif3b|AI854312|AW549267|mKIAA0359|-|2 H1|2 75.41 cM|protein-coding	-0.650623	0.0301742
ENSMUST00000028599	Cstf3|4732468G05Rik|C79532|CstF-77|-|2 E2|2 54.84 cM|protein-coding	-0.650412	0.0302458
ENSMUST00000025083	Kif5b|AL022807|Khc|Khcs|Kns1|Ukhc|-|18 A1|18 4.46 cM|protein-coding	-0.649931	0.0304096
ENSMUST00000022345	Dnajc9|5330419I01Rik|AU020082|-|14|14 A3|protein-coding	-0.649862	0.0304329
ENSMUST00000018246	Hist1h2bc|2610022J01Rik|H2bfs|R74621|-|13|13 A3.1|protein-coding	0.649482	0.0305629
ENSMUST00000023562	Tmem41a|2900010K02Rik|5730578N08Rik|-|16|16 B1|protein-coding	-0.64931	0.0306216
ENSMUST00000032134	Rab43|1810048P08Rik|2500004H21Rik|AW490415|-|6|6 D1|protein-coding	0.648407	0.0309321
ENSMUST00000028866	Zc3h8|AU020882|E130108N08Rik|Fliz1|Zc3hdc8|-|2|2 F1|protein-coding	-0.648039	0.0310594
ENSMUST00000031254	Klhl8|2310001P09Rik|D5Ertd431e|-|5 E5|5 50.45 cM|protein-coding	-0.64689	0.0314587
ENSMUST00000035871	Tmem127|2310003P10Rik|AI314202|AI317350|-|2 F1|2 61.87 cM|protein-coding	-0.646867	0.0314667
ENSMUST00000037763	Ythdc2|3010002F02Rik|BC037178|-|18|18 B3|protein-coding	-0.646848	0.0314736
ENSMUST00000001304	Ckb|B-CK|Bck|CPK-B|Ck-3|Ck3|Ckbb|-|12 F1|12 61.09 cM|protein-coding	-0.646379	0.0316374
ENSMUST00000024706	Pla2g7|PAF-AH|R75400|-|17|17 B3|protein-coding	-0.64615	0.0317179
ENSMUST00000036561	Wdr48|8430408H12Rik|Uaf1|mKIAA1449|-|9|9 F3|protein-coding	-0.643843	0.0325352
ENSMUST00000006181	Napa|1500039N14Rik|AW209189|RA81|SNAP-alpha|SNAPA|SNARE|a-SNAP|hyh|-|7 A2|7 8.74 cM|protein-coding	-0.6419	0.0332351
ENSMUST00000002487	Braf|9930012E13Rik|AA120551|AA387315|AA473386|B-raf|Braf-2|Braf2|C230098H17|C87398|D6Ertd631e|-|6 B1|6 18.43 cM|protein-coding	-0.641776	0.0332803
ENSMUST00000029910	Nsmaf|AA959567|C630007J05|Fan|-|4|4 A1|protein-coding	-0.640574	0.0337188
ENSMUST00000035612	Ccar2|2610301G19Rik|Dbc1|mKIAA1967|-|14|14 D2|protein-coding	-0.640167	0.0338681
ENSMUST00000000727	Rab5b|C030027M18Rik|-|10|10 D3|protein-coding	-0.639789	0.0340076
ENSMUST00000033010	Kdm8|3110005O21Rik|Jmjd5|-|7|7 F3|protein-coding	-0.638993	0.0343017
ENSMUST00000037337	Tbc1d19|2810453K03Rik|-|5|5 C1|protein-coding	-0.63835	0.0345408
ENSMUST00000023491	Lrch3|2210409B11Rik|AW215594|Gm1742|-|16|16 B3|protein-coding	-0.637465	0.0348719
ENSMUST00000008748	Ubqln4|A1Up|A1u|AI663987|CIP75|UBIN|-|3|3 F1|protein-coding	-0.637215	0.0349659
ENSMUST00000038677	Rrp12|AA408556|AA536972|mKIAA0690|-|19|19 C3|protein-coding	-0.636388	0.0352778
ENSMUST00000020553	Chac2|-|-|11|11 A4|protein-coding	0.636303	0.0353098
ENSMUST00000001452	Cct3|AL024092|Cctg|Tcp1-rs3|TriC-P5|-|3 F1|3 38.79 cM|protein-coding	-0.636202	0.0353483
ENSMUST00000037280	Vps18|9930024E13Rik|-|2|2 E5|protein-coding	-0.636186	0.0353542
ENSMUST00000023150	1810013L24Rik|1110017P05Rik|3010002C02Rik|AA792997|AW124177|Gm19906|R74903|-|16|16 A1|protein-coding	-0.633362	0.0364357
ENSMUST00000005108	Kdm5a|AA409370|C76986|Jarid1a|RBP2|Rbbp2|-|6 F1|6 56.95 cM|protein-coding	-0.632327	0.0368377
ENSMUST00000029178	Ctnnbl1|5730471K09Rik|NAP|NYD-SP19|P14L|-|2 H1|2 78.4 cM|protein-coding	-0.631956	0.0369826
ENSMUST00000022875	Ank|Ankh|D15Ertd221e|ank|mKIAA1581|-|15 B1|15 10.23 cM|protein-coding	-0.630685	0.0374818
ENSMUST00000025696	Ak3|AA407498|AI506714|AK-3|Ak3l|Ak3l1|Akl3l|-|19|19 C1|protein-coding	0.630003	0.0377515
ENSMUST00000034878	Tmem30a|2010200I23Rik|AW540225|Cdc50a|D9Wsu20e|-|9 E1|9 43.82 cM|protein-coding	-0.628566	0.0383244
ENSMUST00000008907	Man1a2|AI428775|AI528764|AI854422|Man1b|PCR2|-|3|3 F2.2|protein-coding	-0.628242	0.0384544
ENSMUST00000025999	Add3|AI463285|R75380|-|19 D2|19 47.18 cM|protein-coding	-0.628002	0.0385512
ENSMUST00000024739	Hsp90ab1|90kDa|AL022974|C81438|Hsp84|Hsp84-1|Hsp90|Hspcb|-|17 B3|17 22.59 cM|protein-coding	-0.627825	0.0386224
ENSMUST00000025835	Cpt1a|C730027G07|CPTI|Cpt1|-|19 A|19 3.08 cM|protein-coding	0.626536	0.0391439
ENSMUST00000012262	Dhdds|3222401G21Rik|CIT|DS|HDS|W91638|-|4|4 D3|protein-coding	-0.626084	0.0393282
ENSMUST00000038614	Ypel3|0610043B10Rik|1190001G19Rik|Suap|-|7|7 F3|protein-coding	-0.626	0.0393625
ENSMUST00000035166	Uba5|5730525G14Rik|AW240750|Ube1dc1|-|9|9 F1|protein-coding	-0.625908	0.0394
ENSMUST00000038893	Rcc2|2610510H01Rik|2610529N02Rik|AA536646|AA675016|Td60|mKIAA1470|-|4|4 D3|protein-coding	-0.625886	0.039409
ENSMUST00000025036	Kdm4b|4732474L06Rik|Jmjd2b|-|17|17 D|protein-coding	-0.625772	0.0394558
ENSMUST00000033086	Phkg2|1500017I02Rik|-|7|7 F3|protein-coding	-0.625738	0.0394695
ENSMUST00000026607	Chm|Rep-1|-|X|X E1|protein-coding	-0.625313	0.0396438
ENSMUST00000031588	Usp30|6330590F17Rik|AI851327|D5Ertd483e|-|5 F|5 55.96 cM|protein-coding	-0.624825	0.0398444
ENSMUST00000032419	Cmas|AW208911|CMPNeu5Ac|D6Bwg0250e|-|6 G2|6 74.66 cM|protein-coding	-0.621734	0.0411315
ENSMUST00000020159	Med23|130kDa|3000002A17Rik|Crsp3|ESTM7|Sur2|X83317|mKIAA1216|-|10 A4|10 12.26 cM|protein-coding	-0.621595	0.0411899
ENSMUST00000003183	Ppp5c|AU020526|PP5|-|7 A2|7 9.15 cM|protein-coding	-0.620879	0.0414922
ENSMUST00000034432	Cfdp1|AA408409|Bcnt|Bucentaur|Cfdp|cp27|-|8|8 E1|protein-coding	-0.620716	0.0415615
ENSMUST00000012028	Gltp|1110001F24Rik|C76925|C77564|-|5|5 F|protein-coding	-0.620559	0.0416282
ENSMUST00000021033	Rad51d|R51H3|Rad51l3|TRAD|Trad-d5|-|11 C|11 50.3 cM|protein-coding	-0.619245	0.0421885
ENSMUST00000020420	Ap3d1|AA407035|Ap3d|Bolvr|mBLVR1|mh|mocha|-|10 C1|10 39.72 cM|protein-coding	-0.618144	0.042662
ENSMUST00000003599	Pcdhgb6|-|-|18|18 B3|protein-coding	-0.61774	0.0428367
ENSMUST00000022946	Rida|HR12|HRP12|Hrsp12|-|15|15 B3.1|protein-coding	0.617537	0.0429247
ENSMUST00000021443	Mthfd1|Dcs|E430024A07Rik|Mthfd|-|12|12 C3|protein-coding	0.615836	0.0436663
ENSMUST00000026666	Gaa|E430018M07Rik|-|11 E2|11 83.35 cM|protein-coding	-0.614523	0.0442452
ENSMUST00000035721	Prpf18|2810441A10Rik|-|2|2 A1|protein-coding	-0.613813	0.0445604
ENSMUST00000020478	Hcfc2|1700129L13Rik|AU019838|fkls|-|10|10 C1|protein-coding	-0.612587	0.0451081
ENSMUST00000005817	Tomm40l|-|-|1|1 H3|protein-coding	0.611281	0.0456966
ENSMUST00000028880	Slc20a1|AI607883|Glvr-1|Glvr1|-|2 F1|2 62.79 cM|protein-coding	-0.609221	0.0466359
ENSMUST00000021083	Jpt1|Hn1|-|11 E2|11 80.84 cM|protein-coding	-0.60905	0.0467146
ENSMUST00000029385	Serp1|D3Ucla1|Ramp4|-|3 D|3 28.58 cM|protein-coding	0.609007	0.0467344
ENSMUST00000034463	Arv1|1110067L22Rik|AI461928|AW121084|-|8|8 E2|protein-coding	-0.608696	0.0468774
ENSMUST00000027381	Pecr|2400003B18Rik|TERP|-|1 C3|1 36.46 cM|protein-coding	0.608148	0.0471303
ENSMUST00000021046	Ddx42|1810047H21Rik|AW319508|AW556242|B430002H05Rik|RHELP|RNAHP|SF3b125|-|11|11 E1|protein-coding	-0.60725	0.0475468
ENSMUST00000034960	Dpp8|2310004I03Rik|4932434F09Rik|AI666706|DPP VIII|-|9|9 C|protein-coding	-0.606556	0.0478705
ENSMUST00000032949	Coro1a|Clabp|Lmb3|TACO|p57|-|7 69.25 cM|7 F3|protein-coding	-0.603575	0.0492782
ENSMUST00000019354	Atp6v1e1|2410029D23Rik|Atp6e|Atp6e2|Atp6v1e|D6Ertd385e|Vma4|p31|-|6 F1|6 57.01 cM|protein-coding	-0.603492	0.0493179
ENSMUST00000032410	Tada3|1110004B19Rik|ADA3|AI987856|Tada3l|-|6|6 E3|protein-coding	-0.602594	0.0497475

## Sheet: Mouse Spearman
Ensembl ID	Gene Symbol	Rho	P-Value
ENSMUST00000000335	Comt|Comt1|D16Wsu103e|D330014B15Rik|-|16 A3|16 11.4 cM|protein-coding	0.618182	0.0426456
ENSMUST00000000727	Rab5b|C030027M18Rik|-|10|10 D3|protein-coding	-0.7	0.016471
ENSMUST00000001042	Ilf2|6230405A16Rik|TEG-267|Tex261|Tex267|-|3|3 F1|protein-coding	-0.763636	0.00623306
ENSMUST00000001079	Sec24b|AI605202|SEC24|-|3|3 G3|protein-coding	-0.709091	0.0145521
ENSMUST00000001304	Ckb|B-CK|Bck|CPK-B|Ck-3|Ck3|Ckbb|-|12 F1|12 61.09 cM|protein-coding	-0.609091	0.0466957
ENSMUST00000001402	Fbxo9|9030401P18Rik|AA986398|-|9|9 E1|protein-coding	-0.618182	0.0426456
ENSMUST00000001412	Vps50|1700034M03Rik|8430415E05Rik|BLM|C87205|Ccdc132|mKIAA1861|-|6|6 A1|protein-coding	-0.627273	0.0388453
ENSMUST00000001415	Apbb3|Fe65l2|Rirl2|TR2S|-|18|18 B2|protein-coding	-0.654545	0.0288646
ENSMUST00000001480	Npepps|AAP-S|MP100|Psa|R74825|goku|-|11 D|11 60.95 cM|protein-coding	-0.754545	0.00728204
ENSMUST00000001825	Chordc1|1110001O09Rik|AA409036|Chp-1|morgana|-|9|9 A2|protein-coding	-0.663636	0.0259841
ENSMUST00000002121	Supt6|5131400N11Rik|AI132449|SPT6|Supt6h|mKIAA0162|-|11 B5|11 46.74 cM|protein-coding	-0.654545	0.0288646
ENSMUST00000002172	Acp2|Acp-2|LAP|-|2 E1|2 50.54 cM|protein-coding	-0.645455	0.0319628
ENSMUST00000002487	Braf|9930012E13Rik|AA120551|AA387315|AA473386|B-raf|Braf-2|Braf2|C230098H17|C87398|D6Ertd631e|-|6 B1|6 18.43 cM|protein-coding	-0.672727	0.023313
ENSMUST00000002599	Puf60|2410104I19Rik|2810454F19Rik|SIAHBP1|-|15|15 D3|protein-coding	-0.709091	0.0145521
ENSMUST00000002808	Prkra|AV120107|PRK|Pact|RAX|lear|-|2|2 C3|protein-coding	-0.818182	0.00208314
ENSMUST00000002825	Baz1b|C87820|WSTF|Wbscr9|-|5|5 G2|protein-coding	-0.718182	0.0127996
ENSMUST00000002923	Adprh|Arh1|-|16|16 B4|protein-coding	-0.854545	0.000806674
ENSMUST00000003115	Cdkn1b|AA408329|AI843786|Kip1|p27|p27Kip1|-|6 G1|6 65.77 cM|protein-coding	-0.763636	0.00623306
ENSMUST00000003123	Fam32a|2510049I19Rik|AW822030|OTAG-12|Otag12|-|8|8 B3.3|protein-coding	-0.672727	0.023313
ENSMUST00000003183	Ppp5c|AU020526|PP5|-|7 A2|7 9.15 cM|protein-coding	-0.690909	0.018565
ENSMUST00000003434	Btbd2|2610037C03Rik|4930512K17Rik|-|10|10 C1|protein-coding	-0.618182	0.0426456
ENSMUST00000003450	Ddx23|3110082M05Rik|4921506D17Rik|-|15|15 F1|protein-coding	-0.745455	0.00845473
ENSMUST00000003599	Pcdhgb6|-|-|18|18 B3|protein-coding	-0.763636	0.00623306
ENSMUST00000003612	Dusp3|2210015O03Rik|5031436O03Rik|T-DSP11|VHR|-|11|11 D|protein-coding	-0.7	0.016471
ENSMUST00000003720	Crot|1200003H03Rik|-|5|5 A1|protein-coding	0.627273	0.0388453
ENSMUST00000004497	Large1|BPFD#36|Gyltl1a|Large|Mbp-1|Mbp1|enr|fg|froggy|myd|-|8 B3.3|8 35.08 cM|protein-coding	-0.863636	0.000611694
ENSMUST00000005066	Map2k1|MAPKK1|MEKK1|Mek1|Prkmk1|-|9 C|9 34.55 cM|protein-coding	-0.709091	0.0145521
ENSMUST00000005108	Kdm5a|AA409370|C76986|Jarid1a|RBP2|Rbbp2|-|6 F1|6 56.95 cM|protein-coding	-0.7	0.016471
ENSMUST00000005503	Msh6|AU044881|AW550279|GTBP|Gtmbp|-|17 E4|17 57.87 cM|protein-coding	-0.654545	0.0288646
ENSMUST00000005841	Ctcf|AW108038|-|8|8 D3|protein-coding	-0.709091	0.0145521
ENSMUST00000005953	Sqor|0610039J17Rik|4930557M22Rik|Sqrdl|-|2|2 E5|protein-coding	0.681818	0.0208429
ENSMUST00000006181	Napa|1500039N14Rik|AW209189|RA81|SNAP-alpha|SNAPA|SNARE|a-SNAP|hyh|-|7 A2|7 8.74 cM|protein-coding	-0.7	0.016471
ENSMUST00000006286	Inpp5k|C62|Pps|SKIP|-|11 B5|11 45.92 cM|protein-coding	-0.663636	0.0259841
ENSMUST00000006701	Tmem110|1810038N08Rik|2310014H19Rik|AW554125|STIMATE|-|14|14 B|protein-coding	-0.663636	0.0259841
ENSMUST00000007708	Ppp2r1a|6330556D22Rik|PP2A|PR65|-|17|17 A3.2|protein-coding	-0.872727	0.000454615
ENSMUST00000007754	Gtpbp3|2410009F13Rik|AI607903|-|8|8 B3.3|protein-coding	-0.781818	0.00447316
ENSMUST00000007993	Rbm28|2810480G15Rik|AI503051|-|6|6 A3.3|protein-coding	-0.727273	0.011205
ENSMUST00000008573	Herpud2|5031400M07Rik|AB041580|-|9|9 A4|protein-coding	-0.645455	0.0319628
ENSMUST00000008907	Man1a2|AI428775|AI528764|AI854422|Man1b|PCR2|-|3|3 F2.2|protein-coding	-0.663636	0.0259841
ENSMUST00000009157	Dynll1|Dlc8|Dnclc1|Pin|-|5|5 F|protein-coding	-0.8	0.00311043
ENSMUST00000009321	Dgcr8|D16H22S1742E|D16H22S788E|D16Wis2|Gy1|N41|Vo59c07|mir-1306|-|16 A3|16 11.31 cM|protein-coding	-0.690909	0.018565
ENSMUST00000009411	Zfp212|Znf212|mKIAA3011|-|6|6 B2.3|protein-coding	-0.654545	0.0288646
ENSMUST00000009550	Elk1|Elk-1|-|X A1.3|X 16.45 cM|protein-coding	-0.827273	0.00167697
ENSMUST00000009774	Ppp2cb|AI115466|D8Ertd766e|PP2Ac|-|8 A3|8 20.63 cM|protein-coding	-0.818182	0.00208314
ENSMUST00000010192	Ifrd2|1810034A24Rik|AA470234|AI838527|SKMc15|-|9 F1|9 58.24 cM|protein-coding	0.781818	0.00447316
ENSMUST00000010267	Slc47a1|1300013J15Rik|AI036982|MATE1|mMATE1|-|11|11 B2|protein-coding	0.645455	0.0319628
ENSMUST00000010434	AI597479|-|-|1|1 B|protein-coding	-0.890909	0.000233458
ENSMUST00000011526	Dhdh|1300018L09Rik|AA591799|B830008H07Rik|Xld-1|Xld1|-|7 B3|7 29.32 cM|protein-coding	0.645455	0.0319628
ENSMUST00000011877	Sptbn1|9930031C03Rik|AL033301|SPTB2|Spnb-2|Spnb2|elf1|elf3|mKIAA4049|-|11 A3.3|11 17.44 cM|protein-coding	-0.790909	0.00374608
ENSMUST00000011981	Snapc2|0610007H10Rik|AU015675|-|8|8 A1.1|protein-coding	-0.618182	0.0426456
ENSMUST00000012262	Dhdds|3222401G21Rik|CIT|DS|HDS|W91638|-|4|4 D3|protein-coding	-0.681818	0.0208429
ENSMUST00000013842	Pea15a|Mat1|PEA-15|Pea15|Pkcs15|-|1 H3|1 79.54 cM|protein-coding	-0.954545	4.9889e-06
ENSMUST00000013882	Crbn|2610203G15Rik|2900045O07Rik|AF229032|AW108261|piL|-|6|6 E1|protein-coding	-0.763636	0.00623306
ENSMUST00000014370	Cacybp|SIP|-|1|1 H2.1|protein-coding	-0.772727	0.00529949
ENSMUST00000014499	Anapc1|2610021O03Rik|AI047775|AI853536|AW547281|Apc1|Mcpr|tsg24|-|2|2 F1|protein-coding	-0.709091	0.0145521
ENSMUST00000014647	Pkd2l2|TRPP5|-|18|18 B1|protein-coding	-0.790909	0.00374608
ENSMUST00000015146	Efr3a|A130089M23Rik|BB071175|C76891|C920006C10Rik|D030063F01Rik|mKIAA0143|-|15|15 D1|protein-coding	-0.645455	0.0319628
ENSMUST00000015157	Trappc2l|1810017G16Rik|AB030200|Hspc176|Tca17|-|8|8 E1|protein-coding	-0.618182	0.0426456
ENSMUST00000015358	Mtmr1|AW049210|-|X|X A7.3|protein-coding	-0.672727	0.023313
ENSMUST00000015449	Sash1|1100001C18Rik|2500002E12Rik|A330076K04Rik|mKIAA0790|-|10|10 A1|protein-coding	-0.7	0.016471
ENSMUST00000016033	Lta4h|-|-|10|10 C2|protein-coding	-0.654545	0.0288646
ENSMUST00000016138	Fnta|FTA|-|8 A2|8 14.27 cM|protein-coding	-0.872727	0.000454615
ENSMUST00000016897	Ttll1|6330444E16Rik|AV014541|-|15|15 E1|protein-coding	-0.763636	0.00623306
ENSMUST00000017637	Igfbp4|AI875747|Deb2|IBP-4|IGFBP-4|-|11|11 D|protein-coding	0.618182	0.0426456
ENSMUST00000017821	Wsb1|1110056B13Rik|2700038M07Rik|-|11|11 B5|protein-coding	-0.7	0.016471
ENSMUST00000017920	Crk|Crk-I|Crk-II|Crk-III|Crk3|CrkIII|Crko|c-Crk|p38|-|11 B5|11 45.92 cM|protein-coding	-0.645455	0.0319628
ENSMUST00000018383	Zcchc10|2410141K03Rik|AA675321|D11Ertd416e|-|11 B1.3|11 31.92 cM|protein-coding	-0.681818	0.0208429
ENSMUST00000018571	Ypel2|6430570G24|E130113K08Rik|-|11|11 C|protein-coding	-0.745455	0.00845473
ENSMUST00000018851	Dync1h1|9930018I23Rik|AI894280|DHC1|DHC1a|DNCL|Dnchc1|Dnec1|Dnecl|Loa|MAP1C|P22|Swl|mKIAA0325|-|12 F1|12 60.7 cM|protein-coding	-0.754545	0.00728204
ENSMUST00000018887	Myh10|5730504C04Rik|9330167F11Rik|Fltn|Myhn-2|Myhn2|NMHC II-B|NMHC-B|NMHCII-B|NMMHC II-b|NMMHC-B|NMMHC-IIB|SMemb|mKIAA3005|-|11 B3|11 41.95 cM|protein-coding	-0.8	0.00311043
ENSMUST00000019109	Ywhah|-|-|5|5 B1|protein-coding	-0.754545	0.00728204
ENSMUST00000019118	Sart3|AU045857|mKIAA0156|-|5|5 F|protein-coding	-0.681818	0.0208429
ENSMUST00000019482	Zfp687|4931408L03Rik|Znf687|mKIAA1441|-|3|3 F2.1|protein-coding	-0.672727	0.023313
ENSMUST00000019572	Zfp874b|9630025I21Rik|Rslcan16|-|13|13 B3|protein-coding	-0.827273	0.00167697
ENSMUST00000019679	Armc6|2410153K17Rik|AW554412|-|8|8 B3.3|protein-coding	-0.8	0.00311043
ENSMUST00000019859	Gle1|4933405K21Rik|AA553313|Gle1l|-|2|2 B|protein-coding	-0.663636	0.0259841
ENSMUST00000020107	Atp2b1|2810442I22Rik|E130111D10Rik|Pmca1|-|10|10 C3|protein-coding	-0.627273	0.0388453
ENSMUST00000020159	Med23|130kDa|3000002A17Rik|Crsp3|ESTM7|Sur2|X83317|mKIAA1216|-|10 A4|10 12.26 cM|protein-coding	-0.754545	0.00728204
ENSMUST00000020212	Cep83|2600001G24Rik|4921537D05Rik|5730513H21Rik|Ccdc41|-|10|10 C2|protein-coding	-0.727273	0.011205
ENSMUST00000020315	Cand1|2310038O07Rik|6330512O03Rik|AI195005|AI846556|D10Ertd516e|Tp120a|mKIAA0829|-|10 D2|10 67.08 cM|protein-coding	-0.627273	0.0388453
ENSMUST00000020365	Mum1|2610019J09|9430059D04Rik|UBE-1C2|-|10|10 C1|protein-coding	-0.818182	0.00208314
ENSMUST00000020382	Yeats4|4930573H17Rik|B230215M10Rik|GAS41|NuBI-1|-|10|10 D2|protein-coding	-0.627273	0.0388453
ENSMUST00000020420	Ap3d1|AA407035|Ap3d|Bolvr|mBLVR1|mh|mocha|-|10 C1|10 39.72 cM|protein-coding	-0.636364	0.035287
ENSMUST00000020478	Hcfc2|1700129L13Rik|AU019838|fkls|-|10|10 C1|protein-coding	-0.672727	0.023313
ENSMUST00000020500	Appl2|Dip3b|-|10|10 C1|protein-coding	-0.745455	0.00845473
ENSMUST00000020513	Papolg|9630006B20Rik|-|11|11 A3.2|protein-coding	-0.709091	0.0145521
ENSMUST00000020608	Ppp2ca|PP2A|R75353|-|11|11 B1.3|protein-coding	-0.827273	0.00167697
ENSMUST00000020931	Smc6|2810489L22Rik|3830418C19Rik|AA990493|AU018782|AW742439|SMC-6|Smc6l1|mKIAA4103|-|12|12 A1.1|protein-coding	-0.8	0.00311043
ENSMUST00000020979	Bcap29|AW208404|Bap29|-|12 A2|12 13.63 cM|protein-coding	-0.718182	0.0127996
ENSMUST00000020999	Kif3c|mKIAA4058|-|12 A1.1|12 1.77 cM|protein-coding	-0.672727	0.023313
ENSMUST00000021033	Rad51d|R51H3|Rad51l3|TRAD|Trad-d5|-|11 C|11 50.3 cM|protein-coding	-0.609091	0.0466957
ENSMUST00000021046	Ddx42|1810047H21Rik|AW319508|AW556242|B430002H05Rik|RHELP|RNAHP|SF3b125|-|11|11 E1|protein-coding	-0.681818	0.0208429
ENSMUST00000021062	Ddx5|2600009A06Rik|G17P1|HUMP68|Hlr1|p68|-|11 E1|11 70.01 cM|protein-coding	-0.609091	0.0466957
ENSMUST00000021083	Jpt1|Hn1|-|11 E2|11 80.84 cM|protein-coding	-0.7	0.016471
ENSMUST00000021091	Pafah1b1|LIS-1|Lis1|MMS10-U|Mdsh|Ms10u|Pafaha|-|11 B5|11 45.76 cM|protein-coding	-0.772727	0.00529949
ENSMUST00000021166	Cygb|3110001K20Rik|HGb|Staap|-|11|11 E2|protein-coding	-0.754545	0.00728204
ENSMUST00000021370	L2hgdh|BC016226|-|12|12 C2|protein-coding	0.609091	0.0466957
ENSMUST00000021425	Ahsa1|BC023857|p38|-|12|12 D2|protein-coding	-0.736364	0.00975954
ENSMUST00000021466	Atl1|4930435M24Rik|Adfsp|Fsp1|Spg3|Spg3a|-|12|12 C2|protein-coding	-0.881818	0.000330169
ENSMUST00000021471	Tmx1|2810425A04Rik|AI465319|Txndc1|-|12|12 C2|protein-coding	-0.609091	0.0466957
ENSMUST00000021785	Exoc2|2410030I24Rik|AI648199|Sec5|Sec5l1|-|13|13 A3.2|protein-coding	-0.709091	0.0145521
ENSMUST00000021832	Wrnip1|4833444L21Rik|WHIP|Wrnip|-|13|13 A3.2|protein-coding	-0.645455	0.0319628
ENSMUST00000022038	Naa35|A330021G12Rik|A330027C19Rik|AI158944|C030004C14Rik|Mak10|-|13|13 B2|protein-coding	-0.790909	0.00374608
ENSMUST00000022057	Tppp|2900041A09Rik|AI849835|-|13|13 C1|protein-coding	-0.918182	6.66145e-05
ENSMUST00000022217	Zfyve16|AI035632|B130024H06Rik|B130031L15|mKIAA0305|-|13|13 C3|protein-coding	-0.663636	0.0259841
ENSMUST00000022225	Trim23|6330516O20Rik|AI450195|Arfd1|-|13|13 D1|protein-coding	-0.663636	0.0259841
ENSMUST00000022272	Kctd6|5430433B02Rik|AU044285|-|14|14 A1|protein-coding	-0.736364	0.00975954
ENSMUST00000022469	Nisch|1200007D05Rik|3202002H23Rik|AW494485|I-1|edsn|-|14|14 B|protein-coding	-0.636364	0.035287
ENSMUST00000022550	Extl3|2900009G18Rik|AU040105|Ext1l|mKIAA0519|-|14|14 D1|protein-coding	-0.854545	0.000806674
ENSMUST00000022650	Pibf1|-|-|14 E2.2|14 49.27 cM|protein-coding	-0.809091	0.00255858
ENSMUST00000022665	Rhobtb2|Dbc2|E130206H14Rik|mKIAA0717|-|14|14 D2|protein-coding	-0.627273	0.0388453
ENSMUST00000022875	Ank|Ankh|D15Ertd221e|ank|mKIAA1581|-|15 B1|15 10.23 cM|protein-coding	-0.609091	0.0466957
ENSMUST00000022901	Rrm2b|p53R2|-|15|15 B3.1|protein-coding	-0.7	0.016471
ENSMUST00000022927	Rad21|SCC1|mKIAA0078|-|15|15 C|protein-coding	-0.609091	0.0466957
ENSMUST00000022954	Khdrbs3|Etle|SLM-2|Salp|Slm2|T-STAR|-|15 D3|15 30.36 cM|protein-coding	-0.609091	0.0466957
ENSMUST00000023050	Tab1|2310012M03Rik|Map3k7ip1|b2b449Clo|-|15|15 E1|protein-coding	-0.754545	0.00728204
ENSMUST00000023055	Dnal4|D15Ertd424e|Dnalc4|-|15 E1|15 37.85 cM|protein-coding	-0.681818	0.0208429
ENSMUST00000023061	Josd1|1300006C06Rik|mKIAA0063|-|15|15 E1|protein-coding	-0.618182	0.0426456
ENSMUST00000023100	Srebf2|AI608257|SREBP-2|SREBP2|SREBP2gc|bHLHd2|lop13|nuc|-|15|15 E1|protein-coding	-0.718182	0.0127996
ENSMUST00000023104	Rpap3|2310042P20Rik|D15Ertd682e|-|15 F1|15 53.54 cM|protein-coding	-0.7	0.016471
ENSMUST00000023150	1810013L24Rik|1110017P05Rik|3010002C02Rik|AA792997|AW124177|Gm19906|R74903|-|16|16 A1|protein-coding	-0.718182	0.0127996
ENSMUST00000023176	Zfp263|1200014J04Rik|AI326880|AU020888|NT2|mFPM315|-|16 A1|16 2.2 cM|protein-coding	-0.609091	0.0466957
ENSMUST00000023353	Mcm4|19G|AI325074|AU045576|Cdc21|Mcmd4|mKIAA4003|mcdc21|-|16 A2|16 10.09 cM|protein-coding	-0.672727	0.023313
ENSMUST00000023460	Ncbp2|20kDa|5930413E18Rik|AA536802|AI843301|C79367|-|16|16 B2|protein-coding	-0.745455	0.00845473
ENSMUST00000023491	Lrch3|2210409B11Rik|AW215594|Gm1742|-|16|16 B3|protein-coding	-0.836364	0.00133319
ENSMUST00000023554	Dirc2|RCC4|-|16|16 B3|protein-coding	-0.672727	0.023313
ENSMUST00000023561	Senp2|2310007L05Rik|4930538C18Rik|AI646780|AW554757|Smt3ip2|SuPr-1|mKIAA1331|-|16|16 B1|protein-coding	-0.736364	0.00975954
ENSMUST00000023562	Tmem41a|2900010K02Rik|5730578N08Rik|-|16|16 B1|protein-coding	-0.736364	0.00975954
ENSMUST00000023686	Tmem50b|AU015466|AU019872|B230114J08Rik|-|16|16 C3.3|protein-coding	-0.863636	0.000611694
ENSMUST00000023759	Smarcd1|AA407987|Baf60a|D15Kz1|-|15 F1|15 56.13 cM|protein-coding	-0.636364	0.035287
ENSMUST00000023846	Lrrc71|4933430H15Rik|-|3|3 F1|protein-coding	-0.645455	0.0319628
ENSMUST00000024636	Fgfr1op|4930553O10Rik|FOP|-|17|17 A1|protein-coding	-0.618182	0.0426456
ENSMUST00000024739	Hsp90ab1|90kDa|AL022974|C81438|Hsp84|Hsp84-1|Hsp90|Hspcb|-|17 B3|17 22.59 cM|protein-coding	-0.7	0.016471
ENSMUST00000024857	Lbh|1810009F10Rik|6720416L16Rik|-|17|17 E1.3|protein-coding	-0.736364	0.00975954
ENSMUST00000024905	Ralbp1|RLIP76|Rip1|-|17 E1.1|17 35.26 cM|protein-coding	-0.781818	0.00447316
ENSMUST00000024967	Msh2|AI788990|-|17 E4|17 57.87 cM|protein-coding	-0.927273	3.97377e-05
ENSMUST00000025036	Kdm4b|4732474L06Rik|Jmjd2b|-|17|17 D|protein-coding	-0.772727	0.00529949
ENSMUST00000025050	Nudt3|1110011B09Rik|AA960325|Dipp|Dipp1|-|17|17 A3.3|protein-coding	-0.7	0.016471
ENSMUST00000025053	Mllt1|AA407901|BAM11|ENL|LTG19|-|17|17 D|protein-coding	-0.618182	0.0426456
ENSMUST00000025083	Kif5b|AL022807|Khc|Khcs|Kns1|Ukhc|-|18 A1|18 4.46 cM|protein-coding	-0.745455	0.00845473
ENSMUST00000025208	Dnajc18|2700075B01Rik|AU041129|-|18|18 B2|protein-coding	-0.7	0.016471
ENSMUST00000025305	Mrps18b|2400002C15Rik|MRP-S18-2|S18mt-b|-|17|17 B1|protein-coding	0.609091	0.0466957
ENSMUST00000025375	Tcerg1|2410022J09Rik|2900090C16Rik|AI428505|CA150b|FBP23|FBP28|Taf2s|ca150|p144|-|18|18 B3|protein-coding	-0.763636	0.00623306
ENSMUST00000025474	Napg|2400003O04Rik|SNARE|-|18|18 E1|protein-coding	-0.781818	0.00447316
ENSMUST00000025484	Fech|AI894116|Fcl|fch|-|18 E1|18 37.43 cM|protein-coding	0.890909	0.000233458
ENSMUST00000025515	Tmx3|6430411B10Rik|A730024F05Rik|AV259382|Txndc10|mKIAA1830|-|18|18 E4|protein-coding	-0.772727	0.00529949
ENSMUST00000025541	Gnaq|1110005L02Rik|6230401I02Rik|AA408290|AW060788|Dsk1|Dsk10|Galphaq|Gq|GqI|-|19 A|19 11.01 cM|protein-coding	-0.745455	0.00845473
ENSMUST00000025679	Otub1|AI850305|-|19|19 A|protein-coding	-0.690909	0.018565
ENSMUST00000025711	Vps51|1110014N23Rik|3110057M17Rik|AI837850|Ffr|-|19|19 A|protein-coding	-0.672727	0.023313
ENSMUST00000025841	Mus81|1200008A18Rik|AI182501|AW045863|-|19|19 A|protein-coding	-0.627273	0.0388453
ENSMUST00000025999	Add3|AI463285|R75380|-|19 D2|19 47.18 cM|protein-coding	-0.745455	0.00845473
ENSMUST00000026156	Rfng|-|-|11 E2|11 84.53 cM|protein-coding	-0.672727	0.023313
ENSMUST00000026227	Twnk|D19Ertd626e|PEO|Peo1|Twinl|-|19 C3|19 38.19 cM|protein-coding	0.763636	0.00623306
ENSMUST00000026243	Mgea5|Hy5|Ncoat|OGA|-|19 C3|19 38.75 cM|protein-coding	-0.681818	0.0208429
ENSMUST00000026265	Bbs4|AW537059|AW742241|D9Ertd464e|-|9 B|9 32.01 cM|protein-coding	-0.727273	0.011205
ENSMUST00000026292	Huwe1|5430439H10Rik|AU041296|Arf-bp1|C430014N20Rik|C80292|Gm1718|Ib772|LASU1|Mule|Ureb1|-|X|X F3|protein-coding	-0.627273	0.0388453
ENSMUST00000026479	Dctn2|2310042E05Rik|C130077D06Rik|C87049|DCTN-50|GMP23-48K|RBP50|p50|-|10 D3|10 74.5 cM|protein-coding	-0.854545	0.000806674
ENSMUST00000026480	Ttc4|2810002P21Rik|AF007005|L62|-|4|4 C7|protein-coding	-0.672727	0.023313
ENSMUST00000026666	Gaa|E430018M07Rik|-|11 E2|11 83.35 cM|protein-coding	-0.654545	0.0288646
ENSMUST00000027071	Lactb2|Cgi-83|E430032H21Rik|-|1|1 A3|protein-coding	0.636364	0.035287
ENSMUST00000027139	Wdr75|1300003A18Rik|2410118I19Rik|C77608|-|1|1 C1.1|protein-coding	-0.745455	0.00845473
ENSMUST00000027251	Rev1|1110027I23Rik|AU022044|Rev1l|-|1|1 B|protein-coding	-0.690909	0.018565
ENSMUST00000027271	Inpp1|2300002C06Rik|AV137389|-|1 C1.1|1 26.99 cM|protein-coding	-0.890909	0.000233458
ENSMUST00000027343	Ogfrl1|2210417C17Rik|-|1|1 A5|protein-coding	-0.709091	0.0145521
ENSMUST00000027373	Ppm1f|1110021B16Rik|4933427B07Rik|CaMKPase|Popx2|mKIAA0015|-|16|16 A3|protein-coding	-0.836364	0.00133319
ENSMUST00000027381	Pecr|2400003B18Rik|TERP|-|1 C3|1 36.46 cM|protein-coding	0.845455	0.00104518
ENSMUST00000027438	Ncl|B530004O11Rik|C23|D0Nds28|D1Nds28|Nucl|-|1 C5|1 43.94 cM|protein-coding	-0.627273	0.0388453
ENSMUST00000027444	Pde6d|AI841218|PrBP/delta|-|1|1 C5|protein-coding	-0.845455	0.00104518
ENSMUST00000027534	Ilkap|0710007A14Rik|1600009O09Rik|PP2C-DELTA|-|1|1 D|protein-coding	-0.618182	0.0426456
ENSMUST00000027677	Csrp1|AA408841|AA959891|AW545626|CRP1|Csrp|-|1|1 E4|protein-coding	-0.790909	0.00374608
ENSMUST00000027952	Plxna2|2810428A13Rik|AA589422|AW457381|OCT|PlexA2|Plxn2|mKIAA0463|-|1|1 H6|protein-coding	-0.790909	0.00374608
ENSMUST00000027975	Phyh|AI256161|AI265699|Lnap1|PAHX|-|2|2 A1|protein-coding	0.745455	0.00845473
ENSMUST00000028351	Dph7|2810443J12Rik|AW060693|Wdr85|-|2|2 A3|protein-coding	-0.818182	0.00208314
ENSMUST00000028386	Nckap1|C79304|H19|Hem-2|Hem2|Nap1|mKIAA0587|mh19|p125Nap1|-|2 C3|2 48.21 cM|protein-coding	-0.627273	0.0388453
ENSMUST00000028552	Katnbl1|2410042D21Rik|AA166487|AA473307|AI467442|-|2|2 E3|protein-coding	-0.609091	0.0466957
ENSMUST00000028599	Cstf3|4732468G05Rik|C79532|CstF-77|-|2 E2|2 54.84 cM|protein-coding	-0.663636	0.0259841
ENSMUST00000028608	Nat10|AI429152|-|2|2 E2|protein-coding	-0.627273	0.0388453
ENSMUST00000028728	Ubr1|AI504731|-|2 E5|2 60.37 cM|protein-coding	-0.627273	0.0388453
ENSMUST00000028817	Pcna|-|-|2 F2|2 64.15 cM|protein-coding	-0.727273	0.011205
ENSMUST00000029047	Snx16|4930522N22Rik|AI117577|AI747675|-|3|3 A1|protein-coding	-0.727273	0.011205
ENSMUST00000029178	Ctnnbl1|5730471K09Rik|NAP|NYD-SP19|P14L|-|2 H1|2 78.4 cM|protein-coding	-0.736364	0.00975954
ENSMUST00000029316	Exosc8|2310032N20Rik|CIP3|mKIAA4013|-|3|3 C|protein-coding	-0.645455	0.0319628
ENSMUST00000029447	Sike1|2810005O12Rik|5730470L24Rik|AI450236|AI839862|Sike|Sikeb|-|3|3 F2.2|protein-coding	-0.790909	0.00374608
ENSMUST00000029574	Vcam1|CD106|Vcam-1|-|3 G1|3 50.17 cM|protein-coding	-0.663636	0.0259841
ENSMUST00000029729	Fmo5|5033418D19Rik|AI195026|-|3|3 F2.2|protein-coding	0.718182	0.0127996
ENSMUST00000029771	F3|AA409063|CD142|Cf-3|Cf3|TF|-|3 G1|3 52.94 cM|protein-coding	-0.627273	0.0388453
ENSMUST00000029772	Rfx5|-|-|3 F2.1|3 40.74 cM|protein-coding	-0.618182	0.0426456
ENSMUST00000029796	Rap1gds1|BC011279|GDS1|-|3|3 H1|protein-coding	-0.790909	0.00374608
ENSMUST00000029910	Nsmaf|AA959567|C630007J05|Fan|-|4|4 A1|protein-coding	-0.736364	0.00975954
ENSMUST00000030030	Tex10|2610206N19Rik|2810462N03Rik|BC006867|-|4|4 B1|protein-coding	-0.7	0.016471
ENSMUST00000030074	Ugcg|AU043821|C80537|Epcs21|GlcT-1|Ugcgl|-|4 32.44 cM|4 B3|protein-coding	-0.672727	0.023313
ENSMUST00000030102	Kdm4c|2410141F18Rik|AA517467|Gasc1|Jmjd2c|-|4|4 C3|protein-coding	-0.745455	0.00845473
ENSMUST00000030119	Aptx|2410016G21Rik|AA388047|FHA-HIT|-|4|4 A5|protein-coding	-0.872727	0.000454615
ENSMUST00000030138	Nol6|AA410091|Nrap|-|4|4 A5|protein-coding	-0.618182	0.0426456
ENSMUST00000030189	Gba2|F630034E04|-|4|4 A5|protein-coding	-0.872727	0.000454615
ENSMUST00000030381	Ctps|Ctps1|-|4 D2.2|4 56.52 cM|protein-coding	-0.790909	0.00374608
ENSMUST00000030398	Slc2a1|Glut-1|Glut1|-|4 D2.1|4 55.34 cM|protein-coding	-0.663636	0.0259841
ENSMUST00000030556	Ptpn12|P19-PTP|PTP-P19|PTP-PEST|PTPG1|-|5|5 A3|protein-coding	-0.781818	0.00447316
ENSMUST00000030623	Sfpq|1110004P21Rik|2810416M14Rik|5730453G22Rik|9030402K04Rik|AU021830|D4Ertd314e|Gm12940|PSF|REP1|-|4 D2.2|4 61.2 cM|protein-coding	-0.627273	0.0388453
ENSMUST00000030879	Clcn6|AI850629|Clc6|-|4 E2|4 78.67 cM|protein-coding	-0.772727	0.00529949
ENSMUST00000030893	Dffb|40kDa|5730477D02Rik|CAD|CPAN|DFF40|Didff|-|4|4 E2|protein-coding	-0.872727	0.000454615
ENSMUST00000030895	Wrap73|2610044M17Rik|5330425N03Rik|Dd57|Wdr8|-|4|4 E2|protein-coding	-0.645455	0.0319628
ENSMUST00000030896	Tprgl|1200015A19Rik|Svap30|Tprg1l|mover|-|4|4 E2|protein-coding	-0.927273	3.97377e-05
ENSMUST00000031072	Anapc4|2610306D21Rik|APC4|D5Ertd249e|-|5 C1|5 28.81 cM|protein-coding	-0.845455	0.00104518
ENSMUST00000031254	Klhl8|2310001P09Rik|D5Ertd431e|-|5 E5|5 50.45 cM|protein-coding	-0.609091	0.0466957
ENSMUST00000031331	Ccng2|-|-|5|5 E2|protein-coding	-0.763636	0.00623306
ENSMUST00000031420	Gpn3|A930018B01Rik|Atpbd1c|D5Ertd708e|-|5 F|5 62.33 cM|protein-coding	-0.645455	0.0319628
ENSMUST00000031426	Ift81|AW060663|Cdv-1|Cdv-1r|Cdv1|-|5 F|5 62.44 cM|protein-coding	-0.763636	0.00623306
ENSMUST00000031492	Rab35|9530019H02Rik|AU040256|H-ray|RAB1C|RAY|-|5|5 F|protein-coding	-0.836364	0.00133319
ENSMUST00000031588	Usp30|6330590F17Rik|AI851327|D5Ertd483e|-|5 F|5 55.96 cM|protein-coding	-0.663636	0.0259841
ENSMUST00000031625	Arpc1a|0610010H08Rik|1110030K07Rik|41kDa|AA407347|Sid32|Sid329|-|5|5 G2|protein-coding	-0.827273	0.00167697
ENSMUST00000031692	Bcl7b|-|-|5|5 G2|protein-coding	-0.627273	0.0388453
ENSMUST00000031727	Gigyf1|Perq1|mKIAA4110|-|5|5 G2|protein-coding	-0.663636	0.0259841
ENSMUST00000031728	Pop7|0610037N12Rik|AI852017|Rpp20|-|5|5 G2|protein-coding	-0.663636	0.0259841
ENSMUST00000031862	Cbx3|HP1g|M32|-|6 B3|6 24.89 cM|protein-coding	-0.854545	0.000806674
ENSMUST00000032078	Cct7|AA408524|AL022769|Ccth|Cctz|-|6|6 C3|protein-coding	-0.736364	0.00975954
ENSMUST00000032183	Tmem43|1200015A22Rik|LUMA|-|6|6 D1|protein-coding	-0.618182	0.0426456
ENSMUST00000032326	Ddx47|4930588A18Rik|C77285|-|6|6 G1|protein-coding	-0.663636	0.0259841
ENSMUST00000032372	Golt1b|2310061A22Rik|AA407874|AU024291|CGI-141|-|6|6 G2|protein-coding	-0.918182	6.66145e-05
ENSMUST00000032410	Tada3|1110004B19Rik|ADA3|AI987856|Tada3l|-|6|6 E3|protein-coding	-0.654545	0.0288646
ENSMUST00000032497	D6Wsu163e|C12orf4|-|6 F3|6 61.92 cM|protein-coding	-0.7	0.016471
ENSMUST00000032627	Tubgcp5|B130010C12Rik|GCP5|mKIAA1899|-|7|7 B5|protein-coding	-0.754545	0.00728204
ENSMUST00000032949	Coro1a|Clabp|Lmb3|TACO|p57|-|7 69.25 cM|7 F3|protein-coding	-0.836364	0.00133319
ENSMUST00000032963	Ppme1|1110069N17Rik|2700017M01Rik|PME-1|Pme1|-|7|7 E2|protein-coding	-0.745455	0.00845473
ENSMUST00000033075	Stx4a|Stx4|Syn-4|Syn4|-|7|7 F3|protein-coding	-0.709091	0.0145521
ENSMUST00000033086	Phkg2|1500017I02Rik|-|7|7 F3|protein-coding	-0.727273	0.011205
ENSMUST00000033236	Thumpd1|6330575P11Rik|-|7 F2|7 64.13 cM|protein-coding	-0.709091	0.0145521
ENSMUST00000033283	Rrm1|RnrM1|-|7 E3|7 54.72 cM|protein-coding	-0.681818	0.0208429
ENSMUST00000033313	Atp6ap2|(P)RR|5730403E06Rik|APT6M8-9|ATP6M8-9|Atp6ip2|M8-9|PRR|-|X|X A1.1|protein-coding	-0.681818	0.0208429
ENSMUST00000033342	Eif3f|0610037M02Rik|AA409853|Eif3s5|-|7|7 E3|protein-coding	-0.727273	0.011205
ENSMUST00000033380	Cdk16|Crk5|Pctaire1|Pctk1|-|X A1.3|X 16.18 cM|protein-coding	-0.627273	0.0388453
ENSMUST00000033450	Gpc4|9530073D23Rik|AF311610|AI385680|AI661372|K-glypican|-|X A5|X 28.33 cM|protein-coding	0.645455	0.0319628
ENSMUST00000033489	Praf2|AA986329|C78013|DXImx39e|JM4|Sfc20|-|X A1.1|X 3.48 cM|protein-coding	-0.781818	0.00447316
ENSMUST00000033776	Dkc1|BC068171|-|X|X A7.3|protein-coding	-0.718182	0.0127996
ENSMUST00000033877	Brf2|2700059M06Rik|5730512K07Rik|AU018504|AU022602|BRFU|TFIIIB50|-|8|8 A2|protein-coding	-0.690909	0.018565
ENSMUST00000034074	N4bp1|AI481586|C81621|-|8|8 C3|protein-coding	-0.681818	0.0208429
ENSMUST00000034150	Gab1|AA408973|AW107238|-|8|8 C2|protein-coding	-0.836364	0.00133319
ENSMUST00000034228	Arl2bp|1700010P10Rik|1700027H16Rik|6330544B05Rik|AI482273|AI849834|BART|Bart1|-|8|8 C5|protein-coding	-0.9	0.000159971
ENSMUST00000034375	Dus2|2310016K04Rik|Dus2l|-|8|8 D3|protein-coding	-0.763636	0.00623306
ENSMUST00000034432	Cfdp1|AA408409|Bcnt|Bucentaur|Cfdp|cp27|-|8|8 E1|protein-coding	-0.709091	0.0145521
ENSMUST00000034464	2310022B05Rik|-|-|8|8 E2|protein-coding	-0.927273	3.97377e-05
ENSMUST00000034623	Trappc4|1500017G03Rik|AI303617|HSPC172|PTD009|Sbd|Sbdn|Sdcbp2|TRS23|-|9|9 A5.2|protein-coding	-0.763636	0.00623306
ENSMUST00000034775	Fem1b|mKIAA0396|-|9 B|9 33.87 cM|protein-coding	-0.818182	0.00208314
ENSMUST00000034803	Zw10|6330566F14Rik|MmZw10|-|9|9 A5.3|protein-coding	-0.627273	0.0388453
ENSMUST00000034878	Tmem30a|2010200I23Rik|AW540225|Cdc50a|D9Wsu20e|-|9 E1|9 43.82 cM|protein-coding	-0.609091	0.0466957
ENSMUST00000034964	Tipin|1110005A05Rik|1110018P21Rik|-|9 C|9 34.6 cM|protein-coding	-0.809091	0.00255858
ENSMUST00000034987	Dopey1|B130005I07Rik|BC035275|C130028L17|D9Ertd809e|-|9 E3.1|9 46.58 cM|protein-coding	-0.718182	0.0127996
ENSMUST00000034989	Me1|D9Ertd267e|Mdh-1|Mod-1|Mod1|-|9 E3.1|9 46.58 cM|protein-coding	0.681818	0.0208429
ENSMUST00000035112	Nktr|5330401F18Rik|D9Wsu172e|-|9 F4|9 72.57 cM|protein-coding	-0.627273	0.0388453
ENSMUST00000035166	Uba5|5730525G14Rik|AW240750|Ube1dc1|-|9|9 F1|protein-coding	-0.636364	0.035287
ENSMUST00000035179	Nudt16|2310041H06Rik|2810047L04Rik|2900006H04Rik|AI851783|-|9|9 F1|protein-coding	-0.645455	0.0319628
ENSMUST00000035227	Nicn1|1500032A17Rik|-|9|9 F1|protein-coding	-0.627273	0.0388453
ENSMUST00000035242	Rab24|6530406O07Rik|-|13 B1|13 29.8 cM|protein-coding	-0.736364	0.00975954
ENSMUST00000035427	Snapc4|5730436L13Rik|-|2|2 A3|protein-coding	-0.718182	0.0127996
ENSMUST00000035612	Ccar2|2610301G19Rik|Dbc1|mKIAA1967|-|14|14 D2|protein-coding	-0.645455	0.0319628
ENSMUST00000035721	Prpf18|2810441A10Rik|-|2|2 A1|protein-coding	-0.663636	0.0259841
ENSMUST00000035775	Lsm7|0910001B06Rik|1110033F18Rik|-|10|10 C1|protein-coding	-0.772727	0.00529949
ENSMUST00000035812	Ttl|2410003M22Rik|2700049H19Rik|AI848570|-|2|2 F1|protein-coding	-0.927273	3.97377e-05
ENSMUST00000035850	Npat|6820401K01|AI427561|BB112559|-|9 A5.3|9 29.12 cM|protein-coding	-0.763636	0.00623306
ENSMUST00000035871	Tmem127|2310003P10Rik|AI314202|AI317350|-|2 F1|2 61.87 cM|protein-coding	-0.654545	0.0288646
ENSMUST00000036161	Pi4ka|Pik4ca|-|16|16 A3|protein-coding	-0.618182	0.0426456
ENSMUST00000036229	Ctdp1|4930563P03Rik|AW553592|-|18 E3|18 53.48 cM|protein-coding	-0.609091	0.0466957
ENSMUST00000036418	Ciart|Chrono|Gm129|-|3|3 F2.1|protein-coding	-0.7	0.016471
ENSMUST00000036470	Ccdc32|Gm631|-|2|2 E5|protein-coding	-0.754545	0.00728204
ENSMUST00000036561	Wdr48|8430408H12Rik|Uaf1|mKIAA1449|-|9|9 F3|protein-coding	-0.736364	0.00975954
ENSMUST00000036649	Coil|C79982|Cln80|p80|p80-coilin|-|11 C|11 54.34 cM|protein-coding	-0.781818	0.00447316
ENSMUST00000036854	Efhd2|2600015J22Rik|AA408606|D4Wsu27e|-|4 E1|4 74.75 cM|protein-coding	-0.727273	0.011205
ENSMUST00000037115	Med30|1810038N03Rik|2510044J04Rik|TRAP25|Thrap6|-|15|15 C|protein-coding	-0.736364	0.00975954
ENSMUST00000037190	Hpf1|2700029M09Rik|C230006B22Rik|C4orf27|-|8|8 B3.1|protein-coding	-0.863636	0.000611694
ENSMUST00000037280	Vps18|9930024E13Rik|-|2|2 E5|protein-coding	-0.736364	0.00975954
ENSMUST00000037763	Ythdc2|3010002F02Rik|BC037178|-|18|18 B3|protein-coding	-0.654545	0.0288646
ENSMUST00000037865	Atp6v0a2|8430408C20Rik|AI385560|ATP6a2|AW489264|Atp6n1d|Atp6n2|C76904|ISF|J6B7|SHIF|Stv1|TJ6M|TJ6s|Tj6|V-ATPase 116 kDa|V-ATPase a2|-|5|5 F|protein-coding	-0.672727	0.023313
ENSMUST00000037941	Cd81|Tapa-1|Tapa1|Tspan28|-|7 F5|7 88.1 cM|protein-coding	-0.609091	0.0466957
ENSMUST00000038014	Dnajc16|2900037O03Rik|4732437J24Rik|D030060M24|mKIAA0962|-|4|4 E1|protein-coding	-0.745455	0.00845473
ENSMUST00000038149	Pbx2|AU043397|G17|-|17|17 B1|protein-coding	-0.672727	0.023313
ENSMUST00000038185	Exd2|4930539P14Rik|C85658|Exdl2|-|12|12 C3|protein-coding	-0.636364	0.035287
ENSMUST00000038281	Dexi|1810029J14Rik|AI836170|AW413143|D16Bwg0586e|Myle|-|16 A1|16 5.67 cM|protein-coding	-0.745455	0.00845473
ENSMUST00000038552	Coro7|0610011B16Rik|AW048373|AW556392|-|16 A1|16 2.45 cM|protein-coding	-0.663636	0.0259841
ENSMUST00000038614	Ypel3|0610043B10Rik|1190001G19Rik|Suap|-|7|7 F3|protein-coding	-0.718182	0.0127996
ENSMUST00000038677	Rrp12|AA408556|AA536972|mKIAA0690|-|19|19 C3|protein-coding	-0.672727	0.023313
ENSMUST00000038794	Dpp9|6430584G11Rik|A330078I11|DPP IX|DPRP2|-|17|17 D|protein-coding	-0.663636	0.0259841
ENSMUST00000038893	Rcc2|2610510H01Rik|2610529N02Rik|AA536646|AA675016|Td60|mKIAA1470|-|4|4 D3|protein-coding	-0.618182	0.0426456
ENSMUST00000039152	Dhx8|Ddx8|mDEAH6|mKIAA4096|-|11|11 D|protein-coding	-0.627273	0.0388453
ENSMUST00000039480	Zswim4|D330002I24|E130119J17Rik|-|8|8 C2|protein-coding	-0.672727	0.023313
ENSMUST00000040017	Mios|C81488|-|6|6 A1|protein-coding	-0.663636	0.0259841
ENSMUST00000040177	Znrd1as|1700022C21Rik|AI746295|Znrd1-as|-|17|17 B1|protein-coding	0.618182	0.0426456
ENSMUST00000040284	BC031181|-|-|18|18 E2|protein-coding	-0.636364	0.035287
ENSMUST00000040314	Rbm17|2700027J02Rik|-|2|2 A1|protein-coding	-0.636364	0.035287
ENSMUST00000040430	Vat1|VAT-1|-|11|11 D|protein-coding	-0.636364	0.035287
ENSMUST00000040440	Calm2|1500001E21Rik|AL024017|Cam2|CamC|-|17|17 E4|protein-coding	-0.663636	0.0259841
ENSMUST00000040487	Rsad1|B430319G23|BC056485|-|11|11 D|protein-coding	-0.609091	0.0466957

## Sheet: Baboon Pearson
Ensembl ID	Gene Symbol	R2	P-Value
ENSPANT00000000188	NHSL1	0.764882	0.0014379
ENSPANT00000012525	PPP2R3A	0.743758	0.0022919
ENSPANT00000000615	SLC25A30	0.736837	0.00264537
ENSPANT00000028594	BIVM	0.721655	0.00357157
ENSPANT00000015171	EPB41L4A	0.721344	0.0035929
ENSPANT00000017472	TMLHE	0.711408	0.00432866
ENSPANT00000028488	ITGAV	0.709504	0.00448219
ENSPANT00000028490	NIPSNAP2	0.704877	0.00487323
ENSPANT00000009856	FAM13A	0.703294	0.00501294
ENSPANT00000004330	PTK2	0.69401	0.00589662
ENSPANT00000028086	RASSF8	0.692711	0.00602935
ENSPANT00000027294	PTPN3	0.683586	0.00702868
ENSPANT00000025213	VLDLR	0.683273	0.00706506
ENSPANT00000011104	NCKAP1	0.680879	0.00734851
ENSPANT00000016434	CTDSPL	0.680529	0.00739068
ENSPANT00000023774	DOCK1	0.679226	0.0075494
ENSPANT00000005516	DLAT	0.677858	0.00771868
ENSPANT00000024066	ISPD	0.677013	0.00782482
ENSPANT00000011044	ADGRL4	0.67551	0.00801627
ENSPANT00000020002	USP2	0.674871	0.00809875
ENSPANT00000013009	ENPP4	0.672794	0.00837156
ENSPANT00000009032	MTUS1	0.671692	0.00851903
ENSPANT00000023615	TAX1BP1	0.666249	0.0092776
ENSPANT00000024100	RARB	0.666184	0.00928696
ENSPANT00000007932	STARD7	0.663862	0.00962626
ENSPANT00000015693	PRRG1	0.663596	0.00966566
ENSPANT00000005149	CTNNA1	0.662681	0.00980232
ENSPANT00000006283	PKD2	0.662308	0.00985854
ENSPANT00000002731	OSBPL1A	0.659708	0.0102569
ENSPANT00000003348	SESTD1	0.659358	0.0103115
ENSPANT00000011851	CRIM1	0.657501	0.0106046
ENSPANT00000020192	PLPP1	0.653035	0.0113361
ENSPANT00000021340	ASAP2	0.651903	0.0115275
ENSPANT00000006850	NEDD4L	0.651077	0.0116688
ENSPANT00000009946	IFT81	0.650476	0.0117724
ENSPANT00000010594	X10.Sep	0.648702	0.0120823
ENSPANT00000007950	PPFIBP1	0.648682	0.0120858
ENSPANT00000015887	MRS2	0.648152	0.0121797
ENSPANT00000011598	CCND1	0.646541	0.0124682
ENSPANT00000002957	ZNF664	0.644127	0.0129103
ENSPANT00000025977	IFT74	0.642929	0.0131343
ENSPANT00000028314	TRAK1	0.641213	0.01346
ENSPANT00000017654	KTN1	0.640567	0.0135843
ENSPANT00000029014	FUNDC2	0.640477	0.0136017
ENSPANT00000011072	PERP	0.640238	0.013648
ENSPANT00000019193	BMPR1A	0.640228	0.0136498
ENSPANT00000026421	TTC23	0.639654	0.0137614
ENSPANT00000008615	SGCB	0.639026	0.0138841
ENSPANT00000003966	UBE2D1	0.638433	0.0140009
ENSPANT00000021447	EIF5A2	0.638284	0.0140304
ENSPANT00000019297	PLSCR4	0.637684	0.0141494
ENSPANT00000007905	CTSO	0.637029	0.0142804
ENSPANT00000017800	ARMCX3	0.636109	0.0144657
ENSPANT00000009915	RCAN3	0.634722	0.0147486
ENSPANT00000014059	SCARB2	0.634506	0.0147931
ENSPANT00000023431	ATP5B	0.633286	0.015046
ENSPANT00000002044	IDH3B	0.629594	0.0158317
ENSPANT00000007318	RHOQ	0.629136	0.0159312
ENSPANT00000023217	LAMB1	0.629053	0.0159492
ENSPANT00000011677	PTPRK	0.628751	0.0160152
ENSPANT00000024598	SH3BP4	0.628495	0.0160714
ENSPANT00000018608	VDAC2	0.628372	0.0160984
ENSPANT00000012044	KCTD1	0.628327	0.0161082
ENSPANT00000019321	GPD1L	0.627845	0.0162145
ENSPANT00000022671	COX10	0.626959	0.0164111
ENSPANT00000016694	PRKAG2	0.625485	0.0167422
ENSPANT00000019069	CCSER2	0.624536	0.0169579
ENSPANT00000008665	KLHL7	0.624528	0.0169597
ENSPANT00000016591	ARL15	0.623697	0.0171505
ENSPANT00000027221	TJP1	0.623305	0.0172411
ENSPANT00000003964	BICC1	0.622615	0.0174014
ENSPANT00000024233	ZNF658	0.622317	0.017471
ENSPANT00000015415	FAM151B	0.621795	0.0175934
ENSPANT00000025061	RYK	0.621532	0.0176553
ENSPANT00000020087	NFE2L1	0.620089	0.0179978
ENSPANT00000023486	KITLG	0.619316	0.0181833
ENSPANT00000010328	CD9	0.618394	0.0184066
ENSPANT00000013749	APP	0.6181	0.018478
ENSPANT00000016943	RAB12	0.617958	0.0185127
ENSPANT00000015543	FZD4	0.616661	0.0188318
ENSPANT00000020928	IDH3A	0.616518	0.0188671
ENSPANT00000015906	CLUAP1	0.616476	0.0188774
ENSPANT00000003658	ISOC1	0.616333	0.018913
ENSPANT00000011854	SMIM8	0.616191	0.0189481
ENSPANT00000020360	TMTC1	0.615944	0.0190096
ENSPANT00000023616	BZW2	0.615325	0.0191644
ENSPANT00000003365	TNS3	0.61405	0.0194862
ENSPANT00000018477	ZSCAN31	0.612831	0.0197976
ENSPANT00000004107	ATAD1	0.612649	0.0198445
ENSPANT00000002441	KCTD3	0.610429	0.0204223
ENSPANT00000021960	TNFAIP1	0.609513	0.0206642
ENSPANT00000023664	HINT3	0.608675	0.0208877
ENSPANT00000006780	C19orf44	0.608162	0.0210253
ENSPANT00000028649	MAGI1	0.607637	0.021167
ENSPANT00000027151	SNX9	0.606405	0.021502
ENSPANT00000022385	RIN2	0.605722	0.0216893
ENSPANT00000010184	PATJ	0.605505	0.021749
ENSPANT00000017302	STAU2	0.603423	0.0223293
ENSPANT00000022326	SLC25A12	0.6026	0.0225619
ENSPANT00000002869	EGLN1	0.601475	0.0228826
ENSPANT00000006508	MAL2	0.601323	0.0229264
ENSPANT00000005738	WWTR1	0.600717	0.0231008
ENSPANT00000012449	NDUFA5	0.600273	0.0232291
ENSPANT00000027232	FAN1	0.599876	0.0233444
ENSPANT00000004597	YAP1	0.599793	0.0233687
ENSPANT00000008289	SFRP1	0.598848	0.023645
ENSPANT00000008743	TXNIP	0.598805	0.0236577
ENSPANT00000021582	WWC2	0.598742	0.0236763
ENSPANT00000014437	EFNA1	0.597429	0.0240648
ENSPANT00000020634	PLA2G12A	0.596245	0.0244191
ENSPANT00000016839	GINM1	0.59611	0.0244598
ENSPANT00000022178	ZMYND11	0.595973	0.0245013
ENSPANT00000009922	PARD3B	0.595792	0.0245559
ENSPANT00000021872	GNAI1	0.595456	0.0246577
ENSPANT00000025023	MET	0.594341	0.0249974
ENSPANT00000006280	CD82	0.593634	0.0252147
ENSPANT00000011214	SPATA6	0.592524	0.0255586
ENSPANT00000002664	PRDM5	0.59199	0.0257253
ENSPANT00000010182	SUCLA2	0.591644	0.025834
ENSPANT00000024457	PPM1K	0.591378	0.0259174
ENSPANT00000025250	FYTTD1	0.591372	0.0259194
ENSPANT00000005163	CASC1	0.591107	0.0260029
ENSPANT00000029242	TWSG1	0.590809	0.0260971
ENSPANT00000026032	MTMR2	0.590628	0.0261545
ENSPANT00000019072	SUMF1	0.590161	0.0263027
ENSPANT00000005583	MCUR1	0.589468	0.026524
ENSPANT00000029127	TEAD1	0.589276	0.0265855
ENSPANT00000015744	EXD2	0.588841	0.0267253
ENSPANT00000017830	HES1	0.588229	0.0269228
ENSPANT00000000726	CLDN12	0.588193	0.0269348
ENSPANT00000005985	EHD3	-0.588138	0.0269524
ENSPANT00000023904	MAGI3	0.587283	0.0272307
ENSPANT00000014104	PPTC7	0.586819	0.0273824
ENSPANT00000016176	LUZP1	0.586657	0.0274356
ENSPANT00000010965	LUM	0.58654	0.027474
ENSPANT00000000700	ARMCX2	0.585761	0.0277309
ENSPANT00000013424	ZNF354B	0.585552	0.0278004
ENSPANT00000015128	COQ8A	0.585438	0.0278383
ENSPANT00000022366	RAVER2	0.585237	0.027905
ENSPANT00000017711	MIPOL1	0.584031	0.0283082
ENSPANT00000004818	CNBD2	0.583632	0.0284428
ENSPANT00000027204	SLC25A26	0.583558	0.0284677
ENSPANT00000026832	USP53	0.583552	0.0284698
ENSPANT00000007036	ZC2HC1A	0.583263	0.0285674
ENSPANT00000020221	C20orf194	0.58326	0.0285684
ENSPANT00000008415	ZNF677	0.581654	0.0291161
ENSPANT00000009348	LRP2BP	0.581498	0.0291697
ENSPANT00000013172	WDPCP	0.581223	0.0292642
ENSPANT00000007313	DYNC1I2	0.580675	0.0294535
ENSPANT00000011201	ARMCX1	0.580646	0.0294635
ENSPANT00000028201	ZNF514	0.58064	0.0294657
ENSPANT00000020895	ZDHHC9	0.580617	0.0294735
ENSPANT00000024018	STXBP6	0.579474	0.0298716
ENSPANT00000010052	MCC	0.579407	0.029895
ENSPANT00000011441	ARHGAP6	0.579084	0.0300085
ENSPANT00000004129	KDSR	0.578795	0.03011
ENSPANT00000016331	DNAJC10	0.57815	0.0303378
ENSPANT00000005647	TULP3	0.577971	0.0304012
ENSPANT00000002612	TMEM237	0.577873	0.0304357
ENSPANT00000010533	JUP	0.577623	0.0305246
ENSPANT00000005428	KDELC2	0.576856	0.0307984
ENSPANT00000011039	SIPA1L2	0.576833	0.0308067
ENSPANT00000018572	ANKRD40	0.576538	0.0309124
ENSPANT00000019088	PPP1R13B	0.576218	0.0310275
ENSPANT00000006118	ZADH2	0.576052	0.0310871
ENSPANT00000028686	ZNF627	0.575799	0.0311785
ENSPANT00000005708	SDR42E1	0.575403	0.0313218
ENSPANT00000012643	GOLGA4	0.575235	0.0313828
ENSPANT00000006640	SH3RF1	0.575159	0.0314103
ENSPANT00000019888	NRP1	0.5746	0.0316138
ENSPANT00000004603	FNBP1L	0.574599	0.0316144
ENSPANT00000020764	NOCT	-0.574114	0.0317916
ENSPANT00000017495	CSDE1	0.574069	0.031808
ENSPANT00000027859	ARHGAP29	0.573846	0.03189
ENSPANT00000013492	GRAMD2B	0.573775	0.0319163
ENSPANT00000022281	CD2AP	0.573763	0.0319205
ENSPANT00000023507	GOT2	0.573576	0.0319894
ENSPANT00000003762	UACA	0.573362	0.0320682
ENSPANT00000017050	ZNF432	0.572692	0.0323161
ENSPANT00000026375	SENP8	0.572341	0.0324464
ENSPANT00000008914	UBE2V1	0.571959	0.0325891
ENSPANT00000023609	RND3	0.571932	0.0325989
ENSPANT00000017880	MID2	0.571462	0.032775
ENSPANT00000024569	Metazoa_SRP	0.571093	0.0329134
ENSPANT00000002585	TPK1	0.570977	0.0329572
ENSPANT00000012886	UBTD2	0.570933	0.0329735
ENSPANT00000020963	ZNF626	0.570891	0.0329895
ENSPANT00000016033	RDH14	0.56973	0.0334292
ENSPANT00000020800	ZNF563	0.569608	0.0334753
ENSPANT00000008848	TMEM19	0.569588	0.0334833
ENSPANT00000025750	ANO6	0.569478	0.0335252
ENSPANT00000007928	EFR3A	0.569131	0.0336576
ENSPANT00000020090	KIF5B	0.569123	0.0336607
ENSPANT00000017663	MINDY2	0.568965	0.0337211
ENSPANT00000018416	ARL1	0.56875	0.0338034
ENSPANT00000013945	ZNF471	0.568254	0.0339942
ENSPANT00000011288	LRIG3	0.567903	0.0341294
ENSPANT00000024619	CTTNBP2NL	0.567744	0.0341912
ENSPANT00000023662	ACVR2A	0.567387	0.0343294
ENSPANT00000026175	ARSK	0.567074	0.0344509
ENSPANT00000010674	IRAK1BP1	0.566297	0.0347544
ENSPANT00000015341	TCTN2	0.566147	0.034813
ENSPANT00000020046	NNT	0.565774	0.0349597
ENSPANT00000007847	APBB2	0.565643	0.035011
ENSPANT00000018862	SIRT4	0.565465	0.0350811
ENSPANT00000011988	NR1D2	0.565149	0.0352058
ENSPANT00000008785	UBXN2B	0.564935	0.0352905
ENSPANT00000020649	MPP7	0.564641	0.0354072
ENSPANT00000009285	ACVR1B	0.564448	0.0354838
ENSPANT00000024877	SMYD2	0.563849	0.0357227
ENSPANT00000012923	ZNF415	0.563435	0.0358885
ENSPANT00000011014	CNKSR3	0.562946	0.036085
ENSPANT00000001008	SIRT5	0.561835	0.0365343
ENSPANT00000013450	DOCK7	0.561742	0.0365722
ENSPANT00000027146	ERLIN2	0.56144	0.0366948
ENSPANT00000028250	ATG10	0.561371	0.0367231
ENSPANT00000016540	TLE2	0.561256	0.0367701
ENSPANT00000007001	ZNHIT6	0.56105	0.0368544
ENSPANT00000017249	DCBLD2	0.560962	0.03689
ENSPANT00000018704	RBMS2	0.560898	0.0369165
ENSPANT00000003805	BBS4	0.560779	0.0369651
ENSPANT00000023277	CHRNB1	0.560731	0.0369847
ENSPANT00000023289	CGNL1	0.560613	0.037033
ENSPANT00000026189	ZNF502	0.560608	0.0370351
ENSPANT00000021565	BCLAF3	0.56024	0.0371865
ENSPANT00000022797	PLEKHA1	0.559074	0.0376687
ENSPANT00000021663	PLOD2	0.55903	0.0376872
ENSPANT00000000658	STX2	0.559	0.0376994
ENSPANT00000010669	FAM162A	0.558848	0.037763
ENSPANT00000016942	TMEM65	0.558389	0.0379544
ENSPANT00000024482	STRN3	0.558026	0.0381064
ENSPANT00000002417	PLEKHA5	0.557775	0.0382114
ENSPANT00000015530	TAF9B	0.557423	0.0383597
ENSPANT00000000339	TOMM40L	0.556756	0.0386411
ENSPANT00000007464	HECTD2	0.556681	0.038673
ENSPANT00000022746	ANKMY2	0.556381	0.0388001
ENSPANT00000024006	TTL	0.556145	0.0389008
ENSPANT00000019538	CTNND1	0.555435	0.0392036
ENSPANT00000018170	TTC30A	0.5547	0.0395192
ENSPANT00000017744	UGGT2	0.554645	0.0395429
ENSPANT00000020472	FILIP1	0.554321	0.0396827
ENSPANT00000014182	DEPTOR	0.55421	0.0397306
ENSPANT00000022552	UBE3D	0.553876	0.0398752
ENSPANT00000011101	NUAK1	0.553743	0.0399326
ENSPANT00000016058	DST	0.553606	0.0399921
ENSPANT00000017285	CCDC25	0.553337	0.0401094
ENSPANT00000015529	ITM2A	0.553218	0.0401608
ENSPANT00000017589	CAB39L	0.55321	0.0401643
ENSPANT00000014471	STK39	0.553203	0.0401673
ENSPANT00000005878	FAM3C	0.553061	0.0402294
ENSPANT00000019063	RASAL2	0.552951	0.0402773
ENSPANT00000020174	CEP112	0.552762	0.0403602
ENSPANT00000021969	SCAMP1	0.552346	0.0405421
ENSPANT00000006305	LCA5	0.552129	0.0406374
ENSPANT00000027133	MBNL2	0.551883	0.0407456
ENSPANT00000026947	CAMK2D	0.551767	0.0407969
ENSPANT00000007019	GUCY1A3	0.551293	0.0410061
ENSPANT00000007839	KIZ	0.551229	0.0410343
ENSPANT00000025924	CAPZA2	0.551192	0.0410508
ENSPANT00000003484	IL6ST	0.551178	0.0410568
ENSPANT00000016031	CLIP1	0.551173	0.0410592
ENSPANT00000018451	LGR4	0.551106	0.0410886
ENSPANT00000022778	PIK3R3	0.551057	0.0411107
ENSPANT00000022857	NEO1	0.550792	0.0412283
ENSPANT00000009011	MAST4	0.550238	0.0414745
ENSPANT00000024221	PEX2	0.54978	0.0416793
ENSPANT00000026621	ARHGAP5	0.549748	0.0416935
ENSPANT00000023546	SPAG7	0.549644	0.0417401
ENSPANT00000005418	ZNF501	0.549565	0.0417759
ENSPANT00000024356	PIK3C2A	0.549461	0.0418225
ENSPANT00000020953	MYO1D	0.549146	0.0419638
ENSPANT00000024742	PRSS23	0.548904	0.042073
ENSPANT00000006839	WDCP	0.548836	0.0421033
ENSPANT00000005684	CALU	0.548246	0.0423701
ENSPANT00000006916	ACVR1	0.548043	0.0424624
ENSPANT00000004050	NTN4	0.547911	0.0425222
ENSPANT00000015124	ICMT	0.547515	0.0427025
ENSPANT00000008003	SBF2	0.547367	0.0427698
ENSPANT00000018918	KLHDC1	0.546945	0.0429627
ENSPANT00000018254	PCMTD1	0.546832	0.0430144
ENSPANT00000023455	RAB11FIP2	0.546793	0.0430324
ENSPANT00000006245	ZNF436	0.54679	0.0430335
ENSPANT00000002592	BMPR2	0.546772	0.043042
ENSPANT00000012059	PTPRG	0.546568	0.0431354
ENSPANT00000020977	DCAF6	0.546427	0.0432004
ENSPANT00000013833	SERAC1	0.546298	0.0432596
ENSPANT00000007925	ZFYVE9	0.54616	0.0433233
ENSPANT00000025407	PRKAR1A	0.546053	0.0433723
ENSPANT00000017552	TYW3	0.545693	0.0435388
ENSPANT00000006896	SETD6	0.544932	0.0438916
ENSPANT00000018976	VAPB	0.544776	0.0439639
ENSPANT00000007851	LIMCH1	0.544655	0.0440204
ENSPANT00000019515	ROCK2	0.544627	0.0440334
ENSPANT00000014596	NIPAL3	0.544254	0.0442075
ENSPANT00000003623	COX7A1	0.544166	0.0442485
ENSPANT00000025868	GRSF1	0.54412	0.0442701
ENSPANT00000020907	RAB18	0.543977	0.044337
ENSPANT00000022849	SEMA3C	0.543853	0.0443954
ENSPANT00000013949	FARP1	0.543676	0.0444781
ENSPANT00000002152	AKAP1	0.543595	0.0445161
ENSPANT00000009355	LONRF1	0.543493	0.0445644
ENSPANT00000017134	TTC33	0.543419	0.0445991
ENSPANT00000019497	PLXNA2	0.543279	0.0446651
ENSPANT00000024479	PTPDC1	0.543207	0.044699
ENSPANT00000004463	CMC4	0.542997	0.0447977
ENSPANT00000023212	F11R	0.542867	0.0448594
ENSPANT00000005042	POLI	0.542697	0.0449398
ENSPANT00000022284	UQCRC2	0.542569	0.0450001
ENSPANT00000008554	ZNF35	0.542538	0.0450148
ENSPANT00000000641	TMEM267	0.542496	0.0450347
ENSPANT00000012775	GPC3	0.542337	0.0451103
ENSPANT00000025741	TMTC3	0.542143	0.0452021
ENSPANT00000012415	ENPP5	0.542121	0.0452128
ENSPANT00000009290	PDHX	0.54195	0.0452942
ENSPANT00000024582	PARVA	0.541187	0.0456584
ENSPANT00000011271	USP40	0.54106	0.0457191
ENSPANT00000012489	CAMSAP2	0.541059	0.0457197
ENSPANT00000004192	VDAC1	0.54098	0.0457574
ENSPANT00000024255	CRK	0.540932	0.0457803
ENSPANT00000025271	ARHGAP35	0.540416	0.046028
ENSPANT00000021641	UXS1	0.539959	0.0462485
ENSPANT00000028818	NDRG1	0.539839	0.0463065
ENSPANT00000001057	ARHGAP24	0.539812	0.0463195
ENSPANT00000008269	TSPYL5	0.539717	0.0463654
ENSPANT00000001318	OXCT1	0.538864	0.04678
ENSPANT00000028459	SLC25A43	0.538473	0.0469707
ENSPANT00000024853	KIF13A	0.53828	0.0470651
ENSPANT00000021529	NAALADL2	0.538104	0.0471511
ENSPANT00000021033	KIAA1217	0.537809	0.0472956
ENSPANT00000004503	GPATCH2	0.537733	0.0473329
ENSPANT00000024862	PARD6B	0.537566	0.0474154
ENSPANT00000002540	CHCHD3	0.537374	0.0475095
ENSPANT00000010181	FPGT	0.537247	0.0475722
ENSPANT00000020071	CALCOCO2	0.537231	0.04758
ENSPANT00000004098	SGMS1	0.537214	0.0475886
ENSPANT00000020110	PER3	0.53686	0.0477634
ENSPANT00000011067	PLEKHA3	0.53655	0.047917
ENSPANT00000016001	TNFRSF21	0.536476	0.0479536
ENSPANT00000014612	HADHA	0.53638	0.0480012
ENSPANT00000008773	TSPAN9	0.536034	0.0481733
ENSPANT00000026441	ARHGAP10	0.535982	0.0481993
ENSPANT00000027214	HMGN3	0.535926	0.0482271
ENSPANT00000016179	DNMBP	0.535794	0.0482929
ENSPANT00000027203	EOGT	0.535619	0.0483801
ENSPANT00000001653	OTUD7B	0.535496	0.0484413
ENSPANT00000017085	LRRFIP2	0.53441	0.0489863
ENSPANT00000005702	PAIP2B	0.534343	0.0490199
ENSPANT00000013079	PTPRM	0.534274	0.0490548
ENSPANT00000015822	FLT1	0.533886	0.0492507
ENSPANT00000005599	PDXDC1	0.533845	0.0492716
ENSPANT00000007467	PPP1R3C	0.533689	0.0493507
ENSPANT00000015028	AKTIP	0.533017	0.0496919
ENSPANT00000015154	ARFIP1	0.532717	0.0498448
ENSPANT00000025231	TRIM32	0.532489	0.0499612
ENSPANT00000004134	YBX3	0.745055	0.00223004
ENSPANT00000012389	MYCT1	0.714286	0.00410441
ENSPANT00000025774	NFIB	0.714286	0.00410441
ENSPANT00000009421	ADCY6	0.714286	0.00410441
ENSPANT00000025710	LMO7	0.701099	0.00521186
ENSPANT00000021634	PDLIM5	0.692308	0.00607105
ENSPANT00000019964	AMOTL2	0.67033	0.00870423
ENSPANT00000019030	FERMT2	0.661538	0.00997518
ENSPANT00000015401	TRIP10	0.661538	0.00997518
ENSPANT00000019280	TEAD2	0.661538	0.00997518
ENSPANT00000012511	PLXNB1	0.661538	0.00997518
ENSPANT00000006654	PTPN21	0.657143	0.010662
ENSPANT00000010412	SLC25A27	0.652747	0.0113846
ENSPANT00000010578	GRAMD1B	-0.63956	0.0137796
ENSPANT00000013744	ADAMTS1	0.635165	0.0146579
ENSPANT00000027879	DIXDC1	0.635165	0.0146579
ENSPANT00000011726	TPM1	0.626374	0.0165419
ENSPANT00000008842	CCDC8	0.626374	0.0165419
ENSPANT00000023473	KIF1C	0.621978	0.0175503
ENSPANT00000000090	BCKDK	0.621978	0.0175503
ENSPANT00000024536	APOL4	0.621978	0.0175503
ENSPANT00000007380	RHOJ	0.621978	0.0175503
ENSPANT00000009947	ATP2A2	0.613187	0.0197063
ENSPANT00000007046	RBP7	0.613187	0.0197063
ENSPANT00000025374	KLF9	0.613187	0.0197063
ENSPANT00000007788	SMTN	0.608791	0.0208566
ENSPANT00000007549	RBPMS	0.608791	0.0208566
ENSPANT00000021035	RHOT1	0.608791	0.0208566
ENSPANT00000015337	RILPL1	0.604396	0.0220569
ENSPANT00000002395	LRP6	0.604396	0.0220569
ENSPANT00000014333	ADGRF5	0.6	0.0233084
ENSPANT00000021089	COQ9	0.595604	0.0246126
ENSPANT00000006153	COL4A1	0.595604	0.0246126
ENSPANT00000027068	EMP2	0.595604	0.0246126
ENSPANT00000010456	ZNF106	0.595604	0.0246126
ENSPANT00000009226	FRY	0.595604	0.0246126
ENSPANT00000007487	EPAS1	0.591209	0.0259708
ENSPANT00000006382	LAMB2	0.591209	0.0259708
ENSPANT00000014538	HIGD1B	0.591209	0.0259708
ENSPANT00000028656	AASS	0.591209	0.0259708
ENSPANT00000009628	SLMAP	0.586813	0.0273844
ENSPANT00000005888	SERPINB6	0.586813	0.0273844
ENSPANT00000001915	ACKR3	0.586813	0.0273844
ENSPANT00000010200	DAG1	0.586813	0.0273844
ENSPANT00000004740	CRIP2	0.586813	0.0273844
ENSPANT00000016944	FBXO32	0.582418	0.0288547
ENSPANT00000019823	MFN2	0.582418	0.0288547
ENSPANT00000016321	FAM198B	0.582418	0.0288547
ENSPANT00000029297	EML1	0.582418	0.0288547
ENSPANT00000021801	ITIH5	0.582418	0.0288547
ENSPANT00000009178	ZFP2	0.582418	0.0288547
ENSPANT00000016733	TANC1	0.582418	0.0288547
ENSPANT00000014415	NDUFAF4	0.578022	0.030383
ENSPANT00000012411	NDUFV3	0.578022	0.030383
ENSPANT00000019244	PDK2	0.578022	0.030383
ENSPANT00000011122	PDZRN3	0.578022	0.030383
ENSPANT00000016085	COL4A2	0.573626	0.0319708
ENSPANT00000016274	ST5	0.573626	0.0319708
ENSPANT00000010002	HCCS	0.573626	0.0319708
ENSPANT00000007328	CDH5	0.573626	0.0319708
ENSPANT00000015109	USP45	0.573626	0.0319708
ENSPANT00000011302	CLIC4	0.569231	0.0336194
ENSPANT00000021615	PALLD	0.569231	0.0336194
ENSPANT00000011585	SORBS1	0.569231	0.0336194
ENSPANT00000009197	PEX13	0.569231	0.0336194
ENSPANT00000008479	SMG1	0.569231	0.0336194
ENSPANT00000014126	CLEC14A	0.569231	0.0336194
ENSPANT00000018322	USP54	0.569231	0.0336194
ENSPANT00000026338	PPP1R12B	0.564835	0.0353302
ENSPANT00000018214	SPRY1	0.564835	0.0353302
ENSPANT00000013066	CD34	0.564835	0.0353302
ENSPANT00000013590	UQCC1	0.56044	0.0371045
ENSPANT00000007835	GMPR	0.56044	0.0371045
ENSPANT00000003238	DMAC2	0.56044	0.0371045
ENSPANT00000013174	COQ3	0.56044	0.0371045
ENSPANT00000028772	DAAM1	0.56044	0.0371045
ENSPANT00000008141	DLC1	0.56044	0.0371045
ENSPANT00000012418	RCAN2	0.556044	0.0389437
ENSPANT00000015141	PRADC1	0.556044	0.0389437
ENSPANT00000015650	MEF2A	0.551648	0.0408491
ENSPANT00000018700	ARHGEF17	0.551648	0.0408491
ENSPANT00000026626	SNX33	0.551648	0.0408491
ENSPANT00000002202	LYSMD4	0.551648	0.0408491
ENSPANT00000025377	PGM5	0.547253	0.042822
ENSPANT00000004898	CS	0.547253	0.042822
ENSPANT00000024969	FBLN1	0.547253	0.042822
ENSPANT00000005664	C2orf40	0.547253	0.042822
ENSPANT00000009957	CAV2	0.547253	0.042822
ENSPANT00000020546	CAVIN2	0.547253	0.042822
ENSPANT00000013838	NEK7	0.547253	0.042822
ENSPANT00000016723	ESYT2	0.547253	0.042822
ENSPANT00000020243	DOCK9	0.547253	0.042822
ENSPANT00000018343	USP28	0.547253	0.042822
ENSPANT00000027299	CTNNAL1	0.542857	0.044864
ENSPANT00000011357	FKBP9	0.542857	0.044864
ENSPANT00000009623	FGFR1	0.542857	0.044864
ENSPANT00000019969	SEMA3B	0.542857	0.044864
ENSPANT00000026719	DUSP3	0.542857	0.044864
ENSPANT00000027014	SHB	0.542857	0.044864
ENSPANT00000017612	SLC9A3R2	0.542857	0.044864
ENSPANT00000012916	PAM	0.538462	0.0469761
ENSPANT00000000191	HEBP2	0.538462	0.0469761
ENSPANT00000011281	CTDSP2	0.538462	0.0469761
ENSPANT00000023901	PTGFRN	0.538462	0.0469761
ENSPANT00000016652	LMAN2L	0.538462	0.0469761
ENSPANT00000027388	CRY2	0.538462	0.0469761
ENSPANT00000005875	LARP1B	0.538462	0.0469761
ENSPANT00000012179	ZFP3	0.538462	0.0469761
ENSPANT00000016659	CNNM4	0.538462	0.0469761
ENSPANT00000014577	RGS5	0.534066	0.0491599
ENSPANT00000014569	TCEA3	0.534066	0.0491599
ENSPANT00000015623	ARHGEF12	0.534066	0.0491599
ENSPANT00000013575	CFL2	0.534066	0.0491599
ENSPANT00000000266	SH3D19	0.534066	0.0491599
ENSPANT00000008645	C10orf10	0.534066	0.0491599
ENSPANT00000020004	PHLDB1	0.534066	0.0491599
ENSPANT00000012265	KPNA4	0.534066	0.0491599
ENSPANT00000003319	DLG3	0.534066	0.0491599
ENSPANT00000013840	SLC41A1	0.534066	0.0491599

## Sheet: Baboon Spearman
Ensembl ID	Gene Symbol	Rho	P-Value
ENSPANT00000011726	TPM1	0.626374	0.0165419
ENSPANT00000008743	TXNIP	0.604396	0.0220569
ENSPANT00000017495	CSDE1	0.582418	0.0288547
ENSPANT00000014577	RGS5	0.534066	0.0491599
ENSPANT00000018608	VDAC2	0.6	0.0233084
ENSPANT00000010669	FAM162A	0.63956	0.0137796
ENSPANT00000012916	PAM	0.538462	0.0469761
ENSPANT00000023431	ATP5B	0.586813	0.0273844
ENSPANT00000003623	COX7A1	0.586813	0.0273844
ENSPANT00000025377	PGM5	0.547253	0.042822
ENSPANT00000010965	LUM	0.604396	0.0220569
ENSPANT00000024742	PRSS23	0.534066	0.0491599
ENSPANT00000014059	SCARB2	0.591209	0.0259708
ENSPANT00000020192	PLPP1	0.542857	0.044864
ENSPANT00000014612	HADHA	0.617582	0.0186047
ENSPANT00000028490	NIPSNAP2	0.630769	0.0155782
ENSPANT00000019030	FERMT2	0.661538	0.00997518
ENSPANT00000012449	NDUFA5	0.547253	0.042822
ENSPANT00000004192	VDAC1	0.556044	0.0389437
ENSPANT00000020071	CALCOCO2	0.569231	0.0336194
ENSPANT00000025407	PRKAR1A	0.56044	0.0371045
ENSPANT00000005149	CTNNA1	0.569231	0.0336194
ENSPANT00000009947	ATP2A2	0.613187	0.0197063
ENSPANT00000007788	SMTN	0.608791	0.0208566
ENSPANT00000027214	HMGN3	0.608791	0.0208566
ENSPANT00000017654	KTN1	0.556044	0.0389437
ENSPANT00000004898	CS	0.547253	0.042822
ENSPANT00000024969	FBLN1	0.547253	0.042822
ENSPANT00000016839	GINM1	0.564835	0.0353302
ENSPANT00000002044	IDH3B	0.630769	0.0155782
ENSPANT00000007549	RBPMS	0.608791	0.0208566
ENSPANT00000009628	SLMAP	0.586813	0.0273844
ENSPANT00000012418	RCAN2	0.556044	0.0389437
ENSPANT00000020087	NFE2L1	0.534066	0.0491599
ENSPANT00000020977	DCAF6	0.573626	0.0319708
ENSPANT00000011302	CLIC4	0.569231	0.0336194
ENSPANT00000005684	CALU	0.564835	0.0353302
ENSPANT00000016943	RAB12	0.701099	0.00521186
ENSPANT00000007487	EPAS1	0.591209	0.0259708
ENSPANT00000010182	SUCLA2	0.578022	0.030383
ENSPANT00000005664	C2orf40	0.547253	0.042822
ENSPANT00000011104	NCKAP1	0.586813	0.0273844
ENSPANT00000017800	ARMCX3	0.586813	0.0273844
ENSPANT00000020090	KIF5B	0.551648	0.0408491
ENSPANT00000011201	ARMCX1	0.547253	0.042822
ENSPANT00000013590	UQCC1	0.56044	0.0371045
ENSPANT00000027299	CTNNAL1	0.542857	0.044864
ENSPANT00000021089	COQ9	0.595604	0.0246126
ENSPANT00000004134	YBX3	0.745055	0.00223004
ENSPANT00000000191	HEBP2	0.538462	0.0469761
ENSPANT00000014415	NDUFAF4	0.578022	0.030383
ENSPANT00000009957	CAV2	0.547253	0.042822
ENSPANT00000018254	PCMTD1	0.542857	0.044864
ENSPANT00000014437	EFNA1	0.564835	0.0353302
ENSPANT00000021615	PALLD	0.569231	0.0336194
ENSPANT00000016085	COL4A2	0.573626	0.0319708
ENSPANT00000006382	LAMB2	0.591209	0.0259708
ENSPANT00000024582	PARVA	0.534066	0.0491599
ENSPANT00000026338	PPP1R12B	0.564835	0.0353302
ENSPANT00000020546	CAVIN2	0.547253	0.042822
ENSPANT00000013838	NEK7	0.547253	0.042822
ENSPANT00000007928	EFR3A	0.534066	0.0491599
ENSPANT00000023217	LAMB1	0.569231	0.0336194
ENSPANT00000014569	TCEA3	0.534066	0.0491599
ENSPANT00000016723	ESYT2	0.547253	0.042822
ENSPANT00000010594	X10.Sep	0.586813	0.0273844
ENSPANT00000011357	FKBP9	0.542857	0.044864
ENSPANT00000003966	UBE2D1	0.679121	0.00756226
ENSPANT00000022849	SEMA3C	0.586813	0.0273844
ENSPANT00000018572	ANKRD40	0.582418	0.0288547
ENSPANT00000007835	GMPR	0.56044	0.0371045
ENSPANT00000018214	SPRY1	0.564835	0.0353302
ENSPANT00000009623	FGFR1	0.542857	0.044864
ENSPANT00000012411	NDUFV3	0.578022	0.030383
ENSPANT00000027859	ARHGAP29	0.643956	0.0129422
ENSPANT00000023616	BZW2	0.657143	0.010662
ENSPANT00000013066	CD34	0.564835	0.0353302
ENSPANT00000012643	GOLGA4	0.569231	0.0336194
ENSPANT00000006153	COL4A1	0.595604	0.0246126
ENSPANT00000016944	FBXO32	0.582418	0.0288547
ENSPANT00000005888	SERPINB6	0.586813	0.0273844
ENSPANT00000019823	MFN2	0.582418	0.0288547
ENSPANT00000021634	PDLIM5	0.692308	0.00607105
ENSPANT00000004050	NTN4	0.547253	0.042822
ENSPANT00000007318	RHOQ	0.613187	0.0197063
ENSPANT00000011281	CTDSP2	0.538462	0.0469761
ENSPANT00000026947	CAMK2D	0.586813	0.0273844
ENSPANT00000020928	IDH3A	0.687912	0.00654004
ENSPANT00000025710	LMO7	0.701099	0.00521186
ENSPANT00000027068	EMP2	0.595604	0.0246126
ENSPANT00000029014	FUNDC2	0.608791	0.0208566
ENSPANT00000027151	SNX9	0.542857	0.044864
ENSPANT00000011585	SORBS1	0.569231	0.0336194
ENSPANT00000022326	SLC25A12	0.586813	0.0273844
ENSPANT00000003658	ISOC1	0.591209	0.0259708
ENSPANT00000019193	BMPR1A	0.573626	0.0319708
ENSPANT00000013744	ADAMTS1	0.635165	0.0146579
ENSPANT00000023546	SPAG7	0.626374	0.0165419
ENSPANT00000004330	PTK2	0.542857	0.044864
ENSPANT00000015623	ARHGEF12	0.534066	0.0491599
ENSPANT00000004597	YAP1	0.578022	0.030383
ENSPANT00000007019	GUCY1A3	0.578022	0.030383
ENSPANT00000019321	GPD1L	0.648352	0.0121442
ENSPANT00000027221	TJP1	0.657143	0.010662
ENSPANT00000025061	RYK	0.608791	0.0208566
ENSPANT00000001915	ACKR3	0.586813	0.0273844
ENSPANT00000011072	PERP	0.665934	0.009323
ENSPANT00000013492	GRAMD2B	0.564835	0.0353302
ENSPANT00000015401	TRIP10	0.661538	0.00997518
ENSPANT00000006118	ZADH2	0.538462	0.0469761
ENSPANT00000003238	DMAC2	0.56044	0.0371045
ENSPANT00000017085	LRRFIP2	0.569231	0.0336194
ENSPANT00000003762	UACA	0.679121	0.00756226
ENSPANT00000008615	SGCB	0.687912	0.00654004
ENSPANT00000025868	GRSF1	0.542857	0.044864
ENSPANT00000013174	COQ3	0.56044	0.0371045
ENSPANT00000016694	PRKAG2	0.551648	0.0408491
ENSPANT00000019244	PDK2	0.578022	0.030383
ENSPANT00000017302	STAU2	0.591209	0.0259708
ENSPANT00000028594	BIVM	0.692308	0.00607105
ENSPANT00000011122	PDZRN3	0.578022	0.030383
ENSPANT00000023473	KIF1C	0.621978	0.0175503
ENSPANT00000013575	CFL2	0.534066	0.0491599
ENSPANT00000016033	RDH14	0.542857	0.044864
ENSPANT00000000090	BCKDK	0.621978	0.0175503
ENSPANT00000011854	SMIM8	0.582418	0.0288547
ENSPANT00000016321	FAM198B	0.582418	0.0288547
ENSPANT00000014333	ADGRF5	0.6	0.0233084
ENSPANT00000024877	SMYD2	0.582418	0.0288547
ENSPANT00000002731	OSBPL1A	0.604396	0.0220569
ENSPANT00000024482	STRN3	0.578022	0.030383
ENSPANT00000002152	AKAP1	0.665934	0.009323
ENSPANT00000007046	RBP7	0.613187	0.0197063
ENSPANT00000005516	DLAT	0.551648	0.0408491
ENSPANT00000028488	ITGAV	0.604396	0.0220569
ENSPANT00000029297	EML1	0.582418	0.0288547
ENSPANT00000007467	PPP1R3C	0.679121	0.00756226
ENSPANT00000025213	VLDLR	0.608791	0.0208566
ENSPANT00000024536	APOL4	0.621978	0.0175503
ENSPANT00000009032	MTUS1	0.841758	0.000159738
ENSPANT00000010412	SLC25A27	0.652747	0.0113846
ENSPANT00000027879	DIXDC1	0.635165	0.0146579
ENSPANT00000018704	RBMS2	0.591209	0.0259708
ENSPANT00000026621	ARHGAP5	0.582418	0.0288547
ENSPANT00000011598	CCND1	0.648352	0.0121442
ENSPANT00000000266	SH3D19	0.534066	0.0491599
ENSPANT00000019969	SEMA3B	0.542857	0.044864
ENSPANT00000009290	PDHX	0.56044	0.0371045
ENSPANT00000016058	DST	0.608791	0.0208566
ENSPANT00000010200	DAG1	0.586813	0.0273844
ENSPANT00000023901	PTGFRN	0.538462	0.0469761
ENSPANT00000006283	PKD2	0.542857	0.044864
ENSPANT00000019297	PLSCR4	0.595604	0.0246126
ENSPANT00000023664	HINT3	0.564835	0.0353302
ENSPANT00000024018	STXBP6	0.630769	0.0155782
ENSPANT00000008665	KLHL7	0.63956	0.0137796
ENSPANT00000016274	ST5	0.573626	0.0319708
ENSPANT00000002540	CHCHD3	0.573626	0.0319708
ENSPANT00000010002	HCCS	0.573626	0.0319708
ENSPANT00000004740	CRIP2	0.586813	0.0273844
ENSPANT00000010456	ZNF106	0.595604	0.0246126
ENSPANT00000021801	ITIH5	0.582418	0.0288547
ENSPANT00000013079	PTPRM	0.613187	0.0197063
ENSPANT00000011677	PTPRK	0.679121	0.00756226
ENSPANT00000026441	ARHGAP10	0.648352	0.0121442
ENSPANT00000025023	MET	0.538462	0.0469761
ENSPANT00000008645	C10orf10	0.534066	0.0491599
ENSPANT00000007851	LIMCH1	0.679121	0.00756226
ENSPANT00000023609	RND3	0.714286	0.00410441
ENSPANT00000020004	PHLDB1	0.534066	0.0491599
ENSPANT00000019280	TEAD2	0.661538	0.00997518
ENSPANT00000019964	AMOTL2	0.67033	0.00870423
ENSPANT00000024853	KIF13A	0.538462	0.0469761
ENSPANT00000007950	PPFIBP1	0.736264	0.00267645
ENSPANT00000021035	RHOT1	0.608791	0.0208566
ENSPANT00000027203	EOGT	0.591209	0.0259708
ENSPANT00000015128	COQ8A	0.731868	0.00292463
ENSPANT00000009197	PEX13	0.569231	0.0336194
ENSPANT00000007380	RHOJ	0.621978	0.0175503
ENSPANT00000017249	DCBLD2	0.595604	0.0246126
ENSPANT00000026719	DUSP3	0.542857	0.044864
ENSPANT00000019888	NRP1	0.621978	0.0175503
ENSPANT00000020243	DOCK9	0.547253	0.042822
ENSPANT00000016652	LMAN2L	0.538462	0.0469761
ENSPANT00000002869	EGLN1	0.551648	0.0408491
ENSPANT00000021582	WWC2	0.630769	0.0155782
ENSPANT00000027388	CRY2	0.538462	0.0469761
ENSPANT00000011044	ADGRL4	0.67033	0.00870423
ENSPANT00000012265	KPNA4	0.534066	0.0491599
ENSPANT00000015337	RILPL1	0.604396	0.0220569
ENSPANT00000000615	SLC25A30	0.736264	0.00267645
ENSPANT00000008773	TSPAN9	0.578022	0.030383
ENSPANT00000008479	SMG1	0.569231	0.0336194
ENSPANT00000009946	IFT81	0.604396	0.0220569
ENSPANT00000028772	DAAM1	0.56044	0.0371045
ENSPANT00000009856	FAM13A	0.613187	0.0197063
ENSPANT00000018343	USP28	0.547253	0.042822
ENSPANT00000010578	GRAMD1B	-0.63956	0.0137796
ENSPANT00000012389	MYCT1	0.714286	0.00410441
ENSPANT00000015887	MRS2	0.648352	0.0121442
ENSPANT00000028086	RASSF8	0.652747	0.0113846
ENSPANT00000007328	CDH5	0.573626	0.0319708
ENSPANT00000027204	SLC25A26	0.538462	0.0469761
ENSPANT00000024569	Metazoa_SRP	0.604396	0.0220569
ENSPANT00000020472	FILIP1	0.718681	0.00377958
ENSPANT00000008141	DLC1	0.56044	0.0371045
ENSPANT00000026421	TTC23	0.551648	0.0408491
ENSPANT00000027294	PTPN3	0.6	0.0233084
ENSPANT00000029127	TEAD1	0.723077	0.00347529
ENSPANT00000028314	TRAK1	0.608791	0.0208566
ENSPANT00000022366	RAVER2	0.608791	0.0208566
ENSPANT00000019069	CCSER2	0.657143	0.010662
ENSPANT00000006896	SETD6	0.551648	0.0408491
ENSPANT00000010184	PATJ	0.674725	0.00811771
ENSPANT00000024457	PPM1K	0.63956	0.0137796
ENSPANT00000009178	ZFP2	0.582418	0.0288547
ENSPANT00000020110	PER3	0.551648	0.0408491
ENSPANT00000015650	MEF2A	0.551648	0.0408491
ENSPANT00000007847	APBB2	0.6	0.0233084
ENSPANT00000027014	SHB	0.542857	0.044864
ENSPANT00000014126	CLEC14A	0.569231	0.0336194
ENSPANT00000014538	HIGD1B	0.591209	0.0259708
ENSPANT00000020649	MPP7	0.692308	0.00607105
ENSPANT00000009915	RCAN3	0.551648	0.0408491
ENSPANT00000018322	USP54	0.569231	0.0336194
ENSPANT00000011288	LRIG3	0.569231	0.0336194
ENSPANT00000025374	KLF9	0.613187	0.0197063
ENSPANT00000015141	PRADC1	0.556044	0.0389437
ENSPANT00000024100	RARB	0.714286	0.00410441
ENSPANT00000014104	PPTC7	0.564835	0.0353302
ENSPANT00000025774	NFIB	0.714286	0.00410441
ENSPANT00000005647	TULP3	0.551648	0.0408491
ENSPANT00000020221	C20orf194	0.556044	0.0389437
ENSPANT00000017612	SLC9A3R2	0.542857	0.044864
ENSPANT00000012525	PPP2R3A	0.789011	0.000794614
ENSPANT00000018700	ARHGEF17	0.551648	0.0408491
ENSPANT00000022671	COX10	0.692308	0.00607105
ENSPANT00000005985	EHD3	-0.573626	0.0319708
ENSPANT00000001008	SIRT5	0.591209	0.0259708
ENSPANT00000022385	RIN2	0.591209	0.0259708
ENSPANT00000000339	TOMM40L	0.608791	0.0208566
ENSPANT00000009226	FRY	0.595604	0.0246126
ENSPANT00000002395	LRP6	0.604396	0.0220569
ENSPANT00000005875	LARP1B	0.538462	0.0469761
ENSPANT00000003319	DLG3	0.534066	0.0491599
ENSPANT00000007464	HECTD2	0.727473	0.00319062
ENSPANT00000013840	SLC41A1	0.534066	0.0491599
ENSPANT00000005583	MCUR1	0.551648	0.0408491
ENSPANT00000008842	CCDC8	0.626374	0.0165419
ENSPANT00000028656	AASS	0.591209	0.0259708
ENSPANT00000021529	NAALADL2	0.542857	0.044864
ENSPANT00000011039	SIPA1L2	0.551648	0.0408491
ENSPANT00000020002	USP2	0.626374	0.0165419
ENSPANT00000017050	ZNF432	0.534066	0.0491599
ENSPANT00000015543	FZD4	0.6	0.0233084
ENSPANT00000003365	TNS3	0.56044	0.0371045
ENSPANT00000026626	SNX33	0.551648	0.0408491
ENSPANT00000019088	PPP1R13B	0.578022	0.030383
ENSPANT00000016733	TANC1	0.582418	0.0288547
ENSPANT00000002202	LYSMD4	0.551648	0.0408491
ENSPANT00000006654	PTPN21	0.657143	0.010662
ENSPANT00000021565	BCLAF3	0.547253	0.042822
ENSPANT00000009421	ADCY6	0.714286	0.00410441
ENSPANT00000012179	ZFP3	0.538462	0.0469761
ENSPANT00000015693	PRRG1	0.643956	0.0129422
ENSPANT00000012511	PLXNB1	0.661538	0.00997518
ENSPANT00000028649	MAGI1	0.635165	0.0146579
ENSPANT00000021340	ASAP2	0.556044	0.0389437
ENSPANT00000003964	BICC1	0.595604	0.0246126
ENSPANT00000020800	ZNF563	0.564835	0.0353302
ENSPANT00000009011	MAST4	0.582418	0.0288547
ENSPANT00000028201	ZNF514	0.582418	0.0288547
ENSPANT00000024066	ISPD	0.617582	0.0186047
ENSPANT00000020764	NOCT	-0.578022	0.030383
ENSPANT00000019063	RASAL2	0.573626	0.0319708
ENSPANT00000000188	NHSL1	0.674725	0.00811771
ENSPANT00000017472	TMLHE	0.674725	0.00811771
ENSPANT00000015171	EPB41L4A	0.687912	0.00654004
ENSPANT00000013424	ZNF354B	0.538462	0.0469761
ENSPANT00000016540	TLE2	0.604396	0.0220569
ENSPANT00000008415	ZNF677	0.534066	0.0491599
ENSPANT00000015109	USP45	0.573626	0.0319708
ENSPANT00000016659	CNNM4	0.538462	0.0469761
ENSPANT00000009922	PARD3B	0.635165	0.0146579
ENSPANT00000010052	MCC	0.6	0.0233084
ENSPANT00000002664	PRDM5	0.551648	0.0408491
ENSPANT00000004818	CNBD2	0.578022	0.030383

## Sheet: Rat Pearson
ID__REF	Gene Symbol	R2	P-Value
1388988_at	Abhd14b	0.981129	0.018871
1390155_at	Abhd6	0.975209	0.0247909
1387783_a_at	Acaa1 /// Acaa1b	0.975941	0.0240594
1372462_at	Acat2	0.969577	0.0304229
1367854_at	Acly	0.993127	0.00687304
1367906_at	Acp2	0.969878	0.030122
1373732_at	Acp6	0.965532	0.0344683
1386926_at	Acsl5	0.984396	0.0156042
1389649_at	Acss3	0.998322	0.001678
1387256_at	Adam1a	0.987593	0.0124072
1375506_at	Adck5	0.978619	0.0213806
1376504_at	Adgrb1	0.998475	0.00152546
1371470_at	Adh4 /// Adh5	0.966211	0.0337891
1369072_at	Adh7	0.977801	0.0221995
1389363_at	Adi1	0.999155	0.000845489
1369630_at	Adk	0.995684	0.00431588
1384240_at	Agtr1a	0.986682	0.0133182
1398349_at	Ak2	0.975302	0.0246983
1370708_a_at	Akr1c14	0.98036	0.0196402
1367720_at	Alad	0.998338	0.00166237
1367982_at	Alas1	0.96356	0.0364404
1367999_at	Aldh2	0.98147	0.0185297
1368365_at	Aldh3a2	0.992177	0.00782341
1371567_at	Aldh7a1	0.957307	0.0426935
1387867_at	Aldh9a1	0.982623	0.017377
1374303_at	Alkbh2	0.980479	0.0195205
1377166_at	Als2	0.979258	0.0207425
1369175_a_at	Ambn	-0.994859	0.0051409
1368270_at	Apobec1	0.992631	0.00736896
1372653_at	Arf3 /// Fkbp11	0.963138	0.036862
1367486_at	Arfgap2	0.957729	0.0422715
1367945_at	Atox1	0.996208	0.00379212
1388038_at	Atrn	0.992746	0.00725413
1367595_s_at	B2m	0.967046	0.032954
1368346_at	B3galt4	0.959197	0.0408031
1368066_at	Bak1	0.976959	0.0230406
1367752_at	Bcar1	0.952304	0.0476958
1369611_at	Bcl2l2	-0.989143	0.0108566
1373494_at	Bcr	0.961636	0.0383645
1368387_at	Bdh1	0.989683	0.0103173
1377759_at	Bid	0.998354	0.00164598
1398270_at	Bmp2	0.978584	0.0214159
1388617_at	Bphl	0.982348	0.0176522
1376816_at	Brca1	0.974727	0.0252727
1383241_at	C1r	0.980575	0.019425
1387893_at	C1s	0.993034	0.0069662
1370892_at	C4a /// C4b /// LOC103689965	0.989207	0.0107929
1371969_at	Cald1	0.954702	0.0452982
1398750_at	Calr	0.994113	0.00588734
1371536_at	Carhsp1	0.987421	0.012579
1379759_at	Carkd	0.987593	0.0124072
1383134_at	Cars2	0.965811	0.0341891
1390386_at	Casp3	0.977815	0.0221851
1368305_at	Casp6	0.963089	0.0369112
1369262_at	Casp8	0.960995	0.0390052
1377822_at	Ccdc64	0.957659	0.0423413
1389123_at	Ccl6	0.966728	0.0332719
1369808_at	Ccr3	-0.969792	0.0302079
1387038_at	Ccs	0.982618	0.0173821
1386886_at	Cd164	0.99467	0.00532967
1374061_at	Cd302	0.990481	0.00951884
1386947_at	Cdh1	0.968307	0.0316931
1373901_at	Cdk2ap2	0.979417	0.0205833
1377276_at	Cdk5r2	-0.967876	0.0321242
1367755_at	Cdo1	0.985105	0.0148952
1370371_a_at	Ceacam1 /// Ceacam10 /// LOC103689942	0.973196	0.0268043
1371628_at	Ceacam11	0.987269	0.0127313
1369658_at	Cebpa	0.988764	0.0112358
1368396_at	Cel	0.994958	0.00504172
1387819_at	Cela1	0.98739	0.0126096
1373945_at	Celf5	-0.959134	0.0408661
1382200_at	Cenpv	0.991429	0.00857065
1374270_at	Cep41	0.955026	0.0449738
1369433_at	Cep78	0.951002	0.0489976
1371444_at	Cers2	0.991089	0.00891112
1373207_at	Cers6	0.961078	0.0389221
1370352_at	Ces1c /// Ces1e /// Ces1f /// Cesl1 /// LOC501233	0.991564	0.00843582
1370363_at	Ces1d	0.981279	0.0187213
1389470_at	Cfb	0.970273	0.0297273
1387029_at	Cfh	0.955023	0.0449775
1387062_a_at	Chek1 /// Stt3a	0.964058	0.0359418
1368692_a_at	Chka	0.975288	0.0247124
1369214_a_at	Ciita	-0.991221	0.00877948
1387984_at	Cklf	0.966549	0.0334508
1373823_at	Cks2	0.983822	0.0161782
1367784_a_at	Clu	0.997394	0.00260628
1373650_at	Cmas	0.985966	0.0140339
1373304_at	Coasy	0.967217	0.0327834
1388459_at	Col18a1	0.982598	0.0174018
1393397_at	Cpa2	0.997825	0.00217498
1368399_a_at	Cpq	0.979882	0.0201183
1377016_at	Creld2	0.966569	0.0334307
1387931_at	Crygd /// Cryge /// Crygf	-0.985048	0.0149516
1376051_at	Cryl1	0.974464	0.0255357
1374628_at	Cryz	0.959761	0.0402391
1398286_at	Csad	0.979495	0.0205052
1368331_at	Ctbs	0.983321	0.0166794
1369951_at	Ctrb1	0.975293	0.0247067
1374778_at	Ctsc	0.951987	0.0480129
1370244_at	Ctsl	0.96612	0.0338802
1374888_at	Cwc25	0.951231	0.0487686
1386904_a_at	Cyb5a	0.995705	0.00429485
1387296_at	Cyp2j4	0.986711	0.0132889
1368265_at	Cyp2t1	0.991253	0.00874658
1367979_s_at	Cyp51	0.977806	0.0221943
1376932_at	Cysrt1	0.96586	0.0341402
1369491_at	Dao	0.997982	0.00201789
1369941_at	Dap	0.969086	0.0309143
1371549_at	Dcaf11	0.997705	0.00229454
1378906_at	Ddias	0.977902	0.0220984
1367793_at	Ddt	0.976751	0.0232495
1375576_at	Ddx28	0.96381	0.0361899
1389389_at	Ddx56 /// LOC103693777	0.951152	0.0488477
1376437_at	Derl2	0.9997	0.000300058
1374109_at	Dgkq	0.979329	0.0206709
1388687_at	Dhdds	0.977512	0.0224884
1373240_at	Dhrs3	0.986564	0.013436
1369279_at	Dhrs9	0.995704	0.00429574
1390172_at	Dhtkd1	0.964372	0.0356283
1398819_at	Dnaja1	0.979313	0.0206871
1389308_at	Dnajb11	0.970261	0.0297391
1370073_at	Dnajc3	0.999195	0.000804859
1368226_at	Dnph1	0.999084	0.00091634
1389724_at	Dolpp1	0.991926	0.00807428
1367966_at	Dpp3 /// LOC678760	0.964049	0.0359506
1386990_at	Ebp	0.96336	0.0366402
1373921_at	Echdc3	0.989102	0.0108982
1372533_at	Edem1	0.972105	0.0278947
1376315_at	Edem2	0.954549	0.0454509
1388642_at	Ei24	0.965914	0.0340863
1388348_at	Elovl5	0.990719	0.00928112
1389767_at	Eme2	0.975164	0.0248362
1368536_at	Enpp2	0.964804	0.0351964
1367905_at	Enpp3	0.974557	0.0254432
1387669_a_at	Ephx1	0.959918	0.040082
1382944_at	Ero1b	0.983596	0.0164037
1376792_at	Eva1a	0.976665	0.0233346
1374890_at	Evi5	0.963259	0.0367413
1376858_at	Exoc3l2	0.999337	0.000662949
1367857_at	Fads1	0.994391	0.0056089
1372676_at	Fahd1	0.971874	0.0281257
1375734_at	Fam65a	-0.965081	0.0349189
1369900_at	Fas	0.958942	0.0410582
1367708_a_at	Fasn	0.982499	0.0175007
1371079_at	Fcgr2b	0.985111	0.0148894
1367667_at	Fdps	0.967192	0.0328079
1375669_at	Fkbp2	0.970934	0.0290663
1371528_at	Fkbp8	0.993942	0.00605812
1387067_at	Flad1 /// Lenep	0.999938	6.24725e-05
1368304_at	Fmo3	0.973794	0.0262057
1370234_at	Fn1	0.970717	0.0292829
1370796_at	Foxi2	0.971354	0.0286457
1367559_at	Ftl1	0.985595	0.0144047
1367737_at	Fuca1	0.950857	0.0491432
1367778_at	Furin	0.999327	0.000673111
1389248_at	Galk1	0.987532	0.0124684
1385072_at	Galm	0.972453	0.0275469
1387554_at	Galnt5	-0.99919	0.00080997
1371251_at	Galt	0.999919	8.06176e-05
1373366_at	Ganab	0.957283	0.0427175
1370030_at	Gclm	0.997417	0.0025832
1367867_at	Gfer	0.979372	0.0206276
1376059_at	Gigyf2	0.993668	0.00633217
1373386_at	Gjb2	0.966285	0.0337149
1392701_at	Gmppb	0.97284	0.0271599
1369876_at	Gnb3	-0.98558	0.0144198
1375530_at	Gnpnat1	0.98472	0.0152805
1372313_at	Gpr89b	0.986433	0.0135668
1367576_at	Gpx1	0.978772	0.0212283
1369061_at	Gsr	0.980121	0.0198789
1370365_at	Gss	0.992436	0.00756356
1367774_at	Gsta1 /// LOC102550391	0.995322	0.00467758
1398378_at	Gstk1	0.963074	0.0369257
1370952_at	Gstm2 /// Gstm7	0.992797	0.0072032
1368354_at	Gstt1	0.995725	0.00427468
1368409_at	Gstt2	0.989508	0.0104923
1371942_at	Gstt3	0.993534	0.00646558
1388526_at	Gstz1	0.977534	0.0224658
1372997_at	Gucd1	0.973816	0.0261838
1368328_at	Gys2	0.951341	0.0486587
1376837_at	H6pd	0.985022	0.0149777
1374393_at	Hacd2	0.980832	0.0191685
1373469_at	Hacd3	0.974491	0.0255094
1387163_at	Hcrt	0.988447	0.0115534
1372004_at	Hebp1	0.998997	0.00100295
1390531_at	Helz2	0.98603	0.0139701
1370772_a_at	Hfe	0.971511	0.0284889
1367932_at	Hmgcs1	0.986602	0.0133984
1370310_at	Hmgcs2	0.972736	0.027264
1390421_at	Hoga1	0.979677	0.0203225
1387096_at	Hps1	0.974187	0.0258126
1377283_at	Hps4	0.953095	0.0469046
1368102_at	Hsd11b2	0.951735	0.0482648
1374440_at	Hsd17b11	0.981136	0.0188642
1367672_at	Hsd17b4	0.98688	0.0131196
1389430_at	Hsd17b7	0.999301	0.000699482
1388331_at	Hsp90b1	0.95529	0.0447103
1370283_at	Hspa5	0.956703	0.043297
1371442_at	Hyou1	0.998709	0.00129149
1372087_at	Iah1	0.992854	0.00714641
1388184_at	Icmt	0.975567	0.0244332
1374558_at	Icoslg	0.997712	0.00228804
1369954_at	Idh1	0.971074	0.0289264
1368878_at	Idi1	0.992403	0.00759703
1387770_at	Ifi27	0.98193	0.0180704
1376845_at	Ifi27l2b	0.99046	0.00954029
1370333_a_at	Igf1	0.954724	0.0452757
1369031_at	Il18bp	0.985903	0.0140971
1368134_a_at	Il4r	0.975034	0.0249664
1386987_at	Il6r	0.959289	0.0407112
1367894_at	Insig1	0.974287	0.0257129
1388241_at	Insl3	0.965766	0.0342343
1373036_at	Iqgap2	0.950263	0.0497371
1375200_at	Irf2bpl	0.954367	0.0456332
1377379_at	Irf6	0.952081	0.0479192
1376151_a_at	Irgm2	0.963212	0.0367883
1369017_at	Kcnh6	0.988572	0.0114282
1376211_a_at	Kctd6	0.962026	0.0379745
1368249_at	Klf15	0.990422	0.00957847
1388084_at	Klra22	-0.981127	0.0188726
1367683_at	Kpna2 /// LOC100359600	0.960005	0.0399954
1377246_at	Krt79	0.97604	0.0239597
1392928_at	L3hypdh	0.985431	0.014569
1375818_at	Lactb	0.991317	0.00868268
1374749_at	Lclat1	0.981818	0.018182
1388747_at	Lcmt1	0.973816	0.0261842
1376089_at	Ldlr	0.990439	0.00956101
1369716_s_at	Lgals5 /// Lgals9	0.979631	0.0203686
1387027_a_at	Lgals9	0.991847	0.00815258
1372860_at	Lhpp	0.968264	0.0317359
1387245_at	Lipf	-0.968588	0.031412
1370928_at	Litaf	0.971081	0.0289194
1373281_at	Lmf1	0.954562	0.0454381
1387667_at	LOC100359515 /// LOC497963 /// Nos2	-0.969822	0.0301782
1377051_at	LOC100362572 /// LOC103693261	0.982756	0.0172442
1389961_at	LOC100363321 /// LOC683605 /// Sdccag3	0.997181	0.00281888
1387847_at	LOC100910021 /// Pik3cb	0.983458	0.0165423
1371534_at	LOC100911440 /// Slc25a22	0.972823	0.0271772
1368264_at	LOC100911599 /// Pex6	0.988747	0.0112526
1372752_at	LOC100911766 /// Tspan4	0.988642	0.0113582
1390412_at	LOC100911874 /// Slc40a1	0.958497	0.0415035
1373316_at	LOC100911887	0.974064	0.0259362
1398241_a_at	LOC100912361 /// LOC102555445 /// Mucl1 /// Spt1	-0.9847	0.0153004
1379321_at	LOC102548944	0.966511	0.0334893
1372318_at	LOC102549542	0.983903	0.0160975
1385065_at	LOC102553264	-0.995924	0.00407558
1380599_at	LOC102556485	-0.974709	0.0252915
1389383_at	LOC103689920 /// Sec24a	0.987281	0.0127193
1368732_at	LOC103689996 /// Tap2	0.956991	0.0430086
1371431_at	LOC103690024 /// Pex5	0.963973	0.0360274
1372973_at	LOC103690153 /// Lss	0.953963	0.0460374
1367991_at	LOC103692171	0.951699	0.0483011
1375086_at	LOC103693711	-0.954134	0.0458658
1386920_x_at	LOC103694085 /// Prl8a4 /// Prl8a5	-0.973579	0.0264214
1367609_at	LOC103694877 /// Mif	0.98421	0.0157905
1387902_a_at	LOC500180 /// LOC500183 /// LOC690813	0.960232	0.0397678
1390126_at	LOC679342	-0.984476	0.0155239
1374274_at	LOC685574	-0.95499	0.04501
1377324_at	LOC689600 /// RGD1564599	-0.988953	0.0110474
1371730_at	Lonp2	0.976137	0.0238625
1376682_at	Lpin3	0.973937	0.0260634
1372443_at	Lrp11	0.950297	0.0497028
1370550_at	Lsamp	0.956117	0.0438825
1368368_a_at	Lsr	0.953864	0.0461356
1377459_at	Ly6g6e	0.978147	0.0218531
1373057_at	Lzts3	0.995256	0.00474403
1372409_at	Mad2l1bp	0.987473	0.0125267
1371988_at	Man1a1	0.996122	0.00387812
1371601_at	Man1b1	0.953337	0.0466634
1372352_at	Manf	0.995453	0.00454683
1374724_at	Mapk4	-0.983456	0.0165435
1388593_at	Mapk8ip3	0.962591	0.037409
1387834_at	Matk	0.984763	0.0152372
1371164_at	Mcpt10	0.983814	0.0161856
1390389_at	Mertk	0.958389	0.041611
1373560_at	Mgat4b	0.964076	0.0359242
1368311_at	Mgmt	0.964089	0.0359113
1367612_at	Mgst1	0.999953	4.71694e-05
1372599_at	Mgst2	0.986831	0.0131691
1377302_a_at	Mmaa	0.954581	0.0454195
1372683_at	Mocos	0.993434	0.00656565
1372210_at	Mospd3	0.997695	0.00230462
1371990_at	Mpnd	0.989475	0.0105247
1372043_at	Mrto4	0.97549	0.0245095
1376390_at	Ms4a6a	0.992566	0.00743396
1368275_at	Msmo1	0.970881	0.0291194
1369171_at	Mst1	0.97268	0.0273201
1371237_a_at	Mt1a /// Ttr	0.986284	0.0137159
1368181_at	Mthfd1	0.984017	0.0159828
1368020_at	Mvd	0.98672	0.0132796
1368232_at	Mvk	0.998427	0.00157254
1388597_at	Mybpc3	0.963509	0.036491
1388406_at	Naa60	0.98835	0.0116503
1375436_at	Naprt	0.981573	0.0184272
1387187_a_at	Nat1	0.957582	0.0424185
1374497_at	Ncln	0.966341	0.033659
1369014_at	Nf1	-0.951497	0.0485031
1387924_at	Ngef	0.974111	0.0258893
1370348_at	Ninj1	0.9844	0.0156
1371782_at	Nipsnap3b	0.986534	0.0134663
1388324_at	Nit1	0.960764	0.0392363
1369100_at	Nlrp6	0.99509	0.00491007
1368863_at	Nme3	0.973829	0.0261709
1368654_at	Npap60	0.988703	0.0112969
1370038_at	Npvf	0.987153	0.0128465
1387365_at	Nr1h3	0.992682	0.00731782
1391413_at	Nt5c2	0.964738	0.0352623
1388425_at	Oaf	0.958816	0.0411839
1367729_at	Oat	0.952533	0.0474673
1370761_at	Olr1361	0.955755	0.0442447
1373442_at	Os9	0.981997	0.0180034
1367635_at	P4hb	0.982533	0.0174671
1376047_at	Papss2	0.951999	0.0480012
1372485_at	Pcbd1	0.996174	0.00382649
1375213_at	Pck2	0.973982	0.0260177
1388120_at	Pdcd6ip	0.964475	0.0355255
1369157_at	Pde3b	0.95619	0.04381
1370007_at	Pdia4	0.989398	0.0106016
1370859_at	Pdia6	0.955891	0.0441094
1370509_at	Pdp2	0.950906	0.0490939
1372423_at	Perp	0.958078	0.0419219
1367619_at	Pgrmc1	0.978923	0.0210765
1371974_at	Phyhd1	0.977927	0.0220728
1389076_at	Pkn3	0.959354	0.0406456
1390383_at	Plin2	0.999685	0.000315263
1373160_at	Plpp5	0.95798	0.0420203
1373243_at	Pmvk	0.972136	0.0278645
1377049_at	Pnpla7	0.975154	0.0248458
1369989_at	Pnpo	0.990927	0.00907312
1384265_at	Pold3	0.963983	0.0360169
1375504_at	Polg2	0.95917	0.0408297
1374295_at	Polrmt	0.98993	0.0100695
1375848_at	Pon2	0.961241	0.0387591
1376279_at	Pop1	0.985494	0.0145057
1387109_at	Por	0.986846	0.0131541
1369934_at	Ppib	0.952586	0.0474141
1377079_a_at	Ppox	0.995356	0.00464359
1367613_at	Prdx1 /// Prdx1l1	0.969787	0.0302134
1387891_at	Prdx4	0.994834	0.00516629
1388911_at	Prim2	0.960822	0.039178
1368714_at	Prl8a2	0.996157	0.00384318
1374136_at	Prmt10	0.954079	0.0459209
1372920_at	Prodh	0.986244	0.0137556
1389645_at	Prodh2	0.956693	0.0433071
1371037_at	Pros1	0.992995	0.00700519
1367750_at	Prpsap1	0.95697	0.0430298
1376977_at	Ptger3	0.997304	0.00269613
1388102_at	Ptgr1	0.996545	0.00345491
1386892_at	Ptms	0.975016	0.0249839
1370473_a_at	Ptpn23	0.984786	0.0152141
1368035_a_at	Ptprf	0.950709	0.0492912
1368589_at	Ptprj	0.965963	0.0340369
1370182_at	Ptprn2	-0.966727	0.0332729
1368674_at	Pygl	0.995391	0.00460866
1371691_at	Rarres2	0.979676	0.0203236
1390731_at	Rasgef1b	0.963319	0.0366813
1376728_at	Rbm47	0.974684	0.0253164
1367939_at	Rbp1	0.988469	0.0115306
1371762_at	Rbp4	0.976888	0.0231119
1399065_at	Rbpms2	0.977243	0.0227566
1390433_at	Rcbtb1	0.969284	0.0307156
1389612_at	Rcbtb2	0.955319	0.0446806
1373918_at	Rdh11	0.97872	0.0212797
1376401_at	Repin1	0.963833	0.0361672
1372738_at	Rexo1	0.956002	0.0439982
1390249_at	RGD1305464	0.977464	0.0225357
1389782_at	RGD1305587	0.988509	0.0114909
1375431_at	RGD1306941	0.972907	0.0270931
1371763_at	RGD1309534	0.98068	0.0193203
1372895_at	RGD1309676	0.963539	0.0364608
1384130_at	RGD1560171	-0.990408	0.00959203
1389416_at	RGD1560398	0.974622	0.0253778
1370884_at	RGD1560795 /// Spr	0.999974	2.59738e-05
1373344_at	RGD1562200	0.987922	0.0120782
1375346_at	RGD1563941	0.989712	0.010288
1376061_at	RGD1564036	0.990436	0.00956394
1387826_at	RGD1566085	0.994251	0.00574886
1389481_at	RGD735065	0.952958	0.0470416
1389648_at	Ripk4	0.96155	0.03845
1371475_at	Rnase4	0.950357	0.0496432
1372521_at	Rnd2	0.990083	0.00991745
1390584_at	Rnf165	0.963719	0.0362812
1371401_at	Rnf5	0.961633	0.0383672
1398776_at	Rpn2	0.963169	0.0368312
1372845_at	Rpp21	0.965391	0.0346091
1371209_at	RT1-CE4 /// RT1-CE5	0.987956	0.0120435
1387839_at	RT1-N1 /// RT1-N2	0.967867	0.032133
1373743_at	Rwdd2b	0.991439	0.0085611
1375073_at	Samd11	0.958764	0.0412364
1389111_at	Sc5d	0.999265	0.0007352
1370355_at	Scd1	0.995576	0.00442364
1374524_at	Scly	0.96269	0.0373101
1370296_at	Scp2	0.994616	0.00538421
1373043_at	Sdf2l1	0.974492	0.0255077
1388857_at	Sec23b	0.962567	0.0374326
1371368_at	Sec61a1	0.988429	0.0115714
1388519_at	Sec61b	0.979763	0.020237
1374678_at	Sema4b	0.99344	0.0065602
1368806_at	Sepp1	0.952239	0.0477607
1374272_at	Sepsecs	0.990003	0.00999722
1367686_at	Serp1	0.981789	0.0182107
1372254_at	Serping1	0.994719	0.00528073
1388768_at	Sgsm2	0.952916	0.0470842
1377076_at	Siae	0.99968	0.000320118
1386918_a_at	Sigmar1	0.980856	0.0191437
1370609_a_at	Slc16a7	0.990224	0.0097759
1376605_at	Slc17a5	0.961046	0.038954
1374222_at	Slc22a18	0.979716	0.0202838
1387303_at	Slc22a2	0.984786	0.015214
1367773_at	Slc25a1	0.952197	0.0478028
1374800_at	Slc25a15	0.973848	0.0261518
1379073_at	Slc25a23	0.98876	0.0112395
1371754_at	Slc25a25	0.953433	0.0465668
1388163_at	Slc25a5	0.974965	0.0250351
1369250_at	Slc28a1	0.979574	0.0204262
1388534_at	Slc31a1	0.96867	0.03133
1376709_at	Slc39a8	0.977411	0.022589
1372479_at	Slc4a4	0.958023	0.0419771
1389451_at	Slc52a2	0.98184	0.0181604
1373787_at	Slc6a9	0.99857	0.00143006
1387793_at	Slc9a3r1	0.97225	0.0277497
1372889_at	Slco2a1	0.962828	0.0371716
1372734_at	Smagp	0.963907	0.0360933
1372843_at	Smco4	0.962082	0.0379176
1375637_at	Smim14	0.99748	0.00252041
1367641_at	Sod1	0.984682	0.0153182
1387018_at	Sorbs2	0.991076	0.00892352
1369636_at	Sord	0.970998	0.0290024
1373026_at	Spc24	0.980608	0.0193921
1388320_at	Spint2	0.954171	0.0458287
1374515_at	Spryd7	0.988652	0.011348
1387017_at	Sqle	0.968238	0.0317615
1390178_at	Srprb	0.977291	0.0227093
1389420_at	Stap2	0.983523	0.0164768
1370322_at	Stk16	0.974292	0.0257077
1372832_at	Stx2	0.963451	0.0365488
1369057_at	Stxbp2	0.994231	0.00576905
1373017_at	Suclg2	0.95332	0.0466798
1370019_at	Sult1a1	0.991902	0.00809778
1387006_at	Sult2a6	0.974578	0.0254215
1370036_at	Suox	0.999617	0.000382838
1388450_at	Synrg	0.952886	0.0471143
1388149_at	Tap1	0.970467	0.0295327
1371303_at	Tdh	0.992764	0.0072362
1370916_at	Tec	0.988647	0.0113528
1386361_at	Teddm1	0.978514	0.0214864
1388463_at	Tex264	0.972528	0.027472
1370228_at	Tf	0.963849	0.0361511
1371146_at	Tfec	0.971987	0.0280131
1371400_at	Thrsp	0.981899	0.0181008
1376090_at	Thumpd2	0.975148	0.0248522
1373567_at	Tle6	0.985502	0.0144975
1389725_at	Tm7sf2	0.977883	0.0221175
1373204_at	Tmem176a	0.971437	0.0285628
1368840_at	Tmem176b	0.997852	0.00214763
1373518_at	Tmem183a	0.955992	0.0440082
1388346_at	Tmem208	0.954335	0.0456645
1372780_at	Tmem53	0.99306	0.00693988
1372156_at	Tmem97	0.965345	0.0346553
1388773_at	Tnfaip2	0.965144	0.0348556
1375900_at	Tnfrsf9	0.993378	0.00662234
1383321_at	Tpst1	0.99812	0.00188013
1388693_at	Trabd	0.96761	0.0323904
1371551_at	Traf4	0.982685	0.0173146
1371688_at	Tram1	0.986607	0.0133934
1377052_at	Trim26	0.956719	0.0432814
1372616_at	Trim36	0.966945	0.0330548
1387565_at	Trpv6	0.961232	0.038768
1372739_at	Tspan31	0.997102	0.00289801
1389052_at	Ttc13	0.960351	0.0396492
1386293_at	Ttc38	0.957492	0.042508
1369435_at	Ttpa	0.957917	0.0420832
1374887_at	Tubgcp6	0.9986	0.00140017
1374185_at	Txndc11	0.969974	0.0300257
1369499_at	Tyms	0.955856	0.044144
1373037_at	Ube2l6	0.988534	0.0114664
1367938_at	Ugdh	0.996288	0.00371205
1370613_s_at	Ugt1a1 /// Ugt1a2 /// Ugt1a3 /// Ugt1a5 /// Ugt1a6 /// Ugt1a7c /// Ugt1a8 /// Ugt1a9	0.998675	0.00132521
1389672_at	Uhrf1bp1l	0.965239	0.0347615
1389738_at	Ung	0.985513	0.0144874
1370098_at	Vamp7	0.950029	0.0499713
1388330_at	Vkorc1	0.968156	0.0318442
1370305_at	Yif1a	0.951236	0.0487638
1387453_at	Zbtb10	0.970693	0.0293074
1376395_at	Zdbf2	-0.977824	0.0221757
1375148_at	Zfpm1	0.969057	0.0309433

## Sheet: Rat Spearman
ID__REF	Gene Symbol	Rho	P-Value
1389961_at	LOC100363321 /// LOC683605 /// Sdccag3	1	0
1376871_at	LOC100909556 /// LOC100909933 /// LOC100910801 /// LOC103691491 /// LOC103693630 /// LOC680910 /// LOC681266 /// LOC685181 /// RGD1561143 /// RGD1561730 /// RGD1562525 /// RGD1563400 /// RGD1566006	-1	0
1387859_at	LOC100911034 /// Nfs1	1	0
1371534_at	LOC100911440 /// Slc25a22	1	0
1370677_at	LOC100911794 /// Rin1	-1	0
1390412_at	LOC100911874 /// Slc40a1	1	0
1376836_at	LOC102546798 /// LOC102549148 /// LOC102552061 /// LOC103690686	1	0
1383532_at	LOC102548758	-1	0
1372318_at	LOC102549542	1	0
1389973_a_at	LOC102553670 /// Surf4	1	0
1374097_at	LOC102555995	1	0
1372310_at	LOC103694869	1	0
1367609_at	LOC103694877 /// Mif	1	0
1374274_at	LOC685574	-1	0
1388441_at	LOC689574	1	0
1398247_at	Lonp1	1	0
1393915_at	Lpcat3	1	0
1389358_at	Lpgat1	1	0
1389797_at	Lrp8	-1	0
1387438_at	Ltc4s	1	0
1387043_at	Lypd3	-1	0
1372281_at	Lyplal1	1	0
1376592_at	Mcee	1	0
1398252_at	Mecr	1	0
1367612_at	Mgst1	1	0
1369023_at	Mipep	1	0
1383713_at	Mkrn2os	-1	0
1367638_at	Mlycd	1	0
1377302_a_at	Mmaa	1	0
1372210_at	Mospd3	1	0
1370811_at	Mpst	1	0
1387531_at	Msra	1	0
1372828_at	Msrb2	1	0
1369171_at	Mst1	1	0
1388271_at	Mt2A	1	0
1368232_at	Mvk	1	0
1370478_at	Myo16	-1	0
1387204_at	Negr1	1	0
1370348_at	Ninj1	1	0
1375494_a_at	Nlgn3	1	0
1368795_at	Nmur1	-1	0
1387311_at	Nox1	-1	0
1374959_at	Nqo2	1	0
1371919_at	Nudt19	1	0
1370435_a_at	Nudt6	1	0
1370761_at	Olr1361	1	0
1390164_at	Pank1	1	0
1376047_at	Papss2	1	0
1388010_at	Parpbp	1	0
1386917_at	Pc	1	0
1372485_at	Pcbd1	1	0
1371963_at	Pcca	1	0
1370187_at	Pccb	1	0
1372264_at	Pck1	1	0
1368100_at	Pcyt2	1	0
1368079_at	Pdk1	1	0
1374854_at	Pinx1	1	0
1369288_at	Pitx1	-1	0
1372316_at	Pkdcc	1	0
1390383_at	Plin2	1	0
1386943_at	Pllp	1	0
1387516_at	Pnliprp2	1	0
1391544_at	Pnpla3	1	0
1374295_at	Polrmt	1	0
1388960_at	Ppa1 /// Sar1a	1	0
1388756_at	Ppcs	1	0
1377079_a_at	Ppox	1	0
1369622_at	Prok2	1	0
1387572_at	Psd	1	0
1376977_at	Ptger3	1	0
1370473_a_at	Ptpn23	1	0
1368421_at	Ptpn5	-1	0
1373741_at	Pus1	1	0
1368674_at	Pygl	1	0
1367695_at	Qdpr	1	0
1371691_at	Rarres2	1	0
1369780_at	Rasgrf2	-1	0
1371762_at	Rbp4	1	0
1399065_at	Rbpms2	1	0
1373918_at	Rdh11	1	0
1376401_at	Repin1	1	0
1370806_at	Retsat	1	0
1371763_at	RGD1309534	1	0
1370884_at	RGD1560795 /// Spr	1	0
1371937_at	RGD1562618	1	0
1375346_at	RGD1563941	1	0
1389481_at	RGD735065	1	0
1389053_at	Rmnd1	1	0
1398776_at	Rpn2	1	0
1370355_at	Scd1	1	0
1389024_at	Scfd2	1	0
1370296_at	Scp2	1	0
1372715_at	Sfxn1	1	0
1377076_at	Siae	1	0
1372925_at	Sirt3	1	0
1372747_at	Slc20a2	1	0
1387303_at	Slc22a2	1	0
1367773_at	Slc25a1	1	0
1370020_at	Slc25a10	1	0
1371754_at	Slc25a25	1	0
1390483_at	Slc25a29	-1	0
1390416_at	Slc25a30	1	0
1390192_at	Slc27a3	1	0
1376972_at	Slc40a1	1	0
1389113_at	Slc45a3	1	0
1373787_at	Slc6a9	1	0
1368295_at	Slco2b1	1	0
1389067_at	Slco4a1	-1	0
1373493_at	Slurp1	-1	0
1375637_at	Smim14	1	0
1389497_at	Smyd5	1	0
1387073_at	Snap25	1	0
1371825_at	Snapc2	1	0
1367641_at	Sod1	1	0
1369363_at	Sp4	-1	0
1374515_at	Spryd7	1	0
1386212_at	Spta1	-1	0
1371353_at	Sqstm1	1	0
1388426_at	Srebf1	1	0
1372510_at	Srxn1	1	0
1388655_at	Ssna1	1	0
1369770_at	Sstr1	-1	0
1368372_at	Sts	1	0
1373017_at	Suclg2	1	0
1370036_at	Suox	1	0
1389086_at	Susd4	-1	0
1375556_at	Tbx2	-1	0
1371303_at	Tdh	1	0
1371913_at	Tgfbi	1	0
1389114_at	Thnsl2	1	0
1371400_at	Thrsp	1	0
1389609_at	Tm7sf3	1	0
1368840_at	Tmem176b	1	0
1389829_at	Tmem70	1	0
1388773_at	Tnfaip2	1	0
1389865_at	Toe1	1	0
1372020_at	Tom1	1	0
1370821_at	Tpmt	1	0
1383321_at	Tpst1	1	0
1374467_at	Trap1	1	0
1372616_at	Trim36	1	0
1377291_at	Trim66	1	0
1372739_at	Tspan31	1	0
1398953_at	Tsta3	1	0
1376974_at	Ttc7a	-1	0
1374887_at	Tubgcp6	1	0
1389498_at	Tysnd1	1	0
1367938_at	Ugdh	1	0
1388330_at	Vkorc1	1	0
1386143_at	Wdpcp	1	0
1370305_at	Yif1a	1	0
1388731_at	Zadh2	1	0

## Sheet: Mouse to Rorc Pearson
Ensembl ID	Gene Symbol	R2	P-value
ENSMUST00000032372	Golt1b|2310061A22Rik|AA407874|AU024291|CGI-141|-|6|6 G2|protein-coding	-0.914198	8.2021e-05
ENSMUST00000030119	Aptx|2410016G21Rik|AA388047|FHA-HIT|-|4|4 A5|protein-coding	-0.902015	0.00014641
ENSMUST00000016138	Fnta|FTA|-|8 A2|8 14.27 cM|protein-coding	-0.893816	0.000207638
ENSMUST00000030896	Tprgl|1200015A19Rik|Svap30|Tprg1l|mover|-|4|4 E2|protein-coding	-0.893063	0.000214105
ENSMUST00000035812	Ttl|2410003M22Rik|2700049H19Rik|AI848570|-|2|2 F1|protein-coding	-0.878796	0.000368225
ENSMUST00000021466	Atl1|4930435M24Rik|Adfsp|Fsp1|Spg3|Spg3a|-|12|12 C2|protein-coding	-0.87293	0.000451496
ENSMUST00000024967	Msh2|AI788990|-|17 E4|17 57.87 cM|protein-coding	-0.869959	0.000498753
ENSMUST00000025484	Fech|AI894116|Fcl|fch|-|18 E1|18 37.43 cM|protein-coding	0.866387	0.000560407
ENSMUST00000010434	AI597479|-|-|1|1 B|protein-coding	-0.864549	0.000594301
ENSMUST00000034228	Arl2bp|1700010P10Rik|1700027H16Rik|6330544B05Rik|AI482273|AI849834|BART|Bart1|-|8|8 C5|protein-coding	-0.86204	0.000643044
ENSMUST00000027444	Pde6d|AI841218|PrBP/delta|-|1|1 C5|protein-coding	-0.859517	0.000695011
ENSMUST00000014647	Pkd2l2|TRPP5|-|18|18 B1|protein-coding	-0.851734	0.000875526
ENSMUST00000022550	Extl3|2900009G18Rik|AU040105|Ext1l|mKIAA0519|-|14|14 D1|protein-coding	-0.845857	0.00103362
ENSMUST00000031862	Cbx3|HP1g|M32|-|6 B3|6 24.89 cM|protein-coding	-0.8452	0.00105255
ENSMUST00000037190	Hpf1|2700029M09Rik|C230006B22Rik|C4orf27|-|8|8 B3.1|protein-coding	-0.844555	0.00107139
ENSMUST00000005953	Sqor|0610039J17Rik|4930557M22Rik|Sqrdl|-|2|2 E5|protein-coding	0.836314	0.00133491
ENSMUST00000031072	Anapc4|2610306D21Rik|APC4|D5Ertd249e|-|5 C1|5 28.81 cM|protein-coding	-0.835026	0.00138012
ENSMUST00000034464	2310022B05Rik|-|-|8|8 E2|protein-coding	-0.832328	0.00147853
ENSMUST00000031492	Rab35|9530019H02Rik|AU040256|H-ray|RAB1C|RAY|-|5|5 F|protein-coding	-0.830204	0.00155962
ENSMUST00000022901	Rrm2b|p53R2|-|15|15 B3.1|protein-coding	-0.826247	0.00171954
ENSMUST00000002923	Adprh|Arh1|-|16|16 B4|protein-coding	-0.813714	0.00230771
ENSMUST00000030381	Ctps|Ctps1|-|4 D2.2|4 56.52 cM|protein-coding	-0.812867	0.00235223
ENSMUST00000013842	Pea15a|Mat1|PEA-15|Pea15|Pkcs15|-|1 H3|1 79.54 cM|protein-coding	-0.811424	0.00242959
ENSMUST00000022650	Pibf1|-|-|14 E2.2|14 49.27 cM|protein-coding	-0.806778	0.00269146
ENSMUST00000023686	Tmem50b|AU015466|AU019872|B230114J08Rik|-|16|16 C3.3|protein-coding	-0.806377	0.00271498
ENSMUST00000007708	Ppp2r1a|6330556D22Rik|PP2A|PR65|-|17|17 A3.2|protein-coding	-0.805491	0.00276758
ENSMUST00000020979	Bcap29|AW208404|Bap29|-|12 A2|12 13.63 cM|protein-coding	-0.801392	0.00302069
ENSMUST00000019679	Armc6|2410153K17Rik|AW554412|-|8|8 B3.3|protein-coding	-0.798769	0.00319142
ENSMUST00000007754	Gtpbp3|2410009F13Rik|AI607903|-|8|8 B3.3|protein-coding	-0.79423	0.0035037
ENSMUST00000001480	Npepps|AAP-S|MP100|Psa|R74825|goku|-|11 D|11 60.95 cM|protein-coding	-0.793715	0.00354051
ENSMUST00000025515	Tmx3|6430411B10Rik|A730024F05Rik|AV259382|Txndc10|mKIAA1830|-|18|18 E4|protein-coding	-0.792295	0.00364343
ENSMUST00000020365	Mum1|2610019J09|9430059D04Rik|UBE-1C2|-|10|10 C1|protein-coding	-0.788643	0.00391846
ENSMUST00000017637	Igfbp4|AI875747|Deb2|IBP-4|IGFBP-4|-|11|11 D|protein-coding	0.788188	0.00395381
ENSMUST00000009774	Ppp2cb|AI115466|D8Ertd766e|PP2Ac|-|8 A3|8 20.63 cM|protein-coding	-0.788	0.00396841
ENSMUST00000021166	Cygb|3110001K20Rik|HGb|Staap|-|11|11 E2|protein-coding	-0.786321	0.00410109
ENSMUST00000034964	Tipin|1110005A05Rik|1110018P21Rik|-|9 C|9 34.6 cM|protein-coding	-0.785792	0.00414362
ENSMUST00000036470	Ccdc32|Gm631|-|2|2 E5|protein-coding	-0.783109	0.00436407
ENSMUST00000027975	Phyh|AI256161|AI265699|Lnap1|PAHX|-|2|2 A1|protein-coding	0.782461	0.00441857
ENSMUST00000035775	Lsm7|0910001B06Rik|1110033F18Rik|-|10|10 C1|protein-coding	-0.782027	0.0044554
ENSMUST00000018851	Dync1h1|9930018I23Rik|AI894280|DHC1|DHC1a|DNCL|Dnchc1|Dnec1|Dnecl|Loa|MAP1C|P22|Swl|mKIAA0325|-|12 F1|12 60.7 cM|protein-coding	-0.781253	0.00452155
ENSMUST00000032627	Tubgcp5|B130010C12Rik|GCP5|mKIAA1899|-|7|7 B5|protein-coding	-0.780833	0.00455781
ENSMUST00000034775	Fem1b|mKIAA0396|-|9 B|9 33.87 cM|protein-coding	-0.779396	0.00468331
ENSMUST00000020608	Ppp2ca|PP2A|R75353|-|11|11 B1.3|protein-coding	-0.779244	0.00469669
ENSMUST00000017821	Wsb1|1110056B13Rik|2700038M07Rik|-|11|11 B5|protein-coding	-0.778015	0.00480635
ENSMUST00000034623	Trappc4|1500017G03Rik|AI303617|HSPC172|PTD009|Sbd|Sbdn|Sdcbp2|TRS23|-|9|9 A5.2|protein-coding	-0.776145	0.00497667
ENSMUST00000026479	Dctn2|2310042E05Rik|C130077D06Rik|C87049|DCTN-50|GMP23-48K|RBP50|p50|-|10 D3|10 74.5 cM|protein-coding	-0.774873	0.00509506
ENSMUST00000000335	Comt|Comt1|D16Wsu103e|D330014B15Rik|-|16 A3|16 11.4 cM|protein-coding	0.774478	0.00513228
ENSMUST00000015157	Trappc2l|1810017G16Rik|AB030200|Hspc176|Tca17|-|8|8 E1|protein-coding	-0.774377	0.00514184
ENSMUST00000036854	Efhd2|2600015J22Rik|AA408606|D4Wsu27e|-|4 E1|4 74.75 cM|protein-coding	-0.773071	0.00526637
ENSMUST00000028148	Fpgs|AA408187|-|2 B|2 22.09 cM|protein-coding	0.769508	0.00561745
ENSMUST00000023104	Rpap3|2310042P20Rik|D15Ertd682e|-|15 F1|15 53.54 cM|protein-coding	-0.769319	0.0056365
ENSMUST00000005066	Map2k1|MAPKK1|MEKK1|Mek1|Prkmk1|-|9 C|9 34.55 cM|protein-coding	-0.769158	0.00565281
ENSMUST00000031625	Arpc1a|0610010H08Rik|1110030K07Rik|41kDa|AA407347|Sid32|Sid329|-|5|5 G2|protein-coding	-0.769034	0.00566534
ENSMUST00000022057	Tppp|2900041A09Rik|AI849835|-|13|13 C1|protein-coding	-0.767645	0.0058077
ENSMUST00000021091	Pafah1b1|LIS-1|Lis1|MMS10-U|Mdsh|Ms10u|Pafaha|-|11 B5|11 45.76 cM|protein-coding	-0.76432	0.00615898
ENSMUST00000025050	Nudt3|1110011B09Rik|AA960325|Dipp|Dipp1|-|17|17 A3.3|protein-coding	-0.76234	0.00637541
ENSMUST00000032078	Cct7|AA408524|AL022769|Ccth|Cctz|-|6|6 C3|protein-coding	-0.762184	0.00639267
ENSMUST00000032963	Ppme1|1110069N17Rik|2700017M01Rik|PME-1|Pme1|-|7|7 E2|protein-coding	-0.761316	0.00648955
ENSMUST00000021785	Exoc2|2410030I24Rik|AI648199|Sec5|Sec5l1|-|13|13 A3.2|protein-coding	-0.760517	0.00657957
ENSMUST00000040017	Mios|C81488|-|6|6 A1|protein-coding	-0.758581	0.00680156
ENSMUST00000031426	Ift81|AW060663|Cdv-1|Cdv-1r|Cdv1|-|5 F|5 62.44 cM|protein-coding	-0.757863	0.00688534
ENSMUST00000030189	Gba2|F630034E04|-|4|4 A5|protein-coding	-0.756384	0.00706014
ENSMUST00000026243	Mgea5|Hy5|Ncoat|OGA|-|19 C3|19 38.75 cM|protein-coding	-0.754165	0.0073286
ENSMUST00000014370	Cacybp|SIP|-|1|1 H2.1|protein-coding	-0.754001	0.00734866
ENSMUST00000022225	Trim23|6330516O20Rik|AI450195|Arfd1|-|13|13 D1|protein-coding	-0.752074	0.00758826
ENSMUST00000028351	Dph7|2810443J12Rik|AW060693|Wdr85|-|2|2 A3|protein-coding	-0.751444	0.00766779
ENSMUST00000025474	Napg|2400003O04Rik|SNARE|-|18|18 E1|protein-coding	-0.750348	0.00780757
ENSMUST00000026227	Twnk|D19Ertd626e|PEO|Peo1|Twinl|-|19 C3|19 38.19 cM|protein-coding	0.74998	0.00785498
ENSMUST00000029796	Rap1gds1|BC011279|GDS1|-|3|3 H1|protein-coding	-0.749948	0.0078591
ENSMUST00000003720	Crot|1200003H03Rik|-|5|5 A1|protein-coding	0.747763	0.00814482
ENSMUST00000033236	Thumpd1|6330575P11Rik|-|7 F2|7 64.13 cM|protein-coding	-0.747696	0.0081536
ENSMUST00000004497	Large1|BPFD#36|Gyltl1a|Large|Mbp-1|Mbp1|enr|fg|froggy|myd|-|8 B3.3|8 35.08 cM|protein-coding	-0.746457	0.00831904
ENSMUST00000034150	Gab1|AA408973|AW107238|-|8|8 C2|protein-coding	-0.745355	0.0084683
ENSMUST00000023561	Senp2|2310007L05Rik|4930538C18Rik|AI646780|AW554757|Smt3ip2|SuPr-1|mKIAA1331|-|16|16 B1|protein-coding	-0.744384	0.00860129
ENSMUST00000025208	Dnajc18|2700075B01Rik|AU041129|-|18|18 B2|protein-coding	-0.744312	0.00861134
ENSMUST00000033489	Praf2|AA986329|C78013|DXImx39e|JM4|Sfc20|-|X A1.1|X 3.48 cM|protein-coding	-0.743985	0.00865644
ENSMUST00000023050	Tab1|2310012M03Rik|Map3k7ip1|b2b449Clo|-|15|15 E1|protein-coding	-0.743511	0.00872235
ENSMUST00000026265	Bbs4|AW537059|AW742241|D9Ertd464e|-|9 B|9 32.01 cM|protein-coding	-0.743143	0.00877369
ENSMUST00000032497	D6Wsu163e|C12orf4|-|6 F3|6 61.92 cM|protein-coding	-0.742528	0.00885989
ENSMUST00000027139	Wdr75|1300003A18Rik|2410118I19Rik|C77608|-|1|1 C1.1|protein-coding	-0.741985	0.00893668
ENSMUST00000029047	Snx16|4930522N22Rik|AI117577|AI747675|-|3|3 A1|protein-coding	-0.739742	0.00925868
ENSMUST00000033313	Atp6ap2|(P)RR|5730403E06Rik|APT6M8-9|ATP6M8-9|Atp6ip2|M8-9|PRR|-|X|X A1.1|protein-coding	-0.739372	0.00931259
ENSMUST00000020931	Smc6|2810489L22Rik|3830418C19Rik|AA990493|AU018782|AW742439|SMC-6|Smc6l1|mKIAA4103|-|12|12 A1.1|protein-coding	-0.735611	0.00987376
ENSMUST00000035227	Nicn1|1500032A17Rik|-|9|9 F1|protein-coding	-0.734932	0.00997765
ENSMUST00000016897	Ttll1|6330444E16Rik|AV014541|-|15|15 E1|protein-coding	-0.733159	0.0102525
ENSMUST00000001825	Chordc1|1110001O09Rik|AA409036|Chp-1|morgana|-|9|9 A2|protein-coding	-0.733051	0.0102695
ENSMUST00000030879	Clcn6|AI850629|Clc6|-|4 E2|4 78.67 cM|protein-coding	-0.732443	0.0103651
ENSMUST00000036649	Coil|C79982|Cln80|p80|p80-coilin|-|11 C|11 54.34 cM|protein-coding	-0.732083	0.0104221
ENSMUST00000018571	Ypel2|6430570G24|E130113K08Rik|-|11|11 C|protein-coding	-0.731905	0.0104503
ENSMUST00000001412	Vps50|1700034M03Rik|8430415E05Rik|BLM|C87205|Ccdc132|mKIAA1861|-|6|6 A1|protein-coding	-0.731322	0.0105433
ENSMUST00000029771	F3|AA409063|CD142|Cf-3|Cf3|TF|-|3 G1|3 52.94 cM|protein-coding	-0.730385	0.0106938
ENSMUST00000025541	Gnaq|1110005L02Rik|6230401I02Rik|AA408290|AW060788|Dsk1|Dsk10|Galphaq|Gq|GqI|-|19 A|19 11.01 cM|protein-coding	-0.72906	0.0109093
ENSMUST00000001713	Gstt1|AI255817|Gstt1-1|-|10 C1|10 38.58 cM|protein-coding	0.729037	0.0109131
ENSMUST00000000896	Pxmp4|3010018P03Rik|Pmp24|-|2|2 H1|protein-coding	0.728015	0.0110815
ENSMUST00000033075	Stx4a|Stx4|Syn-4|Syn4|-|7|7 F3|protein-coding	-0.727295	0.0112012
ENSMUST00000030893	Dffb|40kDa|5730477D02Rik|CAD|CPAN|DFF40|Didff|-|4|4 E2|protein-coding	-0.726839	0.0112776
ENSMUST00000030284	Rnf11|-|-|4|4 C7|protein-coding	-0.725591	0.0114885
ENSMUST00000028728	Ubr1|AI504731|-|2 E5|2 60.37 cM|protein-coding	-0.723539	0.0118414
ENSMUST00000003612	Dusp3|2210015O03Rik|5031436O03Rik|T-DSP11|VHR|-|11|11 D|protein-coding	-0.722292	0.0120596
ENSMUST00000029729	Fmo5|5033418D19Rik|AI195026|-|3|3 F2.2|protein-coding	0.722073	0.0120982
ENSMUST00000001042	Ilf2|6230405A16Rik|TEG-267|Tex261|Tex267|-|3|3 F1|protein-coding	-0.72206	0.0121006
ENSMUST00000018887	Myh10|5730504C04Rik|9330167F11Rik|Fltn|Myhn-2|Myhn2|NMHC II-B|NMHC-B|NMHCII-B|NMMHC II-b|NMMHC-B|NMMHC-IIB|SMemb|mKIAA3005|-|11 B3|11 41.95 cM|protein-coding	-0.718459	0.0127487
ENSMUST00000015449	Sash1|1100001C18Rik|2500002E12Rik|A330076K04Rik|mKIAA0790|-|10|10 A1|protein-coding	-0.717811	0.012868
ENSMUST00000031364	Sdad1|4931421J16|AA591032|AW538460|-|5|5 E2|protein-coding	-0.717703	0.0128879
ENSMUST00000037115	Med30|1810038N03Rik|2510044J04Rik|TRAP25|Thrap6|-|15|15 C|protein-coding	-0.71636	0.0131378
ENSMUST00000020999	Kif3c|mKIAA4058|-|12 A1.1|12 1.77 cM|protein-coding	-0.715858	0.0132321
ENSMUST00000038185	Exd2|4930539P14Rik|C85658|Exdl2|-|12|12 C3|protein-coding	-0.714267	0.0135343
ENSMUST00000020212	Cep83|2600001G24Rik|4921537D05Rik|5730513H21Rik|Ccdc41|-|10|10 C2|protein-coding	-0.713325	0.0137156
ENSMUST00000022437	Hacl1|1600020H07Rik|Hpcl|Phyh2|-|14|14 B|protein-coding	0.712602	0.0138559
ENSMUST00000031388	Vps33a|3830421M04Rik|AI503300|AW048546|AW554476|bf|-|5 F|5 63.03 cM|protein-coding	-0.712058	0.0139622
ENSMUST00000034074	N4bp1|AI481586|C81621|-|8|8 C3|protein-coding	-0.709409	0.014488
ENSMUST00000030030	Tex10|2610206N19Rik|2810462N03Rik|BC006867|-|4|4 B1|protein-coding	-0.709167	0.0145367
ENSMUST00000009157	Dynll1|Dlc8|Dnclc1|Pin|-|5|5 F|protein-coding	-0.709031	0.0145641
ENSMUST00000018337	Cdc73|8430414L16Rik|C130030P16Rik|C81219|Hrpt2|-|1 F|1 62.52 cM|protein-coding	-0.708861	0.0145985
ENSMUST00000017572	Psmd11|1700089D09Rik|1810019E17Rik|2610024G20Rik|2810055C24Rik|C78232|P44.5|S9|-|11|11 B5|protein-coding	0.70877	0.014617
ENSMUST00000021372	Atp5s|1110015E18Rik|ATPW|-|12|12 C2|protein-coding	-0.7083	0.0147123
ENSMUST00000003620	Prodh|Pro-1|Pro1|Ym24d07|-|16 A3|16 11.19 cM|protein-coding	0.707837	0.0148067
ENSMUST00000023554	Dirc2|RCC4|-|16|16 B3|protein-coding	-0.707162	0.0149449
ENSMUST00000027952	Plxna2|2810428A13Rik|AA589422|AW457381|OCT|PlexA2|Plxn2|mKIAA0463|-|1|1 H6|protein-coding	-0.706429	0.0150963
ENSMUST00000038014	Dnajc16|2900037O03Rik|4732437J24Rik|D030060M24|mKIAA0962|-|4|4 E1|protein-coding	-0.705153	0.0153624
ENSMUST00000033509	Ebp|AI255399|Pabp|SI|Td|mSI|-|X A1.1|X 3.7 cM|protein-coding	0.703399	0.0157335
ENSMUST00000030398	Slc2a1|Glut-1|Glut1|-|4 D2.1|4 55.34 cM|protein-coding	-0.701655	0.0161088
ENSMUST00000022727	Tgds|2610017J16Rik|2610025M23Rik|AI648925|-|14|14 E4|protein-coding	0.701141	0.0162208
ENSMUST00000034375	Dus2|2310016K04Rik|Dus2l|-|8|8 D3|protein-coding	-0.700212	0.0164244
ENSMUST00000035850	Npat|6820401K01|AI427561|BB112559|-|9 A5.3|9 29.12 cM|protein-coding	-0.698026	0.0169106
ENSMUST00000025711	Vps51|1110014N23Rik|3110057M17Rik|AI837850|Ffr|-|19|19 A|protein-coding	-0.697904	0.0169379
ENSMUST00000033342	Eif3f|0610037M02Rik|AA409853|Eif3s5|-|7|7 E3|protein-coding	-0.697705	0.0169827
ENSMUST00000022038	Naa35|A330021G12Rik|A330027C19Rik|AI158944|C030004C14Rik|Mak10|-|13|13 B2|protein-coding	-0.697662	0.0169923
ENSMUST00000035242	Rab24|6530406O07Rik|-|13 B1|13 29.8 cM|protein-coding	-0.69763	0.0169998
ENSMUST00000013882	Crbn|2610203G15Rik|2900045O07Rik|AF229032|AW108261|piL|-|6|6 E1|protein-coding	-0.697057	0.0171294
ENSMUST00000002599	Puf60|2410104I19Rik|2810454F19Rik|SIAHBP1|-|15|15 D3|protein-coding	-0.696704	0.0172096
ENSMUST00000023100	Srebf2|AI608257|SREBP-2|SREBP2|SREBP2gc|bHLHd2|lop13|nuc|-|15|15 E1|protein-coding	-0.696618	0.017229
ENSMUST00000027677	Csrp1|AA408841|AA959891|AW545626|CRP1|Csrp|-|1|1 E4|protein-coding	-0.696604	0.0172322
ENSMUST00000003450	Ddx23|3110082M05Rik|4921506D17Rik|-|15|15 F1|protein-coding	-0.696073	0.0173536
ENSMUST00000020107	Atp2b1|2810442I22Rik|E130111D10Rik|Pmca1|-|10|10 C3|protein-coding	-0.695383	0.0175121
ENSMUST00000028386	Nckap1|C79304|H19|Hem-2|Hem2|Nap1|mKIAA0587|mh19|p125Nap1|-|2 C3|2 48.21 cM|protein-coding	-0.694506	0.0177151
ENSMUST00000010192	Ifrd2|1810034A24Rik|AA470234|AI838527|SKMc15|-|9 F1|9 58.24 cM|protein-coding	0.692998	0.0180679
ENSMUST00000003319	Abcf3|AI326318|AU016058|BB119416|-|16 A3|16 12.46 cM|protein-coding	-0.692615	0.0181583
ENSMUST00000027373	Ppm1f|1110021B16Rik|4933427B07Rik|CaMKPase|Popx2|mKIAA0015|-|16|16 A3|protein-coding	-0.689723	0.0188516
ENSMUST00000020513	Papolg|9630006B20Rik|-|11|11 A3.2|protein-coding	-0.688826	0.0190703
ENSMUST00000019572	Zfp874b|9630025I21Rik|Rslcan16|-|13|13 B3|protein-coding	-0.68863	0.0191184
ENSMUST00000020315	Cand1|2310038O07Rik|6330512O03Rik|AI195005|AI846556|D10Ertd516e|Tp120a|mKIAA0829|-|10 D2|10 67.08 cM|protein-coding	-0.688572	0.0191327
ENSMUST00000033283	Rrm1|RnrM1|-|7 E3|7 54.72 cM|protein-coding	-0.686848	0.0195593
ENSMUST00000031728	Pop7|0610037N12Rik|AI852017|Rpp20|-|5|5 G2|protein-coding	-0.682089	0.0207722
ENSMUST00000040218	Fbxo8|Fbx8|-|8|8 B2|protein-coding	0.680794	0.0211113
ENSMUST00000018383	Zcchc10|2410141K03Rik|AA675321|D11Ertd416e|-|11 B1.3|11 31.92 cM|protein-coding	-0.679655	0.0214128
ENSMUST00000022665	Rhobtb2|Dbc2|E130206H14Rik|mKIAA0717|-|14|14 D2|protein-coding	-0.678702	0.0216674
ENSMUST00000025375	Tcerg1|2410022J09Rik|2900090C16Rik|AI428505|CA150b|FBP23|FBP28|Taf2s|ca150|p144|-|18|18 B3|protein-coding	-0.677983	0.0218609
ENSMUST00000021282	Pfas|4432409B16Rik|FGAMS|FGAR-AT|FGARAT|Gm18|PURL|Sofa|-|11|11 B3|protein-coding	-0.677431	0.0220105
ENSMUST00000001079	Sec24b|AI605202|SEC24|-|3|3 G3|protein-coding	-0.675729	0.0224756
ENSMUST00000023460	Ncbp2|20kDa|5930413E18Rik|AA536802|AI843301|C79367|-|16|16 B2|protein-coding	-0.674286	0.0228753
ENSMUST00000021425	Ahsa1|BC023857|p38|-|12|12 D2|protein-coding	-0.671877	0.0235541
ENSMUST00000040177	Znrd1as|1700022C21Rik|AI746295|Znrd1-as|-|17|17 B1|protein-coding	0.671088	0.0237795
ENSMUST00000019109	Ywhah|-|-|5|5 B1|protein-coding	-0.670196	0.0240362
ENSMUST00000038281	Dexi|1810029J14Rik|AI836170|AW413143|D16Bwg0586e|Myle|-|16 A1|16 5.67 cM|protein-coding	-0.670012	0.0240893
ENSMUST00000002808	Prkra|AV120107|PRK|Pact|RAX|lear|-|2|2 C3|protein-coding	-0.669789	0.0241539
ENSMUST00000025679	Otub1|AI850305|-|19|19 A|protein-coding	-0.668931	0.0244034
ENSMUST00000033877	Brf2|2700059M06Rik|5730512K07Rik|AU018504|AU022602|BRFU|TFIIIB50|-|8|8 A2|protein-coding	-0.66873	0.0244621
ENSMUST00000021933	Ctsl|1190035F06Rik|CatL|Ctsl1|MEP|fs|nkt|-|13 B3|13 33.26 cM|protein-coding	0.668601	0.0244999
ENSMUST00000024897	Vapa|33kDa|VAP33|-|17|17 E1.1|protein-coding	-0.668333	0.0245786
ENSMUST00000030138	Nol6|AA410091|Nrap|-|4|4 A5|protein-coding	-0.6682	0.0246176
ENSMUST00000021050	Adap2|Centa2|-|11 B5|11 47.56 cM|protein-coding	0.667864	0.0247164
ENSMUST00000040440	Calm2|1500001E21Rik|AL024017|Cam2|CamC|-|17|17 E4|protein-coding	-0.667555	0.0248077
ENSMUST00000030074	Ugcg|AU043821|C80537|Epcs21|GlcT-1|Ugcgl|-|4 32.44 cM|4 B3|protein-coding	-0.666519	0.0251149
ENSMUST00000024761	Fbxl17|6330576B01Rik|AI452053|BB073797|C130023C01Rik|Fbx13|Fbxo13|-|17|17 E1.1|protein-coding	-0.666128	0.0252315
ENSMUST00000038552	Coro7|0610011B16Rik|AW048373|AW556392|-|16 A1|16 2.45 cM|protein-coding	-0.665642	0.0253772
ENSMUST00000006293	Crkl|1110025F07Rik|AA589403|AI325100|Crkol|-|16|16 A3|protein-coding	-0.665471	0.0254286
ENSMUST00000029447	Sike1|2810005O12Rik|5730470L24Rik|AI450236|AI839862|Sike|Sikeb|-|3|3 F2.2|protein-coding	-0.665274	0.0254877
ENSMUST00000021370	L2hgdh|BC016226|-|12|12 C2|protein-coding	0.6642	0.0258125
ENSMUST00000001415	Apbb3|Fe65l2|Rirl2|TR2S|-|18|18 B2|protein-coding	-0.663121	0.0261417
ENSMUST00000022469	Nisch|1200007D05Rik|3202002H23Rik|AW494485|I-1|edsn|-|14|14 B|protein-coding	-0.662495	0.026334
ENSMUST00000001402	Fbxo9|9030401P18Rik|AA986398|-|9|9 E1|protein-coding	-0.662383	0.0263686
ENSMUST00000025833	Papss2|1810018P12Rik|AI159688|AtpsU2|Atpsk2|Sk2|bm|-|19 C1|19 27.46 cM|protein-coding	0.661194	0.0267369
ENSMUST00000001186	Snrnp27|2610209M04Rik|AI449063|AU022368|Ry1|-|6|6 D1|protein-coding	-0.659601	0.0272364
ENSMUST00000038608	Mboat7|5730589L02Rik|BB1|Leng4|Lpiat|Lpiat1|mBB1|-|7|7 A1|protein-coding	-0.659539	0.0272558
ENSMUST00000023055	Dnal4|D15Ertd424e|Dnalc4|-|15 E1|15 37.85 cM|protein-coding	-0.659333	0.0273209
ENSMUST00000022217	Zfyve16|AI035632|B130024H06Rik|B130031L15|mKIAA0305|-|13|13 C3|protein-coding	-0.658321	0.0276422
ENSMUST00000024905	Ralbp1|RLIP76|Rip1|-|17 E1.1|17 35.26 cM|protein-coding	-0.657615	0.027868
ENSMUST00000026480	Ttc4|2810002P21Rik|AF007005|L62|-|4|4 C7|protein-coding	-0.656358	0.0282731
ENSMUST00000025918	Stip1|Hop|Sti1|p60|-|19|19 A|protein-coding	-0.655124	0.0286747
ENSMUST00000022470	Parg|AI413217|-|14|14 B|protein-coding	-0.652761	0.0294552
ENSMUST00000037865	Atp6v0a2|8430408C20Rik|AI385560|ATP6a2|AW489264|Atp6n1d|Atp6n2|C76904|ISF|J6B7|SHIF|Stv1|TJ6M|TJ6s|Tj6|V-ATPase 116 kDa|V-ATPase a2|-|5|5 F|protein-coding	-0.652285	0.0296142
ENSMUST00000022849	Tars|D15Wsu59e|ThrRS|-|15 A1|15 5.6 cM|protein-coding	0.650647	0.0301662
ENSMUST00000028977	Kif3b|AI854312|AW549267|mKIAA0359|-|2 H1|2 75.41 cM|protein-coding	-0.650623	0.0301742
ENSMUST00000028599	Cstf3|4732468G05Rik|C79532|CstF-77|-|2 E2|2 54.84 cM|protein-coding	-0.650412	0.0302458
ENSMUST00000025083	Kif5b|AL022807|Khc|Khcs|Kns1|Ukhc|-|18 A1|18 4.46 cM|protein-coding	-0.649931	0.0304096
ENSMUST00000022345	Dnajc9|5330419I01Rik|AU020082|-|14|14 A3|protein-coding	-0.649862	0.0304329
ENSMUST00000018246	Hist1h2bc|2610022J01Rik|H2bfs|R74621|-|13|13 A3.1|protein-coding	0.649482	0.0305629
ENSMUST00000023562	Tmem41a|2900010K02Rik|5730578N08Rik|-|16|16 B1|protein-coding	-0.64931	0.0306216
ENSMUST00000032134	Rab43|1810048P08Rik|2500004H21Rik|AW490415|-|6|6 D1|protein-coding	0.648407	0.0309321
ENSMUST00000028866	Zc3h8|AU020882|E130108N08Rik|Fliz1|Zc3hdc8|-|2|2 F1|protein-coding	-0.648039	0.0310594
ENSMUST00000031254	Klhl8|2310001P09Rik|D5Ertd431e|-|5 E5|5 50.45 cM|protein-coding	-0.64689	0.0314587
ENSMUST00000035871	Tmem127|2310003P10Rik|AI314202|AI317350|-|2 F1|2 61.87 cM|protein-coding	-0.646867	0.0314667
ENSMUST00000037763	Ythdc2|3010002F02Rik|BC037178|-|18|18 B3|protein-coding	-0.646848	0.0314736
ENSMUST00000001304	Ckb|B-CK|Bck|CPK-B|Ck-3|Ck3|Ckbb|-|12 F1|12 61.09 cM|protein-coding	-0.646379	0.0316374
ENSMUST00000024706	Pla2g7|PAF-AH|R75400|-|17|17 B3|protein-coding	-0.64615	0.0317179
ENSMUST00000036561	Wdr48|8430408H12Rik|Uaf1|mKIAA1449|-|9|9 F3|protein-coding	-0.643843	0.0325352
ENSMUST00000006181	Napa|1500039N14Rik|AW209189|RA81|SNAP-alpha|SNAPA|SNARE|a-SNAP|hyh|-|7 A2|7 8.74 cM|protein-coding	-0.6419	0.0332351
ENSMUST00000002487	Braf|9930012E13Rik|AA120551|AA387315|AA473386|B-raf|Braf-2|Braf2|C230098H17|C87398|D6Ertd631e|-|6 B1|6 18.43 cM|protein-coding	-0.641776	0.0332803
ENSMUST00000029910	Nsmaf|AA959567|C630007J05|Fan|-|4|4 A1|protein-coding	-0.640574	0.0337188
ENSMUST00000035612	Ccar2|2610301G19Rik|Dbc1|mKIAA1967|-|14|14 D2|protein-coding	-0.640167	0.0338681
ENSMUST00000000727	Rab5b|C030027M18Rik|-|10|10 D3|protein-coding	-0.639789	0.0340076
ENSMUST00000033010	Kdm8|3110005O21Rik|Jmjd5|-|7|7 F3|protein-coding	-0.638993	0.0343017
ENSMUST00000037337	Tbc1d19|2810453K03Rik|-|5|5 C1|protein-coding	-0.63835	0.0345408
ENSMUST00000023491	Lrch3|2210409B11Rik|AW215594|Gm1742|-|16|16 B3|protein-coding	-0.637465	0.0348719
ENSMUST00000008748	Ubqln4|A1Up|A1u|AI663987|CIP75|UBIN|-|3|3 F1|protein-coding	-0.637215	0.0349659
ENSMUST00000038677	Rrp12|AA408556|AA536972|mKIAA0690|-|19|19 C3|protein-coding	-0.636388	0.0352778
ENSMUST00000020553	Chac2|-|-|11|11 A4|protein-coding	0.636303	0.0353098
ENSMUST00000001452	Cct3|AL024092|Cctg|Tcp1-rs3|TriC-P5|-|3 F1|3 38.79 cM|protein-coding	-0.636202	0.0353483
ENSMUST00000037280	Vps18|9930024E13Rik|-|2|2 E5|protein-coding	-0.636186	0.0353542
ENSMUST00000023150	1810013L24Rik|1110017P05Rik|3010002C02Rik|AA792997|AW124177|Gm19906|R74903|-|16|16 A1|protein-coding	-0.633362	0.0364357
ENSMUST00000005108	Kdm5a|AA409370|C76986|Jarid1a|RBP2|Rbbp2|-|6 F1|6 56.95 cM|protein-coding	-0.632327	0.0368377
ENSMUST00000029178	Ctnnbl1|5730471K09Rik|NAP|NYD-SP19|P14L|-|2 H1|2 78.4 cM|protein-coding	-0.631956	0.0369826
ENSMUST00000022875	Ank|Ankh|D15Ertd221e|ank|mKIAA1581|-|15 B1|15 10.23 cM|protein-coding	-0.630685	0.0374818
ENSMUST00000025696	Ak3|AA407498|AI506714|AK-3|Ak3l|Ak3l1|Akl3l|-|19|19 C1|protein-coding	0.630003	0.0377515
ENSMUST00000034878	Tmem30a|2010200I23Rik|AW540225|Cdc50a|D9Wsu20e|-|9 E1|9 43.82 cM|protein-coding	-0.628566	0.0383244
ENSMUST00000008907	Man1a2|AI428775|AI528764|AI854422|Man1b|PCR2|-|3|3 F2.2|protein-coding	-0.628242	0.0384544
ENSMUST00000025999	Add3|AI463285|R75380|-|19 D2|19 47.18 cM|protein-coding	-0.628002	0.0385512
ENSMUST00000024739	Hsp90ab1|90kDa|AL022974|C81438|Hsp84|Hsp84-1|Hsp90|Hspcb|-|17 B3|17 22.59 cM|protein-coding	-0.627825	0.0386224
ENSMUST00000025835	Cpt1a|C730027G07|CPTI|Cpt1|-|19 A|19 3.08 cM|protein-coding	0.626536	0.0391439
ENSMUST00000012262	Dhdds|3222401G21Rik|CIT|DS|HDS|W91638|-|4|4 D3|protein-coding	-0.626084	0.0393282
ENSMUST00000038614	Ypel3|0610043B10Rik|1190001G19Rik|Suap|-|7|7 F3|protein-coding	-0.626	0.0393625
ENSMUST00000035166	Uba5|5730525G14Rik|AW240750|Ube1dc1|-|9|9 F1|protein-coding	-0.625908	0.0394
ENSMUST00000038893	Rcc2|2610510H01Rik|2610529N02Rik|AA536646|AA675016|Td60|mKIAA1470|-|4|4 D3|protein-coding	-0.625886	0.039409
ENSMUST00000025036	Kdm4b|4732474L06Rik|Jmjd2b|-|17|17 D|protein-coding	-0.625772	0.0394558
ENSMUST00000033086	Phkg2|1500017I02Rik|-|7|7 F3|protein-coding	-0.625738	0.0394695
ENSMUST00000026607	Chm|Rep-1|-|X|X E1|protein-coding	-0.625313	0.0396438
ENSMUST00000031588	Usp30|6330590F17Rik|AI851327|D5Ertd483e|-|5 F|5 55.96 cM|protein-coding	-0.624825	0.0398444
ENSMUST00000032419	Cmas|AW208911|CMPNeu5Ac|D6Bwg0250e|-|6 G2|6 74.66 cM|protein-coding	-0.621734	0.0411315
ENSMUST00000020159	Med23|130kDa|3000002A17Rik|Crsp3|ESTM7|Sur2|X83317|mKIAA1216|-|10 A4|10 12.26 cM|protein-coding	-0.621595	0.0411899
ENSMUST00000003183	Ppp5c|AU020526|PP5|-|7 A2|7 9.15 cM|protein-coding	-0.620879	0.0414922
ENSMUST00000034432	Cfdp1|AA408409|Bcnt|Bucentaur|Cfdp|cp27|-|8|8 E1|protein-coding	-0.620716	0.0415615
ENSMUST00000012028	Gltp|1110001F24Rik|C76925|C77564|-|5|5 F|protein-coding	-0.620559	0.0416282
ENSMUST00000021033	Rad51d|R51H3|Rad51l3|TRAD|Trad-d5|-|11 C|11 50.3 cM|protein-coding	-0.619245	0.0421885
ENSMUST00000020420	Ap3d1|AA407035|Ap3d|Bolvr|mBLVR1|mh|mocha|-|10 C1|10 39.72 cM|protein-coding	-0.618144	0.042662
ENSMUST00000003599	Pcdhgb6|-|-|18|18 B3|protein-coding	-0.61774	0.0428367
ENSMUST00000022946	Rida|HR12|HRP12|Hrsp12|-|15|15 B3.1|protein-coding	0.617537	0.0429247
ENSMUST00000021443	Mthfd1|Dcs|E430024A07Rik|Mthfd|-|12|12 C3|protein-coding	0.615836	0.0436663
ENSMUST00000026666	Gaa|E430018M07Rik|-|11 E2|11 83.35 cM|protein-coding	-0.614523	0.0442452
ENSMUST00000035721	Prpf18|2810441A10Rik|-|2|2 A1|protein-coding	-0.613813	0.0445604
ENSMUST00000020478	Hcfc2|1700129L13Rik|AU019838|fkls|-|10|10 C1|protein-coding	-0.612587	0.0451081
ENSMUST00000005817	Tomm40l|-|-|1|1 H3|protein-coding	0.611281	0.0456966
ENSMUST00000028880	Slc20a1|AI607883|Glvr-1|Glvr1|-|2 F1|2 62.79 cM|protein-coding	-0.609221	0.0466359
ENSMUST00000021083	Jpt1|Hn1|-|11 E2|11 80.84 cM|protein-coding	-0.60905	0.0467146
ENSMUST00000029385	Serp1|D3Ucla1|Ramp4|-|3 D|3 28.58 cM|protein-coding	0.609007	0.0467344
ENSMUST00000034463	Arv1|1110067L22Rik|AI461928|AW121084|-|8|8 E2|protein-coding	-0.608696	0.0468774
ENSMUST00000027381	Pecr|2400003B18Rik|TERP|-|1 C3|1 36.46 cM|protein-coding	0.608148	0.0471303
ENSMUST00000021046	Ddx42|1810047H21Rik|AW319508|AW556242|B430002H05Rik|RHELP|RNAHP|SF3b125|-|11|11 E1|protein-coding	-0.60725	0.0475468
ENSMUST00000034960	Dpp8|2310004I03Rik|4932434F09Rik|AI666706|DPP VIII|-|9|9 C|protein-coding	-0.606556	0.0478705
ENSMUST00000032949	Coro1a|Clabp|Lmb3|TACO|p57|-|7 69.25 cM|7 F3|protein-coding	-0.603575	0.0492782
ENSMUST00000019354	Atp6v1e1|2410029D23Rik|Atp6e|Atp6e2|Atp6v1e|D6Ertd385e|Vma4|p31|-|6 F1|6 57.01 cM|protein-coding	-0.603492	0.0493179
ENSMUST00000032410	Tada3|1110004B19Rik|ADA3|AI987856|Tada3l|-|6|6 E3|protein-coding	-0.602594	0.0497475

## Sheet: Mouse to Rorc Spearman
Ensembl ID	Gene Symbol	Rho	P-vaue
ENSMUST00000000335	Comt|Comt1|D16Wsu103e|D330014B15Rik|-|16 A3|16 11.4 cM|protein-coding	0.618182	0.0426456
ENSMUST00000000727	Rab5b|C030027M18Rik|-|10|10 D3|protein-coding	-0.7	0.016471
ENSMUST00000001042	Ilf2|6230405A16Rik|TEG-267|Tex261|Tex267|-|3|3 F1|protein-coding	-0.763636	0.00623306
ENSMUST00000001079	Sec24b|AI605202|SEC24|-|3|3 G3|protein-coding	-0.709091	0.0145521
ENSMUST00000001304	Ckb|B-CK|Bck|CPK-B|Ck-3|Ck3|Ckbb|-|12 F1|12 61.09 cM|protein-coding	-0.609091	0.0466957
ENSMUST00000001402	Fbxo9|9030401P18Rik|AA986398|-|9|9 E1|protein-coding	-0.618182	0.0426456
ENSMUST00000001412	Vps50|1700034M03Rik|8430415E05Rik|BLM|C87205|Ccdc132|mKIAA1861|-|6|6 A1|protein-coding	-0.627273	0.0388453
ENSMUST00000001415	Apbb3|Fe65l2|Rirl2|TR2S|-|18|18 B2|protein-coding	-0.654545	0.0288646
ENSMUST00000001480	Npepps|AAP-S|MP100|Psa|R74825|goku|-|11 D|11 60.95 cM|protein-coding	-0.754545	0.00728204
ENSMUST00000001825	Chordc1|1110001O09Rik|AA409036|Chp-1|morgana|-|9|9 A2|protein-coding	-0.663636	0.0259841
ENSMUST00000002121	Supt6|5131400N11Rik|AI132449|SPT6|Supt6h|mKIAA0162|-|11 B5|11 46.74 cM|protein-coding	-0.654545	0.0288646
ENSMUST00000002172	Acp2|Acp-2|LAP|-|2 E1|2 50.54 cM|protein-coding	-0.645455	0.0319628
ENSMUST00000002487	Braf|9930012E13Rik|AA120551|AA387315|AA473386|B-raf|Braf-2|Braf2|C230098H17|C87398|D6Ertd631e|-|6 B1|6 18.43 cM|protein-coding	-0.672727	0.023313
ENSMUST00000002599	Puf60|2410104I19Rik|2810454F19Rik|SIAHBP1|-|15|15 D3|protein-coding	-0.709091	0.0145521
ENSMUST00000002808	Prkra|AV120107|PRK|Pact|RAX|lear|-|2|2 C3|protein-coding	-0.818182	0.00208314
ENSMUST00000002825	Baz1b|C87820|WSTF|Wbscr9|-|5|5 G2|protein-coding	-0.718182	0.0127996
ENSMUST00000002923	Adprh|Arh1|-|16|16 B4|protein-coding	-0.854545	0.000806674
ENSMUST00000003115	Cdkn1b|AA408329|AI843786|Kip1|p27|p27Kip1|-|6 G1|6 65.77 cM|protein-coding	-0.763636	0.00623306
ENSMUST00000003123	Fam32a|2510049I19Rik|AW822030|OTAG-12|Otag12|-|8|8 B3.3|protein-coding	-0.672727	0.023313
ENSMUST00000003183	Ppp5c|AU020526|PP5|-|7 A2|7 9.15 cM|protein-coding	-0.690909	0.018565
ENSMUST00000003434	Btbd2|2610037C03Rik|4930512K17Rik|-|10|10 C1|protein-coding	-0.618182	0.0426456
ENSMUST00000003450	Ddx23|3110082M05Rik|4921506D17Rik|-|15|15 F1|protein-coding	-0.745455	0.00845473
ENSMUST00000003599	Pcdhgb6|-|-|18|18 B3|protein-coding	-0.763636	0.00623306
ENSMUST00000003612	Dusp3|2210015O03Rik|5031436O03Rik|T-DSP11|VHR|-|11|11 D|protein-coding	-0.7	0.016471
ENSMUST00000003720	Crot|1200003H03Rik|-|5|5 A1|protein-coding	0.627273	0.0388453
ENSMUST00000004497	Large1|BPFD#36|Gyltl1a|Large|Mbp-1|Mbp1|enr|fg|froggy|myd|-|8 B3.3|8 35.08 cM|protein-coding	-0.863636	0.000611694
ENSMUST00000005066	Map2k1|MAPKK1|MEKK1|Mek1|Prkmk1|-|9 C|9 34.55 cM|protein-coding	-0.709091	0.0145521
ENSMUST00000005108	Kdm5a|AA409370|C76986|Jarid1a|RBP2|Rbbp2|-|6 F1|6 56.95 cM|protein-coding	-0.7	0.016471
ENSMUST00000005503	Msh6|AU044881|AW550279|GTBP|Gtmbp|-|17 E4|17 57.87 cM|protein-coding	-0.654545	0.0288646
ENSMUST00000005841	Ctcf|AW108038|-|8|8 D3|protein-coding	-0.709091	0.0145521
ENSMUST00000005953	Sqor|0610039J17Rik|4930557M22Rik|Sqrdl|-|2|2 E5|protein-coding	0.681818	0.0208429
ENSMUST00000006181	Napa|1500039N14Rik|AW209189|RA81|SNAP-alpha|SNAPA|SNARE|a-SNAP|hyh|-|7 A2|7 8.74 cM|protein-coding	-0.7	0.016471
ENSMUST00000006286	Inpp5k|C62|Pps|SKIP|-|11 B5|11 45.92 cM|protein-coding	-0.663636	0.0259841
ENSMUST00000006701	Tmem110|1810038N08Rik|2310014H19Rik|AW554125|STIMATE|-|14|14 B|protein-coding	-0.663636	0.0259841
ENSMUST00000007708	Ppp2r1a|6330556D22Rik|PP2A|PR65|-|17|17 A3.2|protein-coding	-0.872727	0.000454615
ENSMUST00000007754	Gtpbp3|2410009F13Rik|AI607903|-|8|8 B3.3|protein-coding	-0.781818	0.00447316
ENSMUST00000007993	Rbm28|2810480G15Rik|AI503051|-|6|6 A3.3|protein-coding	-0.727273	0.011205
ENSMUST00000008573	Herpud2|5031400M07Rik|AB041580|-|9|9 A4|protein-coding	-0.645455	0.0319628
ENSMUST00000008907	Man1a2|AI428775|AI528764|AI854422|Man1b|PCR2|-|3|3 F2.2|protein-coding	-0.663636	0.0259841
ENSMUST00000009157	Dynll1|Dlc8|Dnclc1|Pin|-|5|5 F|protein-coding	-0.8	0.00311043
ENSMUST00000009321	Dgcr8|D16H22S1742E|D16H22S788E|D16Wis2|Gy1|N41|Vo59c07|mir-1306|-|16 A3|16 11.31 cM|protein-coding	-0.690909	0.018565
ENSMUST00000009411	Zfp212|Znf212|mKIAA3011|-|6|6 B2.3|protein-coding	-0.654545	0.0288646
ENSMUST00000009550	Elk1|Elk-1|-|X A1.3|X 16.45 cM|protein-coding	-0.827273	0.00167697
ENSMUST00000009774	Ppp2cb|AI115466|D8Ertd766e|PP2Ac|-|8 A3|8 20.63 cM|protein-coding	-0.818182	0.00208314
ENSMUST00000010192	Ifrd2|1810034A24Rik|AA470234|AI838527|SKMc15|-|9 F1|9 58.24 cM|protein-coding	0.781818	0.00447316
ENSMUST00000010267	Slc47a1|1300013J15Rik|AI036982|MATE1|mMATE1|-|11|11 B2|protein-coding	0.645455	0.0319628
ENSMUST00000010434	AI597479|-|-|1|1 B|protein-coding	-0.890909	0.000233458
ENSMUST00000011526	Dhdh|1300018L09Rik|AA591799|B830008H07Rik|Xld-1|Xld1|-|7 B3|7 29.32 cM|protein-coding	0.645455	0.0319628
ENSMUST00000011877	Sptbn1|9930031C03Rik|AL033301|SPTB2|Spnb-2|Spnb2|elf1|elf3|mKIAA4049|-|11 A3.3|11 17.44 cM|protein-coding	-0.790909	0.00374608
ENSMUST00000011981	Snapc2|0610007H10Rik|AU015675|-|8|8 A1.1|protein-coding	-0.618182	0.0426456
ENSMUST00000012262	Dhdds|3222401G21Rik|CIT|DS|HDS|W91638|-|4|4 D3|protein-coding	-0.681818	0.0208429
ENSMUST00000013842	Pea15a|Mat1|PEA-15|Pea15|Pkcs15|-|1 H3|1 79.54 cM|protein-coding	-0.954545	4.9889e-06
ENSMUST00000013882	Crbn|2610203G15Rik|2900045O07Rik|AF229032|AW108261|piL|-|6|6 E1|protein-coding	-0.763636	0.00623306
ENSMUST00000014370	Cacybp|SIP|-|1|1 H2.1|protein-coding	-0.772727	0.00529949
ENSMUST00000014499	Anapc1|2610021O03Rik|AI047775|AI853536|AW547281|Apc1|Mcpr|tsg24|-|2|2 F1|protein-coding	-0.709091	0.0145521
ENSMUST00000014647	Pkd2l2|TRPP5|-|18|18 B1|protein-coding	-0.790909	0.00374608
ENSMUST00000015146	Efr3a|A130089M23Rik|BB071175|C76891|C920006C10Rik|D030063F01Rik|mKIAA0143|-|15|15 D1|protein-coding	-0.645455	0.0319628
ENSMUST00000015157	Trappc2l|1810017G16Rik|AB030200|Hspc176|Tca17|-|8|8 E1|protein-coding	-0.618182	0.0426456
ENSMUST00000015358	Mtmr1|AW049210|-|X|X A7.3|protein-coding	-0.672727	0.023313
ENSMUST00000015449	Sash1|1100001C18Rik|2500002E12Rik|A330076K04Rik|mKIAA0790|-|10|10 A1|protein-coding	-0.7	0.016471
ENSMUST00000016033	Lta4h|-|-|10|10 C2|protein-coding	-0.654545	0.0288646
ENSMUST00000016138	Fnta|FTA|-|8 A2|8 14.27 cM|protein-coding	-0.872727	0.000454615
ENSMUST00000016897	Ttll1|6330444E16Rik|AV014541|-|15|15 E1|protein-coding	-0.763636	0.00623306
ENSMUST00000017637	Igfbp4|AI875747|Deb2|IBP-4|IGFBP-4|-|11|11 D|protein-coding	0.618182	0.0426456
ENSMUST00000017821	Wsb1|1110056B13Rik|2700038M07Rik|-|11|11 B5|protein-coding	-0.7	0.016471
ENSMUST00000017920	Crk|Crk-I|Crk-II|Crk-III|Crk3|CrkIII|Crko|c-Crk|p38|-|11 B5|11 45.92 cM|protein-coding	-0.645455	0.0319628
ENSMUST00000018383	Zcchc10|2410141K03Rik|AA675321|D11Ertd416e|-|11 B1.3|11 31.92 cM|protein-coding	-0.681818	0.0208429
ENSMUST00000018571	Ypel2|6430570G24|E130113K08Rik|-|11|11 C|protein-coding	-0.745455	0.00845473
ENSMUST00000018851	Dync1h1|9930018I23Rik|AI894280|DHC1|DHC1a|DNCL|Dnchc1|Dnec1|Dnecl|Loa|MAP1C|P22|Swl|mKIAA0325|-|12 F1|12 60.7 cM|protein-coding	-0.754545	0.00728204
ENSMUST00000018887	Myh10|5730504C04Rik|9330167F11Rik|Fltn|Myhn-2|Myhn2|NMHC II-B|NMHC-B|NMHCII-B|NMMHC II-b|NMMHC-B|NMMHC-IIB|SMemb|mKIAA3005|-|11 B3|11 41.95 cM|protein-coding	-0.8	0.00311043
ENSMUST00000019109	Ywhah|-|-|5|5 B1|protein-coding	-0.754545	0.00728204
ENSMUST00000019118	Sart3|AU045857|mKIAA0156|-|5|5 F|protein-coding	-0.681818	0.0208429
ENSMUST00000019482	Zfp687|4931408L03Rik|Znf687|mKIAA1441|-|3|3 F2.1|protein-coding	-0.672727	0.023313
ENSMUST00000019572	Zfp874b|9630025I21Rik|Rslcan16|-|13|13 B3|protein-coding	-0.827273	0.00167697
ENSMUST00000019679	Armc6|2410153K17Rik|AW554412|-|8|8 B3.3|protein-coding	-0.8	0.00311043
ENSMUST00000019859	Gle1|4933405K21Rik|AA553313|Gle1l|-|2|2 B|protein-coding	-0.663636	0.0259841
ENSMUST00000020107	Atp2b1|2810442I22Rik|E130111D10Rik|Pmca1|-|10|10 C3|protein-coding	-0.627273	0.0388453
ENSMUST00000020159	Med23|130kDa|3000002A17Rik|Crsp3|ESTM7|Sur2|X83317|mKIAA1216|-|10 A4|10 12.26 cM|protein-coding	-0.754545	0.00728204
ENSMUST00000020212	Cep83|2600001G24Rik|4921537D05Rik|5730513H21Rik|Ccdc41|-|10|10 C2|protein-coding	-0.727273	0.011205
ENSMUST00000020315	Cand1|2310038O07Rik|6330512O03Rik|AI195005|AI846556|D10Ertd516e|Tp120a|mKIAA0829|-|10 D2|10 67.08 cM|protein-coding	-0.627273	0.0388453
ENSMUST00000020365	Mum1|2610019J09|9430059D04Rik|UBE-1C2|-|10|10 C1|protein-coding	-0.818182	0.00208314
ENSMUST00000020382	Yeats4|4930573H17Rik|B230215M10Rik|GAS41|NuBI-1|-|10|10 D2|protein-coding	-0.627273	0.0388453
ENSMUST00000020420	Ap3d1|AA407035|Ap3d|Bolvr|mBLVR1|mh|mocha|-|10 C1|10 39.72 cM|protein-coding	-0.636364	0.035287
ENSMUST00000020478	Hcfc2|1700129L13Rik|AU019838|fkls|-|10|10 C1|protein-coding	-0.672727	0.023313
ENSMUST00000020500	Appl2|Dip3b|-|10|10 C1|protein-coding	-0.745455	0.00845473
ENSMUST00000020513	Papolg|9630006B20Rik|-|11|11 A3.2|protein-coding	-0.709091	0.0145521
ENSMUST00000020608	Ppp2ca|PP2A|R75353|-|11|11 B1.3|protein-coding	-0.827273	0.00167697
ENSMUST00000020931	Smc6|2810489L22Rik|3830418C19Rik|AA990493|AU018782|AW742439|SMC-6|Smc6l1|mKIAA4103|-|12|12 A1.1|protein-coding	-0.8	0.00311043
ENSMUST00000020979	Bcap29|AW208404|Bap29|-|12 A2|12 13.63 cM|protein-coding	-0.718182	0.0127996
ENSMUST00000020999	Kif3c|mKIAA4058|-|12 A1.1|12 1.77 cM|protein-coding	-0.672727	0.023313
ENSMUST00000021033	Rad51d|R51H3|Rad51l3|TRAD|Trad-d5|-|11 C|11 50.3 cM|protein-coding	-0.609091	0.0466957
ENSMUST00000021046	Ddx42|1810047H21Rik|AW319508|AW556242|B430002H05Rik|RHELP|RNAHP|SF3b125|-|11|11 E1|protein-coding	-0.681818	0.0208429
ENSMUST00000021062	Ddx5|2600009A06Rik|G17P1|HUMP68|Hlr1|p68|-|11 E1|11 70.01 cM|protein-coding	-0.609091	0.0466957
ENSMUST00000021083	Jpt1|Hn1|-|11 E2|11 80.84 cM|protein-coding	-0.7	0.016471
ENSMUST00000021091	Pafah1b1|LIS-1|Lis1|MMS10-U|Mdsh|Ms10u|Pafaha|-|11 B5|11 45.76 cM|protein-coding	-0.772727	0.00529949
ENSMUST00000021166	Cygb|3110001K20Rik|HGb|Staap|-|11|11 E2|protein-coding	-0.754545	0.00728204
ENSMUST00000021370	L2hgdh|BC016226|-|12|12 C2|protein-coding	0.609091	0.0466957
ENSMUST00000021425	Ahsa1|BC023857|p38|-|12|12 D2|protein-coding	-0.736364	0.00975954
ENSMUST00000021466	Atl1|4930435M24Rik|Adfsp|Fsp1|Spg3|Spg3a|-|12|12 C2|protein-coding	-0.881818	0.000330169
ENSMUST00000021471	Tmx1|2810425A04Rik|AI465319|Txndc1|-|12|12 C2|protein-coding	-0.609091	0.0466957
ENSMUST00000021785	Exoc2|2410030I24Rik|AI648199|Sec5|Sec5l1|-|13|13 A3.2|protein-coding	-0.709091	0.0145521
ENSMUST00000021832	Wrnip1|4833444L21Rik|WHIP|Wrnip|-|13|13 A3.2|protein-coding	-0.645455	0.0319628
ENSMUST00000022038	Naa35|A330021G12Rik|A330027C19Rik|AI158944|C030004C14Rik|Mak10|-|13|13 B2|protein-coding	-0.790909	0.00374608
ENSMUST00000022057	Tppp|2900041A09Rik|AI849835|-|13|13 C1|protein-coding	-0.918182	6.66145e-05
ENSMUST00000022217	Zfyve16|AI035632|B130024H06Rik|B130031L15|mKIAA0305|-|13|13 C3|protein-coding	-0.663636	0.0259841
ENSMUST00000022225	Trim23|6330516O20Rik|AI450195|Arfd1|-|13|13 D1|protein-coding	-0.663636	0.0259841
ENSMUST00000022272	Kctd6|5430433B02Rik|AU044285|-|14|14 A1|protein-coding	-0.736364	0.00975954
ENSMUST00000022469	Nisch|1200007D05Rik|3202002H23Rik|AW494485|I-1|edsn|-|14|14 B|protein-coding	-0.636364	0.035287
ENSMUST00000022550	Extl3|2900009G18Rik|AU040105|Ext1l|mKIAA0519|-|14|14 D1|protein-coding	-0.854545	0.000806674
ENSMUST00000022650	Pibf1|-|-|14 E2.2|14 49.27 cM|protein-coding	-0.809091	0.00255858
ENSMUST00000022665	Rhobtb2|Dbc2|E130206H14Rik|mKIAA0717|-|14|14 D2|protein-coding	-0.627273	0.0388453
ENSMUST00000022875	Ank|Ankh|D15Ertd221e|ank|mKIAA1581|-|15 B1|15 10.23 cM|protein-coding	-0.609091	0.0466957
ENSMUST00000022901	Rrm2b|p53R2|-|15|15 B3.1|protein-coding	-0.7	0.016471
ENSMUST00000022927	Rad21|SCC1|mKIAA0078|-|15|15 C|protein-coding	-0.609091	0.0466957
ENSMUST00000022954	Khdrbs3|Etle|SLM-2|Salp|Slm2|T-STAR|-|15 D3|15 30.36 cM|protein-coding	-0.609091	0.0466957
ENSMUST00000023050	Tab1|2310012M03Rik|Map3k7ip1|b2b449Clo|-|15|15 E1|protein-coding	-0.754545	0.00728204
ENSMUST00000023055	Dnal4|D15Ertd424e|Dnalc4|-|15 E1|15 37.85 cM|protein-coding	-0.681818	0.0208429
ENSMUST00000023061	Josd1|1300006C06Rik|mKIAA0063|-|15|15 E1|protein-coding	-0.618182	0.0426456
ENSMUST00000023100	Srebf2|AI608257|SREBP-2|SREBP2|SREBP2gc|bHLHd2|lop13|nuc|-|15|15 E1|protein-coding	-0.718182	0.0127996
ENSMUST00000023104	Rpap3|2310042P20Rik|D15Ertd682e|-|15 F1|15 53.54 cM|protein-coding	-0.7	0.016471
ENSMUST00000023150	1810013L24Rik|1110017P05Rik|3010002C02Rik|AA792997|AW124177|Gm19906|R74903|-|16|16 A1|protein-coding	-0.718182	0.0127996
ENSMUST00000023176	Zfp263|1200014J04Rik|AI326880|AU020888|NT2|mFPM315|-|16 A1|16 2.2 cM|protein-coding	-0.609091	0.0466957
ENSMUST00000023353	Mcm4|19G|AI325074|AU045576|Cdc21|Mcmd4|mKIAA4003|mcdc21|-|16 A2|16 10.09 cM|protein-coding	-0.672727	0.023313
ENSMUST00000023460	Ncbp2|20kDa|5930413E18Rik|AA536802|AI843301|C79367|-|16|16 B2|protein-coding	-0.745455	0.00845473
ENSMUST00000023491	Lrch3|2210409B11Rik|AW215594|Gm1742|-|16|16 B3|protein-coding	-0.836364	0.00133319
ENSMUST00000023554	Dirc2|RCC4|-|16|16 B3|protein-coding	-0.672727	0.023313
ENSMUST00000023561	Senp2|2310007L05Rik|4930538C18Rik|AI646780|AW554757|Smt3ip2|SuPr-1|mKIAA1331|-|16|16 B1|protein-coding	-0.736364	0.00975954
ENSMUST00000023562	Tmem41a|2900010K02Rik|5730578N08Rik|-|16|16 B1|protein-coding	-0.736364	0.00975954
ENSMUST00000023686	Tmem50b|AU015466|AU019872|B230114J08Rik|-|16|16 C3.3|protein-coding	-0.863636	0.000611694
ENSMUST00000023759	Smarcd1|AA407987|Baf60a|D15Kz1|-|15 F1|15 56.13 cM|protein-coding	-0.636364	0.035287
ENSMUST00000023846	Lrrc71|4933430H15Rik|-|3|3 F1|protein-coding	-0.645455	0.0319628
ENSMUST00000024636	Fgfr1op|4930553O10Rik|FOP|-|17|17 A1|protein-coding	-0.618182	0.0426456
ENSMUST00000024739	Hsp90ab1|90kDa|AL022974|C81438|Hsp84|Hsp84-1|Hsp90|Hspcb|-|17 B3|17 22.59 cM|protein-coding	-0.7	0.016471
ENSMUST00000024857	Lbh|1810009F10Rik|6720416L16Rik|-|17|17 E1.3|protein-coding	-0.736364	0.00975954
ENSMUST00000024905	Ralbp1|RLIP76|Rip1|-|17 E1.1|17 35.26 cM|protein-coding	-0.781818	0.00447316
ENSMUST00000024967	Msh2|AI788990|-|17 E4|17 57.87 cM|protein-coding	-0.927273	3.97377e-05
ENSMUST00000025036	Kdm4b|4732474L06Rik|Jmjd2b|-|17|17 D|protein-coding	-0.772727	0.00529949
ENSMUST00000025050	Nudt3|1110011B09Rik|AA960325|Dipp|Dipp1|-|17|17 A3.3|protein-coding	-0.7	0.016471
ENSMUST00000025053	Mllt1|AA407901|BAM11|ENL|LTG19|-|17|17 D|protein-coding	-0.618182	0.0426456
ENSMUST00000025083	Kif5b|AL022807|Khc|Khcs|Kns1|Ukhc|-|18 A1|18 4.46 cM|protein-coding	-0.745455	0.00845473
ENSMUST00000025208	Dnajc18|2700075B01Rik|AU041129|-|18|18 B2|protein-coding	-0.7	0.016471
ENSMUST00000025305	Mrps18b|2400002C15Rik|MRP-S18-2|S18mt-b|-|17|17 B1|protein-coding	0.609091	0.0466957
ENSMUST00000025375	Tcerg1|2410022J09Rik|2900090C16Rik|AI428505|CA150b|FBP23|FBP28|Taf2s|ca150|p144|-|18|18 B3|protein-coding	-0.763636	0.00623306
ENSMUST00000025474	Napg|2400003O04Rik|SNARE|-|18|18 E1|protein-coding	-0.781818	0.00447316
ENSMUST00000025484	Fech|AI894116|Fcl|fch|-|18 E1|18 37.43 cM|protein-coding	0.890909	0.000233458
ENSMUST00000025515	Tmx3|6430411B10Rik|A730024F05Rik|AV259382|Txndc10|mKIAA1830|-|18|18 E4|protein-coding	-0.772727	0.00529949
ENSMUST00000025541	Gnaq|1110005L02Rik|6230401I02Rik|AA408290|AW060788|Dsk1|Dsk10|Galphaq|Gq|GqI|-|19 A|19 11.01 cM|protein-coding	-0.745455	0.00845473
ENSMUST00000025679	Otub1|AI850305|-|19|19 A|protein-coding	-0.690909	0.018565
ENSMUST00000025711	Vps51|1110014N23Rik|3110057M17Rik|AI837850|Ffr|-|19|19 A|protein-coding	-0.672727	0.023313
ENSMUST00000025841	Mus81|1200008A18Rik|AI182501|AW045863|-|19|19 A|protein-coding	-0.627273	0.0388453
ENSMUST00000025999	Add3|AI463285|R75380|-|19 D2|19 47.18 cM|protein-coding	-0.745455	0.00845473
ENSMUST00000026156	Rfng|-|-|11 E2|11 84.53 cM|protein-coding	-0.672727	0.023313
ENSMUST00000026227	Twnk|D19Ertd626e|PEO|Peo1|Twinl|-|19 C3|19 38.19 cM|protein-coding	0.763636	0.00623306
ENSMUST00000026243	Mgea5|Hy5|Ncoat|OGA|-|19 C3|19 38.75 cM|protein-coding	-0.681818	0.0208429
ENSMUST00000026265	Bbs4|AW537059|AW742241|D9Ertd464e|-|9 B|9 32.01 cM|protein-coding	-0.727273	0.011205
ENSMUST00000026292	Huwe1|5430439H10Rik|AU041296|Arf-bp1|C430014N20Rik|C80292|Gm1718|Ib772|LASU1|Mule|Ureb1|-|X|X F3|protein-coding	-0.627273	0.0388453
ENSMUST00000026479	Dctn2|2310042E05Rik|C130077D06Rik|C87049|DCTN-50|GMP23-48K|RBP50|p50|-|10 D3|10 74.5 cM|protein-coding	-0.854545	0.000806674
ENSMUST00000026480	Ttc4|2810002P21Rik|AF007005|L62|-|4|4 C7|protein-coding	-0.672727	0.023313
ENSMUST00000026666	Gaa|E430018M07Rik|-|11 E2|11 83.35 cM|protein-coding	-0.654545	0.0288646
ENSMUST00000027071	Lactb2|Cgi-83|E430032H21Rik|-|1|1 A3|protein-coding	0.636364	0.035287
ENSMUST00000027139	Wdr75|1300003A18Rik|2410118I19Rik|C77608|-|1|1 C1.1|protein-coding	-0.745455	0.00845473
ENSMUST00000027251	Rev1|1110027I23Rik|AU022044|Rev1l|-|1|1 B|protein-coding	-0.690909	0.018565
ENSMUST00000027271	Inpp1|2300002C06Rik|AV137389|-|1 C1.1|1 26.99 cM|protein-coding	-0.890909	0.000233458
ENSMUST00000027343	Ogfrl1|2210417C17Rik|-|1|1 A5|protein-coding	-0.709091	0.0145521
ENSMUST00000027373	Ppm1f|1110021B16Rik|4933427B07Rik|CaMKPase|Popx2|mKIAA0015|-|16|16 A3|protein-coding	-0.836364	0.00133319
ENSMUST00000027381	Pecr|2400003B18Rik|TERP|-|1 C3|1 36.46 cM|protein-coding	0.845455	0.00104518
ENSMUST00000027438	Ncl|B530004O11Rik|C23|D0Nds28|D1Nds28|Nucl|-|1 C5|1 43.94 cM|protein-coding	-0.627273	0.0388453
ENSMUST00000027444	Pde6d|AI841218|PrBP/delta|-|1|1 C5|protein-coding	-0.845455	0.00104518
ENSMUST00000027534	Ilkap|0710007A14Rik|1600009O09Rik|PP2C-DELTA|-|1|1 D|protein-coding	-0.618182	0.0426456
ENSMUST00000027677	Csrp1|AA408841|AA959891|AW545626|CRP1|Csrp|-|1|1 E4|protein-coding	-0.790909	0.00374608
ENSMUST00000027952	Plxna2|2810428A13Rik|AA589422|AW457381|OCT|PlexA2|Plxn2|mKIAA0463|-|1|1 H6|protein-coding	-0.790909	0.00374608
ENSMUST00000027975	Phyh|AI256161|AI265699|Lnap1|PAHX|-|2|2 A1|protein-coding	0.745455	0.00845473
ENSMUST00000028351	Dph7|2810443J12Rik|AW060693|Wdr85|-|2|2 A3|protein-coding	-0.818182	0.00208314
ENSMUST00000028386	Nckap1|C79304|H19|Hem-2|Hem2|Nap1|mKIAA0587|mh19|p125Nap1|-|2 C3|2 48.21 cM|protein-coding	-0.627273	0.0388453
ENSMUST00000028552	Katnbl1|2410042D21Rik|AA166487|AA473307|AI467442|-|2|2 E3|protein-coding	-0.609091	0.0466957
ENSMUST00000028599	Cstf3|4732468G05Rik|C79532|CstF-77|-|2 E2|2 54.84 cM|protein-coding	-0.663636	0.0259841
ENSMUST00000028608	Nat10|AI429152|-|2|2 E2|protein-coding	-0.627273	0.0388453
ENSMUST00000028728	Ubr1|AI504731|-|2 E5|2 60.37 cM|protein-coding	-0.627273	0.0388453
ENSMUST00000028817	Pcna|-|-|2 F2|2 64.15 cM|protein-coding	-0.727273	0.011205
ENSMUST00000029047	Snx16|4930522N22Rik|AI117577|AI747675|-|3|3 A1|protein-coding	-0.727273	0.011205
ENSMUST00000029178	Ctnnbl1|5730471K09Rik|NAP|NYD-SP19|P14L|-|2 H1|2 78.4 cM|protein-coding	-0.736364	0.00975954
ENSMUST00000029316	Exosc8|2310032N20Rik|CIP3|mKIAA4013|-|3|3 C|protein-coding	-0.645455	0.0319628
ENSMUST00000029447	Sike1|2810005O12Rik|5730470L24Rik|AI450236|AI839862|Sike|Sikeb|-|3|3 F2.2|protein-coding	-0.790909	0.00374608
ENSMUST00000029574	Vcam1|CD106|Vcam-1|-|3 G1|3 50.17 cM|protein-coding	-0.663636	0.0259841
ENSMUST00000029729	Fmo5|5033418D19Rik|AI195026|-|3|3 F2.2|protein-coding	0.718182	0.0127996
ENSMUST00000029771	F3|AA409063|CD142|Cf-3|Cf3|TF|-|3 G1|3 52.94 cM|protein-coding	-0.627273	0.0388453
ENSMUST00000029772	Rfx5|-|-|3 F2.1|3 40.74 cM|protein-coding	-0.618182	0.0426456
ENSMUST00000029796	Rap1gds1|BC011279|GDS1|-|3|3 H1|protein-coding	-0.790909	0.00374608
ENSMUST00000029910	Nsmaf|AA959567|C630007J05|Fan|-|4|4 A1|protein-coding	-0.736364	0.00975954
ENSMUST00000030030	Tex10|2610206N19Rik|2810462N03Rik|BC006867|-|4|4 B1|protein-coding	-0.7	0.016471
ENSMUST00000030074	Ugcg|AU043821|C80537|Epcs21|GlcT-1|Ugcgl|-|4 32.44 cM|4 B3|protein-coding	-0.672727	0.023313
ENSMUST00000030102	Kdm4c|2410141F18Rik|AA517467|Gasc1|Jmjd2c|-|4|4 C3|protein-coding	-0.745455	0.00845473
ENSMUST00000030119	Aptx|2410016G21Rik|AA388047|FHA-HIT|-|4|4 A5|protein-coding	-0.872727	0.000454615
ENSMUST00000030138	Nol6|AA410091|Nrap|-|4|4 A5|protein-coding	-0.618182	0.0426456
ENSMUST00000030189	Gba2|F630034E04|-|4|4 A5|protein-coding	-0.872727	0.000454615
ENSMUST00000030381	Ctps|Ctps1|-|4 D2.2|4 56.52 cM|protein-coding	-0.790909	0.00374608
ENSMUST00000030398	Slc2a1|Glut-1|Glut1|-|4 D2.1|4 55.34 cM|protein-coding	-0.663636	0.0259841
ENSMUST00000030556	Ptpn12|P19-PTP|PTP-P19|PTP-PEST|PTPG1|-|5|5 A3|protein-coding	-0.781818	0.00447316
ENSMUST00000030623	Sfpq|1110004P21Rik|2810416M14Rik|5730453G22Rik|9030402K04Rik|AU021830|D4Ertd314e|Gm12940|PSF|REP1|-|4 D2.2|4 61.2 cM|protein-coding	-0.627273	0.0388453
ENSMUST00000030879	Clcn6|AI850629|Clc6|-|4 E2|4 78.67 cM|protein-coding	-0.772727	0.00529949
ENSMUST00000030893	Dffb|40kDa|5730477D02Rik|CAD|CPAN|DFF40|Didff|-|4|4 E2|protein-coding	-0.872727	0.000454615
ENSMUST00000030895	Wrap73|2610044M17Rik|5330425N03Rik|Dd57|Wdr8|-|4|4 E2|protein-coding	-0.645455	0.0319628
ENSMUST00000030896	Tprgl|1200015A19Rik|Svap30|Tprg1l|mover|-|4|4 E2|protein-coding	-0.927273	3.97377e-05
ENSMUST00000031072	Anapc4|2610306D21Rik|APC4|D5Ertd249e|-|5 C1|5 28.81 cM|protein-coding	-0.845455	0.00104518
ENSMUST00000031254	Klhl8|2310001P09Rik|D5Ertd431e|-|5 E5|5 50.45 cM|protein-coding	-0.609091	0.0466957
ENSMUST00000031331	Ccng2|-|-|5|5 E2|protein-coding	-0.763636	0.00623306
ENSMUST00000031420	Gpn3|A930018B01Rik|Atpbd1c|D5Ertd708e|-|5 F|5 62.33 cM|protein-coding	-0.645455	0.0319628
ENSMUST00000031426	Ift81|AW060663|Cdv-1|Cdv-1r|Cdv1|-|5 F|5 62.44 cM|protein-coding	-0.763636	0.00623306
ENSMUST00000031492	Rab35|9530019H02Rik|AU040256|H-ray|RAB1C|RAY|-|5|5 F|protein-coding	-0.836364	0.00133319
ENSMUST00000031588	Usp30|6330590F17Rik|AI851327|D5Ertd483e|-|5 F|5 55.96 cM|protein-coding	-0.663636	0.0259841
ENSMUST00000031625	Arpc1a|0610010H08Rik|1110030K07Rik|41kDa|AA407347|Sid32|Sid329|-|5|5 G2|protein-coding	-0.827273	0.00167697
ENSMUST00000031692	Bcl7b|-|-|5|5 G2|protein-coding	-0.627273	0.0388453
ENSMUST00000031727	Gigyf1|Perq1|mKIAA4110|-|5|5 G2|protein-coding	-0.663636	0.0259841
ENSMUST00000031728	Pop7|0610037N12Rik|AI852017|Rpp20|-|5|5 G2|protein-coding	-0.663636	0.0259841
ENSMUST00000031862	Cbx3|HP1g|M32|-|6 B3|6 24.89 cM|protein-coding	-0.854545	0.000806674
ENSMUST00000032078	Cct7|AA408524|AL022769|Ccth|Cctz|-|6|6 C3|protein-coding	-0.736364	0.00975954
ENSMUST00000032183	Tmem43|1200015A22Rik|LUMA|-|6|6 D1|protein-coding	-0.618182	0.0426456
ENSMUST00000032326	Ddx47|4930588A18Rik|C77285|-|6|6 G1|protein-coding	-0.663636	0.0259841
ENSMUST00000032372	Golt1b|2310061A22Rik|AA407874|AU024291|CGI-141|-|6|6 G2|protein-coding	-0.918182	6.66145e-05
ENSMUST00000032410	Tada3|1110004B19Rik|ADA3|AI987856|Tada3l|-|6|6 E3|protein-coding	-0.654545	0.0288646
ENSMUST00000032497	D6Wsu163e|C12orf4|-|6 F3|6 61.92 cM|protein-coding	-0.7	0.016471
ENSMUST00000032627	Tubgcp5|B130010C12Rik|GCP5|mKIAA1899|-|7|7 B5|protein-coding	-0.754545	0.00728204
ENSMUST00000032949	Coro1a|Clabp|Lmb3|TACO|p57|-|7 69.25 cM|7 F3|protein-coding	-0.836364	0.00133319
ENSMUST00000032963	Ppme1|1110069N17Rik|2700017M01Rik|PME-1|Pme1|-|7|7 E2|protein-coding	-0.745455	0.00845473
ENSMUST00000033075	Stx4a|Stx4|Syn-4|Syn4|-|7|7 F3|protein-coding	-0.709091	0.0145521
ENSMUST00000033086	Phkg2|1500017I02Rik|-|7|7 F3|protein-coding	-0.727273	0.011205
ENSMUST00000033236	Thumpd1|6330575P11Rik|-|7 F2|7 64.13 cM|protein-coding	-0.709091	0.0145521
ENSMUST00000033283	Rrm1|RnrM1|-|7 E3|7 54.72 cM|protein-coding	-0.681818	0.0208429
ENSMUST00000033313	Atp6ap2|(P)RR|5730403E06Rik|APT6M8-9|ATP6M8-9|Atp6ip2|M8-9|PRR|-|X|X A1.1|protein-coding	-0.681818	0.0208429
ENSMUST00000033342	Eif3f|0610037M02Rik|AA409853|Eif3s5|-|7|7 E3|protein-coding	-0.727273	0.011205
ENSMUST00000033380	Cdk16|Crk5|Pctaire1|Pctk1|-|X A1.3|X 16.18 cM|protein-coding	-0.627273	0.0388453
ENSMUST00000033450	Gpc4|9530073D23Rik|AF311610|AI385680|AI661372|K-glypican|-|X A5|X 28.33 cM|protein-coding	0.645455	0.0319628
ENSMUST00000033489	Praf2|AA986329|C78013|DXImx39e|JM4|Sfc20|-|X A1.1|X 3.48 cM|protein-coding	-0.781818	0.00447316
ENSMUST00000033776	Dkc1|BC068171|-|X|X A7.3|protein-coding	-0.718182	0.0127996
ENSMUST00000033877	Brf2|2700059M06Rik|5730512K07Rik|AU018504|AU022602|BRFU|TFIIIB50|-|8|8 A2|protein-coding	-0.690909	0.018565
ENSMUST00000034074	N4bp1|AI481586|C81621|-|8|8 C3|protein-coding	-0.681818	0.0208429
ENSMUST00000034150	Gab1|AA408973|AW107238|-|8|8 C2|protein-coding	-0.836364	0.00133319
ENSMUST00000034228	Arl2bp|1700010P10Rik|1700027H16Rik|6330544B05Rik|AI482273|AI849834|BART|Bart1|-|8|8 C5|protein-coding	-0.9	0.000159971
ENSMUST00000034375	Dus2|2310016K04Rik|Dus2l|-|8|8 D3|protein-coding	-0.763636	0.00623306
ENSMUST00000034432	Cfdp1|AA408409|Bcnt|Bucentaur|Cfdp|cp27|-|8|8 E1|protein-coding	-0.709091	0.0145521
ENSMUST00000034464	2310022B05Rik|-|-|8|8 E2|protein-coding	-0.927273	3.97377e-05
ENSMUST00000034623	Trappc4|1500017G03Rik|AI303617|HSPC172|PTD009|Sbd|Sbdn|Sdcbp2|TRS23|-|9|9 A5.2|protein-coding	-0.763636	0.00623306
ENSMUST00000034775	Fem1b|mKIAA0396|-|9 B|9 33.87 cM|protein-coding	-0.818182	0.00208314
ENSMUST00000034803	Zw10|6330566F14Rik|MmZw10|-|9|9 A5.3|protein-coding	-0.627273	0.0388453
ENSMUST00000034878	Tmem30a|2010200I23Rik|AW540225|Cdc50a|D9Wsu20e|-|9 E1|9 43.82 cM|protein-coding	-0.609091	0.0466957
ENSMUST00000034964	Tipin|1110005A05Rik|1110018P21Rik|-|9 C|9 34.6 cM|protein-coding	-0.809091	0.00255858
ENSMUST00000034987	Dopey1|B130005I07Rik|BC035275|C130028L17|D9Ertd809e|-|9 E3.1|9 46.58 cM|protein-coding	-0.718182	0.0127996
ENSMUST00000034989	Me1|D9Ertd267e|Mdh-1|Mod-1|Mod1|-|9 E3.1|9 46.58 cM|protein-coding	0.681818	0.0208429
ENSMUST00000035112	Nktr|5330401F18Rik|D9Wsu172e|-|9 F4|9 72.57 cM|protein-coding	-0.627273	0.0388453
ENSMUST00000035166	Uba5|5730525G14Rik|AW240750|Ube1dc1|-|9|9 F1|protein-coding	-0.636364	0.035287
ENSMUST00000035179	Nudt16|2310041H06Rik|2810047L04Rik|2900006H04Rik|AI851783|-|9|9 F1|protein-coding	-0.645455	0.0319628
ENSMUST00000035227	Nicn1|1500032A17Rik|-|9|9 F1|protein-coding	-0.627273	0.0388453
