# Supplementary material for: Genome-wide correlation analysis to identify amplitude regulators of circadian transcriptome output
Source: Sci Rep. 2020 Dec 14;10:21839. doi: 10.1038/s41598-020-78851-9 (PMC7736363; doi:10.1038/s41598-020-78851-9)
Supplement: Supplementary file 10 — Supplementary Data 8. [file 41598_2020_78851_MOESM10_ESM.xlsx]

## Sheet: Adipose
ID_REF	Gene Symbol	ZT0.25	ZT1	ZT2	ZT4	ZT6	ZT8	ZT10	ZT11	ZT11.75	ZT12.25	ZT13	ZT14	ZT16	ZT18	ZT20	ZT22	ZT23	ZT23.75	Avg	LS_pvalue	LS_BH.Q	LS_period	LS_adjphase	LS_amplitude	meta2d_Base	meta2d_AMP	meta2d_rAMP
1378745_at	Per3	34.6669	47.0706	31.7323	63.1259	168.38	255.016	379.359	401.591	370.639	395.693	349.927	269.584	204.149	118.925	75.0107	59.7303	45.8353	39.9336	183.909	0.00423769	1	20.4107	10.9854	368.553	198.729	173.269	0.871886
1398597_at	Rnf144a	738.1	877.731	938.191	1107.42	1206.26	1020.7	888.233	661.27	648.75	480.72	462.854	336.798	297.909	420.717	396.342	574.891	822.352	767.908	702.619	0.00449846	1	22.8506	5.54505	1139.19	699.511	439.205	0.627875
1390430_at	Nr1d2	160.751	201.583	222.432	258.264	679.092	1256.29	1292.47	1343.26	1072.84	1604.37	1153.27	1018.56	628.016	462.509	332.57	210.729	202.609	169.745	681.631	0.00584383	1	21.3763	10.3696	1324.61	720.379	603.653	0.837966
1367850_at	Fcgr2a /// LOC100362543 /// LOC100911825 /// LOC103693683 /// LOC103694908 /// LOC498276	1211.07	1039.03	1000.2	744.696	689.964	367.861	416.869	409.087	229.18	216.523	243.5	267.055	357.819	540.821	553.259	921.538	996.38	842.231	613.727	0.00598947	1	25.953	0.250046	1178.4	638.229	393.932	0.617228
1387874_at	Dbp	204.476	176.944	144.979	134.329	468.603	1164.4	1864.65	2683.9	2510.17	2479.68	2018.47	1583.46	1135.8	531.524	286.105	247.892	269.322	184.869	1004.98	0.00633723	1	20	11.8237	2214.22	1107.8	1083.09	0.977698
1398246_s_at	Fcgr2a /// LOC100911825 /// LOC103693683 /// LOC103694908 /// LOC498276	1901.01	1821.69	1443.97	1260.79	1087.65	566.14	639.129	624.966	447.169	387.804	434.535	466.382	553.722	1062.08	833.301	1481.28	1836.98	1572.55	1023.4	0.00658304	1	25.8182	0.250046	1900.36	1061.66	659.257	0.620965
1390819_at	Tef	323.562	245.177	237.92	181.952	337.18	482.664	646.476	710.274	695.187	831.267	621.921	687.211	452.428	474.835	290.839	333.801	321.392	277.001	452.838	0.00768106	1	20	12.2539	699.266	474.243	225.843	0.476219
1370510_a_at	Arntl	327.194	245.688	215.954	169.504	234.482	129.31	74.3466	50.5194	32.4463	47.78	37.2101	46.3687	35.0944	88.4092	111.819	166.406	259.224	226.214	138.776	0.00810905	1	25.8182	0.250046	283.406	145.098	108.905	0.750565
1370816_at	Nr1d1	42.1786	24.9738	85.1453	91.0872	395.085	761.351	816.52	673.812	586.946	515.527	381.226	228.226	117.297	43.5863	24.9214	35.4802	27.9588	23.2111	270.807	0.00831056	1	21.194	9.67999	698.083	291.672	354.596	1.21574
1370209_at	Klf9	1176.84	1297.8	1319.34	1245.14	1923.08	2518.84	2753.58	3163.65	2840.04	3117.3	2519.61	2266.91	1498.37	1824.9	1529.6	1419.93	1590.32	1327.21	1962.92	0.00908773	1	20	10.2176	2899.2	2029.73	829.442	0.408646
1382481_a_at	Adam33	535.26	473.516	455.332	474.306	694.302	823.404	877.796	963.45	844.533	854.233	765.347	569.217	543.201	471.813	416.618	518.753	522.911	600.289	633.571	0.00921222	1	20	9.96929	885.591	650.11	216.542	0.333085
1392149_at	LOC102557354	485.043	380.244	283.082	380.249	601.496	898.791	1293.66	1412.51	1401.13	1159.85	912.183	830.671	645.482	590.136	318.73	434.636	358.783	338.338	706.945	0.00923506	1	20	10.3101	1223.1	744.38	456.562	0.613345
1373114_at	Dtx4	598.631	800.088	562.897	626.974	779.056	637.035	474.733	369.893	289.212	304.143	284.836	219.035	171.433	279.298	218.24	470.607	631.672	546.953	459.152	0.00935228	1	23.8369	3.8871	704.482	458.405	269.095	0.587026
1393730_at	Adamts4	274.322	270.68	231.38	219.166	290.086	204.875	176.844	114.212	84.2308	81.267	68.4157	66.5754	73.3352	155.934	155.446	248.466	339.725	271.191	184.786	0.00949205	1	21.5618	2.35666	262.864	178.513	97.2197	0.54461
1398255_at	Slc15a2	171.274	145.917	125.57	169.015	206.555	225.347	306.286	344.75	303.163	294.654	297.545	265.475	193.593	218.904	141.376	181.58	188.128	162.343	218.971	0.00956999	1	20	10.8229	301.371	225.795	76.9744	0.340904
1388901_at	Fkbp5	235.894	272.001	232.146	175.029	265.816	255.804	335.06	418.813	530.195	421.733	558.574	480.349	478.136	443.691	341.752	294.595	344.504	212.088	349.788	0.0100994	1	22.746	14.3639	506.385	353.902	136.718	0.386315
1375908_at	Mpzl2	522.765	549.237	572.749	577.132	633.648	643.071	511.113	381.543	306.415	305.47	276.321	266.561	191.279	423.294	288.613	499.641	626.377	589.323	453.586	0.0101454	1	21.3763	5.03264	635.164	446.446	214.938	0.481441
1368571_at	Clip2	195.37	259.89	212.928	211.94	246.787	163.777	170.637	152.405	120.626	136.085	109.857	92.2373	81.4213	121.541	129.429	178.794	244.649	232.757	170.063	0.0101692	1	22.746	2.68229	226.221	168.06	62.7113	0.373149
1383439_at	Npas2	472.337	282.538	326.423	285.825	431.161	216.657	163.11	103.098	65.0771	66.3738	56.9177	27.6339	20.3431	37.4096	58.7923	169.001	234.392	263.016	182.228	0.010258	1	26.0892	0.250042	370.91	190.668	127.209	0.667173
1373158_at	Gpr146	503.593	417.367	314.791	348.095	549.594	744.759	1015.4	1042.1	1162.68	936.628	983.037	644.896	779.083	635.302	384.536	456.901	477.337	356.912	652.945	0.0103672	1	20	10.8716	984.204	680.367	307.53	0.452007
1372390_at	Peg3	581.043	706.273	458.782	638.822	1015.03	1255.98	1811.17	1587.48	1490.86	1411.38	1224.84	833.462	809.93	593.618	357.929	647.297	684.112	496.453	922.47	0.0104989	1	20	10.0121	1534.54	963.142	527.297	0.547476
1374855_at	Per1	143.024	116.692	99.6846	48.7989	97.8382	150.969	524.061	738.256	718.445	712.03	689.314	551.511	263.677	222.869	123.755	97.6354	89.5097	49.1279	302.066	0.0105192	1	20	12.7511	652.266	329.902	301.101	0.912698
1392579_at	Nabp1	2892.76	2764.21	3074.25	1925.43	2304.61	1780.21	1539.41	1360.31	1074.63	1480.82	1374.62	1357.39	1529.84	2376.49	1915.96	3163.78	3341.14	2834.85	2116.15	0.0106261	1	24.9123	0.250046	2974.21	2140.91	843.997	0.394223
1389911_at	Metrnl	692.976	675.637	560.242	647.859	916.862	1113.97	1500.82	1536.9	1398.32	1177.85	1185.57	1064.28	704.548	810.378	478.208	734.34	786.146	656.944	924.547	0.0109264	1	20	10.1391	1375.15	955.716	393.099	0.411313
1392996_at	Cpeb1	119.179	118.956	115.321	100.622	127.539	174.005	213.364	230.472	201.914	204.298	231.988	160.47	152.67	113.381	53.9099	93.1448	98.9196	86.7584	144.273	0.0110355	1	20	11.2467	211.13	149.84	60.2334	0.401984
1368303_at	Per2	505.125	355.474	157.693	66.341	142.617	248.593	493.014	653.128	682.231	867.697	1084.25	968.816	848.76	780.541	538.025	600.446	611.354	420.029	556.897	0.0119208	1	23.0626	14.5333	942.313	563.54	299.424	0.531328
1373195_at	Fus	1940.37	2553.96	1830.84	2687.68	3247.55	3150.52	3631.97	3552.7	3265.9	3069.06	2500.81	1964.15	1437.28	1681.16	1355.78	1598.73	2123.01	1676.43	2403.77	0.0120306	1	22.746	9.17439	3486.25	2427.18	869.487	0.358229
1368249_at	Klf15	436.495	325.466	326.673	257.725	351.897	680.056	668.196	856.077	770.609	696.301	609.171	668.667	562.489	526.871	305.836	399.505	349.508	379.779	509.518	0.0122901	1	20	11.7878	727.82	528.667	201.844	0.381798
1382031_at	Fmo2	375.774	123.501	134.08	107.338	205.48	167.906	354.951	432.732	593.136	542.82	556.132	574.372	442.079	435.732	329.8	292.73	264.642	205.194	341.022	0.0126002	1	21.6558	14.1419	555.339	351.071	187.005	0.532671
1392640_at	Cry1	449.563	424.435	353.621	202.35	210.755	148.538	157.492	150.558	143.594	190.519	243.922	233.979	221.95	345.915	309.628	446.457	619.189	479.068	296.196	0.0126129	1	27.0845	23.75	547.132	312.049	166.773	0.534446
1389284_at	Nrk	120.318	195.898	140.568	173.027	177.948	154.434	103.167	130.315	81.2979	69.1174	64.3128	53.471	49.3137	92.0097	78.3286	131.712	186.738	202.449	122.468	0.0127042	1	21.194	4.40337	172.934	119.236	67.3951	0.565226
1371583_at	Rbm3	1731.06	2282.82	1703.89	2149.78	2820.3	2654.21	3644.1	3419.19	3106.74	2825.72	3416.48	3091.1	2346.03	2289.44	1714.34	1924.95	2231.05	1661.59	2500.71	0.0132087	1	21.6558	10.5298	3263.08	2544.72	731.376	0.287409
1385904_at	Cirbp	257.733	237.044	246.703	298.491	471.922	428.887	447.076	465.054	365.138	384.758	318.803	282.502	189.268	226.471	203.1	243.962	250.648	167.959	304.751	0.0134066	1	22.6424	8.79962	448.507	307.961	124.701	0.404925
1377772_at	Tmeff1	263.292	238.817	165.628	290.141	332.044	645.271	564.855	523.836	505.378	490.594	484.855	319.662	364.5	305.213	141.077	236.585	263.892	261.411	355.392	0.0138983	1	20.2444	9.91809	548.491	368.165	173.579	0.47147
1379555_at	Xiap	401.794	355.942	561.145	628.313	819.507	631.282	701.755	571.92	530.742	330.444	293.58	298.912	310.214	255.59	229.435	338.027	344.357	324.42	440.41	0.0141433	1	23.3882	6.3043	740.661	440.613	262.834	0.596518
1373718_at	Tubb2a	3477.4	3403.17	3548.85	3215.73	3730.32	2145.71	2191.63	2315.23	2045.74	1764.49	2052.19	2069.45	1436.22	2046.7	1764.32	2844.6	3497.48	2942.93	2582.9	0.0146904	1	25.1646	0.250079	3501.76	2609.4	707.713	0.271217
1391679_at	LOC691083	70.6817	62.3406	62.4289	72.7828	102.852	128.835	136.094	147.501	137.458	108.763	98.6081	86.4102	75.8413	87.4343	71.9032	66.278	82.5364	87.3302	93.671	0.0149526	1	20	9.81912	133.413	96.1435	33.5822	0.349293
1391094_at	Rnft1	121.47	140.879	192.395	161.933	245.817	227.325	206.839	161.44	133.909	161.633	123.39	134.31	95.8738	97.4926	94.8519	117.86	119.105	106.332	146.825	0.0150207	1	23.7232	6.37733	222.443	146.874	67.9192	0.462433
1374681_at	Adcyap1r1	177.688	199.019	160.53	194.168	244.297	161.069	162.029	117.599	104.827	92.3074	91.9883	84.452	60.8663	125.972	85.1663	155.834	178.525	156.024	141.798	0.0151101	1	23.0626	4.53743	205.137	140.925	68.0193	0.482663
1368488_at	Nfil3	486.013	469.175	538.588	286.168	400.431	204.217	109.041	138.739	141.293	177.249	123.125	181.174	157.991	290.082	361.623	468.857	781.972	503.9	323.313	0.0151722	1	25.2926	0.250046	514.124	332.255	215.306	0.648015
1372365_at	Rin2	1047.39	1095.28	1121.66	1206.72	1394.1	1130.96	1129.3	900.157	696.6	753.266	772.565	780.912	625.365	830.714	639.186	851.21	897.634	829.305	927.907	0.0152101	1	25.0378	5.22904	1271.59	929.228	303.267	0.326365
1377156_at	Tcf7l2	625.888	816.569	590.678	663.954	930.153	1062.39	1085.92	1139.44	1305.52	955.588	1179.32	904.603	890.883	837.612	621.706	639.959	764.962	735.21	875.02	0.0153806	1	20	10.2847	1133.35	895.077	245.779	0.27459
1373960_at	Tmem120a	575.602	539.232	469.066	481.008	698.972	889.915	1044.55	1329.5	1067.67	1023.84	1052.31	703.051	649.331	678.283	395.53	538.874	658.59	526.49	740.101	0.0155053	1	20	10.229	1087.24	764.639	303.916	0.397463
1368486_at	Irs3	514.816	500.762	435.513	365.812	382.425	292.87	289.439	282.219	257.975	248.823	236.321	178.41	309.346	389.49	289.183	493.804	593.856	488.146	363.845	0.0155604	1	25.6848	0.250046	510.699	371.167	135.842	0.365985
1372091_at	Mid1ip1	1867.67	1694.8	2017.05	1383.51	1657	882.241	902.961	999.561	893.196	960.145	999.688	855.595	1089.73	1828.68	1626.65	1840.37	2559.06	1823.01	1437.83	0.0156767	1	24.5432	23.75	2150.94	1447.41	549.719	0.379794
1368189_at	Dhcr7	3530.16	2764.42	2902.33	2561.12	2953.35	1772.26	1904.76	1904.95	1731.38	1599.89	1624.93	1384.73	925.355	1427.45	1142	1887.21	2636.04	2180.51	2046.27	0.016241	1	27.8431	0.250046	3214.52	2125.11	687.854	0.32368
1385220_at	Zwilch	82.9696	84.3955	83.0965	87.0788	99.334	83.2743	94.7265	87.1231	71.0126	83.6277	82.8684	72.0424	57.2544	59.7398	39.043	60.2441	68.2416	63.4462	75.5288	0.0162788	1	26.5067	6.43996	91.7786	75.1154	19.6651	0.261799
1376917_at	Zfp292	162.084	154.477	183.702	187.482	258.622	211.894	191.002	140.733	109.458	91.5379	106.803	117.1	95.1029	89.1695	82.2798	107.094	103.406	91.9112	137.992	0.0164278	1	25.8182	5.82089	225.339	137.716	68.1947	0.495183
1383473_at	Bahcc1	124.328	113.51	105.288	121.554	106.471	99.2644	88.9011	90.5494	60.2056	72.7086	63.0516	72.8829	82.8159	89.9225	73.1651	102.089	108.548	118.234	94.0827	0.0164315	1	24.5432	0.74843	116.906	94.4307	20.4787	0.216865
1388002_at	Taok1	190.815	161.925	191.456	170.381	274.98	234.856	178.452	144.072	130.912	133.911	138.542	138.293	77.9715	97.6885	67.1317	112.374	134.517	141.311	151.088	0.0167514	1	24.665	5.84477	227.042	151.084	73.7044	0.487837
1381923_at	RGD1564664	229.457	175.53	209.235	254.412	262.039	203.372	216.208	196.339	131.318	144.982	138.765	93.6144	106.097	133.155	111.707	193.16	176.461	169.636	174.749	0.0172062	1	23.4988	5.33405	245.797	174.511	72.2396	0.413953
1390628_at	Cpeb2	1008.1	1022.47	1352.33	839.834	1182.95	833.081	666.422	568.44	521.496	630.798	524.374	552.597	431.753	771.728	714.774	994.056	1257.88	1015.78	827.159	0.017251	1	22.6424	1.94266	1090.89	815.961	292.286	0.358211
1373345_at	Amigo2	220.6	226.669	206.53	234.78	301.59	308.671	330.586	328.047	294.293	248.084	237.656	180.683	155.733	188.701	156.046	214.155	217.222	211.509	236.753	0.0173712	1	21.3763	9.003	317.86	239.653	62.9854	0.262819
1372264_at	Pck1	7014	6864.61	6319.83	8241.74	9449.06	9764.86	10666.9	8998.93	9417.27	7408.09	6026.38	4054.52	4459.53	4797.33	3750.88	6230.83	5605.55	5624.04	6927.46	0.0174525	1	22.746	8.09863	9931.65	6973.06	2542.36	0.364597
1367932_at	Hmgcs1	1828.42	2028.62	2001.27	1919.37	2535.8	2767.93	2899.43	2658.24	2538.68	2395.66	2356.66	1906.42	1308.81	1799.36	1115.71	1598.92	2093.48	1784.8	2085.42	0.017626	1	21.8462	9.37747	2776.49	2109.62	539.168	0.255576
1376786_a_at	Neo1	389.76	419.604	415.028	452.846	549.529	771.509	643.451	605.178	533.948	624.495	417.017	438.496	313.941	377.221	308.331	427.262	510.942	471.125	481.649	0.0180591	1	20	8.92485	653.159	489.936	153.313	0.312925
1393917_at	Cd163	436.158	443.736	260.513	310.612	286.06	279.683	418.522	484.456	542.047	411.982	585.14	603.008	586.594	686.943	516.102	570.803	621.748	445.74	471.658	0.01807	1	25.0378	17.6761	621.402	470.779	177.267	0.376539
1386097_at	Ankrd12	116.682	126.596	110.252	121.614	186.546	177.784	203.944	155.194	165.702	119.586	150.764	129.692	96.2944	71.3571	67.2052	108.67	102.086	74.0722	126.891	0.0180962	1	23.6105	8.68449	179.141	127.251	46.2324	0.363318
1398553_at	Tmed5	142.29	102.54	224.328	198.237	292.209	210.805	227.925	165.843	143.738	142.353	115.35	84.5115	91.1004	88.9407	76.5464	100.533	113.243	96.6075	145.394	0.0189305	1	23.9518	6.20108	249.549	145.401	89.8533	0.617968
1390340_a_at	Eif4g1 /// LOC682402	342.836	314.708	597.26	674.535	793.75	712.485	679.535	596.779	364.079	304.999	396.093	458.128	290.778	240.473	247.04	344.856	374.901	347.383	448.923	0.0191137	1	22.9561	6.26429	761.471	448.931	264.059	0.588196
1387337_at	Cort	120.216	106.317	117.923	120.746	155.883	120.228	130.935	134.511	130.592	115.453	98.8668	93.2551	77.5966	94.7298	77.2065	78.7214	72.582	99.0825	108.047	0.0195503	1	26.0892	7.20798	136.915	107.274	27.3838	0.255269
1382475_at	Peli3	101.457	86.4776	101.067	95.7035	124.655	131.405	135.825	115.163	121.09	119.351	111.167	96.8176	82.9297	96.2347	66.6455	93.3475	91.5168	90.0922	103.386	0.0196915	1	22.2371	9.21636	128.723	104.15	20.9024	0.200695
1386061_at	Ccdc88a	92.601	104.759	96.5623	107.926	131.418	113.783	111.839	108.899	82.3108	75.2974	81.8799	69.279	65.7333	69.8512	52.9373	84.3793	97.3255	69.8393	89.8122	0.0203027	1	23.8369	6.0758	121.099	89.8136	29.6358	0.329971
1371387_at	Cox7b	8067.87	7197.59	7951	8006.38	9352.94	9892.83	8813.45	9443.74	9151	8994.44	8024.08	7522.29	6128.25	6949.7	7390.69	7247.2	8545.07	9060.05	8207.7	0.0204937	1	20	8.96475	9527.98	8273.19	1190.05	0.143844
1398522_at	Ankle2	370.439	340.598	380.907	385.261	548.983	324.071	429.224	425.79	347.747	281.638	234.55	212.796	177.842	198.517	128.94	234.911	278.743	240.639	307.866	0.0206352	1	25.0378	6.0504	445.901	307.483	145.285	0.472499
1381469_a_at	Gigyf1	115.911	99.0067	101.476	104.49	156.221	153.456	168.495	135.355	116.364	106.947	117.286	93.207	70.2381	83.9129	56.0556	76.2997	100.378	75.6994	107.266	0.0207228	1	23.4988	8.24548	150.118	107.571	36.1669	0.336215
1375209_at	Osbpl11	371.245	347.684	287.637	284.739	399.698	433.873	560.154	537.352	508.241	508.928	528.773	433.25	302.219	353.035	272.064	334.271	376.971	337.171	398.739	0.0207726	1	20	10.2421	525.407	407.432	107.392	0.263582
1368882_at	St6galnac3	93.3324	72.647	72.6065	70.5892	91.3767	87.5807	80.6191	60.7365	62.1998	49.6878	54.6748	42.2437	33.0687	45.0641	38.6971	58.0422	56.2731	71.1258	63.3647	0.0208584	1	24.665	5.17835	84.9489	63.4552	25.2142	0.397354
1376435_at	Loxl4	196.456	277.702	236.533	247.69	323.36	284.32	347.018	313.271	258.061	295.007	186.248	125.765	63.5271	96.7822	78.5373	137.222	244.882	195.708	217.116	0.0208856	1	22.6424	8.6272	324.12	219.073	80.8674	0.369135
1371361_at	Tns1	615.056	768.204	915.18	1062.31	1433.34	1104.18	1102.24	839.653	855.41	734.168	743.017	715.169	653.177	612.399	465.69	704.839	560.395	521.675	800.339	0.0209258	1	24.4226	6.26891	1234.36	799.86	364.376	0.45555
1388525_at	Pik3ip1	139.44	179.318	156.669	126.014	236.701	361.27	396.33	338.202	311.916	363.824	266.969	261.998	219.35	238.051	191.501	186.879	214.276	158.382	241.505	0.021023	1	20	10.0525	354.117	248.943	95.5692	0.383899
1370991_at	Cml3	21.6822	23.9083	24.9511	8.08919	4.94299	18.367	34.3552	31.1125	39.7838	35.4734	49.6915	35.4886	42.5321	48.1196	38.0796	33.4493	41.9525	25.2291	30.956	0.021202	1	24.4226	16.1812	44.2344	30.8628	14.39	0.466257
1369336_at	Hr	183.305	190.434	207.71	230.429	285.031	266.459	341.669	346.37	288.789	270.837	279.827	314.165	128.801	168.644	133.673	197.07	209.809	186.105	234.952	0.0212146	1	21.104	9.82922	319.037	239.598	74.6635	0.31162
1372086_at	Fhdc1	92.6375	80.8948	73.9317	80.2071	78.6274	50.2472	57.3471	45.1496	51.0933	36.4043	44.759	66.0643	44.6542	62.1937	64.7079	74.4632	72.8437	78.9723	64.1777	0.0213013	1	25.2926	0.250046	86.9328	64.8909	17.1746	0.264669
1373542_at	Sphk2	357.964	328.9	284.919	265.134	349.361	219.772	221.501	195.726	173.246	150.829	167.649	169.728	156.379	245.542	212.898	277.337	388.127	295.201	247.79	0.0213509	1	24.0678	0.250046	333.126	247.952	75.2743	0.303584
1397824_at	LOC100909597 /// Wac	372.781	378.224	375.374	319.099	494.47	371.351	440.304	343.652	238.444	360.749	314.814	295.012	171.986	193.035	132.4	200.033	236.534	229.119	303.743	0.0214865	1	27.3829	5.84749	412.38	301.503	123.924	0.41102
1388464_at	LOC680835	236.634	247.744	250.275	276.578	340.688	372.575	446.034	427.838	404.394	395.788	307.904	269.133	205.454	288.284	193.803	267.692	294.901	242.426	303.786	0.0216549	1	20	9.70111	415.26	310.221	90.1982	0.290755
1377000_at	Whamm	176.181	160.952	146.066	159.563	223.443	223.506	241.279	227.932	210.579	212.445	176.47	143.547	121.507	148.958	121.877	145.197	144.386	143.275	173.731	0.0220966	1	22.3371	9.31899	231.595	175.241	42.1759	0.240674
1379644_at	Lyrm7	51.6844	51.1401	53.7355	43.0081	52.773	50.6707	42.0923	35.4579	33.2832	39.7831	39.4549	20.4987	24.4311	30.2144	18.0124	31.4745	41.735	31.165	38.3675	0.0230089	1	28	2.29288	51.4442	39.0985	9.46881	0.242179
1388672_at	Zcchc24	1026.95	1055.51	1003.15	967.912	1306.59	1503.57	1652.03	1734.63	1424.16	1518.46	1415.66	1175.8	906.799	1202.6	880.7	1096.89	1190.56	1121.61	1232.42	0.0230485	1	20	9.90828	1602.97	1254.92	298.806	0.238108
1372615_at	Aoc3	9046.96	9867.59	10105.8	10362	11453.3	11044.4	11393.5	12325.1	12739.9	9482.34	9655.86	8408.48	7637.13	7773.77	7247.7	8538.16	9045.22	8541.68	9703.83	0.0233978	1	23.1702	8.89842	11763.7	9731.17	1602.7	0.164698
1378706_at	LOC102548695	58.5441	50.6507	54.339	60.4965	68.0112	55.2375	54.4483	53.8554	49.9979	42.7558	50.4843	52.8778	33.1857	40.9808	35.125	43.066	44.9474	42.2713	49.5153	0.0234531	1	26.6488	5.5521	60.9633	49.4625	11.7432	0.237417
1398370_at	Adarb1	376.766	478.489	371.093	280.102	430.838	420.993	548.93	630.261	603.365	619.868	719.857	634.686	572.242	562.185	389.486	496.928	485.083	376.212	499.855	0.0235498	1	21.6558	13.8629	648.259	507.153	128.787	0.253941
1373399_at	Wdr6	464.957	468.434	397.21	484.219	656.146	534.212	497.752	430.985	383.206	374.918	437.269	330.88	226.683	324.737	239.142	389.109	475.547	428.246	419.092	0.0236926	1	22.3371	6.12465	557.005	418.487	150.506	0.359642
1374593_at	Prkce	94.8793	108.168	116.305	114.425	124.929	126.703	119.247	114.444	108.437	96.5831	117.222	102.628	89.6303	100.87	75.1147	91.3404	95.4142	82.166	104.362	0.0236939	1	26.366	6.4957	124.164	103.939	20.8152	0.200263
1370847_at	Spon2	408.28	448.162	415.334	419.464	459.298	389.468	372.641	322.433	196.425	234.01	175.062	147.33	135.381	208.147	218.693	416.477	668.149	409.524	335.793	0.0236951	1	21.0148	4.12792	450.21	326.32	168.535	0.516472
1367913_at	Cygb	426.612	435.013	405.339	430.527	550.471	656.332	931.126	954.495	900.056	672.963	623.534	463.781	397.836	400.878	314.982	414.041	474.942	428.424	548.964	0.0239439	1	20	9.95805	832.719	566.332	227.992	0.402577
1370912_at	Hspa1a	604.619	435.989	367.667	124.647	227.065	198.089	211.801	180.28	179.899	245.51	269.351	438.273	483.499	703.427	382.991	515.333	540.928	415.855	362.512	0.0242175	1	22.4379	19.2013	558.102	357.879	231.582	0.647097
1388949_at	Nxpe1	149.332	210.088	149.118	153.291	224.608	217.024	295.978	254.221	260.088	239.01	261.876	231.962	189.794	212.343	147.313	168.4	180.174	152.265	205.382	0.02423	1	20.4948	10.2739	260.926	209.253	50.5926	0.241777
1379971_at	NEWGENE_1311061 /// Zc3h6	141.374	95.6176	109.074	100.343	168.167	185.941	194.654	167.582	140.308	159.082	140.785	109.572	98.6914	93.5951	77.7347	94.2396	89.4986	92.6628	125.496	0.0244241	1	23.0626	9.35687	177.593	126.355	39.7323	0.31445
1393758_at	Ttc14	99.1277	111.105	124.992	110.165	170.587	149.246	177.148	143.218	110.027	99.6622	85.5771	86.433	67.5298	84.1337	70.6604	91.5265	86.5777	94.962	109.038	0.0245265	1	22.9561	6.90233	157.988	109.293	45.8131	0.419178
1373106_at	LOC100911319 /// Zfp36l2	1608.38	1716.21	1554.1	1552.88	1857.46	2003.98	2532.08	2392.68	2339.68	1987.98	2212.7	1791.55	1374.51	1520.61	1010.73	1362.95	1600.3	1372.04	1766.16	0.0246177	1	21.7505	9.99577	2317.35	1789.77	441.701	0.246792
1394566_at	Fam204a	77.8739	83.2331	106.586	94.1471	169.428	141.874	115.598	85.9686	73.0666	87.9917	67.5987	61.5121	59.1187	63.2061	48.3497	63.2095	66.6996	75.7698	85.624	0.0247528	1	23.2787	6.22036	139.534	85.6348	44.6723	0.521661
1368511_at	Bhlhe41	224.48	309.817	320.399	210.807	329.491	871.928	901.926	1173.71	823.558	1516.66	925.001	794.22	468.092	392.559	430.77	405.508	395.265	309.376	600.198	0.0248356	1	20	10.9769	1046.9	635.678	393.297	0.618704
1372856_at	Plin4	3316.97	3278.67	3165.67	3506.73	4254.8	5272.71	5783.94	5735.02	6416.17	4848.88	4122.93	3250	3266.98	3479.68	2336.73	3275.51	3526.76	2993.04	3990.62	0.0248628	1	20.5797	9.79833	5618.12	4079.65	1303.12	0.319419
1387769_a_at	Id3	2991.72	3234.36	2794.84	3333.68	3964.12	3382.29	2996.88	2818.3	2891.57	1782.7	2010.24	1728.66	1919.41	2572.55	1841.01	2754.75	3004.9	3133.26	2730.85	0.0254249	1	22.0399	5.63033	3610.57	2718.31	909.335	0.334522
1375644_at	LOC103694174	853.691	955.299	999.435	827.368	1176.52	1041.12	1010.56	814.298	599.65	831.766	893.168	778.885	557.267	609.912	461.854	594.853	661.882	630.028	794.308	0.0254867	1	27.3829	5.76452	1041.02	790.316	250.559	0.317037
1380436_at	RT1-A1 /// RT1-A2 /// RT1-EC2	46.6162	56.1243	59.0598	49.6915	65.8933	64.6718	78.3252	81.7182	72.2704	69.6594	54.4378	44.0812	40.7727	39.8519	37.9318	35.5279	43.0413	26.2358	53.6617	0.0254871	1	25.6848	9.59617	74.6174	52.9468	15.375	0.290385
1385229_at	Pcdh20	76.5164	59.6995	52.1044	86.4236	79.664	142.301	172.707	158.583	130.849	209.42	162.001	133.924	100.187	113.978	83.7901	97.2933	100.611	86.1287	113.677	0.0256517	1	20	10.866	162.662	117.75	45.7105	0.3882
1373014_at	B3gat3	353.644	374.045	350.781	296.544	376.725	295.271	282.81	333.386	234.842	265.225	251.076	190.63	186.877	172.891	180.947	263.655	328.143	282.209	278.872	0.0256895	1	25.8182	0.250052	357.829	281.207	40.2255	0.143046
1398767_at	Ubc	7717.25	8408.75	8496.44	7391.47	9013.32	9115.07	8611.77	8458.55	8155.45	6738.6	6523.55	5783.5	4855.37	6023.36	5956.58	6767.16	8524.29	8017.27	7475.43	0.0257262	1	22.0399	7.11361	8866.59	7491.5	1600.13	0.213592
1368538_at	Exoc7 /// LOC100911734	212.921	228.058	215.661	177.055	272.461	332.859	343.943	344.726	269.743	327.194	272.13	255.969	207.948	211.221	178.106	223.352	253.059	224.202	252.812	0.0258151	1	20	9.8986	329.323	257.487	62.2506	0.241762
1368025_at	Ddit4	407.155	609.512	440.435	562.874	737.341	598.493	862.179	1161.67	895.262	664.08	646.069	552.799	498.026	365.007	235.683	218.467	323.585	284.38	559.057	0.0258436	1	24.788	9.86975	855.318	553.385	257.55	0.465409
1393473_at	Colca2	3.33818	2.19456	7.58644	18.0445	28.2992	28.7002	24.4286	26.6289	8.83795	27.811	13.8599	14.2945	11.3404	6.83682	6.75516	6.42456	7.54057	11.9779	14.1611	0.025951	1	21.104	7.36722	26.8066	14.3462	12.4746	0.869544
1378156_at	Cys1	87.4585	60.8651	57.1035	43.2816	68.7503	58.2419	95.8363	79.1617	88.1448	111.582	99.9818	101.977	89.3931	98.2904	79.9274	81.4667	61.7694	56.117	78.8527	0.0259894	1	21.3763	14.5286	100.762	80.0408	22.3079	0.278707
1384203_at	Pde1b	119.786	138.957	125.815	133.847	166.28	200.935	222.741	253.124	205.032	213.539	151.099	127.794	155.107	141.953	94.409	109.796	128.395	108.821	155.413	0.0261306	1	22.0399	9.8496	216.309	157.74	50.0975	0.317595
1376924_a_at	Palmd	3087.77	2699.41	3035.98	2951.21	3890	3984.99	4126.24	4041.41	3818.02	3265.95	3145.82	2078.38	1729.86	2525.35	1452.56	2495.7	2915.78	2669.91	2995.24	0.0262284	1	22.1381	9.00479	4070.67	3023.6	791.305	0.26171
1395663_at	Mall	309.144	297.167	273.622	271.123	322.379	273.034	283.44	232.332	207.957	181.441	171.006	148.486	145.166	244.178	188.578	290.773	309.206	272.735	245.654	0.0263285	1	22.1381	4.21028	302.852	243.295	72.7298	0.298937
1371332_at	LOC684681	2884.83	3036.43	2760.32	2969.36	3557.31	4425.19	3811.4	3621.12	3623.39	3523.22	2536.91	2440.59	2005.89	2439.65	2105.61	2566.18	3177.17	2755.63	3013.34	0.0263787	1	21.3763	8.72896	3927.77	3043.04	717.155	0.235671
1378074_at	Pdk4	859.937	266.062	416.123	931.894	1281.48	1633.38	1816.91	1497.93	966.493	1004.93	712.547	617.424	350.703	590.477	426.995	393.595	405.421	702.721	826.391	0.026594	1	21.3763	8.5766	1513.68	849.4	594.499	0.699904
1373340_at	Dusp9	42.6813	55.4227	54.3381	51.2776	52.6376	55.1387	55.24	53.468	43.3097	40.8168	48.4951	29.7537	24.7504	26.1718	19.6265	33.5587	50.4035	51.7017	43.8218	0.0266338	1	23.0626	5.89491	55.4714	43.7752	17.5508	0.400931
1379232_at	LOC685933 /// Tbc1d12	80.2545	59.3017	117.734	136.133	194.799	141.597	144.489	105.549	70.6731	57.4278	66.9751	64.7866	65.1947	51.9908	41.6569	59.4046	50.1352	62.6212	87.2624	0.0269483	1	23.8369	6.18082	165.271	87.2741	61.4204	0.703764
1393842_at	Ccdc77	259.376	223.915	333.289	295.094	506.639	304.632	357.317	240.451	242.905	196.619	188.426	148.907	119.527	146.451	139.599	149.609	216.027	136.466	233.625	0.0270749	1	24.665	6.0693	390.424	233.45	134.755	0.577233
1370463_x_at	RT1-CE16	75.1333	72.8602	75.5795	81.8319	91.4203	71.2582	97.1404	83.0358	72.5001	58.698	57.4997	67.4681	40.7382	49.4118	27.8658	55.5221	60.6084	53.1006	66.204	0.0271118	1	25.422	6.40176	86.2844	66.0055	22.7259	0.344304
1371531_at	Fam127c	1909.62	1906.18	1906.58	1894.2	2312.82	2209.29	2215.62	2335.92	2143.5	1972.87	1770.89	1623.92	1422.33	1706.7	1629.37	1975.51	2183.6	2186.34	1961.4	0.0271483	1	20	8.60521	2265.12	1974.4	283.016	0.143342
1393654_at	Neil1	170.033	175.997	123.814	153.569	214.563	214.783	208.658	197.843	174.219	136.828	152.043	103.221	102.162	104.922	78.8695	108.46	140.054	127.092	149.285	0.027149	1	23.4988	8.11414	205.185	149.635	44.0804	0.294585
1398886_at	RGD1563348	1321.67	1381.66	1192.93	1251.18	1827.44	1947.71	1896.48	1982.86	1799.63	1904.63	1446.53	1424.08	1197.22	1339.99	1219.45	1332.05	1601.7	1306.02	1520.73	0.0272391	1	20	9.56483	1939.4	1543.97	338.711	0.219378
1373093_at	Errfi1	388.846	401.182	218.079	235.733	395.439	395.053	619.972	600.533	683.662	641.042	684.209	602.959	408.781	404.807	332.16	398.696	452.967	355.84	456.664	0.027304	1	20	12.4308	632.943	470.91	151.206	0.321093
1379719_at	Syde2	341.418	346.574	311.662	294.021	417.939	462.777	486.255	673.433	505.475	516.476	610.671	473.588	337.657	440.048	228.991	290.328	362.838	310.273	411.69	0.0273998	1	20	10.545	549.495	422.513	126.856	0.30024
1377594_at	Shc1	1471.26	1488.96	1234.59	1600.27	1970.72	1821.84	1804.93	1977.55	1674.87	1373.12	1614.62	993.939	849.201	999.499	879.812	1189.94	1658.08	1348.42	1441.76	0.0273999	1	21.6558	8.35679	1894.4	1454.92	405.286	0.278562
1385481_at	Dsel	112.81	136.023	129.39	143.947	202.682	184.963	191.583	180.587	138.654	141.142	154.808	109.906	98.8319	98.7273	114.968	97.1024	162.331	109.977	139.357	0.027456	1	21.5618	7.47058	188.07	140.176	48.2921	0.344512
1368298_at	Adcy5	215.746	213.464	224.97	218.234	239.503	250.011	301.126	310.327	261.48	223.647	249.328	207.581	130.991	136.259	107.317	173.377	182.74	193.476	213.31	0.0274765	1	23.0626	9.60987	281.72	214.416	48.3573	0.22553
1388274_at	Bmyc	151.415	136.403	126.834	133.996	161.516	223.464	219.883	247.457	219.605	211.236	152.829	148.717	130.337	141.991	117.305	120.974	140.737	132.208	162.05	0.0280784	1	20.1623	9.84787	222.938	165.501	47.2635	0.285577
1375677_at	Tob2	658.294	576.254	551.156	526.617	790.047	807.329	1016.89	1355.61	1302.03	1152.81	987.527	988.622	718.738	914.098	763.028	716.236	708.402	676.275	844.997	0.0281116	1	20	10.6417	1129.95	867.205	256.576	0.295865
1389700_at	Rasa2	302.008	341.624	243.83	307.182	386.664	488.389	481.8	371.835	319.102	345.316	295.275	237.098	202.081	223.274	156.564	252.942	265.284	230.142	302.801	0.0281273	1	22.8506	8.49723	429.08	304.761	98.3597	0.322743
1376071_at	LOC100909795 /// LOC100912151	450.007	468.154	361.449	406.847	544.62	416.748	411.446	339.55	265.385	255.948	235.512	237.717	186.227	331.457	275.598	399.909	483.585	395.823	359.221	0.028143	1	21.8462	4.79499	468.479	355.341	131.071	0.36886
1395659_at	LOC100909776	40.8195	39.9372	38.7962	42.1121	54.3978	48.7428	44.7823	44.8368	32.6941	39.1413	32.6416	25.8039	27.8575	35.5603	32.9577	42.7996	39.8835	43.8228	39.3104	0.0283008	1	20.6653	6.23126	49.4486	39.1499	10.2523	0.261873
1394816_at	Impa2	99.067	80.8058	77.644	109.675	125.248	121.975	148.974	108.075	77.8773	82.9892	70.8934	61.4667	41.3826	69.4888	47.7192	69.4105	75.4202	84.0733	86.2325	0.0284211	1	22.4379	6.89823	126.721	86.4896	39.1103	0.452196
1374947_at	Bcar3	374.122	419.897	345.997	295.255	506.764	557.803	800.749	769.616	646.809	568.611	557.439	388.953	377.063	343.74	218.393	369.906	356.325	319.546	456.499	0.0284968	1	20	9.95816	685.685	470.431	182.883	0.388756
1382204_at	Trhde	23.0513	23.8807	15.1026	19.5552	22.6243	34.9454	41.5071	43.6912	55.3844	33.3281	42.1235	26.8564	17.9475	16.5565	11.7128	17.4329	17.669	16.6537	26.6679	0.0286203	1	20	10.2298	42.7208	27.754	13.4492	0.484587
1387713_a_at	Fcer1a	124.562	114.252	101.691	115.188	146.852	189.269	177.354	204.185	169.747	172.443	172.267	139.594	121.798	121.136	85.5575	153.448	141.689	148.098	144.396	0.0286405	1	20	9.96729	186.012	147.192	36.6201	0.248792
1398327_at	Fermt2	3431.85	3739.98	3459.15	3754.49	4169.72	4575.65	4681.78	4864.46	4592.44	4357.1	3387.04	2916.03	2190.07	2694.82	2424.5	3493.15	3773.44	3388	3660.76	0.0287276	1	21.194	9.29362	4732.29	3701.34	766.699	0.207141
1384876_at	Rad9b	43.9649	44.4759	50.2686	47.7943	58.6344	62.9645	66.4337	63.7912	54.6124	49.1903	51.8775	37.843	39.4235	39.7204	33.9895	53.1814	47.2779	44.9357	49.4655	0.0288056	1	20.7516	8.69824	62.391	49.9728	11.1098	0.222317
1378045_at	C1ql1	19.5919	19.1307	25.2253	25.7216	29.1803	28.1312	23.2431	20.5652	20.2372	18.2548	15.8332	12.2033	17.1856	19.2892	10.7785	17.7907	22.0785	20.4002	20.2689	0.028897	1	22.5397	6.05324	28.304	20.242	7.09576	0.350545
1389651_at	Apln	352.794	526.947	522.06	474.909	562.375	405.79	456.506	377.115	360.115	292.671	337.639	271.092	223.653	359.823	267.88	442.032	486.563	426.571	397.03	0.029127	1	22.3371	4.66008	510.501	394.06	127.606	0.323824
1368527_at	Ptgs2	47.2552	62.0251	36.4511	31.8948	41.1535	63.1339	92.9057	84.4931	84.2874	115.092	140.886	115.96	74.7152	67.1329	38.6087	55.0933	63.1521	51.819	70.3366	0.029177	1	20	13.1194	108.622	73.2049	32.1339	0.438958
1382846_at	Tab3	196.915	197.789	189.632	151.879	238.265	276.941	291.645	276.991	249.9	262.405	222.368	202.907	134.734	139.261	123.979	155.105	199.961	144.525	203.067	0.0292336	1	21.9426	9.75363	280.103	205.704	55.6528	0.270548
1367771_at	Tsc22d3	3663.43	3286.68	2901.85	1459.75	2468.91	2443.99	2501.28	3232.86	3007.44	3744.42	3992.29	4162.72	3670.11	4175.69	3763.41	3938.68	4002.58	3474.05	3327.23	0.0296525	1	23.9518	18.1807	4065.54	3327.15	1041.91	0.313154
1398365_at	Tppp3	1725.47	1670.65	1353.04	989.314	993.896	1175.39	976.781	1250.6	988.01	1006.76	1076.15	1303.52	1336.15	1707.78	1351.28	1897.71	2168.8	1603.04	1365.24	0.0298742	1	26.6488	23.75	1877.89	1395.22	361.752	0.25928
1373484_at	Klhl13	846.535	1097.08	896.357	1062.56	1069.91	1364.76	1225.2	1101.83	1101.77	947.803	911.315	724.405	705.587	818.321	710.946	922.748	1170.73	1088.39	987.013	0.0299039	1	20.0808	7.80035	1215.14	992.984	249.652	0.251416
1391968_at	Pdxdc1	58.8459	42.2494	73.622	66.5233	118.782	76.7074	72.6588	94.316	42.1988	44.566	24.9982	39.62	15.7048	15.7209	31.7606	37.3186	29.4303	43.1388	51.5645	0.0299815	1	23.6105	6.24741	93.4422	51.5835	38.813	0.752431
1392344_at	LOC102552722	38.7013	39.924	40.5561	35.978	55.0732	58.729	71.4792	62.6377	53.0065	46.9249	47.251	45.0289	36.1432	41.9488	28.2106	34.6567	43.1971	35.8753	45.2956	0.0300026	1	21.2848	9.50011	60.9343	45.9846	12.5371	0.272636
1371189_x_at	LOC100912502 /// LOC103691170 /// LOC103693045 /// LOC689728 /// Rpsa	1727.56	1689.28	1482.6	1776.2	2033.28	2115.42	2460.03	2319.49	2069.71	1871.51	1882.96	1530.41	1354.72	1486.13	1387.08	1675.12	2001.35	1705.19	1809.34	0.0301363	1	20	9.3659	2244.3	1831.86	350.162	0.19115
1383836_at	Retn	4713.72	6096.33	4688.21	5444.18	5701.39	5799.69	4959.55	5824.55	4216.01	4055.62	3336.07	2757.92	2172.99	3064.36	3094.52	4945.51	6254.49	4834.51	4553.31	0.0302621	1	21.5618	5.61752	5794.45	4519.37	1744.62	0.386032
1376047_at	Papss2	975.296	1258.95	1048.51	1075.71	1396.64	1466.07	1552.48	1645.33	1455.54	1338.9	1407.38	1044.49	852.207	894.098	709.613	1050.17	1301.38	994.624	1192.63	0.0305426	1	20.6653	9.62079	1551.37	1211.06	286.165	0.236292
1388282_s_at	Klra5 /// LOC103695229 /// Ly49s7	47.2431	52.6317	64.3086	48.638	46.8646	26.7783	40.7736	27.7439	28.7341	16.9294	22.3292	23.6417	24.0374	20.1396	15.4417	35.3223	19.6379	22.746	32.4412	0.0307161	1	28	0.250046	53.8899	33.5027	8.96762	0.267668
1374860_at	LOC100910581 /// Ppp1r35	194.609	174.152	162.411	166.629	248.117	246.65	268.605	292.398	251.769	241.307	225.072	176.372	154.915	184.903	133.628	164.157	207.714	166.815	203.346	0.0310042	1	20.1623	9.70103	268.154	206.975	51.6329	0.249464
1392065_at	Kif18a	23.4147	24.333	29.4312	26.8674	28.3931	27.3495	28.7128	25.2676	18.4261	24.5368	19.9504	22.4873	17.0512	16.7551	20.4969	14.7589	21.9339	17.3012	22.6371	0.031166	1	27.3829	5.76612	28.6401	22.5463	5.68118	0.251978
1368219_at	Clcn2 /// LOC100912455	29.8836	36.6244	27.9843	32.677	37.875	53.1496	50.8857	53.4669	48.6303	40.7573	49.2469	43.7064	36.5055	39.8819	28.059	29.5889	41.8961	28.9542	39.4318	0.031376	1	20	10.0663	50.4088	40.2028	9.8756	0.245645
1383533_at	LOC102551140	328.361	331.79	294.052	265.665	419.216	450.188	490.171	464.027	367.977	421.612	412.081	349.699	270.983	306.672	258.822	310.13	328.145	305.314	354.161	0.0313868	1	20.0808	9.74192	456.903	359.982	81.2496	0.225705
1390795_at	LOC100909929 /// Ttpa	216.992	331.344	341.487	281.447	358.002	347.224	344.689	317.474	326.609	219.042	271.802	180.585	137.785	168.152	158.808	227.341	338.681	277.832	269.183	0.0314644	1	21.9426	6.96454	352.223	269.975	104.043	0.38538
1373489_at	Chaf1a	47.551	66.7692	54.6878	53.1233	74.3578	81.0232	75.491	91.8345	81.5091	68.0596	78.751	65.6984	50.6334	49.8963	51.9104	51.5548	68.452	58.5288	64.9906	0.0315219	1	20	9.83961	82.6129	66.1032	15.0325	0.22741
1377163_at	Inhbb	486.892	447.037	273.905	330.179	374.078	593.466	759.799	779.796	588.87	730.849	570.701	572.591	513.362	469.61	249.382	442.527	330.137	378.248	493.968	0.031541	1	20	10.5828	683.263	508.222	166.101	0.326827
1375270_at	RGD1306556	344.594	362.73	445.621	418.442	598.248	340.425	344.564	260.31	226.475	250.51	253.029	226.93	188.357	271.178	256.222	363.767	439.404	317.202	328.223	0.0316864	1	21.9426	4.91464	465.04	324.743	132.846	0.409079
1383425_at	C5	4.05843	5.8968	4.14479	6.18549	13.9545	9.5244	10.3092	10.1999	10.06	7.80538	9.82533	7.41032	6.39464	3.23849	1.59577	6.8998	1.39207	5.34269	6.90212	0.0316958	1	22.746	8.35025	10.7569	6.98973	4.33513	0.620214
1368014_at	Ptges	153.75	156.83	106.789	168.206	169.731	177	160.84	155.556	99.4216	93.9416	93.433	73.9397	61.7603	91.3737	75.8381	132.716	188.833	149.27	128.291	0.0317042	1	21.0148	5.90316	173.633	127.144	57.6744	0.453614
1370915_s_at	Dnttip1	676.208	671.064	597.72	614.983	864.589	896.707	931.352	809.546	845.949	847.16	687.922	581.126	502.744	585.416	420.957	544.987	726.729	575.92	687.838	0.0317803	1	21.6558	9.30777	893.981	695.177	156.37	0.224936
1367704_at	Ap2b1 /// LOC103694866	1108.59	1034.1	813.568	754.18	997.243	855.609	987.442	931.97	829.634	847.258	337.002	331.291	292.589	403.424	260.963	327.528	451.716	356.102	662.234	0.0318565	1	28	8.5158	941.406	654.939	76.0027	0.116045
1379662_a_at	Snrk	908.242	921.931	671.974	835.89	1072.86	1220.45	1400.53	1346.35	1111.66	1144.11	1244.01	967.511	622.711	841.448	628.422	827.685	964.346	820.846	975.054	0.0320511	1	20	9.83552	1302.63	994.494	262.949	0.264405
1379026_at	Rhbdl3	272.546	206.876	268.745	205.691	339.258	392.607	337.535	470.991	347.656	414.54	379.629	360.64	235.947	280.397	206.273	251.437	266.442	203.041	302.236	0.0320641	1	20.2444	10.1397	402.621	309.043	88.1408	0.285206
1381804_at	Bcl6b	186.606	151.229	137.466	177.65	190.475	176.29	199.223	178.435	131.709	152.917	111.033	98.379	81.5833	105.679	98.6609	132.359	137.003	140.369	143.726	0.0320856	1	23.3882	6.61515	187.406	143.834	45.8767	0.318955
1382722_at	Scarf1	104.496	103.808	111.802	110.893	140.256	120.02	150.885	120.753	107.186	112.817	99.2752	82.2275	56.5095	84.233	75.7535	94.6344	93.6556	77.7357	102.608	0.0324595	1	23.6105	7.94983	133.537	102.748	24.2648	0.236158
1373706_at	Smarcal1	200.262	212.374	200.621	201.931	294.807	284.271	293.087	253.099	237.217	228.399	263.771	219.823	164.435	180.262	166.27	212.838	236.036	185.673	224.176	0.0324813	1	20.9263	8.74937	278.826	226.431	49.4663	0.21846
1376177_at	Fam117a	392.764	395.726	350.523	325.322	420.787	462.105	615.251	649.4	569.708	532.89	668.028	517.033	471.64	535.466	317.028	404.747	471.401	383.682	471.306	0.0327619	1	20	12.1063	590.537	481.744	109.842	0.228009
1397392_at	LOC102550580	27.5744	24.2163	33.0344	23.8757	39.0947	11.9372	11.1532	15.7312	2.55766	11.0586	6.48093	6.51537	3.20774	11.3051	7.22066	11.0128	8.1617	13.6904	14.8793	0.0327945	1	28	2.60115	28.9585	15.6517	11.1382	0.711628
1368401_at	Gria2	110.942	77.4705	97.0689	140.771	158.72	153.379	143.044	66.1853	101.303	114.583	83.8956	47.6559	64.1622	45.4048	78.2586	117.04	105.818	106.812	100.695	0.0327967	1	20.8386	6.25367	150.733	100.05	48.2895	0.482654
1375226_at	Tbc1d10b	290.164	246.281	276.953	252.532	357.631	336.586	332.419	353.961	325.603	280.059	261.28	268.347	203.136	196.641	211.896	252.073	275.199	226.483	274.847	0.0328715	1	22.2371	8.92741	341.697	276.562	51.2911	0.18546
1391187_at	Ppl	129.519	152.1	86.5855	112.401	148.095	177.227	341.401	387.504	302.138	325.125	371.725	571.21	236.179	257.3	124.164	164.86	189.424	152.19	234.953	0.0329655	1	20	13.2633	388.3	246.604	132.868	0.538792
1380336_at	Irak3	245.677	255.252	217.209	233.774	346.96	282.503	332.922	374.097	316.767	306.095	310.114	256.953	195.167	205.491	131.091	198.649	257.793	206.884	259.633	0.0330773	1	22.2371	9.70311	337.74	262.296	64.5995	0.246284
1384139_at	Gjc1	342.888	458.279	269.217	335.291	476.566	614.108	605.158	705.329	635.572	539.195	566.439	388.075	297.031	377.502	283.015	361.308	454.241	378.744	449.331	0.0331425	1	20	9.90161	638.345	460.611	150.084	0.325837
1374636_at	Jade1	1540.67	1193.98	1271.13	1210.11	1657.82	2185.03	2045	1910.24	1618.23	1666.58	1655.89	1199.82	1051.16	1144.95	839.751	1243.11	1407.26	1287.03	1451.54	0.0332143	1	20.8386	9.43266	1962.39	1474.63	389.296	0.263995
1372030_at	Zfyve21	1399.55	1557.61	1437.61	1513.61	1835.77	1979.6	2205.33	2397.43	2158.16	1772.4	1869.3	1346.95	1174.89	1392.16	941.244	1396.99	1707.9	1376.91	1636.86	0.0334089	1	20.5797	9.66568	2167.08	1664.34	415.98	0.249937
1373239_at	Snx33	287.663	216.672	193.158	214.714	331.254	337.214	450.753	372.454	343.501	299.104	298.561	222.3	177.447	210.691	139.931	178.599	208.711	204.15	260.382	0.0334521	1	21.9426	9.6218	377.822	264.387	87.0397	0.329213
1390114_at	Mpzl1	187.543	188.566	157.876	186.488	229.873	247.767	248.718	259.541	190.394	178.431	210.102	171.997	113.476	138.062	119.534	179.285	206.395	192.779	189.268	0.0334653	1	20.4107	8.96962	241.858	191.676	44.9861	0.234699
1377948_at	Ankzf1	138.158	124.055	105.757	108.953	156.149	166.354	166.181	178.608	177.679	144.716	153.94	119.944	102.257	115.763	78.5813	101.762	113.293	101.414	130.754	0.0334857	1	22.6424	9.76652	172.114	131.783	30.9864	0.235133
1386641_at	Hlf	183.428	176.487	278.203	142.933	287.579	369.724	328.235	294.344	312.797	446.456	422.116	425.011	407.721	389.58	269.476	258.927	286.27	237.651	306.496	0.0335895	1	25.422	14.5654	404.559	302.669	101.18	0.334292
1387908_at	Rasd1	1760.05	2610.53	3354	3266.84	3671.69	3571.45	2735.85	3465.54	3266.35	2195.86	1763.68	1362.77	1781.45	2129.1	1275.2	1907.06	1829.13	2529.46	2470.89	0.0336339	1	23.2787	6.29469	3677.54	2471.68	1146.88	0.464006
1388542_at	Use1	1178.72	1050.27	979.716	1065.06	1427.49	1435.06	1533.67	1638.85	1596.91	1415.63	1285.66	1040.92	1047.74	1115.01	933.837	1088.8	1267.19	1063.44	1231.33	0.0337626	1	20	9.72041	1547.86	1249.59	254.521	0.203684
1369177_at	Pi4k2a	67.5161	59.4217	93.6879	86.0333	154.912	106.077	107.291	64.4506	59.8621	41.3415	41.0084	38.6144	41.5757	31.5328	47.5756	46.2588	45.5241	45.1807	65.4369	0.0337648	1	23.8369	6.09363	122.597	65.4401	44.5813	0.681254
1376290_at	Evi5l	188.922	162.177	161.467	174.061	236.143	217.528	238.985	201.671	169.954	209.898	165.775	173.227	123.322	145.719	117.768	154.268	175.681	166.799	176.854	0.0340033	1	21.9426	8.31933	220.866	178.02	39.8421	0.223807
1382263_at	Odf2l	148.861	110.704	130.918	107.552	171.718	159.315	171.714	154.972	137.362	146.68	143.944	121.625	100.801	102.328	84.9729	104.931	99.1425	95.8997	127.413	0.034041	1	25.1646	9.27618	162.384	126.652	25.5899	0.202049
1390828_at	Npy1r	75.0727	77.342	48.8254	58.5538	83.9522	105.488	115.48	147.707	132.823	127.052	126.19	103.677	82.2517	94.1363	90.1023	95.1265	83.8033	62.9178	95.0278	0.0341247	1	20	10.4903	127.34	97.3863	27.8837	0.286321
1393757_at	N4bp2l1	262.8	220.056	173.878	234.683	267.493	299.65	332.334	360.293	301.589	295.906	327.378	203.782	206.43	191.87	130.509	191.135	203.699	176.715	243.344	0.0343161	1	22.5397	9.8727	327.525	245.759	66.7262	0.271511
1377437_at	Veph1	66.1179	42.0904	48.1239	53.6733	84.0043	58.7505	69.074	72.663	64.4955	55.4995	60.2278	38.3953	29.5523	26.1788	25.0832	38.5824	37.8815	23.921	49.6841	0.0343189	1	25.5527	8.74303	70.7216	49.1202	15.7642	0.320932
1375898_at	Rbpms	900.6	876.798	768.144	859.263	1055.06	1066.48	1290.02	1091.51	904.886	963.447	879.557	740.452	498.515	691.717	439.972	709.558	812.182	679.291	845.97	0.0343341	1	23.0626	9.12628	1124.52	849.896	192.523	0.226525
1390604_s_at	Itgb3bp	232.331	284.401	260.873	308.826	397.102	350.776	380.716	369.55	273.214	261.228	287.468	250.205	218.919	236.614	184.593	245.568	330.676	233.431	283.694	0.0344487	1	21.4687	6.97723	370.559	284.301	85.7591	0.301649
1391199_at	Fadd	133.591	134.091	120.15	131.992	155.097	147.269	166.843	160.422	135.693	129.832	128.19	109.469	95.4859	100.59	86.2073	110.833	140.068	113.361	127.732	0.0349077	1	22.4379	8.77655	155.627	128.334	20.9264	0.163062
1383597_at	Dclre1c	63.8016	63.8206	52.9134	66.6403	89.2692	61.8118	76.1729	80.8899	62.883	61.2419	51.5284	53.0065	44.2974	43.7588	38.8163	41.5281	54.9261	48.214	58.64	0.0349908	1	24.5432	7.18384	75.5297	58.5408	17.0142	0.290638
1375107_at	COX2	16673.5	16549.6	16275.6	18158.6	20302	19190.6	18762.1	19593.1	21788.9	18823.2	16821.9	18057.5	12888.6	13865.5	15394.3	15859.6	17194.8	17702.1	17439	0.0351867	1	20.8386	9.19775	20108.3	17568.4	2350.3	0.13378
1370213_at	Ybx1 /// Ybx1-ps3	7855.49	7247.14	7190.17	7839.08	8951.48	8488.14	8332.8	9280.58	9067.04	8073.21	7854	7066.7	5736.36	6526.03	6281.88	6885.48	8091.92	7653.5	7690.06	0.0353588	1	21.0148	9.22461	8919.15	7742.6	976.717	0.126149
1371832_at	Leo1	203.057	200.388	206.434	144.338	214.347	132.619	115.995	145.77	111.184	107.452	122.542	125.441	105.973	145.988	125.699	170.033	232.833	198.88	156.054	0.0354654	1	24.9123	0.250046	204.511	157.313	42.9222	0.272845
1389410_s_at	Sgip1	62.8472	61.2843	55.8249	62.3767	69.6632	57.8491	69.3564	58.807	62.713	60.9158	50.6878	44.883	38.5677	40.7762	39.6311	55.9403	45.742	47.3508	54.7343	0.0355387	1	25.422	8.01846	65.3231	54.5564	6.84211	0.125414
1368080_at	Rgcc	5506.91	5651.29	5038.08	5221.81	6274.41	7117.75	7497.19	8634.04	9210.28	7049.3	7450.76	5659.76	4903.97	5149.91	3636.46	5100.99	6203.89	5344.81	6147.31	0.0357228	1	20	10.035	8013.55	6268.54	1563.55	0.249428
1370989_at	Ret	22.2494	52.2793	43.3568	25.5435	65.2501	83.9194	81.069	75.8128	65.6753	82.4922	91.3592	67.4196	51.6216	51.2165	40.7955	46.9397	55.3675	39.5433	57.8839	0.0357506	1	20	10.2355	81.5277	59.6574	21.9374	0.367723
1371417_at	Uqcrq	5888.77	5655.17	6442.12	6680.62	7533.17	7422.15	7407.68	8874.14	8117.02	7650.79	6677.7	6000.65	4570.99	5694.65	5713.31	5790.04	7294.3	7143.88	6697.62	0.0358789	1	20	9.47674	8060.87	6774.75	1155.77	0.1706
1369862_at	Pim1	57.5183	34.3155	41.438	50.3061	57.6172	50.7019	43.6663	25.0884	27.9838	29.4646	29.8014	25.5248	19.5259	28.8256	22.1823	28.865	32.6134	44.2781	36.0954	0.0359459	1	24.5432	5.03116	52.0924	36.1566	16.4414	0.454727
1391217_at	Zc3h12c	145.859	96.1645	159.056	167.346	248.583	219.008	205.585	193.851	152.531	132.67	123.339	106.58	93.6674	121.674	91.0933	143.002	129.762	99.0646	146.047	0.0362042	1	22.3371	6.63135	222.436	146.238	64.3158	0.439802
1371887_at	Hmgb3 /// LOC100912369	363.279	385.785	342.65	308.674	509.339	530.739	537.263	502.215	420.938	437.44	370	365.804	263.479	327.739	293.292	327.299	383.554	344.886	389.688	0.0362374	1	21.0148	9.14374	510.797	394.473	91.4113	0.23173
1371356_at	Tns2	522.04	563.116	377.219	430.834	609.488	735.238	892.164	884.731	989.156	661.974	696.065	579.826	579.497	519.175	371.567	529.899	563.304	461.178	609.248	0.0364457	1	20	10.075	838.139	624.22	191.407	0.306635
1373959_at	Ppp2r1b	769.969	888.773	823.234	765.162	930.234	1095.89	1306.21	1297.15	1149.43	996.238	1148.08	935.537	703.154	863.549	529.316	758.594	950.465	825.349	929.797	0.036486	1	20	9.98775	1204.93	947.248	227.503	0.240172
1387803_at	Ppp2r2b	65.2064	58.776	58.5488	74.9743	98.3328	66.3027	71.441	69.5569	42.1856	51.2535	37.3868	36.996	25.8021	51.7207	37.1245	76.7885	87.9686	63.8095	59.6764	0.0365853	1	20	5.99545	81.9996	58.911	25.9346	0.440233
1367653_a_at	Mdh1	8862.4	8855.41	9074.8	9597.77	10916.7	10674.6	9830.61	11201.8	11897.5	10320.4	9866.08	9078.11	6745.52	7592.86	7585.81	8878.62	10373.1	9705.19	9503.18	0.0366835	1	20	9.38869	11078.3	9593.97	1400.17	0.145943
1368410_at	Mpg	112.811	113.799	89.0736	109.758	124.42	148.868	194.162	171.846	162.759	132.083	136.089	115.683	90.5748	116.14	62.9862	77.7999	108.863	88.3114	119.779	0.0367605	1	22.0399	9.83333	165.706	121.429	35.6383	0.29349
1387795_at	Pola2	292.171	289.585	279.316	250.05	379.432	479.129	577.265	599.619	548.846	414.718	354.964	301.451	245.219	289.973	242.597	294.013	337.185	266.432	357.887	0.0368966	1	20	9.82634	531.405	367.565	131.214	0.356981
1376191_at	Hpgd	166.332	249.292	145.746	208.18	182.68	155.739	178.984	109.717	80.7091	87.7185	93.8335	97.6585	80.4752	138.617	114.772	171.918	185.604	170.571	145.475	0.0369994	1	23.2787	2.86674	195.184	144.558	52.5895	0.363796
1380079_at	LOC102553788 /// LOC102553883 /// LOC103690031 /// LOC103692066 /// LOC500013 /// LOC684193	39.0444	30.3972	47.1196	34.3319	55.9471	38.292	46.8277	15.5526	21.7773	24.2555	19.2938	14.3041	14.4103	18.9135	13.5025	19.1638	17.9574	17.723	27.1563	0.0371147	1	27.2329	5.24551	46.1736	27.135	15.7556	0.580638
1398809_at	Nde1	305.402	341.751	292.06	296.493	378.247	414.043	396.371	414.676	339.944	339.77	316.195	321.983	220.838	260.748	215.004	314.672	315.766	291.826	320.877	0.0374324	1	21.4687	9.18545	397.359	323.618	57.3652	0.177262
1377328_at	Mitf	289.433	291.156	310.141	254.94	308.524	438.206	402.412	409.159	401.646	435.432	349.87	324.694	307.627	337.054	262.009	269.264	311.573	322.151	334.738	0.0376218	1	20	10.0498	412.756	339.754	64.4844	0.189797
1368549_at	Hbp1	675.281	660.018	587.238	552.766	792.415	848.382	874.053	894.329	789.329	808.645	755.044	645.896	453.403	611.657	422.697	565.435	618.402	592.266	674.847	0.0376246	1	21.4687	9.71288	872.871	682.807	144.316	0.211356
1372328_at	Klc4	348.28	272.011	316.863	281.742	409.05	444.593	447.665	454.111	385.312	370.303	377.752	258.643	216.422	279.448	232.57	253.407	333.502	294.545	332.012	0.0376466	1	21.194	9.39015	441.649	336.35	79.6273	0.23674
1373820_at	Rfwd2	1096.17	1175.6	1366.34	1242.01	1664.7	1752.64	1665.25	1514.78	1328.02	1424.43	1237.37	1190.06	925.735	1165.27	1039.3	1091	1584.69	1139.76	1311.29	0.037855	1	20.5797	7.73889	1648.77	1319	331.527	0.251347
1386911_at	Atp1a2	6187.17	7467.54	7167.37	7549.19	9055.17	9542.37	8893.91	10034	10130.1	9353.5	8137.57	7810.6	6237.78	7418.22	7299.46	7309.26	9184.39	8179.4	8164.28	0.0378634	1	20	9.6026	9721.6	8258.34	1356.1	0.164209
1371245_a_at	Hbb-b1 /// LOC103694857 /// LOC689064	10731.6	13403	13635.2	14309	14356.3	15668.2	15427.5	15343.4	16091.3	11452.3	13219.3	11137.9	8864.13	11541.2	10904.9	11253.6	11850.5	12839.2	12890.5	0.0378718	1	22.0399	8.17014	15588.2	12953.8	2421.15	0.186906
1380371_at	Nipbl	493.348	523.501	743.032	894.588	1508.55	891.746	882.532	608.775	551.828	357.502	360.621	324.768	434.985	344.374	257.475	370	400.944	354.375	572.386	0.0381275	1	23.8369	6.11165	1140.81	572.428	432.79	0.756062
1373270_at	Wipi1	718.406	680.592	869.708	720.381	991.974	907.553	1000.88	940.484	851.756	971.171	773.09	723.031	632.435	726.448	639.278	674.39	775.341	716.652	795.198	0.0382605	1	21.8462	9.01445	962.063	800.744	137.807	0.172099
1376334_at	Cntln	136.195	148.541	136.155	137.016	184.227	185.477	189.944	205.939	176.943	164.924	195.976	151.149	94.1511	132.591	93.4461	134.947	149.937	129.817	152.632	0.0382779	1	21.194	9.65521	195.577	154.619	33.9765	0.219743
1373018_at	Spryd3	205.526	294.047	256.324	240.779	312.544	270.435	294.038	250.185	262.951	205.342	159.644	140.873	135.064	155.747	137.156	246.846	241.503	199.894	222.717	0.038377	1	22.6424	6.15929	292.626	222.553	80.5052	0.361735
1377848_at	Fam175a	156.084	169.213	135.635	141.95	207.862	179.779	187.782	188.513	177.969	165.702	169.81	123.197	115.31	120.975	92.5289	117.545	150.504	119.071	151.079	0.0385547	1	23.9518	9.05263	190.578	151.111	28.5057	0.188641
1370866_at	Rpl41	7975.11	8236.06	7352.14	8867.07	9156.21	9278.64	9018.8	9935.81	10225.2	8569.83	8753.29	7809.81	6487.7	6861.86	7055.73	7665.56	8973.81	8268.84	8360.64	0.0385875	1	20.2444	9.37084	9630.02	8429.28	1087.06	0.128962
1389616_at	Whsc1	85.0383	76.2661	98.4006	100.856	177.718	121.919	120.762	118.653	95.4738	81.049	87.6402	85.9489	74.6256	58.9237	47.6173	88.8365	76.8966	63.5871	92.234	0.038592	1	23.1702	6.44267	138.376	92.3005	40.7147	0.44111
1393643_at	Rcn1	1303.07	1510.23	1213.29	1663.43	1778.17	1719.77	1950.4	2162.82	2035.74	1918.08	1651.59	1596.65	1289.4	1473.25	1218.74	1418.6	1826.28	1455.06	1621.37	0.0385968	1	20	9.78911	1976.59	1644.67	319.031	0.193979
1368459_at	Gdf10	99.4594	114.399	73.8989	70.4014	132.854	140.963	254.614	202.479	173.703	152.365	200.954	136.617	107.317	106.526	87.2563	90.8382	120.804	91.0176	130.915	0.0386814	1	20	10.17	194.7	135.208	53.8051	0.397942
1390602_a_at	Tprn	171.761	150.192	140.877	161.504	208.865	196.193	235.781	259.757	220.044	183.74	182.719	140.35	122.117	138.683	95.288	137.631	162.298	127.728	168.64	0.0387848	1	22.0399	9.55528	227.176	170.55	43.8354	0.257024
1367553_x_at	Hbb	13360.9	14075.9	13616.4	14873.2	15855.5	15903.3	15037.8	16672.8	18000	14937.8	13865	13998.1	10133.4	11267.6	12136.8	12898.8	13806.5	14096.7	14140.9	0.0388842	1	21.3763	9.30891	16467.7	14234	1830.11	0.128573
1392708_at	Stard6	78.9156	72.6363	81.1603	83.0122	99.7634	104.262	87.7696	89.2426	81.8849	76.2685	60.3629	60.2593	46.8616	74.2244	44.3189	71.852	72.5872	61.9175	74.85	0.0389569	1	23.2787	6.68358	98.0159	74.9156	21.6903	0.289529
1379323_at	Tmem203	456.996	443.383	360.137	401.326	552.7	566.566	615.41	669.811	584.335	554.041	548.216	478.864	389.949	490.433	348.997	409.501	508.607	422.366	488.98	0.0390341	1	20	9.88229	613.701	496.633	102.31	0.206008
1374349_at	Ctdspl	944.53	911.84	825.755	808.224	1046.32	1362.29	1619.61	1765.01	1795.29	1422.7	1707.59	1287.22	1050.9	1456.22	744.914	1031.06	1278.03	890.089	1219.31	0.039084	1	20	10.4218	1623.59	1249.71	363.515	0.290879
1393741_at	Mesp1	166.019	140.436	149.933	141.914	175.215	132.611	164.804	167.619	159.389	125.957	124.418	115.022	83.0334	90.0315	80.3838	108.102	102.258	134.626	131.21	0.0395243	1	25.8182	8.70007	159.739	130.586	14.8586	0.113784
1387322_at	Sema6b	142.59	133.254	132.051	131.342	162.736	168.963	219.159	218.921	203.617	194.301	157.109	132.238	116.549	128.629	119.247	143.491	139.531	138.648	154.576	0.03953	1	20	9.88282	202.555	157.304	36.4584	0.231771
1379449_at	Rb1cc1	740.485	691.812	733.665	661.397	958.051	1064.38	927.389	924.693	783.203	936.795	740.692	707.506	611.081	689.85	563.744	639.155	754.244	618.904	763.725	0.0395705	1	22.2371	8.86299	960.265	768.881	157.642	0.205028
1369957_at	Rgs5	1023.15	1218.34	1288.38	1297.34	1989.19	1602.39	1731.53	1216.26	1331.23	921.933	1283.34	933.887	817.041	1048.88	785.197	1078.7	1305.34	1114.51	1221.48	0.0397299	1	21.7505	6.449	1709.05	1220.56	437.982	0.358836
1385158_at	Chmp1b	466.445	447.119	470.376	397.603	558.058	562.882	590.847	598.946	472.751	517.481	534.977	414.096	346.747	385.737	315.258	375.28	452.51	429.851	463.165	0.0398076	1	22.2371	9.4623	574.455	466.291	80.1545	0.171898
1388114_at	Myl12a	6782.8	6569.57	6352.13	6732.23	7380.08	7526.13	7705.43	8124.22	8278.73	7388.94	6355.24	6293.45	4980.19	5521.67	5362.16	6278.97	6778.65	6579.96	6721.7	0.039865	1	21.0148	9.48771	7922.65	6772.28	868.388	0.128227
1372883_at	Cenpb	449.992	433.909	422.112	404.921	563.803	688.287	659.867	720.907	546.593	691.264	454.612	417.838	350.196	426.58	319.016	396.348	478.937	426.542	491.763	0.0399298	1	20.4107	9.57365	668.566	500.682	135.247	0.270124
1372572_at	St6galnac6	275.973	241.698	246.634	251.541	306.724	316.103	278.248	287.285	248.705	248.95	206.517	177.882	145.913	215.358	166.898	217.663	270.829	227.85	240.598	0.0400462	1	22.3371	7.40655	298.961	241.334	54.42	0.225497
1386883_at	Gsk3a	254.192	178.585	204.251	248.148	303.779	236.865	277.366	242.471	244.872	198.01	187.233	143.652	135.059	166.47	168.794	160.014	167.591	188.11	205.859	0.0400836	1	23.9518	6.8063	271.594	205.878	61.383	0.298152
1374531_at	Slc6a6	1215.99	1046.19	863.057	670.269	1026.23	1011.4	1374.59	1535.53	1465.84	1229.91	1614.84	1351.76	1462.15	1397.67	908.497	1017.1	1225.71	834.772	1180.64	0.0401873	1	20	13.9106	1481.4	1203.68	293.655	0.243965
1367916_at	Plcd1	319.398	291.468	244.719	292.312	345.328	351.301	485.177	486.856	402.017	411.819	402.541	344.118	259.551	323.537	213.726	303.909	333.914	300.178	339.548	0.0402186	1	20	10.0542	437.301	345.938	82.0639	0.237222
1373748_at	Pdzrn3	2219.52	2288.91	2457.6	1969.3	2896.98	3082.05	2749.47	2584.81	2794.01	2926.52	2737.17	2418.33	1952.86	2197.44	1753.1	2092.63	2250.93	2232.98	2422.48	0.0404137	1	21.8462	9.61033	2909.43	2441.29	395.272	0.161911
1398829_at	Fkbp1a	4549.4	4442.87	4490.46	4577.92	5375.84	5549.42	5364.05	6020.25	5683.8	5622.26	4940.13	4402.21	3722.95	4256.47	3685.38	4272.08	5563.51	4783.46	4850.14	0.0404445	1	20	9.59424	5739.38	4901.25	738.65	0.150707
1390019_at	H3f3b /// H3f3c /// LOC100359421 /// LOC100361558	6299.32	6398.54	6033.98	5856.68	7988.73	6907.47	6914.52	7243.99	6569.03	6545.93	5975.69	6191.16	4591.78	5259.64	4862.09	5124.49	6302.02	5756.75	6156.77	0.0405368	1	22.9561	8.58431	7189.78	6172.47	829.506	0.134388
1373708_at	Tut1	224.795	194.181	178.123	120.184	155.805	136.792	139.114	149.011	133.595	134.784	166.567	154.72	172.798	303.032	175.929	277.64	287.636	237.061	185.654	0.0405436	1	27.2329	23.75	261.156	190.787	51.8255	0.27164
1369985_at	Crybb1	18.2738	27.9014	35.4696	36.7515	30.3051	25.0736	26.8237	12.0069	8.53368	11.9388	5.70981	6.11463	17.9032	8.82798	12.8662	17.2729	22.6303	12.3002	18.7057	0.0405517	1	24.9123	4.59655	33.4018	18.8155	12.6039	0.669871
1388427_at	Mxra8	1064.62	1345.57	1138.69	1093.31	1430.07	1553.3	1766.14	2019.24	1484.39	1547.9	1386.33	1305.68	1046.01	1041.98	777.579	1191.37	1303.8	1089.32	1310.29	0.0407174	1	20	9.85141	1708.02	1334.34	323.916	0.242754
1368451_at	Hrh3	97.3092	78.9207	128.332	152.377	118.733	228.374	241.593	451.002	417.447	251.04	338.919	193.164	164.33	209.835	93.0189	120.696	130.925	92.2761	194.905	0.0407196	1	20	10.7112	320.124	204.857	113.873	0.555867
1371775_at	Acadsb /// LOC103691247	3430.89	3781.68	3722.94	3537.03	4205.99	4855.65	4407.34	5110.78	4383.98	4384	4381.64	3675.83	2686.24	3341.23	2731.35	3465.32	4348.18	3732.85	3899.05	0.0408965	1	20	9.64522	4769.2	3948.36	702.191	0.177843
1383085_at	Sh3bgrl	3041.8	2796.74	3610.07	3076.25	4285.02	3197.07	3190.4	2355.92	1740.85	2078.39	3020.85	2440.76	1927.53	1884.71	1437.22	1969.68	2082.27	2409.64	2585.84	0.0409145	1	26.7925	5.12131	3599.99	2589.61	947.03	0.365704
1383641_at	Ednra	177.155	203.12	147.622	157.507	213.051	228.818	238.053	272.592	255.217	251.583	217.8	188.154	158.783	183.213	168.952	176.072	164.24	172.639	198.587	0.0409341	1	20	10.0005	251.798	201.761	41.2573	0.204486
1379680_at	Prrc1	373.396	426.973	361.818	406.974	488.571	425.713	414.672	420.475	322.912	393.083	363.005	310.508	232.543	312.348	253.823	372.815	419.924	364.414	370.22	0.0412434	1	22.1381	6.31053	444.389	370.002	91.4013	0.247029
1388752_at	Bclaf1	1717.05	1552.17	1252.5	1431.56	2126.25	1917.81	2010.94	2075.61	1794.65	1756.65	1841.11	1404.13	1320.59	1368.44	1031.74	1253.78	1466	1180.84	1583.43	0.0413125	1	23.7232	9.34873	2008.96	1585.62	327.746	0.206699
1369994_at	Crcp	600.801	572.868	549.958	588.928	751.234	646.503	772.8	716.227	657.79	576.236	577.389	459.73	386.364	478.279	367.394	464.373	631.155	484.524	571.253	0.041352	1	22.6424	8.66281	718.097	573.98	111.209	0.193751
1367583_at	Tpt1	12588.2	12458.2	11638.6	13401.2	14166.8	13738.6	13450	14822.5	15437.9	13442.2	12089.8	12102.7	9627.37	10096.1	11016.3	11624.5	12364.3	12828.5	12605.2	0.0413573	1	21.2848	9.24863	14449.2	12679.3	1450.91	0.114431
1392534_at	Pmepa1	4119.51	4635.84	4454.64	5463.74	5794.86	5494.71	5503.58	5799.5	6333.09	5026.74	4608.83	3413.4	3668.81	3802.68	2921.75	4450.78	4893.66	3665.13	4669.51	0.0414146	1	22.3371	8.27002	5855.21	4696.65	1108.92	0.236109
1367884_at	Rab14	1415.62	1337.69	1572.28	1603.94	2276.41	1753.3	2009.93	1434.91	1242.31	1307.93	1466.64	1359.72	1078.35	1176.83	878.148	1143.86	1396.59	1046.17	1416.7	0.0416279	1	24.1849	6.27295	1944.83	1416.47	465.996	0.328983
1388898_at	Hsph1	1475.32	1479.41	1128.67	617.623	801.476	665.545	640.661	628.819	472.726	811.334	754.291	660.007	715.143	1078.82	820.005	1076.48	1513.88	1179.59	917.767	0.0416539	1	26.366	23.75	1313.42	945.291	368.79	0.390134
1370329_at	Cyp2d4	378.175	377.921	334.041	336.827	430.547	491.107	546.544	562.624	469.096	401.464	386.619	319.056	283.4	309.176	244.112	334.364	347.622	325.131	382.101	0.0418472	1	21.5618	9.54411	508.764	386.667	88.6516	0.229271
1368286_at	Slc2a8	106.347	101.437	131.156	105.183	117.745	145.677	159.011	169.345	138.533	145.877	119.494	143.285	106.048	89.3422	83.4612	113.123	118.414	123.205	123.149	0.0423406	1	20	10.0577	151.868	125.106	25.1169	0.200764
1368476_at	Nr3c2	94.0357	77.3153	101.827	79.3807	143.722	173.581	147.411	145.178	130.012	136.71	120.669	97.3975	89.0375	116.464	83.95	92.4511	102.53	101.017	112.927	0.0425558	1	20	9.2664	152.042	114.948	32.5289	0.282988
1376936_at	Slc8b1	372.257	369.975	349.264	365.472	461.557	407.405	558.46	502.971	410.294	417.375	420.711	328.46	235.942	300.744	213.025	315.863	357.971	323.295	372.836	0.0427745	1	22.3371	9.43576	484.302	375.79	80.109	0.213175
1384076_at	Cachd1	311.016	376.613	325.319	365.07	450.937	421.324	456.377	472.577	367.153	289.176	319.088	202.764	162.604	229.567	165.185	283.872	427.196	272.315	327.675	0.0428124	1	21.8462	7.93554	446.51	330.319	109.785	0.33236
1378027_at	Pvrl3	158.65	154.546	118.138	149.934	188.627	238.397	194.041	230.661	176.92	222.68	228.296	219.475	154.847	152.484	104.284	160.441	164.239	129.531	174.788	0.0428731	1	20	10.2849	219.039	178.278	42.7631	0.239867
1384675_at	Apeg3	44.4442	30.5805	38.7171	47.9578	87.1231	69.7704	90.7206	55.5681	40.5891	61.8996	57.2429	48.8732	39.8414	33.001	25.7382	36.4579	33.2272	23.1082	48.0478	0.0430337	1	23.6105	7.39615	73.8664	48.1567	26.2768	0.545652
1367563_at	Sparc	12359.7	12842.9	11521.7	13284.9	14304	13795.7	13731.6	14618.1	15720.6	13618.1	12944	13236	10090	10785.4	10708.2	12083.9	12677.1	12858.3	12843.3	0.0430431	1	20.8386	9.51845	14567.7	12932	1457.49	0.112704
1373407_at	Gramd4	464.19	579.007	479.712	455.982	522.806	480.605	485.982	449.515	417.14	339.872	381.789	292.46	215.369	347.678	287.753	410.272	553.865	449.553	422.975	0.043083	1	23.1702	3.96057	510.142	421.392	108.086	0.256497
1390721_at	LOC100912606	58.1938	64.1569	46.8412	54.1968	77.0315	108.406	100.556	101.631	79.026	84.1135	63.2663	50.6873	42.3229	64.6457	36.6147	41.9985	56.7156	59.7994	66.1224	0.0433009	1	21.104	9.40416	97.3556	67.4222	23.2905	0.345442
1386965_at	Lpl	12346.8	12856.9	12439.3	13417.3	14229	13450.8	13406.1	15128.4	15328.8	14142.3	13276.7	12326.5	10273	10610.4	10934.5	11794.4	12568.3	13296.6	12879.2	0.0433791	1	21.2848	9.53193	14524	12952.5	1322.85	0.102131
1382614_at	Zfyve16	268.466	265.815	241.274	248.255	279.047	326.414	324.593	337.2	250.579	302.11	280.928	221.644	168.25	211.515	164.179	218.563	216.93	221.931	252.65	0.0436112	1	23.6105	9.43814	319.512	253.054	42.6019	0.168351
1383386_a_at	Exoc1 /// LOC103692788	422.939	387.925	371.534	351.673	488.526	488.04	512.61	481.993	425.516	425.373	320.638	304.8	253.128	310.117	259.811	324.429	369.357	316.409	378.601	0.0437276	1	23.0626	8.85823	488.135	379.904	69.0804	0.181837
1367759_at	H1f0	980.712	1259.82	1099.36	1003.31	1479.01	1582.09	1583	1538.7	1010.41	1346.71	1065.2	1122.47	645.727	865.411	742.679	1024	1115.93	1037.07	1138.98	0.043753	1	21.5618	8.80364	1505.41	1150.79	289.968	0.251974
1371297_at	Rpl7a	9234.55	9481.51	8029.94	9060.79	11280.7	10842.8	10741.2	11483.6	11339.2	10706.8	9984.7	9578.79	7832.58	8626.08	8370.69	8999.47	10801.8	9582.41	9776.54	0.0437952	1	20	9.58596	11282.9	9864.4	1272.93	0.129042
1373972_at	Nav1	316.192	445.998	534.606	476.777	681.784	599.353	649.7	541.275	503.915	293.908	355.011	306.302	332.208	335.697	284.996	376.231	387.77	290.699	428.468	0.0438216	1	23.2787	6.44405	639.299	428.754	180.125	0.420113
1371308_at	Rps4x /// Rps4x-ps9	10658.7	11364.8	9486.58	10588.4	12771.1	12166	12245.3	13347.5	12806.6	12095.6	11402.3	10827.9	8597.33	9504.65	9601.65	10389	11712.2	11651.5	11178.7	0.0439494	1	20	9.56405	12856.6	11272.9	1374	0.121885
1373149_at	Ypel3	1406.82	1392.8	1170.24	1265.17	1687	1790.35	2109.23	2172.55	1941.93	1568.07	1499.02	1218.88	1114.27	1280.94	939.961	1138.32	1375.08	1115.47	1454.78	0.0439697	1	21.5618	9.65055	1965.49	1474.45	371.949	0.252264
1384110_at	Dock4	246.929	276.974	169.834	153.132	192.524	383.186	365.339	373.572	428.668	366.43	364.892	355.051	327.896	396.074	237.747	279.033	249.413	253.989	301.149	0.0441798	1	22.4379	12.009	383.137	304.684	76.1837	0.250042
1375108_at	ND3	14491.9	14251.6	13638.1	15194.7	16453.1	16001.7	15591.3	16157	18271.8	15314.1	13985	14285.3	10630.3	11259.5	12560.9	12972.4	13897.5	15039.1	14444.2	0.0442064	1	21.5618	9.23644	16642.1	14525.8	1727.13	0.1189
1367898_at	Bnip3l	4202.69	4225.99	4217.15	4257.42	4939.66	5028.93	5431.76	5067.09	5138.25	4181.12	4632.48	3576.13	3194.44	3996.87	3077.97	3677.68	4413.89	3853.39	4284.05	0.0442153	1	22.2371	9.1155	5179.14	4306.93	644.638	0.149675
1376649_at	Sik2	2669.08	2705.02	2372.09	2280.91	3137.19	3404.48	3931.69	3640.88	3637.1	3029.73	3745.97	2692.55	2048.38	2455.93	1705.18	2352.95	3009.39	2642.76	2858.96	0.0443263	1	20	9.90359	3691.48	2909.9	677.392	0.232789
1373532_at	Plekhf1	382.063	400.277	323.502	322.829	448.912	520.603	533.786	642.639	547.386	507.552	470.185	419.131	379.298	418.262	343.621	429.376	396.931	360.917	435.96	0.0443426	1	20	10.0176	555.189	443.247	94.3585	0.21288
1392779_at	LOC102548848	26.3045	21.5421	27.0937	21.3097	27.1847	28.256	28.6276	24.3377	24.6026	27.3163	20.902	14.4195	10.63	16.7222	10.9754	15.5487	21.0232	19.4833	21.4599	0.0443772	1	24.4226	8.8934	28.0219	21.4269	3.47176	0.162028
1381162_at	2020-09-10	1012	932.403	913.884	887.002	1081.04	1305.6	1325.53	1234.92	1086.73	935.845	1057.05	789.572	692.883	847.62	595.185	805.661	894.555	861.032	958.806	0.0444547	1	22.4379	9.24598	1233	965.036	187.254	0.194038
1389726_at	Lsm11	116.912	109.597	98.4919	100.313	143.833	87.349	102.073	86.3795	61.658	78.5162	66.6773	76.6348	43.468	67.4796	61.3039	82.1531	116.13	99.9594	88.8294	0.0445682	1	23.4988	4.01857	114.457	88.5835	29.3768	0.331628
1398797_at	Hnrnpk	3900.82	3962.92	3549.34	3524.96	4479.03	4399.67	4349.93	4470.02	4014.95	3746.1	3934.35	3308.18	2597.29	3032.47	2599.95	3178.33	3959.71	3378.34	3688.13	0.0446246	1	22.6424	9.0803	4415.74	3701.72	483.274	0.130554
1369526_at	Acadsb	45.6868	70.4421	158.03	93.8032	207.945	169.42	145.123	77.8113	31.7346	57.0853	55.0722	41.4363	31.9252	32.3127	32.2941	44.7529	51.7361	49.5463	77.5643	0.044659	1	23.3882	6.1241	171.993	77.5532	75.1258	0.9687
1392864_at	Arhgap5	319.35	216.964	447.013	387.609	633.166	510.785	420.449	342.245	242.675	252.521	238.697	231.249	243.152	221.922	172.647	248.091	273.843	219.419	312.322	0.0446953	1	23.4988	6.13402	529.719	312.328	166.775	0.533972
1389988_at	Kctd2	794.264	571.843	572.962	637.499	844.604	870.374	1024.19	995.648	956.764	746.099	797.338	674.067	448.134	582.25	430.823	598.181	657.274	542.359	708.037	0.0449508	1	21.5618	9.66532	958.766	717.797	183.973	0.256302
1382699_s_at	Hps1	439.163	410.588	377.04	425.765	512.815	505.942	603.489	593.156	568.968	478	417.489	362.93	302.228	384.595	253.555	334.055	429.628	329.424	429.379	0.044952	1	22.6424	9.45287	564.596	432.359	96.0361	0.222121
1388503_at	Eid1	3382.8	3402.33	3795.11	3482.04	3784.26	3725.94	3631.08	4086.35	3350.31	2984.02	2609.32	2568.63	2395.57	2824.76	2440.17	3065.44	3493.86	2949.78	3220.65	0.0450538	1	23.3882	6.11131	3828.4	3220.51	687.448	0.21346
1389114_at	Thnsl2	289.668	248.442	279.71	280.329	355.401	369.157	475.327	443.045	431.297	345.454	322.977	297.376	228.341	323.844	204.963	256.837	328.059	290.153	320.577	0.0452464	1	20	9.7182	422.052	326.406	81.3267	0.249158
1369157_at	Pde3b	1341.3	1277.82	1108.64	1083.65	1395.02	1645.36	1983.88	2076.52	1782.54	1705.35	1774.43	1340.92	1142.56	1462.94	846.815	1185.44	1419.8	1209.31	1432.35	0.0452627	1	20	10.0585	1875.58	1460.29	358.564	0.245542
1391062_at	Elp4	194.897	212.477	187.015	183.608	225.622	259.974	230.38	204.287	179.066	208.16	167.397	141.42	126.85	152.254	120.078	172.271	215.328	184.605	186.983	0.0453013	1	21.9426	7.76537	230.899	187.824	40.5315	0.215795
1389736_at	Cdkl2	183.146	200.555	212.561	190.777	277.454	266.433	262.902	271.797	247.596	217.504	249.08	198.429	175.236	190.655	117.958	193.517	253.253	205.813	217.482	0.0453067	1	20.3272	9.00667	267.265	220.131	48.3532	0.219657
1368649_at	Dkc1	385.51	440.375	353.263	386.67	524.148	462.382	449.581	439.806	469.363	383.392	389.683	327.529	293.806	328.528	257.636	304.853	414.03	331.293	385.658	0.0453269	1	23.3882	8.05229	471.425	386.352	74.5397	0.192932
1370253_at	LOC100360057 /// Rpl22	6993.99	7701.73	6326.35	7442.73	8613.78	8509.42	8398.29	9053.99	8440.88	7924.17	7334.57	6938.11	5709.29	6481.94	6023.75	6485.94	8447.55	7142.44	7442.72	0.0453372	1	20.2444	9.18104	8713.51	7505.97	1070.58	0.14263
1374104_at	Cldn5	702.5	755.432	561.719	743.839	1120.51	1039.5	1319.65	861.153	750.056	578.085	623.754	414.143	444.28	492.393	391.531	634.781	688.132	624.118	708.088	0.0454701	1	21.6558	7.25518	1065.2	712.362	335.186	0.470529
1390042_at	Tmem140	1918.91	1527.41	1657.01	1719.9	2085.59	1931.08	2236.32	1712.79	1729.85	1553.68	1324.19	932.449	997.007	1267.17	818.95	1415.67	1720.91	1442.68	1555.09	0.0455214	1	22.9561	7.16601	2019.36	1558.65	456.099	0.292624
1376788_at	Dapk1	692.653	828.859	610.506	662.617	721.821	745.102	725.017	590.869	499.008	494.818	373.022	312.251	339.998	519.363	411.163	655.231	817.517	628.145	590.442	0.0455831	1	22.1381	4.82935	742.465	585.455	205.052	0.350244
1387029_at	Cfh	1215.43	1140.61	1066.71	995.145	1366.53	1600.66	1726.11	1738.8	1545.82	1407.43	1389.26	1264.75	1177.57	1346.17	1021.97	1148.71	1328.05	1165.8	1313.64	0.0457309	1	20	9.91406	1626.52	1332.35	248.109	0.18622
1382981_at	Ahi1	38.3702	39.8509	50.1411	51.5513	81.5649	60.3665	58.5942	37.1418	38.4788	18.2356	36.6421	34.2819	40.8719	19.1208	19.2174	23.2805	21.9768	26.1753	38.659	0.0457519	1	25.8182	6.07595	66.7363	38.4865	22.1709	0.57607
1387016_a_at	Nptn	3951.18	4320.64	3739.86	3471.3	4665.99	4823.13	5162.9	5534.38	4957.78	4684.46	4784.63	4124.94	3191.72	3670.5	3154.54	3821.88	4274.51	3897.72	4235.11	0.0457904	1	20	9.87132	5184.01	4289.59	730.265	0.170241
1374936_at	Amdhd2	50.8693	62.5134	41.1251	46.414	76.208	72.2542	101.956	88.7655	77.5983	75.6888	58.5735	65.7026	36.7451	58.7987	39.7036	42.9498	40.2343	35.9609	59.5589	0.0458269	1	23.4988	9.74999	86.1374	59.8181	20.0569	0.335298
1380810_at	Zfp40	78.8308	83.3486	71.8546	76.7652	92.6151	111.829	101.068	85.6275	72.6862	85.3754	56.3016	57.1054	52.2762	61.2313	46.227	67.4379	78.2966	65.312	74.6772	0.0459918	1	22.5397	7.43107	97.9034	74.9438	20.8693	0.278466
1374564_at	Dtx2	162.481	157.79	126.956	156.911	184.327	255.255	285.346	235.719	220.717	190.166	168.463	141.929	131.527	151.345	103.166	162.821	156.325	140.514	173.987	0.0461246	1	20.4107	9.45384	242.837	177.301	52.0693	0.293677
1385081_s_at	Vps33a	144.079	111.938	131.419	134.112	198.489	160.85	207.284	215.97	198.512	163.611	146.056	143.128	87.4664	115.092	102.41	117.808	151.015	104.764	146.334	0.0461422	1	21.3763	9.49539	198.108	148.484	40.1256	0.270234
1386852_x_at	LOC100360645 /// LOC100910768 /// Ubb	10556.5	10115.5	9399.99	10613.5	12159.6	11272.4	11394.4	12328.6	12882.6	11068.8	10154	9488.92	7608.16	8477.84	8659.49	9353.64	10667.5	10304.1	10361.4	0.0461957	1	21.104	9.29039	12105.1	10433.1	1329.23	0.127405
1375074_at	Tbkbp1	224.057	178.061	220.476	231.09	287.895	259.669	278.446	293.421	269.652	206.561	239.032	136.974	127.44	186.223	133.603	175.584	233.123	203.537	215.825	0.0462312	1	21.5618	8.57401	282.35	217.871	55.3673	0.254128
1385076_at	Zbed6	72.2418	65.3657	112.489	129.522	189.653	117.015	92.8561	106.82	82.4215	54.3531	59.8327	39.1213	66.2856	48.9618	44.3289	69.1065	79.0275	51.4954	82.272	0.0463231	1	23.2787	6.08561	148.63	82.2423	51.9493	0.631662
1382993_at	Bbc3	279.878	289.7	273.312	278.213	342.665	301.231	337.423	312.279	261.615	248.735	237.317	204.719	207.052	234.125	181.319	270.585	268.372	239.987	264.918	0.0465381	1	23.0626	6.58894	321.58	265.078	57.5403	0.21707
1389809_at	Zbp1	2140.68	2335.22	2386.57	2823.09	3047.88	2833.15	2784.77	3174.31	3190.78	2508.79	2140.78	1629.67	1893.39	1879.55	1401.16	2284.78	2565.26	1889.81	2383.87	0.0466472	1	22.2371	7.77271	3042.57	2396.42	659.97	0.275399
1388874_at	Mtss1	1191.24	1409.74	1124.81	1430.29	1493.6	1656.3	1718.11	1772.9	1681.44	1322.09	1473.34	1304.87	963.497	1184.3	848.869	1180.85	1465.94	1079.23	1350.08	0.0468908	1	21.5618	9.36827	1690.06	1363.45	272.189	0.199632
1384198_at	Enox2	134.191	173.759	130.875	136.989	183.947	199.016	207.398	172.062	165.118	156.873	172.194	142.36	129.079	141.071	78.9464	128.273	126.684	127.557	150.355	0.0471208	1	23.7232	9.08075	188.818	150.552	31.5309	0.209435
1392008_at	Pask	16.4758	24.9111	26.0659	38.0802	32.3528	29.731	33.1753	38.9932	33.8844	35.7982	27.1563	31.0718	18.7833	5.51944	20.178	20.9439	25.7219	19.765	26.5893	0.0471551	1	22.3371	8.57246	35.3055	26.871	10.0618	0.374447
1389675_at	Ier5l	119.18	114.779	104.707	100.282	141.656	140.475	167.214	152.188	115.133	116.866	95.2561	79.8669	84.0748	81.0498	68.0011	89.0772	96.7643	93.4522	108.89	0.0472172	1	23.1702	8.85415	145.345	109.3	24.3601	0.222873
1376860_at	Slc22a23	77.8818	89.6003	90.0114	81.7976	103.465	112.163	115.593	104.761	96.2802	110.717	98.6496	86.029	73.9124	90.8792	67.034	91.3463	87.5031	87.963	92.5326	0.0473075	1	20.3272	9.46811	110.471	93.475	14.5959	0.156147
1368211_at	LOC100911847 /// Rps14	9784.23	9975.89	8449.44	10155.4	11104.1	10869.1	11096.4	11853	12094.8	10175.5	10448	9306.65	7634.79	8164.24	8448.88	8647.09	10402.8	9678.3	9904.92	0.0474503	1	20.6653	9.48338	11524.5	9984.34	1281.51	0.128352
1398878_at	Cpsf4	471.649	464.338	448.537	395.661	579.018	546.166	622.087	642.374	565.377	570.085	594.088	523.458	403.414	469.101	374.479	452.513	533.424	451.848	505.979	0.0474827	1	20	9.97986	610.059	512.602	86.5091	0.168764
1376728_at	Rbm47	974.217	730.633	786.369	741.225	941.86	631.568	737.75	741.709	610.732	520.825	577.225	443.552	368.461	544.775	367.533	599.918	711.891	592.068	645.684	0.0477206	1	27.0845	0.250079	845.418	654.852	96.4549	0.147293
1379013_at	Chpf2	160.665	219.177	179.669	183.714	287.601	275.865	278.327	287.701	282.86	250.398	227.486	192.514	157.323	219.482	144.732	187.672	234.518	178.919	219.368	0.047782	1	20.4107	9.35068	285.797	222.748	54.8564	0.246272
1371301_at	LOC100360449 /// LOC100364457 /// Rpl9	10840.4	11226.6	9681.12	11209.8	12358.4	12012.4	11972.7	13011.9	13080.3	12124.2	11214.3	10607	8453.57	9361.71	9265.76	10206.4	11613.9	10970.3	11067.3	0.0479342	1	20.3272	9.51639	12696.3	11152.7	1303.93	0.116916
1367612_at	Mgst1	12121	12120.2	11498.2	13627.7	14301.1	13097.4	13391	14442.5	15560.6	13792.4	13047.4	12109.1	9732.82	10558.7	10466.7	11407.7	13154.3	12509.4	12607.7	0.0482598	1	20.8386	9.38833	14348.6	12697	1526.24	0.120205
1384367_at	Hist2h3c2 /// LOC684762 /// LOC684841 /// LOC690126	217.692	179.206	179.574	118.263	187.652	120.286	139.174	131.637	106.434	99.4438	107.399	95.812	92.2034	88.0477	96.5122	139.583	115.51	127.857	130.127	0.0483613	1	28	0.250046	199.265	133.654	29.7966	0.222938
1374801_at	LOC102551541 /// LOC103694059	63.5455	81.8945	46.6984	103.458	134.347	79.0112	73.7851	51.2165	55.5997	35.3004	34.1853	21.8363	21.1568	67.3873	27.3056	74.4841	93.9446	75.2689	63.3569	0.0483641	1	20.5797	5.80744	104.141	62.2622	39.8739	0.640419
1373470_at	Ctnnb1	7134.19	7189.54	6419.63	6818.73	8201.14	7989.32	7985.61	8330.92	7994.99	7429.37	7661.44	6551.97	5393.02	6113.64	5459.42	6602.44	7679.72	6905.15	7103.35	0.0483761	1	20.6653	9.39634	8232.5	7156.08	873.394	0.122049
1399005_at	Ppp2r5a	4256.43	4749.65	4385.56	4356.49	5458.52	5705.55	5579.51	5914.02	5481.64	5261.15	5004.21	4036.82	3526.88	4577.92	3504.81	4531.2	5168.22	4643.75	4785.68	0.0483794	1	20	9.40164	5752.67	4835.11	758.94	0.156964
1382884_at	Fam177a1	180.341	125.988	165.444	224.885	261.502	222.432	259.161	213.382	158.795	148.989	176.788	130.232	131.257	163.615	102.468	126.057	129.433	188.524	172.739	0.0484009	1	22.5397	6.52466	245.87	172.865	64.9507	0.375732
1372567_at	R3hcc1	317.741	290.203	309.464	286.574	385.689	437.529	417.87	396.17	401.438	328.289	323.611	260.753	215.722	278.983	204.53	249.126	388.982	303.378	322.003	0.048559	1	20.5797	9.11934	414.003	326.044	72.5991	0.222666
1374972_at	Tbc1d2	98.1559	74.769	78.0588	77.8929	123.4	105.043	105.614	101.33	95.1507	98.4755	64.4288	74.6039	59.508	57.0637	50.9154	75.0889	79.5976	66.8702	82.5537	0.048777	1	22.9561	8.19235	107.565	82.8886	20.8353	0.251365
1396038_at	Rtbdn	34.9509	23.1923	58.9248	40.6883	65.7607	54.8417	46.3943	49.7768	47.9674	32.096	33.1478	22.6854	36.1757	26.0824	10.3815	15.8056	28.6325	32.9019	36.6892	0.0488232	1	24.4226	6.36075	57.5239	36.6557	20.5632	0.560983
1375298_at	Ppp2r5c	1886.51	2121.76	1824.19	1911.67	2523.23	2112.84	2256.95	2068.97	1915.58	1949.08	1825.32	1648.62	1503.75	1634.42	1554.33	1919.74	2281.93	1969.93	1939.38	0.049099	1	20.6653	6.90601	2239.31	1940.07	365.918	0.188611
1389956_a_at	COX1	16788	16316.9	15500	18126.7	18997.6	18776.6	17885.2	19135.3	21136.5	19031.5	16813.3	17356.3	13130.8	13781.6	15190.9	16044	16925.9	17708.8	17147	0.0491034	1	20.4107	9.42134	19477.3	17274.9	2029.24	0.117467
1389003_at	Rhobtb3	250.999	276.302	267.649	227.283	345.558	454.141	433.941	454.068	330.556	367.125	346.921	266.45	201.547	296.708	219.41	285.947	324.705	299.944	313.848	0.0491444	1	20	9.59261	423.426	319.634	83.6694	0.261766
1377670_at	Pcf11	362.798	352.413	293.475	310.58	450.026	509.046	504.876	453.726	452.836	370.94	367.864	299.782	300.995	334.301	259.891	309.563	366.041	325.744	368.05	0.0491478	1	20.8386	9.17359	476.302	372.56	82.595	0.221696
1389145_at	Cdc42ep2	490.42	507.124	442.233	602.252	807.096	1034.69	1109.56	1151.9	778.451	794.153	572.744	447.797	486.568	661.078	460.317	553.609	639.944	565.222	672.509	0.0491864	1	20	9.1642	1002.6	688.399	265.82	0.386142
1374479_at	Ino80c	558.343	489.139	583.332	453.719	619.621	661.656	612.657	594.98	538.295	575.889	518.903	444.216	379.696	432.108	381.71	467.459	502.127	483.372	516.512	0.0492532	1	22.8506	8.94332	621.716	518.092	67.8151	0.130894
1381623_at	Srsf4	744.354	800.819	690.367	751.87	1088.57	871.715	982.776	932.15	817.234	757.672	863.672	698.642	584.549	629.97	562.279	746.893	807.069	686.75	778.742	0.0492612	1	21.6558	8.14738	950.024	783.464	163.254	0.208375
1390391_at	Pfkfb3	634.98	502.786	1147.49	705.026	961.169	1671.76	1918.95	1958.92	1600.19	1528.34	829.352	824.742	463.245	789.477	445.867	978.608	642.556	907.405	1028.38	0.0492957	1	20	9.74002	1730.5	1067.15	537.706	0.50387
1395743_at	Atp6v0a4 /// RGD1306271	35.5739	39.0241	32.1256	35.5236	47.0524	32.9133	37.3846	34.9764	32.5521	31.6461	28.9576	30.0098	18.1463	26.6369	17.9493	29.4277	32.1952	33.0614	31.9531	0.0493112	1	23.9518	5.62985	39.0768	31.9518	9.02913	0.282586
1376465_at	Zfp704	191.265	194.956	162.533	174.664	245.137	270.288	320.528	301.911	251.866	287.715	303.294	232.848	196.685	249.339	185.569	215.021	244.123	180.349	233.783	0.0494441	1	20	10.071	295.416	237.904	52.7324	0.221654
1375219_a_at	LOC679871 /// Rps2	9809.73	9908.87	8752.74	9349.86	11320.1	11245.5	11078.6	12368.5	12109.7	11415	10411.5	10096.5	7577.53	8688.94	8729.98	9194.23	10676.1	9819.63	10141.8	0.0494498	1	20	9.7447	11880.9	10240.6	1368.27	0.133612
1384262_at	Ppp1r3b	787.792	441.933	921.962	542.417	602.83	263.066	359.328	340.163	292.242	278.689	460.844	432.395	467.969	1029.59	665.569	757.282	936.947	888.354	581.632	0.0495976	1	24.5432	23.75	874.544	585.707	233.748	0.399087
1370218_at	Ldhb	6589.53	6593.48	6732.98	6445.3	7637.9	7787.62	8299.32	8543.94	8379.64	7304.46	7084.39	6159.25	5015.61	6431.5	5258.17	6308.88	7279.47	6900.96	6930.69	0.0496413	1	20	9.54865	8263.88	6999.65	1010.45	0.144357
1373544_at	Cxcl9	673.135	734.867	612.593	709.298	803.883	928.813	1113.04	1063.47	1137.16	742.281	728.913	622.073	457.997	552.656	471.579	623.748	651.418	555.851	732.376	0.0496616	1	21.7505	9.60803	1022.41	742.407	203.776	0.27448
1371749_at	RGD1306001	185.218	184.394	161.743	158.47	222.708	238.927	269.019	221.74	212.402	257.519	195.638	165.985	158.425	160.576	134.738	175.081	188.432	174.444	192.525	0.0496811	1	20	9.64126	243.756	195.343	40.1624	0.205599
1370491_a_at	Hdc	95.5414	107.322	72.152	99.7037	106.729	126.161	145.018	150.953	122.586	115.764	127.619	112.064	81.4539	90.3137	69.9317	105.526	110.4	103.954	107.955	0.0497171	1	20	9.93888	136.064	109.749	23.6569	0.215555
1367925_at	Mvp	732.684	691.466	645.657	673.871	769.392	783.74	728.638	582.773	749.11	636.751	603.265	551.436	484.286	544.494	440.06	616.54	626.046	561.17	634.521	0.0498155	1	24.9123	6.52188	742.797	633.892	112.285	0.177136
1377940_at	Fam101b	560.356	728.204	643.967	624.563	797.309	580.152	608.678	503.181	517.227	437.973	505.426	387.371	402.824	594.787	510.976	696.46	870.847	639.451	589.431	0.049851	1	20	4.53711	691.111	579.559	148.565	0.256342
1399157_at	Uri1	558.984	637.395	578.53	613.893	751.822	763.596	768.066	723.16	673.532	684.72	636.597	534.867	490.67	601.6	506.037	561.07	720.923	562.824	631.571	0.0499374	1	20.5797	8.62549	753.245	636.272	104.625	0.164435
1382812_at	RGD1310429	92.9299	72.5682	83.9445	73.0392	111.474	86.9363	93.7602	91.4359	77.572	71.0932	65.0566	59.7051	50.9898	60.372	52.8434	63.5878	77.3023	68.8776	75.1938	0.0500356	1	23.7232	6.66861	94.5688	75.2208	19.566	0.260115
1370678_s_at	Maoa	1959.24	1944.83	2134.83	1686.47	2185.99	2166.36	2262.13	2265.69	1967.6	1952.91	2223.15	1605.02	1136.97	1355.6	1079.75	1465.6	1793.25	1397.27	1810.15	0.0500462	1	25.1646	9.40771	2250.56	1802.34	255.794	0.141923
1393054_at	Dock3	12.9227	11.5257	5.30003	28.8155	30.1755	34.0148	15.0737	12.9319	12.2847	6.06299	6.94366	5.72568	7.08694	5.56107	3.01924	9.66029	12.5406	9.16834	12.7119	0.0500639	1	22.1381	6.17714	29.0041	12.6567	12.4158	0.980963
1370085_at	Rasa1	791.222	679.265	797.064	800.388	975.001	889.684	1018.72	912.275	724.105	643.174	745.554	690.876	620.785	622.151	464.813	636.499	766.292	523.385	738.959	0.0500817	1	24.4226	6.77451	935.19	738.374	191.08	0.258785
1388391_at	Ndufa1 /// NEWGENE_1560955	8135.42	7555.42	7490.8	7959.3	9108.12	9540.18	8878.83	10274.3	9249.17	9388.76	8144.8	7408.95	5943.78	7548.37	6728.98	7121.42	8676.58	8461.81	8200.83	0.0504982	1	20	9.45254	9653.37	8276.77	1146.79	0.138555
1394492_at	LOC100910427 /// RGD1563482	121.681	87.9214	123.7	90.1789	143.142	116.076	125.003	138.322	96.8594	108.874	54.2122	37.4811	50.2245	56.7453	54.2603	52.5567	70.6138	55.3959	87.9582	0.0505412	1	26.366	7.57567	128.143	86.9562	25.6176	0.294604
1383670_at	Zfp426	132.703	129.375	112.105	115.581	154.429	176.933	201.764	155.481	177.407	133.943	142.319	113.22	95.7816	114.761	87.8015	98.9083	135.229	125.34	133.504	0.0507158	1	20.9263	9.44963	175.896	135.351	31.4904	0.232657
1370721_a_at	Cngb1	94.8156	99.3511	114.428	157.463	110.734	188.719	172.894	91.9047	185.975	137.291	107.451	87.6318	67.6978	53.275	62.7742	78.9608	94.2833	92.0796	110.985	0.0507605	1	22.746	8.23666	160.014	111.887	47.0116	0.42017
1393840_at	Gnat2	6.08601	3.24661	3.27775	8.27807	6.34761	8.28057	9.06696	10.1793	9.26787	7.30808	6.39768	2.0735	2.11923	4.42049	1.86946	2.63199	4.09228	3.77184	5.48418	0.0508713	1	22.4379	9.27137	9.11423	5.57775	2.79289	0.500719
1388924_at	Angptl4	3276.15	2667.34	2121.87	2588.62	3372.65	4149.13	5065.74	4152.98	4417.56	3097.42	2351.13	1358.12	1409.13	1351.39	1167.21	1927.78	2048.46	2068.15	2699.49	0.0510652	1	22.6424	9.35899	4328.04	2730.95	1037.39	0.379866
1371307_at	LOC100360522 /// RGD1564744 /// Rplp1	10570.1	10576.4	9845.52	11124.2	12114.8	11621.7	11256.1	12607.8	12944	11553.4	10881.5	11085	8078.07	8616.26	9032.11	9590.41	11268.1	10644.5	10745	0.0512587	1	20.9263	9.49063	12267.5	10820.1	1265.63	0.11697
1375057_at	Tspan18	128.516	90.8065	124.851	128.396	160.423	131.94	216.509	143.312	109.462	72.2585	86.2932	70.4873	51.8398	80.8226	15.3953	61.0264	75.7104	66.1413	100.788	0.0513468	1	25.0378	6.95344	159.838	100.224	55.4084	0.552847
1398039_at	Pde3a	60.7861	67.449	56.1398	57.3535	95.6441	87.6547	82.7703	50.4057	58.216	50.6458	50.3326	50.8924	40.5308	48.4836	46.2481	61.0185	74.6489	69.7663	61.6104	0.0516272	1	20.2444	6.30148	82.3127	61.2396	20.4686	0.334237
1387007_at	Gfra1	74.7399	90.6968	90.4557	86.4159	119.87	122.706	138.314	137.203	116.779	114.465	120.183	88.1102	58.4562	94.135	73.8352	100.03	121.985	96.1874	102.476	0.051715	1	20	9.56554	132.406	104.128	24.0759	0.231216
1371400_at	Thrsp	13813.4	13577.2	13077.2	15090.9	15671	15018.9	14421.4	16092.7	17344.4	15400.8	13806.7	12961.1	10299.8	11051.5	11727	12868.2	14131.5	14137.9	13916.2	0.0519965	1	21.194	9.28484	15950.2	14002.6	1636.92	0.116901
1388356_at	S100a16	1281.78	1299.21	1226.78	1543.96	1544.85	1635.64	1737.99	2030.45	1546.46	1342.64	1220.19	1236.69	748.553	1090.22	850.542	1205.35	1538.76	1213.48	1349.64	0.0520612	1	21.104	8.92773	1734.87	1364.49	312.173	0.228785
1371102_x_at	Hbb-b1 /// LOC100134871 /// LOC103694857 /// LOC689064	9497.42	11145.1	11076.2	12026.8	11469.9	13082.7	12533.4	13012.5	13207.6	9612.01	11211	9297.67	7553.56	9550.07	9616.61	9087.6	9866.84	11066.7	10773	0.0520727	1	22.0399	8.51931	12827.6	10825.1	1677.8	0.154992
1393172_at	Nab1	894.126	683.664	771.186	783.716	1081.79	719.383	911.375	788.074	595.526	628.738	767.962	610.352	464.16	530.949	349.855	529.557	655.995	483.719	680.563	0.0522672	1	27.0845	5.85489	884.99	677.406	209.941	0.309919
1368271_a_at	Fabp4	15016.2	15164	14236.1	16501.2	16934.5	16509	16319.6	17997.5	19070.9	16995	15260.3	15393.6	11956	12341.3	13518	14237.8	15670.3	15873.1	15499.7	0.0523701	1	20.6653	9.50219	17612.7	15609.8	1766.45	0.113163
1368116_a_at	Rps6kb1	281.834	241.776	299.286	197.233	368.293	312.526	276.321	285.12	207.751	253.27	207.316	227.315	127.285	168.904	135.707	184.619	213.502	212.94	233.389	0.052417	1	24.788	6.58426	304.419	233.011	74.7739	0.320903
1388422_at	Lims2	407.177	426.351	323.798	462.554	598.038	550.542	722.323	778.571	765.55	520.223	623.589	451.542	353.893	452.871	342.151	473.108	540.931	401.488	510.817	0.0526253	1	20	9.84049	693.847	522.097	152.383	0.291867
1378107_at	Rab27b	61.6024	50.4054	76.3283	72.2133	97.5685	96.2272	86.1836	68.8855	65.0729	59.2596	65.7282	64.7111	44.6401	63.3677	42.5287	65.7392	57.9555	55.3472	66.3202	0.0526786	1	22.4379	6.48	91.2598	66.3442	20.6044	0.310568
1370274_at	LOC100910768 /// Ubb	10254.4	9712.47	9152.44	9844.23	11386.5	10725.6	11234.9	12215.4	12208	10212.5	10055.1	9121.74	7258	8158.45	8113.05	8696.43	10017.5	9734.98	9894.54	0.0527933	1	21.3763	9.4639	11646.7	9960.86	1247.65	0.125256
1386888_at	Eif4ebp1	2415.46	2095.85	2340.75	2439.41	2642.98	2816.48	2960.28	3223.82	3377.65	2603.62	2782.22	2197.92	1976.67	2304.93	1654.35	2085.82	2551.73	2299.6	2487.2	0.052797	1	20.4948	9.76069	3047.7	2518.56	457.5	0.181652
1393244_at	Nploc4	574.312	552.472	507.472	476.203	649.96	730.017	671.488	709.815	628.429	721.311	568.091	527.602	398.381	457.546	399.591	518.228	595.264	539.973	568.12	0.0528251	1	20.0808	9.60992	707.266	575.391	105.311	0.183025
1369954_at	Idh1	5245.99	4487.5	4185.41	4384.71	5903.1	5805.59	6093.58	7016.9	6155.33	5740.98	5494.84	4545.81	3509.72	4417.58	3204.11	4249.26	5102.87	4527.81	5003.95	0.0528961	1	20.2444	9.72288	6357.17	5077.48	1049.05	0.206609
1373747_at	Cnih2	51.1726	42.5916	36.6006	44.5704	59.6118	63.9049	57.6242	38.5898	48.4254	44.9672	32.6777	32.9764	28.0569	27.9255	29.904	29.6151	38.148	20.2386	40.4223	0.0529151	1	25.8182	6.91261	56.7874	40.1539	13.5957	0.33859
1374932_at	Angptl8	3456.52	3700.56	5378.63	3647.19	3451.57	1953.07	2134.66	2537.22	2639.16	2466.17	2684.13	1909.45	2229.06	3498.16	2738.75	3933.33	5273.97	4261.19	3216.27	0.0529782	1	24.1849	23.75	4781.98	3222.24	1011.62	0.313948
1389089_at	Slc39a7	958.31	880.828	786.315	867.327	1119.03	1039.72	1142.03	1311.62	929.209	799.216	824.463	544.571	467.261	572.527	462.031	713.504	840.481	659.79	828.79	0.0530288	1	23.0626	8.8239	1125.18	832.327	189.609	0.227806
1387186_at	Rab9a	1304.76	1124.21	1194.14	1046.47	1404.46	1349.86	1501.86	1532.23	1386.05	1298.75	1247.53	1079.54	883.621	1025.32	717.915	1021.96	1088.69	951.354	1175.48	0.053029	1	23.9518	9.58542	1460.22	1175.72	186.769	0.158856
1368508_at	Psma3 /// Psma3l	930.701	770.092	826.034	791.988	1081.96	1081.73	1157.76	1040.4	1054.1	1062.97	888.441	828.399	636.152	803.987	629.749	793.996	949.496	745.853	892.989	0.0530763	1	21.104	9.43262	1111.95	902.159	162.965	0.180639
1372844_at	Efna1	143.687	147.288	140.928	138.838	213.913	216.977	241.973	234.983	175.346	164.392	147.7	141.544	109.128	145.819	119.828	141.983	137.914	109.64	159.549	0.0530996	1	22.2371	8.9145	219.179	161.029	44.454	0.276063
1373041_at	Ndufb3	5158.15	5130.24	5523.93	5384.09	5963.56	6514.2	6032.65	7049.44	6627.37	6483.31	5567.06	5162.25	3778.98	4766.51	4214.89	4739.93	6220.01	5387.21	5539.1	0.0532478	1	20.1623	9.58393	6646.13	5598.46	872.801	0.1559
1372213_at	LOC500300	337.726	273.061	273.259	274.306	343.468	402.689	461.847	620.098	493.64	427.595	488.753	354.668	259.64	361.386	303.993	303.558	306.859	278.192	364.708	0.0533683	1	20	10.1355	493.62	372.897	103.357	0.277174
1369200_at	Nt5e	314.73	304.875	254.435	230.42	389.376	387.245	532.65	458.998	376.02	445.624	453.275	410.315	278.362	306.93	252.128	324.678	373.503	339.504	357.393	0.0534232	1	20	10.1568	459.123	364.428	88.4102	0.2426
1391252_at	Rnf41	392.279	332.155	321.416	342.465	468.384	408.828	507.903	495.229	382.358	371.62	394.121	304.244	264.152	302.573	232.88	302.286	347.891	310.105	360.049	0.0536645	1	22.3371	9.1841	459.219	362.557	72.7204	0.200576
1371302_at	Serf2	6860.25	7479.7	6975.84	6405.61	8055.43	8450.65	8201.16	9151.38	9133.97	8736.78	7372.28	7216.28	5851.95	6275.81	6073.13	6822.91	7674.13	7137.89	7437.51	0.0537471	1	20	9.83595	8812.11	7515.53	1055.19	0.140402
1367860_a_at	Mmp14	1693.5	1800.52	1519.6	1838.65	2340.92	2264.14	2263.5	2203.28	1676.24	1571.24	1508.18	1333.14	1105.71	1430.1	1328	1662.7	2234.59	1484.65	1736.59	0.0538107	1	20.5797	7.09975	2244.06	1739.93	512.117	0.294332
1376775_at	Prr5l	64.6481	85.5358	56.8829	78.6502	97.0965	96.6802	109.505	106.996	130.541	87.9005	112.607	58.0774	64.3587	66.6241	47.7215	56.0907	72.0623	64.7137	80.9274	0.0538642	1	21.8462	9.77268	110.409	82.1178	24.1099	0.293601
1378569_at	Pcdh12	91.6362	82.17	96.3722	83.1879	99.324	82.4437	91.5023	83.0192	68.5217	51.8454	57.0263	53.0352	61.2848	70.9819	53.779	108.091	115.861	101.744	80.657	0.0539064	1	20	4.80443	94.1682	79.2374	23.4629	0.296109
1390383_at	Plin2	3296.12	1781.89	2469.16	2155.05	2579.42	1652.23	2253.92	1805.09	1558.46	1225.83	1342.57	992.711	717.616	1322.2	1107.73	1539.04	2035.87	1738.13	1754.06	0.0543305	1	27.2329	0.25006	2618.12	1799.51	458.88	0.255003
1367569_at	Rpsa	6978.48	7134.04	6461.51	6791.66	8330.36	7935.81	8027.52	8983.34	8746.65	7616.66	7936.38	6929.04	5425.75	6127	5670.88	6573.33	7932.65	6946.28	7252.63	0.0543678	1	20	9.65662	8527.62	7325.63	1036.12	0.141438
1370043_at	Alcam	468.587	398.4	628.917	649.277	841.153	447.155	741.57	489.403	462.582	289.128	469.095	432.566	295.061	241.06	164.683	355.879	382.969	181.059	441.03	0.0543882	1	26.2269	6.06332	690.391	438.471	232.365	0.529944
1368304_at	Fmo3	293.012	287.4	184.698	137.756	247.037	310.281	458.55	460.82	485.322	496.211	520.1	431.839	343.304	385.446	262.034	351.309	397.597	268.781	351.194	0.0545454	1	20	12.7595	476.633	361.202	108.322	0.299894
1387917_at	Tor1aip1	1079.17	906.441	912.712	926.99	1262.52	1267.75	1295.87	1237.88	1193.64	1073.99	1059.46	972.846	811.445	981.95	719.878	896.403	1085.15	864.029	1030.45	0.0546776	1	21.4687	9.23562	1261.46	1039.16	179.465	0.172702
1392739_a_at	Eepd1	2705.27	1501.96	1862.33	1659.12	2903.34	2552.95	2844.83	3094.02	2558.43	2429.06	2472.46	1825.32	1187.81	1467.23	905.652	1400.31	1625.67	1336.86	2018.48	0.0548274	1	24.0678	9.58352	2870.44	2017.44	596.516	0.29568
1379615_at	Klhl42	141.08	139.121	202.069	170.86	279.527	165.663	200.484	151.415	133.242	107.345	154.316	137.829	91.5209	100.841	79.3872	111.525	136.7	93.0938	144.223	0.0548959	1	25.0378	6.05471	215.643	144.053	63.5271	0.440998
1388159_at	CYTB	15208.1	15115.2	14374.2	16896.9	17248.9	16938.7	16439.1	18137.8	19536.8	17497.5	15779.1	16251.6	12426.3	12827.3	14020.4	14954.8	16017.2	16569.9	15902.2	0.0550139	1	20	9.56289	17922.1	16027.9	1834.23	0.11444
1368200_at	Cx3cl1	213.178	142.891	120.006	121.007	178.995	115.594	114.009	58.1416	61.1507	71.7733	81.5689	78.7845	62.2743	97.4489	74.617	141.674	134.352	145.977	111.858	0.0550634	1	25.8182	0.250046	168.753	114.223	40.7356	0.356633
1369929_at	Psap	4295.66	4335.18	3835.67	3828.67	4667.97	4938.16	5321.82	5318.12	5055.84	4522.37	4332.42	3626.5	2716.83	3304.52	2921.86	3499.07	4459.45	4092.85	4170.72	0.0550643	1	21.104	9.56687	5197.85	4211.24	694.022	0.164802
1370959_at	Col3a1	14441.3	15164.1	13728.3	15739.5	16935.9	16275.6	16221.6	18210.4	18744.7	16671.6	15509.9	15984	12039.5	12727.5	13765.8	14508	15839.7	15857	15464.7	0.0551292	1	20	9.67139	17499.5	15590.1	1772.28	0.11368
1372546_at	Mapkapk3	194.567	226.647	164.166	185.741	243.318	291.279	262.344	263.57	309.479	292.663	257.391	263.494	224.953	218.581	204.874	241.313	241.279	196.818	237.915	0.0551394	1	20	10.2375	284.047	241.3	41.8446	0.173414
1369605_at	Hes2	18.9012	15.5274	31.2964	21.7596	27.3175	24.5956	38.3396	30.4419	25.3992	29.4351	19.3204	9.46798	11.1499	10.2591	10.7327	15.3799	10.9509	15.718	20.3329	0.0552472	1	23.9518	8.9985	30.9394	20.3409	7.42757	0.365153
1387883_a_at	LOC103692338 /// Tmsb4x	14460.5	14002.7	13747.6	15145.4	15807.4	14651	15437.9	16536.2	17204	15397.6	14670.2	14286.4	12271.8	12376.4	12733.7	13486.5	14255	14747.1	14512.1	0.0553003	1	21.104	9.59175	16045	14586.4	1265.06	0.0867283
1385597_at	Zfp763	56.2084	53.2805	50.297	72.1857	76.7173	85.8386	85.6012	66.8372	71.3342	76.4466	56.57	49.8004	47.8296	61.7105	51.2936	53.852	69.0223	53.5065	63.2406	0.0553486	1	20.5797	7.74365	81.3233	63.6301	16.6428	0.261556
1393691_at	Kif26a	44.2917	58.1801	60.8828	66.1023	83.4866	61.5198	88.2759	65.9876	62.905	47.3576	47.3539	45.3343	35.1847	45.965	34.6799	53.3414	51.4841	37.1964	54.9738	0.055387	1	23.2787	6.63184	76.7143	55.0292	20.3676	0.370123
1398324_at	Rpl18a	9092.92	9437.25	7861.06	9156.19	10706.4	10334.1	10192.8	11195	11604.5	10239.7	9976.5	9352.39	7512.32	7957.03	8197.09	8539.25	10260.5	9330.25	9496.95	0.0553915	1	20	9.69281	10948.9	9583.79	1220.07	0.127306
1377991_at	Rsbn1l	65.6734	91.6628	86.3625	75.1088	107.486	94.28	96.6135	88.4117	73.6105	73.1416	83.6223	66.79	78.9856	61.6576	58.2007	57.229	69.6324	68.2885	77.5976	0.0554227	1	25.2926	6.39348	96.5721	77.4553	18.8698	0.243622
1379354_at	Extl2	103.234	93.6731	92.9078	84.6937	107.919	122.153	146.774	154.264	110.62	124.202	128.876	103.221	76.3619	89.3859	70.9717	87.9831	106.247	91.345	105.268	0.0554565	1	20	9.95541	136.069	107.104	24.1111	0.225118
1375042_at	Alg8	764.554	694.134	575.523	692.406	848.485	808.88	756.778	628.524	665.868	530.561	542.554	461.45	409.035	574.854	421.197	600.58	763.312	659.203	633.217	0.0554742	1	21.9426	6.05766	787.946	631.855	176.237	0.27892
1390782_at	Clec14a	214.359	225.269	223.379	199.457	320.481	241.885	281.135	224.518	164.039	154.781	176.936	135.788	163.184	155.326	130.691	168.961	177.336	169.124	195.925	0.0555445	1	24.4226	6.07218	270.177	195.885	63.8177	0.325792
1392645_at	Cbfa2t3	183.494	186.197	178.89	175.381	249.535	198.537	191.765	159.801	145.784	146.516	117.421	128.502	133.374	166.254	149.28	170.836	162.16	209.503	169.624	0.055578	1	21.3763	5.6736	212.916	168.76	41.9303	0.248461
1387957_a_at	Sh3kbp1	1048.84	1205.78	1201.91	1393.39	1572.17	1338.73	1492.7	1546.3	1373.24	1041.59	1238.07	992.379	945.921	1140.72	894.158	1135.65	1402.02	1163.28	1229.27	0.0557696	1	20.9263	6.95803	1499.46	1230.58	282.348	0.229444
1387975_at	Ugcg	246.061	271.934	204.265	224.363	304.883	186.408	239.086	192.766	154.326	154.221	207.311	166.58	154.837	135.618	102.371	164.13	158.085	129.559	188.711	0.0558766	1	28	3.2381	248.255	190.254	29.6213	0.155693
1379304_at	Prkrip1	188.488	182.358	148.531	175.612	227.113	199.51	249.842	186.946	171.765	139.457	174.045	117.085	121.353	114.504	114.791	150.938	162.747	151.542	165.368	0.0558954	1	22.8506	7.41561	212.465	165.834	43.6762	0.263373
1371935_at	Tmem9	707.448	718.185	768.797	855.147	957.724	885.766	989.373	1052.43	965.672	790.179	777.046	648.832	619.112	756.442	568.619	683.607	945.237	777.096	803.706	0.0558998	1	20.2444	8.61822	973.887	811.181	162.876	0.200789
1399001_at	Sfr1	2681.11	2710.77	2194.81	2424.11	3112.39	3069.68	3500.56	3515.76	3379.93	3024.98	3170.57	2474.87	2382.2	2545.45	2006.06	2520.55	2994.01	2556.18	2792.44	0.0560727	1	20	9.83678	3380.8	2827.67	476.319	0.168449
1373432_at	Marcks	4389.45	4920.5	4211.53	4401.88	4858.31	4433.47	4385.01	4677.1	3783.07	3692.34	3799.1	3137.27	2746.31	3654.43	2914.58	4117.42	4702.78	4007.5	4046.23	0.056108	1	23.1702	5.01805	4666.24	4039.57	820.8	0.20319
1375894_at	Lztfl1	272.26	236.955	228.899	203.521	294.705	333.105	357.606	380.21	312.926	314.003	268.896	271.221	218.088	260.335	194.678	238.929	240.852	206.837	268.557	0.0562329	1	20.7516	9.85307	344.791	272.362	56.5794	0.207736
1381997_at	Adipoq	12230	12620.2	11357	13231.3	13423.5	13633	13546.6	14825.5	15826.4	13581.5	12515.8	11311.1	9387.01	10161.5	9614.6	11280.1	12791.8	12031.3	12409.4	0.0562725	1	21.4687	9.51639	14482.6	12490.4	1541.53	0.123417
1387312_a_at	Gck	24.0334	31.7747	28.0518	27.7385	22.6282	18.7771	21.2288	22.4845	20.5083	18.1394	19.3806	18.2995	18.4925	19.5084	22.8241	23.024	28.7371	21.6017	22.624	0.0563669	1	26.366	0.250046	28.4341	22.9194	3.95743	0.172667
1390443_at	RGD1563888	386.084	416.141	385.918	482.583	710.817	509.509	702.566	469.825	470.627	314.885	429.348	420.746	343.361	331.441	236.968	350.238	357.601	314.187	424.047	0.0564735	1	23.6105	6.6087	603.735	424.323	166.118	0.391491
1398971_at	RGD1307929	920.024	823.763	784.059	797.634	1068.79	1012.43	988.173	1080.63	896.288	1043.81	798.598	824.165	579.277	705.47	622.875	708.886	857.069	731.992	846.886	0.0566512	1	22.6424	9.2485	1038.59	850.822	133.583	0.157004
1374572_at	Gatsl3	225.092	227.117	205.222	190.692	251.301	268.304	404.663	381.305	326.178	319.149	303.699	247.087	188.743	250.619	176.384	239.394	240.122	212.955	258.779	0.0567	1	20	10.0563	346.745	264.117	68.5271	0.259457
1367645_at	LOC100362366 /// LOC100365810 /// Rps17	9704.36	10202.2	8584.92	9959.13	11164.4	11088.1	10866.1	11342.7	11781.8	10894.3	10188.9	9774.89	7743.4	8666.56	8646.36	8920.31	10828.8	9651.04	10000.5	0.0569959	1	20.1623	9.50916	11433.1	10077.7	1160.89	0.115194
1394865_at	Rtp3	18.4839	18.5219	23.6829	22.1483	22.5082	18.8149	24.8483	24.6221	20.537	15.5947	12.7857	12.3317	14.2089	13.8609	8.04042	12.2309	17.4608	19.5468	17.7905	0.0570065	1	24.0678	6.14233	23.1455	17.7899	6.50764	0.365806
1398750_at	Calr	2383.09	2461.22	2082.8	2098.8	2426.65	1819.86	1896.15	2142.67	1852.55	1635.49	1489.32	1305.06	1610.07	1747.01	1574.35	2162.44	2518.67	2098.47	1961.37	0.0570167	1	23.9518	0.250046	2347.31	1960.93	288.547	0.147148
1368393_at	Cd93	642.771	801.351	645.233	625.138	788.914	627.624	706.56	627.85	470.513	449.184	528.041	453.48	332.577	545.209	452.924	713.912	707.52	675.347	599.675	0.0572255	1	22.0399	4.35202	716.107	594.709	152.709	0.25678
1390199_at	Clock	598.901	632.542	550.064	483.068	647.677	713.18	568.251	520.148	429.322	464.41	444.516	329.575	334.507	446.316	382.407	545.966	690.565	606.484	521.55	0.0573258	1	21.194	5.46576	626.937	517.423	151.29	0.292392
1373087_at	2020-03-07	1045.78	1146.15	1171.32	1019.44	1584.06	1953.41	1537.05	1309.03	1193.73	1310.14	1142.31	970.243	876.453	1059.05	829.943	1005.74	1195.74	949.432	1183.28	0.0573527	1	21.8462	7.58706	1592.89	1189.96	365.19	0.306893
1381970_at	Lsm14a	1891.51	2079.09	1924.7	1741.72	2600.6	2911.67	2646.68	2671.73	2397.44	2745.62	2415.37	2141.39	1740.51	2080.14	1895.04	2094.61	2519.37	2086.18	2254.63	0.0573841	1	20	9.62737	2747.35	2282.43	397.876	0.174321
1375654_at	Ckap4	233.865	235.492	312.853	310.526	375.317	313.199	331.961	374.103	259.613	248.679	261.537	277.891	210.593	218.713	179.813	269.754	275.631	204.672	271.901	0.0574299	1	22.746	6.60167	349.388	272.127	75.1584	0.276188
1375767_at	Plekhg3	94.0481	111.43	75.1109	95.0065	131.961	131.366	152.913	145.776	154.583	117.978	138.945	120.267	77.4396	100.833	95.169	105.685	124.606	105.176	115.461	0.0574616	1	20	9.88697	146.989	117.405	25.9559	0.221081
1373083_at	Plpp6	515.151	554.776	484.232	467.757	613.322	619.625	707.744	718.77	620.916	563.344	666.212	510.689	478.941	495.694	332.993	477.362	526.555	476.825	546.162	0.0574776	1	21.3763	9.84352	669.268	551.883	98.1647	0.177872
1382192_at	Lyve1	1994.56	2214.55	1390.39	1350.31	1639.7	1562.52	2095.95	2665.01	2277.19	2236.72	2722.03	2627.01	2629.64	2809.86	1889.17	2199.24	2549.25	1890.14	2152.4	0.057495	1	23.3882	14.7548	2669.95	2158.1	404.995	0.187663
1371131_a_at	Txnip	6204.09	5613.55	5076.02	5139.71	6829.26	7928.16	9083.11	8165.02	8154.71	6577.39	5841.01	4815.86	3815.45	4842.75	4292.39	5694.76	5382.75	5242.17	6038.79	0.0575304	1	20.5797	9.54782	8218.71	6134.49	1496.14	0.24389
1376997_at	Fzd4	2238.17	2450.96	1731.75	1923.52	2530.35	2735.66	2988.79	3084.12	3051.21	2529.45	2593.51	2060.58	2161.05	1994	1653.38	2192.81	2138.23	2056.97	2339.7	0.0577157	1	20	9.90669	2920.83	2374.23	458.87	0.193271
1388296_at	LOC100360679 /// Rps18	9360.4	10061.3	8064.14	9388.57	11106.2	10699	10586	11069.8	11294.5	10425.3	10068.5	8972.2	7340.9	8353.31	8276.49	8584.84	10127.8	9626.65	9633.66	0.0577261	1	20.1623	9.4586	11124.4	9711.22	1184.59	0.121981
1375651_at	ND1	14425	16196.6	14348.2	17194.6	17359.1	18542.1	16269.2	18467.6	20111.8	18625.7	15657.4	16495.7	12394.2	12687.8	14476.2	14979.3	16008.2	16712.6	16164	0.057776	1	20.0808	9.48376	18539.2	16305.8	2133.44	0.13084
1369433_at	Cep78	40.3717	60.6538	45.0871	44.3268	80.4068	58.194	98.5191	81.9826	62.8478	70.5024	72.6868	60.5912	43.9335	45.4766	20.4385	38.2608	57.0705	48.9275	57.2376	0.0577993	1	21.0148	9.79133	79.1631	58.4622	19.4565	0.332804
1368057_at	Abcd3	1069.56	961.539	1103.66	1125.19	1423.89	1326.24	1478.27	1425.96	1292.91	1220.13	1165.65	951.436	837.512	1206	879.503	1132.47	1137.47	1117.42	1158.6	0.057914	1	20.0808	8.80045	1411.62	1169.47	213.943	0.18294
1373267_at	Sh3yl1	65.2696	79.7557	74.5987	63.9081	88.4523	96.8671	130.466	114.034	93.9693	121.245	92.1479	91.2071	62.9513	94.5005	55.6549	66.2618	73.0908	75.6988	85.5599	0.0579754	1	20	10.0256	112.611	87.2763	22.1849	0.254192
1369615_at	Rap2a	119.934	71.5579	106.625	123.41	134.639	124.957	160.48	116.531	82.4059	94.0647	108.907	78.6787	49.6784	85.7641	49.3411	64.238	82.9906	96.9701	97.2874	0.0580342	1	23.4988	6.91439	135.015	97.4144	38.671	0.396974
1370613_s_at	Ugt1a1 /// Ugt1a2 /// Ugt1a3 /// Ugt1a5 /// Ugt1a6 /// Ugt1a7c /// Ugt1a8 /// Ugt1a9	1190.3	1547.71	1339.86	1369.45	1492.42	1543.47	1889.99	1734.95	1720.33	1450.72	1415.09	1201.52	1047.52	1209.64	792.867	1150.92	1359.55	1150.77	1367.06	0.0580419	1	22.9561	9.5251	1705.8	1373.03	240.297	0.175013
1375926_at	LOC100911572	153.412	159.389	158.038	144.476	216.5	200.668	226.239	188.245	170.417	187.528	184.624	134.503	102.705	136.727	84.0406	131.439	188.7	134.515	161.231	0.0581633	1	21.7505	9.0111	208.173	162.781	37.3434	0.229408
1374864_at	Spry2	520.174	596.697	623.081	524.317	707.759	862.273	867.147	847.41	694.865	837.843	792.646	716.934	525.835	735.069	540.916	618.206	670.562	605.226	682.609	0.0582653	1	20	9.94734	841.7	692.587	131.31	0.189593
1398855_at	Atp5f1 /// LOC100911417	9110.56	7593.55	8208.36	8526.53	10550.7	9307.78	9370.68	10264.9	10232.6	9337.13	8561.65	7790.87	5722.42	7350.46	7077.57	7177.38	8526.05	8158.7	8492.66	0.0583748	1	21.9426	9.18267	10080.2	8540.04	1156.41	0.13541
1388692_at	Alkbh7	544.719	463.511	385.599	438.757	607.813	668.671	673.348	699.833	650.228	626.128	472.636	504.797	384.163	505.314	338.896	431.496	450.662	358.176	511.375	0.0584214	1	22.6424	9.63585	673.543	515.195	118.178	0.229384
1375340_at	ND2	19858	19797.2	18637.9	21973.9	22521.7	22337.3	21090.3	23360.8	25386.6	22384.2	19830.4	20387	15565.9	16163.6	18146.9	19639	20381	21186.9	20480.5	0.0584445	1	20.4107	9.36259	23240.5	20628.4	2390.91	0.115904
1390145_at	Dmxl2	106.279	108.01	98.4676	86.1514	134.122	153.533	150.277	112.216	132.791	129.438	135.023	106.773	92.4276	100.39	70.1843	97.3765	103.626	90.539	111.535	0.0585847	1	21.9426	9.59585	141.076	112.601	23.3156	0.207064
1372994_at	Fance	82.4913	75.399	67.4422	82.3793	85.6705	103.757	123.425	113.743	106.02	77.3159	63.7806	57.3452	54.6844	61.3875	37.7836	61.3507	68.8618	50.7446	76.3101	0.0588152	1	23.4988	9.20648	107.292	76.5491	20.7766	0.271415
1377646_at	Cdkl1	98.8769	107.296	99.4428	121.63	134.733	147.127	202.935	162.943	130.831	105.806	116.83	87.2562	73.4036	92.2687	77.3281	114.627	121.966	100.618	116.44	0.0591925	1	20.2444	8.93507	159.433	118.311	34.9552	0.295453
1371429_at	Dag1	1939.56	1988.39	1938.9	1823	2333.14	2335.67	2288.25	2386.72	2064.59	2151.09	1990.32	1767.94	1482.87	1863.68	1563.57	1922.92	2184.04	1985.64	2000.57	0.0592322	1	20.1623	9.10373	2327.32	2015.25	254.094	0.126086
1383494_at	Srbd1	204.387	224.286	237.977	203.429	342.254	313.177	322.071	362.015	254.193	320.477	286.281	237.969	185.393	221.145	197.496	214.436	293.518	208.295	257.155	0.0592922	1	20	9.40351	330.046	261.184	61.8244	0.236708
1388171_at	Cdk7	641.516	545.508	506.434	580.613	739.955	606.512	699.279	687.777	612.763	504.175	514.288	445.615	378.955	451.713	316.681	453.688	571.061	425.792	537.907	0.0593273	1	24.0678	8.00957	672.808	537.792	105.143	0.195509
1367607_at	Cox4i1	10071.8	9362.24	9485.63	10328.2	11315.2	10914.4	10508.7	12383.3	12191.7	11053.2	9728.49	9083.36	7411.04	8391.01	8616.52	8987.76	10479.4	10377.7	10038.3	0.0593277	1	20.4107	9.3787	11616.6	10116.1	1250.52	0.123618
1398998_at	RGD1309748	759.857	676.044	650.198	500.208	782.105	974.248	947.394	980.189	763.608	1046.28	886.892	797.418	567.453	642.899	520.766	617.269	652.45	673.754	746.613	0.0594197	1	20	10.0335	962.563	759.949	172.071	0.226424
1371819_at	Hdac5	473.425	432.56	387.278	378.448	502.206	533.835	519.317	525.992	456.937	369.713	368.039	292.762	266.606	321.236	275.052	319.339	403.523	337.514	397.988	0.0594391	1	23.7232	8.72093	511.006	398.347	63.7044	0.159922
1367460_at	Gdi2	5281.06	5262.65	4713.97	5261.29	5745.1	5838.72	5947.72	6298.31	5910.27	5257.64	5343.67	4500.81	3778.35	4444.59	3875.18	4560.86	5746.3	4986.43	5152.94	0.0596574	1	21.194	9.28417	6041.98	5186.79	641.411	0.123662
1373147_at	Fbxl3	474.028	469.212	366.344	367.305	511.506	535.403	570.934	518.169	443.693	461.206	465.576	382.979	313.257	320.636	264.916	352.576	396.674	348.296	420.151	0.0597269	1	23.7232	9.43043	530.572	420.622	69.4238	0.16505
1380811_at	Ptpn4	943.516	942.487	816.181	835.455	1076.44	1548.14	1289.98	1305.9	1173.02	1079.58	1118.22	783.511	861.795	931.352	610.286	889.131	1012.89	1065.06	1015.72	0.0598532	1	20	9.41692	1311.92	1031.49	241.005	0.233647
1372598_at	RGD1309651	334.968	293.437	260.415	330.095	372.457	420.159	420.016	436.45	379.294	273.274	230.191	186.925	168.473	253.227	193.47	269.647	290.093	289.382	300.11	0.0598875	1	21.6558	8.46247	409.943	302.879	80.8989	0.2671
1389002_at	Tln1	1054.06	1103.25	1062.64	1139.51	1271.23	1021.44	1210.9	1167.38	1282.87	915.379	926.147	860.94	705.751	839.317	756.351	946.444	972.488	818.58	1003.04	0.0599203	1	24.9123	7.68056	1189.91	1001.02	146.312	0.146163
1368605_at	Sh2b2	327.268	303.349	328.269	350.432	532.675	439.178	485.525	604.252	778.478	648.617	631.921	557.884	449.373	566.713	426.155	449.62	516.132	362.656	486.583	0.05995	1	25.8182	12.9091	617.781	479.103	126.856	0.264778
1371321_at	LOC688869	7743.52	6893.81	7157.67	7840.03	8767.82	8059.05	8415.34	9364.91	8906.23	8397.76	7954.97	6782.22	5225.91	6416.19	5937.43	6547.28	8384.58	7522.8	7573.2	0.0600647	1	20.6653	9.4014	8898.55	7636.65	1049.16	0.137385
1387132_at	Lipe	3222.23	3591.52	2952.47	3599.22	4109.52	4186.35	4847.69	5290.88	6070.58	3739.61	4084.36	3257.51	2623.07	2951.77	2093.1	3126.62	3390.84	3126.94	3681.35	0.0605322	1	20.9263	9.79681	4930.07	3744.76	987.842	0.263793
1390357_at	Zfp574	149.615	158.183	139.033	141.065	181.009	182.2	194.083	179.34	161.362	173.656	161.328	143.502	128.627	154.005	122.129	144.341	160.418	169.69	157.977	0.0605426	1	20	9.32661	183.456	159.304	20.9001	0.131197
1393798_at	Atrx /// LOC103690008	129.125	157.355	308.197	317.34	566.367	356.13	324.981	260.439	247.499	119.336	122.69	119.832	167.559	147.225	102.111	168.605	176.334	123.899	217.501	0.0605716	1	22.8506	6.19918	437.499	217.363	163.23	0.750954
1387350_at	Tmf1	128.837	140.295	233.882	207.078	353.794	234.959	215.373	186.921	149.586	146.276	168.112	150.665	144.252	126.395	104.698	137.367	130.082	139.089	172.092	0.0607288	1	23.6105	6.17767	274.514	172.114	81.209	0.471834
1395643_at	Slc9a7	36.1264	33.5816	31.0055	38.7448	52.7184	40.7402	42.2875	41.6606	25.4727	36.9338	26.5719	22.9135	18.9805	24.2847	23.6649	35.4304	23.5168	25.3614	32.222	0.0607374	1	23.6105	6.37508	45.2059	32.2324	11.5299	0.357711
1386942_at	Golga2	251.704	250.24	227.584	245.911	317.464	307.181	309.588	338.326	280.639	275.686	301.371	254.809	200.116	241.667	193.394	261.161	298.441	246.944	266.79	0.060751	1	20	9.40111	316.535	269.565	42.613	0.158081
1373230_at	Nudt18	608.894	572.901	585.717	569.125	706.137	683.869	814.787	844.617	759.66	660.751	700.866	558.894	451.707	533.05	391.88	565.908	671.297	537.203	623.181	0.060771	1	20.5797	9.70499	778.839	631.11	118.798	0.188237
1387669_a_at	Ephx1	956.388	769.457	587.016	517.78	777.761	876.71	1452.29	1353.03	1284.9	1136.25	1159.8	996.662	937.68	1056.51	603.156	861.586	866.249	751.27	941.361	0.0608828	1	20	10.6341	1232.12	963.039	250.734	0.260357
1382620_at	Ankrd11	273.353	301.958	418.31	463.77	672.319	403.576	457.018	356.795	311.777	223.609	314.039	286.052	292.629	221.691	203.463	284.652	281.622	231.053	333.205	0.0609112	1	23.9518	6.11099	532.035	333.211	155.377	0.466301
1378196_at	Slc43a1	493.942	657.869	482.743	502.665	567.171	848.557	768.578	856.051	761.574	677.086	625.891	449.186	413.338	463.843	340.869	456.709	574.276	507.567	580.44	0.0609795	1	20.8386	9.69578	792.802	590.14	152.225	0.257947
1387267_at	Ntf3	95.4851	100.755	67.3231	75.9591	106.864	114.156	153.349	161.49	155.873	128.444	128.079	103.905	97.1082	108.411	93.192	82.0652	117.792	90.6936	110.052	0.0610342	1	20	10.1508	144.07	112.267	27.8676	0.248226
1371133_a_at	Prkar2b	6531.03	6423.01	5863.4	6605.5	7438.85	6852.51	7714.42	8452.26	8174.72	6933.03	7118.53	5885.16	5277.39	5796.65	4553.3	5903.6	6537.32	5661.44	6540.12	0.0611691	1	22.1381	9.6543	7806.8	6580.83	953.194	0.144844
1387890_at	Rps29	14628	14750.4	12836.5	14836.6	15709	15769.3	15374.9	16883	17165.5	15732.1	14782.6	14095.4	11630.6	12058.9	12565	13258.6	14980.3	14530.2	14532.6	0.0611893	1	20.6653	9.60228	16433	14627.3	1477.82	0.101032
1397943_at	LOC103692950	125.752	99.8919	93.016	97.1734	134.584	132.187	174.831	159.564	159.747	126.629	103.182	89.4107	65.5716	80.4688	56.5428	91.689	95.5723	90.5608	109.799	0.0612684	1	21.9426	9.60092	155.162	111.197	30.5303	0.274561
1385139_at	Fam221a	20.0329	28.3298	12.3612	26.0004	38.1147	57.9628	65.0689	52.672	36.0484	26.411	36.1643	29.2599	14.0403	22.9043	18.4561	33.0753	33.7063	23.4492	31.8921	0.0612788	1	20	9.22649	51.8211	32.8875	16.2612	0.494449
1392670_at	Wwc2	351.299	345.274	306.413	296.462	397.036	414.705	472.094	479.871	387.582	406.789	437.849	337.652	303.35	348.4	236.474	313.11	358.88	306.8	361.113	0.0613386	1	20	9.89966	446.21	366.249	68.357	0.186641
1379550_a_at	Gtf2ird1	344.31	246.551	255.019	312.288	417.561	408.482	410.091	351.304	276.594	330.689	272.183	279.35	179.267	276.3	219.471	258.233	294.353	281.336	300.743	0.0613998	1	21.6558	7.57328	392.377	302.322	84.5369	0.279625
1392474_at	Ulk2	397.891	426.484	423.368	447.171	513.052	726.225	662.364	685.17	571.169	784.974	454.111	484.511	314.941	397.009	361.682	486.189	578.511	434.365	508.288	0.0614059	1	20	9.69312	683.775	518.259	140.067	0.270264
1368129_at	Sfmbt1	135.022	118.392	91.9321	109.592	159.807	169.691	181.133	160.825	157.854	172.054	151.943	118.664	103.816	113.622	79.2474	112.661	143.831	86.7271	131.49	0.0614364	1	20.7516	9.71702	173.268	133.643	33.078	0.247511
1389868_at	Ddx6	875.151	858.626	1298.95	1197.67	2023.27	1291.96	1493.75	941.558	684.4	808.01	875.449	866.33	730.887	689.737	530.012	767.273	786.568	674.896	966.361	0.0615079	1	24.0678	6.11905	1582.82	966.324	484.535	0.501421
1368561_at	Abcd2	1735.78	1867.37	1796.15	1620.71	2040.65	2268.7	2594.71	2649.75	2318.96	2023.89	1893.3	1407.68	1311.1	1612.99	982.402	1418.61	1859.29	1489.97	1827.33	0.0615393	1	22.2371	9.58182	2430.53	1843.77	409.758	0.222239
1394010_at	Rsf1	267.385	214.564	331.932	323.442	473.991	306.159	391.779	295.171	231.297	218.948	272.626	228.351	221.582	209.358	166.168	219.333	243.46	223.668	268.845	0.0615664	1	23.6105	6.19321	387.758	268.877	100.179	0.372582
1387210_at	Dlg4	112.014	76.5992	82.1647	83.1971	112.484	91.6826	86.9885	107.405	84.9138	75.7953	77.8019	62.7344	44.8188	34.0896	48.9384	68.5725	78.7192	81.4745	78.3552	0.061597	1	23.7232	8.31052	98.041	78.4193	13.1236	0.167352
1384546_at	Gpr161	42.0812	33.2381	22.0202	32.2005	34.2062	59.8723	54.9996	69.1712	67.6781	47.3564	69.4832	70.0199	46.7214	45.3295	26.3017	41.3211	51.432	42.9924	47.5792	0.061631	1	20	12.037	63.8173	48.9668	14.5953	0.298066
1388514_at	Ppm1g	708.695	662.317	535.737	563.306	758.832	787.606	834.996	824.704	588.132	713.603	586.457	505.385	388.404	456.528	364.575	505	573.713	486.799	602.488	0.0616446	1	23.6105	9.1795	787.247	603.473	110.081	0.182412
1389740_at	LOC103691253	64.1119	55.0022	55.8641	57.1379	66.1179	86.3048	94.761	101.668	66.6202	73.5254	78.5049	70.0875	54.2306	60.624	48.166	68.0568	57.1044	62.6132	67.8056	0.0616929	1	20	9.88403	86.9834	68.9612	15.4424	0.223929
1372889_at	Slco2a1	266.802	266.803	387.305	263.283	384.634	294.462	322.355	310.322	259.089	228.833	317.093	192.773	119.77	161.149	143.149	229.166	285.533	204.675	257.622	0.0617517	1	24.1849	5.87371	334.936	257.634	97.4821	0.378374
1381193_at	Lpgat1	662.826	516.224	984.225	733.511	1523.81	978.876	1138.4	948.86	737.362	643.68	698.457	590.241	485.066	598.888	422.053	522.408	660.818	527.538	742.958	0.0617611	1	23.1702	6.47781	1170.8	743.656	372.163	0.50045
1367507_at	Nudt22	228.229	165.177	172.862	200.99	226.146	254.098	301.291	279.375	287.626	254.441	238.975	201.505	164.039	213.398	158.313	194.236	234.52	180.022	219.736	0.0619006	1	20	9.85457	279.497	223.221	46.9133	0.210165
1375658_at	Sash1	1317.38	1285.09	1137.35	1098.43	1580.72	1345.95	1383.17	1130.51	959.074	992.103	921.591	827.705	646.48	1006.28	837.751	1121.72	1359.69	1107.68	1114.37	0.0620479	1	22.1381	5.75577	1383.74	1110.98	311.855	0.280702
1384327_at	Def8	670.206	686.918	653.054	612.611	788.042	755.017	910.425	911.046	875.265	838.253	776.192	638.095	551.834	654.837	515.569	629.738	760.298	647.002	715.245	0.0622316	1	20	9.86513	874.719	724.389	122.77	0.169481
1398431_at	Car8	234.378	229.493	204.278	237.379	236.325	220.781	231.911	254.398	159.169	153.616	160.131	119.263	81.4169	170.409	133.302	211.592	272.556	216.236	195.924	0.0624079	1	21.5618	5.31786	240.635	194.235	67.3427	0.346708
1373582_at	Clip3 /// LOC100911911	43.9026	40.0383	30.3089	48.5698	62.3192	54.4149	68.3825	61.258	65.2499	65.234	62.0219	40.6029	32.4752	39.894	47.1038	39.7827	55.0865	42.9213	49.9759	0.0624168	1	20	9.69621	65.5234	50.9015	12.992	0.255238
1384968_at	Sh3bp2	135.844	147.177	124.096	118.669	142.946	110.073	140.016	118.144	106.454	100.862	119.263	79.5561	68.3104	76.065	65.857	95.9656	129.73	118.071	110.95	0.0625836	1	25.0378	0.250046	136.639	111.274	9.7052	0.0872191
1398962_at	Abhd17a	897.232	817.158	839.435	758.184	1136.26	1033.45	1074.11	1159.73	1087.34	993.114	799.631	701.629	655.781	748.696	658.518	725.045	907.37	797.777	877.248	0.0626337	1	21.3763	9.25631	1102.75	885.299	160.818	0.181654
1370428_x_at	RT1-A2 /// RT1-A3 /// RT1-EC2	1591.63	1126.51	503.733	14.3835	16.0397	645.802	23.005	23.0074	13.5461	1077.05	1454.05	1833.25	1780.64	2586.78	944.838	2219.04	794.408	1573.48	1012.29	0.0626982	1	22.8506	18.1819	2063.7	1007.32	1106.74	1.09871
1387128_at	Adcy3	214.234	215.373	165.244	202.848	284.049	315.515	411.946	352.137	325.185	323.81	287.495	260.58	209.159	261.825	219.651	269.668	295.06	262.492	270.904	0.0627229	1	20	9.92032	352.666	275.957	66.9226	0.242511
1393012_at	Sfi1	117.528	99.6416	91.5168	120.324	144.494	135.748	145.825	233.236	226.02	165.876	166.714	139.794	110.048	118.755	90.5194	116.19	131.752	101.958	136.441	0.062727	1	20	10.3096	183.01	139.867	41.7808	0.298719
1390832_at	Tmcc3	1293.11	1352.24	1336.63	1095.42	1609.88	1366.65	1380.95	1062.67	1023.93	1019.8	926.662	820.086	650.686	1045.22	730.321	1181.39	1486.57	1132.78	1139.72	0.0627866	1	22.3371	5.31699	1416.66	1134.64	340.02	0.299671
1399121_at	Cdc27	813.606	888.616	953.739	786.831	1096.59	948.227	1110.13	1100.7	951.4	1061.3	1035.59	844.164	635.289	700.416	516.044	788.123	899.451	694.291	879.14	0.062914	1	23.0626	9.61972	1080.58	882.582	150.126	0.170099
1374426_at	Uqcrb	8746.27	8080.1	8780.75	8586.42	10399.5	10068.8	9345.01	10997.2	9753.84	10481.9	8742.72	8426.71	6549.35	7883.33	7896.16	8456.85	9896.16	9446.03	9029.84	0.0629766	1	20	9.32923	10360.1	9100.05	1105.09	0.121438
1398789_at	LOC100360781 /// Rpl37	8429.19	8991.61	7717.21	8257.84	9526.14	9508.55	9358	10008.7	9917.44	9353.37	9245.61	8823.85	7049.08	7241.94	7636.63	7725.49	9408.37	8724.42	8717.97	0.063048	1	20	9.74422	9841.64	8784.79	925.683	0.105373
1389782_at	RGD1305587	470.818	383.898	350.829	450.408	557.014	523.335	621.459	781.728	575.26	487.422	449.903	383.775	298.95	360.128	221.182	340.93	459.028	365.74	448.989	0.0631118	1	21.3763	9.52595	619.003	456.045	130.567	0.286303
1368801_at	Cxxc4	28.1971	24.299	41.2563	39.5603	51.5395	36.648	41.2296	32.1775	23.0202	32.3536	22.0715	23.2076	22.5558	23.4189	22.0707	26.4487	28.9082	19.7219	29.9269	0.0631938	1	23.8369	6.09958	44.7428	29.9278	11.6422	0.389008
1370969_at	Hoxa5 /// LOC103689922 /// LOC103692127	453.716	460.109	321.092	403.933	610.587	616.307	658.238	626.431	503.224	460.148	481.838	331.766	291.71	376.055	263.019	406.416	534.184	398.33	455.395	0.0632016	1	20.2444	9.01816	614.564	462.445	127.182	0.275021
1371613_at	Elmo2	350.823	374.659	288.926	304.079	331.775	284.864	329.746	304.869	271.729	225.521	249.509	205.721	174.649	212.495	185.629	284.314	333.653	270.543	276.861	0.0633673	1	25.2926	0.250046	345.816	278.228	32.9072	0.118274
1372057_at	Nrbp1	365.679	366.37	342.286	322.617	463.496	434.889	473.394	468.01	420.112	390.424	370.407	324.969	304.118	352.469	250.436	341.627	384.924	358.675	374.161	0.0633961	1	20.7516	9.23522	453.607	377.66	61.8483	0.163767
1384548_at	Rpl32	11368.5	11603.8	9875.11	11592	12452.6	12631.3	12316.5	13466.2	14199.7	11584.2	11413	10306.7	8337.35	8996.5	9261.77	10014.5	11437.4	10273.7	11173.9	0.063487	1	21.9426	9.44903	13142.9	11234.2	1365.84	0.121579
1367896_at	Car3	14555.7	14059.3	13583.4	16940.3	16917.7	16372.8	15426.4	16680	18745.3	17029.4	14920.1	15694.2	11319	11799.4	13396.5	13970.3	14914	15472.7	15099.8	0.0635381	1	20.7516	9.21746	17131.3	15208.8	1938.14	0.127436
1386903_at	S100b	10908.7	11795.9	11210.8	11887.1	12851.1	12359.8	12871.1	14310.9	14740.1	12618.1	11364.1	9487.52	9107.8	9388.67	8778.89	10436.7	11893.6	10587.8	11477.7	0.0635786	1	21.8462	9.43403	13559.4	11545.4	1487	0.128796
1367595_s_at	B2m	13412.8	13088.7	11944.9	13905.4	14500.4	14352.6	14160.9	15341	16408.6	13745.3	13034.5	12062.9	10222.9	10956.5	10878.2	11928.2	13890	13484.7	13184.4	0.0638808	1	20.8386	9.36205	15068.9	13269.8	1471.69	0.110905
1392349_at	Slc5a3	357.999	219.548	428.612	274.449	538.808	315.263	338.145	298.843	209.568	181.566	210.389	162.538	150.4	162.95	117.411	194.894	275.4	179.32	256.45	0.0638904	1	25.1646	5.52525	402.811	256.688	135.583	0.528201
1367596_at	LOC100360508 /// LOC100361756 /// LOC100361854 /// Rps26	8194.26	8254.4	6650.3	7885.53	9424.29	9043.64	8879.63	9634.83	9704.15	8791.84	8258.82	7691.12	6104.93	6827.11	6390.97	7260.02	8715.61	7954.19	8092.54	0.0639717	1	20.2444	9.49732	9460.29	8164.66	1097.27	0.134392
1371327_a_at	Actg1 /// LOC100361457 /// Potef	10512.9	10583.7	8746.96	10478.2	11428.9	11112.6	11079.7	12039.6	11123.2	10571.1	10162.4	8976	7473.78	8520.89	8508.03	9759.44	10617.3	10722.5	10134.3	0.0639915	1	20.4948	9.17648	11544.5	10195.9	1072.7	0.105208
1368947_at	Gadd45a	1125.17	1260.03	1540.02	1271.55	1805.53	1608.65	1709.01	2044.78	1668.29	1571.95	1579.18	1227.05	913.325	1207.69	762.047	1190.33	1592.09	1087.24	1398	0.0640236	1	21.5618	9.36807	1804.83	1414.2	329.724	0.233153
1389836_a_at	Timp3	3387.2	2640.92	2106.53	2608.51	3116.95	3122.59	4281.78	4521.43	4568.92	3581.16	4316.06	3546.99	2867.86	3264.28	2414.18	2882.29	3458.98	2673.67	3297.8	0.0641688	1	20	10.6462	4125.57	3360.99	729.702	0.217109
1368106_at	Plk2	263.125	322.774	234.145	254.542	350.651	341.913	364.566	335.371	270.766	284.478	272.283	256.309	174.308	224.517	178.465	254.599	284.804	252.127	273.319	0.064383	1	21.8462	8.81556	341.21	275.221	50.6908	0.184182
1371571_at	App	5637.22	5891.31	5368.98	5575.25	6253.71	6213.71	6142.64	6398.01	6802.1	6300.06	5661.65	5114.45	4201.72	4352.46	4640.55	5448.83	5727.09	5255.25	5610.28	0.0643972	1	21.7505	9.50608	6494.24	5638.23	582.336	0.103284
1368097_a_at	Rtn1	638.089	628.903	534.948	555.07	862.541	750.742	871.091	790.101	702.678	690.766	595.705	576.23	410.661	568.779	515.916	596.562	704.539	653.022	647.019	0.0644836	1	20	9.03009	806.014	654.196	126.774	0.193786
1397203_at	Prpf4b	474.969	477.326	754.135	799.279	1091.29	836.619	845.444	717.015	780.516	328.649	441.574	367.827	572.237	439.1	386.988	494.311	448.366	484.628	596.682	0.0644958	1	23.0626	6.24678	964.966	596.709	284.711	0.477135
1390425_at	LOC100911224 /// Zik1	68.3935	89.8468	70.5831	77.5532	108.8	111.952	101.558	88.4292	68.2423	74.8918	90.3012	74.3344	51.8541	58.0605	53.345	77.6374	74.4044	55.1172	77.5169	0.0645714	1	22.9561	7.0811	101.925	77.6831	23.4171	0.301444
1367594_at	Bgn	1151.61	1117.04	1023.74	1039.07	1467.38	1264.73	1579.07	1446.97	1225.22	1436.73	1334.21	1086.67	843.544	1027.05	883.521	1120.33	1182.55	1100.7	1185.01	0.0646111	1	20	9.60369	1452.37	1199.72	212.045	0.176745
1374420_at	Apmap	2840.64	2804.39	2413.52	2642.96	3058.38	3360.51	3774.33	4019.87	3254.65	3018.64	3197.74	2320.3	1694.51	2340.49	1553.34	2251.91	2884.3	2592.92	2779.08	0.0646542	1	21.194	9.62315	3630.12	2813.94	600.976	0.213571
1388303_at	Rpl26	10966.2	11037.3	9450.3	10673	12522.6	11861.7	11676.5	13292.6	12761.8	12213.3	11562.8	10738.7	8598.66	9282.33	9278.02	9655.48	11720.7	11122.5	11023	0.0647519	1	20	9.66207	12647.7	11118	1345.49	0.121019
1395105_at	Cwf19l2	50.462	87.4567	163.547	152.853	283.482	181.632	147.569	80.8867	73.4254	73.3064	66.7095	64.2971	72.7458	58.9723	50.0699	66.636	70.2458	65.1044	100.522	0.0648318	1	23.2787	6.09662	213.963	100.48	82.8858	0.824895
1390294_at	Atxn7l1	691.432	754.508	702.723	654.214	691.767	610.364	604.38	721.882	609.671	515.662	514.241	445.745	449.054	491.873	486.29	601.031	773.609	616.489	607.496	0.064863	1	24.1849	0.250073	716.769	607.881	65.1668	0.107203
1367597_at	Rps8	9558.34	9970.55	8457.61	9583.24	10826.8	10657.8	10657.5	11690.6	11160.5	10272.4	10210.9	9298.71	7562.27	8373.95	8063.96	8753.37	10726.7	9485.23	9739.47	0.0648683	1	20	9.55532	11168.1	9818.17	1150.82	0.117213
1385465_at	Siglec5	147.324	257.462	219.86	193.201	206.661	94.4055	178.46	148.702	123.059	71.8991	50.7895	83.5478	91.8682	154.749	129.035	138.113	205.461	209.999	150.255	0.0649175	1	23.6105	1.8242	204.366	149.638	55.5711	0.37137
1374736_at	Prdm4	216.337	215.55	187.236	192.434	237.969	283.162	275.9	261.281	273.391	269.751	261.98	217.833	165.085	178.598	159.311	250.553	232.957	202.717	226.78	0.0649399	1	20	9.85011	279.505	229.835	41.1663	0.179112
1368650_at	Klf10	1312.93	1010.54	1217.87	1096.88	1392.84	1228.89	1260.32	1164.22	1204.46	1193.93	1021.84	968.53	846.715	951.756	870.704	1005.37	1100.15	1159.56	1111.53	0.0651256	1	23.1702	7.85799	1271.27	1113.02	134.254	0.120622
1382721_at	Ggnbp2	1120.11	973.352	885.062	924.428	1366.41	1201.89	1256.88	1259.82	1143.5	1013.24	1128.75	939.056	746.354	842.036	639.813	842.124	1099.76	897.86	1015.58	0.0651521	1	22.0399	9.07003	1252.86	1022.64	185.348	0.181243
1394617_at	Abhd15	118.266	142.154	168.809	139.741	164.974	178.604	225.098	246.864	233.26	175.74	196.911	146.264	116.646	159.987	86.4241	136.516	147.192	112.226	160.871	0.0651844	1	21.7505	9.96773	216.586	163.2	43.8016	0.268392
1367644_at	Adcy6	1434.59	1474.25	1144.06	1258.51	1550.12	1832.91	2041.56	2077.04	1887.71	1529.42	1365.73	1174	969.576	1155.93	749.56	1215.82	1397.9	1197.83	1414.25	0.0657225	1	21.2848	9.6142	1915.57	1433.88	346.85	0.241896
1370939_at	Acsl1	9850.49	9906.22	9738.51	10013	10742.2	10917	11026.2	13062.8	12268.6	10901.9	10436.3	9752.66	7512.21	8696.71	8029.26	9237.79	10010.5	9350.29	10080.7	0.065779	1	21.4687	9.73214	11829.2	10150.1	1252.66	0.123413
1383570_at	Phf3	367.276	300.818	237.622	296.149	424.502	418.752	446.436	434.659	394.913	356.663	353.428	302.009	253.314	280.421	214.015	290.38	354.437	256.389	332.344	0.0657985	1	21.104	9.40308	428.98	336.477	74.0816	0.220169
1380586_at	Arid4b	1.57967	6.66336	7.17595	7.53525	9.09979	16.0138	7.36601	12.0996	9.12436	9.11886	4.85268	4.81488	6.57159	2.09928	3.45075	8.25764	9.58154	9.15887	7.47578	0.0659153	1	20	7.36325	11.4896	7.52727	4.75614	0.631854
1384972_at	Top3a	80.8562	70.0957	89.8826	117.387	160.349	99.7875	135.352	101.4	81.6896	89.7237	97.9524	82.8093	78.9805	73.7446	44.7134	72.9221	87.6581	64.4588	90.5424	0.066079	1	23.3882	6.39693	130.481	90.5864	35.2383	0.389002
1379873_at	LOC102553760 /// LOC103695016	50.7193	60.5164	46.6377	60.0026	75.0563	60.6466	64.0087	49.5023	62.2694	48.162	55.971	42.43	47.8923	37.0534	39.3715	44.7461	57.4131	48.9325	52.8517	0.066144	1	22.746	6.35644	65.5229	52.8576	13.0224	0.246368
1382958_at	Ucp3	479.888	514.195	427.269	405.502	596.055	510.42	538.339	437.637	432.365	323.078	263.445	153.644	159.278	422.613	376.502	458.364	561.565	525.842	421.445	0.0664467	1	20.0808	5.79392	535.607	415.981	159.996	0.384623
1375998_at	Anapc7	174.952	148.848	144.478	128.376	189.134	186.656	206.572	205.691	167.386	167.165	159.968	141.622	98.9999	125.32	102.14	117.409	149.18	130.623	152.473	0.0665	1	22.9561	9.48856	195.834	153.147	27.3518	0.178598
1393887_at	Chpt1	5229.62	4779.57	6510.62	5862.28	7029.76	6660.13	6749.17	7343.01	7527	6247.43	6429.89	4749.16	3927.77	5304.67	4638.52	4790.35	6709.25	5945.17	5912.97	0.0665064	1	20.3272	9.15871	7180.44	5976.11	1086.11	0.181741
1372835_at	Rhoj	915.299	957.529	769.576	821.085	1078.98	1060.32	1064.06	897.495	729.652	637.023	724.771	592.42	492.44	734.739	678.086	960.788	1170.48	916.662	844.523	0.0667656	1	20	6.25363	1022.01	839.09	245.918	0.293077
1373192_at	Wdr60	96.9813	79.9644	53.5974	67.2768	99.8722	113.854	125.708	124.865	132.292	99.9831	109.494	86.9482	67.5063	85.307	52.139	79.9487	93.086	75.4328	91.3476	0.066843	1	20	9.94822	122.919	93.254	25.0831	0.268977
1393202_a_at	Igf2bp3	11.79	19.0415	25.4048	30.5021	38.4068	30.0047	32.6069	60.9517	55.3279	63.7913	38.053	42.9065	22.6488	33.6561	12.2466	26.5143	26.9344	18.0665	32.7141	0.0668899	1	20.9263	11.1938	48.3335	33.8683	14.6128	0.43146
1389423_at	Ddr2	1061.48	1131.3	907.96	1009.08	1273.64	1419.64	1597.21	1647.54	1444.14	1377.66	1706.04	1277.63	1085.4	1277.26	847.685	1120.26	1435.88	1109.17	1262.72	0.0669195	1	20	10.1711	1551.07	1283.51	260.504	0.202962
1394794_at	Nsrp1	148.651	147.773	209.515	197.972	345.194	229.455	219.303	155.958	114.78	151.139	175.961	151.695	127.333	119.137	96.5297	122.525	147.765	141.776	166.803	0.0670025	1	23.4988	6.12595	262.767	166.804	77.4156	0.464112
1370355_at	Scd1	13754.1	13715.5	12888.7	14864.6	15641.2	15044.4	14634.2	16103.8	17615.8	15748.5	14075.7	13997.3	10793.7	11144.1	12472.3	13176.1	14312.1	14826.7	14156	0.0670075	1	20.1623	9.54177	16054.3	14266.1	1638.63	0.114862
1374262_at	Tln2	307.652	362.901	371.902	272.201	423.965	529.044	504.033	493.904	452.278	585.734	475.692	419.474	370.587	388.04	348.493	397.212	431.148	376.116	417.243	0.0670326	1	20	10.1045	515.754	423.856	84.0028	0.198187
1367617_at	Aldoa	13116.2	13261.8	13998.5	13631.6	15943	16632.2	15185.5	17087.2	18121.4	17246.4	14283.1	15350.2	11512.5	12690.7	13626.5	13719.5	15735.6	15629.9	14820.7	0.0671949	1	20	9.79188	16957.1	14954.2	1826.46	0.122137
1373573_at	Dus1l	425.132	432.208	406.221	366.075	546.428	548.594	555.259	560.732	455.068	533.811	453.893	386.924	347.06	388.558	340.072	430.281	484.811	401.517	447.925	0.0672078	1	20	9.37883	548.704	452.939	77.5883	0.1713
1375282_at	Ccm2	495.707	493.702	418.774	501.452	582.344	581.37	620.296	589.244	639.138	583.128	481.483	413.84	374.078	464.431	346.455	461.44	526.504	447.811	501.178	0.0672677	1	20.9263	9.3668	613.618	505.997	84.2249	0.166453
1379196_at	Fbxl8	80.8573	89.2575	69.0071	79.3218	113.527	90.8044	127.341	134.412	113.944	118.077	105.415	83.6642	73.5503	81.1967	61.5759	86.0867	101.978	81.1197	93.952	0.0674333	1	20	9.90335	120.089	95.5903	21.7886	0.227937
1367953_at	Tyro3	43.2185	41.7338	45.7949	41.5085	59.3369	47.0741	70.2985	60.1701	71.4556	56.0495	60.0174	55.0913	41.0601	50.8816	29.3799	47.3552	46.2036	45.1136	50.6524	0.0675187	1	20	10.1336	62.9101	51.5374	11.1743	0.216819
1369843_at	Chrna1	85.4305	98.0786	100.074	93.7132	111.495	109.951	154.523	117.3	101.076	111.642	96.0347	75.0013	67.9071	82.6678	70.9377	85.3554	69.8205	74.0217	94.7239	0.0676011	1	24.0678	9.17367	123.525	94.6927	19.4817	0.205736
1393368_at	Osbpl5	419.461	424.824	346.052	343.864	466.862	492.671	627.098	608.199	517.876	538.057	533.625	495.721	335.517	448.461	308.127	416.27	484.227	390.62	455.418	0.0679707	1	20	10.0762	572.92	462.891	95.5062	0.206326
1383227_at	Arl16	341.138	347.377	313.752	324.092	412.657	413.815	447.382	449.27	396.188	337.35	312.267	268.964	233.092	308.072	244.147	318.174	369.008	313.018	341.653	0.068236	1	21.0148	8.9903	427.04	344.645	60.3722	0.175172
1382103_at	Pgm3	58.1513	59.7885	139.968	103.059	199.488	115.169	108.013	58.9016	58.674	52.6216	43.9785	51.6813	49.6928	43.5343	40.0035	43.298	51.358	55.7181	74.061	0.0682989	1	23.9518	6.01452	147.492	74.0611	55.7209	0.752365
1394058_at	Lgals12	817.261	913.804	989.426	799.76	1050.83	1177.35	1270.54	1381.11	1282.81	1015.84	1219.15	812.315	708.44	886.068	567.611	797.804	1057.68	910.908	981.039	0.0683002	1	20	9.81978	1268.45	997.788	227.459	0.227963
1376976_at	Sectm1b	24.8605	17.8808	23.8906	25.4256	56.4628	55.1443	75.9334	44.9352	31.6465	57.6645	18.3055	40.3845	29.2056	13.5735	12.2832	34.5185	26.4651	42.9496	35.085	0.0683003	1	20	8.61417	55.5576	36.0715	21.3636	0.592259
1373911_at	Postn	6502.32	7780.89	6721.21	6859.33	7636.88	7786.75	8653.73	8898.11	8011.32	8272.43	7528.28	7393.88	6120.89	6413.13	6026.4	7253.29	7858.83	7420.49	7396.56	0.0683005	1	20	9.87103	8427.46	7458.44	829.557	0.111224
1374585_at	Echdc1	6873.57	6728.43	6291.88	7341.32	8222.73	7584.79	7467.76	8171.44	8086.03	6458.49	7345.43	5192.07	4370.71	5706.89	4393.25	5702.77	7829.04	6460.98	6679.31	0.068345	1	21.7505	8.64674	8019.5	6719.93	1122.81	0.167087
1374312_at	Uck1	1473.27	1908.24	1617.27	1617.52	1870.71	2203.15	2297.69	2426.38	2469.79	2049.62	1941.1	1514.72	1086.86	1496.53	1084.5	1611.16	1816.03	1340.03	1768.03	0.0684473	1	21.2848	9.73666	2339.68	1791.51	402.705	0.224785
1382212_at	Ebf1	1299.17	1407.91	1173.14	1262.44	1585.56	1821.18	1954.67	1801.57	1585.1	1416.55	1487.76	1097.57	1179.26	1336.74	906.116	1229.93	1447.07	1223.44	1400.84	0.0685075	1	20.8386	9.28558	1774.64	1416.97	284.514	0.20079
1367620_at	Atp5g3	8987.85	8953.27	8882.7	9177.55	10322.6	10609.4	9475.61	11438.4	11456.3	10749	9449.47	9279.89	6832.39	7827.14	8016.99	8570.14	10057.8	9333.67	9412.23	0.0685217	1	20	9.65242	10904.9	9497.17	1206.89	0.127079
1391239_at	Faap100	81.6968	81.6885	76.2296	77.0301	91.1339	87.675	85.929	86.7825	69.7048	86.457	76.4833	73.7007	56.6622	60.9196	53.1098	80.2284	70.8249	74.7402	76.1665	0.0688815	1	23.1702	8.46514	87.2632	76.2906	8.43657	0.110585
1370381_at	Pnrc1	2469.8	2448.71	1606.05	2095.71	2727.63	2525.23	2407.25	1572.95	1579.51	1319.83	1453.03	1187.45	1264.51	1571.81	1216.53	1613.86	2238.98	1953.23	1847.34	0.0690711	1	23.3882	5.41068	2469.91	1844.83	664.078	0.359967
1374752_at	Mdfic	2454.53	2575.47	2314.11	2103.64	2484.88	2513.49	2593.08	2411.68	2204.13	2175.66	2007.84	1515.17	1356.96	1815.7	1233.06	1947.36	2298.06	2053.15	2114.33	0.0691189	1	24.3032	8.66633	2505.85	2113.4	145.914	0.069042
1367960_at	Arl4a	1129.13	904.946	1269.49	1211.58	1465.35	1345.95	1339.22	1607.56	1478.06	1082.15	1130.37	1073.25	903.116	1082.85	789.076	958.086	1185.01	934.72	1160.55	0.0691233	1	22.746	8.41804	1434.55	1165.76	250.519	0.214897
1388295_s_at	Frs3	41.5185	56.4578	35.8305	42.6619	64.3711	80.6766	64.7719	56.8835	49.6478	52.4821	46.929	53.5029	37.5891	37.3951	36.504	43.4612	49.7566	48.1497	49.9216	0.0692363	1	20.5797	8.18041	65.2673	50.423	14.5845	0.289244
1374321_at	RGD1560108	358.765	410.55	333.158	361.222	476.767	507.963	582.212	555.17	453.835	453.656	455.989	374.645	327.716	388.558	319.308	434.374	476.312	380.627	425.046	0.0693613	1	20	9.56652	528.69	430.629	81.3573	0.188927
1370155_at	Col1a2 /// NEWGENE_621351	12284.6	13661.3	11950.8	13745	14983.9	14771.2	14793.2	16623.6	16990.2	15484.2	14225.3	14833	10669.3	11750.8	12688.1	13578.6	14747	14179.2	13997.7	0.0694228	1	20	9.84825	15960.4	14123.2	1691.45	0.119764
1383265_at	Tbc1d23	872.269	686.162	659.056	700.459	857.929	1057.19	979.038	1052.61	920.356	891.593	892.656	738.576	589.163	774.625	587.517	729.642	765.4	720.301	804.141	0.0695355	1	20	9.68534	1006.7	814.868	151.017	0.185327
1375669_at	Fkbp2	2454.09	2318.14	1833.04	2117.81	2368.28	2350.64	2404.55	2877.35	2277.12	2174.38	1419.85	1163.59	1091.94	1448.82	1004.06	1361.39	1729.7	1588.46	1887.96	0.0695468	1	25.5527	8.94382	2499.26	1877.84	269.294	0.143406
1371860_at	Vta1	783.925	815.823	764.794	768.037	955.869	936.537	920.468	988.268	1004.94	791.42	851.243	749.829	588.29	737.552	619.685	658.849	889.533	775.82	811.16	0.06955	1	21.2848	9.32433	964.12	817.182	115.152	0.140914
1381004_at	LOC100909620 /// LOC100910565 /// LOC102553892 /// RGD1564380	38.6574	36.1711	26.7196	20.6999	35.197	15.7203	21.6344	11.1081	13.1778	19.2789	15.9004	7.94011	6.40587	22.6025	10.9578	19.2654	22.2123	27.996	20.6469	0.0695737	1	28	0.250046	36.0727	21.7332	9.17608	0.422216
1367878_at	Stx5	754.738	653.728	716.713	668.566	817.219	764.293	827.531	870.399	811.785	679.814	688.992	442.126	411.989	535.834	479.177	605.416	637.686	575.92	663.44	0.0696336	1	23.3882	9.08381	831.322	664.667	90.9079	0.136772
1376700_at	Lima1	1226.75	1513.72	1129.35	1239.61	1571.38	1518.18	1840.89	2043.97	1734.77	1470.52	1676.96	1383.29	1073.8	1211.73	926.194	1287.3	1449.54	1246.12	1419.12	0.0696653	1	20	9.90301	1784.48	1441.33	295.486	0.205009
1390248_at	LOC103693156	72.6512	64.4915	65.4704	64.4777	100.204	71.3951	90.6442	81.9317	67.9572	69.7981	58.5066	60.9791	46.09	58.8761	46.4698	53.4564	62.9109	58.3947	66.3725	0.0696975	1	23.4988	7.60522	83.7187	66.4668	15.6085	0.234831
1370657_at	Cdh6	14.413	20.5978	25.6377	27.1837	24.7859	33.1062	25.1645	20.9938	20.5842	26.4446	13.3863	23.5294	13.6104	13.7291	12.3012	24.5994	22.2091	23.3481	21.4236	0.0699788	1	20.8386	6.38563	28.8203	21.3458	7.69954	0.360705
1371913_at	Tgfbi	1432.05	1698.25	1112.62	1242.21	1464.89	1680.58	2272.8	2465.86	2056.67	2205.07	2375.42	2217.06	1813.77	1970.34	1516.25	1799.96	2047.99	1501.75	1826.31	0.0699906	1	23.7232	12.7256	2259.06	1829.39	359.145	0.19632
1372410_at	C1qtnf6	447.24	534.245	461.438	466.091	596.381	717.152	864.23	886.058	749.798	734.702	616.666	601.754	536.659	585.118	511.22	609.095	700.087	580.184	622.118	0.0701622	1	20	10.0142	791.729	632.816	138.629	0.219066
1399124_at	Emc1	712.76	661.972	647.879	595.147	690.151	598.963	740.842	704.726	573.04	598.911	570.847	467.184	360.914	470.14	353.372	449.155	614.442	492.542	572.388	0.0702048	1	26.6488	8.99102	678.316	570.207	32.3297	0.0566982
1367639_a_at	Rps2	7946.6	7852.31	7208.96	7247.84	9327.65	8803.29	8901.55	9661.72	9781.58	9034.33	8078.02	7740.05	6139.33	6683.73	6659.01	7450.12	8940.03	7744	8066.67	0.0702343	1	20	9.67236	9435.17	8142.45	1070.71	0.131498
1383100_at	Tvp23b	906.923	998.018	794.211	864.666	1035.3	1210.09	1163	1152.49	1022.79	935.483	946.195	786.567	668.788	784.344	602.132	779.951	1042.1	785.225	915.46	0.0702573	1	21.5618	9.21043	1140.2	922.918	158.991	0.17227
1372137_at	Bloc1s1	1666.18	1693.79	1729.13	1572.72	2010.69	2258.98	2042.8	2364.18	2119.16	1976.72	1648.91	1413.01	1379.42	1603.18	1345.89	1574.25	1860.07	1548.83	1767.11	0.0702955	1	21.0148	9.33131	2188.25	1783.69	298.051	0.167098
1377969_at	LOC100910650	18.5204	23.0028	42.0574	52.5215	48.9812	68.3059	63.4342	48.8479	40.7777	27.4397	33.0048	40.1477	30.4956	37.549	24.252	28.0878	31.8997	33.1595	38.4714	0.0703225	1	21.5618	6.65897	60.6717	38.4882	17.1071	0.444477
1389484_at	Coq4	87.7548	69.3356	83.8482	72.6014	104.625	98.0225	107.884	100.97	86.3816	88.0419	75.7231	77.0337	50.4866	74.2338	62.8367	61.5339	82.9141	78.1196	81.2415	0.0703419	1	21.8462	8.96203	101.554	81.8237	14.7254	0.179965
1377014_at	Nim1k	20.191	17.5351	12.1759	25.0087	27.1022	33.9608	42.1096	30.8655	36.2773	25.9523	29.6792	46.6712	10.1265	21.6536	12.3977	10.0759	19.4554	18.6881	24.4403	0.0704252	1	21.3763	10.0428	35.813	25.098	10.8355	0.431727
1392884_at	Rufy3	120.555	98.6189	96.5402	90.0039	136.703	151.413	137.719	118.26	122.602	107.523	102.962	82.4319	72.0396	66.86	81.8619	101.883	105.455	81.0783	104.139	0.0704439	1	22.0399	8.76776	135.818	104.885	21.7097	0.206986
1373027_at	Mllt4	1063.6	842.65	750.637	857.761	1097.29	1108.28	1173.97	1053.01	900.463	847.874	788.274	810.142	435.878	683.425	475.904	766.139	852.433	701.12	844.936	0.0704961	1	23.1702	8.75353	1093.58	847.538	159.63	0.188346
1368626_at	Kcnn3	86.4318	63.4911	89.3805	69.8098	104.597	125.118	117.01	98.8518	129.667	128.053	106.838	68.3969	77.0628	70.9756	65.1388	84.84	95.1599	81.0741	92.3276	0.070536	1	20	9.77797	120.777	94.0187	23.2177	0.246947
1393170_at	Hoxa3	249.415	313.002	271.927	290.446	381.422	451.974	469.686	397.652	375.779	292.299	318.755	204.992	244.883	311.072	238.014	315.774	332.766	312.903	320.709	0.0706124	1	20	8.57992	420.922	324.542	84.6571	0.260851
1385480_at	Immp2l	157.743	131.623	149.568	136.569	198.552	175.563	196.39	149.119	160.276	158.456	135.937	128.462	106.783	126.117	132.34	128.151	147.303	141.117	147.782	0.0706306	1	21.6558	7.9442	179.985	148.487	27.8024	0.187238
1374650_at	Nedd9	461.062	449.842	462.467	421.704	488.017	404.95	461.622	359.683	315.089	333.528	348.336	348.011	309.13	417.614	308.029	432.504	462.969	428.5	400.725	0.0706349	1	23.4988	3.28647	460.772	400.009	66.3833	0.165955
1370658_a_at	St18	35.0933	24.885	31.489	34.0262	37.2165	30.3575	38.2245	34.5742	27.5985	30.7803	19.0219	18.5251	12.0214	21.8552	16.0805	26.3938	31.74	22.9484	27.3795	0.0706919	1	23.0626	6.82446	35.7759	27.4208	8.96296	0.326867
1370507_at	Dlgap4	431.24	442.415	425.805	343.736	562.636	531.01	605.719	602.131	582.056	499.582	525.01	438.302	377.802	418.35	342.213	478.301	469.92	411.491	471.54	0.0707258	1	20	9.81073	584.108	477.906	86.6466	0.181305
1367725_at	Pim3	550.192	453.49	301.106	363.74	534.833	835.933	1148.37	952.992	777.384	605.395	399.051	304.499	205.767	267.123	198.738	274.573	304.212	252.089	484.972	0.0707425	1	22.2371	9.60602	887.538	495.615	263.811	0.53229
1371398_at	Atp5j2 /// LOC689271	6791.95	6057.33	7022.9	6662.04	7791.87	8151.2	7414.7	8672.03	7539.22	8255.67	6747.44	6399.1	5047.52	6350.1	6088.29	5894.57	7428.89	7190.02	6972.49	0.0707534	1	20	9.35759	8151.29	7033.05	943.943	0.134215
1388705_at	Selm	901.71	1035.47	799.19	949.198	1069.34	1237.27	1478.92	1521.08	1440.07	1166.59	1048.9	870.583	691.441	912.022	675.247	995.524	1139.87	929.215	1047.87	0.070797	1	20	9.75857	1389.76	1066.4	255.772	0.239845
1372140_at	Ccdc28a	183.105	158.056	138.582	147.156	212.482	203.292	222.488	231.659	177.951	192.617	172.618	147.879	121.526	131.065	119.876	159.343	161.07	128.263	167.168	0.070831	1	21.9426	9.40955	214.674	168.603	32.8703	0.194956
1372346_at	Zfp513	303.004	258.732	261.9	284.007	346.016	294.353	372.924	359.534	305.218	277.548	238.839	214.623	173.55	229.027	187.652	236.197	290.734	245.954	271.101	0.0708311	1	22.2371	8.76397	339.393	272.591	47.1892	0.173114
1392515_at	Klra17 /// LOC103690111 /// LOC103692265 /// LOC497796 /// LOC502907 /// LOC690097 /// Ly49si1 /// Ly49si2 /// Ly49si3	277.885	324.514	276.127	312.614	354.781	253.466	334.407	269.752	236.451	165.879	245.215	182.309	209.433	194.684	159.451	247.023	258.355	192.093	249.691	0.070879	1	26.2269	5.07807	322.045	250.146	69.9105	0.279479
1372461_at	Set	2056.15	2015.23	1865.5	1619.82	2719.79	1973.85	2060.45	1710.26	1286.04	1511.78	1626.82	1473.23	1231.71	1342.82	1045.22	1340.51	1726.4	1414.69	1667.79	0.0709954	1	26.0892	5.4028	2160.55	1668.39	474.521	0.284419
1387789_at	Erg	217.922	224.888	206.75	224.754	295.275	214.926	269.14	208.202	228.235	166.073	147.1	125.417	154.06	162.106	141.983	189.177	182.885	145.491	194.688	0.0710372	1	24.9123	6.04491	257.913	194.576	54.4272	0.279722
1386145_at	Plscr4	267.292	279.233	212.053	220.521	284.187	320.763	369.629	328.12	267.773	298.601	317.365	255.158	200.213	211.748	166.914	203.088	251.916	197.191	258.431	0.0710446	1	22.8506	9.80363	329.901	259.899	51.0534	0.196436
1369897_s_at	Gnas	11016.7	9875.4	10165.1	10901.8	12152.2	10948.8	11241.7	12602.4	12030.8	11155.6	10246.1	9900.73	7818.64	9038.27	9260.83	9589.71	10893.3	10541.9	10521.1	0.0710819	1	21.2848	9.18543	11911.6	10573.1	1037.24	0.0981022
1371762_at	Rbp4	11882.9	11689.8	11329.3	12960.1	13305.4	12542.7	12800.7	14800.1	15145.4	13731.9	13011.7	11268.6	9147.44	9576.26	9718.12	10714.9	12737.4	11855.7	12123.2	0.0715172	1	21.104	9.67321	14038.3	12214.9	1527.6	0.12506
1376909_at	Rasl10a	149.556	148.107	101.198	113.919	151.398	156.007	215.697	243.361	176.692	202.763	203.969	176.855	145.544	147.581	120.683	154.858	162.292	148.553	162.168	0.0715572	1	20	10.6371	203.732	165.281	35.9837	0.217713
1393341_at	Avl9	417.154	404.084	312.83	350.54	560.837	651.976	596.964	419.016	455.648	417.099	471.453	335.607	315.428	364.256	263.929	316.06	383.149	353.023	410.503	0.0715995	1	21.9426	8.38427	552.477	414.115	119.518	0.288612
1392909_at	Ppp1r9a	85.2624	73.6572	80.3495	55.7385	83.0477	109.781	109.026	110.316	92.1559	100.434	94.8637	74.4896	63.8584	68.5059	54.9685	69.8899	75.0251	77.8656	82.1798	0.0716269	1	20	9.90945	106.516	83.5335	17.9782	0.215222
1370202_at	Pla2g16	10422.5	10390.8	9185.36	11023.6	11495.1	11732.2	11574.9	13274.5	13252	11216.7	10611.6	8971.51	7633.66	8826.4	7518.7	9149.33	11509.8	10070.9	10436.6	0.0716948	1	20.9263	9.45912	12450.8	10526.8	1532.31	0.145563
1379085_at	Asxl1	172.762	220.643	165.275	179.901	247.999	259.064	292.382	297.795	212.896	242.51	239.304	183.713	159.977	192.154	136.278	174.564	240.358	179.441	210.945	0.0717214	1	20	9.56523	271.679	214.312	49.0849	0.229034
1393116_at	Smyd4	165.452	140.758	144.804	144.308	179.56	199.143	169.271	174.041	165.505	161.145	159.249	143.136	117.362	150.887	120.221	140.019	143.723	141.23	153.323	0.0717689	1	22.5397	8.86974	180.82	153.883	19.9722	0.129788
1376972_at	Slc40a1	100.764	95.8106	112.773	97.4754	152.279	119.481	136.803	99.7239	98.8169	102.318	88.592	77.2489	80.0431	91.367	78.2757	78.9818	103.355	93.503	100.423	0.072362	1	22.746	6.41626	129.842	100.451	26.262	0.261441
1372411_at	Zfpl1	230.329	225.319	212.773	217.068	271.873	291.488	290.708	322.726	280.317	227.139	238.536	190.168	160.685	206.877	169.952	210.484	270.439	215.364	235.125	0.0724602	1	20.1623	9.28749	294.171	237.85	44.061	0.185247
1376660_at	Manea	581.284	619.128	595.352	532.42	692.375	817.095	820.694	756.544	668.447	764.834	687.269	570.577	406.534	570.345	426.954	573.251	661.881	512.975	625.442	0.0725455	1	20.9263	9.57602	791.034	632.563	117.237	0.185336
1389432_at	Pbx2	472.308	445.766	346.564	419.372	608.875	537.399	640.349	600.118	504.139	456.422	487.53	382.496	335.085	402.803	318.101	390.906	473.828	392.472	456.363	0.0725527	1	21.194	9.09307	582.854	461.179	97.13	0.210612
1370810_at	Ccnd2	1328.69	2017.61	1936.72	2048.57	3088.94	2207.33	2127.11	1744.06	1722.17	1862.96	2139.75	1537.68	1324.52	1452.87	1157.57	1526.13	1731.19	1149.08	1783.5	0.0727176	1	24.3032	6.27173	2472.35	1782.96	619.918	0.347691
1389272_at	LOC102547830	48.5871	40.5973	33.4297	47.5964	54.5949	60.2264	64.6581	56.8387	52.7067	54.7123	52.9371	43.2663	30.3622	37.2811	30.6501	53.6059	55.9616	40.9848	47.722	0.0728052	1	20	9.39362	60.4512	48.4097	10.5886	0.218728
1388753_at	Sulf2	1471.8	1850.21	1317.47	1530.91	1872.68	1928.05	2103.49	2359.2	2346.88	1969.13	2098.18	1697	1539.8	1638.73	1272.18	1619.02	1955.99	1445.33	1778.67	0.0728369	1	20	10.0578	2178.63	1805.1	339.148	0.187884
1387453_at	Zbtb10	33.7168	31.2989	32.1735	29.982	36.3598	37.0986	33.973	41.4933	29.8631	35.1295	33.7378	28.8303	17.6595	27.189	18.6115	26.3884	26.9143	24.5579	30.2765	0.072853	1	25.2926	9.31066	37.2999	30.136	4.20363	0.139489
1370327_at	Commd5 /// LOC100910472	333.736	323.142	286.412	275.007	402.165	397.439	447.69	441.248	424.303	393.984	426.919	317.803	288.94	345.151	254.441	285.456	393.181	295.818	351.824	0.0730032	1	20	9.90686	434.894	356.864	66.9663	0.187652
1375221_at	Tmx4	1512.36	1290.02	1493.75	1205.78	1250.18	1205.46	1413.24	1570.74	1448.36	1037.84	1079.65	933.502	669.142	769.952	624.124	818.341	1128.44	839.233	1127.23	0.0732986	1	28	9.37251	1383.2	1119.25	70.964	0.0634032
1380866_at	LOC365985	25.5804	21.0636	26.6782	21.8224	43.9262	42.586	52.3778	64.6646	42.8815	52.6011	73.8156	38.2213	37.6936	40.299	22.0439	33.6681	42.1446	16.2499	38.7954	0.0733618	1	20.2444	10.735	54.6647	40.0835	15.1267	0.377378
1371520_at	Scaper	133.964	121.099	118.359	117.793	185.79	134.106	189.176	177.865	151.934	160.288	162.035	120.572	94.3831	113.599	101.92	113.602	127.927	113.179	135.422	0.0734448	1	21.5618	9.5868	172.41	136.905	28.4878	0.208085
1370161_at	Ccdc80	8210.31	9129.08	7420.11	8762.61	9769.34	9900.97	10216.8	11511	11414.4	9412.07	9366.11	8539.89	7037.08	7748.77	7602.68	8792.53	10017.1	8938.13	9099.39	0.0735292	1	20	9.7223	10686.4	9190.56	1270.47	0.138236
1379361_at	Pex11a	1071.98	1091.15	1164.71	994.782	1150.22	1149.43	1010.7	1203.42	1023.77	1048.94	883.95	649.031	467.615	804.612	580.844	986.445	1025.41	936.722	957.985	0.0736455	1	23.3882	8.53057	1150.15	958.984	87.977	0.0917397
1372109_at	Pnkd	640.341	541.968	586.559	534.657	705.963	773.091	775.444	831.575	751.528	759.99	643.863	569.962	470.972	573.531	496.055	534.862	746.527	580.61	639.861	0.0737165	1	20	9.69851	791.812	648.035	114.652	0.176923
1387897_at	Cnp	755.522	916.33	679.139	833.67	1167.34	1165.12	1305.76	1205.75	1042.58	954.253	1230.44	776.186	837.359	746.5	615.795	860.43	1181.68	817.619	949.526	0.0738519	1	20	9.4208	1200.37	964.656	230.845	0.239303
1386259_a_at	Rita1	461.904	332.881	465.617	357.922	492.481	512.797	523.276	590.875	494.838	530.288	401.773	316.092	267.413	313.056	262.231	330.257	403.339	358.289	411.963	0.0740884	1	22.3371	9.51541	542.477	415.146	84.6881	0.203996
1370064_at	Psen2	460.069	415.309	405.176	423.01	530.33	493.607	544.05	585.178	533.037	379.668	448.813	307.542	354.672	347.72	232.09	338.781	427.64	338.488	420.288	0.0741253	1	23.6105	8.99632	531.491	420.967	79.5932	0.189072
1389036_at	Pisd	693.598	666.075	564.191	584.24	819.579	776.26	832.045	925.834	701.796	709.768	782.072	595.976	456.421	538.92	352.15	533.83	686.91	571.569	655.068	0.0741485	1	22.0399	9.54792	833.259	660.733	130.291	0.197192
1370109_s_at	Eef1a1 /// LOC100360413 /// LOC100911991 /// LOC103690265 /// LOC103691939	11059	11136.4	9556.7	10427	12209.8	11703.8	12119.4	13100.7	13194.4	10954.9	11434.9	10405.8	8405.4	8694.99	8658.4	9527.3	11349.9	10688.7	10812.6	0.0741633	1	20.8386	9.63175	12562.8	10895.1	1315.92	0.120781
1369966_a_at	LOC100363469 /// Rps24	10052.5	10242.2	8891.55	9853.88	11069.4	10837.7	10712	11323.3	11335.7	10103.1	10755.4	9797.47	7849.17	8797.21	7942.26	8742.53	10446.2	9696.22	9913.77	0.0744024	1	21.4687	9.52602	11187.8	9965	972.444	0.0975859
1398870_at	Tomm20	3481.66	3638.02	3374.26	3582.58	4236.89	4121.53	3798.44	4382.34	4048.85	3875.49	3481.98	3445.88	2544.53	3101.16	2837.33	3035.32	4203.92	3373.89	3586.89	0.0744334	1	21.104	9.06527	4179.67	3610.79	477.599	0.13227
1367533_at	Elp2	375.132	467.352	380.713	374.815	481.641	582.375	528.432	523.815	449.736	479.801	454.332	414.852	316.096	410.387	297.204	383.99	446.743	368.304	429.762	0.0746111	1	21.194	9.36999	530.264	433.837	75.2444	0.173439
1386829_at	Map3k10	20.901	25.3319	28.1533	26.6463	31.6371	43.3394	32.8015	31.264	31.8243	24.0834	32.4924	23.6488	18.2308	24.0628	22.2662	29.172	24.7875	25.644	27.5715	0.0746684	1	20.4948	7.97248	35.435	27.7859	7.33459	0.263968
1375647_at	Efna5	337.169	290.571	249.631	304.129	350.424	374.684	389.017	350.115	336.656	325.801	344.55	290.777	210.34	291.377	171.964	268.293	281.878	283.613	302.833	0.0747266	1	22.3371	9.36686	371.388	304.682	51.0154	0.167438
1387017_at	Sqle	156.174	197.023	185.02	147.198	158.094	93.8445	97.4172	82.7528	94.3378	95.1219	110.402	138.457	60.5973	94.8961	77.4208	95.0737	162.217	126.215	120.681	0.0748926	1	28	0.250046	183.204	124.911	35.7356	0.286088
1381305_at	RGD1308428	338.854	398.359	335.056	320.844	434.453	509.848	542.811	434.726	451.375	487.247	408.337	364.988	284.834	369.23	306.947	391.694	421.281	363.503	398.021	0.0749692	1	20	9.6341	496.282	403.177	73.6526	0.18268
1392583_at	Plin1	9106.11	9771.97	9231.44	9904.64	11067.1	10006.3	10498.2	12129.7	12026.6	9555.32	9243.42	7635.7	7493.57	7889.34	6755.78	8635.23	9750.21	8740.73	9413.41	0.075054	1	22.2371	9.1342	11113.8	9457.93	1247.55	0.131905
1398877_at	Stip1	1560.64	1388	1226.77	820.43	1223.31	978.604	915.511	1017.42	776.197	974.326	904.519	870.57	860.214	1133.77	961.059	1239.7	1592.65	1327.14	1098.38	0.0750832	1	27.0845	0.250046	1468.4	1124.04	269.992	0.240197
1373596_at	Vstm4	445.755	465.01	380.177	402.763	518.84	578.959	610.757	623.4	537.4	521.062	511.735	403.131	331.412	418.053	285.267	396.339	520.028	360.759	461.714	0.0753422	1	20.6653	9.64516	592.898	467.982	96.6828	0.206595
1373260_at	Caprin2	309.351	374.688	281.577	259.908	389.331	418.612	426.267	385.608	355.633	366.555	376.587	304.497	248.23	286.114	217.115	259.138	318.883	255.363	324.081	0.0754668	1	23.0626	9.59244	407.66	325.404	58.0211	0.178305
1367681_at	Cd151 /// LOC100911730	5249.82	5177.26	4855.48	5009.07	5876.76	5731.5	6164.22	7005.82	6709.41	5753.53	5170.63	4296.74	3676.86	4322.07	3268.96	4668.87	5162.36	4401.45	5138.93	0.0754943	1	22.2371	9.59411	6398.45	5172.85	842.966	0.16296
1376642_at	Xkr8	61.5174	62.9545	58.8608	60.76	90.897	82.506	91.6859	84.9456	103.904	74.8351	84.9763	56.0252	37.7876	67.4358	47.1297	58.1621	68.2063	62.0615	69.7028	0.0755447	1	20.4948	9.5495	92.5377	70.8395	17.5489	0.247727
1384029_at	Xpa	241.697	219.324	222.7	212.73	318.89	312.373	265.935	247.101	237.399	210.898	231.338	197.277	197.295	200.024	188.491	182.65	232.212	180.884	227.734	0.075737	1	23.6105	6.76807	285.862	227.843	50.157	0.220138
1381722_at	Plin5	201.964	93.6526	175.745	209.224	297.521	261.932	333.945	332.925	258.152	189.988	190.83	136.266	143.382	201.616	139.584	126.73	146.11	198.707	202.126	0.0758002	1	21.2848	8.49876	296.783	205.281	82.9942	0.404295
1384288_at	LOC102554372	32.9748	40.3698	36.8918	34.5863	51.3089	37.9939	35.6026	40.1046	32.0078	31.8789	26.3307	15.3527	29.1338	22.5282	26.9271	34.9844	28.4497	36.8898	33.0175	0.0758254	1	22.6424	5.87763	42.9281	32.9639	10.297	0.312373
1373233_at	Lhfpl2	289.189	381.384	358.023	320.079	415.209	428.875	397.215	429.478	311.647	406.818	335.181	253.188	204.468	263.563	192.372	324.917	404.161	317.244	335.167	0.0758332	1	21.2848	8.63125	417.317	337.939	68.4739	0.202622
1369636_at	Sord	541.157	497.183	478.601	461.948	569.59	568.957	744.641	768.852	705.965	575.843	694.887	491.884	462.674	498.047	378.122	435.615	564.834	438.8	548.756	0.0758818	1	20	10.0317	692.482	557.688	115.301	0.206748
1372428_at	Dnajc4	325.283	276.801	340.508	302.979	452.99	496.001	405.024	445.223	460.621	457.74	336.865	311.944	273.675	346.827	283.538	302.251	429.575	329.67	365.417	0.0758822	1	20	9.23784	461.188	370.391	80.9001	0.218418
1367468_at	Scand1	939.899	711.975	653.511	707.298	936.078	1214.07	1236.99	1240.05	1250.1	911.133	775.592	596.788	638.698	666.511	552.603	683.201	782.858	720.16	845.418	0.0758982	1	20.5797	9.5597	1187.1	860.948	241.971	0.281052
1373211_at	Fbxw4	441.335	380.519	326.707	355.195	492.241	482.978	470.155	540.27	478.503	418.552	422.006	348.025	307.779	346.189	287.477	343.775	391.826	346.082	398.867	0.0759278	1	21.7505	9.47398	496.093	402.134	68.6182	0.170635
1370698_at	Ugt2b1 /// Ugt2b10	15.381	19.6146	21.9726	13.6256	22.0423	19.2642	26.2818	28.1396	23.8045	31.0093	23.9235	23.2942	18.6254	20.9252	19.5817	16.2561	13.6761	16.4916	20.7727	0.0759418	1	21.0148	10.705	25.9202	21.1047	4.49906	0.213178
1371916_at	Msrb1	2349.36	2326.43	2572.61	2224.51	2810.53	3092.11	2980.22	3551.55	3067.58	3257.87	2735.06	2591.77	2001.66	2403.03	2125.32	2468.48	3062.81	2546.27	2675.95	0.0759978	1	20	9.88151	3223.38	2708.35	433.129	0.159924
1375516_at	Ndufc2	4869.71	4215.8	5246.45	4932.65	5818.5	5984.96	5680.71	6515.68	5483.08	5671.03	4959.01	4282.83	3658.56	4896.12	4486.36	4699.43	5793.71	5257.2	5136.21	0.0760498	1	20	9.04087	6036.27	5178.32	740.488	0.142998
1398301_at	LOC100361079 /// Rpl36	264.322	243.646	285.706	237.614	299.923	359.682	333.117	398.43	353.589	311.238	274.512	243.919	195.351	241.568	198.036	290.643	297.051	266.887	283.068	0.0762818	1	20	9.63303	356.912	286.863	54.2168	0.188999
1369956_at	Ifngr1	1475.22	1539.4	1198.24	1184.72	1732.29	1604.62	1954.28	2049.14	1779.02	1762.27	1894.14	1554.47	1110.53	1301.07	1059.73	1387.17	1545.08	1243.75	1520.84	0.0764624	1	20	10.013	1906.75	1544.51	306.84	0.198664
1397409_s_at	Wee1	247.882	222.714	131.803	120.056	115.154	149.037	229.456	282.861	236.717	292.196	342.933	296.265	207.18	250.037	181.577	209.241	213.732	177.78	217.034	0.0765307	1	20	13.5339	288.721	222.048	59.503	0.267974
1375763_at	Heatr6	136.306	138.644	193.443	170.215	278.33	218.01	211.282	165.626	165.186	151.172	139.421	168.817	134.837	140.72	117.442	142.675	151.085	119.122	163.463	0.0766329	1	23.3882	6.32611	230.792	163.51	53.0712	0.324575
1393663_at	Slc36a2	1168.17	804.613	895.765	1111.81	1271.54	1317.93	1480.46	1567.49	1582.8	1215.92	1380.39	870.527	787.806	1023.3	782.661	924.135	1325.7	1085.33	1144.24	0.076748	1	20	9.69586	1481.21	1163.87	275.463	0.23668
1372996_at	LOC684270	771.976	694.197	653.873	633.284	729.435	943.757	964.765	913.215	805.938	761.279	561.186	484.355	427.098	565.495	428.796	486.135	628.993	564.681	667.692	0.0767595	1	23.4988	9.2745	896.798	669.189	127.956	0.19121
1389679_at	Glcci1	530.003	589.239	445.01	448.95	620.138	735.757	767.81	597.34	414.251	449.209	456.289	327.958	265.923	347.475	241.763	441.756	519.398	424.535	479.045	0.0769208	1	22.4379	8.15209	656.964	481.94	131.773	0.273422
1367628_at	Lgals1	10552.7	10979.1	9863.47	11019	11739.9	11594.2	11897	13695.8	14086.3	12154.2	11159.4	10109.1	8250.84	8983.14	8631.09	9861.81	11208.5	10587.3	10909.6	0.0769996	1	20.5797	9.74419	12837.2	11008.8	1472.03	0.133714
1380562_at	Rpusd3	212.013	176.399	221.488	200.011	294.007	256.018	278.913	313.578	253.26	250.694	228.336	183.521	145.271	223.414	168.084	163.063	225.499	200.538	221.895	0.0770305	1	21.2848	9.17846	283.817	224.289	47.9213	0.213658
1368283_at	Ehhadh	140.514	100.599	84.827	88.6015	110.5	153.109	204.618	236.833	199.686	133.917	202.279	128.437	114.467	150.708	75.9653	103.905	112.706	100.562	135.68	0.0770833	1	20	10.227	191.355	139.388	45.9422	0.3296
1395316_at	Mageh1	586.622	588.018	531.252	573.015	721.362	779.876	834.533	916.005	685.537	682.703	685.539	496.095	467.934	587.746	461.703	598.558	706.868	553.502	636.493	0.0770998	1	20	9.45899	808.081	645.127	130.103	0.201671
1372526_at	Flcn	711.119	702.81	581.273	552.875	839.699	937.905	978.178	878.215	774.292	789.682	724.25	660.885	467.481	614.969	466.256	672.612	715.516	582.708	702.818	0.077328	1	20.5797	9.49614	909.345	712.068	146.769	0.206117
1368353_at	Gfap	51.6113	60.9187	76.9618	64.1919	79.0356	61.4836	84.8313	59.6752	59.5842	61.2967	54.4427	41.3298	34.0262	54.0337	41.8921	53.0665	63.633	58.7117	58.9292	0.0773902	1	22.3371	6.39867	74.1932	58.9252	17.2535	0.292804
1377379_at	Irf6	125.067	212.9	96.2952	225.47	220.664	321.144	330.853	373.018	243.961	257.763	401.494	434.049	161.644	221.567	114.348	167.485	216.474	161.439	238.091	0.0773979	1	20	11.5168	336.416	246.857	93.2757	0.377853
1393132_at	Mdfi	85.8889	94.6875	68.718	83.7894	116.331	93.3308	113.766	121.381	79.6413	92.8611	76.2731	80.8949	50.042	64.6575	64.7483	63.1593	70.778	52.6526	81.8667	0.0774879	1	25.2926	8.84528	107.167	81.345	17.2972	0.21264
1367559_at	Ftl1	10162.2	9483.32	9737.91	10374.2	11359.3	9782.13	10971	11918.7	12702.6	10166.7	10553.9	8077.58	7024.38	7587.16	6662.3	8100.03	9910.61	9161.13	9651.95	0.0774979	1	22.9561	9.4404	11456.5	9682.31	1246.03	0.128692
1381065_at	LOC103690114 /// Zfp383	453.682	472.429	377.066	384.492	557.388	790.057	663.224	622.705	481.517	601.919	552.946	449.903	349.755	456.284	344.08	432.213	530.106	455.491	498.625	0.0775429	1	20	9.40268	657.365	506.755	124.787	0.246247
1387369_at	Exoc6	157.065	148.507	149.416	110.742	174.005	169.501	165.083	139.37	133.51	139.761	118.187	113.641	91.0917	100.672	100.197	122.532	131.085	148.493	134.048	0.0775598	1	23.0626	8.30308	159.557	134.284	15.388	0.114592
1372947_at	Pls3	3097.82	3173.65	3062.02	3363.37	3629.45	3645.45	3910.37	3962.09	3784.54	3059.23	3325.15	2705.41	2140.33	2883.12	2446.07	3222.03	3766.15	3015.52	3232.88	0.077605	1	20.2444	9.02689	3837.72	3259.45	477.553	0.146514
1393035_at	Rcc1	196.088	182.729	142.407	146.716	210.043	195.017	193.522	177.793	146.715	156.649	141.876	127.659	99.9926	140.625	85.2021	120.399	136.797	147.607	152.658	0.0776176	1	25.5527	7.98532	189.085	152.065	20.9167	0.137551
1388765_at	Akt2	1244.31	1185.76	1155.87	1194.11	1459.08	1499.47	1413.1	1546.87	1485.77	1229.04	1283.33	1039.63	950.782	1193.32	966.901	1202.51	1460.46	1276.86	1265.95	0.0776397	1	20	9.1008	1487.68	1276.49	180.751	0.1416
1370804_at	Gabarap	6694.43	6243.08	5702.92	6189.62	7107.51	6616.63	6982.11	7772.95	7160.37	6364.14	5608.64	4956.99	4165.55	4996.61	4428.65	5072.72	6362.46	5637.62	6003.5	0.0776596	1	22.8506	9.19721	7195.93	6021.06	700.945	0.116416
1373732_at	Acp6	334.015	353.203	290.423	301.043	425.117	399.264	411.992	458.916	409.607	407.299	403.597	360.16	280.228	335.8	266.844	305.267	403.942	311.207	358.774	0.0777655	1	20	9.8292	431.129	363.201	59.976	0.165132
1382929_at	Leng9	87.8614	79.2825	56.5662	79.907	96.2179	77.0577	93.5358	90.948	93.6387	82.5216	66.5904	64.219	59.7261	54.8998	50.4685	56.6703	67.3679	55.1785	72.9254	0.0777744	1	25.5527	9.12947	90.123	72.4711	11.6148	0.160267
1388467_at	Sgta	675.08	667.817	638.857	578.586	777.076	711.679	702.492	679.677	711.295	673.354	522.477	512.472	422.94	517.097	493.704	589.292	693.482	638.651	622.557	0.0777815	1	21.7505	8.64646	724.281	624.94	65.8723	0.105406
1367757_at	Cox6c	9390	9101.81	9005.84	9657.37	10363.1	10361.4	9353.19	11521.8	10980	10213.8	8797.09	8794.51	6504.8	7753.12	7615.76	8590.97	9835.31	9790.48	9312.8	0.0777879	1	20.8386	9.30662	10688	9372.67	1049.15	0.111938
1379420_at	RGD1565002	1053.53	1040.19	853.238	893.43	1207.95	1388.5	1412.42	1447.69	1249.66	1189.1	1003.98	920.712	1021.26	990.109	724.215	976.391	1130.04	992.97	1083.08	0.0778509	1	20	9.54775	1349.77	1097.46	210.721	0.192009
1398754_at	Uba52	6563.02	6560.42	5848.22	6416.28	7468.76	6992.01	7227.74	8138.85	7731.45	7040.55	6976.61	5916.51	5191.87	5725.65	5243.12	5536.49	7094.81	6236.28	6550.48	0.077881	1	21.0148	9.58899	7610.95	6598.54	802.738	0.121654
1378001_at	Dhrs9	309.663	202.68	361.98	399.992	462.1	210.022	253.599	240.36	183.843	209.974	202.916	222.895	130.185	204.439	183.498	225.482	278.667	296.905	254.4	0.0781699	1	23.1702	4.73101	361.703	253.369	103.336	0.407847
1372241_at	Oaz1	6896.26	6610.56	6572.91	6613.43	7632.61	7649.71	7401.28	8792.35	7938.2	7970.17	6916.9	6482.83	5023.28	5964.99	5438.8	6159.96	7495.84	6695.99	6903.12	0.0781884	1	20.3272	9.63462	8087.98	6963.77	894.874	0.128504
1379434_at	Fgd1	93.7625	105.511	99.97	99.3912	141.973	114.731	134.587	119.43	112.656	113.628	93.2231	95.3067	87.1131	102.216	74.5218	79.4234	110.462	95.702	104.089	0.0781906	1	22.2371	7.73758	126.062	104.49	21.5998	0.206717
1371691_at	Rarres2	6682.44	7249.39	6480.38	7000.61	7856.63	7740.41	8515.6	9775.74	8798.5	7692.53	7443.15	6461.09	6136.92	6347.78	5479.13	6676.74	8002.03	6728.75	7281.55	0.0782912	1	20	9.71484	8621.43	7358.43	1073.59	0.1459
1374982_at	Ppp1r16a	113.965	98.6432	90.8641	95.3246	136.198	154.709	125.714	146.276	126.717	98.628	111.494	74.9592	76.323	92.3911	66.0002	73.7152	114.954	90.5011	104.854	0.0784554	1	21.9426	8.80063	138.687	105.775	25.5194	0.241263
1368206_at	Acot8	229.57	179.693	195.695	200.208	303.21	250.223	308.983	306.447	233.302	196.266	218.892	214.605	167.298	171.081	162.001	211.718	235.027	202.593	221.49	0.0785767	1	20.3272	8.71897	278.663	223.971	51.5793	0.230294
1371615_at	Dgat2	9099.66	9271.07	8247.26	9562.34	9596.42	10036.2	10301.6	11224.2	11812.3	9495.28	9339.74	8476.29	6636.81	7629.35	7214.11	8592.01	9018.93	8945.32	9138.82	0.0788021	1	21.104	9.62305	10753.9	9207.15	1153.51	0.125284
1398245_at	Sncg	14621.3	14956.8	13420.7	15520.4	16241.3	16289	15780.2	18323.9	19419.7	16542.3	15136.1	14253.7	12109.2	12632.9	12586.4	14408.7	15200.2	15064.8	15139.3	0.0788199	1	20	9.68873	17411.8	15271.3	1856.47	0.121566
1371598_at	Adipor2	3616.66	3722.89	3920.68	3506.53	4329.08	4127.44	4222.72	4350.54	3983.66	3718.72	3439.93	2677.49	2370.1	3300.04	2603.67	3349.76	4268.2	3653.98	3620.12	0.078872	1	21.2848	8.68012	4279.73	3639.93	478.87	0.13156
1393875_at	Slc35d2	125.891	140.18	119.723	107.686	178.204	144.969	173.082	188.67	139.572	162.113	135.608	104.182	82.5371	113.475	75.8692	106.976	108.983	113.061	128.932	0.0788798	1	22.8506	9.43842	169.803	129.668	27.6524	0.213255
1389095_at	Boc	244.232	272.134	257.615	239.296	383.704	363.078	443.332	409.909	369.609	344.737	351.491	299.915	209.941	308.976	240.67	278.688	390.991	289.81	316.563	0.078949	1	20	9.67648	404.346	321.626	71.4538	0.222165
1367573_at	LOC100911372 /// Rps6	8657.76	8971.63	7279.11	8755.34	9534.35	9151.22	9708.95	10087.2	10064.6	8844.29	9017.69	8047.52	6477.23	6919.12	6825.99	7723.22	9311.97	8276.62	8536.33	0.078978	1	20.9263	9.51075	9850.98	8595.5	991.677	0.115372
1374791_at	Snx21	216.343	259.808	203.457	230.274	299.307	303.442	333.989	323.757	260.503	251.538	260.301	215.62	174.349	246.185	193.762	226.755	258.746	225.332	249.081	0.0791751	1	20.2444	9.11078	310.127	251.792	47.1204	0.18714
1385101_a_at	Ccdc127	290.057	331.179	403.103	337.042	480.625	402.111	390.384	347.033	318.745	318.969	318.929	303.731	310.702	306.603	217.079	287.127	320.339	221.234	328.055	0.0792863	1	25.953	6.2056	421.578	327.182	80.2429	0.245254
1373882_at	Figf	468.448	457.91	456.954	475.057	628.913	522.092	667.018	658.574	556.053	502.473	566.948	453.038	315.804	474.797	281.084	421.787	520.25	456.553	493.542	0.0793176	1	21.194	9.3449	617.225	498.889	99.4682	0.19938
1394057_at	LOC100909913 /// Ndp	25.6548	30.2251	23.2306	34.1589	41.7221	39.122	39.9094	43.9926	25.5621	31.1305	29.8765	19.7189	23.5566	24.7703	24.5536	26.5006	40.8719	29.3955	30.7751	0.0793187	1	20	7.2297	40.2314	30.8426	9.8459	0.31923
1372111_at	Cav1	9368.33	10097.2	9026.35	10030.4	9960.73	9993.98	10342	11607.2	11344.8	9794.2	9372.1	8260.72	6733.06	7344.51	7220.4	8898.44	9466.17	9131.35	9332.89	0.0793775	1	22.2371	9.45353	10828.4	9369.29	935.319	0.0998282
1385842_at	Il36b	12.1928	8.99803	9.97044	9.21398	12.5523	13.2058	12.1585	5.82973	4.90647	6.65149	6.4653	8.11974	5.97019	1.24007	5.77657	4.7621	8.72261	9.09554	8.10176	0.0795397	1	24.5432	5.42084	11.878	8.10989	4.08201	0.503338
1372065_at	Art3	4739.13	4966.63	5119.58	4365.33	5818.63	6284.22	6051.72	6694.8	6598.28	6451.23	5397.76	5155.37	4196.33	5138.62	4408.34	4982.3	6037.01	5338.84	5430.23	0.0797653	1	20	9.85806	6469.25	5490.24	807.184	0.147022
1374600_at	Hist1h2ao /// Hist1h4a /// Hist1h4b /// LOC100360950 /// LOC100912489 /// LOC102548682 /// LOC102551184 /// LOC102557184 /// LOC680097 /// RGD1562378	807.873	745.727	767.203	679.14	959.666	1134.43	1039.86	997.6	869.007	763.396	703.751	641.088	631.651	739.783	562.306	673.522	821.011	716.176	791.844	0.079807	1	21.4687	8.54979	1007.33	797.994	164.367	0.205975
1376749_at	Ogn	2878.56	3572.76	3013.32	2844.83	3599.3	3887.83	4299.49	4177.73	3883.61	4167.5	4198.34	3378.91	2688.68	2968.93	2360.46	3113.86	4044.25	3324.63	3466.83	0.0799175	1	20	10.0141	4193.34	3513.71	607.421	0.172872
1398397_at	Arhgap29	2454.19	2368.14	2126.81	1991.01	2861.59	3002.17	3018.29	2968.23	2442.91	2543.71	2304.56	1914.77	1848.16	2066.58	1571.07	2328.63	2434.07	2335.25	2365.56	0.0799256	1	20.4948	9.15413	2906.86	2388.42	401.035	0.167908
1376971_at	Atg10	224.822	170.901	174.412	183.107	265.264	237.559	237.313	283.215	208.071	214.451	201.167	156.048	137.95	174.132	113.071	149.273	194.792	148.947	193.027	0.0799655	1	23.2787	9.0168	249.666	193.658	40.7308	0.210323
1369624_at	Prlh	80.7356	82.9489	93.35	106.561	132.148	119.313	77.0247	109.122	101.968	122.18	81.8562	89.4811	64.4079	60.093	87.0256	101.017	102.054	123.806	96.394	0.0801795	1	20	6.72662	116.348	96.1709	27.3475	0.284363
1377314_at	LOC102554877	50.2327	62.9165	41.2349	51.538	75.6694	58.9664	62.9083	40.9584	38.8551	38.7479	47.0018	44.9881	34.612	34.714	25.579	40.4054	38.2754	31.0129	45.4787	0.0801981	1	26.9377	5.93826	62.4666	45.2602	14.1446	0.312517
1370259_a_at	Pth1r	238.091	220.525	318.957	255.881	270.607	255.085	363.392	329.474	278.579	270.832	246.047	158.163	123.679	178.439	124.214	197.338	230.554	200.504	236.687	0.0802107	1	23.4988	9.22699	312.585	237.214	45.6009	0.192235
1378477_a_at	Fhod1	290.575	388.9	371.135	312.657	469.059	408.752	335.935	353.159	365.853	395.252	272.079	247.566	227.592	263.32	280.558	308.687	391.625	346.138	334.936	0.0803045	1	21.2848	6.63093	405.895	334.846	85.8541	0.256399
1378274_at	Cep76	226.488	221.677	259.684	198.149	288.203	235.586	240.884	248.623	195.124	208.854	230.522	197.738	132.943	168.354	139.965	186.427	232.876	199.665	211.765	0.0806335	1	23.7232	7.07322	249.723	211.863	42.9515	0.202732
1371985_a_at	Abhd16a	726.295	644.374	696.902	563.442	900.856	841.99	890.67	943.938	833.788	828.057	689.622	612.873	598.761	607.762	571.057	594.602	760.189	631.335	718.695	0.0806437	1	20.8386	9.49301	889.496	726.238	124.966	0.172073
1376523_at	Arid4a	209.031	257.558	221.942	252.942	455.663	298.041	343.857	289.434	204.555	200.849	257.965	229.597	202.445	178.494	133.728	175.85	225.907	149.109	238.165	0.0806492	1	24.1849	6.39614	348.987	238.099	97.1401	0.407982
1379772_at	Aplnr	301.116	376.998	230.307	295.042	357.034	390.302	387.294	366.187	311.993	259.983	223.34	161.14	147.429	220.422	205.648	245.041	263.935	267.103	278.351	0.0807282	1	22.746	8.22538	371.668	279.466	58.4292	0.209074
1374085_at	Mxd4	427.121	384.583	459.372	391.28	646.489	522.059	677.72	657.602	502.192	406.208	369.931	311.341	334.843	357.463	247.556	368.398	471.168	357.027	438.464	0.0810563	1	21.7505	8.30508	597.101	442.614	134.661	0.304241
1379457_at	Nedd1	35.7897	34.312	54.2749	42.3658	69.6669	57.1305	59.2607	46.505	27.5752	30.8005	18.2106	48.8472	14.8495	27.1014	17.6562	33.3493	25.2391	24.8893	37.1013	0.0811088	1	24.3032	6.18584	60.7495	37.0881	19.9903	0.538993
1375531_at	Lrig3	211.627	257.686	221.829	217.97	297.381	307.648	343.341	261.56	229.16	207.367	245.949	200.295	175.817	209.451	169.96	223.266	225.059	211.924	234.294	0.0811265	1	21.8462	7.80405	295.366	235.474	53.807	0.228505
1383687_at	LOC102551889	378.524	313.091	278.373	308.579	438.332	415.454	424.962	341.84	387.217	368.847	294.778	247.228	184.253	274.072	257.466	282.911	286.066	287.505	320.528	0.0812165	1	22.6424	8.70748	412.252	321.996	58.9102	0.182953
1371425_at	Srrm1	893.188	886.094	680.028	755.807	1166.59	1050.05	1077.15	1021.95	979.124	931.533	1012.83	845.011	664.18	742.831	623.201	808.794	929.977	759.75	879.338	0.0814268	1	20.8386	9.31654	1073.44	888.345	157.326	0.1771
1373006_at	Tmem171	67.718	49.7054	54.4838	61.6643	84.3418	77.0681	57.5759	78.4314	65.1707	62.5893	49.1906	43.488	41.7777	45.9324	39.9266	37.593	65.6323	72.4612	58.5972	0.0814439	1	21.2848	7.16298	74.6556	58.7948	18.6738	0.31761
1383942_at	Snx9	1261.45	1308.75	1112.08	1010.02	1416.46	1419.95	1513.78	1459.03	1169.22	1129.03	1190.95	1011.01	736.534	918.002	652.037	953.548	1209.17	1002.42	1137.41	0.0814779	1	23.3882	9.15223	1422.91	1139.69	165.864	0.145534
1398835_at	Actb	11948.4	13402.7	10766.4	12326.4	13183.2	12581.4	13050	14123.1	13139.1	12105.6	12596.5	11905.5	8424.74	8579.38	9087.23	10900.5	11802	11737	11758.8	0.0815644	1	22.6424	9.46749	13477.1	11794.3	1137.86	0.0964761
1376061_at	RGD1564036	47.8349	38.3133	40.5393	40.1312	66.8495	50.0282	49.3449	57.9301	55.7182	47.2555	48.0361	37.7316	27.0939	33.6238	20.6683	42.4591	39.1773	28.4536	42.8438	0.0815806	1	23.6105	8.94561	56.1058	42.9301	10.2531	0.238833
1371481_at	Reep5	7724.69	6845.71	6221.19	7116.07	8364.15	7656.11	7545.05	8216.58	8499.95	7226.01	6801.64	6151.43	5368.44	5896.17	5343.42	6157.92	7284.77	6889.58	6961.61	0.0816507	1	21.9426	9.12077	8068.24	6993.62	796.194	0.113846
1394033_at	Rbbp9	218.512	215.151	188.673	169.884	228.092	229.107	247.56	228.138	184.018	178.518	210.989	157.716	152.089	163.385	129.891	161.662	163.515	145.449	187.353	0.0819023	1	27.3829	9.03609	226.251	185.546	20.3556	0.109706
1368526_at	Pex3	347.754	272.194	277.569	278.701	363.732	352.023	386.724	417.587	319.747	310.243	353.463	257.982	206.697	262.747	191.536	226.063	281.647	280.73	299.286	0.0819217	1	22.746	9.46814	377.025	300.818	52.8465	0.175676
1374619_at	Tusc5	4370.81	5064.93	4600.89	5293.18	5642.22	5287.11	5794.82	6527.11	7187.08	5268.37	5708.02	4578.53	4070.93	4673.65	3287.9	4312.53	5041.34	4506.45	5067.55	0.0819237	1	21.7505	9.7581	6122.93	5112.26	877.645	0.171675
1379982_at	Nrip1	723.225	734.944	471.038	451.042	686.791	934.861	947.496	878.767	878.85	954.909	882.956	652.347	639.487	618.982	526.36	550.137	731.004	512.97	709.787	0.0819784	1	20	10.092	928.469	723.142	170.117	0.235246
1375667_at	Fam217b	74.2985	89.5811	50.8332	73.4905	89.4058	94.773	102.024	83.1377	84.1039	74.1061	95.3303	74.2639	72.9496	65.3	50.0266	64.5428	55.6446	51.4767	74.7382	0.0821079	1	26.366	9.43071	91.7677	73.7607	15.0801	0.204446
1390127_at	Dixdc1	392.691	432.543	449.026	477.851	475.868	472.029	502.266	537.714	533.869	475.628	444.519	296.968	192.849	334.3	204.594	325.539	489.826	322.959	408.947	0.0821845	1	22.9561	9.18036	526.056	410.711	77.2219	0.18802
1368247_at	Hspa1a /// Hspa1b	325.334	238.054	127.353	64.7011	141.958	149.784	128.059	143.733	134.775	152.626	245.647	391.455	487.729	388.944	200.953	304.21	361.041	322.967	239.407	0.0821895	1	23.7232	18.2205	385.599	239.304	153.172	0.640071
1388569_at	Serpinf1	6391.73	6579.25	6100.45	6387.39	7338.39	7424.93	8430.52	9349.83	8895.55	8109	7393.4	7065.35	5625.57	6586.72	5838.59	6798.71	8115.07	7188.53	7201.05	0.0821978	1	20	9.98977	8522.37	7283.35	1072.31	0.147228
1376800_at	Chn2	170.791	163.505	157.844	175.963	173.123	178.388	229.115	204.553	154.399	182.525	156.929	145.524	88.9508	105.353	78.8452	115.079	188.449	127.505	155.38	0.0822881	1	23.1702	9.24351	198.026	155.906	28.0399	0.179851
1399079_at	Prrc2c	4054.01	4543.28	3377.95	3772.9	5733.82	4808.37	4824.28	3990.19	4314.6	3946.94	4274.5	3664.93	2950.03	3116.85	2847.21	3485.44	4207.23	3411.02	3962.42	0.0823813	1	22.8506	7.44509	4836.97	3971.89	867.071	0.218302
1375909_at	Gstm4	369.127	342.154	348.112	294.053	448.466	490.099	541.82	509.374	462.993	401.766	369.706	360.674	267.306	383.749	250.99	353.377	405.028	350.878	386.093	0.0824677	1	20	9.54995	497.169	391.732	82.5934	0.210841
1378803_at	Nkx6-2	7.95805	9.03258	8.1881	11.416	12.0418	11.8473	11.9415	8.97877	9.16891	12.3981	9.52775	8.82544	6.67007	8.73218	8.43545	8.27716	4.84639	7.00377	9.18274	0.0827155	1	26.2269	7.00977	11.8164	9.109	2.70276	0.296713
1373642_at	Paqr6	569.523	694.636	536.989	667.567	775.331	866.17	876.057	806.755	881.302	704.472	659.761	404.006	438.166	625.76	447.073	579.271	663.84	535.763	651.802	0.0827519	1	21.3763	9.03082	858.19	658.724	148.884	0.226018
1368496_at	Odf1	23.6044	23.6625	23.234	18.4327	23.1925	25.8129	26.8884	18.1666	7.66755	20.8191	6.76508	11.7127	11.8242	8.01161	8.44621	17.4869	18.4165	18.5868	17.3739	0.0828214	1	24.4226	5.09688	24.4117	17.3975	8.49916	0.488526
1393098_at	Llgl2	250.875	198.041	151.357	194.369	228.051	203.167	215.969	187.645	164.385	109.161	150.519	122.817	81.2251	150.464	77.4686	128.878	154.55	156.805	162.542	0.0828764	1	26.5067	5.1968	211.714	162.738	55.7665	0.342678
1382189_at	Sdc2	1762.28	2191.15	1861.17	2018.2	2279.89	2448.86	2372.59	2674.64	2383.67	2350.19	2326.77	1868.16	1439.34	1908.24	1357.2	1768.44	2350.69	1739.87	2061.19	0.0828882	1	21.104	9.58438	2518.33	2081.87	352.7	0.169415
1370275_at	Atp5b	11033.7	10008.9	10598.4	10714.3	12463.3	11360.8	11472	13334	12823.3	11851.4	11308	10262.9	7602.28	9015.33	9144.81	9846.1	11528.6	11361.1	10873.8	0.0829137	1	20.1623	9.549	12517	10961.5	1302.02	0.118781
1367565_a_at	Fth1	13401.2	12748.5	12222.8	13524.5	14373	13464.7	13568.6	15417	15695.6	13984	13030.3	12387.9	9683.25	10617.1	10960.8	11772.1	12840.3	12891.8	12921.3	0.0829551	1	21.8462	9.53504	14699.8	12979.9	1253.88	0.0966017
1372659_at	Kcmf1	1974.49	2080.95	2520.51	1846.58	2489.23	3111.77	2952.93	2899.7	2700.25	3236.11	2326.85	2417.01	1745.56	2160.9	1992.24	2046.6	2564.9	2145.86	2400.69	0.0830432	1	20	9.82052	2992.14	2434.23	455.343	0.187059
1375081_at	Nt5m	49.1282	94.3048	100.542	90.3386	111.33	148.365	141.086	151.318	129.021	77.7627	108.425	72.7668	63.8607	81.5311	66.7877	92.6704	97.5084	65.0614	96.7671	0.0830452	1	20.8386	8.89491	137.492	98.4122	33.4544	0.339941
1395678_at	Syt15	119.733	102.353	100.928	90.912	115.801	91.4987	100.274	146.084	80.2022	48.7736	73.7785	46.8052	44.0424	44.7993	44.7695	60.8974	48.8879	75.885	79.8014	0.0831612	1	27.8431	4.90323	107.322	79.9383	34.3488	0.429692
1393015_at	RGD1310587	661.149	744.227	698.495	739.554	869.046	930.458	1023.21	872.67	870.4	651.586	742	523.628	489.125	726.713	556.627	780.901	912.649	768.636	753.393	0.0834894	1	20	8.47996	926.597	759.989	154.716	0.203576
1376082_at	Mecom	310.471	369.852	293.079	360.679	405.852	485.927	504.941	356.24	328.379	356.119	354.105	305.909	240.253	326.964	227.049	346.958	375.164	331.123	348.837	0.0834915	1	20.5797	7.79939	438.951	350.999	87.0988	0.248145
1369470_at	Akap14	18.071	21.2423	17.6974	16.8439	23.9412	23.4187	28.2344	33.2815	23.7524	26.3099	26.5118	22.6901	11.1888	16.3527	14.5675	21.1975	14.1139	17.6798	20.9497	0.0835039	1	20.6653	9.94677	28.3324	21.3401	5.59966	0.2624
1389342_at	Tal1	241.438	296.219	269.801	266.918	338.821	318.28	368.646	302.762	266.065	252.211	267.7	193.065	193.85	241.72	190.443	248.943	300.278	225.703	265.715	0.0835112	1	21.9426	7.47436	329.566	266.67	59.4181	0.222815
1387052_at	Gpt	2171.76	2522.59	2650.12	2447.59	2733.17	3018.44	3172.63	4048.88	3370.31	2782.62	3059.61	2383.94	1851.03	2251	1577.24	2207.51	2956.87	2421.22	2645.92	0.0835717	1	20	9.83079	3362.66	2688.67	578.932	0.215323
1372206_at	Tmem55b	503.512	492.518	401.613	464.419	569.506	521.636	749.306	685.35	575.572	488.294	580.501	405.006	332.773	400.725	271.819	365.021	473.465	372.267	480.739	0.0835929	1	22.746	9.62642	635.854	483.988	108.174	0.223506
1372000_at	Net1	1923.49	2225.07	1271.9	1866.03	2102.32	2665.11	2732.41	2611.04	2632.46	2545	2495.51	1664.54	1593.64	1546.07	1475.18	1803.41	2354.54	1704.3	2067.34	0.083678	1	20	9.83453	2689.89	2103.13	484.23	0.230243
1383610_at	Eya2	139.996	153.621	90.1125	99.3669	157.683	152.777	174.524	189.653	201.577	200.753	188.148	187.326	178.455	193.563	107.161	142.395	172.899	135.94	159.219	0.0837931	1	20	13.8442	195.321	161.92	33.9439	0.209634
1369886_a_at	Cabp1	33.2809	23.8481	19.7067	17.1765	14.8415	9.05339	15.4552	2.99697	13.8817	9.05049	9.37112	7.15584	3.70771	16.404	14.6666	19.0956	11.6159	20.2492	14.531	0.0838379	1	28	0.250046	29.2834	15.4302	7.59616	0.492293
1399078_at	Med16	541.972	527.49	537.571	534.429	637.54	609.105	677.936	761.841	689.967	599.716	562.657	538.117	472.546	534.306	479.067	571.607	625.491	569.319	581.704	0.0842139	1	20	9.66597	678.19	587.036	75.4676	0.128557
1388414_at	LOC100363268 /// Ndufs5	5092.08	4247.81	4468.73	4738.48	5341.1	5579.86	5141.92	6080.03	5612.21	4859.66	4598.48	4212.1	3284.08	4266.82	3705.11	4096.99	5115.93	4771.25	4734.04	0.0842955	1	20.7516	9.25132	5612.63	4770.91	648.373	0.135901
1370196_at	Pias3	290.774	284.644	202.812	239.561	316.647	366.498	391.916	384.951	304.928	359.442	318.898	278.023	227.74	278.763	200.759	271.309	306.711	253.801	293.232	0.0847281	1	20	9.80377	370.034	297.582	59.3227	0.199349
1381298_at	Mcm10	112.564	125.015	85.7621	79.7386	155.813	147.833	147.865	234.476	160.621	173.321	180.843	111.173	108.725	98.4283	97.5258	95.4758	124.464	104.98	130.257	0.0847722	1	20	10.0815	179.019	133.428	40.4886	0.303449
1398425_at	Fam110b	162.68	153.616	147.264	163.438	206.304	215.842	264.216	261.634	179.174	209.747	175.907	121.2	110.356	153.184	114.537	148.32	202.946	139.202	173.865	0.0849303	1	20.1623	9.33331	235.285	176.763	46.1271	0.260954
1382185_at	C1qtnf2	422.18	465.216	348.992	415.059	536.983	635.95	766.673	873.364	684.97	664.359	626.086	548.788	456.78	585.996	439.167	503.741	658.914	450.36	560.199	0.0851297	1	20	10.0592	733.407	571.365	143.248	0.250712
1371340_at	LOC100911575	8525.99	8865.87	7416.59	8790.28	9500.03	9401.18	9095.87	10507	10294.9	9269.2	9106.77	8243.56	6250.8	7135.84	7008.97	7493.05	9087.57	7786.59	8543.34	0.0851336	1	21.5618	9.60242	9955.45	8597.18	1030.28	0.119839
1374505_at	Lyrm5	1007.72	820.264	1040.16	990.654	1235.01	1156.32	1174.42	1348.82	1145.21	1011.17	1018.34	791.259	623.493	965.943	669.338	752.533	1095.19	956.95	989.044	0.0851782	1	21.4687	8.89162	1229.79	997.244	189.918	0.190442
1391585_at	Harbi1	145.331	154.51	130.692	114.164	185.724	180.255	201.331	224.906	193.541	187.542	178.548	143.635	114.272	146.244	85.2974	140.925	169.294	127.826	156.891	0.0854832	1	20	9.87734	203.731	159.621	36.5349	0.228886
1371587_at	Lamtor3	1281.1	1168.13	1164.29	1137.72	1527.68	1456.27	1443.38	1646.45	1368.74	1451.91	1261.1	1112.35	958.376	1177.28	959.349	1167.22	1438.58	1252.48	1276.24	0.0854879	1	20	9.38389	1516.68	1288.54	189.89	0.147369
1391270_at	Cnnm3	332.979	273.317	232.118	248.465	345.354	349.264	363.596	364.343	288.47	298.111	279.824	221.167	178.729	222.658	166.303	240.21	264.918	236.344	272.565	0.0855732	1	22.746	9.23132	350.812	273.875	47.9033	0.17491
1382598_at	Hsf2	409.298	368.369	410.069	326.728	611.646	657.163	498.75	522.909	498.951	627.709	505.453	462.436	383.433	399.399	368.184	380.4	498.677	420.596	463.898	0.0855788	1	20	9.4359	578.882	470.741	103.891	0.220697
1369020_at	Slc5a5	23.3483	21.4721	23.6017	23.4362	30.1931	21.0321	22.3076	24.0646	20.3264	24.805	16.6834	18.9386	11.8746	17.0796	13.211	21.4252	19.4231	16.1652	20.5216	0.0856672	1	25.1646	5.77624	25.273	20.5181	5.31673	0.259124
1398871_at	Rpl17	8887.05	9339.42	7420.65	8812.84	10296.9	9579.88	9423.97	10097.7	10202.4	9212.02	8980.75	7908.82	6823.39	7252.31	7286.18	7553.79	9488.53	8410.72	8720.96	0.0857019	1	21.4687	9.24211	10010.6	8767.78	962.607	0.109789
1385467_at	Alkbh8	15.6395	7.9742	15.3047	11.3966	23.1546	25.7845	24.3702	21.359	14.5908	13.956	12.5624	10.9166	12.6386	11.2232	8.19406	15.918	15.7865	13.7595	15.2516	0.0857029	1	20	7.59324	22.4437	15.3686	6.63918	0.431997
1391597_at	Gpr75	6.47513	13.4922	6.98928	8.6378	10.1628	10.4365	10.0576	10.3289	11.8076	5.69988	2.72048	4.33433	2.1781	4.11243	3.28222	5.05339	2.75725	3.35877	6.77137	0.0857378	1	27.688	7.76177	10.5289	6.61792	2.15269	0.325282
1367638_at	Mlycd	863.022	634.048	674.822	584.548	846.107	962.55	873.197	852.199	800.728	752.18	679.792	574.248	430.159	550.208	440.36	602.285	668.205	606.982	688.647	0.0858837	1	22.746	9.24465	887.838	691.845	116.565	0.168484
1398622_at	Crim1	2195.67	2480.18	1797.25	1975.49	2368	2904.34	3133.77	2535.2	2705.23	2573.13	2888.25	2554.48	2045.41	2226.41	1592.34	2277.59	2295.2	2022.54	2365.03	0.0861344	1	20	10.0407	2846.69	2396.6	406.719	0.169707
1370482_at	Scnn1b	60.9502	47.972	56.0556	56.3656	76.0387	73.8253	88.297	57.3864	48.4445	65.9816	49.3614	51.0821	34.801	49.2488	37.975	46.0544	50.8644	40.5961	55.0722	0.0862829	1	23.6105	7.49269	73.4327	55.1431	15.9697	0.289605
1371371_at	Ndufb4	7547	7055.16	7027.82	7204.47	8349.23	8243.02	7967.1	9614.24	9704.83	8377.48	7417.7	7241.88	5681.82	6301.36	6196.73	6422.41	8024.78	7781.96	7564.39	0.086344	1	20	9.72531	8889.11	7640.32	1057.24	0.138376
1379710_at	Il17rd	52.0139	39.4752	47.7904	53.7577	53.5539	45.1278	57.3229	49.7619	54.9272	47.6708	44.1507	44.588	33.3813	32.3327	30.6398	47.0077	42.0557	43.339	45.4942	0.0863468	1	23.1702	8.56145	52.904	45.5919	6.40309	0.140444
1380830_at	Pnpla1	61.0023	51.0158	50.6706	60.7117	78.2625	74.7709	85.5453	51.8349	67.6978	55.2192	57.7167	64.1626	42.7517	54.4269	34.9919	49.4428	35.3839	53.3079	57.162	0.0863526	1	24.3032	7.33588	73.6487	57.1042	16.6044	0.290774
1393727_at	RGD1562550	135.447	88.0667	97.0436	76.3784	132.949	142.109	159.548	129.25	126.524	121.779	133.026	112.927	87.8347	90.7998	48.195	76.4953	93.5895	82.362	107.463	0.0864268	1	23.4988	9.801	142.339	107.805	26.2232	0.243247
1371911_at	Tnfaip1	968.826	1073.4	905.497	945.3	1171.15	1134.86	1268.41	1266.81	1029.96	1065.74	1019.07	834.949	745.172	875.972	725.454	1019.31	1087.36	966.746	1005.78	0.0864441	1	20.4107	9.22247	1199.33	1014.21	142.986	0.140983
1389151_at	Adam19	492.88	907.623	577.842	559.318	659.016	642.532	614.798	438.717	406.225	334.434	427.863	317.863	320.981	418.68	367.048	557.19	810.338	621.201	526.364	0.0864663	1	22.2371	3.57541	663.267	519.88	173.083	0.332928
1370411_at	Trpc1	144.441	113.101	102.292	108.913	135.728	159.233	167.677	161.449	155.626	140.832	127.87	112.44	75.2044	97.0265	80.0891	100.689	129.631	94.6232	122.604	0.0865436	1	21.7505	9.65992	161.737	123.881	25.6366	0.206945
1371790_at	Mrpl45	1010.54	819.658	1052.27	889.227	1203.75	1144.93	1044.52	1063.03	945.693	1048.91	844.333	746.852	639.583	847.436	831.574	866.77	1079.7	940.877	945.536	0.0867427	1	20.8386	7.65537	1118.77	949.173	170.068	0.179174
1384855_at	Cfap126	53.9436	49.5211	40.3212	62.0585	55.8764	64.153	60.6424	51.1248	72.7546	48.1887	46.8058	43.9646	26.29	35.1355	39.0758	43.4242	46.3936	45.8273	49.1945	0.0869604	1	22.4379	8.64435	62.1575	49.4654	9.89195	0.199977
1389025_at	Taf11	383.442	381.407	327.603	333.729	464.227	419.201	430.979	439.932	365.969	415.163	378.961	309.96	244.172	303.426	256.579	333.626	392.072	328.886	361.63	0.0869759	1	21.8462	9.11808	436.479	363.754	51.0566	0.14036
1367606_at	Rps3a	10067	10455	8832.31	9973.82	11250.8	10739.3	10675.4	11586.7	11874.9	10254.9	10388.4	9558.04	8008.61	8511.55	8584.88	9060.97	10536.4	10284.8	10035.8	0.0870487	1	20.5797	9.50349	11299.2	10097.9	983.592	0.0974057
1388336_at	Atg13	466.966	400.452	350.098	386.194	502.887	516.635	564.398	538.992	516.398	487.467	439.518	373.299	289.676	401.131	262.727	402.97	423.088	365.148	427.114	0.087058	1	21.194	9.54271	541.716	431.657	79.9639	0.185249
1373289_at	Asb8	1194.18	1227.35	1214.34	1068.62	1470.55	1724.2	1530.03	1839.36	1353.54	1621.45	1449.61	1246.77	929.111	1235.79	1090.52	1234.12	1443.04	1277.3	1341.66	0.0870653	1	20	9.6908	1658.82	1358.71	239.652	0.176382
1394561_at	Hapln3	46.8178	47.3672	39.4715	39.2715	47.7671	29.3223	40.4048	31.0352	25.8393	31.2488	32.187	27.0355	25.9394	28.9959	29.1151	27.7288	34.0198	22.7539	33.6845	0.0870719	1	28	0.250046	45.7891	34.1386	3.83621	0.112372
1379802_at	Agfg2	70.3515	70.0806	72.5888	57.9654	86.1493	72.781	71.2414	86.5302	71.1905	58.6752	61.845	44.7147	42.8924	50.8305	47.9605	55.3516	60.6509	51.7013	62.9723	0.087154	1	24.9123	8.48321	77.4046	62.8334	7.37044	0.117301
1391462_at	Ebpl	294.084	386.163	371.386	409.611	501.015	393.993	488.937	475.822	370.662	346.312	358.953	341.016	314.493	333.911	285.313	354.058	485.007	384.002	383.041	0.08723	1	20	6.80716	461.414	382.552	84.9737	0.222123
1386874_at	Rps15	7361.49	7476.71	5937	6872.04	8416.4	8183.79	8222.08	8891.32	9055.76	7675.2	7502.95	6571.7	5644.11	6266.69	5764.68	6193.95	7837.05	6705.22	7254.34	0.0872384	1	20.6653	9.56339	8623.51	7319.21	1022.94	0.139762
1390944_at	Chmp4c	74.7091	48.5995	42.0532	51.3708	67.6005	77.0352	92.1878	82.1953	81.2705	75.8158	64.4106	86.7762	43.7413	49.6133	49.0216	58.855	51.562	48.2104	63.6127	0.0874059	1	20	10.035	83.6399	64.8827	16.3803	0.252461
1388425_at	Oaf	1232.72	1151.67	1062.85	1029.03	1406.69	1482.13	1699.88	1748.63	1365.77	1287.13	1255.96	1110.84	924.178	1112.87	877.841	1237.37	1363.09	1209.86	1253.25	0.0874512	1	20	9.59272	1567.98	1269.46	234.403	0.184647
1371319_at	Itm2b	9733.69	9183.53	8290.65	9069.05	10727.5	9876.73	10344.6	11550.5	11057.2	9789.15	9339.08	8906.46	6926.93	7842.95	7302.51	8487.66	9897.15	9009.28	9296.37	0.0874874	1	20.8386	9.54561	10809	9364.78	1116.92	0.119268
1373424_at	Dgcr6	475.337	448.682	467.024	443.553	542.477	659.666	599.917	580.053	503.083	585.899	436.598	409.519	368.133	475.717	403.855	438.603	521.599	474.492	490.789	0.0875022	1	20	9.02137	597.434	495.356	80.96	0.163438
1391536_at	Mios	81.6226	103.957	95.1945	73.2452	129.1	120.917	103.91	119.457	93.0473	109.005	82.0489	84.4023	63.9409	76.2587	53.2445	75.5233	100.022	89.4508	91.9081	0.0875825	1	21.8462	8.57769	115.571	92.5918	20.0593	0.216643
1371363_at	Gpd1	13006	13685.1	13550.1	14065.9	14851.1	13587.3	13412.8	15118.2	15948	13526.6	12957.7	11337.2	8837.36	10755.6	10873.7	12313.8	13939.8	13599.6	13075.9	0.0876421	1	21.8462	9.0404	14761.3	13122	1137.43	0.0866806
1380997_at	Ccnj /// LOC100909771	133.066	146.178	115.444	108.75	179.973	177.683	181.426	150.047	131.839	149.613	125.025	113.362	98.866	110.804	109.55	122.793	144.2	137.282	135.328	0.0876867	1	20.3272	8.63504	168.171	136.562	26.7868	0.196151
1374639_at	Smg6	115.072	116.796	114.71	117.999	133.159	130.452	151.446	135.047	122	111.904	97.0387	107.409	100.18	111.313	86.3412	108.047	118.581	116.006	116.306	0.0877751	1	21.7505	7.803	135.175	116.702	17.689	0.151574
1373668_at	LOC103690054 /// Polr2i	570.191	584.992	405.155	548.298	581.624	740.538	757.506	864.156	1024.97	726.999	904.943	648.623	492.963	591.041	443.112	529.126	739.906	559.428	650.754	0.0878286	1	20	10.3279	841.085	664.361	165.407	0.248972
1369981_at	Igbp1	785.953	769.641	762.757	688.577	993.968	970.305	975.207	1021.6	861.328	868.24	815.863	731.694	638.257	769.332	642.081	706.769	901.876	715.298	812.152	0.0878322	1	20.5797	9.23085	975.396	819.322	123.769	0.151063
1367791_at	Ramp1	4382.85	4600.15	4488.34	4849.37	4824.63	4804.11	5575.18	5995	6091.62	4908.83	4818.13	3743.63	3053.75	3710.59	2768.95	3723.31	4839.97	3941.29	4506.65	0.0878341	1	22.4379	9.62652	5585.04	4533.55	736.468	0.162448
1385701_at	Ahnak2	88.6608	95.7874	115.678	82.8061	121.77	121.432	170.373	134.965	150.865	166.5	146.839	156.802	90.5521	109.444	89.0051	116.717	133.78	88.8183	121.155	0.0880225	1	20	10.8905	153.062	123.632	27.7111	0.224142
1367726_at	Thra	460.666	455.08	369.622	414.075	520.86	428.432	471.261	467.467	455.123	318.957	259.548	256.903	244.139	315.085	254.917	399.113	454.273	394.777	385.572	0.0885737	1	22.2371	5.94427	473.588	384.74	115.017	0.298949
1370276_at	Atp5o	5512.78	5027.28	5815.04	5432.35	6661.26	6819.69	6396.13	7547.26	6899.15	6905.34	5959.26	5428.5	4092.59	5220.11	5129.43	4921.5	7086.35	5886.71	5930.04	0.0886672	1	20	9.56233	7059.6	5991.86	902.045	0.150545
1399134_at	Pot1	262.69	267.893	194.784	231.199	261.309	283.413	317.491	282.961	303.497	232.623	243.942	221.843	155.585	191.061	153.706	193.926	220.604	212.314	235.047	0.0887465	1	23.3882	9.53801	294.362	235.583	35.6907	0.151499
1373092_at	Tgfbr3	1904.75	1962.19	1139.21	1234.85	1908.33	1918.23	2130.24	2573.89	2250.42	2101.35	2715.51	2318.53	1570.41	1748.35	1174.24	1511.06	1799.6	1521.97	1860.17	0.0888293	1	20	11.5695	2338.47	1899.85	421.158	0.221679
1378257_at	Trex1	302.788	276.164	263.589	258.97	355.603	336.466	365.891	418.342	364.564	339.185	326.749	286.708	255.877	304.295	226.598	296.359	322.202	275.286	309.758	0.0888406	1	20	9.8095	372.945	313.414	49.7858	0.15885
1374616_at	Pdgfrl	779.679	772.998	785.151	825.456	947.187	980.294	1119.66	1419.73	1061.3	1135.43	889.226	869.812	754.861	859.235	750.348	879.456	960.85	899.878	927.253	0.0890101	1	20	9.93437	1143.25	940.593	176.099	0.187222
1372701_at	Hsp90aa1 /// LOC100362895 /// LOC103692716	8555.86	7664.29	7243.99	6691.07	7938.22	6540.39	6659.78	7064.36	6217.86	6034.59	6775.59	5389.6	4940.83	5891.39	4872.64	6382.63	7489.04	7084.61	6635.37	0.0890217	1	26.9377	0.250041	8023.95	6699.87	708.607	0.105764
1372604_at	LOC100910885 /// LOC100911562 /// LOC103690359 /// RGD1309808	1030.55	1031.93	1047.01	927.065	1162.58	1244.09	1395.75	1502.48	1442.29	1293.63	1368.8	927.878	766.67	945.345	710.238	1000.88	1212.43	890.868	1105.58	0.089068	1	20	9.9215	1414.04	1123.22	233.576	0.207952
1388370_at	Ccni	3205.61	3410.55	2987.51	3407.79	3807.32	3755.72	4183.22	4221.24	3990.58	3470.62	4065.96	3173.74	2437.22	3213.47	2437.26	3121.11	3909.93	3386.15	3454.72	0.0890718	1	20	9.61202	4089.4	3491.16	523.829	0.150044
1388674_at	Cdkn1a	428.495	329.761	320.088	289.645	364.995	259.673	223.32	185.061	234.333	251.907	176.431	322.855	185.467	264.851	286.55	368.485	358.393	311.562	286.771	0.0890965	1	25.422	0.250046	378.499	289.876	68.0512	0.234759
1380666_at	Mon1b	135.377	118.507	150.157	125.947	221.153	129.897	207.294	147.976	145.871	84.8923	81.0379	70.3859	66.2077	92.8838	79.4855	90.0025	109.273	102.317	119.926	0.0891021	1	23.4988	6.39144	178.216	119.986	54.3106	0.45264
1374719_at	Uhrf1bp1	448.989	447.4	444.168	387.981	557.591	548.42	535.409	522.346	489.064	525.611	454.221	388.777	319.232	422.668	361.232	417.805	491.096	428.825	455.046	0.0891416	1	20.6653	9.20723	544.404	458.638	63.2731	0.137959
1375739_at	Ehd4	884.95	932.516	945.731	909.452	1117.38	986.555	1237.5	1090	889.046	748.221	961.289	792.206	626.979	772.77	579.986	828.596	889.868	667.672	881.151	0.089232	1	24.0678	7.91926	1080.64	880.981	162.466	0.184415
1367755_at	Cdo1	14413.9	14213.5	13725.7	15860.6	15992.3	15472.7	15837.1	17407.5	19016.5	16265.3	15058.3	13918	11168.1	12764	11924.1	13699.5	15425.1	14001.7	14786.9	0.0893875	1	21.0148	9.60521	17007.5	14891.3	1736.8	0.116632
1391450_at	Loxl2	2144.41	2114.23	2837.91	2936.82	3774.56	2570.3	2828.22	2449.16	2241.33	2057.23	3052.68	2591.34	1699.54	1752.44	1334.52	1917.44	2421.07	1664.93	2354.9	0.0897228	1	24.665	6.18447	3119.43	2353.41	770.31	0.327316
1380403_at	Rwdd2a	13.9732	23.7059	14.0848	19.1726	23.6	20.1584	31.9065	20.09	18.7286	20.869	24.7168	13.1724	12.3783	13.0393	11.4672	12.6576	10.7724	12.1446	17.591	0.0897396	1	25.2926	9.16066	24.1884	17.4249	5.12354	0.294036
1383712_at	LOC102556004	812.839	743.8	671.425	718.031	896.563	777.555	922.556	954.756	861.271	730.013	717.921	587.969	473.338	609.68	403.07	571.814	764.516	572.294	710.523	0.0898532	1	23.7232	9.24898	889.234	711.234	109.175	0.1535
1388589_at	Dot1l	152.933	172.144	144.796	133.985	206.954	152.785	144.08	155.74	115.08	130.325	138.292	100.884	98.9515	118.346	123.813	164.536	170.418	159.97	143.557	0.0899342	1	20.8386	5.26379	167.355	142.354	32.6579	0.229413
1368300_at	Adora2a	101.761	110.962	62.7639	75.2621	103.039	109.367	143.41	151.752	149.267	126.382	125.868	93.9409	66.7256	69.4015	61.5577	77.4984	106.782	90.4103	101.453	0.0899463	1	20	10.0566	139.556	103.754	29.5405	0.284716
1371415_at	Uqcrh	6761.86	5875.43	6245.51	6371.31	7061.89	7169.09	6852.03	7780.07	7593.02	7061.29	6403.77	5908.19	4666.89	5700.38	5397.33	5651.74	6914.13	6504.16	6439.89	0.0899537	1	20.4948	9.49622	7429.76	6486.15	725.209	0.111809
1381470_at	Kit	334.541	363.031	262.161	287.91	415.401	508.936	517.744	527.915	385.704	363.104	422.528	297.268	279.463	327.866	229.683	363.278	353.641	313.799	364.11	0.0899569	1	20	9.5112	483.038	370.203	90.3221	0.24398
1371780_at	Kdelr2	2600.64	2752.71	2149.05	2263.38	3005.08	3062.34	3186.68	3419.05	2665.21	2610.5	2819.91	2277.92	1612.91	2004.73	1667.18	2204.43	2798.59	2396.88	2527.62	0.0904416	1	21.0148	9.46167	3153.34	2552.96	438.176	0.171635
1367623_at	Rpl18	6752.47	7095.75	5908.2	7401.79	7579.17	7708.22	8284.33	8855.76	9075.54	6889.93	8265.41	6389.52	5621.06	6139.14	5686.94	6664.9	7672.94	7128.56	7173.31	0.0905618	1	20	9.68663	8400.05	7245.5	1015.97	0.140221
1370310_at	Hmgcs2	58.9314	24.0369	8.02171	28.1744	55.5261	81.2873	157.776	72.293	121.681	65.9075	55.9387	61.92	41.875	42.4022	15.4988	38.0709	26.1665	21.0181	54.2514	0.0905908	1	20	9.96523	101.254	57.1547	38.048	0.665701
1380320_at	Lin54	190.837	183.112	183.358	146.785	231.767	226.205	237.844	243.463	190.347	243.201	259.264	192.137	175.609	171.908	142.829	166.092	188.408	156.07	196.069	0.090927	1	21.5618	10.0142	237.652	198.039	34.4812	0.174114
1374516_at	Chtf8	311.249	269.387	214.787	192.361	322.286	268.213	306.726	301.299	233.524	240.051	212.567	157.077	124.033	166.775	125.596	181.386	184.849	136.834	219.389	0.0909551	1	27.8431	9.05747	290.887	216.524	28.0023	0.129326
1368321_at	Egr1	381.957	550.941	484.007	510.169	882.091	826.034	678.839	650.628	579.913	544.484	471.158	829.908	255.137	428.173	318.497	366.116	487.434	346.026	532.862	0.0909603	1	23.3882	7.12735	757.478	534.017	234.256	0.438667
1391791_at	Acer2	406.153	466.962	313.803	420.386	473.865	693.094	813.899	676.484	790.096	533.773	477.806	475.629	426.648	544.269	274.112	462.753	409.707	310.914	498.353	0.0909751	1	21.0148	9.84935	699.709	508.328	156.413	0.3077
1378321_at	Rassf4	284.767	261.786	266.648	229.78	283.875	199.492	281.663	265.066	213.335	220.845	235.586	203.366	167.163	171.098	165.923	191.554	222.299	186.954	225.067	0.0910265	1	28	8.79884	250.946	224.699	3.6112	0.0160713
1367629_at	Cox7a2 /// Cox7a2l2	9376.85	7869.85	9996.68	8987.68	10451.6	10694	9955.86	11940.9	10649.5	10389.2	9036.09	8598.75	6681.01	8364.81	8044.83	7995.15	9958.11	10068.6	9392.19	0.0910556	1	20.0808	9.36131	10946.5	9470.96	1233.46	0.130236
1389445_at	LOC102554302	110.608	134.054	90.1253	98.222	154.729	126.678	145.792	150.583	132.653	119.677	127.256	99.3574	99.0204	94.5916	65.0175	86.1365	111.566	90.8129	113.16	0.091215	1	23.6105	9.41079	141.804	113.365	21.7502	0.191859
1375189_at	Edf1	2612.16	2503.65	2480.88	2369.84	3027.82	3081.23	2982.5	3228.1	2983.52	2967.25	2593.01	2374.74	2047.27	2483.15	2128.82	2336.74	3027.34	2464.53	2649.59	0.0912485	1	20	9.45366	3113.26	2672.84	351.082	0.131352
1369230_at	Gabrr2	73.9496	69.9671	73.5974	72.4929	79.625	62.5993	58.0272	63.8156	59.8292	53.1594	58.7978	37.7351	49.6748	67.4629	50.4667	73.906	96.6543	71.07	65.1572	0.0912508	1	20.8386	3.04751	73.9341	64.2235	12.4555	0.193941
1391443_at	Naa30	515.711	471.054	454.501	400.832	569.335	676.233	590.157	604.02	552.625	629.25	579.636	466.462	374.552	449.049	389.417	459.417	568.855	483.964	513.059	0.0913559	1	20	9.71073	627.914	519.286	87.0404	0.167616
1371295_at	LOC100359951 /// LOC100362149 /// LOC100362684 /// Rps20	8102.98	8194.26	7022.9	7849.56	9214.77	8487.12	8810.07	9748.2	9295.43	8482.34	8488.41	7555.86	6198.96	6857.43	6506.25	7079.93	8760.63	7679.02	8018.56	0.0913604	1	20.7516	9.56609	9225.69	8076.09	919.648	0.113873
1374933_at	Mcam	2442.53	2954.42	2446.53	2839.26	3271.75	3401.97	3487.44	3940.15	4282.08	3041.94	3271.49	2264.95	2163.98	2756.09	1686.23	2698.13	2809.16	2561.94	2906.67	0.0913889	1	20.7516	9.65047	3711.48	2946.98	629.925	0.213753
1398368_at	Unc80	139.736	109.586	145.729	125.247	155.228	163.114	149.852	197.012	127.956	131.438	155.824	98.2276	51.2092	93.3204	75.9121	102.074	129.911	115.097	125.915	0.0916481	1	22.4379	9.2009	166.32	126.776	26.1848	0.206544
1367718_at	Chkb	658.015	546.184	520.334	572.686	785.087	656.59	760.227	731.361	621.933	546.837	605.623	439.986	368.295	532.334	376.836	467.772	613.462	555.688	575.514	0.0916543	1	22.0399	8.54767	719.444	578.961	109.628	0.189353
1388122_at	Gstp1	3092.28	2860.94	2218.72	2661.6	2958.25	3451.87	3762.76	3756.39	3469.36	2841.2	2798.97	2257.77	1923.27	2311.98	1621.07	2297.48	2729.78	2357.28	2742.83	0.0916706	1	22.2371	9.55206	3550.12	2763.41	516.451	0.186889
1389439_at	LOC100912247	177.913	132.202	115.846	133.215	207.927	186.375	189.46	156.161	194.541	169.356	138.21	159.346	93.9549	107.501	89.1069	126.502	141.053	110.737	146.078	0.0917382	1	22.9561	9.16974	188.578	146.803	31.8222	0.216768
1384792_at	Prpf40a	370.663	351.503	476.002	514.211	861.974	458.273	424.403	293.669	254.782	255.313	266.656	301.227	292.738	253.168	188.464	245.502	321.641	238.844	353.835	0.0917967	1	24.788	5.7884	615.291	353.853	190.545	0.538486
1397811_at	Cep295	129.224	140.584	90.4028	109.501	118.599	114.145	147.883	100.273	90.6317	97.1713	117.091	85.2919	73.6772	67.6852	60.0398	70.1186	88.796	67.4003	98.2508	0.0918976	1	28	8.73837	118.591	97.4049	8.40765	0.0863165
1370235_at	Dbi	9865.86	9518.74	9500.25	10183.3	10502.5	9816.34	10145.1	11919.2	11566.8	9422.28	10041.3	8657.47	6742.91	7603.03	6663.17	8093.77	9994.09	9172.51	9411.59	0.0919148	1	22.746	9.42836	10895.9	9440.42	1003.45	0.106293
1374329_at	Mcf2l	371.241	344.918	329.482	304.776	398.336	435.707	606.46	516.993	556.973	516.927	483.683	447.5	307.688	438.312	341.781	442.223	411.903	321.7	420.922	0.0922551	1	20	10.153	534.782	428.039	89.4952	0.209082
1386176_at	Fam160b2	339.757	323.58	308.6	269.623	392.055	371.545	398.112	432.26	349.62	381.902	337.756	331.013	216.238	268.727	213.865	290.484	334.94	298.14	325.456	0.0923422	1	21.2848	9.67855	401.273	328.529	53.4263	0.162623
1372750_at	Fst	476.979	509.63	376.801	405.067	491.603	495.092	460.325	377.679	247.899	267.884	288.679	259.909	256.62	441.285	324.925	440.087	619.39	497.659	402.084	0.0923918	1	20	4.82723	478.503	394.842	120.739	0.305789
1368519_at	Serpine1	34.5516	34.8728	31.337	23.9195	43.644	28.3179	54.8967	72.6133	116.666	81.6972	109.841	141.224	57.5265	43.5948	19.9027	50.4434	62.5511	24.7937	57.3552	0.0923979	1	20	13.7989	101.858	60.1188	34.4177	0.572495
1367852_s_at	Gp1bb /// Sept5	75.6026	62.3807	81.0313	91.3247	93.5011	101.294	96.2219	87.1097	61.7407	55.2327	76.7625	68.8345	48.6307	74.3729	40.0191	71.2771	59.0471	61.8194	72.5668	0.0924192	1	23.8369	6.31716	97.7702	72.5749	21.552	0.296962
1394483_at	Adamts5	1995.73	2442.38	2146.59	1890.02	2378.3	2280.88	2574.35	2605.41	2245.94	2416.78	2392.62	2142.49	1863.33	1753.31	1223.12	1924.28	2006.14	1626.07	2105.99	0.0924486	1	25.422	9.88118	2485.21	2094.53	281.691	0.134489
1372266_at	Rev3l	351.431	435.597	384.131	303.81	571.142	734.622	561.925	599.971	472.333	544.498	461.447	449.866	346.003	425.293	369.953	421.504	467.661	395.692	460.938	0.0925017	1	20	9.25518	606.011	468.158	116.711	0.249298
1394747_at	Ankrd1 /// LOC102552909	20.1198	15.9008	29.2349	18.6063	26.999	29.4408	32.7883	26.8558	22.2246	25.3708	22.4706	16.3254	13.2292	17.9344	13.7422	21.7718	18.4743	18.5827	21.6706	0.0926361	1	22.0399	8.78569	28.9902	21.8609	5.50246	0.251704
1384376_at	Dnajb14	260.379	267.412	364.353	358.94	619.034	507.315	424.154	302.863	250.641	258.855	264.106	313.144	258.351	261.039	208.234	254.695	294.298	226.002	316.323	0.092755	1	22.9561	6.21801	506.533	316.272	136.121	0.430394
1393632_at	C1qtnf7	97.2819	91.8382	91.1452	97.0204	124.293	109.618	151.444	156.778	112.103	141.101	153.691	131.503	107.237	113.165	70.0356	110.49	123.33	74.7922	114.27	0.0928384	1	20	11.2131	140.045	116.494	24.1211	0.207059
1389424_at	LOC688452	314.384	280.498	243.708	262.931	402.96	406.723	385.474	380.928	322.695	324.964	295.463	234.3	223.601	290.052	180.478	288.171	286.626	232.91	297.604	0.0928548	1	21.9426	8.72969	385.798	299.942	66.624	0.222123
1379286_at	Rnf152	45.9134	29.8985	31.4011	31.2894	47.837	30.5906	23.3461	27.7538	11.9255	20.1688	30.8165	17.7235	12.0378	20.905	9.28166	14.5514	22.1141	11.9024	24.4142	0.0928632	1	28	2.50625	37.0752	24.7924	5.26672	0.212433
1382435_at	Fzr1	186.704	151.175	166.102	145.938	198.829	202.137	212.022	185.967	160.816	176.576	153.324	149.681	88.1439	141.107	112.706	141.939	165.446	148.745	160.409	0.0928818	1	22.4379	8.97361	198.738	161.128	23.4042	0.145252
1380909_at	Slc25a24	1717.17	1732.41	1536.67	1489.79	1870.9	1722.99	2001.34	1991.95	1707.07	1786.22	1785.82	1570.32	1214.98	1361.81	1108.7	1438.7	1601.48	1243	1604.52	0.0930751	1	24.665	9.67044	1910.69	1601.05	193.628	0.120938
1371428_at	Sec61g	4312.66	4259.88	4159.18	4185.73	4734.83	4761.19	5071.4	5395.66	4479.45	4062.07	4523.8	3796.68	3333.94	3845.01	3215.24	3805.37	4675.23	4019.37	4257.59	0.0930788	1	21.5618	9.21101	4939.65	4280.36	485.298	0.113378
1377624_at	Gtpbp10	289.005	248.344	266.682	235.275	360.915	327.719	349.853	382.235	351.52	340.622	295.117	257.146	232.27	302.24	186.605	245.809	283.238	256.016	289.478	0.0931193	1	21.0148	9.6436	358.552	292.721	53.4112	0.182464
1373696_at	LOC100910558	1355.09	1272.98	1094.98	1110.53	1435.65	1762.38	1711.08	2042.49	1797.31	1563.36	1673.28	1297.75	1196.66	1485.99	1040.25	1319.36	1545.22	1302.34	1444.82	0.0932622	1	20	9.98756	1804.34	1466.47	282.306	0.192507
1369189_at	Npy4r	70.166	62.6295	83.401	59.875	75.0271	89.7617	106.962	99.9556	83.821	88.9452	80.285	78.2094	55.6381	69.6129	55.4807	65.9715	78.8085	83.2915	77.1023	0.0933279	1	20	9.91348	95.5575	78.1811	14.3121	0.183063
1370534_at	Acvr1c	311.446	293.269	370.477	416.797	625.542	639.969	744.63	366.173	359.971	408.712	299.414	482.205	359.161	309.276	98.5077	316.689	330.058	173.758	383.67	0.0933915	1	23.7232	6.71411	603.371	383.965	199.203	0.518805
1371357_at	Igfbp7	9499.42	9881.32	8138.96	10128.6	10766.7	10817.8	11305.1	12968	12949.2	9960.11	9736.74	8987.24	7679.14	8273.16	7556.07	9151.01	10716	9167.37	9871.21	0.0934081	1	20	9.58259	11791.3	9977	1534.1	0.153764
1370242_at	Rps23	11318.9	12090	9384.09	11661.9	12486.1	12252.5	12656.2	12966.5	13289.3	11776.2	12233.4	11160.4	9152.7	9597.28	9102.93	10202.9	12314.6	11175.2	11379	0.0934087	1	20.5797	9.59372	12909.2	11460.2	1254.27	0.109446
1374446_at	Tiparp	498.091	518.695	635.4	510.012	736.365	803.148	873.748	735.978	556.02	693.501	597.173	574.083	484.346	632.355	413.886	549.518	573.379	540.128	606.99	0.093455	1	21.104	8.68535	765.92	612.875	136.928	0.223418
1383635_at	Ddx59	193.611	184.098	158.399	159.689	212.714	251.699	238.855	254.796	224.445	193.467	206.221	188.265	164.564	197.028	130.897	172.357	199.727	171.244	194.56	0.0935041	1	20	9.66838	238.62	196.992	34.4107	0.17468
1379578_at	Zbtb20	1150.38	1234.87	1140.72	1058.82	2036.67	1871.6	1742.65	1710.59	1867.84	1524.82	1449.96	1251.16	1065.33	1326.65	1055.52	1426.98	1614.79	1089.85	1423.29	0.0937109	1	20	9.05422	1840.25	1443.65	355.983	0.246586
1398839_at	Txn1	8733.59	8453.67	7911.67	8619.87	9571.1	9200.54	9300.42	10864.2	10154.7	9110.35	9068.76	8115.01	6350.84	7449.29	6584.75	7657.04	9403.93	8264.41	8600.79	0.0937867	1	20.8386	9.60383	9975.73	8665.25	1035.94	0.119551
1386718_at	Akr1c19	425.844	501.341	458.169	358.087	493.748	636.015	696.923	728.251	567.225	548.45	622.987	508.956	475.732	504.63	310.687	455.855	552.284	498.409	519.089	0.0939123	1	20	10.064	649.003	527.542	108.341	0.20537
1398919_at	RGD1304704	2502.22	2543.98	2324.28	2311.17	2970.55	3073.22	2965.83	3210.35	2955.9	3079.5	2566.17	2359.46	2020.82	2375.25	2119.47	2321.27	3138.21	2527.9	2631.42	0.09413	1	20	9.56443	3109.83	2656.78	369.733	0.139166
1374774_at	Ptpn14	298.355	255.164	210.755	243.289	319.664	375.89	372.879	415.424	402.267	384.201	378.381	358.281	290.065	343.493	271.069	278.137	381.442	341.077	328.88	0.0941639	1	20	10.2616	394.596	333.856	61.2506	0.183464
1375279_at	Sertad2	275.563	249.065	299.612	256.597	418.919	339.696	346.817	256.63	203.8	237.266	239.175	257.014	177.707	216.654	184.248	240.81	237.34	184.642	256.753	0.0941839	1	24.4226	6.17947	350.406	256.677	75.8565	0.295533
1388962_at	Pcgf2	83.3889	74.8786	71.5129	72.4838	97.2839	80.9745	103.849	74.2567	89.3697	75.9828	65.7779	64.551	41.8696	55.3191	52.701	74.7301	82.6844	75.5288	74.2857	0.0941901	1	21.2848	8.72012	90.486	74.7932	12.0553	0.161181
1389493_at	Abtb1	246.197	231.164	231.388	182.081	305.295	371.455	343.227	293.278	249.966	312.826	222.627	215.001	167.465	218.417	188.554	190.005	225.372	189.136	243.525	0.0942713	1	22.3371	9.16414	325.873	245.437	55.7553	0.227167
1387710_at	Oxtr	105.722	122.124	215.476	117.444	255.45	136.401	135.84	156.768	97.8116	92.742	137.656	82.7275	74.3724	59.8687	52.8887	93.2218	101.594	100.518	118.813	0.094329	1	24.665	5.78085	183.021	118.831	64.2182	0.540415
1388405_at	Ckap5	447.946	434.35	392.47	386.706	522.653	591.994	585.042	528.784	476.404	520.079	504.37	416.749	387.318	441.125	356.898	414.399	529.784	413.442	463.917	0.0943499	1	20	9.47835	557.037	468.83	73.5733	0.15693
1372366_at	Kat5	355.878	333.829	262.928	251.416	387.186	391.266	391.23	366.735	309.946	328.964	268.058	230.809	176.325	238.269	186.528	245.957	286.767	239.044	291.73	0.094502	1	23.8369	9.04176	378.445	291.896	45.1192	0.154573
1372479_at	Slc4a4	308.383	285.563	232.297	269.773	373.375	470.937	533.108	438.608	358.523	376.168	494.244	362.641	287.04	399.281	241.106	283.337	354.521	344.026	356.274	0.094522	1	20	9.92707	458.405	363.014	89.1285	0.245524
1372341_at	Slc25a36	1686.49	1465.68	1214.87	1383.49	1824.26	1569.72	1693.45	1698.36	1372.23	1339.17	1435.9	1032.65	825.701	1157.42	878.092	1077.13	1445.59	1331.13	1357.3	0.0945238	1	23.3882	8.57831	1666.01	1359.47	187.899	0.138216
1376180_at	LOC102556224	490.454	472.735	440.647	453.275	546.401	479.283	473.394	483.081	525.888	436.358	407.456	327.814	310.383	398.894	300.836	393.965	483.707	447.117	437.316	0.0946763	1	22.8506	8.17888	504.418	438.154	48.2954	0.110225
1383203_at	Bpifa5	49.4682	53.2559	54.6609	58.4151	83.8516	65.665	89.8799	81.5582	63.2307	56.7922	72.3174	60.8553	56.3883	55.9178	45.2397	62.3437	70.0554	61.6624	63.4199	0.0946964	1	20	8.47616	76.7601	64.0417	14.6216	0.228314
1371833_at	Bri3	1531.9	1222.05	1187.64	1252.64	1545.29	1509.44	1787	1787.16	1655.78	1404.43	1307.98	1074.55	1059.81	1165.88	902.282	1126.44	1251.01	1027.77	1322.17	0.0948037	1	23.4988	9.5111	1667.82	1324.9	221.648	0.167294
1389125_at	Mrpl1	485.09	370.665	419.636	380.928	547.163	543.398	522.138	558.846	499.302	495.081	439.603	391.654	314.985	416.906	328.197	397.225	502.772	455.374	448.276	0.094955	1	20	9.31462	543.083	452.945	73.8722	0.163093
1389491_at	Sfxn5	283.187	306.506	294.902	282.591	330.186	356.925	348.231	393.928	340.607	309.807	355.729	266.269	182.09	245.407	193.323	308.691	347.191	328.986	304.142	0.0949728	1	20	9.56563	366.619	307.483	48.7065	0.158404
1386938_at	Anpep	412.981	622.128	494.74	564.409	549.493	902.939	999.072	1228.57	1197.6	1075.95	1024.79	880.777	643.089	993.956	584.723	772.518	854.082	798.994	811.156	0.0950132	1	20	10.5328	1075.33	831.637	240.511	0.289202
1393375_at	Ackr2	137.774	155.795	77.7319	82.7859	120.101	126.705	145.85	140.326	146.228	132.189	195.888	190.161	195.77	175.982	108.682	134.285	144.527	114.998	140.321	0.0951011	1	21.3763	15.0094	179.827	141.976	36.117	0.254387
1371514_at	Kdelr1	2683.94	2855.44	2364.64	2375.4	3112.41	3092.35	3644.03	4027.44	3237.88	3370.86	2874.95	2552.86	2037.87	2317.36	2071.64	2562.88	3200.29	2616.76	2833.28	0.0952435	1	20	9.81168	3546.49	2872.26	530.503	0.184699
1387106_at	Sh3bp4	152.182	138.882	190.177	125.039	164.862	164.917	172.504	139.164	131.473	109.434	114.461	91.507	70.5261	111.496	75.3647	121.511	175.587	128.31	132.078	0.095329	1	23.0626	5.39071	164.272	131.795	43.0738	0.326823
1379693_at	Robo2	32.0416	29.5516	35.8496	34.8753	54.0285	48.2238	41.1173	65.9907	43.3209	51.2592	41.8765	51.7064	32.5813	42.071	26.7067	34.8596	26.9835	38.413	40.6365	0.0954614	1	21.9426	9.78492	51.3496	41.1443	10.6456	0.258737
1388579_at	Slc25a42	168.116	122.261	129.931	149.286	211.595	228.372	232.733	226.33	195.122	200.395	211.294	197.312	147.823	218.286	149.157	169.325	168.63	154.375	182.241	0.0955162	1	20	9.75938	224.526	184.92	36.9538	0.199837
1385109_at	Taf1d	374.024	345.299	442.845	386.81	581.311	502.525	423.948	398.823	404.879	313.452	462.769	407.385	323.059	334.116	295.926	296.018	360.387	322.919	387.583	0.0956832	1	24.665	6.33958	492.921	387.314	97.047	0.250564
1370820_at	Fbxo6	1203.16	934.745	970.409	847.553	1324.73	1503.05	1382.38	1617.03	1431.28	1439.21	1067.9	1074.7	917.592	1071.18	928.463	1025.11	1239.88	1054.97	1168.52	0.0958459	1	20	9.76149	1485.58	1185.74	237.465	0.200268
1387792_at	Csnk1g2	441.446	467.117	406.886	403.665	545.817	506.035	533.55	485.09	473.098	488.677	462.232	420.044	345.991	429.495	314.427	383.885	467.487	412.822	443.765	0.0958692	1	22.1381	9.15865	517.467	445.84	55.2259	0.123869
1372740_at	Mink1	727.24	758.852	594.151	630.315	846.707	884.603	917.301	778.31	752.321	669.219	613.616	494.022	468.113	596.618	470.885	618.016	732.789	600.925	675.222	0.0958718	1	22.0399	8.59116	848.426	678.892	114.579	0.168773
1372677_at	Dohh	368.97	309.304	325.993	291.997	402.961	419.57	458.32	485.006	420.501	435.845	258.782	252.579	206.09	266.438	210.016	278.972	319.733	257.415	331.583	0.0959802	1	22.5397	9.44799	449.822	333.98	72.539	0.217196
1377202_at	Smc6	576.393	568.183	559.97	470.551	797.394	977.977	787.735	769.297	663.497	742.011	626.228	549.88	493.347	592.551	528.403	483.693	647.547	501.93	629.81	0.0959819	1	21.104	8.97492	821.658	636.946	147.364	0.23136
1376518_at	Palm3	47.1889	38.1912	46.5545	50.3724	54.5973	43.8832	40.403	42.6346	34.0729	45.6425	18.7757	38.0748	23.5193	25.7569	19.5701	36.9551	42.9866	22.8777	37.3365	0.0961169	1	25.8182	5.24014	50.0377	37.394	12.8217	0.342881
1394435_at	Vangl1	172.948	175.82	186.189	168.26	229.267	230.954	276.35	249.053	209.885	219.939	239.626	180.371	187.529	186.052	132.932	199.496	224.441	156.905	201.445	0.0961286	1	20	9.71047	245.046	204.122	37.422	0.183331
1387885_at	Fcgrt	1564.11	1632.29	1344.35	1426.31	1722.68	2099.13	2424.03	2718.39	2039.36	1934.44	1912.86	1621.03	1336.34	1651.84	1187.55	1665.69	1953.52	1471.59	1761.42	0.0962573	1	20	9.90519	2285.69	1791.46	399.446	0.222972
1394824_at	Itga11	238.296	217.78	191.91	160.622	215.391	182.164	168.427	183.825	155.01	170.396	163.585	175.549	217.32	274.034	222.848	231.941	295.024	209.63	204.097	0.096309	1	25.422	21.3189	247.94	205.423	42.2405	0.205626
1385724_at	Ccdc74a	86.2296	88.7703	86.1098	77.0562	93.742	110.282	123.731	121.233	95.5329	119.427	98.0157	96.7632	79.7435	101.683	67.8418	81.3201	89.6441	70.1924	93.74	0.0963969	1	21.8462	9.99835	114.663	94.5722	16.1106	0.170353
1374059_at	Pdpk1	1198.67	1266.13	1024.83	885.211	1384.97	1629.18	1518.91	1457.69	1276.14	1331.8	1336.99	1097.29	965.52	1037.82	790.462	1001.2	1220.55	1026.02	1191.63	0.0964495	1	21.2848	9.61144	1495.87	1203.93	217.403	0.180578
1371329_at	Eif5a	3912.7	4118.25	4036.31	3592.11	4668.3	4573.04	4484.07	5211.85	4565.78	4691.05	4076.4	3693.72	3055.01	3355.23	3269.33	3991.93	4534.45	3936.54	4098.11	0.0965035	1	20	9.59805	4808.78	4134.39	523.713	0.126672
1371584_at	Trpc4ap	813.159	817.749	795.993	686.274	942.858	938.76	1029.88	1074.32	954.948	961.943	866.987	671.463	621.59	722.636	597.587	732.306	908.482	775.619	828.475	0.096538	1	20	9.67254	1016.13	838.04	135.145	0.161263
1393214_at	LOC100913005	368.302	345.777	337.425	321.451	447.614	506.063	571.915	422.572	436.376	364.263	380.598	324.242	289.522	346.776	281.69	390.337	469.129	400.306	389.131	0.0965466	1	20	9.05783	482.868	393.56	77.333	0.196496
1386862_at	Anxa5	7768.52	7502.57	6937.07	7606.53	8483.81	7791.3	8609.87	9513.25	9333.23	7743.96	7667.53	6633.8	5818.51	6183.63	5361.58	6927.37	7878.64	6744.74	7472.55	0.0965783	1	21.9426	9.54279	8798.7	7514.19	922.057	0.122709
1397628_at	Mvp /// Pagr1	1527.23	1584.29	1545.3	1410.53	1596.42	1346.01	1387.06	1753.66	1452.82	1315.16	1330.22	1093.69	903.514	1167.63	869.397	1153.33	1391.95	1118.76	1330.39	0.0966331	1	27.8431	8.88847	1516.63	1325.87	45.5147	0.0343281
1399098_at	Glo1	3452.55	3472.11	4038.15	3188.82	4322.2	4431.44	4385.94	4766.85	4226.1	4709.58	3903.81	3682.04	2775.39	3562.84	3243.15	3598.8	4122.83	3620.45	3861.28	0.096736	1	20	9.70703	4589.68	3900.24	545.167	0.139778
1370392_at	Trpm4	125.095	112.186	110.072	113.048	119.933	127.678	158.903	172.48	161.641	141.109	152.866	131.088	77.1054	103.829	78.4731	113.401	128.08	111.814	124.378	0.0969662	1	20	10.0882	156.861	126.402	25.8053	0.204153
1369697_at	Cxcr2	32.9087	40.9479	36.0403	42.1888	44.4547	61.3464	63.031	73.6732	38.8763	29.3694	30.1152	32.1148	20.1169	26.8286	14.717	42.2107	37.1243	37.015	39.06	0.0970114	1	21.0148	8.51462	57.3307	39.6813	15.4569	0.389527
1370239_at	Hba1 /// Hba2	13299.5	12799.6	11989.7	13123.1	14557.4	13991.7	13583.5	15272.2	16035	14850.1	13329.5	13716.8	10566.2	10579.3	11599.6	12581.5	13943.1	13586.1	13300.2	0.0970621	1	20	9.78016	14931.5	13401.5	1389.72	0.103699
1394097_at	Kcnip1	64.8106	79.5931	54.5912	73.8924	83.8397	138.424	103.08	100.013	86.34	69.084	59.5813	54.4037	71.4158	58.6923	39.952	68.4381	76.9748	99.8564	76.8323	0.0970732	1	20	7.82834	104.576	77.5408	28.9586	0.373462
1372700_at	Tp53inp1	112.188	74.1097	79.4195	85.7182	110.288	89.8401	89.8946	85.2752	71.6925	80.0003	32.1127	77.0609	62.4808	57.6664	35.0142	44.9223	64.7499	44.8402	72.0707	0.0970934	1	28	5.46039	96.7286	71.8179	18.1241	0.252362
1382596_a_at	Tmem214	376.437	375.615	359.377	336.351	486.792	423.588	492.332	485.932	480.32	361.16	407.518	292.59	279.296	329.96	303.296	362.624	394.219	373.44	384.492	0.0972251	1	20.4107	9.26687	472.176	388.309	63.7221	0.164102
1382105_at	Gnb5	876.572	981.083	860.233	861.809	886.546	893.105	785.247	987.694	936.775	700.101	669.179	527.85	515.78	594.428	517.165	843.808	899.563	807.488	785.801	0.0973225	1	23.2787	4.41369	904.999	784.087	167.14	0.213165
1392552_at	Gatad2b	113.356	142.895	155.898	160.816	316.47	239.852	192.882	142.315	136.65	108.899	102.706	106.422	123.411	96.5147	127.931	120.919	145.362	109.782	146.838	0.0974766	1	22.0399	6.21369	245.755	146.523	70.4357	0.480714
1371312_at	Chchd2	9679.84	8941.56	8482.82	9051.25	10195.8	10310	10005.1	11783.5	11019.5	10173.8	9307.73	8128.03	6687.81	7894.62	7280.74	7997.11	10088.2	9142.76	9231.67	0.0975037	1	20.6653	9.56367	10871.8	9305.88	1170.15	0.125743
1370055_at	Rab3d	143.275	179.281	175.317	130.62	175.144	217.866	241.149	307.137	180.235	212	219.358	259.844	149.185	184.05	107.188	151.914	142.603	132.582	183.819	0.0978126	1	20	10.4867	238.727	187.924	48.5563	0.258382
1371344_at	Rpl27a	8747.31	9316.45	7396.01	8287.85	9743.04	9561.87	9881.86	10415.1	10156.4	9120.33	9399.78	8685.65	6779.38	7382.94	7059.76	7683.43	9575.25	8558.19	8763.92	0.0978366	1	20	9.70125	10112	8840.05	1066.99	0.1207
1380581_at	Zfp867	35.1737	43.3189	48.6034	37.7124	45.1757	47.5471	43.359	40.3179	35.208	47.4696	36.6597	35.0502	28.4079	33.565	26.687	28.5699	40.1284	38.9128	38.437	0.0978713	1	24.1849	6.78164	44.9691	38.427	7.92646	0.206273
1388113_at	Cox8a	10153.5	9497.12	9178.2	10584.4	10879.5	10066.6	10821.3	12413	12319	10035.2	9994.46	8703.4	7216.56	8097.99	7538.26	8742.61	10225.7	9414.56	9771.18	0.0979494	1	21.7505	9.45869	11388.1	9825.98	1155.5	0.117596
1390171_at	Fam76a	305.909	315.297	237.658	172.086	299.096	358.208	370.778	414.98	283.246	396.186	400.064	367.498	309.05	280.46	213.683	266.858	290.934	241.651	306.869	0.0980478	1	20	11.326	377.304	312.648	62.1696	0.198848
1375915_at	Irak1bp1	132.639	126.873	130.24	118.146	152.48	190.438	182.019	187.624	156.244	149.459	148.436	137.947	117.606	136.541	122.411	130.531	157.256	110.295	143.732	0.0980574	1	20	9.58109	177.293	145.453	24.957	0.171582
1387998_at	Exoc8	72.7294	58.0116	52.2315	65.6176	94.8226	67.8999	79.3922	64.2356	68.378	54.4707	64.785	52.6708	36.2332	47.4599	39.2282	55.4125	61.6513	43.6639	59.9386	0.0981721	1	23.7232	6.98499	77.2656	59.9738	16.8	0.280122
1371311_at	Sdhc	6141.22	5312.2	6041.3	5754.83	7129.68	6840.51	6434.44	7946.88	7157.5	6799.58	5606.42	5225.72	3955.77	5370.02	4677.87	5170.14	6443.15	5662.25	5981.64	0.0982759	1	21.104	9.31364	7217.23	6029.47	880.556	0.146042
1388456_at	S100a1	514.072	584.652	508.72	564.237	632.685	786.731	682.376	992.659	663.189	634.35	607.263	515.868	441.045	496.434	401.774	506.954	660.972	538.277	596.237	0.0983195	1	20	9.53195	768.594	605.555	137.226	0.226612
1383316_at	Hddc2	260.421	255.421	245.207	243.298	311.489	309.742	322.021	318.439	279.075	278.505	263.03	230.234	199.51	267.189	189.18	240.997	288.32	247.775	263.881	0.0983233	1	20.6653	9.0852	312.981	265.912	37.3851	0.140592
1388666_at	Enc1	502.253	406.276	197.244	243.71	387.31	340.247	590.972	593.48	584.575	625.666	714.846	569.321	377.047	354.698	245.469	357.551	470.925	355.026	439.812	0.0983291	1	20	12.6471	607.571	452.62	137.536	0.303867
1367719_at	Ubr5	1495.42	1496.21	1149.85	1248.72	1690.51	1733.48	1714.43	1981.59	1643.07	1622.53	1664.4	1475.33	1179.5	1369.83	1121.38	1376.14	1554.76	1300.62	1489.88	0.0985208	1	20	9.81852	1794.31	1507.32	236.994	0.157228
1386080_at	Hey1	218.952	228.758	218.049	203.41	266.322	277.325	340.555	273.913	246.731	234.685	276.897	192.827	171.512	209.584	145.978	226.396	242.188	224.192	233.237	0.0986266	1	20.1623	9.42839	289.443	236.055	43.4543	0.184085
1387718_at	P2rx7	31.9709	30.2098	32.7086	29.1681	40.95	22.6027	40.6332	32.3722	30.4098	38.4206	29.6103	26.9092	17.4495	24.7897	19.6802	14.8809	17.7628	21.8847	27.9118	0.098661	1	28	9.29914	34.6429	27.3623	4.94391	0.180683
1371342_at	Cyc1	5598.19	4585.79	5784.36	5448.57	6663.38	6362.05	5926.02	7294.61	6325.55	6338.08	5601.15	4967.46	3768.84	5067.09	4963.99	4909.03	6372.06	5941.47	5662.09	0.0987071	1	20	9.22032	6656.89	5712.12	819.138	0.143403
1367945_at	Atox1	1527.3	1539.75	1372.4	1378.83	1723.74	1626.15	2055.9	2109.59	1826.64	1131.11	1149.75	1334.67	940.144	1018.85	755.664	983.703	1421.34	975.815	1381.74	0.0987847	1	24.4226	9.15527	1831.61	1378.87	282.499	0.204877
1392715_at	Ppargc1b	157.981	105.126	312.166	245.14	389.492	284.904	339.526	211.62	104.431	207.665	171.151	162.935	116.458	158.143	120.737	178.476	170.917	203.171	202.224	0.0988371	1	21.8462	6.25154	333.248	201.685	106.348	0.527297
1370906_at	Bckdhb	1758.15	1770.46	1765.15	1688.9	2211.37	2034.26	2237.67	2549.11	2011.59	1936.07	2028.88	1454.12	1119.49	1592.46	1191.91	1580.08	2090.37	1670.04	1816.12	0.0990459	1	20.8386	9.39918	2266.23	1835.24	325.719	0.17748
1375559_at	Trip6	458.315	431.462	324.988	412.48	468.369	499.704	564.843	579.083	492.392	474.828	432.332	374.691	244.855	368.482	255.506	322.48	446.251	348.027	416.616	0.0990989	1	21.9426	9.58139	540.217	420.351	81.9401	0.194933
1399056_at	Pdss2	226.37	198.918	209.656	192.23	254.519	255.662	261.748	279.965	183.299	225.046	193.493	190.726	117.666	181.103	147.55	173.816	216.746	203.828	206.241	0.0991095	1	21.8462	8.89579	255.732	207.541	33.6625	0.162197
1368437_at	Car4	202.063	168.006	184.87	186.962	251.319	279.713	351.469	324.427	328.673	262.329	258.846	169.622	157.154	246.363	176.538	234.807	235.403	211.335	234.994	0.0991502	1	20	9.76035	316.732	239.402	60.7935	0.253939
1388402_at	Tmem134	909.168	925.971	886.934	764.401	1096.66	1087.85	1096.54	1232.89	1031.75	1010.31	984.52	835.718	695.463	848.614	679.274	883.179	1037.68	938.198	941.396	0.0992258	1	20	9.5934	1129.29	951.1	140.287	0.147499
1373344_at	RGD1562200	64.0037	62.6718	59.4054	69.671	75.3261	68.9135	69.8707	75.5132	70.6673	53.8792	49.2677	43.9251	47.8663	53.9307	33.8115	59.2726	73.7022	58.2781	60.5542	0.0992874	1	21.8462	6.65536	73.4772	60.5858	15.2563	0.251814
1398909_at	LOC301124	2764.56	2670.94	2521.44	2406.24	3070.51	3192.25	3223.47	3897.72	3711.09	3000.99	3146.51	2633.11	2143.59	2447.51	2006.94	2393.54	3238.2	2615.22	2837.99	0.0993851	1	20	9.88588	3483.02	2875.79	504.848	0.175551
1367467_at	Iscu	5084.42	3847.9	4024.99	4057.17	5036.05	5007.92	5085.72	5144.07	4958.6	4768.82	4204.82	3308.97	2751.35	3755.45	3002.6	3775.84	3871.5	3803.67	4193.88	0.0993867	1	23.1702	9.30108	5169.61	4204.43	553.808	0.13172
1379544_at	Nbeal1	267.518	230.28	243.392	204.409	288.593	239.264	294.74	224.429	200.679	239.359	194.516	135.879	174.166	183.241	139.853	196.15	178.581	161.185	210.902	0.0994913	1	28	5.90937	258.495	209.718	43.1843	0.205916
1373522_at	LOC103692995 /// Senp1	99.5862	97.6091	79.9409	81.1924	108.822	111.231	135.523	141.019	116.273	117.642	134.702	129.452	81.2379	92.6296	63.7189	96.6854	115.631	109.321	106.234	0.0995274	1	20	10.4708	129.816	108.009	21.0474	0.194867
1376615_at	Tead3	95.251	102.577	75.2221	88.9054	108.743	142.803	135.161	147.228	91.0348	129.163	133.831	140.6	90.6707	91.8213	80.4055	98.2078	106.668	98.3438	108.702	0.099678	1	20	10.1641	133.692	110.543	23.0937	0.208912
1372205_at	Patz1	106.107	113.439	72.3113	93.3717	120.274	115.679	129.263	126.967	111.588	106.429	106.532	103.069	90.1312	84.9114	70.1557	88.2642	94.4853	69.2991	100.127	0.0997165	1	24.788	9.61871	121.675	99.7835	16.2296	0.162648
1373657_at	Slc31a2	1021.79	989.465	893.573	744.013	1096.12	1051.08	1153.37	1333.34	1047.94	1053.44	944.215	782.448	674.642	673.323	459.922	740.244	877.667	741.72	904.35	0.0998186	1	23.8369	9.68264	1162.56	905.016	157.309	0.173819
1398295_at	Slc29a1	236.837	237.088	218.319	212.68	296.952	274.542	304.912	290.445	196.214	280.48	205.312	193.096	131.528	188.937	164.728	235.566	257.122	236.728	231.194	0.0998697	1	20.4948	8.77307	285.645	233.281	42.868	0.183761
1371538_at	Brsk1	24.3492	51.4832	33.8763	50.4854	52.2019	57.0581	69.6033	70.0311	56.1808	50.7759	41.3059	45.2298	26.651	44.2477	30.0999	51.7538	52.1822	45.7769	47.4051	0.100044	1	20	9.21324	62.704	48.2236	13.4371	0.278643
1371436_at	Ddah2	586.488	533.889	383.225	429.749	569.496	643.94	739.736	776.082	679.663	678.427	572.809	499.406	459.444	527.403	350.832	503.44	539.195	449.227	551.247	0.100112	1	20	9.95638	708.401	560.255	118.298	0.211149
1398830_at	Rpl28	7776.19	7948.71	6330.81	7153.81	8710.56	8511.43	8459.08	9451.12	9251.5	8561.29	8289.13	7729.28	6451.3	7020.18	6489.07	7006.71	8593.68	7710.98	7858.05	0.100279	1	20	9.83144	9017.64	7927.77	944.041	0.11908
1392469_at	Fbxw2	1004.16	1031.99	955.473	829.201	1160.71	1179.57	1222.67	1178.86	1072.19	1148.98	1022.77	894.07	696.889	886.139	736.885	876.728	1063.62	934.204	994.172	0.100363	1	21.104	9.52968	1199.35	1002.01	135.596	0.135324
1388877_at	Mrps5	567.114	485.921	528.067	473.801	652.418	711.019	702.039	775.091	592.679	624.022	577.975	466.899	386.703	526.583	426.142	478.698	678.903	566.872	567.83	0.10037	1	20	9.42134	706.124	574.651	104.049	0.181065
1381577_at	Phactr2	108.12	121.367	105.419	95.7767	120.212	143.356	155.296	129.211	112.072	106.486	110.84	78.1859	76.8451	90.3631	79.1159	100.552	92.3735	104.976	107.254	0.100502	1	22.3371	9.08267	135.663	107.817	16.8334	0.156129
1376468_at	Hars	332.021	327.57	271.385	230.006	318.613	293.9	327.476	327.368	242.802	318.64	208.058	188.428	175.319	178.451	150.567	185.55	252.78	193.353	251.238	0.100519	1	28	9.18803	311.469	249.416	16.6889	0.0669119
1367995_at	Cat	7671.38	7313.46	7074.92	7278.9	7515.11	7495.12	8089.78	8547.65	8530.53	7125.02	7286.01	5861.15	4550.08	5787.98	4478.41	6330.4	6985.87	6649.52	6920.63	0.100527	1	23.3882	9.47589	8197.27	6930.71	679.524	0.0980453
1387503_at	Cpn1	59.2274	54.6582	52.6579	45.6585	78.0656	75.0052	90.1968	87.0012	67.932	71.111	46.4784	55.8901	34.4852	53.2739	34.0839	62.2964	60.5616	59.4257	60.4449	0.100533	1	20	9.38192	81.1912	61.45	15.5355	0.252816
1393459_at	Fmr1	2184.76	2625.32	2265.55	1727.41	2464.64	2566.58	3090.34	2879.89	2551.38	2531.62	2681.73	2077.02	1780.12	1726.54	1314.16	1826.02	1984.87	2009.96	2238.22	0.100538	1	23.3882	9.89096	2818.32	2244.36	382.072	0.170237
1389108_at	Tbcd	509.549	501.784	474.947	499.074	574.695	577.386	602.857	558.947	590.92	561.467	542.184	454.588	388.245	481.604	401.76	502.787	556.176	446.97	512.552	0.100646	1	20.9263	9.39259	594.261	515.923	58.4541	0.1133
1394972_at	Trove2	26.6255	27.9693	42.4692	28.4484	38.4305	32.7262	34.3343	30.5342	28.9667	22.9223	28.653	22.3756	14.8256	26.9973	12.1924	25.4875	24.996	20.0879	27.169	0.100663	1	25.953	5.79007	35.6266	27.1305	8.78056	0.323641
1392589_at	Rfc5	218.994	218.984	173.04	251.467	266.147	246.176	282.698	288.846	266.258	245.511	250.339	210.728	167.656	235.575	166.851	213.594	215.169	170.511	227.141	0.100679	1	22.8506	9.33454	275.314	228.133	38.2096	0.167488
1371629_at	Cxxc5 /// LOC681300	768.516	982.149	828.316	1006.04	1105.78	1197.98	1131.56	1029.65	884.137	848.959	682.468	618.707	784.325	890.161	637.687	853.865	1011.46	817.361	893.284	0.100716	1	21.104	6.49321	1145.72	892.141	213.681	0.239515
1385512_at	Atg4d	145.436	147.424	153.659	154.179	162.34	201.998	165.342	195.875	131.865	195.352	148.115	111.023	94.7234	137.448	100.601	124.231	128.54	125.806	145.775	0.10087	1	23.7232	8.88125	183.363	145.924	25.1444	0.172312
1389257_at	Lancl2	217.507	224.538	241.131	252.15	284.961	268.639	298.682	351.602	241.849	240.722	251.946	180.931	166.558	225.457	193.812	209.81	285.169	266.03	244.527	0.100946	1	20	8.77829	295.401	246.835	45.7783	0.185461
1387976_at	Slc9a3r2	190.3	191.641	198.704	217.272	292.128	225.663	253.578	190.389	222.822	162.944	150.704	122.107	153.943	199.882	172.107	231.064	211.806	200.944	199.333	0.101074	1	20	6.23933	255.582	198.218	49.5591	0.250023
1391139_at	Adamtsl1	190.62	250.282	212.628	212.203	301.893	397.415	355.202	340.209	303.186	371	327.74	247.333	211.496	264.879	204.388	284.538	350.627	245.951	281.755	0.101195	1	20	9.73221	361.572	286.554	66.6963	0.232753
1387232_at	Bmp4	151.641	152.213	146.316	158.693	230.203	214.85	269.437	259.728	209.401	270.524	167.935	231.365	135.908	181.616	128.57	197.575	217.281	159.364	193.479	0.101201	1	20	9.84339	247.861	197.013	47.7005	0.242119
1388411_at	Ints3	240.091	249.04	213.086	173.064	231.005	183.975	203.867	169.942	187.24	138.206	156.924	148.821	138.087	157.611	118.995	206.506	236.539	192.559	185.864	0.101261	1	26.2269	0.250075	237.927	188.076	31.3658	0.166772
1393853_at	LOC102554214	120.162	120.493	92.1694	115.314	148.165	133.698	149.745	161.07	136.056	124.746	106.755	109.998	85.8907	109.103	76.6553	110.237	114.982	92.0282	117.07	0.101342	1	22.3371	9.19712	146.216	117.8	21.0726	0.178884
1370956_at	Dcn	10254.1	10801.5	9483.5	11002.6	12103.6	11045.9	11673.3	14048.5	13143	11396.2	10765.8	10442.6	8199.32	9257.28	9325.7	9979.25	11273	10673.5	10826	0.101345	1	20	9.62202	12502	10920.2	1349.71	0.123598
1387726_at	Cdx2	113.299	107.905	88.0091	91.2497	114.282	94.8649	116.852	92.5889	94.1637	85.731	67.5174	74.7458	50.1066	76.017	68.3239	80.2372	83.4414	65.8831	86.9565	0.101432	1	28	5.21961	104.307	86.8363	18.0421	0.207771
1367967_at	P3h1	329.13	335.738	269.711	279.716	369.15	394.71	441.319	455.847	396.596	389.811	371.294	313.029	264.203	303.732	251.855	333.341	394.384	293.904	343.748	0.101498	1	20	9.84486	425.401	348.277	61.1138	0.175474
1384346_at	Cacnb4	32.2164	37.4274	34.4955	27.7941	48.4719	75.447	69.7823	60.1265	49.5645	67.1318	47.6385	53.0783	33.1006	43.9903	35.2227	46.0904	54.8872	35.0084	47.3041	0.101509	1	20	9.84132	65.3447	48.3792	14.5199	0.300128
1376164_at	Sugp1	185.925	206.815	162.994	144.688	189.872	220.891	278.498	265.329	225.407	240.677	212.671	191.987	172.137	175.175	157.822	186.344	200.395	176.916	199.697	0.101788	1	20	10.0602	248.148	202.505	36.0185	0.177865
1389685_at	LOC103690102 /// Zfp655	769.789	684.668	649.184	523.514	800.461	784.378	939.052	894.531	831.39	853.084	889.754	707.189	559.003	603.01	442.91	582.629	708.382	522.269	708.066	0.101795	1	21.4687	10.0239	891.707	716.152	137.305	0.191726
1377938_at	LOC100910875 /// Ubald1	378.645	413.509	423.978	424.916	514.029	494.922	458.756	522.523	513.719	448.918	348.006	296.448	342.447	367.042	323.38	401.065	475.782	363.896	417.332	0.101991	1	21.104	8.07958	503.655	419.728	78.2564	0.186445
1372728_at	Sort1	897.689	813.397	917.468	740.346	1015.27	963.188	1148.6	1148.13	1116.41	959.608	988.747	862.91	641.846	809.327	681.068	885.587	918.294	922.288	912.787	0.102127	1	20	9.82618	1101.58	923.092	139.71	0.15135
1391989_at	LOC102555751	55.0072	59.6126	53.6025	59.2424	88.4625	69.6934	79.4661	49.0497	66.3735	56.6045	64.2004	59.4093	33.4613	40.5964	22.3012	56.552	64.4202	42.7713	56.7126	0.10216	1	22.5397	7.00372	74.0879	56.865	19.7208	0.3468
1369063_at	Anp32a	2126.45	1847.66	1515.34	1625.95	2117.24	1709.27	1870.84	2068.6	1637.93	1457.57	1295.93	963.43	889.758	1220	810.729	1183.81	1796.72	1385.51	1529.04	0.102196	1	25.0378	8.21895	1896.23	1526.14	146.481	0.0959815
1388229_a_at	A1i3 /// Cpamd8 /// LOC100911784 /// Mug1 /// Mug2	6.03676	4.19415	6.02727	3.85679	9.21199	8.02631	10.7238	8.22086	8.03423	9.84319	5.1884	3.57625	4.21956	1.99626	0.96296	6.55113	6.94904	3.82814	5.96928	0.102217	1	20.5797	9.43125	9.24487	6.12973	2.59582	0.42348
1367582_at	Rpl29	6453.17	6861.4	5889.16	6486.23	7405.64	7155.66	7305.07	7996.05	8105.19	7164.5	6873.78	6398.43	5316.34	6010.84	5576.74	6136.03	7441.68	6378.28	6719.68	0.102266	1	20	9.67849	7682.02	6773.37	757.397	0.11182
1367622_at	Atp5h	6391.53	5648.56	5941.61	5750.8	6894.84	7152.05	6599.81	7835.05	6804.88	7141.93	6164.05	5859.04	4514.48	5553.59	5268.71	5300.83	6851.29	6402.73	6226.43	0.10239	1	20	9.56672	7246.84	6279.89	778.975	0.124043
1367857_at	Fads1	2760.78	2145.39	1919.72	1644.57	2471.47	1394.57	1641.62	1828.18	1538.4	1264.52	1632.94	1333.52	1322.34	1647.28	1734.37	2146.5	2429.56	2164.15	1834.44	0.10249	1	26.2269	0.250046	2412.37	1864.85	431.462	0.231365
1372906_at	RGD1309540	168.553	186.577	166.483	156.695	195.662	233.329	224.833	235.582	192.18	207.704	178.361	174.078	140.385	175.269	154.902	184.034	196.791	176.787	186.011	0.102633	1	20	9.56372	222.77	187.807	26.1828	0.139414
1390154_at	Ifnar2	300.98	285.441	292.439	278.253	365.569	328.168	397.809	318.316	328.361	291.015	305.936	229.014	243.758	261.539	189.688	275.717	323.823	273.847	293.871	0.10269	1	21.5618	8.61614	350.46	295.631	46.7423	0.15811
1390568_at	LOC102557529	6.47118	18.9406	12.5356	15.6598	21.9225	20.6136	14.4609	19.3557	17.6936	12.3046	19.9306	6.27301	7.71242	6.83497	11.27	9.98713	13.5009	15.8274	13.9608	0.103076	1	21.194	7.3006	19.8631	14.0503	6.65174	0.473422
1391405_at	Thsd7a	91.5089	108.339	81.0013	108.057	170.063	114.053	161.017	122.33	136.587	105.833	95.3551	89.6011	81.6626	88.8388	77.9633	102.601	94.5316	83.9627	106.295	0.1031	1	21.9426	7.66718	141.047	106.923	32.7463	0.306259
1389088_at	Adnp	1176.15	1165.89	911.795	882.099	1289.23	1367.33	1443.46	1354.12	1195.28	1260.94	1262.12	1037.84	844.169	936.806	734.234	932.613	1189.02	1031.08	1111.9	0.103223	1	20.3272	9.70864	1376.35	1125.5	196.636	0.17471
1380250_at	Sned1	326.185	320.582	242.069	267.246	350.254	375.433	419.888	401.273	385.244	348.008	332.126	285.727	206.695	239.101	193.236	268.642	355.98	234.144	308.435	0.103231	1	20.7516	9.70947	398.922	312.602	64.1405	0.205183
1373078_at	Ahcyl2	1542.48	1118.71	1158.1	1061.47	1318.98	892.573	1084.3	1119.7	1021.33	802.557	1020.51	734.006	488.771	718.132	547.189	793.286	1116.75	765.805	961.371	0.103233	1	28	0.250046	1335.05	975.266	117.385	0.120362
1397878_at	Cryzl1 /// LOC102555727	189.846	143.095	163.674	182.604	254.298	221.076	199.004	303.373	213.618	225.584	189.074	160.761	130.779	145.989	109.028	182.855	211.234	159.969	188.103	0.103607	1	20.3272	9.23407	242.061	190.923	47.1828	0.24713
1374661_at	Aldh16a1	469.005	384.997	414.02	381.319	498.964	453.137	556.928	546.342	465.374	408.601	445.117	339.559	286.035	362.694	241.964	326.946	419.885	329.914	407.267	0.103631	1	23.7232	9.38578	510.534	407.697	64.0815	0.157179
1379305_at	Vps13d	138.877	118.811	133.09	145.069	180.595	171.662	183.203	127.443	166.864	146.963	123.78	122.946	102.712	138.202	101.67	134.505	155.281	129.22	140.05	0.103695	1	20.6653	7.26655	171.456	140.395	30.5869	0.217864
1373853_at	Zfp414	285.938	251.713	221.694	230.954	264.611	257.789	265.604	283.021	284.867	216.806	171.412	146.923	160.282	176.834	143.396	191.053	205.269	159.135	217.628	0.10378	1	27.3829	8.85713	268.999	216.136	17.3997	0.0805035
1392557_at	Bicc1	294.437	394.189	199.959	226.197	297.767	335.05	411.034	421.725	349.035	493.892	577.121	442.998	399.17	430.828	278.311	319.24	397.197	268.277	363.135	0.103853	1	21.104	13.9397	466.759	369.166	92.3359	0.25012
1370905_at	Dock9	677.094	705.224	517.254	568.172	824.639	847.925	996.252	868.451	774.771	778.992	873.331	693.054	525.429	698.622	519.501	661.858	762.348	627.498	717.801	0.103858	1	20	9.78514	895.067	727.895	138.319	0.190027
1383110_at	Klhl24	770.787	850.787	739.47	580.434	995.715	1439.68	1099.56	1235.88	940.092	1096.96	985.446	734.373	729.148	825.806	685.692	728.49	825.245	727.112	888.372	0.10391	1	20.3272	9.58733	1191.43	903.383	224.42	0.248421
1369625_at	Aqp1	1269.93	1155.96	1095.06	1022.05	1464.69	1328.38	1799.73	1595.26	1523.14	1282.53	1373.26	1111.17	861.907	1108.71	935.276	1137.16	1236.64	1130.58	1246.19	0.103915	1	20	9.71192	1571.61	1263.05	235.595	0.186529
1392553_at	Adamtsl5	84.1495	108.449	95.9639	98.2391	126.403	145.957	152.149	168.476	128.922	185.158	99.721	124.513	81.2611	107.833	97.3131	101.566	107.663	75.5909	116.074	0.104035	1	21.194	9.85999	154.85	117.929	30.2449	0.256467
1387888_at	LOC103689992 /// Rps9	6466.52	7027.37	5414.79	6104.97	7536.61	7551.63	7386.36	7984.66	7859.86	7073.19	7126.32	6572.52	5071.04	5868.33	5318.14	6085.69	7498.1	6343.32	6682.75	0.104273	1	20	9.68747	7790.53	6744.9	874.558	0.129662
1387979_at	Golgb1	197.496	205.02	155.558	148.906	237.994	205.162	267.982	267.787	242.188	219.696	243.64	195.937	140.046	174.531	114.038	175.215	191.411	167.837	197.247	0.104339	1	20	9.94348	252.249	200.535	43.3099	0.215972
1388602_at	Cfd	10208.2	11262.9	8232.59	9801.76	10586.4	12650.8	12446.1	14113.3	13626.2	11458.6	9685.38	8900.91	8312.63	8917.18	6976.7	8917.58	10118.1	9903.32	10339.9	0.104636	1	20.6653	9.70453	12880.8	10460.5	1831.73	0.175109
1370448_at	Gpc2	76.3041	84.0455	62.8715	72.0847	88.0682	93.0729	98.9588	74.3853	82.9454	88.7759	64.2073	53.8721	51.7441	58.2123	35.0066	60.2655	80.6384	55.0643	71.1402	0.104663	1	23.3882	8.83392	90.6107	71.303	12.9631	0.181803
1371381_at	Uqcr10	9107.02	7893.89	9648.88	8932.66	10334.7	9922.34	9703.97	11203.7	10450.3	10578.5	9303.41	8538.36	6978.95	8076.06	8554.12	8007.91	9778.86	9217.11	9235.05	0.104737	1	20.1623	9.50694	10555.9	9303.75	1033.72	0.111108
1370954_at	P4ha1	1184.9	1214.71	947.876	669.554	908.399	667.717	856.79	935.319	722.678	771.022	797.148	669.222	1012.99	1169.89	913.066	1121.32	1561.3	1114.73	957.702	0.104816	1	26.9377	23.75	1285.93	978.549	229.03	0.23405
1373560_at	Mgat4b	578.317	539.266	459.643	468.102	648.2	630.242	684.996	699.417	571.9	572.936	592.425	464.508	427.629	475.304	389.179	500.97	549.801	483.724	540.92	0.104908	1	21.104	9.49477	658.442	545.629	82.2388	0.150723
1383589_at	Snai2	216.07	251.827	156.971	198.5	286.545	282.584	364.157	334.648	282.216	274.972	298.815	250.253	196.213	197.019	158.15	239.746	307.784	192.641	249.395	0.105044	1	20	9.88359	321.171	253.867	59.7622	0.235408
1382174_at	LOC100910021 /// Pik3cb	719.433	688.342	621.418	606.58	677.192	775.661	793.338	761.586	689.214	500.344	551.55	451.143	359.962	480.994	306.905	567.615	666.053	523.638	596.721	0.105044	1	23.6105	8.78899	745.827	597.292	71.1459	0.119114
1383073_at	Usp14	1705.29	1899.29	1601.54	1671.56	1931.94	2041.1	2197.41	2144.57	1883.02	2008.7	1996.47	1776.03	1418.25	1677.55	1358.29	1731.04	2005.1	1667.64	1817.49	0.105401	1	20	9.73512	2110.44	1833.91	228.044	0.124349
1373389_at	Acad9	586.621	503.778	658.481	534.346	731.883	660.196	620.457	676.021	559.241	572.509	611.485	524.88	362.18	515.254	371.925	443.444	635	550.399	562.117	0.105406	1	22.5397	8.03161	667.237	564.082	100.519	0.178199
1369628_at	Sv2b	2967.19	3526.35	10442.4	8853.21	13382.5	6958.11	6422.06	3496.64	3156.96	2226.13	2280.56	1678.18	4258.45	2648.3	2079.23	3271.04	1877.81	3246.3	4598.41	0.105425	1	24.4226	5.77052	10311.7	4600.17	4056.3	0.881771
1371258_at	Fga	6.20496	2.62377	11.898	9.32194	10.8153	13.3337	12.1597	6.46393	10.4626	11.3005	10.1052	12.0447	6.10685	7.08797	3.53513	6.66848	4.43642	5.10745	8.31536	0.105521	1	24.9123	7.25676	11.6209	8.2685	4.29743	0.519735
1373362_at	Uqcrc2	6505.37	5147.42	5894.33	5159.63	7373.46	7072.76	6752.15	7662.52	5978.16	6637.35	6036.99	5331.25	3727.98	5154.97	4701.94	5127.57	6158.88	6122.78	5919.19	0.105551	1	20.7516	9.24261	7161.4	5969.8	892.524	0.149506
1375344_at	Zfp36l2	40.2044	33.8053	48.8935	52.6429	62.7429	59.9492	60.3487	59.4649	63.4858	56.0066	33.334	54.0192	32.5767	44.6439	28.2193	53.8558	44.5433	39.0435	48.21	0.105675	1	21.104	7.89588	62.145	48.5896	14.2446	0.293162
1387675_at	Plau	448.73	527.956	398.402	320.685	511.727	697.039	803.703	821.419	551.982	901.752	724.881	894.312	430.675	511.935	453.869	493.773	632.549	514.247	591.091	0.105691	1	20	11.1826	780.404	606.202	164.316	0.271058
1374225_at	Cep128	86.5341	100.522	92.1174	92.672	115.064	112.285	144.374	115.162	100.746	100.1	99.8585	98.5215	85.4299	81.9372	64.5382	101.03	96.3702	70.5946	97.6587	0.105704	1	22.5397	9.05464	119.119	98.1812	17.5738	0.178994
1371314_at	Nedd4	6427.84	6726.14	6198.35	5372.64	7104.86	7423.32	7270.92	7752.49	6610.74	7205.36	6887.95	5985.93	4988.69	5598.18	4793.55	5696.98	6369.9	6191.89	6366.98	0.105985	1	21.5618	9.69444	7454.47	6405.72	725.139	0.113202
1367880_at	Lamb2	1380.3	1430.09	1250.55	1207.97	1678.78	1643.42	1974.01	1954.75	1965.43	1828.72	1745.27	1461.87	1218.82	1330.07	1099.37	1529.36	1912.36	1460.93	1559.56	0.106112	1	20	10.0037	1912.71	1581.69	287.513	0.181775
1367634_at	Rpl31	11537.5	11894.9	9954.81	10911.1	12912.5	12346.7	12301.1	13388.2	12594.3	12248.7	12214.1	11350.3	9223.31	10060.7	9802.09	10407.5	12385.8	11177.2	11483.9	0.106537	1	20	9.64633	12914	11564.1	1140.61	0.0986343
1381526_at	Pard6a	126.06	94.9679	87.699	118.967	130.16	116.624	153.126	133.568	127.295	122.29	107.353	106.843	73.8378	101.492	73.9201	97.8585	103.716	103.715	109.972	0.106753	1	21.6558	9.34793	135.175	110.874	19.0102	0.171458
1367754_s_at	Asl	183.899	202.041	142.254	174.757	167.424	231.65	252.964	263.118	262.449	225.149	223.992	202.012	169.577	181.803	128.7	183.069	226.872	165.534	199.292	0.107147	1	20	10.1676	247.188	202.417	39.1821	0.193571
1392449_at	Rad18	186.551	196.349	226.428	188.798	246.753	216.418	262.194	254.966	246.453	195.399	218.485	180.052	156.909	185.791	138.019	181.764	214.179	155.704	202.845	0.107328	1	23.1702	9.26523	245.285	203.423	30.6351	0.150598
1372715_at	Sfxn1	2902.07	3125.23	3054.01	3075.49	3375.86	3315.94	3463.59	3845.64	3463.18	3194.03	3623.88	2650.48	2165.08	2602.83	1875.45	2645.1	3331.96	2412.6	3006.8	0.107679	1	23.0626	9.55471	3593.05	3016.11	411.393	0.136399
1378131_at	Slc9a9	395.301	506.092	397.691	386.003	501.533	453.181	516.263	476.24	416.241	360.371	425.834	331.462	288.139	317.574	233.858	344.954	452.414	352.813	397.554	0.107827	1	23.4988	8.54575	477.43	398.061	53.6945	0.13489
1375181_at	Rpl12	7312.75	8127.13	6347.97	7248.58	8642.78	8249.75	8700	8801.1	8703.71	7721.65	8160.92	7228.94	6196.77	6681.66	6069.09	6776.83	8532.84	7185.71	7593.79	0.107854	1	20.0808	9.54321	8697.9	7654.65	899.063	0.117453
1371254_at	Uqcrfs1	7413.4	6158.16	6625.8	6724.45	8282.35	7681.26	7626.37	9123.86	8065.03	7470.92	7243.41	6446.01	5025.83	6491.57	5898.49	6185.22	7512.67	7460.66	7079.75	0.107932	1	20	9.44158	8256.24	7140.86	926.184	0.129702
1382375_at	Wnt5a	477.642	349.943	344.068	421.086	522.686	549.288	485.744	452.391	356.744	346.161	403.285	381.947	268.727	320.249	243.281	304.718	474.851	330.787	390.755	0.107959	1	22.5397	6.8456	498.643	391.391	109.113	0.278783
1377130_at	Phip	739.394	758.014	572.14	572.572	907.468	1082.08	946.344	812.308	777.631	764.653	790.704	612.755	561.5	631.282	512.336	592.644	765.714	626.657	723.677	0.108013	1	21.2848	9.03978	926.317	730.858	150.614	0.206078
1367657_at	Btg1	8213.75	9247.56	6919.12	7586.92	8950.5	7893.04	8537.18	6771.56	5711.65	5522.74	7711.05	5776.78	5207.63	5762.45	5215.29	6780.4	8501.39	7842.43	7119.52	0.10808	1	23.4988	4.164	8320.55	7107.99	1469.85	0.206789
1388964_at	Supt20	472.935	485.908	384.602	411.76	544.469	445.335	479.179	394.685	379.785	393.887	358.815	346.056	320.31	363.641	316.901	384.164	445.874	374.067	405.687	0.108104	1	24.5432	5.43712	473.872	405.828	73.4721	0.181042
1370211_at	Nrgn	28.9335	52.4268	47.4188	58.1189	55.2135	71.9965	68.3682	51.7205	45.4872	43.0485	38.4442	14.742	38.3676	38.1336	31.6484	38.2443	23.0828	44.824	43.9011	0.108176	1	22.9561	6.51263	65.9936	43.9421	18.7148	0.425896
1373139_at	LOC103693015	837.006	770.285	704.55	530.346	743.084	772.652	950.827	981.45	895.784	953.358	1074.89	877.694	760.768	801.511	537.664	733.748	819.266	663.035	800.44	0.108431	1	20	12.1618	954.982	812.878	130.981	0.161133
1371836_at	Rab5c	2072.68	1693.82	1606.56	1591.5	1824.82	1485.97	2111.59	2358.97	1765.43	1568.71	1227.65	896.396	849.814	1092.95	811.183	1047.3	1201.8	1036.17	1457.96	0.108513	1	28	9.28179	1927.15	1438.94	171.585	0.119244
1383695_at	Vipr1	51.2968	61.5832	59.3357	55.7987	72.9022	61.4422	71.6553	62.9389	53.2461	58.221	61.4436	44.9944	41.9637	49.9292	37.2797	63.2205	55.7263	56.477	56.6364	0.108552	1	21.5618	7.5287	66.7856	56.8344	10.9631	0.192896
1371792_at	Ctdsp2	1384.22	1412.11	1019.03	1172.31	1594.87	1781.46	1811.94	1849.42	1626.98	1595.47	1608.34	1278.36	1214.74	1403.86	1076.55	1369.65	1641.87	1384.35	1456.97	0.108598	1	20	9.76089	1777.69	1475.2	251.307	0.170355
1367999_at	Aldh2	4058.62	3724.03	3024.88	3279.46	3879.21	4863.85	4506.45	5094.47	4421.71	3996.14	3756.65	2977.2	2422.86	2976.03	2054.29	3090.96	3985.57	3473.08	3643.64	0.108603	1	20.8386	9.59431	4693.74	3688.03	715.227	0.193932
1384127_at	Cebpa	2051.34	2314.82	2280.19	2485.78	2457.96	2355	2381.79	2754.25	2669.11	1935.41	2206.71	1726.02	1673.07	1911.68	1428.07	2051.66	2488.22	2325.1	2194.23	0.108819	1	21.5618	8.11787	2527.32	2204.48	352.886	0.160077
1382624_at	LOC681182 /// LOC681341	60.092	50.4786	64.8083	52.9947	68.7572	54.1049	58.159	50.7478	38.7092	52.9546	61.0978	38.6526	23.44	40.8486	35.1015	34.8337	52.6212	39.1165	48.751	0.10882	1	26.7925	4.58623	60.2821	48.9508	12.7447	0.260356
1395601_at	Nudt12	342.238	252.878	259.075	222.017	336.208	411.03	415.174	425.56	367.961	368.057	348.539	226.826	214.467	278.181	185.606	260.54	306.124	247.141	303.757	0.109255	1	20	9.74127	408.806	309.145	74.705	0.24165
1369975_at	Trnau1ap	985.465	871.71	886.754	810.357	1225.9	1113.33	1105.53	1146.32	1032.32	981.798	952.129	814.436	818.587	898.929	685.131	826.668	1000.8	850.512	944.816	0.109476	1	21.5618	8.88082	1122.92	950.754	141.587	0.148921
1368542_at	Zfp423	910.975	1138.54	1004.42	948.592	1217.65	1324.78	1230.26	1317.69	1145.29	1019.41	1175.46	902.092	764.054	920.737	753.317	999.933	1305.67	992.135	1059.5	0.109478	1	20	9.14656	1268.87	1069.74	172.429	0.161188
1375197_at	Uqcr11	6921.74	6129.09	6528.68	6346.18	7385.13	7479.32	7405.73	9143.52	7683.13	7624.26	6390.6	5902.24	4704.24	5797.39	5290.75	5829.18	7120.96	6633.13	6684.18	0.109827	1	20.4948	9.57101	7999.44	6744.9	931.573	0.138115
1371738_at	Ano10	824.137	809	852.758	776.669	911.814	824.232	933.508	948.844	991.384	853.128	770.205	648.515	549.728	650.418	522.487	710.071	863.901	733.375	787.454	0.110073	1	22.6424	9.40281	933.366	790.081	85.7038	0.108475
1368402_at	Dync1li2	1857.01	1849.04	1725.37	1486.8	2070.39	2373.57	2204.69	2397.43	1990.62	2143.43	1945.83	1560.16	1268.91	1684.56	1350.69	1750.3	2000.59	1872.45	1862.88	0.110382	1	20	9.58217	2289.58	1883.46	298.478	0.158473
1377778_at	Vof16	53.7519	35.0813	59.9736	84.8894	97.7709	62.4557	47.1174	54.9197	51.037	50.1205	54.0206	27.9934	42.7535	34.0079	34.5444	49.5614	51.3366	36.1848	51.5289	0.110402	1	23.2787	6.05763	79.1244	51.5124	22.2071	0.431102
1387074_at	Rgs2	1758.15	1422.84	1834.45	1297.45	2048.35	1545.95	1360.28	1254.98	1036.27	1017.33	1426.83	1016.67	686.338	1091.34	830.789	1345.36	2301.03	1952.64	1401.5	0.110499	1	21.3763	3.76572	1694.28	1378.12	430.451	0.312347
1374100_at	LOC102554481	328.611	321.369	338.428	319.276	400.112	392.255	428.464	412.047	372.428	385.716	324.138	267.583	242.047	339.84	212.031	293.077	378.841	306.6	336.826	0.110552	1	21.3763	9.10512	410.656	339.4	53.9772	0.159037
1384408_at	Map3k5	344.814	255.307	207.581	224.956	331.576	299.663	348.519	362.735	319.762	395.046	403.121	307.335	219.213	211.875	144.735	199.102	248.48	172.535	277.575	0.110557	1	23.7232	10.4833	361.118	278.12	67.8042	0.243795
1382065_at	Tmem18	306.404	307.439	259.873	282.26	349.679	317.13	320.268	352.486	285.035	315.145	298.64	231.657	162.996	216.256	193.551	236.169	336.179	256.933	279.339	0.110625	1	22.2371	9.09695	336.766	280.61	36.0135	0.12834
1388342_at	Etv3	673.302	786.649	584.077	678.008	892.76	928.658	1031.29	790.221	705.972	644.812	717.769	575.69	573.179	652.918	524.953	611.989	647.264	525.385	696.939	0.110653	1	23.4988	7.88723	888.474	698.023	152.437	0.218384
1376423_at	Fbxl19	80.3747	73.7462	61.8065	64.1645	86.9727	75.4508	101.144	80.9911	57.9498	78.0942	70.4313	51.5892	42.3159	48.2653	40.0039	60.2301	58.6026	46.6453	65.4877	0.110762	1	25.2926	9.03984	84.2459	65.1685	10.1074	0.155096
1371734_at	Maea	1350.24	1391.98	1073.43	1147.2	1545.14	1481.2	1719.88	1718.01	1275.94	1442.57	1387.08	1182.44	855.751	1043.39	802.878	1147.99	1377.75	1227	1287.22	0.110812	1	21.104	9.51611	1602.41	1299.96	221.345	0.17027
1371374_at	Maf1	432.167	422.357	490.248	423.441	650.584	713.275	594.677	606.41	539.95	612.926	458.934	374.243	426.647	505.661	468.311	475.432	566.512	526.149	515.996	0.110846	1	20	8.30205	637.707	520.19	110.908	0.213208
1370105_at	Lfng	89.4694	101.133	80.3903	62.5925	90.031	66.5565	72.9541	66.1436	56.3516	58.0268	62.3926	51.9763	58.335	62.1966	68.8205	68.5579	99.6593	71.7972	71.5213	0.110936	1	26.366	0.250046	91.9893	72.5461	13.7304	0.189264
1389012_at	Ndufb2	3804.45	3757.06	3767.2	3428.34	4172.71	5012.93	4319.73	5231.57	4370.34	4828.34	3814.46	3676.42	2847.69	3576.91	3416.66	3545.13	4254.7	3878.99	3983.54	0.110964	1	20	9.66374	4799.36	4024.78	584.156	0.14514
1374604_at	Mfsd9	86.3221	105.341	85.1436	92.4027	92.3299	94.7756	101.151	85.9292	84.8383	69.5177	94.2115	61.33	57.228	67.0428	59.4644	71.6506	97.792	80.7513	82.6234	0.111124	1	23.7232	5.35737	95.4647	82.5939	18.0651	0.218722
1391046_at	Smyd3	117.324	115.16	96.5466	99.2157	122.224	130.674	145.567	120.704	110.892	126.252	100.535	99.464	82.4097	88.2523	77.9891	103.055	109.272	98.303	107.991	0.111245	1	22.0399	9.33797	130.059	108.563	13.8719	0.127777
1388855_at	Cul1	1095.09	1116.03	1025.97	880.176	1312.88	1455.06	1393.23	1410.43	1135.46	1407.97	1273.99	1049.75	915.625	1115.42	907.159	1047.51	1180.79	1076.54	1155.5	0.111349	1	20	9.68962	1399.18	1168.5	182.688	0.156345
1398286_at	Csad	4656.27	4575.73	3713.43	3846.33	4863.29	5338.19	5419.65	5688.38	5024.56	4501.94	4535.43	3607.83	3466.02	3759.04	2638.74	3987.46	4452.84	4023.64	4338.82	0.111476	1	21.3763	9.541	5342.06	4375.68	679.353	0.155257
1371528_at	Fkbp8	1460.33	1236.37	1233.1	1178.25	1439.01	1164.01	1297.17	1411.51	1321.88	1038.42	821.59	614.8	819.311	938.964	679.02	881.512	1170.11	990.453	1094.21	0.111623	1	26.0892	5.2615	1325.16	1095.29	295.989	0.270239
1388970_at	Rasip1	309.253	355.689	294.825	253.486	472.225	424.785	506.59	469.295	371.839	386.58	394.379	323.729	291.076	329.839	292.493	290.297	383.499	298.262	358.23	0.111746	1	20	9.49337	454.93	363.291	75.4303	0.207631
1399127_at	Ermard	251.257	284.328	196.339	199.891	281.716	306.411	319.576	313.057	280.024	289.322	261.036	218.693	188.156	210.297	172.061	225.723	226.771	215.311	246.665	0.111999	1	21.7505	9.6956	309.936	248.746	41.4244	0.166533
1368317_at	Aqp7	5623.9	5380.33	5152.04	5314.93	6216.6	5870.68	6461.12	7704.47	7147.68	5398.5	5624.53	4480.84	3763.43	4511.71	3318.29	4530.66	5689.94	5187.27	5409.83	0.112017	1	21.7505	9.56717	6713.36	5453.37	893.383	0.163822
1371299_at	Rps3	6594.95	6457.01	5239.19	6428.39	6930.67	7080.36	7400.14	8220.47	8175.53	6747.46	7548.49	6656.92	4890.57	5961.36	5150.33	6000.24	6998.94	6100.72	6587.87	0.112067	1	20	9.89687	7734.26	6657.37	925.758	0.139058
1368117_at	Gphn	588.313	579.614	575.778	489.595	619.03	665.726	719.672	753.535	642.28	596.57	640.468	510.417	406.131	478.189	353.982	485.106	610.446	483.767	566.59	0.11209	1	22.2371	9.70285	699.711	570.111	85.431	0.14985
1376862_at	Ube4b	656.918	602.41	618.344	527.44	818.797	776.702	869.837	826.832	723.324	803.767	683.609	623.111	513.041	632.636	617.431	626.192	743.311	651.939	684.202	0.112125	1	20	9.59996	824.752	691.349	103.112	0.149146
1371384_at	Btf3	4521.45	4341.29	3881.51	3866.04	4899.31	4843.37	4909.18	5301.39	5274.12	4825.1	4510.29	4120.56	3305.61	3820.28	3335.42	3746.04	4837.64	4115.08	4358.54	0.112208	1	20	9.74419	5140	4400.98	587.96	0.133598
1383904_at	Fgl1	12.1705	19.6398	20.9125	12.6997	25.5458	23.6229	36.4906	24.5412	38.236	36.903	31.6754	29.2335	12.0089	20.1659	18.2559	14.5491	25.888	24.1198	23.7033	0.112263	1	20	10.3493	33.0494	24.3813	8.21098	0.336774
1379477_at	LOC100910424	163.643	144.799	150.098	107.771	132.914	133.669	161.38	202.822	183.361	182.475	179.996	173.463	199.573	217.966	147.242	173.958	201.546	150.7	167.076	0.112283	1	24.1849	14.9656	194.333	166.983	22.0124	0.131824
1371731_at	Mest	3958.64	5639.65	4698.91	6441.22	5438.77	5412.95	5910.88	6326.68	7193.35	4480.43	3968.32	3129.25	3482.74	3676.06	3389.98	3536.42	4904.58	4107.95	4760.93	0.112303	1	23.2787	7.83863	6082.5	4772.85	1232.19	0.258166
1382099_at	Vps26a	721.89	542.198	766.246	530.386	872.26	998.742	852.534	866.702	760.259	803.319	710.664	659.998	617.307	587.218	634.909	666.218	727.971	665.922	721.375	0.112418	1	20	9.14941	883.83	729.129	130.467	0.178935
1389016_at	Usp4	799.095	664.342	728.578	670.534	976.841	973.311	880.285	751.33	723.38	766.886	673.427	609.356	570.538	683.164	561.524	684.146	780.995	623.969	728.983	0.112428	1	22.0399	7.05761	895.575	730.339	148.148	0.202848
1386742_at	Lrch2	16.79	17.9214	18.6507	15.1585	26.4047	23.0939	14.4403	16.9513	16.016	17.1219	11.0297	18.0597	9.90938	7.96988	8.6219	13.2586	22.9808	18.2645	16.258	0.112515	1	21.7505	6.04489	21.3461	16.1969	6.41634	0.396146
1390464_at	Frmd4b	55.1017	68.2839	64.3011	74.6312	66.3376	68.2342	93.5872	73.6698	78.7489	72.8957	74.5701	63.1688	51.0582	62.0025	30.8737	59.3281	61.8608	59.4267	65.4489	0.112561	1	22.746	9.64453	78.9659	65.7912	11.3556	0.1726
1367751_at	Dpm2	368.591	318.967	350.039	335.497	429.986	415.654	443.647	474.731	385.985	408.026	371.687	322.722	259.401	365.556	261.155	343.482	387.884	328.852	365.103	0.112639	1	20.4948	9.36717	440.214	368.526	55.8399	0.151522
1383040_a_at	LOC102552818	2574.25	2505.19	2436.81	2294.49	2967.77	2975.6	3266.16	3439.69	2964.31	2714.86	2644.48	2116.01	1842.39	2438.55	1800.13	2290.39	2868.38	2344.06	2582.42	0.112707	1	20.5797	9.47941	3174.57	2608.31	412.956	0.158323
1397861_at	Vstm2b	11.3781	6.82791	32.2244	13.3494	31.8226	22.3668	21.9302	12.7577	14.8233	10.0669	4.09464	7.84835	3.23843	5.30696	4.18749	10.6612	12.4167	2.76562	12.6704	0.112781	1	24.0678	6.07548	25.6669	12.6698	11.0576	0.872754
1375037_at	Ppp6r3	601.527	545.698	480.56	465.492	665.763	646.717	651.432	588.524	540.498	575.207	578.137	481.158	380.17	455.94	375.74	429.506	559.163	429.066	525.017	0.112786	1	23.7232	9.17279	634.235	525.451	67.9437	0.129305
1375004_at	Gsg1l	165.386	124.335	133.626	140.121	163.402	162.205	179.967	137.811	155.981	157.513	137.484	97.9916	119.908	117.279	107.148	113.107	124.792	126.405	136.915	0.112956	1	24.1849	8.71306	163.546	136.847	17.3422	0.126727
1376715_at	Micu1	225.856	229.809	258.87	225.618	235.821	245.036	229.571	254.592	277.783	246.029	235.858	178.175	139.976	175.033	135.268	170.46	234.803	206.551	216.951	0.113028	1	24.0678	9.47677	256.392	216.914	21.3739	0.0985364
1377620_at	Zfp655	166.156	157.576	165.325	129.527	195.859	193.813	232.434	205.406	216.221	204.771	170.395	142.683	139.119	159.614	116.607	145.14	171.205	124.653	168.695	0.113069	1	21.9426	9.76342	213.465	170.168	31.0305	0.182352
1372613_at	Bdh2	338.417	313.21	306.968	293.415	381.048	415.022	478.224	515.801	528.238	365.617	439.48	291.806	280.662	327.178	214.382	291.13	428.48	295.162	361.347	0.113125	1	20	9.91226	472.607	367.955	87.6947	0.23833
1372608_at	Exosc10	116.149	130.826	128.836	112.877	161.164	127.416	135.787	115.685	119.118	110.705	133.121	109.131	89.7586	109.775	88.6489	96.9727	118.012	95.6645	116.647	0.113179	1	26.2269	6.23162	136.731	116.36	20.553	0.176633
1397634_at	Anks1a	526.539	539.114	376.825	427.256	620.934	703.741	719.567	685.263	620.674	657.838	639.894	449.608	425.407	502.097	414.848	484.946	626.934	434.476	547.553	0.11341	1	20	9.73709	698.899	555.725	113.425	0.204103
1367722_at	Dpp7	1742.16	1785.04	1464.82	1475.48	1848.8	2069.43	2421.49	2438.95	2266.04	2013.78	2005.97	1664.86	1431.8	1742.28	1323.47	1763.54	2053.35	1757.36	1848.26	0.113461	1	20	9.93786	2281.75	1872.83	324.086	0.173046
1376571_at	Tmem42	578.631	480.196	531.376	514.98	669.266	651.124	661.875	701.797	604.468	584.743	548.15	401.169	431.227	526.937	415.301	525.605	594.976	508.687	551.695	0.113526	1	20.5797	8.94716	665.703	556.143	85.442	0.153633
1387036_at	Hes1	382.628	368.619	315.228	261.64	398.393	536.095	628.095	568.698	430.807	473.644	419.325	349.857	281.14	363.166	270.285	370.887	411.1	347.531	398.73	0.11353	1	20	9.81969	540.235	406.117	100.321	0.247026
1384399_at	Ankrd50	171.284	173.103	141.815	146.825	203.856	200.33	214.618	207.362	179.146	183.387	184.334	190.563	125.323	155.917	120.918	162.182	182.941	151.186	171.949	0.11358	1	20.0808	9.63674	205.63	173.833	27.0749	0.155752
1371313_at	Rpl23a	7657.87	8056.15	6961.15	7703.66	9302.38	8500.52	8002.34	9263.43	8654.08	8177.74	7948.81	7485.55	6519.88	6941.57	7007.64	6925.96	8828.99	7902.39	7880.01	0.113753	1	20.0808	9.07482	8775.61	7926.45	808.964	0.102059
1390097_at	Tspyl4	88.0045	75.4477	71.8827	69.2731	102.956	79.8714	90.7867	71.2447	63.3748	49.6746	52.2804	57.217	39.5537	58.705	56.0309	67.909	68.5352	54.647	67.633	0.113913	1	24.5432	5.68644	87.6203	67.6474	17.8945	0.264526
1383679_at	Rnf31	488.246	465.965	392.362	507.432	598.59	480.909	614.478	721.907	673.681	523.659	578.197	512.973	322.581	398.411	273.398	464.446	536.304	427.123	498.926	0.113988	1	20.1623	9.823	628.325	506.931	110.315	0.217614
1399089_at	Slc38a6	131.697	159.182	135.809	112.495	192.151	185.137	195.337	182.893	164.382	166.187	158.929	149.852	125.33	145.716	99.2551	150.478	153.832	133.059	152.318	0.114187	1	20.2444	9.48692	186.008	154.085	26.9657	0.175006
1369923_at	Sebox	17.8283	11.6798	13.2188	16.9652	28.8055	14.7468	21.8764	15.2919	16.479	11.2275	9.25135	11.7366	6.32072	8.74331	3.16883	14.1059	13.9144	27.8127	14.6207	0.114286	1	20.5797	6.30592	21.118	14.4981	8.41802	0.580631
1371044_at	Pde7a	386.615	423.644	360.115	348.73	497.878	420.788	431.424	371.192	350.278	329.065	380.873	289.826	251.825	346.381	273.941	326.831	410.057	380.67	365.563	0.114629	1	22.3371	6.24681	431.49	365.384	76.5918	0.20962
1372334_at	Opa1	1368.87	1432.53	1389.06	1427.55	1670.82	1757.64	1675.89	1691.95	1814.04	1702.61	1373.87	1145.38	903.754	1300.59	1131.78	1206.97	1816.65	1341.97	1452.88	0.114632	1	20.3272	9.2185	1772.24	1466.99	237.348	0.161793
1369159_at	Ar	454.117	331.242	343.518	346.503	513.641	386.208	372.309	351.28	344.792	280.103	242.173	222.956	265.973	271.392	236.067	328.942	323.07	257.866	326.231	0.114751	1	25.422	5.62558	422.185	326.249	81.809	0.250757
1367561_at	Rpl27	8236	8296.75	7804.94	7494.36	9133.68	8710.29	8756.35	9302.52	8867.48	8659.83	8523.96	8492.52	6483.36	6891.29	6965.39	7392.99	8789.74	8176.84	8165.46	0.114774	1	20.4107	9.70412	9096.76	8214.73	720.85	0.0877509
1389820_at	Cox7c	4541.52	4151.79	4613.5	4301.38	5348.26	6037.57	4999.49	6366.67	5465.57	5920.99	4292.01	4612.26	3279.33	4236.69	4444.72	4023.58	5188.18	4964.36	4821.55	0.114824	1	20	9.50546	5819.31	4873.15	766.213	0.157231
1398854_at	Rpl24	7261.23	7591.43	6336.55	6537.11	8199.82	8286.52	7965.9	8561.73	7962.86	7848.49	7466.22	6983.19	5945.5	6438.91	6321.54	6488.12	8040.26	6870.05	7283.63	0.114868	1	20	9.58756	8318.82	7337.33	777.614	0.10598
1391087_at	Lrrc56	26.2809	18.83	18.8295	26.585	29.8135	38.9343	40.8638	67.4037	29.4994	37.9809	38.4007	33.996	22.984	22.9359	26.758	23.1891	27.3445	24.7033	30.8518	0.11487	1	20	10.0218	44.1421	31.7276	11.3301	0.357104
1385601_at	Frg1 /// Frg1l1	326.117	342.422	251.173	270.152	449.798	381.308	394.586	382.846	273.632	325.672	328.249	267.209	244.347	262.037	217.354	237.561	297.506	227.52	304.416	0.114879	1	24.3032	8.14232	384.075	304.081	63.3081	0.208195
1384152_at	Wdr48	268.75	237.66	216.792	198.911	283.203	257.702	302.143	275.582	233.346	239.466	240.554	233.406	177.381	188.202	141.863	178.678	234.304	166.729	226.371	0.114882	1	25.6848	9.45824	274.216	225.003	30.0961	0.133758
1389288_at	Ndufa2	3865.98	3309.85	3729.5	3456.65	4203.87	4502.36	4104.03	4764.55	3986.37	4305.06	3583.91	3224.01	2731.22	3520.63	3070.67	3150.81	4110.25	3774.2	3744.1	0.114955	1	20.2444	9.3166	4424.39	3775.22	501.787	0.132916
1370399_at	Cyp4b1	622.925	463.393	385.781	420.807	602.149	579.902	1015.59	846.678	899.237	688.775	624.618	479.935	412.558	496.689	368.403	525.13	474.112	443.491	575.01	0.115056	1	20	9.9774	819.541	588.922	181.803	0.308705
1398788_at	Pdia3	4716.08	4225.07	3344.31	3166.74	3891.16	3359.39	4159.9	4547.47	3209.97	3659.09	2425.35	2147.97	1734.2	2125.04	1672.24	2334.34	3068.47	2754.6	3141.19	0.115094	1	28	9.25943	3926.82	3133.47	69.8103	0.0222789
1379293_at	Gzma	24.0469	15.8345	20.5207	21.4811	31.0603	28.2777	32.8224	18.9938	16.9992	21.5985	25.0394	18.2966	11.4018	18.1221	9.46781	16.8171	21.1022	20.217	20.6722	0.115121	1	22.1381	7.01465	27.9959	20.7363	7.60114	0.366563
1377414_at	R3hcc1l	97.8929	113.846	85.2558	86.2052	122.555	120.311	134.997	110.819	104.249	99.5292	106.999	91.7528	61.6166	80.9109	49.4884	86.5481	102.79	68.6849	95.8028	0.115131	1	23.4988	9.20684	121.608	95.998	16.9657	0.17673
1374385_at	Pcbp1	2996.95	3239.16	2737.04	2609.53	3445.02	3776.83	3359.31	3599.38	3385.25	3464.87	3188.48	2924.33	2399.4	2789.09	2341.64	2746.16	3404.7	2937.57	3074.71	0.115372	1	20	9.60915	3599.98	3102.37	398.078	0.128314
1392727_at	Cep162	55.0791	75.3519	48.8329	59.0255	72.8642	74.4016	74.7814	90.4414	65.8427	78.6412	72.4101	72.7345	46.2795	55.1362	45.0168	57.3259	61.5878	55.2294	64.499	0.115414	1	21.194	9.87876	79.2659	65.2314	11.8927	0.182316
1377880_at	LOC683508	124.661	113.519	100.809	90.8076	137.819	192.954	160.339	138.236	123.672	128.786	135.127	109.967	87.238	109.354	78.8026	104.225	105.54	89.1745	118.391	0.115489	1	22.4379	9.27218	156.29	119.281	26.5706	0.222756
1372976_at	Abhd14a	106.911	115.549	107.429	81.4407	137.667	175.524	200.829	179.575	155.618	183.155	146.283	130.891	118.631	154.395	95.9372	137.076	146.885	120.573	138.576	0.115584	1	20	10.0181	179.912	141.112	32.8307	0.232657
1394966_at	Plppr5	62.0917	83.0164	68.5996	68.2219	76.2393	81.1681	85.7219	78.5053	57.3018	51.5404	51.6754	62.0209	45.5371	56.6478	49.5534	79.3326	83.7877	75.5306	67.5829	0.115596	1	20.0808	6.11715	79.4877	67.1704	16.4256	0.244536
1378705_at	Setd5	484.883	453.454	396.915	355.259	563.573	438.781	496.884	452.287	381.643	422.614	372.995	352.993	270.472	318.236	254.958	326.769	428.533	367.641	396.605	0.115601	1	24.4226	8.34923	473.561	396.249	44.1685	0.111466
1387319_at	Ccl11	75.2031	69.7686	75.6404	78.9279	92.4123	273.038	160.81	236.961	239.623	245.569	407.535	216.72	165.974	333.752	118.083	95.7248	133.51	179.585	177.713	0.115651	1	25.1646	13.9679	264.177	174.627	91.489	0.523912
1372571_at	2020-03-02	3684.56	3268.84	3329.72	3038.8	3929.07	4069.71	4176.63	4365.8	4023.75	3709.95	3358.63	2871.49	2567.59	3122.62	2604.64	2967.49	3799.72	3158.36	3447.08	0.115654	1	21.0148	9.4626	4171.67	3474.57	475.308	0.136796
1384413_at	Slc35a5	249.735	242.654	177.828	205.838	280.099	278.37	326.721	300.745	276.59	223.172	306.922	212.617	183.589	216.846	145.533	185.938	226.134	195.972	235.295	0.115706	1	22.2371	9.68816	297.72	237.19	46.1332	0.194499
1371701_at	Ndufb9	7352.3	6313.71	7567.88	7151.01	8624.88	8742.98	7883.21	9424.23	8208.52	8784.88	7168.82	6916.18	5491.16	7115.04	6823.9	6622.21	8594.1	8207.72	7610.71	0.115947	1	20	9.25903	8780.56	7671.06	974.134	0.126988
1389912_at	Ensa	403.908	384.095	595.737	386.97	677.075	771.85	563.202	523.121	339.558	552.478	438.852	417.239	268.697	428.774	261.211	375.308	450.244	454.971	460.738	0.11595	1	21.9426	6.77188	638.904	461.481	170.234	0.368887
1369519_at	Edn1	55.4143	53.9272	51.4375	46.5396	56.2179	58.1314	63.4597	68.1256	55.3469	51.9564	52.5842	49.7489	34.5349	41.2942	35.716	45.3837	51.6779	52.2752	51.3206	0.116028	1	22.0399	9.59768	61.5857	51.5916	6.16074	0.119414
1378283_at	RGD1562465	95.7928	85.047	63.1314	79.7611	119.475	93.3156	103.401	101.307	98.1743	95.0156	86.0335	77.096	50.4445	67.6608	54.3469	74.2683	87.2863	68.6076	83.3425	0.116283	1	22.3371	9.13444	104.726	83.8596	15.211	0.181386
1373331_at	Lrsam1	164.106	141.555	142.256	154.891	203.069	156.323	207.976	236.952	188.581	160.977	153.624	128.438	113.321	118.575	101.375	151.464	171.497	142.182	157.62	0.116359	1	20.7516	9.33519	198.478	159.462	31.5178	0.197651
1373291_at	Dlc1	1528.74	1350.52	1120.84	1039.98	1481.98	1652.14	2201.17	2106.89	1859.7	1574.39	1713.48	1203.82	1120.16	1259.25	924.234	1303.65	1444.28	1139.47	1445.82	0.116405	1	20	9.94468	1931.56	1472.61	352.78	0.239562
1367844_at	Gnai2	2616.64	2830.37	2505.4	2651.48	3427.52	2429.1	3073.59	2649.86	2591.89	2161.3	2426.19	2119.44	2073.11	2051.79	1843.96	2285.22	2716.64	2007.32	2470.05	0.116529	1	24.788	6.00729	2931.97	2469.42	472.631	0.191394
1373530_at	Ccne1	85.8451	62.2769	90.0504	72.3084	90.3419	80.1651	94.3577	123.794	91.8824	107.672	102.894	89.8002	65.5894	65.4785	55.6017	71.0644	72.5834	59.2113	82.2731	0.11655	1	23.1702	10.5363	102.21	82.6522	16.0571	0.194273
1379885_at	Fmo4	80.4196	61.3388	58.7447	55.1359	81.9247	82.8197	124.494	112.57	87.1386	77.5908	94.8759	77.6447	75.3532	82.317	50.0168	69.0143	65.5376	70.5011	78.191	0.116646	1	20	10.0573	100.115	79.619	18.3289	0.230207
1387748_at	Lep	424.024	405.53	383.652	204.783	401.555	235.584	335.726	295.009	182.126	324.921	177.197	166.26	149.937	157.266	170.43	208.908	217.251	196.006	257.565	0.116762	1	28	0.250046	413.449	262.422	41.035	0.15637
1382284_at	Nek3	284.74	239.984	222.192	240.767	293.74	285.576	347.635	306.841	312.538	263.569	253.897	209.944	183.465	221.171	188.769	226.376	267.941	228.29	254.302	0.116796	1	21.2848	9.44693	313.246	256.399	38.7081	0.150969
1373958_at	Armcx3	721.056	593.553	570.489	529.631	931.708	865.46	770.317	731.773	676.145	757.723	569.172	532.464	448.637	546.805	481.722	644.553	687.121	606.716	648.058	0.116929	1	20.6653	8.36044	812.779	653.38	138.327	0.211709
1388774_at	Mbd2	2220.67	2221.38	1907.64	1974.32	2704.83	2528.8	2756.31	2659.42	2511.91	2421.12	2460.12	2232.88	1785.37	2171.29	1647.81	1980.33	2608.53	2010.66	2266.85	0.11693	1	20	9.59831	2672.19	2289.8	331.174	0.14463
1371743_at	Guk1	1338.66	1230.4	1179.11	1176.83	1473.95	1279.84	1413.46	1446.95	1260.31	1223.27	1177.91	1009.4	932.848	1090.6	834.135	1148.25	1277.29	1141.02	1201.9	0.116952	1	22.746	8.80321	1384.27	1204.69	116.113	0.0963835
1370281_at	Fabp5	5445.6	5981.61	6212.67	7101.87	7164.38	6360.16	6923.36	7680.59	7970.81	6376.51	7231.28	6326.55	4134.15	5422.73	4460.27	5607.42	7157.59	5888.98	6302.59	0.116965	1	21.0148	9.40813	7344.9	6356.73	951.015	0.149608
1374925_at	Nab2	156.245	159.66	111.066	152.389	189.452	163.171	179.812	187.631	138.403	149.726	155.459	148.039	92.3482	118.387	92.6407	134.125	143.282	111.808	143.536	0.117351	1	23.4988	8.83445	175.902	143.786	24.0664	0.167377
1370995_at	Pou2f1	122.844	129.25	77.6571	106.495	169.121	126.003	127.512	118.846	124.302	104.178	89.1906	102.401	77.128	75.4308	75.4237	80.3867	106.556	91.0202	105.764	0.117364	1	24.0678	7.01787	134.339	105.747	27.916	0.263987
1383138_at	Ssh3	114.364	96.4292	78.977	97.6871	122.477	117.65	138.616	126.802	115.486	107.356	108.175	100.875	72.3998	90.3384	69.8687	81.3057	112.061	73.9846	101.381	0.117365	1	22.5397	9.47823	126.566	101.978	17.9354	0.175876
1391126_at	Nr2c1	160.291	133.538	137.368	137.783	159.799	163.478	150.276	142.69	130.868	131.873	135.461	114.519	93.951	128.929	100.831	133.784	142.352	121.139	134.385	0.117388	1	23.7232	7.21165	154.594	134.428	16.7555	0.124642
1373013_at	Paip2	4278.28	4369.28	4054.63	3713.32	4891.71	5053.73	4757.5	5090.65	4530.04	4919.1	4306.3	3964.18	3405.22	3825.05	3367.83	3840.65	4749.36	3913.5	4279.46	0.117389	1	20.8386	9.51208	4980.15	4309.5	494.978	0.114857
1389073_at	Reep4	466.737	441.603	368.062	408.665	494.946	462.831	641.049	589.337	507.352	461.153	511.249	455.975	325.151	414.097	279.431	412.627	391.171	374.34	444.765	0.117519	1	22.0399	9.8353	554.005	448.447	79.4765	0.177226
1380435_at	Shoc2	144.471	132.892	110.981	101.244	141.222	112.336	114.086	99.7812	77.2526	111.59	112.992	87.6136	79.3529	72.5643	53.9551	92.5612	108.475	99.4082	102.932	0.1177	1	28	0.250066	132.77	104.157	10.3446	0.0993176
1370975_at	Kdm3a	243.839	310.369	266.633	239.223	329.495	308.298	332.914	291.445	240.541	253.576	284.066	235.725	180.031	231.299	176.616	215.145	280.745	213.198	257.398	0.117816	1	23.8369	8.20284	309.057	257.506	38.8869	0.151014
1367528_at	Fbxw8	469.505	544.883	586.91	592.203	619.423	656.552	695.455	706.559	729.048	689.527	590.334	559.815	440.919	561.447	448.015	541.597	741.174	537.822	595.066	0.117833	1	20	9.6285	701.077	601.384	90.3956	0.150313
1368295_at	Slco2b1	777.331	1087.88	558.712	742.728	889.205	1099.92	1219.58	1156.32	1073.35	900.16	888.474	723.106	710.418	632.576	510.616	699.076	767.786	754.875	844.006	0.117929	1	21.4687	9.71525	1111.38	854.494	190.064	0.222428
1398402_at	Foxp4	129.163	112.595	109.628	106.451	124.924	90.6545	110.994	82.3387	112.643	84.9614	74.0582	81.5195	69.3384	87.162	85.4957	94.8804	110.135	86.485	97.4126	0.118133	1	27.5346	0.250046	119.555	98.7215	12.2411	0.123997
1398930_at	Atp6v0b	853.417	831.976	865.745	899.748	881.11	707.327	740.403	842.863	828.75	657.104	532.022	503.688	609.374	693.082	646.148	759.391	946.84	706.088	750.282	0.118189	1	23.4988	3.28714	866.551	748.94	124.454	0.166173
1367646_at	Ctsb	8079.72	8255.49	7303.74	8265.28	8815.49	8526.25	8874.87	10143.7	10062.7	8401.23	8027.02	7137.79	6365.05	6676.75	6027.79	7538.04	8772.79	7609.91	8049.09	0.118197	1	21.0148	9.55596	9346.44	8105.35	948.059	0.116967
1376309_at	Fam193a /// LOC103690085	124.157	134.847	151.287	152.812	236.289	138.595	188.24	144.667	143.072	121.517	152.352	129.974	110.164	117.848	92.0861	122.137	132.686	105.865	138.811	0.118264	1	23.9518	6.31345	183.571	138.816	40.7038	0.293222
1390783_at	Abca8a	2065.33	2080.77	1979.81	2123.89	2244.8	2835.59	2494.77	2900.24	2678.66	2513.45	2427.44	1792.61	1546.24	2087.88	1572.04	2244.3	2689.78	2284.96	2253.48	0.118384	1	20	9.61584	2731.88	2278.86	364.558	0.159974
1373735_at	Ercc2	86.6616	89.0092	79.2987	83.848	97.3479	94.5373	111.342	97.3119	86.9803	83.0557	79.0106	79.2753	60.9166	65.3296	60.7763	73.8933	95.6059	58.7705	82.3873	0.118574	1	23.4988	8.84736	99.0648	82.5015	10.9542	0.132776
1379348_at	Exosc2	85.9334	104.297	91.4711	88.58	129.04	112.491	130.691	134.323	111.8	115.805	98.6488	117.686	74.2685	79.7615	68.8018	88.6826	121.038	72.2172	101.419	0.118663	1	21.194	9.55321	125.619	102.565	20.109	0.196062
1371527_at	Emp1	3143.79	3509.89	2286.79	2304.9	2712.56	3306.13	4034.39	4511.23	3710.51	3895.3	4113.42	3742.79	2926.49	2917.19	2251.65	3227.94	3317.88	2765.94	3259.93	0.118682	1	20	11.5325	4001.69	3316.43	600.611	0.181102
1371761_at	Rpl34	6876.17	7450.16	5733	6902.48	7903.15	7594.87	7852.28	8541.46	8063.52	7376.67	7708.08	6907.72	5444.25	6179.22	5819.28	6202.92	7825.9	6593.3	7054.13	0.118756	1	20	9.66453	8127.73	7115.18	864.531	0.121505
1393589_at	Klhl4	93.6516	119.454	97.5246	110.216	142.427	123.561	110.861	82.9482	63.5252	72.2275	93.857	65.4303	72.5668	95.0459	72.6004	85.2565	94.5581	84.4436	93.3419	0.118883	1	23.8369	5.59787	126.357	93.3267	25.2832	0.270911
1389222_at	LOC691143	171.199	171.042	145.555	163.863	203.957	187.816	217.501	221.572	208.068	180.387	179.403	168.065	138.528	168.721	150.61	177.178	183.266	154.939	177.315	0.11905	1	20	9.5906	208.937	178.95	23.6512	0.132167
1398949_at	Rtfdc1	1016.75	881.213	851.37	779.159	1178.96	1054.31	1135.03	1184.41	965.123	1107.06	947.458	837.339	719.633	803.322	683.009	856.139	955.494	841.233	933.168	0.119161	1	21.2848	9.47779	1128.32	940.657	137.101	0.14575
1370772_a_at	Hfe	99.5153	82.2007	60.7486	76.3209	89.8365	92.5706	111.9	115.031	96.481	77.2146	88.9932	73.0411	59.2023	54.923	39.8254	63.2974	74.8707	65.5242	78.972	0.119258	1	23.3882	9.67972	102.739	79.2108	15.4379	0.194896
1376094_at	Hint3	818.115	787.853	774.112	672.94	938.783	999.398	1005.76	982.09	884.806	907.086	869.797	703.001	570.078	768.396	576.532	755.361	915.773	743.798	815.205	0.119326	1	20	9.50386	991.196	823.701	126.217	0.153232
1374233_at	Fam45a	630.134	602.291	617.838	515.726	666.479	656.087	681.324	687.421	568.75	655.605	588.68	529.272	352.76	459.154	378.744	527.474	612.445	568.053	572.124	0.119389	1	22.6424	9.4042	677.792	573.866	56.8014	0.0989803
1389286_at	Glrx5	3833.08	2883.67	3516.32	3673.98	4139.38	3584.6	4012.52	4827.69	3949.32	3380.89	3648.55	2559.13	1929.66	2870.53	2204.95	2502.87	3698.52	3322.59	3363.24	0.119456	1	22.3371	9.11782	4175.32	3382.05	556.126	0.164435
1391036_at	Iqsec3	117.43	102.17	92.3071	89.8201	133.58	106.805	108.435	104.499	82.0121	89.7118	99.7456	72.103	63.9145	79.49	65.5075	92.9494	86.6987	96.0443	93.5124	0.119468	1	24.0678	5.88114	111.465	93.5137	21.2442	0.227177
1375486_at	LOC102552920 /// Nxf5	37.4487	40.4117	49.5367	41.6392	74.5094	52.3076	77.4589	48.4276	45.1404	41.3754	37.3063	34.7274	38.9275	38.9315	25.1399	32.3017	39.7457	24.3752	43.3173	0.119603	1	24.4226	6.69828	62.7278	43.2688	17.3095	0.400045
1373501_at	Nek7	3529.61	3222.57	4163.79	3396.62	3925.84	3791.45	4148.99	4062.24	3823.9	4108.96	3441.8	3061.55	2740.6	3169.62	2734.37	3195.23	3714.25	3319.53	3530.61	0.1197	1	22.4379	9.28426	4054.69	3542.12	342.402	0.096666
1373169_at	Agpat5	235.781	244.677	241.056	210.351	284.346	278.468	274.504	281.091	249.598	267.451	253.038	227.74	181.413	224.961	165.933	213.714	263.956	213.654	239.541	0.119717	1	21.9426	9.38003	279.931	240.782	28.651	0.118992
1398850_at	LOC100360977 /// Ppia	11759.9	12005.5	10769.1	11967.6	13324.1	11862.3	12471.9	14185.5	14639	12204.6	12001.6	10846.2	8568.41	9550.52	9185.96	10481.7	12299.3	11180.5	11628	0.119894	1	21.7505	9.55462	13402.2	11688.8	1252.72	0.107172
1395141_at	Lrrc3	50.8466	55.5718	46.5591	43.8943	69.4022	62.4828	77.36	54.5725	45.8618	56.5874	38.7999	39.6228	36.23	32.6579	45.6477	37.2749	48.3464	46.4336	49.3418	0.11999	1	22.3371	7.95619	64.1081	49.5859	11.8428	0.238833
1398852_at	Rps21	8308.42	9309.31	7352.44	7714.84	9577.08	9501.74	9772.99	10435.7	9420.38	8747.63	9473.77	8552.63	7320.21	7157.65	7214.15	7740.91	9625.17	8658.79	8660.22	0.120118	1	20	9.75506	9866.92	8731.06	978.579	0.11208
1390685_at	LOC103693948	34.6187	28.0805	41.1011	18.9586	36.5551	49.2557	52.0058	52.2844	45.7316	39.9945	39.7274	33.7679	26.1889	30.1186	19.1197	32.272	33.4201	27.9087	35.6172	0.120193	1	20	9.91756	49.0133	36.3554	9.78408	0.269123
1394456_at	Thrb	1301.43	1521.35	1320.72	1193.7	1418.82	1725.79	1683.87	2026.53	2006.65	1698.59	1951.16	1463.65	1413.89	1599.15	1110	1351.83	1699.99	1380.23	1548.19	0.120267	1	20	10.3346	1849.39	1569.48	258.557	0.164741
1371732_at	Dpt	8348.57	9438.18	7708.03	9865.97	10206.4	9727.11	10310.9	12325.2	12725.8	9747.93	9563	9186.17	7504.63	7900.3	7642.74	8731.76	10351.1	8911.5	9455.29	0.120273	1	20	9.76425	11099.1	9557.69	1410.88	0.147618
1393992_at	Hoxa7 /// LOC100911622 /// NEWGENE_1587253	95.9793	88.1146	71.8197	77.3739	115.677	96.5731	110.97	109.486	93.3724	87.7879	85.4216	69.3099	56.7925	77.4019	65.0855	67.1303	81.3616	65.2247	84.1601	0.120378	1	23.9518	9.04293	106.042	84.1747	13.3077	0.158096
1379087_at	Fam109b	61.8814	82.7472	68.9839	65.945	96.5127	93.4986	94.0844	90.7879	79.2175	79.2635	85.0676	59.7422	61.6405	76.5321	58.9507	58.2383	79.0687	82.0736	76.3464	0.120582	1	20.4107	8.7808	92.3441	77.0353	13.9888	0.181589
1372747_at	Slc20a2	192.082	200.82	207.357	161.086	247.397	248.63	233.664	239.256	233.719	253.542	232.704	223.503	149.314	173.535	148.046	189.573	245.139	196.95	209.795	0.120633	1	20	9.81865	250.01	212.249	33.3302	0.157034
1387836_at	Ykt6	241.441	245.834	236.611	169.102	239.907	221.091	201.786	216.95	155.825	196.496	174.986	150.06	117.971	152.124	118.882	181.872	236.49	174.24	190.648	0.12064	1	26.366	0.250046	239.623	192.259	21.5822	0.112256
1386925_at	Arpc1b	2034.93	2576.55	1832.63	1902.91	2413.31	1789.41	2383.24	2375.27	2126.55	1914.77	1781.07	1550.88	1198.89	1392.16	1124.04	1413.55	1975.32	1432.22	1845.43	0.120682	1	26.7925	9.14832	2230.65	1834.08	154.068	0.0840026
1384809_at	Adgra1	16.203	7.81689	25.9638	21.3051	34.2894	23.9378	26.5621	25.1421	16.2878	20.0887	21.0302	18.733	9.94554	17.3774	12.1542	17.0222	13.7961	21.8061	19.4145	0.120701	1	21.4687	6.62988	28.2322	19.414	8.06642	0.415494
1369179_a_at	Pparg	2102.73	2032.59	1831.25	1570.57	2099.92	2246.42	2692.59	3300.22	3071.59	2356.2	2896.58	2163.53	1849.54	2044.72	1299.84	1971.58	2393.94	1919.82	2213.54	0.120747	1	20	10.3491	2802.98	2253.9	488.767	0.216854
1387703_a_at	Usp2	73.1871	101.253	203.293	47.1882	142.59	214.198	148.177	263.827	182.631	677.612	229.88	476.66	376.634	448.133	534.648	290.998	238.738	219.275	270.496	0.120879	1	25.8182	17.4401	468.12	267.405	209.281	0.782636
1389632_at	Rhobtb1	280.212	261.238	197.41	216.034	278.387	424.926	493.998	384.811	312.293	413.798	280.602	233.565	248.722	272.462	187.996	270.068	251.589	232.407	291.14	0.120928	1	20	9.776	405.181	297.275	84.2723	0.283483
1395538_at	Pde12	11.6215	10.5496	15.4092	11.1949	17.4415	15.9848	23.0802	13.5381	11.9559	16.036	18.0251	13.1191	9.40717	8.36668	7.12049	10.5139	14.0076	14.8137	13.4547	0.121038	1	20.5797	9.24111	17.4591	13.677	3.82257	0.27949
1386945_a_at	Prkab1	379.539	427.979	358.544	342.798	561.032	515.176	494.497	466.853	410.99	453.3	416.114	335.047	293.791	365.318	322.127	378.037	476.298	354.356	408.433	0.121178	1	20.4948	8.49557	501.421	411.746	78.4714	0.190582
1367982_at	Alas1	1249.98	999.354	1332.79	929.439	1320.33	1097.47	883.244	914.005	936.01	915.466	928.168	763	606.926	1082.97	912.307	1130.64	1395.73	1222.21	1034.45	0.121342	1	21.2848	1.94334	1169.93	1022.04	169.523	0.165867
1376996_at	Tet2	296.405	307.336	323.161	255.255	517.908	463.444	396.288	292.242	293.051	349.041	286.532	290.934	217.575	264.933	251.866	239.807	328.069	283.054	314.272	0.121386	1	22.0399	6.66119	423.501	314.539	96.3084	0.306189
1371626_at	Srp68	1108.85	975.725	1064.59	863.381	1218.5	1332.61	1306.54	1242	1227.2	1199.41	1053.28	935.607	709.335	938.347	735.333	984.591	1176.46	905.907	1054.32	0.121387	1	20.8386	9.48647	1300.68	1064.22	164.434	0.154511
1388055_at	Cyp4f17 /// Cyp4f5 /// LOC100912471 /// LOC691320	106.578	126.255	70.6879	96.81	158.224	142.992	162.711	141.541	118.221	121.648	132.315	90.7998	75.8716	84.9504	86.3791	103.202	121.135	86.0138	112.574	0.121449	1	20.7516	9.13827	148.617	114.078	27.4852	0.240934
1367743_at	Pfkl	388.637	294.368	347.078	342.268	390.855	256.793	289.473	333.775	327.17	226.928	238.886	165.091	212.351	271.57	226.48	270.629	330.705	312.245	290.294	0.121522	1	24.665	1.81569	348.542	291.15	46.3959	0.159354
1373395_at	Trim41	315.959	337.8	262.271	282.035	379.094	324.395	338.523	343.193	296.769	268.377	271.02	256.481	231.165	241.691	201.608	260.689	323.919	255.966	288.387	0.121544	1	23.4988	7.60497	337.455	288.642	42.3145	0.146598
1371406_at	Ptrf	4830.91	5472.4	4412.81	4825.73	5071.09	5356.88	6225.47	6735.4	6101.08	5472.82	4983.99	4314.43	3563.92	3924.27	3668.38	4536.4	4921.55	4309.85	4929.3	0.121593	1	21.7505	9.75156	6064.5	4966.19	725.271	0.146042
1395758_at	LOC100910033 /// Syncrip	65.1796	55.0217	77.6853	47.5663	122.197	96.9201	71.2548	50.2401	26.5405	53.4594	53.8581	43.4563	43.4998	27.7359	28.6773	44.3007	55.7391	48.1965	56.196	0.121699	1	23.6105	6.03755	91.0313	56.1902	29.66	0.52785
1381867_at	Cd99 /// LOC103694460	568.423	490.043	422.539	470.114	627.063	636.728	646.045	845.71	679.675	594.674	505.132	433.275	351.79	462.882	390.436	461.101	461.439	423.469	526.141	0.121706	1	21.7505	9.61238	696.919	531.74	113.643	0.213719
1378275_at	Upf3a	581.195	506.642	413.247	467.782	642.432	607.18	669.333	653.804	636.534	587.914	557.13	462.715	386.058	471.772	348.181	466.212	584.771	446.963	527.215	0.121798	1	20.6653	9.57131	653.42	533.071	92.1504	0.172867
1388492_at	Tnip1	1149.4	985.578	860.98	901.738	1201.81	1137.77	1302.38	1197.31	1248.95	957.972	883.246	724.964	684.331	824.6	579.761	830.502	967.973	865.34	961.367	0.121854	1	22.8506	9.20507	1214.96	965.103	148.837	0.154219
1382563_at	NEWGENE_1560818	45.1632	33.121	34.0529	29.0234	55.7854	48.3445	51.1454	56.7583	44.8542	44.5486	40.1813	35.3858	34.8875	28.4983	25.8845	33.5887	48.0765	39.404	40.4835	0.121867	1	20	9.43717	51.3018	41.0866	9.15184	0.222745
1384470_at	Maneal	53.6086	49.916	55.1371	35.5038	46.9166	46.8993	48.8145	42.0167	40.3431	41.1694	34.8838	36.4176	31.4158	32.9121	36.6119	35.8087	42.3975	48.7417	42.1952	0.121937	1	27.688	0.250046	52.6862	42.7334	4.85725	0.113664
1388812_at	Tp53i13	540.606	533.927	497.578	479.607	599.59	675.944	748.772	679.218	813.881	562.991	527.074	375.136	368.268	470.199	362.117	463.985	552.144	512.342	542.41	0.122028	1	20.6653	9.5427	710.121	549.548	113.222	0.206028
1390841_at	Grk5	391.392	495.371	383.619	399.382	486.357	467.88	604.632	544.908	476.399	455.894	411.003	362.59	281.07	354.333	259.121	389.89	484.977	422.247	426.17	0.122187	1	20.7516	9.42628	528.562	430.501	72.0651	0.167398
1373924_at	Cpped1	508.674	460.989	539.012	452.874	582.065	533.482	575.592	553.985	478.666	431.078	507.806	389.896	274.654	441.036	287.199	386.533	532.358	522.036	469.885	0.122209	1	22.1381	8.46281	556.75	471.852	67.4394	0.142925
1392719_at	Mthfs	329.576	309.505	220.506	238.123	309.945	267.711	338.275	297.454	267.879	264.67	222.984	184.283	174.884	203.436	132.563	186.704	224.947	206.422	243.326	0.122371	1	27.8431	9.19283	299.546	241.344	18.9272	0.078424
1386872_at	Igf2r	1169.91	1275.16	1467.37	1216.99	1868.49	1288	1521.86	1206.7	1238.53	1121.71	1290.67	1126.14	825.016	1024.04	844.268	1186.86	1432.75	1065.17	1231.65	0.122467	1	22.6424	6.16505	1519.53	1231.04	306.175	0.248712
1389764_at	Dmap1	133.346	164.929	123.415	111.6	176.529	200.859	166.467	181.786	177.7	153.31	169.017	145.919	99.6371	126.599	104.871	116.14	168.442	147.797	148.242	0.122623	1	20	9.60634	184.506	150.22	28.4745	0.189552
1377642_at	Cav2	6855.02	7225.66	6965.49	6064.19	6913.44	7351.14	7364.44	7955.95	7096.87	6691.14	7113.58	5910.99	5225.86	5290.31	5061.19	5989.59	6671.15	6273.86	6556.66	0.122776	1	23.6105	9.63322	7484.32	6561.28	466.779	0.0711415
1383279_at	Rcbtb2	386.434	439.415	353.403	325.89	452.489	469.663	476.923	489.818	468.217	382.451	457.211	369.198	281.959	338.165	246.861	338.965	403.353	355.042	390.859	0.122859	1	21.8462	9.67381	478.879	393.758	60.0109	0.152406
1398574_a_at	Cdk13	195.382	203.095	175.352	157.452	272.239	172.289	187.728	166.998	131.82	131.972	192.646	141.768	123.18	111.579	104.019	132.947	155.873	151.563	161.55	0.122867	1	26.2269	4.94024	204.206	161.955	45.2019	0.279102
1388777_at	Ssr3	4381.22	4869.19	4646.44	4720.91	5294.09	4798.32	4673.34	5278.47	4780.3	4630.59	4360.22	3980.2	3727.73	4155.01	3697.25	4304.43	5457.89	4499.63	4569.73	0.122914	1	21.194	7.52143	5029.19	4580.04	562.235	0.122758
1381421_at	Rft1	174.954	196.677	233.615	152.033	270.039	239.694	250.311	272.367	231.868	212.102	240.761	182.575	160.786	185.518	135.233	182.707	214.172	190.614	207.001	0.122947	1	21.104	9.43705	254.606	209.113	37.4776	0.179222
1371413_x_at	Crygb	1.40888	1.27172	3.19351	4.71079	6.66898	5.35483	3.57997	1.24824	1.13964	1.1973	1.16092	1.23614	0.936347	3.26751	2.34078	3.32934	3.47302	2.15421	2.64845	0.122952	1	20	6.09849	5.58004	2.59452	2.02999	0.782417
1376209_at	Smdt1	3299.93	3057.42	3214.11	3229.81	3715.88	3898.92	3669.43	4552.68	3786.12	4087.22	3277.75	3288.89	2435.72	3136.38	2738.39	3046.43	3995.45	3385.23	3434.21	0.123183	1	20	9.63925	4048.13	3468.13	483.866	0.139518
1376663_at	Dcaf15	96.5466	101.367	65.0618	75.1513	134.734	113.054	121.962	131.262	102.458	124.097	105.96	81.8066	58.4718	68.1396	53.4382	83.2809	106.461	70.1913	94.0801	0.12327	1	21.0148	9.52609	125.523	95.4613	23.4618	0.245773
1394607_at	Rab11fip2	82.054	59.5306	68.0472	97.366	143.71	74.0178	74.3894	10.5687	48.8033	27.1072	48.9434	22.8344	55.0195	32.304	19.8232	15.5628	47.7156	33.0085	53.3781	0.123313	1	26.9377	5.28346	103.114	53.3632	36.1112	0.676707
1375083_at	LOC685849	26.5034	26.6273	24.187	34.143	43.8903	29.066	35.8352	29.3828	34.6913	19.8353	23.7774	18.2921	7.08762	28.9392	9.07462	21.8747	21.6568	34.8342	26.0943	0.123321	1	21.9426	6.52058	36.8348	26.0956	11.8771	0.455137
1377123_at	Slc27a4	365.923	340.758	275.579	318.288	454.806	400.541	442.987	495.392	451.252	386.724	367.756	320.708	251.159	348.969	255.082	361.21	388.005	356.692	365.657	0.123386	1	20	9.5523	451.85	370.19	66.3415	0.179209
1374751_at	Yes1	441.572	390.828	297.041	397.176	408.07	450.155	497.442	574.761	422.083	399.366	451.627	339.263	262.723	306.796	235.952	326.904	358.745	326.78	382.627	0.123393	1	22.746	9.66859	487.403	384.728	69.3385	0.180227
1388310_at	Eif1	8822.81	8963.45	8255.41	8339.83	9767.28	9840.76	9017.64	10034.8	10312.7	9193.3	8341.02	8190.94	7222.92	7823.88	7865.73	8230.31	9702.08	9075.44	8833.35	0.123666	1	20	9.36757	9822.68	8881.74	751.627	0.0846261
1398760_at	LOC100359498 /// LOC103690996 /// Rpl35a	9550.72	10102.5	8249.23	8785.93	10760.8	10635	10488.8	11003.8	11030.7	10379	10156.4	9068.94	7997.07	8239.33	8362.15	8586.3	10718.1	9110.61	9623.62	0.123884	1	20	9.68275	10944.3	9695.63	1014.48	0.104633
1389496_at	Akap7	334.865	290.676	241.468	259.677	339.079	341.99	397.597	377.002	323.434	355.084	326.389	292.464	198.464	260.775	191.977	258.371	312.637	262.72	298.037	0.123909	1	20.6653	9.75377	371.889	301.574	53.0529	0.17592
1373435_at	Fxr2	333.466	310.28	419.725	301.877	478.681	425.942	397.175	401.83	333.974	389.328	338.617	310.45	270.482	315.164	286.147	329.766	391.383	339.646	354.107	0.123918	1	21.0148	7.21398	421.915	354.889	70.3326	0.198182
1370635_at	Defb22	57.2324	45.9765	37.1895	52.862	47.9252	35.7687	48.2469	37.3008	43.5892	28.2513	34.9693	30.2765	28.3189	32.395	24.2167	37.616	39.2846	46.0634	39.3046	0.124019	1	26.366	0.250042	49.6774	39.7035	5.34484	0.134619
1382854_at	LOC102555635	130.064	128.039	140.865	104.943	152.733	167.618	143.858	135.836	124.349	156.891	109.598	94.0256	79.4148	94.0959	109.721	100.245	132.29	121.858	123.691	0.124059	1	22.1381	8.75203	151.666	124.252	17.0912	0.137552
1369644_at	Adgrl2	591.353	543.626	605.748	512.659	786.785	476.287	529.673	491.909	556.955	441.61	457.497	397.138	331.461	460.796	347.011	466.405	554.588	472.335	501.324	0.124334	1	24.665	4.5969	610.292	502.1	115.875	0.230782
1395092_at	Rbm39	570.56	600.481	412.674	512.408	752.327	530.389	755.574	540.025	523.404	461.45	502.543	375.914	375.845	348.561	303.009	442.259	499.304	370.778	493.195	0.124444	1	24.3032	7.37086	631.297	492.766	120.341	0.244216
1394686_at	Ercc4	41.3519	43.1773	32.2836	26.6531	44.878	33.0807	38.3324	38.7	25.0845	28.0597	24.9694	20.2972	25.6663	21.1258	14.2834	12.4968	31.6135	12.2607	28.573	0.124556	1	28	0.250044	39.1146	28.5489	0.204103	0.00714926
1388351_at	LOC100911238 /// Pomp	4348.39	3911.22	4091.16	4144.34	4678.99	4638.95	4557.93	4900.53	5017.57	4575.1	4011.68	3754.92	2886.38	3904.96	3017.11	3626.56	4574.55	3770.85	4133.96	0.124586	1	21.9426	9.36629	4838.91	4154.4	473.669	0.114016
1382928_at	Pdzd3	60.5238	43.9881	42.5865	38.0173	65.8758	68.3428	87.5105	79.5383	60.9083	76.2015	52.9883	53.6166	40.9686	56.7335	44.385	43.537	52.3668	50.7823	56.6039	0.124873	1	20	9.80764	75.8857	57.648	14.2227	0.246716
1382692_at	Clec7a	96.7559	99.1019	146.604	88.4163	112.246	69.0233	127.398	117.907	66.6661	70.6693	75.1397	55.9682	45.2926	49.9297	54.527	69.6552	64.2568	42.4042	80.6646	0.124993	1	28	2.25336	108.321	81.4434	9.96209	0.122319
1383260_at	LOC103695039 /// Zfp771	801.159	721.517	751.475	657.066	915.636	965.435	1019.06	1157.99	979.588	914.904	897.303	753.726	653.174	808.725	665.977	767.891	984.004	803.85	845.471	0.125011	1	20	9.82559	1030.49	855.751	139.401	0.162899
1369232_at	Kcnk10	4.14437	3.57603	3.70119	5.87276	7.68191	3.29738	9.22025	6.75078	4.46745	9.63273	10.3238	9.94202	7.70643	9.58299	14.4404	15.5344	9.62095	9.66679	8.06459	0.125036	1	28	21.0327	11.8599	8.1041	0.663196	0.0818345
1396353_at	Ppp2r3b	132.299	111.463	89.1082	111.516	140.342	112.965	146.136	126.553	119.798	96.4822	125.482	95.1068	82.0967	86.3579	64.757	90.9451	100.496	74.2066	105.895	0.125049	1	26.2269	8.99326	129.378	105.031	15.4519	0.147118
1369937_at	Calm1	8099.24	8364.99	7677.23	7595.35	8647.93	8769.41	8667.92	9745.03	9157.35	8602.68	8252.43	7905.8	5784.07	6753.29	6156.25	7119.29	8766.96	7752.81	7989.89	0.125083	1	21.2848	9.69177	9198.88	8037.18	819.576	0.101973
1387915_at	Vimp	1795.14	1783.26	1647.06	1604.05	2160.26	2029.96	2113.08	2356.6	1989.24	1875.54	1766.3	1508.74	1334.49	1651.62	1334.82	1562.14	1976.36	1542.11	1779.49	0.125091	1	21.3763	9.31157	2147.62	1792.31	251.899	0.140544
1390547_at	LOC103690405 /// Mxra7	168.044	183.187	169.754	170.512	225.207	228.333	231.027	254.611	189.328	225.069	178	140.978	131.182	161.078	144.212	194.469	228.358	157.697	187.836	0.125288	1	20	9.15154	233.366	189.904	34.7587	0.183033
1376090_at	Thumpd2	100.502	68.8116	74.3123	66.7533	110.232	93.0178	98.4722	77.9555	73.4275	75.4719	77.451	57.4495	49.9059	54.7891	53.4989	67.1124	76.6099	70.7317	74.8058	0.125349	1	23.0626	7.80833	93.1436	74.9777	14.3728	0.191694
1398395_at	Itgb1bp1	1108.19	1182.53	1120.86	983.765	1363.61	1330.85	1369.89	1633.17	1466.23	1415.16	1295.99	1087.37	991.711	1132.47	894.71	1067.41	1381.46	1056.25	1215.65	0.125452	1	20	9.88201	1465.8	1230.14	193.788	0.157533
1379724_at	LOC100912785 /// Phldb2	109.432	100.254	117.617	104.608	189.719	155.988	190.143	105.16	85.6101	90.9384	97.7139	107.395	69.0161	91.8441	61.6547	101.053	102.682	86.0431	109.271	0.125669	1	22.6424	6.45211	161.352	109.326	43.6649	0.3994
1372504_at	Dpm3 /// LOC100910177	1573.2	1402.27	1346.74	1398.66	1659.56	1730.01	1740.62	2055.16	1712.67	1491.65	1456	1241.98	1045.38	1316.35	942.322	1251.84	1645.63	1326.37	1463.14	0.12581	1	21.3763	9.42647	1798.96	1475.24	230.16	0.156015
1391482_a_at	Ap5z1	45.212	55.3042	44.6385	48.1996	58.6382	52.1815	57.2517	56.5319	50.1571	52.2999	49.0278	52.6355	50.6034	44.4013	37.3144	40.776	50.6747	33.7557	48.8669	0.12586	1	27.3829	8.53026	54.7887	48.3358	6.65071	0.137594
1378589_at	Edn3	23.7514	37.3968	32.4559	28.0251	38.4287	45.2691	49.2433	28.683	31.4372	27.5458	37.8886	33.6247	21.1947	18.7654	18.3305	30.9961	26.7039	26.8042	30.9191	0.125907	1	22.5397	8.05954	40.2777	31.0991	9.0667	0.291542
1389260_at	Ubxn6	592.453	536.739	528.56	528.412	635.204	668.427	685.336	677.646	654.187	626.457	617.484	473.895	394.96	533.883	390.048	491.655	641.887	483.213	564.469	0.126028	1	21.2848	9.50361	683.956	568.945	81.3632	0.143007
1367546_at	Mrpl43	1658.53	1449.76	1439.26	1318.65	1806.97	1714.29	1738.23	1898.89	1624.08	1675.55	1461	1348.09	1078.85	1299.63	1170.82	1241.5	1614.75	1339.86	1493.26	0.126198	1	22.1381	9.41561	1787.52	1500.65	183.078	0.121999
1367708_a_at	Fasn	12254	12731.5	12620.9	14538.2	15154	13143.5	13324.9	14706.3	17014.9	13649.2	14018.2	12121.9	9233.76	10472.7	10575.8	12301.8	14187.9	13280.4	13073.9	0.126218	1	20.8386	9.21683	14816.2	13161.5	1581.23	0.120141
1376977_at	Ptger3	1079.46	1379.01	1372.38	1178.48	1367.59	1542.24	1376.5	1568.96	1146.41	1268.29	1063.84	906.034	797.049	1058.23	744.917	1217.53	1441.34	1104.22	1200.69	0.12622	1	21.6558	8.12279	1450.99	1206.72	211.409	0.175193
1387674_at	Cnr1	60.875	45.9258	62.2118	58.5561	66.1978	68.7362	78.8025	53.6037	51.5105	62.2802	42.9098	42.9853	33.1199	48.9526	24.2061	58.8682	40.5272	44.4807	52.4861	0.126319	1	23.9518	7.04767	68.3725	52.4921	14.7175	0.280375
1387515_at	Nmbr	43.9636	44.0742	46.1487	36.9112	47.3715	28.2243	28.4948	20.6562	33.8022	29.8134	32.1289	33.8446	27.0369	34.3706	23.1828	33.9372	43.0705	45.3316	35.1313	0.126433	1	26.7925	0.250046	45.3103	35.8063	7.76248	0.216791
1397220_at	LOC100911266	284.15	240.358	208.463	191.448	282.792	265.771	317.231	285.842	278.383	219.278	195.443	167.664	137.58	176.819	124.783	181.779	205.995	186.011	219.433	0.126547	1	24.3032	9.28218	286.43	219.193	32.2063	0.146931
1376302_at	Dgke	162.088	147.211	149.654	141.211	208.735	173.535	207.348	203.716	182.304	184.979	181.876	147.471	88.5474	145.249	99.5651	162.771	160.704	129.501	159.804	0.126734	1	21.3763	9.50767	201.682	161.399	29.6737	0.183853
1372810_at	Hnrnpdl	1116.59	1316.97	1184.64	1094.18	1758.44	1838.59	1560.7	1648.84	1400.66	1851.37	1490.13	1334.01	1044.41	1250.13	1191.42	1196.71	1679.61	1231.6	1399.39	0.12679	1	20	9.40331	1716.33	1417.09	271.711	0.191738
1389020_at	Islr	461.865	465.799	387.723	379.519	422.526	388.991	474.096	523.603	420.238	478.193	508.047	493.838	455.095	572.926	497.916	631.34	744.511	557.437	492.426	0.126824	1	28	23.75	651.716	497.214	40.4517	0.0813567
1368262_at	Phlpp1	112.702	121.196	114.571	83.421	138.377	155.585	170.794	164.433	139.997	136.471	175.895	114.378	122.199	117.053	86.0601	110.622	136.461	136.114	129.796	0.12688	1	20	10.042	159.797	131.783	25.5817	0.194121
1398315_at	LOC100362479 /// Rpl15	6935.27	7155.91	5602.33	6409.62	7737.27	7497.83	7628.93	8575.34	8271.97	7336.77	7369.52	6738.32	5523.59	5960.23	5681.06	6144.33	7772.12	6596.81	6940.96	0.127063	1	20	9.78054	8050.17	7004.83	876.264	0.125094
1387241_at	Gpr88	89.5099	67.0991	48.3924	46.0699	94.9463	100.836	126.396	106.303	91.0779	92.7588	89.5537	58.9478	45.7995	69.9836	48.7987	57.2124	66.5236	73.3758	76.3103	0.127077	1	20	9.73578	108.87	77.9819	23.2103	0.297637
1396091_at	LOC102555183 /// Zfp146	289.475	275.005	237.216	214.568	318.435	298.932	287.84	295.669	232.667	243.662	259.906	219.572	168.657	187.426	187.074	211.167	264.866	228.459	245.589	0.12709	1	23.4988	8.85899	291.704	245.844	24.3847	0.0991876
1397704_at	Esco2	49.8209	49.5047	49.0249	44.0061	39.3024	35.6973	39.8827	46.4624	40.5502	32.803	35.834	40.9688	33.4837	28.7776	31.7201	37.8247	39.8943	40.9957	39.8085	0.127155	1	28	0.250071	51.2525	40.2778	3.96447	0.098428
1398709_at	LOC103693990	13.7982	6.02607	13.06	10.8325	19.0942	16.8459	7.13993	13.1882	9.24141	10.9566	6.66602	11.2322	5.77914	7.09668	5.6714	3.49373	7.43703	2.7324	9.46064	0.127189	1	28	6.13374	15.0559	9.30226	4.65278	0.500178
1372042_at	Cmtm3	532.199	609.163	437.697	518.463	649.559	654.163	792.78	845.337	618.312	616.446	644.432	567.847	469.353	519.955	402.097	539.7	693.486	552.165	592.398	0.127327	1	20	9.76697	729.299	600.457	110.963	0.184797
1372952_at	Ctu2	56.1258	48.4183	58.4447	49.0232	75.2323	67.747	64.7306	71.6084	60.1659	71.0089	66.1883	61.365	43.428	59.4289	43.8942	54.4337	55.941	45.583	58.4871	0.127375	1	22.6424	9.5279	69.9159	58.784	9.40731	0.160032
1372068_at	Zmynd11	1503.49	1477.36	1197.42	1253.73	1747.78	1912.82	1795.24	1789.11	1646.76	1482.02	1587.82	1258.7	1202.51	1404.56	1097.41	1321.66	1665.32	1346.5	1482.79	0.127458	1	20	9.30132	1795.61	1497.82	238.987	0.159556
1368620_at	LOC100911109 /// Spag4	36.2064	35.833	31.2833	40.2888	37.8362	42.3164	48.8235	61.9559	48.5918	36.7867	43.9115	30.4012	30.8128	30.6348	28.1835	16.9586	38.6493	27.9102	37.0769	0.127477	1	23.3882	9.76164	48.694	37.2156	8.8331	0.237349
1389727_at	LOC100911101 /// Lrrc10	13.5478	10.6869	12.7862	15.9178	15.2167	14.0437	9.08046	13.0872	9.44346	15.7792	10.9759	12.9012	6.18149	4.82123	6.09283	9.48615	8.84992	13.5503	11.2471	0.127791	1	24.1849	5.31983	14.1915	11.2508	3.81949	0.339485
1367846_at	S100a4	1411.04	1402.13	1205.76	1390.3	1764.9	1709.58	2134.23	2033.76	1744.76	1390.99	1645.77	1286.08	968.635	1377.55	1151.46	1305.08	1539.83	1000.08	1470.11	0.127939	1	21.6558	9.41504	1903.02	1484.74	302.513	0.203749
1388395_at	G0s2	4001.46	4455.81	4897.59	4584.52	4929.04	4163.15	3948.09	4666.8	4013.51	3661.57	3891.73	2979.11	3777.04	4911.18	4014.36	4764.07	5557.52	5405.39	4367.89	0.128175	1	20	4.79924	4685.66	4324.22	720.333	0.166581
1377011_at	Fry	844.707	1361.97	1100.37	888.963	1545.23	2061.98	1987.42	1483.06	1655.42	1674.33	1923.99	1438.9	1228.16	1434.74	1259.54	1429.72	1318.5	1065.81	1427.93	0.128202	1	20	9.96749	1841.89	1454.27	345.013	0.237241
1369435_at	Ttpa	136.74	209.905	175.169	130.987	154.104	152.444	163.661	144.718	93.8516	126.252	162.289	86.1779	53.521	74.2332	53.1731	104.366	155.809	141.988	128.855	0.128356	1	25.2926	0.250046	169.174	129.483	15.1258	0.116817
1372933_at	Sirt7	296.092	357.677	235.317	276.708	400.3	292.882	370.985	334.449	305.185	269.402	274.446	218.599	192.15	229.681	172.292	265.893	254.539	240.975	277.087	0.128356	1	24.1849	8.30124	342.169	276.941	43.0872	0.155583
1371304_a_at	LOC100909726 /// LOC100910474 /// LOC102551071 /// Myl6 /// Myl6b /// Myl6l /// RGD1559821	8102.19	8272.04	6997.54	8396.81	8712.39	8370	8808.09	9888.03	10107.1	8266.84	7810.11	6841.5	5652.48	6660.21	5843.82	7060.85	8418.51	7395.37	7866.88	0.128358	1	21.8462	9.48056	9269.99	7910.08	936.715	0.11842
1387019_at	Atp5i	2432.09	2355.29	2212.93	2807.81	3233.29	3873.9	2905.84	3152.16	3974.61	2936.98	2038.82	2223.41	1446.17	2518.84	2126.72	2039.45	2988.59	2375.94	2646.83	0.128409	1	20.5797	8.65629	3472.9	2678.11	685.632	0.256013
1397206_at	Ndufa10	62.126	53.8512	57.3927	56.7207	107.163	59.2367	68.0371	46.2074	47.7857	45.2391	51.1854	40.4964	37.4605	37.2825	37.9145	46.3308	49.9137	38.7901	52.3963	0.128415	1	24.4226	6.00583	75.7484	52.3888	19.0745	0.364094
1367720_at	Alad	1216.95	1043.78	1140.36	1265.96	1408.59	1335.97	1306.66	1694.14	1660.94	1224.61	1372.95	1089.13	715.712	993.329	755.753	1007.56	1427.4	1128.19	1210.44	0.128421	1	20.6653	9.56491	1502.46	1225.27	233.79	0.190806
1389712_at	Ebf3	740.62	873.567	675.515	722.675	960.131	944.627	946.53	920.585	823.863	760.095	843.015	633.36	610.637	740.44	525.769	699.802	882.348	762.749	781.463	0.12844	1	20.9263	8.76268	929.791	787.039	121.613	0.15452
1389318_at	Daam1	1184.47	1012.3	784.764	897.805	1143.16	904.652	967.785	742.074	709.783	623.696	736.725	669.331	547.833	717.709	538.56	838.914	1089.26	784.216	827.391	0.128471	1	24.9123	0.25008	1021.77	830.799	116.156	0.139812
1374055_at	Erf	251.103	230.032	174.279	223.093	260.954	258.861	351.664	317.043	260.559	262.171	255.648	235.155	195.757	231.559	146.194	223.935	228.552	201.842	239.356	0.128492	1	20.1623	9.78709	297.773	242.667	46.0459	0.18975
1375858_at	Nprl2	488.61	416.433	348.083	354.109	506.319	510.784	523.292	531.924	512.558	486.945	498.778	438.164	339.389	400.816	320.519	369.252	463.614	364.369	437.442	0.128682	1	20	9.8506	530.547	442.734	71.2984	0.161041
1371845_at	Pop4	506.327	467.553	448.846	467.024	546.27	539.384	527.875	585.359	503.803	531.867	508.621	467.137	384.993	465.577	369.966	409.878	527.258	443.551	483.405	0.128745	1	21.8462	9.4756	551.738	485.725	50.3712	0.103703
1375423_at	LOC689959	371.215	267.996	361.827	299.715	395.102	352.607	451.206	408.81	437.471	385.377	395.837	331.308	274.856	325.708	207.397	291.286	345.286	283.759	343.709	0.12878	1	22.1381	9.89561	418.296	346.305	57.8199	0.166962
1376190_at	Pik3r2	259.178	265.302	253.41	256.936	352.202	320.682	313	344.846	290.092	273.598	232.755	223.704	176.629	285.204	240.006	262.967	304.75	282.175	274.302	0.1288	1	20	8.17655	327.884	275.931	47.4269	0.171879
1381560_at	Clec2dl1	35.0367	42.1203	42.3904	47.1917	43.4254	42.9165	42.0026	47.7373	34.0629	30.331	30.829	38.0246	23.2136	31.5704	19.4746	38.9108	14.4646	35.3591	35.5034	0.12888	1	26.9377	5.86676	45.7547	35.3602	10.3638	0.293092
1383069_at	Rbms3	559.365	598.022	592.051	553.426	840.913	712.108	814.748	719.955	681.544	641.835	752.261	582.14	511.562	586.395	456.336	566.652	728.333	494.436	632.893	0.128883	1	21.104	8.93499	761.823	638.35	114.413	0.179233
1369064_a_at	Scn8a	13.0882	31.1238	33.1232	28.6183	36.6186	31.0128	39.161	48.9873	33.4112	27.2714	35.6891	34.2248	19.2332	20.9799	17.7011	26.3992	29.2821	29.1449	29.7261	0.128922	1	20.5797	9.51165	38.3033	30.2462	8.21533	0.271615
1372033_at	Isoc2b	582.693	512.275	674.947	506.321	670.299	686.182	790.833	800.472	776.881	523.142	612.643	465.515	347.933	461.808	411.081	449.516	642.618	484.421	577.755	0.129062	1	21.9426	9.44794	749.38	582.574	109.271	0.187566
1389373_at	Smad1	819.918	871.348	597.136	685.855	935.237	1000.4	957.811	961.673	890.343	833.427	939.558	823.392	561.29	711.601	543.926	730.471	818.684	751.349	801.857	0.129072	1	20.1623	9.66112	974.983	811.198	134.354	0.165625
1372455_at	Tspan12	4495.87	4012.53	4417.94	3513.92	4582.78	4309.86	4793.17	4941.42	3442.07	3938.99	4538.44	3476.76	3035.32	2977.49	2288.93	3408.37	3657.7	3427.21	3847.71	0.129125	1	25.6848	9.32166	4527.85	3831.57	364.122	0.0950319
1387269_s_at	Plaur	158.696	127.266	101.018	128.337	156.109	158.717	206.21	218.137	192.539	175.122	164.481	137.159	109.235	127.598	99.2497	161.967	158.715	130.776	150.629	0.12942	1	20	9.94945	193.882	153.154	33.2039	0.216801
1390109_at	LOC100910069 /// LOC102554001 /// LOC680724	864.521	1028.91	590.811	637.946	918.979	1329.65	1439.49	1135.16	1068.59	992.291	879.087	699.147	531.223	598.033	519.019	655.079	991.786	685.464	864.733	0.12943	1	20.3272	9.60801	1233.9	881.765	253.148	0.287092
1397659_at	Zfp523	72.9609	67.8618	82.8539	73.8056	125.886	136.51	111.898	77.6302	85.6406	100.202	86.2904	75.5135	47.3587	73.1413	89.4417	94.1857	86.6314	81.8396	87.2029	0.12944	1	20	7.34438	115.922	87.4763	26.6268	0.304388
1373258_at	Ctsf	1482.49	1440.62	1378.37	1296.76	1495.15	1560.3	1920.08	1963.45	1920.96	1660.3	1676.74	1366.85	1021.99	1309.98	914.99	1296.52	1624.13	1372.01	1483.43	0.12945	1	20	9.95059	1843.7	1504.02	270.835	0.180074
1370012_at	Ptgis	325.262	350.827	257.604	284.707	425.875	410.346	464.995	511.585	457.147	426.682	470.037	408.428	296.49	442.395	273.156	400.136	371.203	325.441	383.462	0.129458	1	20	10.0826	470.399	389.261	74.0227	0.190162
1398953_at	Tsta3	412.261	304.616	345.502	350.357	438.619	407.7	443.774	434.474	451.229	305.428	337.51	325.099	295.855	304.079	239.26	343.56	340.292	330.012	356.09	0.129474	1	22.4379	8.76264	426.551	357.643	54.2815	0.151776
1389844_at	Fkbp4	633.496	581.205	449.83	351.383	440.49	458.523	348.176	397.625	339.43	494.435	418.801	397.012	397.726	489.81	426.097	535.004	651.492	577.116	465.981	0.129508	1	27.688	23.75	613.023	477.201	101.267	0.21221
1367614_at	Anxa1	8689.77	9412.77	8007.47	9510.94	9346.96	9117.92	9788.09	11131.2	11310.6	9328.53	9681.61	8555.8	7188.91	7657.13	6848.75	8445.69	8792.16	8202.25	8945.36	0.129686	1	22.0399	9.81565	10283.9	8991.2	993.479	0.110495
1372629_at	Coro2b	252.359	264.28	226.22	242.055	227.714	233.257	248.583	233.802	179.827	175.855	160.731	146.805	132.064	221.575	153.254	277.534	318.565	236.79	218.404	0.129713	1	20.9263	0.250077	248.929	216.391	26.7151	0.123458
1388905_at	Tmem259	626.311	596.35	516.005	515.279	653.592	580.091	745.004	745.215	733.788	549.162	607.73	470.141	402.223	432.509	320.939	473.237	538.948	479.943	554.804	0.129822	1	23.3882	9.6723	696.18	556.132	86.0384	0.154708
1389787_at	Ptk7	77.3612	100.891	84.2759	119.904	191.611	114.778	154.954	146.876	118.629	164.636	135.566	180.405	54.4241	97.2468	65.1977	76.8989	113.21	64.0025	114.493	0.129872	1	23.1702	9.14213	152.393	115.262	42.0439	0.36477
1377392_at	Daam2	150.396	190.838	137.386	152.184	174.565	136.836	152.978	136.892	139.396	117.153	123.358	101.428	97.5157	132.947	120.115	198.397	222.085	165.759	147.235	0.130006	1	20	2.46035	160.997	144.843	25.4202	0.175501
1367717_at	LOC100909755 /// Rps27	9482	10025.1	7652.63	9099.82	10696.8	10221.5	10157.3	10948.8	10569.1	9420.81	9900.61	9148.53	7485.28	7789.36	7639.93	8276.01	10225.7	9005.99	9319.18	0.130026	1	20.7516	9.49011	10599.2	9380.58	1002.79	0.106901
1379573_at	LOC100912188	144.045	126.22	146.316	126.894	158.348	119.384	178.525	157.544	146.329	115.128	100.277	90.4186	66.3335	107.931	74.8571	114.226	104.709	92.0003	120.527	0.130293	1	25.8182	8.70308	152.347	119.932	14.1534	0.118011
1372594_at	LOC103689978 /// Senp5	225.938	239.256	225.338	221.212	323.036	238.395	217.833	259.345	201.32	224.342	241.335	186.305	136.334	194.817	159.25	169.772	243.821	219.427	218.171	0.130307	1	23.0626	6.32762	261.252	218.209	51.7504	0.23716
1388459_at	Col18a1	671.911	827.679	653.623	743.22	830.423	814.541	1065.07	968.853	831.649	742.738	711.276	701.739	585.87	603.677	482.746	801.925	724.444	636.778	744.343	0.130346	1	21.3763	9.35701	911.507	750.682	122.89	0.163704
1374818_at	Nxph3	42.4653	52.6783	49.1356	46.7964	52.0662	60.185	88.9361	50.6077	55.3721	51.1434	52.5134	51.7569	40.0834	29.6647	31.6237	40.2954	49.8928	39.1608	49.1321	0.130384	1	22.3371	9.46292	63.5573	49.5452	11.129	0.224623
1398753_at	Akr1a1	6412.77	5678.16	5344.17	5697.38	6640.28	6605.02	6815.71	7677.42	7543.88	6389.81	6108.69	5328.08	4177.61	5257.31	4537.63	5487.64	6468.25	5672.65	5991.25	0.130556	1	20.1623	9.64994	7169.64	6049.67	842.861	0.139324
1379914_at	Klf11	274.142	231.579	188.038	174.204	265.831	347.983	432.561	344.275	278.432	252.555	268.596	185.912	168.134	200.708	147.75	207.371	167.759	196.078	240.662	0.130606	1	21.9426	9.61783	345.99	243.792	68.0945	0.279314
1370256_at	Fzd1	246.44	233.242	220.18	178.911	262.662	278.15	277.947	217.982	175.616	186.207	212.255	204.009	139.059	162.34	144.456	179.644	208.769	201.854	207.207	0.130646	1	23.9518	7.74269	250.213	207.228	31.5021	0.152017
1398774_at	LOC100362027 /// Rpl30	9950.03	9976.59	8209.12	8984.21	11521.3	10719.8	10954.6	11624.1	11105.6	10263.6	10753.1	8916.99	7846.33	8799.18	8565.56	9339.99	11063.3	10329.5	9940.17	0.130705	1	20	9.55896	11315.5	10013.6	1072.48	0.107102
1375917_at	Lilrb4	54.4231	72.6714	99.1942	84.5717	67.271	40.8277	90.9067	67.7732	51.6578	42.3126	62.4733	57.9215	39.4232	36.2646	33.3358	36.4041	35.5932	35.5789	56.0336	0.130718	1	28	3.05256	75.2801	56.2959	4.58356	0.081419
1367877_at	Slc11a2	724.333	686.642	769.46	655.18	913.957	862.035	939.351	911.398	1045.79	842.922	854.189	658.021	486.348	704.371	522.585	673.028	908.404	696.057	769.671	0.130797	1	20	9.64984	953.997	779.547	140.441	0.180158
1368484_at	Abcb9	67.853	54.0568	84.8864	73.2569	59.7284	69.3465	59.7087	59.6338	43.3657	54.3723	64.0635	41.6989	33.0447	48.779	39.6923	56.5015	61.2699	43.673	56.3851	0.130834	1	26.6488	3.59011	69.9756	56.8337	12.5967	0.221641
1372968_at	Sbf1	293.239	279.072	235.368	224.572	283.258	277.925	263.483	257.244	278.939	284.741	226.856	177.904	184.963	162.429	160.013	199.928	252.443	179.773	234.564	0.130856	1	26.9377	9.30036	278.18	233.328	15.4661	0.066285
1374332_at	Ddx49	332.71	323.103	333.627	271.928	376.08	408.331	386.235	408.167	349.892	379.108	364.854	313.658	269.644	290.857	252.453	326.192	389.062	314.775	338.371	0.131253	1	20	9.66188	397.179	341.503	44.3849	0.129969
1386948_at	Nes	115.752	153.778	136.603	128.172	189.732	215.607	205.572	236.565	190.952	232.552	155.023	129.218	92.887	168.272	118.792	169.619	173.187	143.478	164.209	0.131407	1	20	9.61087	219.643	167.057	40.9647	0.245213
1379243_at	Ndufa6	4101.26	3756.86	4062.31	3760.22	4584.09	4911.61	4322.32	5191.86	4496.92	4884.46	4048.88	3766.23	2906.18	3810.82	3559.74	3628.27	4654.25	4187.71	4146.33	0.131417	1	20	9.50369	4849.67	4181.45	521.793	0.124787
1367905_at	Enpp3	885.472	817.766	774.702	802.99	1012.69	806.897	1082.06	951.843	818.081	686.059	739.56	586.199	366.958	621.92	436.943	663.569	992.449	692.763	763.273	0.131572	1	22.3371	8.49748	951.493	766.742	127.797	0.166676
1372006_at	---	6234.57	6298.06	5889	6187.68	6677.76	6510.91	7529.2	8424.1	7811.75	6862.03	7086.85	5787.79	4573.39	5264.23	4005.62	5769.84	7017.08	5713.72	6313.53	0.131579	1	20.4948	9.84072	7605.15	6382.19	982.008	0.153867
1378404_at	Lnc134	203.359	193.99	217.177	177.767	240.278	219.228	240.866	220.733	160.979	225.319	199.977	154.547	133.562	169.754	147.533	168.486	194.167	205.159	192.938	0.131677	1	22.4379	8.51143	226.602	193.557	23.8572	0.123257
1375916_at	Pcmtd2	815.409	710.142	572.034	521.518	932.682	966.545	945.26	817.564	659.186	794.797	802.632	623.902	506.279	576.215	465.796	546.282	642.077	572.763	692.838	0.131734	1	23.1702	9.26666	893.649	695.352	133.173	0.191519
1367651_at	Ctsd	7767.69	7376.46	7440.23	7309.3	8295.2	8032.56	8421.3	9141.81	10253.4	8035.15	8177.03	6242.74	4717.4	5854.05	4880.89	6284.79	7987.74	7124.18	7407.89	0.131836	1	21.8462	9.6706	9024.66	7459.11	1061.2	0.142268
1385092_at	Epha6	39.3087	24.4967	29.92	35.0339	38.5439	34.6559	46.2955	37.5691	34.3403	34.2193	29.3607	28.4909	24.6764	26.1135	18.5793	27.8353	34.2078	30.078	31.8736	0.131972	1	22.0399	8.71003	38.9854	32.0732	5.93903	0.185171
1374512_at	Glyctk	103.926	82.4898	99.7569	94.1074	119.71	111.71	121.319	117.76	109.938	107.326	108.813	72.3893	63.0972	96.3054	83.3727	83.3255	95.933	97.1923	98.2484	0.13212	1	21.2848	9.14211	119.427	98.9603	14.4178	0.145693
1377872_at	Malsu1	1090.77	909.605	1018.07	889.418	1135.31	1194.25	1165.67	1271.45	1126.28	1117.36	1029.85	949.119	779.285	923.042	764.213	824.061	1149.59	955.671	1016.28	0.132125	1	20.8386	9.58625	1202.36	1024.51	132.946	0.129765
1368991_at	Smpd3	272.403	353.667	234.084	212.056	251.567	265.339	334.362	420.2	341.275	373.959	641.736	577.389	416.92	545.921	284.437	350.178	456.97	333.216	370.315	0.132174	1	23.6105	14.6615	510.417	371.23	98.4354	0.26516
1371318_at	Rps16	6713.03	7305.26	5949.24	6506.01	7691.33	7295.27	7497.78	8648	8029.09	7489.61	7301.44	6945.62	5414.96	6129.96	6063.28	6162.7	7389.1	6592.27	6951.33	0.132184	1	20	9.80698	7967.24	7008.89	784.2	0.111887
1370238_at	Usmg5	6602.28	6294.99	7204	6600.24	7843.87	8384.86	7225.2	8976.83	7648.13	8447.94	6769.17	7047.2	5343.72	6371.81	6755.59	6312.01	7913.46	7425.12	7175.91	0.132194	1	20	9.48818	8238.29	7233.49	859.551	0.118829
1386886_at	Cd164	4812.35	4898.68	4366.23	4165.46	5061.18	5337.44	5205.93	5744.26	4945.09	5133.45	5062.55	4424.94	3243.11	3940.08	3346.24	4223.93	4892.67	4382.75	4621.46	0.13222	1	21.4687	9.69209	5442.6	4650.7	532.724	0.114547
1371646_at	Pgd	3755.04	2476.33	2977.82	3218.97	3485.74	2797.8	2955.36	3847.85	3177.13	2992.73	2564.96	2042.54	1361.22	2064.77	1495.58	2061.04	2974.94	2412.99	2703.49	0.132293	1	24.788	8.89337	3323.65	2698.17	293.786	0.108884
1392978_at	Slc25a28	477.605	387.922	412.721	412.033	535.917	513.812	486.568	527.459	480.573	482.342	417.053	387.931	319.155	414.819	334.853	418.774	449.443	360.357	434.408	0.132399	1	22.1381	9.00233	516.077	436.413	55.9988	0.128316
1389341_at	Plxnd1	421.808	653.43	463.403	452.372	539.385	428.125	540.095	489.329	399.632	356.12	368.559	256.924	266.718	307.824	284.875	508.92	634.065	496.78	437.131	0.132482	1	21.5618	3.9323	511.641	431.795	111.168	0.257455
1371008_at	Pmpca	612.235	577.344	704.893	528.639	830.005	837.182	795.232	802.286	697.916	818.816	745.677	523.682	392.593	653.016	468.829	595.16	774.839	702.319	670.037	0.132773	1	20	9.33397	829.925	677.945	124.279	0.183318
1399112_at	Skiv2l	395.665	321.032	284.272	293.114	388.984	340.609	393.007	362.813	395.965	371.877	315.937	225.138	232.453	267.527	193.067	262.354	242.053	272.387	308.792	0.13296	1	25.953	9.47971	382.92	306.686	39.4999	0.128796
1383738_at	Cep68	148.921	121.789	115.673	128.957	163.172	125.752	153.368	151.542	148.783	130.493	121.332	110.891	89.4764	110.152	83.883	102.19	132.083	120.919	125.521	0.133127	1	23.1702	9.03363	148.615	125.792	15.2974	0.121609
1392900_at	Capza1	1911.13	1931.72	1479.4	1629.71	1757.7	1348.95	1688.19	1620.6	1377.61	1449.59	1499.37	1274.15	959.835	1275.7	948.953	1398.11	1547.06	1236.8	1463.03	0.133214	1	28	0.250046	1854.98	1475.72	107.222	0.0726571
1367589_at	Aco2	6518.51	4948.82	6912.18	5874.65	7595.9	6912.54	6802.12	7865.82	6918.75	6820.35	6326.87	5634.82	3944.99	5681.29	5210.36	5615.4	6734	6844.11	6286.75	0.133215	1	20.0808	9.1646	7367.06	6338.81	875.288	0.138084
1385931_at	Hook3	105.273	93.2317	199.838	142.06	292.814	204.592	173.758	127.368	109.668	96.2599	92.6099	87.1135	116.417	96.1268	85.286	112.26	112.506	95.096	130.126	0.133257	1	22.8506	6.12997	225.217	130.024	67.7375	0.520961
1371992_at	Babam1	1132.68	973.656	1017.06	952.39	1284.05	1358.64	1300.68	1365.89	1174	1197.1	1018.92	809.748	714.418	1005.02	987.069	906.611	1271.79	1107.93	1087.65	0.133339	1	20	9.13411	1328.03	1097.65	169.268	0.15421
1394100_at	Ffar2	38.3586	23.6745	22.6441	33.5108	34.4686	31.2131	32.9887	19.777	29.0704	16.2891	20.8711	30.8151	13.4481	6.46854	20.4995	18.9431	11.1286	9.99783	23.0093	0.133436	1	28	5.47146	32.2765	22.9149	6.60383	0.288189
1383137_at	Sox4	929.068	1015.13	964.47	907.132	1280.29	1214.46	1174.5	892.603	708.181	751.557	766.479	824.945	623.409	938.349	624.19	874.393	1140.2	925.648	919.723	0.133634	1	21.2848	6.07104	1172.23	916.583	236.891	0.25845
1383056_a_at	Tmem238	354.538	319.376	299.501	278.899	351.409	426.039	395.635	468.219	410.596	382.248	357.467	301.084	261.594	309.393	241.325	296.039	394.761	344.784	344.05	0.133723	1	20	9.81246	422.418	348.298	57.795	0.165935
1384879_at	Trpt1	129.416	107.966	163.261	120.745	200.576	216.259	174.726	193.067	141.916	193.26	143.396	127.555	104.392	145.648	140.676	138.969	179.079	179.844	155.597	0.133738	1	20	8.44541	193.726	157.166	37.6211	0.239371
1371918_at	Cd99	1412.3	1328.35	1128.11	1216.46	1431.2	1505.35	1816.5	2036.72	1746.31	1448.93	1301.8	1080.45	1051.65	1094.27	954.818	1223.84	1354.27	1234.09	1353.64	0.134006	1	20	9.74426	1731.74	1373.09	269.487	0.196263
1371653_at	Tpm4	3383.47	3835.73	3341.21	3341.45	4033.72	3373.96	4240.37	4349.24	3604.7	3534.16	3740.17	3323.68	2387.83	2611.55	2275.09	3181.28	3615.58	3063.98	3402.07	0.134056	1	22.8506	9.5285	4002.42	3412.6	387.927	0.113675
1375349_at	Sorbs1	4701.13	4749	4794.94	4360.43	5220.51	5267.43	6313.04	6045.52	6641	5213.02	6188.37	4548.33	4679.04	5303.34	3638.09	4598.67	5132.52	4284.43	5093.27	0.134464	1	20	10.0757	6003.77	5151.98	750.51	0.145674
1388943_at	Chrac1	712.745	698.519	638.927	606.327	809.093	1073.44	842.797	987.514	879.413	1048.5	698.844	725.712	507.956	707.469	653.87	682.469	770.528	712.72	764.269	0.134485	1	20	9.70676	968.891	774.902	148.803	0.192028
1387771_a_at	Mapk3	718.661	663.016	600.817	679.155	706.376	676.137	757.179	885.981	738.796	639.982	488.263	463.583	390.021	495.484	356.523	518.334	676.663	540.449	610.857	0.134489	1	23.4988	9.08659	758.559	611.716	76.9878	0.125856
1386940_at	Timp2	3555.4	3839.43	3153.82	3332.42	4065.75	4314.07	4998.41	5620.92	4847.8	4711.9	4252.18	4221.16	3486.41	4002.09	3458.78	4177.77	4638.97	3772.63	4136.1	0.134744	1	20	10.0908	4931.93	4186.65	644.073	0.15384
1398453_at	Klhl36	72.2968	56.3857	40.397	53.546	79.6795	66.7981	72.2633	61.502	55.7219	54.7281	59.9338	47.8208	30.2682	40.426	38.75	43.7192	52.8762	42.243	53.8531	0.134895	1	24.1849	8.58178	68.8806	53.818	9.39621	0.174593
1387621_at	Tnfrsf4	80.2836	92.94	86.3661	72.6828	120.093	68.987	87.1329	73.0679	77.5823	66.2122	75.0082	62.6914	56.8399	47.6481	64.9618	67.0444	65.3704	84.0867	74.9444	0.134929	1	24.5432	4.77895	90.912	75.0307	17.8833	0.238346
1383094_at	Sri	1825.53	2171.93	1511.47	1814.07	2251.25	2139.43	2449.07	2402.33	2174.72	1895.22	2064.5	1636.03	1449.98	1662.6	1301.78	1732.56	2137.37	1748.2	1909.34	0.134947	1	20.7516	9.39941	2308.66	1927.03	296.894	0.154068
1391558_at	Zfp608	111.068	111.778	101.637	100.735	130.456	136.196	141.823	102.386	93.3406	105.417	105.559	88.0512	62.0168	100.226	87.0346	98.5066	123.673	109.098	106.056	0.135022	1	20.6653	7.59433	127.386	106.468	20.9507	0.196778
1371606_at	Wdtc1	253.086	254.283	233.532	226.411	284.471	228.759	236.736	240.108	227.698	262.637	201.403	208.375	183.218	185.657	195.936	215.018	234.778	206.287	226.577	0.135231	1	25.8182	4.49758	249.02	226.98	26.4349	0.116463
1369405_a_at	Chrnb4	81.7776	57.1661	48.0897	69.5859	71.1184	44.1357	40.4354	42.6925	54.0089	27.4253	39.9422	32.6096	25.4883	51.0072	39.3046	41.2249	64.9467	50.9701	48.9961	0.135369	1	26.366	0.250045	66.9817	49.9095	12.2391	0.245226
1368177_at	Acsl3	543.543	436.435	383.239	261.713	386.628	320.599	294.35	297.718	209.581	387.78	330.617	401.029	322.491	531.489	409.691	457.545	514.336	397.197	382.554	0.135395	1	23.1702	21.1837	459.008	380.719	90.1615	0.236819
1374773_at	Dyrk1a	284.798	308.054	252.392	268.006	358.313	377.336	301.906	288.063	239.007	317.487	290.375	267.214	189.361	220.988	184.507	295.935	293.433	253.855	277.279	0.135412	1	21.9426	7.32039	332.137	278.074	58.6557	0.210935
1370324_at	Atp7b	138.183	124.605	131.109	118.818	180.06	110.496	151.236	130.754	98.8652	114.253	121.838	102.395	91.3607	95.0416	75.2417	109.151	112.029	113.722	117.731	0.135497	1	24.9123	5.72256	142.41	117.741	27.7992	0.236105
1371368_at	Sec61a1	1273.12	1271.72	1166.34	1075.22	1350.49	1301.31	1459.58	1453.01	1396.13	1237.98	1232.91	1018.52	802.043	951.286	788.814	1097.33	1324.22	1203.81	1189.1	0.135693	1	21.3763	9.555	1419.2	1196.74	140.268	0.117209
1367560_at	Rplp0	8353.55	9383.9	7078.33	7596.29	9315.95	9326.33	9898.7	10882.1	10391	9353.79	9403.62	8759.58	6647.84	7609.39	7050.01	8063.89	9221.72	8040.03	8687.56	0.135708	1	20	9.92785	10205.6	8774.31	1146.98	0.13072
1392600_a_at	Maml2	199.192	212.652	164.609	195.835	244.519	278.067	286.624	206.663	243.595	176.767	168.695	161.315	155.797	192.121	143.517	178.866	187.861	175.439	198.452	0.135721	1	22.1381	7.87679	254.063	199.403	44.9198	0.225271
1372716_at	RGD1308601	332.57	322.745	309.555	264.485	390.836	471.444	389.537	461.117	343.654	473.481	359.175	336.494	254.809	296.648	273.501	308.806	383.622	303.234	348.651	0.135768	1	20	9.72642	435.393	353.392	65.997	0.186753
1391595_at	Larp6	45.5269	79.1946	38.2641	54.7863	70.032	75.481	91.427	111.269	80.3085	86.1232	109.196	95.573	55.0519	75.3582	41.2927	67.464	76.1939	69.4467	73.4439	0.135812	1	20	11.3143	94.5115	75.2147	19.0649	0.253473
1383988_at	LOC102554727	311.087	250.569	294.316	255.194	327.483	306.299	397.145	325.239	366.296	280.818	264.727	216.626	207.454	238.296	194.137	239.377	269.641	235.429	276.674	0.135832	1	23.0626	9.36465	345.193	277.567	41.2092	0.148466
1392221_at	Greb1l	260.99	320.947	250.921	195.037	252.136	263.087	220.393	247.356	192.634	185.377	194.279	137.954	112.553	181.585	132.189	223.335	299.106	240.904	217.266	0.13585	1	24.0678	0.250046	277.374	217.337	33.1175	0.152378
1369676_at	Itpr2	290.897	284.728	267.61	249.836	343.145	306.522	362.446	359.362	310.232	272.552	331.658	260.417	193.961	249.002	184.295	258.852	290.906	241.261	280.982	0.13588	1	22.1381	9.5211	341.576	282.679	40.9717	0.144941
1387666_at	Gpr85	12.8247	21.3614	20.4937	22.9669	31.6146	28.6437	25.2118	18.9245	22.6659	30.6656	13.7997	22.1804	15.8426	16.2496	16.7669	18.0911	15.9488	17.2117	20.6369	0.135985	1	22.746	6.6599	28.2031	20.6617	6.86323	0.332172
1370544_at	Eml2	116.403	119.2	97.2792	102.26	119.75	163.546	151.294	212.281	136.326	141.996	104.952	90.0051	80.2734	91.4931	67.0153	92.5317	117.196	99.7912	116.866	0.136018	1	20.9263	9.64475	162.342	118.803	31.3154	0.263591
1398801_at	Nsa2	2247.34	2211.62	1949.46	2206.18	2794.96	2334.78	2754.54	2377.43	2209.51	2476.91	2136.02	1938.33	1646.22	1955.36	1864.71	1900.14	2547.64	2009.94	2197.84	0.136148	1	21.194	8.44211	2558.02	2209.42	308.224	0.139505
1382197_at	Rhod	80.3247	85.4528	93.5571	81.8315	100.264	87.2245	104.768	99.3037	85.4112	88.4619	93.1299	78.6511	55.4325	71.3714	46.8594	76.4403	96.1555	73.5474	83.2326	0.136166	1	22.6424	9.16683	98.1521	83.5457	10.8632	0.130027
1377664_at	Cep170	976.714	879.895	833.578	757.666	975.661	996.418	977.03	891.251	748.843	761.484	774.722	676.826	620.702	737.579	584.567	795.235	895.143	809.213	816.251	0.136289	1	23.1702	7.62306	936.909	817.102	88.7017	0.108557
1373351_at	Ank2	290.666	361.619	421.423	324.814	489.181	482.796	445.485	453.099	379.7	477.072	463.656	345.88	324.033	379.242	335.207	348.129	388.437	341.74	391.788	0.13631	1	21.194	9.02129	467.307	395.025	66.9589	0.169506
1367661_at	S100a6	2594.97	3153.09	2363.48	3181.36	3093.41	3909.12	4180.95	4526.69	3403.91	3648.16	3329.2	3703.39	2265.42	3187.7	1782.31	3051.82	3495.71	2224.97	3171.98	0.136384	1	20.0808	9.85449	4001.44	3223.65	700.685	0.217358
1367958_at	Abi1	963.428	1073.15	844.506	782.982	1250.61	1194.59	1059.25	817.038	700.418	857.862	905.065	799.951	685.266	704.563	600.728	745.825	840.353	636.717	859.016	0.136389	1	26.366	6.11011	1083.17	856.477	192.642	0.224924
1389182_at	Tyw5	267.538	197.796	243.237	210.993	261.437	201.042	223.183	229.862	200.832	199.636	198.838	161.38	144.467	173.042	162.355	175.658	236.638	190.41	204.352	0.136392	1	25.8182	0.250041	237.102	205.093	12.7547	0.0621899
1380108_at	NEWGENE_1562258 /// Wbp1	150.079	109.898	128.112	100.103	136.842	172.464	173.589	168.452	136.588	139.512	91.9939	86.0891	70.6676	93.5524	84.4064	96.4827	108.63	104.51	119.554	0.136512	1	22.9561	9.26776	162.294	120.075	22.3022	0.185735
1370268_at	Kcna5	88.0247	78.7009	85.6501	59.5767	92.0078	82.0671	125.235	104.203	123.768	116.289	122.608	104.402	71.6888	90.4789	90.8319	86.239	90.4999	75.823	93.7829	0.136525	1	20	10.8188	114.279	95.2573	16.6385	0.17467
1390257_at	Vapb	1349.68	1308.83	1250.06	1153.8	1386.67	1624.98	1500.91	1614.34	1325.64	1498.07	1098.59	1010.81	828.274	1102.46	925.588	1101.95	1362.69	1121.96	1253.63	0.136551	1	22.1381	9.2683	1543.71	1259.92	162.167	0.128712
1367677_at	Prdx5	3466.94	3072.52	3254.82	3416.81	3971.4	3600.93	3891.68	4603.84	4003.87	3750.14	3407.22	2982.56	2422.68	3203.89	2682.88	3050.8	3919.79	3315.31	3445.45	0.136622	1	20	9.44755	4073.58	3477.6	486.227	0.139817
1377887_at	Acox3	404.438	364.391	326.565	316.372	461.839	392.45	498.179	444.904	406.56	358	351.438	292.813	259.579	301.524	231.446	319.308	392.135	355.038	359.832	0.136623	1	21.3763	9.2171	442.136	362.57	55.3615	0.152692
1392769_at	Arxes2	122.524	125.796	62.6773	104.834	131.476	215.284	230.099	194.997	200.13	159.918	165.625	110.576	139.56	172.749	86.5883	115.476	150.24	116.086	144.702	0.136631	1	20	9.89548	200.767	148.071	44.8908	0.303171
1378165_at	Twist1	232.2	253.252	208.734	223.702	267.013	270.924	309.132	333.575	300.965	292.781	295.919	250.26	235.36	255.872	206.379	244.048	306.436	263.658	263.901	0.136729	1	20	10.0918	305.547	266.72	35.9076	0.134627
1372262_at	LOC100360120	2664.09	2814.49	2542.47	2514.76	2974.1	2918.07	2922.7	3260.94	2937.05	2718.84	2795.09	2223.12	2089.36	2444.07	1966.35	2323.36	2835.91	2470.92	2634.21	0.136898	1	22.2371	9.40819	3037.78	2644.02	255.173	0.0965094
1372222_at	Rgp1	476.26	495.315	429.061	400.693	567.949	554.871	549.091	584.32	556.058	566.798	623.64	535.537	431.405	453.588	344.725	466.011	565.034	445.841	502.566	0.137094	1	20	10.1616	582.296	508.293	71.8868	0.141428
1390907_at	LOC691170	149.189	159.55	162.099	143.855	197.911	215.429	209.323	198.159	148.379	194.901	143.787	125.647	136.88	159.038	131.28	129.01	162.941	140.688	161.559	0.137141	1	22.1381	8.32141	200.594	162.392	30.4954	0.187789
1374045_at	Cog8	306.932	275.288	248.786	205.866	323.209	316.098	320.327	347.661	253.439	272.504	230.947	187.493	165.373	191.082	152.912	209.622	265.03	212.449	249.168	0.137167	1	23.6105	9.17406	317.629	249.468	33.5908	0.13465
1389529_at	Fam168a	337.634	321.138	272.603	269.442	442.631	434.542	457.497	403.62	375.961	382.793	380.398	311.187	268.896	353.073	238.959	335.545	388.217	305.782	348.884	0.137191	1	20	9.38958	430.812	353.102	65.0226	0.184147
1373845_at	Nol11	428.823	456.485	414.576	393.596	534.665	496.118	508.1	472.83	446.47	476.606	466.662	404.458	335.077	399.734	344.045	418.068	506.335	418.436	440.06	0.137515	1	20.4107	9.06585	502.173	442.841	49.982	0.112867
1389468_at	Rpia	1139.9	1150.77	1019.88	829.291	955.19	780.237	803.014	889.18	664.402	773.912	800.599	619.605	557.948	883.032	717.024	930.45	1563.6	1197.07	904.173	0.137611	1	26.5067	0.250046	1146.83	923.852	249.863	0.270458
1388353_at	Pa2g4	588.205	622.668	772.507	751.828	818.388	790.456	806.787	729.687	656.986	526.599	635.101	931.831	537.566	516.899	518.546	505.838	579.323	398.285	649.306	0.13765	1	28	6.2924	806.354	642.693	170.954	0.265996
1375080_at	Slc25a45	165.317	141.066	125.974	147.448	190.278	165.438	238.558	230.757	192.619	158.368	186.107	137.929	122.314	146.816	91.252	164.95	135.817	130.656	159.537	0.137743	1	21.0148	9.68771	206.165	161.704	35.2936	0.218261
1399017_at	Tnpo1	1255.86	1262.77	1126.23	1080.29	1479.06	1462.35	1425.88	1224.69	1196.47	1156.08	1466.33	1121.85	919.71	1006.79	793.415	1073.32	1233.64	1066.99	1186.21	0.137806	1	23.0626	8.81749	1387.88	1189.09	154.7	0.1301
1374189_at	Zfp219	833.357	684.298	493.254	640.995	875.185	831.654	879.343	886.224	757.403	726.841	724.375	577.582	404.125	582.428	386.535	595.126	681.854	549.099	672.76	0.137846	1	22.6424	9.30694	865.794	676.415	122.143	0.180575
1392144_at	Nt5dc1	219.189	242.709	221.725	177.699	258.033	207.395	215.863	202.108	148.382	177.583	207.807	150.49	140.998	166.948	116.692	162.043	214.754	164.636	188.614	0.137908	1	27.2329	2.95184	224.56	190.191	29.283	0.153966
1377613_at	Herpud2	1054.58	1023.6	826.242	839.278	1139.02	1197.32	1227.43	1333.74	1066.3	1204.1	1102.15	972.117	761.972	933.229	739.582	916.347	1094.41	868.702	1016.67	0.13817	1	20	9.78951	1239.35	1028.67	164.166	0.159591
1398316_at	LOC288913	1022.33	903.539	840.686	886.651	1042.81	1098.54	1135.46	1319.98	1097.92	967.288	950.744	788.247	669.576	853.571	658.682	829.905	1017.85	891.52	943.072	0.138505	1	20.7516	9.52629	1155.75	952.02	144.634	0.151924
1398851_at	Ywhae	3612.93	3274.44	3099.71	2856.93	3541.05	3136.23	2833.41	3265.55	2919.39	3011.12	2406.28	2353.09	2375.51	2649.36	2672.87	2901.25	3428.61	3106.26	2969.11	0.138712	1	23.9518	0.250052	3362.36	2968.77	219.491	0.0739333
1377091_at	Prrt1	400.481	367.418	246.984	279.109	316.65	264.871	298.806	252.087	272.276	213.976	211.669	193.36	178.148	261.14	203.822	267.271	300.862	270.433	266.631	0.138722	1	28	0.250078	361.703	272.31	47.9775	0.176187
1383677_at	Rnf168	93.0639	95.3658	96.466	68.1843	114.093	108.068	116.301	123.32	100.837	105.274	103.587	73.4839	71.0551	79.6987	62.912	82.3196	86.3264	88.4453	92.7111	0.138759	1	21.8462	9.6203	115.235	93.4047	14.5369	0.155633
1382085_at	Mterf4	717.811	515.549	634.586	607.021	761.503	625.62	660.081	620.419	558.967	501.293	576.012	447.363	423.46	563.813	404.993	491.249	619.218	574.277	572.402	0.13878	1	23.8369	5.82911	678.049	572.369	115.171	0.201219
1386321_s_at	Trib3	121.098	87.2135	86.8891	129.147	141.186	132.421	164.192	106.035	112.106	87.8459	141.324	58.9429	53.1742	87.8595	55.7245	89.4393	118.931	98.1643	103.983	0.138817	1	21.5618	7.57153	139.561	104.668	36.271	0.346535
1376134_at	Mri1	330.171	253.706	196.55	220.549	308.224	328.726	358.028	356.252	319.271	290.049	292.999	235.226	196.524	227.327	167.078	214.283	253.971	223.52	265.136	0.139159	1	21.9426	9.71267	342.289	267.543	51.2348	0.191501
1368037_at	Cbr1 /// LOC100360507 /// LOC102556347	4102.06	3057.3	4994.58	3428.17	5094.67	2428.49	3351.68	3292.93	3977.2	2769.55	3272.88	1737.92	1499.94	1992.59	2434.59	1736.21	3089.07	2014.27	3015.23	0.139272	1	28	2.65633	4014.26	3053.95	570.263	0.18673
1379416_at	LOC100362819	41.7574	63.07	85.8863	44.9645	117.838	125.719	60.8056	60.3628	47.0579	66.207	51.2931	47.8284	35.3866	39.8481	56.9787	60.7597	89.0309	68.6772	64.6373	0.139421	1	20	6.28954	98.0099	63.9963	30.4555	0.475895
1367516_at	Dtnbp1	619.706	555.906	601.806	529.036	710.158	717.887	668.829	733.508	696.958	679.904	560.994	546.107	434.666	563.873	501.71	551.169	696.207	578.753	608.176	0.13954	1	20	9.35041	715.919	613.167	77.9726	0.127164
1389199_at	RGD1309079	594.398	493.136	304.306	302.855	423.484	310.538	284.333	259.587	176.499	251.376	299.26	289.036	231.214	328.871	268.034	369.594	522.45	368.002	337.61	0.139566	1	27.5346	0.250046	513.077	349.238	108.748	0.311388
1370576_at	Dync1li1	202.572	158.114	178.561	146.921	209.705	182.523	205.598	142.223	125.321	165.226	197.385	148.948	109.766	115.254	91.7981	131.64	115.577	144.113	153.958	0.139699	1	28	5.56056	182.988	153.33	36.9847	0.241209
1370252_at	Avpi1	793.264	703.031	716.669	594.21	824.27	755.485	940.628	1004.67	963.11	849.883	913.636	840.49	619.216	755.461	503.819	633.791	839.865	631.094	771.255	0.139726	1	20	10.2571	928.25	781.864	130.687	0.167148
1383367_at	Samd14	28.0273	33.3926	28.751	24.6901	38.3418	33.0455	35.1174	37.0904	30.7161	34.7132	21.9242	29.3384	18.5167	25.266	13.4865	24.0123	28.411	23.8869	28.2626	0.139737	1	23.8369	9.07688	35.3318	28.2802	4.73577	0.167459
1383831_at	Qrsl1	223.804	200.861	203.167	165.392	251.615	282.126	223.8	225.181	193.115	228.499	208.853	172.783	142.685	162.15	154.901	201.669	247.67	223.608	206.216	0.139799	1	20	8.79707	243.553	207.839	31.9164	0.153563
1385472_at	Zbtb8a	197.476	162.693	170.039	167.007	215.246	251.326	275.922	268.773	195.054	180.878	195.101	170.493	142.624	181.043	148.142	192.333	183.803	164.398	192.353	0.139823	1	20.1623	9.28439	245.06	194.7	37.9926	0.195134
1373170_at	Neurl4	295.763	284.252	235.835	258.183	365.848	290.676	294.338	299.951	287.013	228.672	268.667	231.919	181.102	230.094	189.809	256.065	283.087	252.111	262.966	0.139869	1	22.4379	7.43744	308.9	263.573	45.2715	0.171761
1375983_at	Mamdc2	164.678	184.613	160.432	120.844	120.713	146.503	134.6	122.535	89.5225	139.753	128.291	117.557	118.898	192.886	136.97	171.972	173.272	176.019	144.448	0.139943	1	25.5527	23.75	175.251	145.737	25.9041	0.177745
1388647_at	Chchd7	498.744	415.699	404.31	430.138	581.741	620.973	667.952	608.627	540.535	546.68	500.923	475.05	406.292	544.676	446.825	458.654	554.496	500.772	511.283	0.140077	1	20	9.4185	614.152	516.537	80.2408	0.155344
1368681_at	Pthlh	101.838	142.583	81.0418	75.5244	92.2406	113.184	101.886	154.249	114.383	137.378	205.47	202.767	170.966	166.908	111.591	147.057	166.588	134.744	134.467	0.140087	1	24.665	14.7841	177.075	134.034	26.3879	0.196875
1374068_at	Vps39	182.538	209.484	151.347	159.639	248.474	206.018	220.558	217.031	206.14	204.99	166.36	157.879	138.502	154.143	139.128	165.506	182.902	153.946	181.366	0.140105	1	22.5397	8.99153	220.531	182.138	26.4597	0.145273
1368992_a_at	Srsf5	1777.03	1564.57	1250.1	1325.3	1860.56	1649.61	1777.31	1714.06	1470.85	1489.82	1495.47	1204.93	907.359	1224.43	922.067	1300.11	1355.05	1148.95	1413.2	0.140168	1	25.0378	9.10432	1727.39	1409.35	151.575	0.10755
1369131_at	Slc18a2	60.7212	53.9539	48.8547	50.5319	65.1701	60.1116	77.893	56.2385	46.2858	62.4455	53.1021	53.341	38.906	39.3444	24.9965	45.2541	53.3023	45.4356	51.9938	0.14022	1	23.6105	9.05369	63.7421	52.0673	8.48839	0.163027
1375553_at	Spata24	161.035	128.921	138.921	132.589	196.138	169.518	202.757	200.132	180.565	205.313	177.273	130.943	114.188	160.547	125.767	121.767	160.65	117.166	156.899	0.140403	1	21.7505	9.7148	197.572	158.401	29.7574	0.187861
1385845_at	RGD1564854	101.975	105.184	116.247	82.4043	114.979	116.625	118.157	111.127	102.541	104.229	87.5466	85.2445	60.4409	86.106	68.818	90.4232	73.3928	107.037	96.2488	0.140444	1	23.9518	9.04336	115.192	96.2586	8.96416	0.0931257
1385370_at	Fam71e1	113.008	74.9327	81.7219	80.0111	131.936	132.348	140.198	145.846	110.499	93.423	81.574	65.4176	69.9268	78.1105	60.2785	92.0601	96.215	69.8235	95.4073	0.140447	1	21.3763	8.88926	131.852	96.5466	25.8068	0.267299
1370023_at	Gja4	313.873	368.17	357.198	333.386	424.223	423.484	505.023	476.113	432.293	346.017	358.639	294.962	279.183	372.074	267.1	360.417	387.159	337.96	368.737	0.14066	1	20.0808	9.1717	452.957	372.499	63.0711	0.169319
1367574_at	Vim	11598.2	11703.9	11007.7	11531.1	12794.9	11108.9	12603.8	12939.8	13056	11476.7	10979.2	10542.1	8966.8	9551.31	9491.57	10909.7	11998.9	10369	11257.2	0.140807	1	22.4379	9.30537	12529.1	11283.9	788.578	0.0698856
1370192_at	Stx12	785.398	690.156	693.555	601.964	856.795	867.48	884.841	794.619	636.116	888.873	700.679	626.884	464.585	583.978	492.606	614.77	714.282	648.977	697.031	0.141045	1	22.4379	9.24019	849.059	700.162	94.2319	0.134586
1374874_at	Cc2d2a	258.403	216.111	193.155	169.381	278.353	335.88	305.047	281.36	276.508	269.082	254.469	196.559	177.683	208.475	166.48	197.391	267.263	194.943	235.919	0.141055	1	20	9.55461	303.865	239.269	48.9928	0.20476
1367859_at	Tgfb3	230.899	221.272	206.033	181.613	291.756	320.789	381.014	400.745	300.164	371.121	430.376	319.767	236.803	246.811	218.935	281.937	377.228	245.491	292.375	0.141324	1	20	10.4956	372.432	298.411	71.3026	0.238941
1385921_at	RGD1562140 /// Zc3h15	1029.95	1067.21	1088.83	1033.73	1509.23	1285	1101.81	1061.36	917.91	1028.82	1070	985.218	840.181	920.678	816.718	845.782	1194.48	829.623	1034.81	0.141362	1	23.6105	6.19652	1276.88	1034.87	209.966	0.202891
1392252_at	LOC102553541	132.111	89.2534	86.421	92.2382	134.358	140.994	156.352	129.185	155.55	159.162	107.687	107.926	83.9918	108.368	89.9142	97.5307	109.946	91.7801	115.154	0.141417	1	20	9.79092	149.102	117.003	25.3083	0.216304
1386986_at	Ogfr	274.189	301.705	250.949	249.84	352.082	357.812	443.038	329.886	342.83	289.84	340.168	201.232	237.775	250.765	203.088	238.999	318.045	235.503	289.875	0.141485	1	21.2848	9.28976	371.214	292.909	58.6427	0.200208
1368780_at	Adrb3	1741.88	1699.05	1255.38	1672.55	1630.47	1710.68	1951.73	1842.84	1684.98	1293.51	1292.26	904.481	1012.6	1137.86	761.905	1404.79	1665.39	1478.31	1452.26	0.141515	1	22.4379	8.58403	1781.14	1457.73	204.616	0.140366
1374582_at	Kctd9	535.079	501.647	497.352	431.012	543.063	667.162	662.891	665.094	480.413	710.621	601.485	496.231	391.669	463.355	358.263	460.774	502.222	457.507	523.658	0.141533	1	21.104	9.84267	650.463	529.356	91.2904	0.172455
1395206_at	Adgrg3	2.71983	3.47225	2.97947	1.60863	3.37459	5.7406	5.13106	3.95456	3.87811	4.34319	3.68803	4.33885	2.27039	1.79254	1.68391	3.52836	3.68724	3.42111	3.42293	0.141605	1	20	9.92301	4.74591	3.50338	1.06491	0.303966
1388344_at	Sarnp	1474.53	1345.45	1329.29	1130.85	1529.67	1309.46	1461.02	1420.57	1176.81	1228.91	1124.08	1024.46	923.45	1215.19	863.451	1025.35	1210.08	1018.76	1211.74	0.14196	1	28	8.4181	1389.7	1206.7	53.6972	0.0444991
1374577_at	Tbrg4	200.899	191.512	179.076	179.08	234.498	218.91	238.469	215.383	212.467	228.824	207.764	182.216	148.314	175.831	175.364	175.985	229.435	182.73	198.709	0.141992	1	20	9.45193	230.345	200.283	23.7714	0.118689
1389715_at	Ypel4	27.1415	41.5196	35.0719	36.2215	45.001	58.9854	54.9159	50.0401	39.5884	58.5627	39.9618	51.6689	23.0096	43.3143	28.9547	29.2036	41.2717	29.3443	40.7654	0.142139	1	21.8462	9.58949	53.5821	41.269	10.6321	0.25763
1395184_at	Clec12a	56.5014	54.5655	47.9281	34.1874	53.9069	37.3432	55.8624	30.0753	32.5405	29.7997	36.2439	20.9235	20.0067	33.1775	27.3877	36.8897	40.8977	31.6414	37.771	0.142147	1	28	0.250077	53.7503	38.6555	7.4715	0.193285
1379298_at	Ifnar1	141.073	158.062	163.911	190.454	214.985	145.931	201.34	139.351	132.856	123.565	158.67	116.352	108.335	137.427	116.335	128.19	183.41	134.941	149.733	0.142212	1	22.5397	5.96637	190.306	149.548	38.1173	0.254883
1393508_at	Nox4	88.1676	97.8147	103.943	98.4408	121.297	154.326	196.541	150.584	125.568	176.273	165.459	132.453	98.8036	146.199	99.7237	117.646	144.241	103.095	128.921	0.142287	1	20	10.0743	164.498	131.318	30.6471	0.233381
1382781_at	Pak6	154.411	116.054	115.24	128.281	148.116	133.131	148.78	134.696	130.45	103.854	110.791	87.7155	74.3615	119.249	62.585	70.4081	121.92	101.189	114.513	0.142364	1	26.2269	7.83722	140.784	113.873	15.8331	0.139041
1398997_at	Phpt1	1450.06	1243.01	1467.27	1194.28	1644.93	1832.87	1626.46	1921.03	1697.63	1891.12	1469.44	1336.36	1106.65	1347.57	1184.74	1343.14	1745.56	1415.58	1495.43	0.142482	1	20	9.7292	1811.68	1512.55	238.139	0.157442
1398393_at	Mapk11	31.7706	35.9859	35.6588	36.5197	39.0814	34.3328	44.9561	38.2202	27.3832	25.5669	33.2987	25.3321	21.6101	25.909	31.8031	29.9311	32.4647	29.8929	32.2065	0.142773	1	22.9561	6.19146	39.066	32.2023	6.98053	0.216771
1398837_at	Tceb2	3236.35	2945.74	3079.86	2898.51	3721.92	3628.09	3504.1	4419.73	3633.67	3706.51	3160.87	2919.47	2550.35	2979.68	2641.89	2902.52	3650.06	3090.13	3259.41	0.142935	1	20	9.60094	3841.38	3290.09	442.461	0.134483
1381982_at	Uap1l1	260.671	270.263	179.894	179.797	313.85	304.262	406.911	381.605	261.855	290.253	303.053	250.499	199.467	226.469	162.795	237.699	261.084	223.028	261.859	0.143041	1	20	9.813	345.573	266.531	63.5627	0.238481
1368892_at	Adcyap1	7.19482	5.51604	8.58574	4.25856	10.0964	7.49802	10.6251	12.5752	9.28508	17.3995	11.9222	11.9665	6.65623	5.18409	4.35197	7.38388	6.55543	8.79638	8.6584	0.143064	1	20	11.6225	12.1799	8.93794	2.9609	0.331273
1390801_at	Tmem252	90.093	101.079	70.9712	70.3329	104.323	115.688	139.62	143.019	136.789	101.131	113.914	100.455	89.3918	91.688	85.2242	113.036	95.1035	84.4459	102.572	0.143067	1	20	10.0379	129.98	104.186	20.7999	0.199642
1375024_at	Tyw3	186.553	159.435	155.235	163.826	198.768	210.77	241.113	200.404	164.537	192.16	162.471	142.372	139.426	160.509	140.003	160.719	190.941	166.939	174.232	0.143125	1	20.0808	8.89282	208.97	175.652	26.7595	0.152344
1371652_at	Ccdc50	2303.78	2395.66	1940.14	1922.96	2295.58	2280.63	2379.81	2235.74	1976.42	2076.8	2040.72	1629.95	1303.1	1702.09	1246.85	1772.7	2190.37	1764.51	1969.88	0.143151	1	24.788	9.10538	2298.96	1967.71	113.791	0.0578291
1373031_at	Trim8	614.037	712.819	624.214	593.185	699.784	581.537	603.433	598.688	611.971	485.507	554.881	415.167	475.62	512.101	435.307	580.791	752.716	607.866	581.09	0.143451	1	22.746	3.00558	649.132	578.813	75.9059	0.131141
1388551_at	Pcdhga1 /// Pcdhga10 /// Pcdhga11 /// Pcdhga12 /// Pcdhga2 /// Pcdhga3 /// Pcdhga5 /// Pcdhga7 /// Pcdhga8 /// Pcdhga9 /// Pcdhgb7 /// Pcdhgb8 /// Pcdhgc3	1178.02	1335.11	1039.1	1245.16	1403.83	1307.44	1414.26	1357.56	1411.31	1140.81	1128.03	986.945	843.703	1071.62	858.374	1177.5	1456.14	1184.21	1196.62	0.143465	1	20.4948	8.7045	1385.56	1204.12	159.221	0.13223
1374030_at	Sik3	525.574	462.818	390.75	358.208	609.326	642.702	607.641	543.162	532.093	559.182	473.286	450.025	345.782	428.794	348.675	411.217	515.244	423.007	479.305	0.143518	1	20.4948	9.39864	600.456	484.707	87.2608	0.180028
1380347_at	Bche	3050.83	3153.75	3133.72	2889.51	3439.04	3403.41	3854.08	4260.72	3632.06	3353.43	4060.93	2906.92	2251.77	2747.67	1942.84	2649.09	3516.27	3142.38	3188.25	0.143599	1	20.1623	9.86889	3861.85	3227.67	537.155	0.166422
1371643_at	Ccnd1	605.298	749.837	570.135	588.75	837.334	800.574	927.041	819.053	708.875	660.462	757.688	566.016	494.576	596.927	439.71	655.291	762.707	571.244	672.862	0.143608	1	20.5797	9.17374	832.348	679.803	122.242	0.17982
1387958_at	Akr1c3	292.723	474.13	367.88	390.654	488.881	655.209	680.125	764.6	473.237	661.243	542.465	545.071	343.79	519.531	298.035	423.14	624.42	540.637	504.765	0.143644	1	20	9.93684	658.545	514.942	134.27	0.260748
1372417_at	Sertad1	321.775	282.617	263.973	255.574	368.468	410.726	403.127	501.056	343.442	423.934	387.174	385.744	275.501	366.956	236.21	327.759	383.504	307.168	346.928	0.143662	1	20	10.0488	425.845	352.195	67.7199	0.19228
1383054_at	Zfp91	1507.64	1236.06	1990.26	1677.13	2418.41	1996.6	1714.64	1520.57	1365.47	1546.48	1537.76	1268.71	1311.24	1433.03	1209.93	1399.05	1718.02	1279.81	1562.82	0.143791	1	22.746	6.13816	2067.03	1562.1	393.298	0.251775
1374019_at	RGD1564379	442.856	353.585	319.065	354.232	449.537	478.43	470.217	493.764	444.304	330.643	379.447	298.613	265.075	320.378	220.151	367.724	410.466	358.584	375.393	0.143906	1	21.0148	9.08809	467.152	378.736	65.1108	0.171916
1379278_at	Ints9 /// LOC102549712	223.236	238.287	193.423	184.41	257.977	231.676	271.196	246.877	243.008	210.761	227.322	186.724	133.721	176.999	141.901	180.625	221.806	191.107	208.947	0.144026	1	22.6424	9.44932	254.097	209.756	26.0906	0.124385
1384175_at	Efna4	11.2018	11.0594	16.1372	30.0684	22.0765	31.7191	36.6555	35.1718	38.4753	15.916	15.3713	29.2051	16.4619	18.5685	11.8135	13.9616	26.8073	33.3915	23.0034	0.144068	1	20	8.60561	32.1226	23.516	11.1551	0.474362
1367610_at	Rpl19	9006.24	9538.45	7920.3	9385.86	10376.1	9684.23	9260.1	10754.9	10679.7	9643.36	9480.04	8691.73	7360.82	7916.18	7898.61	8370.56	10094.3	9047.06	9172.7	0.144126	1	20.3272	9.43298	10233.1	9229.01	881.664	0.0955319
1368804_at	Lif	35.2099	19.208	23.3094	28.9732	37.6931	28.5376	37.1118	28.8283	28.7022	26.3773	23.5482	21.2605	16.9643	22.1679	18.101	21.6346	22.2441	24.4212	25.794	0.144147	1	23.3882	7.54126	32.9783	25.838	6.3277	0.244899
1374878_at	Thoc5	640.127	435.194	444.345	451.862	637.29	660.514	651.331	589.06	568.337	482.098	479.271	349.989	340.321	402.475	391.231	492.85	492.327	503.775	500.689	0.144213	1	21.104	8.78731	627.941	504.495	84.7052	0.167901
1372752_at	LOC100911766 /// Tspan4	1299.44	1251.98	1077.64	1020.8	1284.96	1339.67	1894.28	2265.16	2376.27	1506.97	1966.54	1345.25	1268.62	1418.43	894.037	1159.75	1620.26	1306.1	1460.9	0.14424	1	20	10.4732	1912.34	1493.3	384.099	0.257216
1383539_at	Prrg1	106.07	159.454	93.4853	84.6542	92.7626	145.189	164.182	193.627	140.853	194.364	173.127	147.82	174.453	130.254	109.305	125.176	147.194	118.713	138.927	0.144361	1	20	12.6677	173.4	141.706	29.8823	0.210876
1393142_at	Cep70	282.735	219.807	290.435	211.455	305.614	328.25	377.481	290.068	209.055	276.033	266.331	154.812	155.676	216.412	115.223	214.338	221.232	211.998	241.497	0.144541	1	23.4988	8.7369	318.375	241.981	48.0231	0.198458
1398406_at	Scrn1	187.27	224.803	137.644	174.138	283.585	242.253	280.295	252.139	225.254	225.194	197.302	168.658	105.932	182.809	166.184	172.799	239.808	189.856	203.107	0.144599	1	20	9.09994	262.664	205.745	45.28	0.220078
1380894_at	Lilra5	63.9592	33.3402	24.7903	30.4577	29.8093	26.5901	27.264	23.0658	13.4188	17.3057	18.4064	17.0572	19.7449	19.9372	22.8817	34.5646	29.7544	34.6153	27.0535	0.144621	1	28	0.250046	47.163	28.3611	11.0466	0.389496
1389214_at	Lama4	1761.68	1981.54	1475.35	1474.97	1927.6	2182.06	2406.48	2372.7	2227.3	1923.4	2370.83	1762.85	1297.62	1543.54	1099.35	1815.71	2065.66	1876.59	1864.74	0.144621	1	20	9.9348	2320.69	1891.6	354.541	0.187429
1368512_a_at	Enpep	1469.78	1479.28	1894.35	2302.52	2026.01	1899.16	1810.05	2460.14	2200.64	1868.56	2326.49	1388.91	681.306	1218.23	873.872	1168.74	2226.06	1382.7	1704.27	0.144656	1	22.1381	9.00758	2192.86	1720.06	440.193	0.255918
1369893_at	Hist1h2aa	9.16549	16.368	10.6392	12.3816	15.7396	18.2448	16.9736	16.313	14.6891	19.2405	18.453	18.9528	10.7858	12.4732	12.0906	11.1223	12.8981	16.5145	14.6136	0.144736	1	20	10.2843	17.7236	14.8624	3.0494	0.205175
1382739_at	Gpr19	115.707	96.9666	106.988	94.9729	139.187	115.224	124.7	136.794	114.188	126.041	113.465	67.9563	67.4094	91.533	81.7974	83.6317	98.2971	79.0713	102.996	0.144767	1	24.1849	9.21138	129.821	102.927	15.593	0.151496
1371380_at	Pdha1	7324.16	6079.07	7322.6	7071.31	8251.72	7157.25	7370.37	8420.15	7190.55	7028.55	7331.08	6151.29	4293.56	6080.13	5727.29	5936.54	7701.86	7075.11	6861.81	0.144856	1	21.3763	8.8721	7849.57	6895.23	762.054	0.110519
1368004_at	Mrpl23	1502.51	1413.95	1382.61	1238.75	1630.48	1729	1696	1829.81	1732.04	1747.86	1505.24	1360.32	1090.85	1392.98	1166.58	1297.05	1716.39	1448.98	1493.41	0.144937	1	20	9.7528	1776.17	1508.18	204.171	0.135375
1380401_at	LOC103694327	78.543	61.042	66.1851	49.4003	60.8944	40.315	56.992	51.428	47.5026	48.9903	50.6067	40.8929	34.9761	41.6838	34.5448	48.139	44.2287	46.7041	50.1705	0.144997	1	28	0.250046	72.4119	50.8511	5.75007	0.113076
1388710_at	Rreb1	1045.25	1024.87	884.764	876.648	1335.98	1292.56	1257.39	1188.35	1276.81	1111.23	1251.24	1014.43	821.127	991.414	800.761	1009.84	1294.36	1010.44	1082.64	0.145027	1	20	9.52793	1285.96	1094.08	168.793	0.154278
1372232_at	LOC103692173 /// NEWGENE_1562258 /// Wbp1	670.688	560.492	621.232	504.99	815.278	720.241	809.98	753.454	691.944	723.878	624.039	528.751	496.455	603.805	496.17	566.696	679.896	677.119	641.395	0.145149	1	20	9.3108	767.723	647.47	96.2445	0.148647
1377080_at	Nradd	162.063	107.767	134.477	138.826	185.854	140.967	175.373	186.052	138.075	145.849	109.81	134.324	73.1747	115.28	104.917	99.089	121.577	127.538	133.39	0.145214	1	23.1702	8.60052	167.743	133.776	25.0027	0.186899
1376698_at	Asb7	193.329	172.473	152.583	169.799	232.411	195.058	201.441	208.463	197.959	187.926	148.482	135.955	129.074	153.306	129.111	165.687	205.729	163.16	174.553	0.145236	1	21.0148	8.41719	208.042	175.607	27.628	0.157328
1372414_at	Zcchc14	379.428	355.124	268.136	260.233	408.752	418.847	451.688	457.537	434.55	388.923	425.243	315.365	225.599	297.202	221.876	310.885	395.98	331.693	352.615	0.145314	1	20	9.82867	450.569	357.924	71.9447	0.201005
1370284_at	Atp5e	7266.3	7094.59	7227.6	6550.31	7515.39	8738.64	8197.99	9823.26	9522.43	9737.38	7684.4	7757.8	5766.09	6851.08	6942.24	6964.09	8117.35	8033.05	7766.11	0.14532	1	20	10.0251	9180.59	7849.07	1072.38	0.136625
1370743_a_at	Lnpep /// LOC100912445	30.8069	22.8836	35.3051	30.9541	66.8942	36.2596	37.7545	24.9021	20.816	28.4296	21.0705	20.3112	20.6191	22.1634	17.3353	29.6516	31.2404	27.8305	29.1793	0.145385	1	21.7505	6.08494	46.0561	29.0585	13.7608	0.473556
1393309_at	Zfp717	281.085	244.248	182.779	215.629	292.015	297.9	282.838	290.048	273.485	240.026	224.439	188.27	179.773	217.745	149.549	180.901	230.314	197.263	231.573	0.145512	1	23.8369	9.11234	288.069	231.701	34.4344	0.148615
1391808_at	Arrdc4	328.579	325.405	220.531	239.237	367.575	260.349	285.729	219.964	150.506	179.156	193.598	182.5	163.994	257.309	193.641	278.482	352.893	298.768	249.901	0.145534	1	21.6558	3.60107	298.75	246.573	66.0992	0.268072
1376262_at	Uxs1	720.362	734.854	655.93	580.463	684.946	706.213	736.267	725.864	544.14	643.375	605.358	496.679	438.025	536.835	389.174	568.614	636.013	522.026	606.952	0.14565	1	26.7925	9.01917	700.082	605.53	19.7971	0.0326938
1371849_at	Nt5dc2	281.72	258.868	296.116	237.195	322.772	273.225	364.891	351.25	339.975	330.281	329.873	272.674	213.52	252.865	223.28	266.237	291.452	279.414	288.089	0.14575	1	20	9.96793	342.201	291.251	41.4044	0.142161
1368269_at	Lgals4	25.1722	14.7331	26.5415	23.5205	25.6181	16.7735	16.9282	16.2887	24.4548	18.4864	15.8061	8.68519	6.15146	11.0438	8.34454	20.49	8.25505	8.0738	16.4093	0.145792	1	28	3.15481	22.8112	16.5996	3.49815	0.210736
1374690_at	Gle1	432.76	428.685	326.588	348.488	502.533	444.213	526.206	421.918	476.002	427.558	436.265	361.708	283.389	342.41	274.953	337.18	402.473	337.169	395.028	0.145819	1	22.746	9.4796	482.081	396.68	56.8461	0.143305
1370414_at	Rab38	617.477	713.895	624.743	665.114	721.044	711.474	813.096	914.499	707.966	579.927	635.303	580.711	392.57	519.097	345.805	597.253	726.363	523.845	632.788	0.14587	1	22.4379	9.19855	782.302	636.017	98.3359	0.154612
1374514_at	Rc3h1	644.779	582.337	555.694	462.188	782.125	767.194	683.371	667.789	633.367	658.79	533.316	508.384	404.275	500.471	443.395	565.068	626.425	530.424	586.077	0.145881	1	21.2848	8.89173	717.586	590.119	89.5227	0.151703
1396379_at	Phldb3	109.148	93.6403	97.5851	89.5064	116.571	94.0734	114.212	91.9978	83.8688	89.6631	94.9533	76.0852	54.8567	85.5368	50.7864	83.0093	87.2275	85.1455	88.7703	0.146193	1	25.1646	7.79793	103.511	88.5947	9.21289	0.103989
1391063_at	Kif23	97.0644	93.7746	98.8701	114.433	125.123	87.4114	113.638	106.846	84.4572	101.848	88.5173	88.3407	71.2754	78.1227	73.7344	103.425	90.7766	78.6711	94.2405	0.14622	1	23.8369	6.12338	111.516	94.2425	17.6311	0.187082
1379347_at	Ikbip	542.098	544.37	479.481	473.539	650.078	603.882	705.314	668.885	597.013	645.836	589.943	470.345	388.874	522.663	380.954	562.648	589.314	511.214	551.47	0.14625	1	20	9.60465	666.82	557.325	84.3668	0.151378
1386871_at	Gpx4	7837.32	6282.66	6704.85	6559.87	7721	8035.29	7824.95	9137.6	8938.3	7533.25	6595.78	5899.38	5015.52	5930.73	5350.3	5949.09	7330.97	6748.92	6966.43	0.146389	1	21.194	9.56312	8421.53	7020.56	947.513	0.134962
1371330_at	Rpl11	8959.95	9520.85	7599.68	8598.39	9732.56	9451.79	9807.79	10705.5	10212.6	9386.78	9238.71	8526.14	6674.37	7480.07	7126.59	7893.26	9810.22	8719.05	8858.01	0.146469	1	20.3272	9.67646	10162	8924.38	967.978	0.108464
1379901_at	Tbc1d17	287.921	306.197	234.392	208.392	309.003	326.112	373.119	419.891	301.383	337.463	319.803	259.438	191.51	242.333	179.835	222.865	271.017	236.148	279.268	0.146509	1	20.8386	9.88436	363.472	283.15	58.2541	0.205736
1389475_at	Smo	66.5182	80.9225	77.9881	71.7725	105.235	92.5466	113.166	91.9766	105.197	96.6756	107.127	88.1784	62.7609	86.2042	61.5597	70.5386	106.541	83.2813	87.1216	0.146567	1	20	9.82251	104.742	88.2972	15.9544	0.18069
1390535_at	Ctdp1	324.226	315.239	263.702	291.914	396.955	333.14	384.84	390.784	375.418	308.944	323.425	292.291	241.443	276.035	189.225	265.148	365.608	285.922	312.459	0.146703	1	21.104	9.34712	374.709	315.197	49.9032	0.158324
1367804_at	Apcs	41.4769	28.3774	44.8508	35.696	56.3625	70.727	105.498	57.4923	59.7384	44.8456	35.7769	35.8147	32.092	35.7041	35.1014	46.7258	43.0572	52.4403	47.8765	0.146728	1	20	9.03593	71.0742	48.9361	18.6707	0.381532
1368450_at	Myo5a	143.713	140.909	189.507	211.795	259.282	186.515	228.497	175.201	135.057	130.964	162.462	150.583	151.817	125.673	102.828	177.502	180.103	119.683	165.116	0.146806	1	22.4379	6.16621	228.308	164.973	49.3143	0.298925
1390444_at	Ganc	272.793	285.377	272.119	265.704	335.249	392.773	437.333	479.204	411.29	392.397	288.667	325.43	241.685	344.467	273.107	358.866	325.145	306.416	333.779	0.146888	1	20	9.84965	422.903	338.666	65.8612	0.194473
1375295_at	Cs	5837.35	5237.97	5895.9	5518.37	6708.07	5824.88	6060.32	6840.38	6366.8	5742.12	6007.25	5051.27	3561.16	5149.16	4330.93	4840.3	6016.88	5800.14	5599.4	0.147111	1	21.5618	9.25879	6458.35	5627.74	595.337	0.105786
1372609_at	Ppp2r5d	412.755	387.671	372.216	328.109	463.064	437.79	484.756	498.568	399.561	441.089	436.903	370.948	315.866	334.097	288.581	395.478	423.229	371.806	397.916	0.147202	1	20	9.692	469.029	401.719	53.4362	0.133019
1371578_at	Prkaca	477.519	397.032	483.028	476.239	608.346	395.64	414.111	436.044	480.111	309.973	309.299	248.674	289.546	400.718	362.01	411.435	498.946	387.039	410.317	0.147246	1	22.1381	5.23626	507.668	408.433	101.531	0.248586
1396710_at	LOC102551718	2.62	7.24208	6.32661	7.37141	19.9003	8.64137	9.22972	9.73747	7.91318	13.3679	7.34719	0.553411	0.897322	5.52654	3.15458	2.34883	3.77396	6.76224	6.81745	0.147257	1	22.3371	6.97992	12.6362	6.86271	5.83196	0.849805
1376335_at	Tfip11	204.808	218.235	189.708	173.918	239.126	197.847	234.297	224.916	213.726	197.23	194.062	174.649	137.761	153.743	133.798	196.401	184.8	184.258	191.849	0.147304	1	23.0626	9.32988	223.605	192.216	17.0822	0.0888698
1388770_at	Ufm1	2171.97	2271.93	2632.82	2431.37	2788.21	2281.47	2540.1	2452.07	2736.42	2393.21	2466.57	1974.46	1581.15	1931.7	1457.39	2169.91	2720.59	2157.6	2286.61	0.147373	1	22.1381	8.49584	2604.73	2295.51	300.956	0.131106
1370888_at	Cox5a	7965.73	8190.91	8360.81	7525.83	8636.17	9611.43	8752.49	10531.9	9328.36	9934.78	8288.11	8417.44	6110.89	7282.58	7494.1	7565.24	8931.18	8675.57	8422.42	0.147433	1	20	9.82052	9720.38	8492.34	949.47	0.111803
1373877_at	Picalm	3336.09	3242.2	2868.51	3106	3185.6	3355.2	3858.83	3861.9	3179.19	3336.81	2954.98	2406.1	1886.67	2551.49	1815.73	2897.95	3129.82	2787.21	2986.68	0.147441	1	22.6424	9.40724	3621.3	2996.95	334.789	0.11171
1383112_at	Trps1	268.191	255.013	265.653	268.936	392.23	325.95	321.392	206.685	184.358	243.588	240.551	207.573	186.524	250.167	142.995	241.546	299.533	249.532	252.801	0.147464	1	21.9426	6.04964	333.249	252.236	71.9221	0.285138
1395447_at	Ermn	23.6848	13.4116	26.4586	15.7908	24.4904	12.8932	9.82364	16.7474	9.39204	17.1255	14.5732	6.60169	10.7109	7.78394	7.62617	9.52045	8.78859	11.6717	13.7275	0.147649	1	28	0.250046	20.8938	13.9783	2.11909	0.151598
1388471_at	Tcp11l2	915.679	894.792	635.71	646.572	1145.47	1368.07	1236.6	1039.88	830.253	1152.76	948.152	924.719	619.954	822.994	638.311	743.782	862.232	747.994	898.552	0.147695	1	20.9263	9.36669	1181.59	910.733	212.879	0.233744
1373084_at	Wdr20	122.203	118.071	109.97	89.1533	146.187	150.896	134.315	137.106	112.763	111.522	118.076	100.484	75.5011	96.4449	81.8814	109.163	123.951	106.111	113.544	0.147801	1	21.2848	8.91988	138.464	114.316	16.9103	0.147926
1367642_at	Suclg1	3629.39	3004.45	3529.07	3241.39	4332.6	4110.28	3976.63	4698.52	4435.52	3992.52	3858.62	3359.23	2602.05	3552.68	2864.5	3449.89	4383.57	4051.12	3726.22	0.147856	1	20	9.58449	4371.05	3762.64	527.835	0.140283
1381779_s_at	Man2c1	451.716	350.68	306.018	350.822	426.104	467.682	539.392	506.791	443.648	457.423	389.75	336.987	271.58	338.59	301.858	385.996	427.657	369.24	395.663	0.147901	1	20	9.64699	494.503	400.479	68.534	0.17113
1379472_at	Nadsyn1	171.918	157.875	124.299	129.529	166.877	171.804	200.001	161.081	168.826	146.134	159.26	108.759	102.658	105.217	81.7781	117.776	150.824	139.22	142.435	0.148033	1	22.6424	9.44535	177.679	143.062	20.234	0.141435
1380733_at	Qrich1	214.811	219.107	197.761	214.993	310.281	212.311	208.198	218.618	215.74	220.732	227.647	171.871	162.45	187.328	153.02	174.267	201.199	198.461	206.044	0.148112	1	23.9518	6.32706	243.666	206.049	40.5942	0.197012
1389220_at	Bbip1	672.308	604.243	507.93	556.893	624.954	572.218	562.088	582.139	555.632	500.787	503.986	421.465	386.642	468.867	396.21	460.746	606.18	446.045	523.852	0.148209	1	27.2329	0.250046	610.926	526.507	26.806	0.0509129
1376250_at	Nufip1	515.885	518.766	389.277	419.632	642.769	593.788	608.315	563.194	645.3	531.118	580.957	449.504	379.719	454.402	393.469	479.882	524.528	464.2	508.595	0.148349	1	20	9.56314	616.284	514.214	81.9759	0.15942
1372069_at	Kank1	1102.91	1016.7	878.026	900.21	1138.84	1275.92	1189.91	965.095	839.697	801.153	775.259	660.159	516.414	902.202	616.833	990.747	1160.89	911.908	924.604	0.148499	1	21.104	6.72379	1138.17	924.602	241.64	0.261345
1395820_at	Rnf150	56.1369	66.1107	63.0225	75.0338	95.2266	108.079	88.8677	81.3114	91.1764	75.2137	63.3592	69.5156	56.2569	79.4491	71.2631	81.9321	76.7914	67.2853	75.8907	0.148515	1	20	7.35908	95.7028	76.0731	17.042	0.224021
1368552_at	Grpel1	1976.31	1461.27	1502.88	1626.66	1992.78	1799.84	1897.67	2211.27	1971.06	1666.86	1498.99	1195.14	1070.11	1424.47	1027.88	1256.65	1658.48	1412.92	1591.74	0.14856	1	23.2787	9.17019	1981.92	1595.44	229.437	0.143808
1367763_at	Acat1	3422.43	2809.94	2926.29	2814.6	3633.56	3948.15	3681.13	4564.89	3480.69	3474.7	3153.36	2713.99	2208.46	3041.12	2466.48	2821.19	3584.37	3445.18	3232.81	0.148569	1	20	9.46848	3942.71	3267.31	518.323	0.158639
1398932_at	Hint1	5189.86	4556.02	4718.02	4495.86	5762.58	5596.05	5192.22	6221.24	5280.97	5442.9	5302.95	4587.4	3559.78	4371.07	4152.39	4231.19	5658.58	5102.51	4967.87	0.148644	1	20	9.51172	5741.83	5008.32	599.479	0.119697
1398865_at	Unc50	974.095	947.695	701.073	803.092	1117	1046.93	1249	1255.85	1145.25	952.472	1071.84	848.585	784.305	875.815	584.105	810.198	1077.99	839.351	949.147	0.148843	1	20	9.74529	1172.16	961.993	177.899	0.184928
1374848_at	Gtf3c6	418.836	388.14	358.911	344.699	484.385	493.448	487.225	481.393	419.256	388.983	398.527	317.751	305.267	377.386	256.994	351.329	455.138	367.508	394.176	0.14896	1	20.9263	8.92902	476.986	397.217	61.872	0.155764
1372098_at	Tmem141	342.025	293.765	312.404	292.825	389.617	390.671	351.213	383.081	340.779	386.84	307.772	261.923	237.844	315.682	244.692	258.917	337.489	292.488	318.89	0.148964	1	22.1381	9.07201	380.956	320.444	42.4371	0.132432
1380564_at	RGD1562276	112.451	91.512	99.9337	68.0402	100.743	85.4229	98.2372	107.935	77.5633	78.5284	71.347	60.6123	48.5712	61.5782	52.2781	64.6108	82.6154	63.4701	79.1917	0.149219	1	28	9.15503	94.6599	79.1256	0.608385	0.00768885
1386901_at	Cd36 /// LOC100365047 /// LOC103690020	9591.29	9686.2	8254.12	9491.42	10572.5	9893.65	11171.3	11404	11742.7	9661.88	9847.88	8241.96	7199.3	8603.55	7711.81	8848.42	10029	8727.47	9482.14	0.149366	1	20.8386	9.54824	11050	9548.63	1084.78	0.113606
1371497_at	Asb6	174.428	172.611	120.867	140.846	203.932	196.592	191.373	178.448	162.706	161.838	160.364	165.355	116.825	120.239	110.839	146.497	173.447	148.063	158.071	0.14941	1	21.2848	9.00967	188.887	159.22	24.3667	0.153038
1369005_at	Kcnq3	49.7365	40.386	41.9767	39.2991	59.4592	34.3857	32.9005	47.5872	38.4614	33.9374	40.4466	27.1604	15.2022	29.662	5.87466	34.3563	20.2413	35.3777	34.8028	0.149699	1	27.688	3.0884	45	35.1858	7.04416	0.200199
1371088_at	Capn9	21.8577	18.5633	24.0811	16.3291	23.2536	18.417	23.6807	14.1271	9.13571	16.0466	8.93468	14.1801	9.56935	14.5243	2.87954	15.4208	16.627	18.0045	15.8685	0.149718	1	25.5527	3.99957	21.4278	15.9898	6.11447	0.382398
1389858_at	Tk1	228.898	220.519	255.383	258.604	280.86	250.268	311.215	353.14	269.516	225.665	283.722	202.411	148.772	231.875	156.956	196.315	250.728	209.277	240.785	0.149798	1	22.4379	9.27499	298.437	242.189	41.8792	0.172919
1383359_at	Lnx2	272.318	289.799	200.987	223.542	305.93	270.41	286.09	196.232	196.886	179.587	205.112	175.905	151.227	195.09	171.61	255.693	289.855	235.437	227.873	0.149939	1	21.7505	5.3558	271.357	226.616	57.6049	0.254196
1370433_at	Hsd3b7	1033.8	1156.21	1028.17	929.149	1163.69	1245.98	1359.14	1646.59	1343.77	1170.34	1331.17	948.452	728.612	933.222	635.955	1021.22	1190.86	1135.68	1111.22	0.149977	1	20	9.85987	1402.16	1127.42	217.719	0.193113
1386435_at	Tfap4	221.306	202.965	134.917	169.586	232.317	252.705	262.591	230.103	233.138	191.629	184.563	163.229	137.317	151.969	129.375	155.627	212.69	153.322	189.964	0.150048	1	21.7505	9.29622	244.271	191.581	35.6504	0.186085
1373716_at	Armc5	150.296	172.739	117.862	139.669	180.732	164.408	202.34	183.829	160.37	179.917	162.878	135.601	122.101	122.154	103.397	142.017	159.255	124.318	151.327	0.150257	1	21.7505	9.60531	183.963	152.468	23.2061	0.152203
1368021_at	Adh1 /// Adh6	50.2786	39.1033	69.4825	43.5947	99.4905	101.049	158.648	151.992	433.226	234.57	219.665	149.298	86.3587	114.011	95.6956	96.8004	80.1741	70.6019	127.447	0.150522	1	20	12.4231	222.942	135.223	82.5109	0.610186
1374603_at	Setmar	189.661	158.223	173.911	143.77	222.252	200.667	195.519	200.857	185.834	175.121	179.262	155.26	130.016	150.742	137.745	167.85	180.11	162.992	172.766	0.150708	1	21.2848	9.04337	202.013	173.745	20.5033	0.118008
1388447_at	Lbh	311.267	485.705	309.655	405.14	427.536	232.419	285.47	254.002	197.877	194.341	271.408	203.462	263.726	261.164	208.859	289.526	441.491	291.156	296.345	0.150882	1	24.665	2.37703	383.08	297.75	84.3571	0.283315
1371462_at	Igfbp4	614.531	698.765	534.321	825.253	730.091	622.196	744.648	825.341	714.597	614.673	491.316	453.704	435.232	536.397	416.247	557.045	671.347	523.979	611.649	0.150922	1	23.0626	7.09945	746.655	612.595	140.751	0.229762
1392940_at	Ptpdc1	161.966	187.669	188.718	169.927	251.404	266.513	278.047	265.167	271.926	295.861	281.121	217.835	189.063	260.19	205.054	230.548	256.945	204.807	232.376	0.151091	1	20	10.0406	281.106	235.631	41.9369	0.177977
1391302_at	LOC100911946	77.9432	74.7198	52.4641	78.1257	76.9392	74.937	89.008	88.7704	71.7868	74.1812	59.0646	53.5416	39.3062	55.8932	47.5041	57.5848	69.4102	52.0989	66.2933	0.151114	1	23.7232	9.02679	82.8363	66.3486	8.98261	0.135385
1395571_at	Pcgf3	123.473	111.205	111.146	86.3379	129.401	126.207	124.327	119.283	116.583	107.698	118.297	100.533	84.1818	98.0458	79.5499	95.1794	96.6859	86.2573	106.355	0.151141	1	27.2329	9.47514	124.249	105.484	9.56899	0.0907151
1376481_at	Adamts9	311.443	299.708	250.884	233.901	342.423	374.236	415.801	414.841	389.283	295.407	319.027	219.149	196.997	243.219	189.227	276.013	348.448	253.753	298.542	0.151148	1	20	9.6051	393.263	303.069	65.2184	0.215193
1388140_at	Rab13	427.78	436.754	350.147	358.26	475.093	429.952	520.198	498	395.01	396.137	350.684	300.878	250.976	321.114	242.985	332.048	426.076	327.909	380	0.151185	1	22.9561	9.0908	470.862	381.094	49.0512	0.128712
1375634_at	Ccdc53	1903.87	1693.46	1813.79	1681.24	2110.07	2390.09	2433.01	2488.11	2207.08	2294.31	2047.14	1800.14	1736.36	2103.71	1843.99	1861.2	2260.54	1967.25	2035.3	0.151337	1	20	9.75047	2384.48	2054.2	261.375	0.12724
1367915_at	Dgat1	2208.23	2143.97	1831.07	2040.68	2171.85	2624.82	2894.45	3265.47	2940.46	2339.45	2499.03	1826.69	1549.25	2141.37	1307.06	1957.83	2481.62	2017.56	2235.6	0.151424	1	20	9.83168	2866.73	2270.03	466.077	0.205318
1383590_at	Csgalnact1	312.05	398.039	333.327	407.481	377.174	358.527	440.213	534.26	469.97	398.352	488.539	422.335	384.625	325.176	310.407	392.337	366.329	291.563	389.484	0.151444	1	20.9263	11.6242	456.3	394.007	55.9549	0.142015
1372493_at	Svbp	338.547	272.553	255.951	292.102	380.053	413.222	363.374	363.683	340.72	341.107	298.646	305.785	251.479	283.71	214.385	314.683	357.142	246.576	312.984	0.151585	1	20.5797	8.85364	377.597	315.712	54.5182	0.172683
1382388_at	Tmem143	489.618	476.936	472.359	381.439	544.458	541.933	638.23	616.834	510.219	506.067	465.583	396.013	307.668	418.816	346.36	433.827	495.941	485.873	473.787	0.151604	1	20.3272	9.52487	584.349	478.478	71.4158	0.149256
1398846_at	Eif5 /// RGD1564400	2153.06	1904.03	2730.85	2521.22	3508.26	2600.84	2371.09	2021.88	1659.1	1760.83	2373.96	2103.82	1710.88	1953.31	1457.83	1776.2	2277.15	1814.6	2149.94	0.151725	1	24.1849	5.95424	2891.99	2149.94	592.172	0.275436
1379351_at	Mcur1	190.125	153.779	212.73	208.221	251.869	195.116	217.457	270.932	215.315	233.754	189.828	172.314	136.351	176.397	143.125	173.832	222.818	184.056	197.112	0.15174	1	21.0148	8.84956	234.826	198.733	34.5736	0.17397
1378103_at	Pwwp2a	494.311	339.172	343.686	344.251	470.542	486.285	512.394	484.089	429.652	383.359	365.208	343.636	312.169	349.424	241.81	319.192	362.935	324.776	383.716	0.15186	1	23.8369	9.18009	477.085	383.939	58.6189	0.152678
1368652_at	Casp9	145.267	154.488	145.324	145.897	181.569	149.246	201.11	225.649	163.817	151.783	167.244	145.257	109.582	134.643	103.196	139.59	143.144	157.062	153.548	0.151953	1	21.104	9.60409	186.603	155.019	24.9492	0.160943
1372905_at	Vcl	1966.1	2110.95	2098.03	1879.89	2517.29	2298.93	2338.45	2329.85	1997.45	2183.09	2078.73	1815.26	1424.23	1880.5	1634.35	2004.05	2478.53	1921.33	2053.17	0.152426	1	20.4948	8.64197	2353.43	2064.59	250.237	0.121204
1373857_at	Cox20	87.3634	86.0241	107.693	85.2774	110.058	85.0933	82.4682	74.0627	78.2799	75.2825	71.6793	51.8699	72.1463	96.3847	86.283	91.6049	133.667	90.1358	86.9652	0.152514	1	20	4.38721	97.4627	85.7139	17.9852	0.209829
1390261_at	Smg5	159.8	188.935	178.37	150.249	180.232	153.409	130.72	161.846	129.829	145.429	156.265	119.92	102.803	138.206	124.256	136.492	182.236	149.961	149.387	0.15262	1	25.5527	0.250054	173.624	150.136	15.0638	0.100334
1376076_at	Hilpda	787.53	656.438	577.539	689.704	854.666	790.477	967.68	732.198	994.545	685.543	537.315	335.686	385.946	576.06	276.793	532.459	622.979	480.901	638.025	0.152634	1	23.7232	8.89069	870.529	638.844	137.968	0.215966
1383288_at	Mdm2	505.878	495.512	526.703	429.886	647.865	634.388	586.225	618.027	531.985	660.13	546.479	517.853	365.491	506.127	409.639	493.464	560.503	533.945	531.672	0.152688	1	20	9.46786	627.059	536.662	74.9764	0.139709
1393099_at	Cox11 /// LOC103693419	40.1068	35.9449	50.0718	31.4348	62.1534	52.9039	46.2027	59.263	32.0846	48.3343	37.132	31.9002	31.5289	25.4106	29.9318	37.4466	41.5153	40.1975	40.7535	0.152718	1	21.6558	7.51999	52.4336	40.9672	12.0779	0.294819
1371337_at	Cox7a2l	2899.49	2870.53	2608.78	2590.96	3266.12	2966.04	3374.51	3447.55	3111.47	3070.09	2924.29	2441.85	2181.08	2490.32	2157.4	2624.59	3234.86	2706.24	2831.45	0.152803	1	20.1623	9.54272	3289.26	2853.7	331.163	0.116047
1389865_at	Toe1	119.881	124.773	97.7152	88.8647	149.27	128.471	139.047	129.736	98.4951	114.225	116.381	97.2146	85.949	82.2302	60.6129	95.3963	110.134	102.989	107.855	0.152809	1	23.0626	8.87466	130.928	108.162	16.2366	0.150113
1387791_at	Ace /// LOC102556346	222.173	245.705	220.573	284.304	299.341	249.136	281.365	261.495	232.688	183.989	182.425	182.929	225.279	226.589	218.881	266.211	301.271	229.428	239.655	0.15285	1	20	6.10758	285.866	238.481	44.6152	0.187081
1372621_at	Eva1b	360.899	382.268	308.953	315.364	470.967	413.645	519.463	501.087	436.915	444.187	438.921	327.524	384.47	387.315	303.522	384.396	406.466	342.012	396.021	0.152996	1	20	9.80518	474.073	400.647	63.0643	0.157406
1392170_at	Rwdd3	100.71	108.577	68.8542	80.3941	115.878	119.459	117.773	122.535	118.653	115.123	90.6211	89.5735	87.7026	88.2838	64.9892	79.0358	96.7818	73.3458	96.5716	0.153133	1	22.8506	9.66771	119.846	97.0374	16.6479	0.171562
1383371_at	Ssc4d	433.654	366.694	534.847	393.377	589.254	636.408	506.62	656.149	605.932	668.973	435.478	372.458	374.631	434.139	396.323	392.588	518.263	480.531	488.684	0.153339	1	20	9.43546	616.167	495.368	101.485	0.204868
1389642_at	Tbc1d13	462.602	451.978	408.914	355.421	520.858	525.117	617.912	570.231	490.288	498.801	522.063	427.454	358.256	429.315	308.317	427.495	509.502	415.072	461.089	0.153374	1	20	9.7808	561.152	466.529	74.6318	0.159973
1386247_at	Snx25	311.592	354.178	292.167	300.433	363.933	458.454	435.99	411.634	371.769	361.681	432.025	297.216	320.115	341.715	242.029	293.091	402.361	353.51	352.439	0.153382	1	20	9.65988	420.231	356.49	57.4549	0.161168
1388378_at	Eif3c	2469.22	2472.83	2317.2	2096.96	3022.57	2708.66	2538.45	2657.98	2380.85	2487.98	2433.18	2232.02	1721.61	2178.11	1860.98	2088.04	2548.37	2219.8	2357.49	0.153462	1	22.4379	8.73086	2699.69	2364.29	240.647	0.101784
1373371_a_at	Fmc1	864.475	684.122	808.386	718.108	1013.38	1096.82	1047.88	1118.3	866.693	1014.73	760.675	691.089	637.588	848.12	775.419	777.133	921.613	905.124	863.87	0.153549	1	20	9.15722	1055.31	872.39	142.928	0.163835
1371963_at	Pcca	1571.04	1278.03	1441.76	1318.7	1662.78	1655.74	1778.62	1913.47	1550.7	1430.72	1445.09	1103.88	896.477	1368.08	911.27	1188.3	1558.82	1517.31	1421.71	0.153613	1	21.0148	9.24761	1743.49	1433.52	217.988	0.152064
1380354_at	Zscan10	16.6803	13.3618	14.2576	14.8255	16.7713	15.0274	18.2699	15.9861	16.3363	14.7361	11.8934	12.7623	10.6879	12.7349	10.5889	13.9314	14.0352	12.2035	14.1717	0.153614	1	23.8369	8.73478	16.5562	14.1763	1.37393	0.0969174
1373941_at	Yeats2	336.557	400.27	273.594	346.378	468.574	426.427	428.978	461.838	419.256	325.245	403.004	319.621	278.527	322.096	242.69	307.527	437.041	337.002	363.035	0.153639	1	20.4948	8.89763	439.353	366.543	68.1531	0.185935
1375706_at	LOC100361913 /// LOC103690068	510.387	519.86	586.999	584.173	699.018	544.458	661.716	688.065	648.474	511.452	671.57	522.308	465.488	539.897	358.959	477.389	582.115	421.597	555.218	0.153674	1	24.3032	8.70358	645.981	554.648	88.8551	0.160201
1375220_at	Ndufa11	4119.3	3795.06	4869.98	4203.5	5291.11	4889.95	4761.67	6113.86	5861.86	5051.37	5053.36	4324.45	3018.66	3960.18	3622.4	3779.18	5464.33	4548.53	4596.04	0.153713	1	20	9.72865	5495.57	4649.65	745.726	0.160383
1379904_at	Trappc6a	489.678	425.881	422.948	384.969	522.117	552.183	589.837	569.587	513.487	522.856	463.294	400.175	348.983	444.122	327.949	386.951	529.777	413.164	461.553	0.153747	1	20	9.58169	563.19	466.593	73.1088	0.156686
1390105_at	B4galt2	104.148	90.4383	94.2309	98.1301	114.614	104.997	124.389	122.953	112.24	110.665	100.446	93.8121	71.9034	108.2	66.6349	85.9596	87.7701	100.161	99.5384	0.153794	1	22.3371	9.49187	118.099	100.042	13.4643	0.134587
1398240_at	Hspa8 /// LOC498426 /// LOC680121 /// LOC689955	10914	11167.8	9665.43	7710.52	8916.73	8657.63	7797.41	8726.98	8192.5	9561.39	8945.45	9159.36	7184.57	8630.11	9198.99	10269.5	11638.2	11780.4	9339.83	0.153856	1	28	10.2631	8698.83	9507.98	1343.99	0.141354
1389469_at	Chd1l	276.913	222.948	217.759	237.393	286.105	287.152	345.667	264.159	269.199	253.406	263.649	230.04	176.652	219.766	165.101	202.939	294.017	241.999	247.492	0.153977	1	20.5797	9.26143	297.482	249.807	39.5343	0.15826
1368528_at	Cd99l2	738.08	654.831	780.335	597.785	963.977	792.161	921.55	961.811	687.373	764.529	741.56	666.823	495.672	581.002	399.006	668.79	843.563	658.029	717.604	0.15408	1	21.2848	9.07736	879.208	723.794	128.123	0.177016
1392165_at	Ing2	437.681	380.61	286.982	338.443	456.97	450.977	405.295	457.726	367.435	378.438	341.391	348.397	282.046	279.758	262.315	334.007	353.078	312.651	359.678	0.154107	1	23.3882	8.96071	431.053	360.27	45.3824	0.125968
1390965_at	Nr5a2	64.6796	107.52	71.6893	53.1939	78.1674	60.122	71.1786	52.5383	30.3223	44.104	52.4223	53.4304	39.2345	57.1016	56.4129	72.7382	90.7267	78.2186	62.9889	0.154127	1	24.1849	0.250046	80.4133	63.082	15.7791	0.250137
1398995_at	Uimc1	683.992	623.082	541.27	564.527	778.937	701.067	877.891	864.183	688.225	755.84	671.943	593.943	472.426	642.397	484.109	571.363	668.086	595.689	654.387	0.154157	1	20.0808	9.63998	803.925	661.969	108.862	0.164452
1371642_at	Eif4a2	6088.91	5969.11	5192.69	4455.11	6339	7249.78	6674.29	7042.78	6709.99	7223.6	5930.65	5606.49	4341.03	5078.21	4750.37	5198.68	6125.03	5722.48	5872.12	0.154261	1	20	9.83455	7082.34	5934.74	847.141	0.142743
1399007_at	Cog2	419.461	385.442	330.322	289.524	427.848	467.457	497.882	487.946	459.956	412.079	430.914	342.483	256.35	356.71	270.188	320.453	377.283	350.147	382.358	0.15446	1	20.2444	9.77109	482.772	387.175	67.86	0.17527
1367477_at	LOC103692169 /// Mrpl53	2014.08	1779.66	1925.36	1743.05	2259.31	2395.42	2045.31	2501.5	2185.89	2096.2	1921.06	1612.26	1386.8	1857.11	1540.24	1606.27	2154.67	1876.88	1938.95	0.154523	1	20.8386	9.2525	2312.95	1953.56	260.641	0.133418
1389313_at	Pacs2	392.276	456.426	429.973	362.915	488.44	564.419	595.899	599.981	528.312	587.376	532.752	465.545	412.473	476.046	411.229	488.148	568.179	457.147	489.863	0.154637	1	20	10.0198	581.808	495.444	72.2256	0.145779
1392510_at	Fam180a	81.0388	59.3027	54.4904	53.8637	97.6106	77.5934	117.041	98.0881	75.2367	129.77	113.439	102.495	83.8464	101.153	72.4493	76.1912	89.0672	58.6821	85.6311	0.154677	1	23.4988	12.6189	104.671	85.926	19.0773	0.22202
1376694_at	Lmbr1l	55.3345	67.9649	47.8435	45.2288	57.325	74.1842	74.5176	78.81	52.1485	60.4262	57.6773	62.3068	34.7928	29.4598	25.8809	47.6223	54.1298	38.9967	53.5916	0.154683	1	23.3882	9.72187	70.8404	53.7632	11.0056	0.204704
1385659_at	Apcdd1	1122.71	1208.56	965.672	936.914	1083.29	1209.46	1343.45	1479.64	1331.72	1281.66	1238.37	1022.73	756.575	892.811	623.167	966.315	1051.08	1019.34	1085.19	0.154818	1	20	9.96467	1355.57	1100.4	199.347	0.181159
1376580_at	Fxn	651.796	539.966	713.404	660.461	809.733	837.09	777.61	680.77	779.542	769.573	643.286	484.038	498.108	703.455	542.13	603.754	791.037	700.737	677.027	0.154828	1	20	8.03236	802.413	680.785	124.006	0.182151
1367576_at	Gpx1	6781.42	5980.23	6037.92	5531.81	7463.86	7003.19	7207.72	7356.88	7324.89	6928.65	5573.78	5468.89	4931.47	5630.31	5441.37	5731.53	6341.02	6094.2	6268.29	0.155048	1	21.104	9.33478	7304.38	6304.26	658.011	0.104376
1373284_at	Sav1	742.397	862.704	720.793	620.46	845.261	1032.14	972.7	943.522	721.831	942.369	847.004	790.881	458.837	635.689	601.655	675.611	715.116	676.337	766.961	0.155228	1	22.1381	9.63357	960.866	772.157	122.229	0.158295
1388297_at	Eef1g	6336.43	6648.26	5950.63	5363.89	7696.87	8283.7	7534.69	8645.06	7565.41	8518.58	6855.73	6835.14	5497.84	6025.03	6368.71	6491.82	7958	6761.05	6963.16	0.155231	1	20	9.82906	8215.29	7033.55	953.63	0.135583
1370378_at	Atp5a1	6609.43	5926.53	6289.09	5643.52	7631.17	7624.6	6733.8	8217.28	6692.96	7828.04	6536.47	6451.39	4226.89	5465.23	5735.19	5693.44	7160.32	6996.77	6525.67	0.155301	1	20	9.54621	7652.43	6584.64	864.583	0.131303
1374491_at	Cmtm8	85.9493	59.7716	73.5168	82.0098	112.125	96.8514	125.282	117.643	119.471	111.182	100.268	98.8478	46.9979	90.7649	70.7846	97.4228	95.3622	60.8407	91.3939	0.155372	1	20	9.77575	118.884	92.98	21.7881	0.234331
1371449_at	Pin1	1033.48	876.479	861.925	829.774	1129.3	1053.01	1170.57	1254.51	1035.6	928.011	809.588	761.265	582.915	820.489	643.835	827.896	1021.57	869.65	917.214	0.155382	1	21.104	9.20781	1135.42	924.556	139.739	0.151142
1373444_at	LOC103689951 /// Ppfia1	535.177	376.395	406.546	410.83	549.807	462.728	565.539	554.447	496.678	396.198	488.085	392.373	316.229	416.152	270.605	350.689	352.078	386.479	429.28	0.155602	1	24.9123	9.32002	525.105	427.806	63.3836	0.14816
1380203_at	Zfp512b	174.731	182.511	123.107	149.455	189.681	193.534	230.61	242.993	186.155	203.54	196.334	164.414	110.038	156.712	106.003	168.922	176.416	155.76	172.829	0.155788	1	20	9.82972	219.228	175.375	34.4905	0.196667
1380688_at	Galnt18	106.276	93.3417	84.5292	88.1758	111.176	123.772	121.633	99.2325	89.1342	100.083	77.0102	98.7271	63.5278	73.9826	70.0612	100.349	104.787	92.9452	94.3746	0.15585	1	20.5797	8.38604	112.318	94.995	15.7682	0.16599
1368787_at	Mutyh	84.7261	70.9344	54.2082	65.5171	89.8351	75.1256	81.4618	79.8289	67.4024	73.1528	60.1752	52.7623	46.4638	62.3485	46.4332	53.1549	59.4499	52.7494	65.3183	0.155976	1	26.366	8.6186	79.8871	64.9073	7.49221	0.115429
1378249_x_at	LOC102554740 /// LOC103693750	340.798	321.002	286.424	304.988	454.837	343.094	498.176	501.995	459.645	376.774	378.056	326.888	220.113	245.238	298.435	421.46	375.673	370.064	362.426	0.156063	1	20	9.69017	457.869	367.59	72.6017	0.197508
1388441_at	LOC689574	3591.07	3692.75	3414.35	3226.06	3846.53	3933.43	4248.68	4762.98	4319.59	3837.79	3520.33	3025.03	2458.71	3066.94	2527.64	3084.8	3876.13	3091.87	3529.15	0.156069	1	21.6558	9.66302	4308.37	3553.95	481.834	0.135577
1389354_at	Gipc2	208.73	156.873	127.368	142.277	220.385	202.156	226.806	181.391	216.988	182.878	170.833	168.072	131.584	159.444	119.011	131.928	142.016	134.947	167.983	0.156069	1	24.4226	9.50409	209.98	167.663	29.2537	0.174479
1383013_at	Klf13	157.765	206.995	154.62	163.734	282.071	195.468	263.305	264.199	284.148	179.712	260.491	263.159	222.723	210.13	164.868	192.193	195.284	115.146	209.778	0.156098	1	25.1646	10.9853	250.597	208.096	45.4145	0.218238
1370568_at	Adra2c	34.14	52.1247	67.3488	53.0704	86.5789	51.7756	88.8513	58.8717	52.4441	25.8839	42.6562	41.1805	19.1541	36.6471	26.4387	49.4661	44.1446	29.0346	47.7673	0.15629	1	23.1702	6.38034	73.1008	47.7951	23.1727	0.484835
1371310_s_at	Serpinh1	6911.45	7080.11	6390.33	6396.71	7404.77	6516.83	7307.86	8182.85	6676.84	6418.97	6150.18	5448.83	4493.87	5362.73	5071.94	6144.57	7007.11	6561.42	6418.19	0.15651	1	22.1381	9.16233	7293.58	6434.73	439.666	0.068327
1389531_at	Zfp330	815.674	854.096	699.031	688.588	1125.52	1363.84	1070.09	1054.22	978.922	1092.09	792.384	758.735	708.453	773.222	708.886	875.905	1161.73	792.221	906.312	0.156594	1	20	8.94973	1147.15	917.304	201.087	0.219215
1389466_at	Ccdc6	459.611	537.794	522.296	443.81	655.451	632.365	644.321	495.493	468.885	558.141	514.862	478.104	376.322	476.041	396.516	442.503	561.32	464.209	507.114	0.15666	1	21.6558	7.60856	603.427	508.895	92.1945	0.181166
1371808_at	Blmh	524.219	599.699	530.729	454.419	604.076	669.14	620.216	716.746	441.579	605.358	505.662	486.999	354.471	412.441	375.782	471.066	517.362	497.422	521.521	0.156704	1	22.5397	9.23657	635.328	523.65	67.9898	0.129838
1376486_at	Sh3glb2	665.111	517.499	565.231	596.443	634.23	671.107	740.964	834.75	733.523	576.032	487.422	390.842	395.439	478.099	373.859	473.379	615.854	513.876	570.203	0.157011	1	22.2371	9.24138	725.983	573.648	93.5931	0.163154
1385115_at	Nepn	34.9781	35.7065	55.1432	29.3698	40.0222	31.3577	26.8695	22.9903	23.7964	25.0137	25.7324	23.2484	13.1897	26.5927	14.9436	23.4607	48.8743	31.5612	29.6028	0.157047	1	25.1646	1.23833	39.5879	29.8884	8.30668	0.277924
1374493_at	Bmf	163.958	163.371	113.536	149.55	223.558	187.627	210.602	179.221	165.822	175.133	129.381	135.295	108.289	139.507	104.078	146.697	162.016	112.085	153.874	0.157049	1	22.3371	8.18804	196.895	154.68	34.3518	0.222083
1373709_at	Fam149b1	409.798	362.662	320.837	286.21	418.086	435.844	437.224	388.749	345.134	394.734	364.026	301.55	211.799	286.506	224.374	305.68	345.614	321.621	342.247	0.157196	1	22.8506	9.36713	421.403	343.363	42.6417	0.124189
1367674_at	Pitpnb	1126.76	1089.7	1056.53	1010.57	1255.14	1099.58	1262.65	1194.33	1177.5	1078.05	1086.48	810.075	717.891	955.513	707.948	950.971	1167.37	985.445	1040.69	0.157242	1	22.4379	9.13911	1216.11	1043.92	99.9743	0.0957679
1399167_a_at	Gab1	509.025	637.782	415.55	527.802	602.934	571.19	536.248	520.878	437.945	468.578	442.1	404.677	340.458	431.473	379.144	463.521	644.986	513.565	491.548	0.157291	1	21.4687	5.72059	566.784	489.602	104.853	0.214159
1384148_at	Rab20	133.949	108.853	109.965	85.5676	181.092	165.943	172.326	169.59	122.996	175.142	136.064	126.331	105.071	108.447	104.192	115.205	141.239	106.086	131.559	0.157374	1	20	9.53821	168.153	133.536	29.068	0.217678
1376644_at	Med19	213.019	194.118	277.321	192.545	369.685	229.964	240.205	195.435	166.938	182.115	172.203	159.197	137.232	167.639	149.027	178.309	240.576	159.337	201.381	0.157384	1	23.2787	5.81872	276.928	201.238	65.9544	0.327744
1388772_at	Lsm8	1133.69	1156.48	1130.18	1163.04	1388.62	1148.72	1205.83	1572.42	1341.68	1248.77	1334.41	975.718	876.013	910.498	681.782	864.668	1306.74	1009.8	1136.06	0.157424	1	22.746	9.56346	1352.29	1140.96	165.417	0.14498
1382285_at	Naga	564.804	503.068	451.533	445.105	581.717	595.819	668.707	661.281	527.244	521.881	455.938	430.365	310.078	416.766	347.23	488.344	548.586	456.085	498.586	0.157428	1	21.0148	9.33393	619.924	502.724	74.3091	0.147813
1368399_a_at	Cpq	1864.49	1934.32	1566.15	1683.71	1977.26	2193.1	2498.08	2541.86	2307.57	2007.97	2193.62	1804.01	1643.54	1928.68	1293.42	1763.33	2268.52	1968.07	1968.76	0.157491	1	20	9.91777	2357.15	1992.21	310.756	0.155986
1391970_at	Car11	171.76	155.991	191.915	123.902	182.359	222.901	245.037	243.501	219.845	233.325	189.737	187.779	136.334	165.556	153.933	198.104	188.442	182.251	188.482	0.157575	1	20	10.0071	234.975	191.047	33.2949	0.174276
1370363_at	Ces1d	10817	11723.2	9933.82	10562.7	11348.9	12010	11572.9	13248.6	13491.1	12039.2	11510.7	10065.7	8856.64	9380.83	8304.65	10300.8	11721.1	11271.3	11008.8	0.157617	1	20	9.82422	12592.9	11098.6	1217.24	0.109675
1376573_at	Rab34	1053.93	1072.45	976.578	966.69	1197.61	1232.95	1408.91	1753.33	1568.23	1223.81	1380.12	1044.41	877.695	1102.59	753.356	979.546	1393.22	1070.66	1169.78	0.157645	1	20	10.0056	1470.95	1188.34	241.004	0.202806
1371416_at	Ndufv1	3262.02	2612.84	2848.48	2632.24	3565.03	3533.68	3550.97	4174.45	3365.82	3271.12	3147.1	2646.67	2003.38	2898.6	2358.77	2515.07	3420.5	3115.91	3051.26	0.157695	1	20	9.52268	3714.48	3084.05	484.338	0.157046
1389349_s_at	Il17re	376.995	362.34	347.547	322.325	381.157	451.268	524.351	559.334	481.616	406.159	363.132	294.074	251.148	325.859	235.482	387.18	348.439	315.501	374.106	0.157712	1	20.4107	9.70878	492.316	379.448	78.0601	0.20572
1391629_at	LOC103692526	82.2326	56.256	73.0893	76.7126	78.2646	97.7215	90.9836	92.8962	89.8032	64.4798	67.3742	54.2769	55.9953	69.055	45.9425	70.8634	77.346	69.7799	72.9485	0.15774	1	20.9263	8.5874	90.3024	73.5401	14.0008	0.190383
1381983_at	Dennd1a	86.281	82.8914	79.3191	92.9942	107.977	89.9991	109.428	82.4949	106.827	97.3275	97.3848	83.7985	72.3972	81.9994	67.7355	83.0255	93.1231	79.7116	88.5952	0.15777	1	21.5618	8.93115	100.847	89.0911	11.6064	0.130276
1372212_at	Paox	398.773	283.021	282.646	275.924	361.731	305.663	364.732	372.094	297.067	309.878	288.638	239.909	186.309	219.317	161.759	220.212	288.667	266.211	284.586	0.157787	1	25.1646	9.31923	347.023	283.768	27.2718	0.0961062
1369773_at	Bmp3	316.177	324.767	375.035	322.926	434.624	293.655	338.265	376.279	273.914	338.71	315.016	304.715	203.682	287.463	181.399	286.814	292.978	284.953	308.41	0.157877	1	25.2926	5.73219	361.626	308.37	67.1528	0.217767
1385024_at	Cutc	223.42	263.901	240.493	192.572	296.383	308.65	323.166	309.678	265.083	309.079	261.405	228.409	187.756	236.88	189.827	230.628	294.917	222.51	254.709	0.157937	1	20	9.6168	311.834	257.612	41.6787	0.161789
1371335_at	Atp5l	7230.85	6206.56	6517.67	6436.87	7307.96	7593.97	6887.12	8458.61	7746.81	7348.59	6647.29	6072.09	4469.07	5774	5201.7	5738.59	7353.23	6808.73	6655.54	0.158245	1	20.8386	9.54088	7777.94	6702.25	763.534	0.113922
1384567_at	LOC103694460	563.888	446.628	377.027	543.08	418.459	573.298	606.916	704.145	651.71	535.911	394.057	379.984	213.756	315.527	290.469	369.257	399.868	305.622	449.422	0.158287	1	24.1849	9.61943	616.879	448.968	94.1346	0.209669
1385228_x_at	Asap1	334.992	358.529	312.618	269.65	378.305	354.133	453.489	456.135	389.652	404.346	412.286	314.538	298.348	316.349	229.46	312.298	354.824	254.504	344.692	0.158336	1	20	10.0225	422.241	349.292	59.5003	0.170345
1371684_at	Pelo	399.97	448.704	319.284	276.039	438.11	415.174	473.466	550.724	456.772	501.73	538.272	395.687	403.518	365.336	308.095	350.001	431.532	337.603	411.668	0.158347	1	20	10.5967	493.202	417.6	68.9852	0.165195
1385027_at	Ypel1	11.3451	15.3787	19.3231	15.9841	16.6507	21.8648	22.768	17.3967	19.9416	22.4188	21.4549	18.9438	7.15189	10.0996	13.566	17.7287	13.1493	11.9147	16.5045	0.158408	1	21.9426	9.80809	21.751	16.6939	3.95075	0.236659
1373583_at	Zfp518b	191.841	235.219	210.311	188.503	271.413	274.088	289.565	264.608	199.607	224.735	227.407	191.541	171.318	201.278	159.404	231.318	256.433	199.506	221.561	0.158447	1	20	8.58386	266.111	223.33	38.9794	0.174537
1369497_at	LOC24906	136.291	163.202	120.941	161.784	185.153	181.754	193.585	212.803	178.746	150.923	183.34	106.207	124.208	129.567	139.544	146.601	139.384	108.017	153.447	0.158452	1	22.6424	9.08927	192.982	154.254	28.6003	0.185411
1369679_a_at	Nfia	3548.13	3093.53	2998.01	3072.32	4174.28	3643.36	3845.96	3497.43	3594.84	2876.03	3469.45	2699.66	2657.49	3034.34	2258.37	2897.12	3307.22	2666.87	3185.24	0.158488	1	23.6105	7.99895	3747.32	3187.96	457.16	0.143402
1389586_at	Ednrb	639.847	649.33	439.651	480.731	626.359	756.524	965.998	862.586	782.732	728.316	779.648	642.03	480.961	613.675	463.48	668.798	703.909	569.595	658.565	0.158501	1	20	10.0185	842.77	669.13	136.776	0.204408
1384240_at	Agtr1a	904.769	970.212	753.378	739.776	1019.28	1148.04	1298.04	1303.64	996.638	1075.37	1051.15	878.785	750.736	959.83	666.55	921.289	1033.57	879.112	963.898	0.158565	1	20	9.82443	1196.37	976.524	171.258	0.175376
1398376_at	LOC100365921	169.964	177.909	155.003	148.915	217.347	184.698	194.449	218.626	179.745	182.438	189.748	158.62	133.474	155.443	123.377	146.787	182.274	137.145	169.776	0.158643	1	22.8506	9.44657	201.168	170.374	22.4284	0.131642
1370008_at	Psmc3ip	323.949	238.518	281.379	291.84	339.037	316.256	336.845	407.13	356.931	311.756	334.744	293.894	231.605	314.415	220.723	223.418	299.644	242.449	298.03	0.158656	1	23.3882	9.76305	355.389	298.739	45.1248	0.151051
1391400_at	Cplx3	12.339	10.7777	12.7848	19.9691	17.6743	9.67206	17.6359	17.3106	5.85594	8.87134	7.76757	2.95733	3.59614	6.95251	7.7941	11.5902	14.6675	6.08672	10.7946	0.158688	1	22.6424	5.88384	17.001	10.7636	6.03117	0.560331
1373723_at	Gpihbp1	1596.38	1282.62	1137.22	1348.39	1604.65	1872.35	2609.31	2403.76	2759.43	1623.68	2015.73	1311.07	1302.56	1693.99	1116.89	1508.13	1791.67	1510.15	1693.78	0.158751	1	20	9.97894	2294.83	1729.46	466.099	0.269506
1370550_at	Lsamp	235.464	282.287	287.277	319.708	308.145	432.483	377.951	462.103	239.439	247.948	356.366	254.208	237.647	254.229	203.639	256.059	272.431	240.173	292.642	0.15877	1	22.2371	8.06922	378.582	294.486	80.2656	0.272562
1385116_at	Pcdhb21	20.7147	27.9562	25.6081	26.6439	29.6918	27.726	34.328	42.1487	28.6784	28.5689	27.4229	23.1894	22.035	24.6237	15.5436	26.0988	24.33	25.6332	26.719	0.158821	1	21.0148	9.56253	32.9906	27.0216	5.08998	0.188367
1367824_at	Fnta	1291.8	1384.95	1279.9	1191.63	1579.51	1619.68	1657.84	1728.53	1400.84	1453.53	1350.45	1057.82	935.925	1286.62	917.441	1215.55	1650.48	1262.58	1348.06	0.158887	1	20.1623	9.216	1635.44	1360.77	210.818	0.154926
1383157_at	Mrpl44	423.471	355.187	400.28	365.806	483.467	479.988	446.739	473.996	414.292	409.21	423.913	336.815	315.481	397.375	340.098	387.051	490.174	438.357	410.094	0.158948	1	20	8.76548	465.968	412.575	49.5412	0.120078
1374409_at	Taf6l /// Tmem179b	185.776	146.899	130.275	116.606	180.078	191.798	195.473	215.443	190.58	159.923	195.116	139.962	118.589	131.954	105.206	130.258	148.057	135.467	156.525	0.159017	1	20.7516	9.84252	199.36	158.552	30.205	0.190505
1367685_at	Rps27a /// Rps27a-ps12 /// Rps27a-ps28	8915.31	9242.66	7612.28	8713.62	9849.13	9379.58	9106.95	10359.9	10290	9299.59	9371.48	8236.91	7033.66	7630.88	7512.12	7907.36	9550.41	8819.01	8823.93	0.159024	1	20.3272	9.61095	9915.25	8880.7	843.006	0.0949256
1390197_at	Brat1	316.022	314.282	249.309	271.442	298.568	283.13	366.147	299.32	315.01	286.606	309.912	243.206	180.431	238.808	162.984	227.15	253.592	218.297	268.568	0.159085	1	26.6488	9.64882	322.835	266.471	27.7259	0.104048
1391425_at	Nckipsd	122.425	95.4077	68.6318	85.2164	136.438	105.732	133.162	132.183	136.034	119.151	121.714	105.183	84.3954	101.031	74.6689	72.7608	99.4807	92.7474	104.798	0.159159	1	20	9.90737	130.292	106.399	21.2786	0.199988
1394597_at	Ddhd1	478.478	429.554	365.732	359.991	432.956	492.94	511.714	587.89	492.055	450.457	436.913	325.498	200.356	290.584	218.066	326.345	430.839	366.88	399.847	0.159167	1	22.2371	9.68318	526.357	402.775	71.3412	0.177124
1372340_at	Mat2b	1767.28	1551.73	1356.09	1326.17	2001.77	1858.86	2064.16	2133.1	1651.99	1700.17	1793.99	1278.34	1132.11	1392.41	1074.01	1316.2	1692	1274.47	1575.83	0.159225	1	22.0399	9.45601	1985.46	1587.2	267.702	0.168663
1388366_at	Mrpl4	1185.28	1246.39	1299.79	1150.61	1460.73	1530.2	1470.7	1669.4	1475.05	1369.28	1150.36	1080.75	972.03	1266.07	968.632	1150.39	1503.9	1204.52	1286.34	0.159281	1	20	9.22057	1532.93	1297.62	184.72	0.142353
1388107_at	Ppp2r2d	752.934	767.996	814.223	668.374	923.047	918.217	919.71	959.649	879.331	948.409	937.616	761.52	630.594	793.124	588.61	738.601	905.26	708.712	811.996	0.159289	1	20	9.80128	952.81	820.096	110.524	0.134769
1376546_at	Svip	234.442	193.235	271.331	236.787	273.662	347.981	312.645	333.673	332.451	308.203	282.203	191.277	184.791	270.246	205.663	231.506	313.461	232.62	264.232	0.159552	1	20	9.512	331.869	267.668	50.912	0.190206
1388615_at	Rap1a	5230.11	5125.38	4774.5	4635.49	5593.54	5615.32	5832.67	6379.2	5706.64	5166.63	5168.4	4375.56	3860.93	4519.12	3833.87	4625.19	5768.4	4871.88	5060.16	0.159642	1	20.3272	9.53263	5897.03	5098.16	577.29	0.113235
1390533_at	Stard9	43.721	42.3472	48.0387	40.4628	48.9654	60.6734	63.3454	67.4186	53.2823	48.8663	48.4875	30.0433	34.8549	43.6665	39.1146	48.6983	47.6684	53.1228	47.9321	0.159667	1	20	9.43428	60.2203	48.4858	8.41084	0.17347
1398784_at	C1qbp	4103.72	3491.53	3425.42	3739.87	4194.01	3990.78	3969.72	4478.73	4549.23	3950.2	3436.33	2921.5	2436.87	3048.72	2648.73	3007.06	4177.21	3411.19	3610.05	0.159695	1	22.0399	9.30548	4291.09	3627.2	419.957	0.11578
1390175_at	Ccdc85b	63.7144	63.1161	52.5555	45.0047	54.1708	78.2515	86.6855	96.7138	84.758	68.2203	62.8079	56.3552	49.7624	51.0799	35.7541	55.9637	65.2165	55.9285	62.5588	0.159937	1	20	9.98948	82.9812	63.688	14.7148	0.231045
1368462_at	Itpka	54.8454	42.3594	43.8147	35.6707	57.2342	52.8539	61.15	77.8724	51.63	57.8985	51.7067	49.8252	41.816	40.831	38.8676	39.4921	37.4185	46.488	48.9875	0.159983	1	20	9.96049	61.7365	49.7422	9.90161	0.199059
1368470_at	Ggh	665.337	667.724	726.977	664.062	768.648	718.026	844.254	910.352	664.472	600.346	611.58	621.818	492.437	613.105	470.775	586.218	696.262	556.934	659.963	0.160017	1	23.4988	8.63894	783.13	660.784	84.2022	0.127428
1371890_at	Rere	1084.62	1361.23	1036.12	921.711	1374.01	1457.63	1583.09	1589.05	1359.24	1591.77	1418.51	1275.78	953.621	1127.25	1038.02	1216.25	1450.05	1190.76	1279.37	0.160228	1	20	9.98097	1554.22	1295.36	208.744	0.161147
1398800_at	Ywhab	5467.86	5463.22	4804.44	5266.84	5887.08	5366.71	5895.43	6028.69	5713.09	4880.31	4975.67	4451.87	4179.77	4565.3	3747.61	5043.13	5801.95	5041.03	5143.33	0.160463	1	21.6558	8.85738	5767.82	5161.36	445.343	0.0862841
1388951_at	Kmt2b	142.051	165.26	119.429	140.917	181.751	140.684	159.333	126.583	149.594	111.75	137.259	107.87	104.742	100.503	82.664	131.178	158.171	130.743	132.805	0.160675	1	22.746	5.89956	156.145	132.671	30.9434	0.233235
1395285_at	Simc1	89.5316	73.2296	65.0606	56.3534	95.3001	94.0699	103.467	103.044	87.6064	78.7438	107.829	77.3509	69.1185	69.8728	51.125	57.7081	79.8168	64.5746	79.1001	0.160729	1	20.7516	9.92803	98.881	80.182	15.8198	0.197298
1372276_at	Agpat3	1444.41	1322.99	1542.8	1417.29	1726.02	1169.57	1518.29	1489.08	1488.59	1272.35	1591.67	959.448	720.47	1008.46	674.715	1044.84	1484.36	1217.02	1282.91	0.160729	1	24.0678	8.66592	1511.85	1282.7	149.156	0.116283
1370895_at	Col5a2	5730.87	6566.93	5756.01	5868.86	7191.65	6783.64	7749.02	8398.78	7475.95	7146.52	7410.81	7055.2	5532.48	6315.76	5676.64	6635.13	7797.89	6602.31	6760.8	0.160734	1	20	10.0349	7696.8	6822.98	801.954	0.117537
1383471_at	Slc46a3	103.198	88.0047	88.9798	75.5236	117.256	104.591	115.409	104.194	82.1517	103.919	89.1855	86.159	64.5859	74.9396	65.2803	89.8561	73.1563	71.6313	88.779	0.161005	1	24.9123	9.08636	107.627	88.5307	11.2227	0.126766
1392738_at	LOC691387 /// Prrc2c	47.2092	62.5218	83.5082	91.1245	195.489	68.993	79.1814	43.2656	36.6165	32.6735	38.0595	45.0211	37.8272	31.8058	28.4855	32.8161	42.3334	33.8702	57.2667	0.161023	1	24.3032	5.91862	121.272	57.2674	46.3805	0.809894
1371614_at	Atg12	572.413	559.611	484.693	418.843	603.691	576.088	583.073	502.779	459.826	530.229	503.072	430.465	307.323	408.114	317.087	442.073	489.451	447.602	479.802	0.161459	1	24.665	9.05475	563.265	479.284	32.7613	0.0683546
1367715_at	Tnfrsf1a	898.646	906.538	781.031	748.259	1017.78	959.937	1033.55	1197.09	1086.18	919.404	993.23	804.318	681.178	766.885	572.336	803.922	959.264	763.977	882.974	0.161546	1	20.4107	9.80914	1073.33	892.884	141.178	0.158114
1368171_at	Lox	1674.37	1503.61	1198.58	1359.37	1817.57	1761.49	1821.03	2191.22	1469.6	1734.34	1701.95	1508.74	916.954	1163.79	1070.92	1408.95	1544.01	1352.53	1511.06	0.16175	1	20.8386	9.63476	1889.67	1527.98	269.733	0.176529
1398749_at	Rpl4	6990.46	7343.13	5896	6114.65	8122.5	7463.95	7459.55	7883.8	7442.58	7150.02	7127.06	6433.73	5489.9	5820.64	5507.5	6057.48	7428.27	6447.73	6787.72	0.161815	1	21.194	9.46936	7741.6	6825.55	679.124	0.0994973
1389303_at	Mif4gd	977.205	910.874	857.837	924.085	1091.59	1034.48	1221.83	1397.7	1374.59	946.145	845.288	731.823	605.225	826.436	596.939	803.263	984.72	907.042	946.504	0.16189	1	21.0148	9.52236	1220.53	957.475	186.559	0.194844
1384398_at	Wwp2	177.195	172.153	125.783	152.28	183.661	165.185	173.834	167.672	150.887	133.156	125.992	123.553	115.414	123.445	84.1415	141.504	156.905	121.735	144.139	0.161938	1	24.9123	7.07745	169.466	143.934	21.1944	0.147251
1383955_at	LOC102555756	96.5383	95.9189	85.9931	70.6617	114.017	107.451	113.605	109.053	96.9296	99.3344	105.36	83.7327	68.4207	80.6775	64.4416	75.0628	97.3059	84.6576	91.6201	0.162077	1	21.8462	9.58231	110.695	92.223	12.7515	0.138268
1369663_at	Ephx2	923.9	811.888	808.005	746.774	1003.98	1219.85	1284.27	1208.13	1054.15	887.529	1004.3	759.462	666.981	970.099	576.575	829.985	1066.93	1027.24	936.114	0.162262	1	20	9.50749	1175.65	948.353	181.61	0.1915
1398826_s_at	Nr2f6	292.011	262.908	301.291	224.09	347.862	377.45	321.646	378.648	380.135	360.468	269.718	270.271	238.5	256.015	243.778	296.969	306.386	265.196	299.63	0.16228	1	20	9.65813	365.978	303.013	47.9869	0.158366
1373397_at	Mapre1	1827.18	1686.47	1571.13	1488.82	1861.06	1719.72	1892.12	1929.26	1654.8	1676.28	1605.91	1381.01	991.543	1328.4	991.98	1456.18	1737.15	1431.75	1568.38	0.162302	1	23.2787	9.35174	1856.23	1570.72	138.904	0.0884334
1367773_at	Slc25a1	4487.74	4307.84	5583.62	5271.12	5871.7	4317.54	4452.35	6047.06	5418.41	4769.81	5048.69	3373.63	2351.32	3539.97	2739.53	3493.17	5394.57	4157.18	4479.18	0.162412	1	23.1702	8.41559	5356.13	4489.9	742.801	0.165438
1387406_at	Uhmk1	60.1482	55.9032	65.1413	61.5446	69.0432	46.8406	68.2983	53.6973	44.4166	57.7833	44.1656	49.0524	39.5866	51.0624	41.7494	48.1186	48.6071	57.4637	53.479	0.162442	1	25.8182	4.36081	62.5744	53.6465	9.74403	0.181634
1376636_at	Tgfbr1	750.997	881.54	728.617	724.555	928.055	956.44	968.288	930.419	856.093	973.962	867.699	862.346	687.134	795.256	637.069	806.132	892.749	695.679	830.168	0.162517	1	20.2444	9.73038	956.572	837.223	100.455	0.119986
1372258_at	Atxn7l3b	1457.36	1295.03	1055.84	1164.79	1509.06	1272.1	1387.74	1449.17	1271.73	1169.3	1122.48	983.485	790.419	990.04	783.3	1088.92	1279.55	1126.44	1177.6	0.162563	1	23.3882	8.91671	1385.06	1178.9	100.849	0.0855457
1377429_at	Lpo	70.7789	32.7735	48.3355	60.9125	52.8918	74.0179	87.1105	76.0846	50.7642	63.4554	57.6431	35.7019	41.1155	35.0662	39.9991	30.7324	49.5	33.0498	52.2185	0.162724	1	24.0678	9.24286	72.3455	52.1962	13.7009	0.262489
1393351_at	Rdh10	194.98	195.958	134.576	141.119	203.532	223.848	249.387	252.834	191.665	204.59	259.769	198.718	196.472	187.29	107.377	159.632	199.509	161.309	192.365	0.162827	1	20	10.2544	233.204	195.386	37.2376	0.190585
1383844_at	Arhgef15	252.074	242.724	172.765	210.793	214.188	183.58	225.549	196.492	159.985	162.784	151.47	129.609	100.732	168.588	131.568	197.326	270.071	205.792	187.561	0.162984	1	23.3882	0.250046	233.237	187.029	27.8883	0.149112
1372291_at	Oxa1l	1571.55	1244.83	1321.05	1185.28	1698.03	1669.92	1691.12	1768.1	1617.01	1577.53	1362	1145.13	954.353	1316.01	1083.74	1121.39	1544.37	1370.73	1402.34	0.163023	1	20.5797	9.41686	1720.2	1415.52	214.199	0.151321
1368023_at	Qsox1	216.548	172.899	177.948	177.28	185.755	216.404	262.532	258.558	226.134	233.463	191.301	161.209	109.019	141.277	139.505	180.231	185.524	172.036	189.312	0.16327	1	20.5797	9.77184	243.443	191.652	34.4658	0.179835
1388477_at	Ranbp3	564.973	564.803	536.375	466.915	622.377	665.991	644.482	613.284	581.903	526.292	575.602	429.346	397.872	470.31	346.558	510.735	623.832	502.039	535.761	0.163414	1	21.4687	9.14673	635.437	538.794	64.2702	0.119285
1375415_at	Lsm10	400.495	371.695	318.197	307.801	375.52	446.294	506.664	545.871	510.29	443.436	438.902	384.575	319.132	414.395	255.077	357.914	447.745	343.11	399.284	0.163445	1	20	10.0593	495.199	405.017	73.5487	0.181594
1376990_at	Khnyn	271.442	318.908	210.731	231.296	365.603	344.891	369.012	317.401	281.484	230.417	328.768	201.901	170.169	226.081	152.187	254.316	253.352	240.486	264.914	0.163577	1	22.2371	8.82295	340.82	266.632	53.2838	0.19984
1372507_at	Tcta	996.058	931.913	932.402	786.135	1073.85	1193.3	1261.06	1444.12	1143.43	1194.19	997.287	860.46	797.464	969.196	824.026	974.91	1042.21	920.393	1019.02	0.163585	1	20	9.80195	1260.41	1031.18	165.817	0.160804
1371661_at	Mrps23	1519.88	1196.89	1254.54	1283.99	1689.12	1573	1504.26	1528.65	1646.62	1531.44	1334.82	1122.97	968.178	1272.31	1091.42	1143.87	1457.76	1200.91	1351.15	0.163614	1	21.8462	9.14076	1609.62	1358.5	175.407	0.129118
1384335_at	Bcl9l	1426.12	1538.69	1270.53	1325.29	1838.91	1679.54	1719.93	1865.91	1831.44	1639.37	1563.72	1403.01	1386.63	1508.72	1118.88	1482.27	1710.14	1411.58	1540.04	0.163655	1	20	9.61245	1782.07	1554.18	203.31	0.130815
1388580_at	Pygo2	266.791	262.42	213.227	229.828	304.617	250.398	249.21	230.502	200.325	214.225	203.927	218.603	144.67	207.314	174.342	255.61	322.095	262.299	233.911	0.163914	1	20.4107	5.32711	262	231.883	48.5543	0.209392
1373234_at	Extl3 /// LOC102549615	652.644	657.443	588.928	555.756	722.604	684.131	723.78	768.214	688.609	668.788	653.401	542.736	415.471	531.081	429.514	608.645	676.539	586.272	619.698	0.164049	1	21.2848	9.53049	734.359	623.625	70.8879	0.113671
1377661_at	Frs2	382.672	452.609	416.415	392.097	497.562	477.304	456.759	426.96	397.147	445.116	469.327	426.546	310.793	351.265	301.147	362.79	461.54	337.775	409.212	0.164051	1	23.4988	8.58028	465.682	409.683	49.2153	0.12013
1380077_at	Itgax	94.5945	149.144	186.128	96.2049	113.751	65.0804	122.874	78.2871	88.9343	59.0565	89.2671	65.7711	52.7667	57.1138	57.4497	67.3895	75.8767	53.3817	87.3928	0.164208	1	28	0.250046	136.373	89.1143	14.5428	0.163193
1398895_at	Golga7	2018.61	1925.96	1716.41	1692.72	2135.31	2297.61	2268.56	2393.7	1958.51	1996.73	1908.77	1645.45	1303.3	1749.63	1433.5	1771.47	2148.25	1807.3	1898.43	0.164221	1	20.3272	9.37398	2264.83	1913.7	243.64	0.127313
1378237_at	Mapk9	464.827	401.264	447.075	362.744	544.433	584.526	546.926	541.628	488.791	624.45	430.039	418.555	287.955	425.24	364.619	420.271	474.941	431.981	458.904	0.164314	1	20	9.52809	569.227	464.24	78.6843	0.169491
1388101_at	Dpysl3	33.5242	25.2089	108.536	86.4431	166.247	77.9914	79.0233	33.6133	39.5316	29.492	27.3695	33.7713	32.9443	32.5488	28.1277	51.0463	35.459	36.2651	53.1746	0.164465	1	22.8506	6.02862	116.534	53.0627	45.0778	0.849519
1388618_at	Nid2	3315.01	3807.35	3417.88	3622.03	4378.26	4381.14	4444.71	5136.16	5056.01	3908.39	4419.67	3408.84	2960.5	3533.03	2917.28	3604.5	5141.25	4007.2	3969.96	0.164474	1	20	9.67545	4725.62	4014.86	633.937	0.157898
1376866_at	Cd3eap	53.9866	66.8484	53.6706	66.3273	92.8063	81.7268	68.8841	61.84	70.3768	75.6378	54.5	55.2669	63.3015	56.0081	59.4385	63.8271	77.7439	68.6973	66.1604	0.164579	1	20	6.55824	79.9234	65.9913	12.8624	0.194911
1371912_at	Ndufs7	3501.58	2865.81	3548.03	3031.81	4027.4	4644.37	3845.33	4691.59	4051.48	4583.12	3423.35	3300.03	2562.02	3510.37	3222.31	3045.59	3997.86	3827.96	3648.89	0.164587	1	20	9.57618	4409.03	3688.77	579.433	0.15708
1398915_at	Lamtor4	1849.61	1748.31	1481.66	1507.51	1939.81	1896.71	1943.66	2288.63	2076.2	1771.98	1837.63	1443.6	1157.41	1345.93	1095.3	1379.54	1883.39	1510.28	1675.4	0.164617	1	21.6558	9.67779	2065.87	1688.51	253.865	0.150348
1398772_at	Nsfl1c	971.421	806.75	756.208	681.912	987.101	1093.53	1075.18	1072.91	1078.9	1078.25	1025.64	849.003	659.54	878.224	652.732	798.581	1014.3	781.198	903.41	0.164964	1	20	9.89667	1106.98	914.71	150.537	0.164573
1371724_at	Rexo2	3052.64	3077.64	3257.74	3335.53	3743.18	2690.8	3133.86	3437.53	3063.81	2519.05	3066.09	2377.87	2126.31	2491.47	2008.76	2428.28	3703	2967.13	2915.59	0.165007	1	22.8506	5.32697	3339.84	2910.24	587.807	0.201979
1388754_at	LOC100911177	2122.84	2063.07	1861.85	1868.04	2440.6	2206.4	2453.74	2759.43	2406.11	2071.39	2294.69	1786.84	1525.04	1867.17	1324.95	1657.94	2298.91	1764.39	2042.97	0.165013	1	21.8462	9.59997	2477.55	2057.41	304.172	0.147842
1387126_at	Atp2c1	193.303	190.84	159.653	144.562	205.751	214.297	216.655	201.788	166.104	196.811	152.859	145.208	105.105	148.869	103.21	130.382	186.879	162.775	168.058	0.165106	1	22.8506	9.18326	207.713	168.594	21.4482	0.127218
1389168_at	Mkks	1349.52	1290.46	1388.07	1414.33	1707.72	1784.09	1496.26	1658.49	1744.74	1516.96	1274.66	1149.69	1112.78	1445.1	1266.03	1465.52	1871.53	1485.61	1467.86	0.165175	1	20	8.24121	1693.13	1476.21	230.857	0.156385
1370526_at	Itgae	794.449	610.589	793.148	661.094	761.002	643.257	612.292	667.217	626.789	633.043	507.804	485.701	421.26	640.86	507.061	684.347	909.894	724.562	649.132	0.165295	1	21.6558	0.250045	728.614	644.84	67.3305	0.104414
1377157_at	Ice1	221.317	196.221	163.457	141.25	199.247	210.125	211.961	180.875	150.792	182.234	165.448	156.29	114.009	121.182	108.001	124.902	171.319	146.739	164.743	0.165546	1	26.7925	9.24332	197.002	163.99	10.0442	0.061249
1388028_at	Ttl	44.2814	44.2414	50.1664	32.2106	68.8553	66.1252	46.2458	56.9918	45.0234	51.0234	42.178	37.2107	29.6145	41.1004	31.9074	36.9563	43.1281	40.7026	44.8868	0.165716	1	22.5397	7.8283	58.1294	45.0814	11.2444	0.249424
1382109_at	Nkap	242.878	200.513	236.559	211.361	297.831	212.626	260.84	278.255	228.256	181.374	213.649	171.708	149.748	196.178	148.103	179.034	218.273	175.679	211.27	0.165757	1	24.5432	7.56858	255.096	211.008	35.2029	0.166832
1398386_at	Zcchc6	536.392	556.54	433.947	436.968	647.871	622.736	715.562	611.082	612.681	558.462	594.026	458.022	436.261	500.642	373.385	489.409	569.643	451.022	533.592	0.165884	1	20.6653	9.53746	650.343	538.921	84.6595	0.157091
1376587_at	Fbxo11	971.933	964.997	808.565	815.58	1181.73	1174.47	1060.94	1054.57	909.975	887.783	939.464	792.216	754.039	826.529	643.77	809.282	1046.64	788.619	912.839	0.16594	1	22.0399	8.08839	1088.71	916.543	148.154	0.161644
1372305_at	Copz2	611.862	625.334	571.265	511.905	727.757	719.578	788.272	915.169	701.522	737.387	734.152	610.512	542.587	553.355	415.734	640.162	786.108	571.381	653.558	0.166099	1	20	9.90739	793.69	662.042	112.72	0.170262
1372463_at	Fcho2	909.248	921.23	773.836	763.532	997.728	1028.01	1013.16	917.135	718.339	877.978	838.74	680.817	620.393	721.933	540.584	766.217	907.087	718.034	817.444	0.166119	1	23.1702	8.41666	967.162	818.847	97.1569	0.118651
1374863_at	Rbp7	4562.76	4767.58	3263.5	4028.03	4740.04	4755.05	5945.17	5716.46	6089.63	4684	4945.78	3448.7	3561.31	3784.93	2712.09	3898.89	4364.34	4364.13	4424.02	0.166144	1	20	9.82912	5547.95	4486.76	849.9	0.189424
1388609_at	Plekhm2	434.31	356.942	357.09	328.113	475.745	443.358	499.367	526.527	427.644	446.962	381.871	365.237	310.821	361.563	290.972	378.365	435.046	369.97	399.439	0.166216	1	20	9.59094	481.523	403.604	60.2484	0.149276
1393927_at	Wnt2	98.25	118.41	76.7515	100.576	111.747	101.83	105.982	104.366	62.7912	69.9484	73.4524	80.1219	58.9859	84.4723	62.0749	97.8296	111.082	108.613	90.4046	0.166277	1	21.2848	5.37389	106.642	89.7698	22.7447	0.253366
1373578_at	Trim2	210.091	169.069	151.029	161.597	224.862	219.745	244.616	225.103	183.461	201.08	202.123	198.071	122.081	183.076	128.56	158.921	172.355	161.634	184.304	0.166462	1	22.1381	9.52125	226.287	185.54	29.8326	0.160788
1388714_at	Ell	389.441	431.514	315.393	313.736	483.385	518.538	503.265	479.522	434.227	488.64	468.566	362.892	286.215	373.781	316.129	375.479	453.992	346.09	407.823	0.16662	1	20	9.65011	505.104	412.789	70.6171	0.171073
1390389_at	Mertk	214.647	166.292	216.04	197.103	181.749	158.611	273.555	252.799	238.841	214.628	180.68	201.187	139.994	121.937	91.7706	127.82	171.287	133.486	182.357	0.166839	1	26.2269	10.018	228.893	180.206	32.4923	0.180306
1387001_at	Ralb	501.138	575.732	434.518	458.146	590.47	581.342	642.498	702.105	536.819	547.937	515.641	437.61	339.752	419.543	293.531	498.024	549.301	424.76	502.715	0.167064	1	21.5618	9.49129	626.137	506.802	80.4387	0.158718
1370128_at	Hand1	27.0359	26.6128	31.1391	33.263	39.6098	19.2867	30.9814	23.2605	19.7293	20.8099	26.0239	19.1746	17.6525	17.7684	6.84871	28.6142	24.249	18.5037	23.9202	0.167305	1	25.5527	4.62538	32.0531	24.0194	8.03817	0.334653
1381822_x_at	LOC685619	107.844	132.687	135.591	116.866	160.674	156.404	142.391	150.091	153.527	157.786	174.802	111.859	107.361	113.732	101.468	141.029	144.15	127.923	135.344	0.167379	1	20	9.63395	158.387	136.746	20.0331	0.146499
1369128_at	Grik5	34.0279	38.8903	32.516	28.2107	47.9502	38.1266	39.4774	36.663	38.9214	35.7317	29.7382	27.5913	24.1353	28.257	23.7525	25.4206	37.8677	27.0677	33.0192	0.16743	1	23.6105	8.39883	40.2347	33.0541	4.95735	0.149977
1389032_at	Mcoln1	268.18	247.566	280.289	223.949	290.806	324.497	332.201	390.537	300.984	336.482	275.208	241.184	199.301	263.699	205.401	243.984	296.79	248.684	276.097	0.16745	1	20	9.7765	341.133	279.434	45.8305	0.164012
1389556_at	Kifap3	709.255	613.202	612.093	524.757	757.383	796.653	890.776	801.872	795.648	764.184	652.689	631.753	506.318	668.161	470.851	606.94	741.255	601.391	674.732	0.167608	1	20	9.7087	826.336	682.482	108.396	0.158826
1379899_at	Colgalt2	39.7742	43.5298	40.8611	42.4094	32.0094	49.2104	65.7067	62.6479	48.6445	63.5891	59.6887	53.2887	37.1706	46.3676	36.1496	34.2223	54.3444	40.7669	47.2434	0.16798	1	20	11.0133	58.5038	48.0923	9.37535	0.194945
1384063_at	Cthrc1	188.328	209.891	164.598	241.524	294.419	324.638	346.92	385.595	227.158	335.703	392.123	283.47	254.893	247.763	203.111	234.208	354.386	210.787	272.195	0.16799	1	20	10.1356	338.561	277.527	67.2948	0.24248
1385404_at	Ankrd16	80.6971	71.9741	55.4208	61.8386	84.0286	89.3212	107.534	78.3801	103.35	78.7556	59.5709	73.1676	50.0665	58.7991	37.47	63.5572	72.3764	75.3955	72.3168	0.168051	1	20.1623	9.58369	93.1663	73.4059	16.0142	0.218159
1392660_at	Traf6	350.447	365.859	297.075	269.841	413.061	391.527	396.962	361	330.878	307.324	337.567	274.649	230.082	274.581	218.876	265.324	359.357	283.88	318.238	0.168218	1	22.9561	8.88602	382.334	319.047	38.5447	0.120812
1395761_at	Lsmem2	107.741	151.277	112.651	125.022	163.149	179.556	188.46	223.608	176.555	189.765	188.777	136.844	112.984	149.68	121.692	138.459	201.974	162.092	157.238	0.168275	1	20	9.94966	196.698	159.732	32.8068	0.205386
1374758_at	Deptor	3803.37	3830.84	4454.8	3477.82	4180.92	4123.27	3894.86	4089.72	3886.4	3963.31	4060.07	3111.6	2318.77	3165.51	2717.43	2978.15	4127.94	3904.5	3671.63	0.168302	1	23.0626	9.18272	4173.54	3676.84	251.731	0.0684641
1389167_at	Mapkap1	298.81	298.684	280.931	234.264	338.853	319.503	343.22	332.217	288.461	287.143	292.203	249.138	212.129	242.242	201.621	236.45	310.816	249.682	278.687	0.168429	1	22.746	9.32841	328.724	279.505	29.1872	0.104424
1371518_at	Nid1	4692.12	4643.55	3864.31	4035.1	4997.15	4887.9	5219.1	5674.68	5160.79	4885.66	4753.77	4227.64	3716.98	4210.15	4054.39	4343.01	4742.72	4460.28	4587.18	0.168461	1	20	9.78816	5272.74	4622.25	480.134	0.103875
1377383_at	Efs	266.288	266.402	224.738	249.485	343.026	330.513	364.122	403.266	279.428	254.791	258.33	235.993	213.002	265.455	219.646	282.344	334.886	303.285	283.056	0.168659	1	20	8.93115	343.576	285.831	51.2019	0.179133
1370925_at	Atp9a	797.76	700.699	831.808	675.767	850.613	823.594	957.509	1098.71	936.714	848.763	760.908	696.866	524.838	665.437	499.572	703.724	819.831	716.46	772.754	0.168907	1	21.0148	9.73138	953.067	780.282	121.32	0.155482
1370548_at	Slc16a10	95.3454	81.5795	79.9184	76.9942	95.5437	113.141	110.295	100.788	87.7538	74.0878	100.856	72.1528	70.8933	83.5509	57.2995	65.1516	79.8791	74.6348	84.4369	0.169006	1	24.0678	9.06275	102.68	84.4176	12.3645	0.146469
1393102_at	Gtpbp6 /// LOC100912590	269.397	182.841	214.643	211.415	255.77	263.748	270.878	303.099	272.702	299.043	210.046	224.686	174.829	204.659	164.879	224.331	204.637	209.599	231.178	0.169036	1	21.104	9.76028	282.465	233.433	36.8139	0.157707
[truncated: 13,840 more rows]

## Sheet: Lung
ID_REF	Gene Symbol	ZT0.25	ZT1	ZT2	ZT4	ZT6	ZT8	ZT10	ZT11	ZT11.75	ZT12.25	ZT13	ZT14	ZT16	ZT18	ZT20	ZT22	ZT23	ZT23.75	Avg	LS_pvalue	LS_BH.Q	LS_period	LS_adjphase	LS_amplitude	meta2d_Base	meta2d_AMP	meta2d_rAMP
[truncated: 15,576 more rows]

[truncated: 3 more sheets: Muscle, Liver, All]
