# Supplementary material for: Genome-wide correlation analysis to identify amplitude regulators of circadian transcriptome output
Source: Sci Rep. 2020 Dec 14;10:21839. doi: 10.1038/s41598-020-78851-9 (PMC7736363; doi:10.1038/s41598-020-78851-9)
Supplement: Supplementary file 11 — Supplementary Data 9a. [file 41598_2020_78851_MOESM11_ESM.xlsx]

## Sheet: Aorta
CycID	ZT00	ZT02	ZT04	ZT06	ZT08	ZT10	ZT12	ZT14	ZT16	ZT18	ZT20	ZT22	Average	ARS_pvalue	ARS_BH.Q	ARS_period	ARS_adjphase	ARS_amplitude	JTK_pvalue	JTK_BH.Q	JTK_period	JTK_adjphase	JTK_amplitude	LS_pvalue	LS_BH.Q	LS_period	LS_adjphase	LS_amplitude	meta2d_pvalue	meta2d_BH.Q	meta2d_period	meta2d_phase	meta2d_Base	meta2d_AMP	meta2d_rAMP
5S_rRNA	39.134	48.641	45.948	36.851	26.209	48.703	74.351	39.769	55.013	41.386	48.732	30.337	44.5895	0.460188	0.929319	23.4824	13.6863	6.70981	1	1	24	16	7.9797	0.932794	1	20	12.5838	56.7822	0.945785	1	22.4941	14.0873	44.9868	9.67676	0.215102
7SK	6.582	7.917	19.963	1.771	1.259	6.143	14.172	4.721	11.264	13.288	6.304	5.495	8.23992	0.889119	0.962563	24	18.7195	1.18828	1	1	20	0	4.6266	0.999926	1	20	15.7409	10.7547	0.999752	1	21.3333	18.1302	8.1111	2.32245	0.28633
A1BG	0.532	2.028	1.563	0.597	1.401	1.242	1.939	0.716	0.976	0.512	0.829	0.635	1.08083	0.587623	0.929319	24	9.75015	0.227432	1	1	22	7	0.541644	0.885595	1	27.3029	11.2455	1.45125	0.971307	1	24.4343	9.26414	1.07655	0.259505	0.241051
A2M	553.123	545.042	418.363	488.829	556.38	366.781	271.609	496.793	405.859	386.308	424.15	379.624	441.072	0.573288	0.929319	24	22.8363	33.6384	1	1	20	5	98.4172	0.779143	1	28	8.10483e-05	542.316	0.951721	1	24	1.3141	441.072	33.638	0.0762643
A4GALT	95.189	80.763	104.753	86.285	67.57	78.339	65.728	124.448	103.596	91.317	118.731	102.537	93.2713	0.355161	0.929319	24	21.5742	10.5102	1	1	22	18	18.1118	0.68696	1	23.2509	18.6257	108.779	0.830915	1	23.0836	19.3687	92.9167	14.1577	0.152369
AAAS	41.53	48.176	39.583	49.058	43.464	46.695	62.817	27.879	39.102	29.848	35.211	39.111	41.8728	0.481518	0.929319	24	9.24219	4.50506	0.454435	1	24	7	8.1982	0.77346	1	23.4164	9.88866	50.573	0.736934	1	23.8055	8.734	41.9105	5.56213	0.132714
AACS	11.969	11.711	16.223	13.787	17.86	14.349	15.368	13.718	9.664	8.868	17.723	22.655	14.4913	0.307082	0.929319	24	4.01823	2.39191	1	1	20	9	3.00803	0.898725	1	20	8.92462	15.9557	0.86	1	21.3333	7.87137	14.6689	2.6738	0.182277
AADAT	2.798	4.015	6.339	3.301	4.931	4.887	2.891	6.69	3.06	1.84	6.77	4.039	4.29675	0.75586	0.9323	20.3673	6.65532	0.580395	1	1	20	7	1.29188	0.999992	1	20	6.07416	4.7771	0.997033	1	20.1224	6.5765	4.31886	0.76022	0.176023
AAED1	50.33	44.384	56.678	60.832	60.225	55.715	60.914	55.955	45.106	35.084	57.048	62.613	53.7403	0.328409	0.929319	24	7.24275	5.31232	1	1	20	9	8.18264	0.587661	1	20	8.43362	60.1356	0.77164	1	21.3333	8.36861	54.3416	7.66108	0.14098
AAGAB	20.754	19.739	16.293	21.643	20.78	20.773	17.117	25.101	18.585	14.849	20.805	27.917	20.363	0.755181	0.9323	24	2.46774	1.16128	1	1	20	10	2.02233	0.999994	1	28	11.8345	20.8231	0.997006	1	24	9.02958	20.363	0.200801	0.00986109
AAK1	2.046	2.636	4.932	1.441	3.285	2.197	2.128	4.454	1.518	1.194	5.073	4.356	2.93833	0.597748	0.929319	24	1.72926	0.618802	1	1	22	3	0.761731	0.999641	1	20	11.9778	2.98276	0.984454	1	22	2.41443	2.8878	0.785949	0.272162
AAMDC	96.637	69.436	86.128	81.089	71.404	69.461	76.652	64.916	101.17	109.464	62.323	69.036	79.8097	0.593019	0.929319	24	18.8451	6.8603	1	1	20	0	14.9991	0.979616	1	20	16.4105	89.8115	0.98213	1	21.3333	18.4448	79.0924	11.2068	0.141693
AAMP	77.937	93.273	102.299	83.743	88.355	93.181	66.493	99.682	86.462	64.891	97.756	102.418	88.0408	0.421096	0.929319	20.1616	4.50736	7.61527	1	1	20	7	10.1512	0.989409	1	20	4.74279	92.968	0.94111	1	20.0539	5.40216	87.7686	9.54129	0.10871
AAR2	13.975	24.507	17.251	13.938	22.617	18.827	14.144	21.938	17.242	13.561	21.268	25.233	18.7084	0.647935	0.929319	24	2.26764	1.72594	1	1	20	7	2.60922	0.999962	1	20	4.62291	18.8296	0.990125	1	21.3333	4.82065	18.6289	2.93576	0.157592
AARS	66.812	72.502	75.976	86.009	85.209	78.017	60.105	86.313	87.424	64.919	81.006	85.379	77.4726	0.718924	0.929319	24	6.50369	3.28907	1	1	22	11	7.68024	0.999987	1	20	6.66337	82.6811	0.995313	1	22	8.0222	77.7231	4.5581	0.0586453
AARS2	5.788	9.163	10.528	5.989	11.501	9.773	6.72	10.468	6.349	4.066	13.647	12.389	8.86508	0.564273	0.929319	24	3.6612	1.36162	1	1	20	7	2.38649	0.998295	1	20	6.2318	9.46124	0.979382	1	21.3333	5.84851	8.88108	2.71926	0.306186
AARSD1	54.086	40.234	40.605	44.387	38.404	44.98	48.686	40.566	45.947	50.526	43.581	42.597	44.5499	0.454067	0.929319	24	18.7043	2.52845	1	1	20	17	4.34093	0.902072	1	20	15.9845	46.3157	0.938361	1	21.3333	17.268	44.4067	4.79725	0.10803
AASDH	13.317	15.358	17.329	14.283	14.909	12.53	16.563	13.172	12.167	7.721	12.428	13.508	13.6071	0.570728	0.929319	24	6.8772	0.975359	0.17755	1	22	7	2.00535	0.461638	1	24.2804	4.40602	15.3268	0.409374	1	23.4268	6.15733	13.6212	2.17924	0.159988
AASDHPPT	20.911	27.058	30.691	23.655	33.876	30.559	24.38	30.54	17.429	11.651	31.981	36.275	26.5838	0.453234	0.929319	24	5.21156	3.93225	1	1	20	7	6.71469	0.8245	1	20	9.69623	30.1135	0.922559	1	21.3333	7.47861	26.9367	6.31463	0.234424
AASS	3.515	5.529	10.186	5.214	8.537	7.852	6.678	6.95	5.041	2.6	8.936	6.046	6.42367	0.426191	0.929319	24	7.6854	1.2547	1	1	20	9	2.12698	0.873172	1	20	6.29099	7.92462	0.921804	1	21.3333	7.68833	6.5447	1.9644	0.300151
AATF	34.527	36.105	38.462	38.706	38.391	41.01	32.725	33.957	32.938	29.494	33.073	32.831	35.1849	0.132788	0.929319	24	8.03279	2.18648	0.0595081	1	24	6	3.7855	0.102885	1	22.9268	7.40623	39.4477	0.0271742	0.944137	23.6423	7.15915	35.2152	3.83828	0.108995
AATK	3.788	6.408	7.051	3.894	4.906	9.294	5.09	8.228	4.912	2.576	8.23	5.839	5.85133	0.738916	0.931123	20.5773	9.01569	0.695754	1	1	20	13	1.28693	0.999984	1	20	11.9268	7.5228	0.996314	1	20.1924	11.3953	5.93251	0.538234	0.0907262
ABAT	1.568	2.725	3.836	3.047	3.751	3.253	1.655	5	1.438	1.508	5.195	6.546	3.2935	0.368003	0.929319	24	3.00308	0.911768	1	1	20	7	1.12996	0.997617	1	20	6.16633	3.50747	0.919321	1	21.3333	5.66417	3.29336	1.7021	0.516826
ABCA1	0.48	0.769	3.402	0.914	1.118	1.274	1.044	2.007	0.659	0.346	1.507	1.108	1.219	0.767759	0.93355	24	6.85903	0.264599	1	1	22	9	0.472347	0.997844	1	20.4984	11.9793	1.43791	0.997415	1	22.1661	9.38035	1.23451	0.225935	0.183016
ABCA10	5.673	6.002	9.236	11.971	6.522	11.717	15.79	2.85	4.604	1.833	2.968	4.093	6.93825	0.107156	0.929319	24	9.64292	3.35019	0.104994	1	24	8	4.42348	0.310751	1	22.9268	9.78019	11.4833	0.0791948	1	23.6423	9.16003	6.98926	3.83274	0.548375
ABCA2	31.024	45.858	45.172	38.071	34.139	42.97	29.157	55.712	33.133	31.759	43.358	49.019	39.9477	0.798411	0.937446	24	2.59174	2.45378	1	1	20	7	6.89005	0.999999	1	20	12.3062	41.304	0.998392	1	21.3333	7.4547	40.0419	1.70723	0.0426361
ABCA3	4.356	6.76	9.708	5.028	10.728	7.989	6.437	9.234	5.966	4.227	8.422	7.311	7.1805	0.443118	0.929319	24	8.29088	1.16047	1	1	22	9	1.59665	0.951771	1	20	6.38787	8.37778	0.943042	1	22	7.87189	7.26991	1.71187	0.235473
ABCA4	0.301	1.128	0.426	0.601	0.32	0.556	1.039	0.6	0.164	0.032	0.257	0.878	0.525167	0.831041	0.946268	24	6.06644	0.0922165	1	1	22	7	0.275595	0.996719	1	22.0067	11.836	0.755423	0.999032	1	22.6689	8.18605	0.529894	0.119023	0.119023
ABCA6	1.934	4.401	5.282	7.544	8.996	11.011	7.35	2.501	1.65	1.124	2.219	2.468	4.70667	0.0115074	0.929319	24	9.21382	3.29611	0.000539297	0.328682	20	9	4.16769	0.0612031	1	20.627	9.12595	9.68915	4.75006e-05	0.0540398	21.5423	9.16758	5.04187	3.83159	0.759954
ABCA7	5.975	5.778	2.407	4.597	5.157	3.645	7.754	3.624	4.261	2.957	4.503	6.987	4.80375	0.920452	0.972798	24	0.24228	0.293043	1	1	24	4	0.908102	1	1	28	10.5792	5.47147	0.999911	1	25.3333	4.53102	4.80436	0.322131	0.0670498
ABCA8	21.044	23.13	40.07	40.673	30.114	41.015	30.417	18.977	21.067	5.45	11.556	15.956	24.9557	0.0361749	0.929319	24	8.94903	9.24085	0.0164632	0.798136	24	8	13.6585	0.0775703	1	23.5842	7.07055	38.6197	0.00280919	0.364037	23.8614	8.00118	25.0093	13.0213	0.520659
ABCA9	2.191	3.879	5.716	7.245	5.938	10.082	6.966	2.21	3.124	1.229	1.727	2.667	4.4145	0.0181519	0.929319	24	9.35661	2.65134	0.00354497	0.49586	22	9	2.84717	0.0946667	1	21.4332	9.04092	8.0833	0.000518469	0.173484	22.4777	9.14678	4.5836	3.05187	0.665824
ABCB1	0.475	2.918	2.115	3.83	3.632	1.859	3.005	0.977	0.387	1.166	1.49	1.383	1.93642	0.0901935	0.929319	21.9341	7.44625	0.97521	0.0595081	1	20	7	1.23885	0.181994	1	20.4984	6.54234	3.32377	0.0312111	1	20.8108	6.99703	2.00292	1.44615	0.722022
ABCB10	7.332	14.62	16.675	11.374	17.823	15.722	10.981	19.427	9.084	7.621	13.762	13.471	13.1577	0.379961	0.929319	24	8.40675	2.35061	1	1	20	7	4.02627	0.874371	1	20	6.23722	15.5342	0.900026	1	21.3333	7.19804	13.3322	3.64446	0.273358
ABCB6	33.042	22.685	27.249	24.863	22.882	28.817	29.455	23.344	27.734	27.652	27.114	24.056	26.5744	0.619693	0.929319	24	17.9673	1.32305	1	1	20	17	2.02586	0.997812	1	20	12.1703	27.3216	0.987032	1	21.3333	15.7261	26.6235	2.51262	0.0943759
ABCB7	9.992	12.059	9.579	11.405	13.712	11.618	12.911	15.505	10.61	10.479	12.616	12.037	11.8769	0.326599	0.929319	24	10.7935	1.02366	1	1	20	10	1.64968	0.916337	1	23.5842	11.8991	13.4559	0.878098	1	22.5281	10.9222	11.9399	1.02039	0.0854606
ABCB8	12.083	16.576	12.8	12.806	14.331	12.635	14.04	14.505	13.305	10.848	16.166	16.078	13.8478	0.619819	0.929319	24	1.46941	0.743306	1	1	24	1	1.03874	0.99991	1	28	11.9274	13.9914	0.987196	1	25.3333	3.32838	13.8763	1.56658	0.112897
ABCB9	0.665	0.4	0.325	0.671	0.318	0.345	0.421	0.844	0.711	0.16	0.915	1.387	0.596833	0.318942	0.929319	24	23.8539	0.191123	1	1	24	20	0.262513	0.772798	1	28	14.1009	0.6356	0.833381	1	25.3333	20.9929	0.604618	0.176792	0.176792
ABCC1	7.437	12.668	14.734	11.185	11.535	10.348	6.699	34.184	6.719	6.217	17.544	20.768	13.3365	0.97549	0.990464	24	4.50181	0.77058	1	1	24	2	3.24809	0.999998	1	28	13.8243	16.8694	0.999997	1	25.3333	5.6537	13.3098	1.97229	0.148183
ABCC2	0.518	1.321	1.106	0.887	1.036	0.684	1.252	1.07	0.633	0.362	1.691	1.235	0.982917	0.660628	0.929319	24	3.00852	0.150721	1	1	22	3	0.197283	0.999536	1	20	11.8402	1.05243	0.991243	1	22	3.68702	0.972188	0.260115	0.260115
ABCC3	4.757	5.375	5.501	6.205	3.413	4.373	3.937	20.583	13.348	5.613	16.31	10.895	8.35917	0.789697	0.93563	24	18.5163	1.41115	1	1	24	20	4.62024	0.602621	1	26.8571	17.4214	13.5082	0.960475	1	24.9524	18.7743	8.40688	3.16126	0.376032
ABCC5	8.507	11.24	12.123	11.675	12.783	12.257	13.795	12.236	8.201	8.947	11.239	12.938	11.3284	0.170456	0.929319	24	7.98058	1.40654	0.454435	1	20	9	1.92899	0.4555	1	20	9.97071	13.0976	0.3506	1	21.3333	9.13324	11.4843	1.66393	0.144888
ABCC8	2.48	2.117	1.879	1.363	0.804	1.535	0.583	1.674	2.494	1.462	2.51	2.767	1.80567	0.0100333	0.929319	26.6133	23.9809	0.793089	0.0595081	1	24	22	0.698975	0.186215	1	24.461	21.9999	2.71534	0.00573129	0.4989	25.0248	22.6652	1.83839	0.777959	0.423174
ABCC9	10.913	10.302	11.008	9.242	11.259	10.174	16.073	8.393	14.715	6.814	18.729	14.034	11.8047	0.898813	0.965319	24	0.0307312	0.655106	1	1	24	18	1.88179	0.995529	1	28	12.0686	12.5471	0.999789	1	25.3333	19.6459	11.8181	0.444318	0.0375962
ABCD1	10.516	11.617	13.649	7.667	10.643	12.427	9.129	11.439	12.199	8.253	13.414	12.926	11.1566	0.665346	0.929319	24	0.161883	0.774549	1	1	22	21	1.03467	0.999664	1	27.3029	12.0929	11.2346	0.99165	1	24.4343	0.42308	11.1711	0.872133	0.0780703
ABCD3	10.855	14.838	21.747	13.628	17.704	16.939	14.665	19.404	11.373	8.348	17.874	21.575	15.7458	0.487673	0.929319	24	5.28938	2.18483	1	1	22	9	3.2831	0.944207	1	20	6.1221	17.4708	0.956032	1	22	6.85284	15.8742	4.08669	0.257443
ABCD4	25.2	30.628	29.743	28.782	26.057	33.284	30.845	27.696	22.792	17.165	35.505	40.566	29.0219	0.425129	0.929319	24	3.19682	3.3454	1	1	24	2	3.26365	0.976386	1	20	11.4983	31.0049	0.940515	1	22.6667	3.19583	28.8523	5.42852	0.188149
ABCE1	26.272	33.105	36.366	35.938	38.688	34.654	35.499	39.659	26.047	20.718	31.254	39.562	33.1468	0.257072	0.929319	24	7.54033	4.14067	0.454435	1	20	8	4.99076	0.485796	1	20	11.4458	37.241	0.453155	1	21.3333	9.0682	33.5983	4.87779	0.14518
ABCF1	46.179	54.868	56.327	48.676	57.208	50.753	43.558	66.379	46.769	39.863	57.403	58.47	52.2044	0.819431	0.942493	24	4.34083	2.11294	1	1	20	7	5.81949	0.999984	1	20	11.9455	53.5589	0.998865	1	21.3333	7.75094	52.3622	2.4926	0.0476031
ABCF2	17.904	18.94	23.592	19.315	19.411	19.746	16.996	20.817	18.601	19.615	17.349	18.283	19.2141	0.82148	0.94313	24	7.92894	0.468888	1	1	22	9	0.897672	0.985227	1	26.6397	5.10363	20.6403	0.998653	1	24.2132	7.55697	19.2098	0.766813	0.0399179
ABCF3	34.825	40.945	43.957	38.457	42.746	39.395	41.598	36.635	33.405	29.072	38.701	37.912	38.1373	0.306644	0.929319	24	6.98149	2.51624	0.104994	1	20	8	4.44204	0.278489	1	20.8889	6.12416	41.7856	0.15087	1	21.6296	7.08127	38.3269	4.6066	0.120192
ABCG1	2.586	3.807	1.491	3.178	2.373	2.168	4.465	1.716	0.996	0.954	2.257	3.296	2.44058	0.824884	0.943664	24	4.51408	0.293771	1	1	22	7	0.86214	0.988424	1	21.7162	9.98262	3.06927	0.998782	1	22.5721	7.25516	2.45407	0.446838	0.18208
ABCG2	12.943	16.244	7.31	15.147	12.132	8.403	11.996	4.623	5.467	7.031	5.695	8.346	9.61142	0.732817	0.930336	24	3.06759	0.997989	0.17755	1	24	4	3.64478	0.323719	1	28	8.10483e-05	13.563	0.386782	1	25.3333	2.52269	9.66783	1.99112	0.205953
ABCG4	2.533	1.891	5.981	1.41	2.757	4.619	1.604	4.959	2.242	1.091	6.316	3.125	3.21067	0.901306	0.965453	20.3673	4.89565	0.388486	1	1	20	7	0.565685	1	1	20	11.9729	3.68374	0.999827	1	20.1224	7.68924	3.23253	0.276819	0.0856353
ABCG5	0.454	1.731	1.667	1.324	1.739	1.649	1.079	1.358	2.222	0.546	0.49	1.219	1.28983	0.332861	0.929319	24	9.74246	0.349342	1	1	22	6	0.485782	0.86778	1	25.019	6.16626	1.68283	0.870288	1	23.673	7.26404	1.29345	0.479034	0.370355
ABHD1	12.092	15.14	17.104	13.698	15.02	13.289	14.698	15.192	13.796	10.769	14.875	14.067	14.145	0.664359	0.929319	24	6.87368	0.639267	1	1	20	7	1.13561	0.967525	1	21.1576	11.9257	14.6803	0.989633	1	21.7192	8.52103	14.1989	0.755212	0.0531882
ABHD10	12.169	11.578	12.714	14.613	14.801	14.118	12.54	13.686	12.859	11.105	15.806	19.925	13.8262	0.272636	0.929319	24	3.30682	1.36993	1	1	20	10	1.3732	0.998493	1	20	8.03476	14.5459	0.856853	1	21.3333	7.7659	13.9093	1.3059	0.0938863
ABHD11	36.629	36.528	42.043	34.745	33.698	39.206	36.283	43.792	42.192	33.635	39.923	42.845	38.4599	0.950425	0.981302	24	21.7115	0.492537	1	1	24	20	2.3232	0.996234	1	28	14.039	41.0123	0.999974	1	25.3333	19.8981	38.4837	0.715724	0.0185981
ABHD12	30.996	37.548	40.007	40.416	38.911	48.333	46.5	33.904	37.084	26.63	35.693	41.686	38.1423	0.144274	0.929319	24	8.68479	4.84803	0.104994	1	20	9	6.65812	0.374999	1	20	9.93031	44.8042	0.11099	1	21.3333	9.3132	38.6897	5.66756	0.146488
ABHD13	24.014	25.102	24.545	26.343	28.309	25.794	30.008	26.146	25.685	17.727	24.132	27.105	25.4092	0.276953	0.929319	24	9.25623	1.99427	0.17755	1	20	9	1.59382	0.648151	1	20	11.5028	28.2397	0.330943	1	21.3333	10.0047	25.6386	2.18178	0.0850974
ABHD14B	14.021	16.971	18.378	19.217	17.718	17.01	15.581	13.758	17.463	13.225	17.739	14.829	16.3258	0.449168	0.929319	24	6.66833	1.04046	0.289005	1	22	7	1.55033	0.568458	1	20	6.11775	18.6885	0.5168	1	22	6.61436	16.3799	2.0736	0.126594
ABHD15	1.246	3.123	2.134	1.956	2.683	2.747	2.565	2.422	0.952	0.899	0.895	2.787	2.03408	0.361935	0.929319	24	7.8493	0.484207	1	1	22	7	0.964494	0.558306	1	20.3715	9.9819	2.75103	0.783581	1	22.1238	8.31656	2.07255	0.679212	0.327717
ABHD16A	58.475	106.222	96.395	91.922	101.745	97.499	77.844	78.708	86.068	63.739	89.037	93.933	86.7989	0.336916	0.929319	24	6.14962	9.16723	1	1	20	7	16.9034	0.511169	1	20	6.12021	101.232	0.74158	1	21.3333	6.48768	87.2807	18.3129	0.209816
ABHD16B	1.387	2.225	1.81	1.106	1.327	1.759	0.683	1.014	1.884	1.037	1.477	1.287	1.41633	0.568121	0.929319	24	23.4247	0.192766	1	1	20	0	0.341533	0.966177	1	25.6031	1.85961	1.71112	0.976902	1	23.201	0.370571	1.40987	0.199129	0.14124
ABHD17A	83.032	96.918	103.574	85.505	88.641	97.481	81.779	90.942	97.653	85.96	91.758	99.774	91.9181	0.663993	0.929319	24	2.14469	2.82063	1	1	20	7	4.62377	0.999026	1	20	1.99994	97.6225	0.991501	1	21.3333	3.61707	91.6451	4.37818	0.0477732
ABHD17B	6.49	11.425	6.815	7.808	7.422	8.537	9.725	7.381	7.16	3.348	9.174	9.629	7.9095	0.805654	0.938228	24	4.15484	0.595993	1	1	22	7	1.04899	0.999166	1	20	11.6583	8.895	0.998553	1	22	7.47007	7.94376	0.770777	0.0970292
ABHD17C	4.073	3.665	4.118	8.442	5.413	5.539	9.487	4.22	4.094	7.44	3.555	4.534	5.38167	0.255344	0.929319	21.4624	10.232	1.33458	0.289005	1	20	11	1.32512	0.894316	1	23.5842	9.72845	6.97054	0.489189	1	21.6822	10.3998	5.50922	1.34746	0.244582
ABHD2	3.392	4.787	6.77	2.798	5.711	6.613	4.468	5.109	3.151	3.261	4.938	8.575	4.96442	0.489027	0.929319	24	4.1684	0.878117	1	1	20	7	1.15683	0.987743	1	20	10.7616	5.58356	0.962406	1	21.3333	7.52344	5.03125	1.16986	0.23252
ABHD3	4.416	5.948	6.149	10.613	5.038	5.989	16.674	8.461	6.021	4.79	5.424	6.617	7.17833	0.257989	0.929319	24	10.7291	2.37459	1	1	20	10	1.63483	0.875334	1	20.1223	12.0673	10.7247	0.811856	1	21.3741	11.0066	7.43142	2.33756	0.314552
ABHD4	43.396	62.226	59.403	57.132	67.7	54.983	45.489	58.655	48.082	30.006	65.425	75.465	55.6635	0.350288	0.929319	24	3.7517	7.57394	1	1	20	7	10.0013	0.772939	1	20	6.07071	62.1422	0.855601	1	21.3333	5.80663	55.7325	15.2369	0.273394
ABHD5	3.351	5.71	6.353	7.513	8.016	5.648	3.449	5.008	2.56	3.02	4.313	2.748	4.80742	0.148001	0.929319	24	7.89998	1.25882	0.0321579	0.973004	24	7	1.91131	0.127477	1	22.3051	6.29634	7.3999	0.0217462	0.849092	23.435	7.05408	4.83382	2.26112	0.46777
ABHD6	5.656	4.901	4.552	4.172	3.491	4.541	6.759	2.181	2.23	2.456	3.32	3.808	4.00558	0.955405	0.983116	24	4.24886	0.158508	0.454435	1	24	3	0.842164	0.796736	1	28	9.9543	4.8778	0.908036	1	25.3333	5.4474	4.00141	0.388277	0.0970351
ABHD8	30.067	32.122	30.515	21.94	25.372	29.924	25.133	27.295	38.809	27.829	34.66	26.838	29.2087	0.424479	0.929319	24	20.1292	2.54201	1	1	22	21	4.24724	0.73748	1	20	17.6187	32.2301	0.887747	1	22	19.6056	28.9905	3.37761	0.116508
ABI1	20.642	28.837	32.645	28.176	30.059	32.179	25.981	30.809	23.011	14.853	33.39	37.004	28.1322	0.403318	0.929319	24	5.08834	3.53363	1	1	20	7	4.71216	0.855437	1	20	6.22653	30.9797	0.907524	1	21.3333	6.22433	28.2646	7.37178	0.260813
ABI2	8.595	11.828	12.16	8.75	10.001	12.527	9.783	18.19	5.963	5.136	15.576	16.761	11.2725	0.801711	0.937466	24	3.27616	1.16716	1	1	20	10	1.97071	1	1	28	11.9614	13.3048	0.998474	1	24	9.07037	11.2725	0.0736571	0.00653423
ABI3	3.58	4.541	1.656	5.895	3.425	3.105	4.369	0.778	1.591	1.502	2.431	2.484	2.94642	0.719214	0.929319	24	5.72277	0.46444	0.692352	1	22	7	1.36507	0.620921	1	23.9273	7.85684	4.1259	0.885117	1	23.3091	6.88301	2.95788	0.885562	0.299391
ABL1	21.493	39.913	45.38	27.328	36.19	38.495	21.85	47.884	31.027	16.925	48.965	50.254	35.4753	0.6093	0.929319	24	2.90127	4.92542	1	1	20	7	8.89894	0.999746	1	20	11.9643	36.1266	0.985936	1	21.3333	7.49204	35.7111	4.19126	0.117366
ABL2	0.703	1.033	2.464	1.156	0.673	0.972	0.964	1.646	0.43	0.563	1.739	1.956	1.19158	0.314108	0.929319	21.0105	3.80915	0.412589	1	1	24	2	0.470933	0.964903	1	20	11.997	1.13925	0.88084	1	21.6702	3.60947	1.16292	0.548117	0.471327
ABLIM1	5.616	9.96	33.076	15.013	11.263	17.025	11.628	19.175	8.978	5.919	25.553	30.14	16.1122	0.396478	0.929319	24	3.15697	5.1483	1	1	24	2	5.44684	0.978588	1	20	6.02872	19.0401	0.929223	1	22.6667	3.82133	15.8843	10.0063	0.629948
ABLIM2	1.403	2.18	1.973	2.516	2.349	3.001	1.388	1.887	1.286	1.096	1.176	2.091	1.86217	0.177598	0.929319	24	7.70949	0.428983	0.0321579	0.973004	22	7	0.650538	0.179923	1	20.1223	7.7797	2.56175	0.0324215	1	22.0408	7.53492	1.89403	0.708665	0.374156
ABLIM3	79.047	56.269	66.637	83.338	76.587	92.892	60.956	58.675	83.449	55.484	55.529	72.1	70.0802	0.593343	0.929319	24	9.37301	5.62986	1	1	22	5	12.3586	0.948055	1	20	8.01635	84.3995	0.979252	1	22	7.52595	70.4482	8.07476	0.11462
ABO	9.554	8.14	14.021	13.387	10.426	25.544	15.977	15.883	2.555	4.879	6.149	39.166	13.8068	0.559918	0.929319	24	5.10802	4.59837	1	1	22	9	5.80782	0.994286	1	20	11.1094	19.0279	0.978274	1	22	8.73287	14.097	4.36612	0.309721
ABR	39.521	50.132	45.752	38.346	50.199	47.524	33.389	67.818	35.504	20.881	84.28	73.747	48.9244	0.530985	0.929319	24	1.30658	8.29692	1	1	24	2	8.15294	0.99641	1	28	21.9999	79.1513	0.973113	1	25.3333	25.0568	49.4014	9.07102	0.183619
ABRACL	14.144	12.602	9.534	17.759	16.54	8.149	47.177	14.655	8.837	17.225	9.936	14.994	15.9627	0.506372	0.929319	24	11.4421	5.26438	1	1	22	10	3.23183	0.980497	1	20	11.8787	25.0314	0.965837	1	22	11.1627	16.4071	5.33861	0.325385
ABRAXAS1	5.314	6.125	7.799	8.488	6.99	8.783	7.782	8.437	7.713	3.033	9.623	9.11	7.43308	0.510312	0.929319	24	7.45228	0.899202	1	1	20	10	1.18511	0.994171	1	20	8.41414	8.06099	0.968413	1	21.3333	8.76954	7.53252	1.14298	0.15174
ABRAXAS2	11.795	16.484	22.257	18.285	19.99	19.048	15.58	17.324	11.74	8.424	18.239	18.689	16.4879	0.250261	0.929319	24	6.34345	2.74069	0.0595081	1	20	7	4.33739	0.267091	1	20	6.20405	20.3099	0.0867182	1	21.3333	6.57485	16.6473	5.48782	0.329653
ABT1	19.201	26.595	28.546	26.165	35.31	23.016	22.741	30.558	23.471	20.378	28.663	26.765	25.9507	0.493103	0.929319	24	7.15157	2.33625	1	1	20	7	3.28451	0.942996	1	20	6.21375	29.4334	0.957377	1	21.3333	6.81638	26.1076	4.29888	0.16466
ABTB1	27.034	36.213	25.399	38.158	39.973	41.577	37.743	34.616	31.356	16.982	40.462	36.638	33.8459	0.375201	0.929319	24	8.42521	4.40778	0.692352	1	20	9	5.95172	0.825216	1	20	9.89277	40.9009	0.798725	1	21.3333	9.2274	34.3563	5.35958	0.156
ABTB2	6.013	9.876	12.405	9.616	13.1	8.265	6.332	18.102	6.111	5.99	13.22	12.01	10.0867	0.803761	0.937589	24	6.00737	1.10736	1	1	20	7	2.56397	0.999993	1	20	11.9406	10.6976	0.998524	1	21.3333	8.22185	10.1905	1.38272	0.135687
ACA59	2.896	0	1.417	0	0	0	0	0.866	0	0	1.387	0	0.547167	0.182761	0.929319	21.0105	19.4729	0.650391	1	1	22	0	0.612354	0.901726	1	28	18.4948	0.471292	0.729813	1	23.6702	20.8153	0.538048	0.76307	0.76307
ACA64	5.171	4.147	1.687	4.638	9.895	5.363	3.275	4.122	2.107	6.629	1.651	0	4.05708	0.375983	0.929319	24	11.3607	1.46553	1	1	24	14	1.44886	0.905995	1	27.7637	8.29605	6.77688	0.905017	1	25.2546	11.5009	3.97723	1.52992	0.384669
ACAA1	37.156	41.303	35.575	36.468	44.093	40.519	28.075	30.599	37.037	31.122	35.897	35.184	36.0857	0.705384	0.929319	24	3.46794	1.54949	1	1	20	7	4.98935	0.768709	1	22.4573	7.60828	40.3628	0.975677	1	22.1524	6.25158	36.1345	2.85273	0.0789475
ACAA2	30.684	27.422	42.683	34.149	38.554	42.941	26.69	29.392	34.119	53.491	28.419	32.186	35.0608	0.920621	0.972884	24	9.27276	1.45778	1	1	22	6	5.29817	1	1	28	7.4801	39.4421	0.999911	1	24.6667	7.59599	35.0206	2.2145	0.0632343
ACACB	5.998	18.256	10.481	6.315	14.731	11.078	5.631	8.419	5.471	3.959	14.906	12.918	9.84692	0.450573	0.929319	24	2.24768	2.50031	1	1	20	7	3.91313	0.863583	1	20	4.48994	11.9381	0.929723	1	21.3333	4.75618	9.71835	4.41695	0.454495
ACAD10	3.272	5.314	2.873	4.1	5.297	3.741	3.267	2.257	3.692	2.823	2.672	4.852	3.68	0.563328	0.929319	24	3.84018	0.468767	1	1	24	4	0.881585	0.780131	1	20	7.59266	4.39986	0.949335	1	22.6667	5.20498	3.67785	1.08258	0.294352
ACAD11	10.235	12.198	12.771	10.527	12.398	11.491	8.028	13.135	11.249	6.229	14.976	13.103	11.3617	0.584491	0.929319	22.427	3.0787	1.09113	1	1	20	7	1.34209	0.99737	1	20	4.70591	12.0237	0.982427	1	20.809	5.00231	11.3108	1.64536	0.145468
ACAD8	8.425	13.434	24.156	12.696	22.074	23.114	22.646	20.292	12.514	7.488	11.378	14.02	16.0197	0.0186015	0.929319	20.1616	9.52898	6.05096	0.0321579	0.973004	20	9	7.36947	0.244815	1	21.1576	11.5349	23.1324	0.00714697	0.544005	20.4397	9.99559	16.8435	6.0342	0.35825
ACAD9	19.224	17.629	14.756	15.621	17.986	17.183	11.973	18.221	16.099	12.151	19.126	15.58	16.2958	0.760837	0.932593	24	22.4349	0.774686	1	1	22	3	1.42588	0.999139	1	28	7.87044	16.5115	0.997199	1	24.6667	3.02606	16.3023	0.522032	0.0320221
ACADL	0.292	1.054	1.429	0.917	0.559	1.06	1.018	0.786	0.714	1.123	1.119	0.871	0.911833	0.808948	0.939549	24	5.45078	0.0848842	1	1	20	7	0.185262	0.999996	1	20	1.99992	0.98852	0.998644	1	21.3333	4.81867	0.907272	0.167995	0.167995
ACADM	127.266	138.461	154.538	139.132	189.187	116.352	94.142	173.215	108.213	108.702	158.681	119.792	135.64	0.849374	0.951963	24	5.59593	7.20129	1	1	22	3	24.4795	0.994702	1	20.1223	5.65294	155.262	0.999296	1	22.0408	4.79177	135.392	15.372	0.113537
ACADS	33.409	34.354	37.563	29.903	32.791	39.539	40.466	27.515	48.796	40.421	32.512	35.884	36.0961	0.694456	0.929319	20.1616	14.9184	2.21578	1	1	20	15	4.77156	0.989158	1	22.0067	15.7846	39.3258	0.993322	1	20.7228	15.2466	36.2051	2.93353	0.0810251
ACADSB	30.737	37.311	34.892	32.134	41.593	36.632	29.467	37.965	27.401	20.734	45.872	43.137	34.8229	0.515763	0.929319	24	3.32262	3.55226	1	1	20	7	5.06642	0.97323	1	20	6.66802	36.726	0.967154	1	21.3333	5.94366	34.8834	6.75927	0.193767
ACADVL	89.069	100.985	99.917	108.925	117.573	116.083	87.296	101.304	95.952	105.687	88.603	91.909	100.275	0.17593	0.929319	24	9.37079	7.71815	0.692352	1	22	10	7.87788	0.5689	1	22.6117	7.84835	113.745	0.501154	1	22.8706	9.08483	100.637	8.80593	0.0875022
ACAP1	17.963	13.247	13.59	19.619	15.008	15.769	42.356	13.557	17.331	16.715	13.443	14.881	17.7899	0.393697	0.929319	24	11.8164	4.68413	1	1	20	17	1.64261	0.93477	1	20	11.9802	25.4048	0.919767	1	21.3333	13.4919	18.2307	5.40333	0.296387
ACAP2	2.166	1.222	4.789	3.526	2.456	2.663	3.76	3.453	1.079	0.617	2.498	2.392	2.55175	0.290461	0.929319	20.7917	8.15378	0.791795	0.692352	1	20	8	1.22824	0.749339	1	20.8889	6.20011	3.2896	0.705741	1	20.5602	7.4732	2.61829	1.01165	0.386379
ACAP3	42.661	42.328	36.77	42.04	43.436	43.832	56.111	51.067	37.349	45.24	41.658	47.869	44.1968	0.490134	0.929319	24	11.7581	2.69466	1	1	20	10	4.40881	0.897098	1	20	12.0139	50.5338	0.949412	1	21.3333	11.2986	44.5201	2.95511	0.066377
ACAT1	31.852	29.061	24.527	24.856	27.177	26.713	26.329	25.416	25.987	29.332	27.348	28.944	27.2952	0.0628843	0.929319	27.3425	23.8301	2.1427	1	1	24	22	1.92121	0.558135	1	26.2151	10.0374	26.7308	0.34956	1	25.8525	23.4093	27.4527	2.05366	0.0748074
ACAT2	51.234	39.317	34.632	43.725	38.082	38.565	40.384	34.496	51.854	50.448	46.174	63.566	44.3731	0.0473358	0.929319	27.7222	24.7583	7.89878	1	1	24	22	8.33007	0.302293	1	28	21.9999	60.1741	0.204118	1	26.5741	23.0117	45.1642	7.77218	0.172087
ACBD3	14.784	23.377	26.496	21.312	26.306	24.646	15.137	21.639	14.356	10.892	30.109	28.506	21.4633	0.318206	0.929319	24	3.74874	4.01486	1	1	20	7	6.97349	0.658952	1	20	6.10833	25.3923	0.793089	1	21.3333	5.82095	21.504	8.15295	0.379136
ACBD4	41.434	43.586	51.221	28.768	27.068	48.054	34.564	39.15	48.198	31.482	56.653	54.197	42.0312	0.277172	0.929319	26.2632	24.3232	6.81135	1	1	22	21	6.75923	0.857736	1	26.8571	21.9999	55.849	0.824591	1	25.0401	22.5547	42.3076	6.51781	0.154058
ACBD5	3.869	6.943	9.553	7.021	7.667	8.311	6.533	8.865	7.093	3.011	10.191	9.227	7.357	0.547237	0.929319	24	6.06883	1.00412	1	1	20	7	1.25724	0.997182	1	20	6.17744	8.19416	0.976318	1	21.3333	6.48516	7.40981	2.01339	0.271719
ACBD6	17.931	18.707	18.063	14.784	12.728	15.647	14.011	17.403	19.738	20.946	18.238	20.637	17.4028	0.00584273	0.929319	21.0105	20.1681	2.6008	0.0595081	1	24	20	2.42043	0.126017	1	22.3051	20.5895	20.1133	0.00268985	0.364037	22.4385	20.3274	17.2423	2.8432	0.164897
ACCS	28.557	29.77	24.526	18.07	20.644	21.883	21.1	17.64	22.496	19.371	26.671	35.761	23.8741	0.00708991	0.929319	27.7222	25.285	6.6257	0.17755	1	22	1	2.71352	0.223696	1	26.2151	8.10483e-05	30.3132	0.0119932	0.662343	25.3125	24.9651	24.2091	6.42666	0.265465
ACD	9.826	11.489	10.731	10.575	10.493	10.059	22.443	7.466	10.307	8.594	8.168	6.805	10.5797	0.302377	0.929319	20.5773	11.65	2.44683	1	1	24	8	1.75716	0.942524	1	25.019	11.7465	14.2995	0.867285	1	23.1988	10.6177	10.6592	2.36993	0.222337
ACE	2.664	5.388	2.456	10.943	5.948	4.004	1.956	1.269	1.794	0.78	2.404	0.967	3.38108	0.423425	0.929319	24	7.05928	1.39666	0.0321579	0.973004	24	6	2.05945	0.321629	1	22.6117	7.06526	6.93968	0.092747	1	23.5372	6.72193	3.40389	2.81306	0.826425
ACER1	0.708	1.216	0.791	1.088	0.871	0.839	0.64	0.786	1.236	0.486	0.533	1.326	0.876667	0.73032	0.929944	24	2.73216	0.0983587	1	1	22	6	0.204707	0.998654	1	20.3715	4.39284	0.992876	0.995857	1	22.1238	4.45551	0.87252	0.186568	0.186568
ACER2	0.266	1.705	2.081	1.43	2.035	1.103	1.684	1.112	0.975	0.767	1.273	1.268	1.30825	0.268851	0.929319	24	7.34093	0.352092	0.692352	1	22	7	0.531214	0.485514	1	20	6.10755	1.84304	0.568714	1	22	6.81581	1.32812	0.64961	0.489121
ACER3	1.78	2.447	3.484	2.509	3.65	2.901	2.577	3.497	3.109	2.201	4.751	3.943	3.07075	0.62766	0.929319	24	4.36327	0.291352	1	1	20	12	0.504167	0.996941	1	28	6.37797	3.16159	0.987866	1	24	6.73149	3.07075	0.480234	0.15639
ACHE	0.317	1.714	0.929	1.633	1.515	1.149	3.76	0.568	0.29	1.141	1.024	0.283	1.19358	0.297415	0.929319	21.234	10.2156	0.599911	1	1	24	8	0.666448	0.882401	1	24.1026	10.1055	2.1128	0.848336	1	23.1122	9.51153	1.21594	0.651029	0.535412
ACIN1	73.043	87.697	85.115	82.1	82.497	82.358	88.177	85.784	76.131	60.302	83.54	83.17	80.8262	0.525575	0.929319	24	7.77017	3.78414	1	1	20	10	4.34871	0.877977	1	20.2462	11.8022	86.7578	0.956326	1	21.4154	10.1291	81.177	3.40008	0.0418848
ACKR1	89.836	60.004	36.502	139.983	49.233	70.488	45.624	21.147	33.547	26.591	44.156	36.821	54.4943	0.814145	0.940689	24	4.55753	7.91457	1	1	22	5	22.4404	0.657619	1	26.0079	7.72091	83.8431	0.97437	1	24.0026	5.70798	54.4939	19.1389	0.351211
ACKR2	2.447	7.848	6.077	8.777	9.544	3.513	4.649	1.688	1.61	1.448	2.704	1.347	4.30433	0.0666444	0.929319	20.1616	6.95362	2.29604	0.0321579	0.973004	24	7	3.42841	0.121795	1	23.2509	6.01322	8.27334	0.0112996	0.655616	22.4708	6.7033	4.38043	3.29009	0.751088
ACKR3	262.509	291.822	348.065	226.472	395.552	267.072	224.909	192.124	236.458	127.819	325.458	291.644	265.825	0.475688	0.929319	24	3.49751	36.6739	1	1	22	3	68.3921	0.577549	1	20	5.75899	320.238	0.858961	1	22	4.14406	263.579	71.3892	0.270846
ACKR4	23.949	50.329	40.603	64.434	41.482	61.237	21.966	43.442	24.48	39.698	14.733	14.281	36.7195	0.216165	0.929319	25.9221	9.91567	11.1801	0.454435	1	24	10	12.9029	0.390329	1	26.8571	6.39632	54.1837	0.367283	1	25.5931	8.90137	35.9557	13.1744	0.366406
ACLY	26.157	42.561	46.465	33.878	44.282	40.296	28.587	43.151	29.957	22.706	49.443	55.955	38.6198	0.336982	0.929319	24	3.16079	6.2589	1	1	20	7	9.46392	0.925582	1	20	6.0352	42.2649	0.886975	1	21.3333	5.64649	38.6121	11.9222	0.30877
ACMSD	0.378	1.514	0	0.678	0.542	0.196	0.359	0.452	0	1.089	0.452	0.676	0.528	0.510438	0.929319	22.427	0.188279	0.212058	1	1	20	3	0.255973	0.991886	1	20.4984	7.08208e-05	0.70622	0.968172	1	20.9751	1.07367	0.501762	0.2153	0.2153
ACO1	29.029	41.853	35.173	34.532	35.329	37.36	30.196	47.653	33.555	27.692	42.323	50.496	37.0992	0.633461	0.929319	24	2.2613	2.80363	1	1	20	7	3.62958	0.999846	1	28	12.1637	38.0659	0.988682	1	24	7.39201	37.0992	1.07431	0.0289577
ACOT13	37.057	37.557	55.394	45.234	49.735	49.641	33.247	30.766	57.881	38.595	40.673	47.877	43.6381	0.727682	0.929319	24	5.4155	3.05738	1	1	20	7	8.16425	0.994925	1	20	6.38312	50.6457	0.995584	1	21.3333	6.37453	43.7809	6.27977	0.143436
ACOT6	2.65	2.125	2.01	1.426	2.853	2.199	2.224	2.812	2.349	2.23	1.809	3.082	2.31408	0.958549	0.984081	24	18.7578	0.0603224	1	1	22	13	0.295571	0.999896	1	28	12.9203	2.49266	0.999988	1	24.6667	14.9661	2.31336	0.0486943	0.0210492
ACOT7	20.05	26.198	25.85	24.328	21.497	21.222	21.848	29.647	18.598	35.151	16.579	20.818	23.4822	0.906298	0.966629	20.7917	15.6532	1.08605	1	1	24	10	1.56129	1	1	20	15.881	26.191	0.999853	1	21.5972	14.9101	23.5429	1.45392	0.0617564
ACOT8	33.872	34.503	22.841	33.661	34.597	27.771	28.409	28.593	38.328	32.565	26.636	31.389	31.0971	0.808842	0.939547	21.6957	17.7247	1.29918	1	1	22	20	3.39341	0.999996	1	20	7.95693	31.5811	0.998641	1	21.2319	17.5576	31.017	1.94697	0.0627709
ACOT9	76.638	69.205	77.097	68.771	62.788	67.128	74.924	74.24	73.242	73.68	71.323	92.471	73.4589	0.169934	0.929319	24	23.2745	5.15969	1	1	20	17	4.09415	0.616335	1	28	14.1461	74.597	0.607657	1	24	19.9307	73.4589	4.89404	0.0666229
ACOX1	9.419	11.463	11.71	11.528	10.39	11.148	8.842	10.996	8.127	5.859	10.084	10.573	10.0116	0.451716	0.929319	24	5.319	0.847399	0.104994	1	22	6	1.58445	0.375055	1	21.5738	4.99739	11.4481	0.233851	1	22.5246	5.44994	10.0144	1.99801	0.199515
ACOX2	19.984	24.469	20.666	12.61	18.147	19.671	18.075	18.527	18.87	11.735	26.164	26.045	19.5803	0.260529	0.929319	24	23.8365	3.09212	1	1	24	0	1.84732	0.89597	1	26.8571	11.9808	19.4432	0.820083	1	24.9524	1.06261	19.7028	3.81574	0.193665
ACOX3	9.006	7.529	9.28	7.131	7.425	7.055	6.189	7.331	8.081	4.882	8.122	7.198	7.43575	0.496799	0.929319	24	23.3393	0.538832	1	1	20	5	0.947523	0.830234	1	28	8.10483e-05	8.75589	0.93949	1	24	1.50931	7.43575	0.592635	0.0797007
ACP1	23.106	21.122	19.442	16.577	13.706	14.857	22.535	14.364	16.947	12.884	19.034	17.636	17.6842	0.332075	0.929319	24	22.0943	1.96701	1	1	22	2	3.28009	0.861358	1	28	12.1294	17.8258	0.868101	1	24.6667	2.07112	17.7114	1.50051	0.0847198
ACP2	20.313	22.554	25.311	22.265	23.754	20.346	17.592	25.012	23.77	17.693	27.274	28.16	22.837	0.219971	0.929319	20.3673	3.46381	2.3758	1	1	24	2	2.15668	0.979297	1	20	4.68713	23.5703	0.799966	1	21.4558	3.49477	22.6534	2.97883	0.131496
ACP5	0.668	1.34	0.109	1.099	0.853	1.04	8.465	0.133	0.136	0.321	0.373	0.531	1.25567	0.430044	0.929319	24	11.3155	1.29061	1	1	22	7	0.529269	0.9573	1	20	11.7781	3.69782	0.939184	1	22	10.148	1.35886	1.27588	0.938933
ACP6	24.666	29.394	25.307	26.115	26.549	22.561	25.926	21.4	27.638	26.513	26.744	21.858	25.3893	0.839714	0.948503	24	21.5248	0.61066	1	1	20	0	1.58392	0.999876	1	20	3.35843	26.6476	0.999219	1	21.3333	0.393055	25.3105	0.716566	0.028311
ACSBG1	0.506	0.731	0.594	0.999	0.678	1.155	1.09	0.666	0.99	1.168	1.018	0.362	0.82975	0.214525	0.929319	25.2658	11.8704	0.198935	1	1	24	16	0.295571	0.700201	1	26.4257	10.1021	0.996909	0.704876	1	25.2305	12.6216	0.819307	0.220085	0.220085
ACSBG2	2.825	6.505	3.3	3.024	8.11	3.308	6.003	3.868	1.671	1.051	2.357	3.587	3.80075	0.460049	0.929319	24	8.68323	1.03302	0.692352	1	22	8	1.15471	0.707271	1	22.4573	9.9137	5.70293	0.811246	1	22.8191	8.87022	3.85341	1.27435	0.330708
ACSF2	25.448	22.02	11.118	15.286	13.929	11.661	13.493	9.693	21.269	30.269	23.186	23.715	18.4239	0.00933908	0.929319	20.5773	20.0918	6.79426	0.104994	1	22	0	6.45482	0.155158	1	23.0877	21.2954	25.0039	0.00736799	0.551476	21.8883	21.152	17.8387	6.83841	0.383348
ACSF3	7.302	9.149	9.296	7.925	10.479	8.606	7.042	8.407	10.904	7.618	7.69	10.787	8.76708	0.791869	0.936212	24	4.34917	0.407655	1	1	22	6	0.937624	0.999997	1	20	6.0752	9.29722	0.99822	1	22	5.56759	8.76851	0.889589	0.101453
ACSL1	12.846	51.567	22.978	32.37	42.224	22.394	22.659	22.754	19.074	16.441	26.157	19.267	25.8942	0.692031	0.929319	24	6.08787	3.91421	1	1	22	6	7.30618	0.806862	1	22.6117	4.88936	35.4947	0.978557	1	22.8706	5.66211	25.9397	9.20213	0.35475
ACSL3	24.016	26.491	30.066	27.652	27.794	24.146	26.301	21.378	24.229	17.544	38.877	41.775	27.5224	0.103911	0.929319	24	1.65774	5.46506	0.692352	1	20	5	2.65519	0.810216	1	20	5.39102	28.3123	0.459423	1	21.3333	4.26572	27.1417	8.64217	0.318409
ACSL4	5.892	7.087	12.822	13.21	10.594	11.062	6.691	11.842	6.954	3.711	7.931	11.873	9.13908	0.266992	0.929319	24	6.93293	2.12272	0.454435	1	20	7	3.09076	0.421458	1	20	6.28501	12.1513	0.429205	1	21.3333	6.7773	9.28107	4.02257	0.433417
ACSL5	10.186	14.294	10.174	26.358	25.988	25.749	14.581	10.275	10.635	7.243	8.487	11.895	14.6554	0.0155938	0.929319	21.234	8.52142	7.10747	0.0321579	0.973004	22	8	6.59165	0.110862	1	20	8.04993	26.1036	0.00326847	0.399048	21.078	8.20303	15.3548	8.69341	0.566168
ACSM3	18.231	22.514	20.335	16.786	22.908	24.832	19.936	16.347	17.086	15.19	25.962	21.888	20.1679	0.653843	0.929319	24	3.88624	1.42478	1	1	20	7	3.09854	0.983653	1	20	9.82803	22.5641	0.98967	1	21.3333	7.21517	20.2699	2.10747	0.103971
ACSM5	0.339	0.543	0.663	0.202	1.512	0.702	0.214	0.54	0.69	0.109	0.433	0.404	0.52925	0.511664	0.929319	24	9.09123	0.182103	1	1	20	7	0.229103	0.944805	1	20.627	7.93539	0.860528	0.962509	1	21.5423	7.99618	0.545335	0.247163	0.247163
ACSS1	18.419	25.1	27.085	16.996	21.595	25.506	17.059	26.157	15.878	10.236	38.601	32.505	22.9281	0.335691	0.929319	20.3673	3.82091	4.90339	1	1	24	2	4.79825	0.995208	1	20	4.415	22.7423	0.901147	1	21.4558	3.53263	22.5498	6.23148	0.276343
ACSS3	15.698	20.78	13.897	12.886	15.575	14.127	10.993	13.654	19.29	13.575	23.43	23.278	16.4319	0.0332788	0.929319	27.3425	25.0138	4.1867	0.692352	1	20	2	0.0311127	0.391319	1	26.4257	21.9999	24.0363	0.151426	1	24.5894	23.2188	16.5272	3.8413	0.232423
ACTA1	3.584	22.705	16.131	10.446	28.29	20.815	41.31	18.639	14.677	21.191	10.557	3.42	17.6471	0.0499157	0.929319	24	11.2509	9.97977	0.692352	1	22	12	7.09758	0.440361	1	24.8302	10.685	29.5746	0.212198	1	23.6101	11.3621	17.8096	9.93538	0.557866
ACTB	6149.63	6943.6	7564.67	5778.28	7697.93	6301.41	4637.81	9856.82	8241.95	6598.35	10057.4	8172.5	7333.36	0.737342	0.930556	24	22.5405	489.036	1	1	24	20	1313.33	0.913446	1	28	20.4792	8604.13	0.992327	1	25.3333	21.1416	7358.49	555.194	0.0754494
ACTC1	22.958	18.239	19.329	16.759	41.99	19.38	29.687	27.128	49.993	30.695	30.737	34.384	28.4399	0.726183	0.929319	20.3673	14.2317	3.08906	0.454435	1	24	18	8.03379	0.672671	1	28	17.6135	36.1148	0.807553	1	24.1224	16.7109	28.4377	5.09291	0.17909
ACTL6A	28.866	28.091	28.518	29.155	28.02	30.373	32.124	31.495	23.295	20.477	28.724	28.409	28.1289	0.550043	0.929319	24	9.0885	1.49071	1	1	20	10	2.52508	0.877112	1	20	11.7298	31.591	0.962251	1	21.3333	10.4387	28.3029	1.606	0.0567431
ACTL7B	0.697	1.257	1.363	2.343	0.333	0.903	1.213	0.416	1.277	1.674	0.834	1.246	1.12967	0.811175	0.939945	24	2.24624	0.159308	1	1	20	3	0.450427	0.999109	1	20	4.75878	1.42796	0.998677	1	21.3333	3.41616	1.11162	0.266957	0.240151
ACTN1	419.132	742.245	966.674	580.265	883.906	712.256	445.763	1357.74	674.692	525.706	1057.07	1111	789.704	0.849692	0.952121	24	3.98006	68.2894	1	1	20	7	147.937	0.999972	1	28	12.986	834.71	0.999362	1	24	7.94166	789.704	51.2915	0.0649504
ACTN2	223.172	305.803	339.388	282.348	315.665	244.486	149.732	500.914	308.123	328.54	266.888	369.987	302.921	0.982746	0.993244	24	0.190335	6.96107	1	1	20	19	26.7725	0.99999	1	28	17.0922	343.766	0.999999	1	24	21.5153	302.921	5.84886	0.0193082
ACTN3	30.399	6.535	20.892	21.854	3.587	23.328	5.884	33.372	5.081	17.629	50.119	8.553	18.9361	0.711434	0.929319	20.7917	19.5372	5.07626	1	1	22	18	8.23178	0.99939	1	22.4573	19.0513	23.4656	0.994868	1	21.7497	18.8836	18.5539	6.30163	0.33964
ACTN4	480.67	701.989	829.858	509.446	1048.7	574.707	421.946	904.348	592.669	375.204	1032.55	843.705	692.982	0.713496	0.929319	24	3.52986	83.7603	1	1	20	7	141.07	0.999798	1	20	6.06782	768.087	0.995003	1	21.3333	5.7497	693.432	167.336	0.241316
ACTR10	112.922	108.66	98.263	100.409	97.925	101.496	106.915	106.087	96.135	97.783	113.076	107.164	103.903	0.273773	0.929319	24	22.0967	4.05985	1	1	24	2	4.20357	0.883355	1	27.3029	12.0072	104.817	0.828769	1	25.101	1.78871	104.007	3.34536	0.0321649
ACTR1A	82.24	90.641	82.594	74.567	94.629	90.551	62.408	95.182	66.43	65.83	108.275	106.29	84.9697	0.391101	0.929319	24	1.4329	8.85642	1	1	24	2	8.92793	0.988952	1	20	5.09936	85.4645	0.92868	1	22.6667	2.93328	84.519	13.0495	0.154397
ACTR1B	140.296	175.263	169.051	132.664	169.238	130.889	102.481	167.145	136.336	128.86	183.401	226.824	155.204	0.0558909	0.929319	20.3673	2.95325	29.482	0.289005	1	20	3	2.80014	0.734338	1	20	3.75595	160.768	0.181086	1	20.1224	3.23773	151.416	32.5814	0.215179
ACTR2	35.494	59.284	68.378	62.014	77.244	66.374	54.624	82.891	45.861	36.422	85.527	75.23	62.4453	0.470679	0.929319	24	6.6427	8.61687	1	1	20	10	13.527	0.989614	1	20	6.41615	69.6831	0.95761	1	21.3333	7.71754	63.3007	13.7101	0.216587
ACTR3	87.124	118.556	118.138	119.964	141.286	107.332	122.947	152.664	94.667	88.499	134.287	143.368	119.069	0.519728	0.929319	24	6.99043	10.355	1	1	20	10	17.8877	0.996321	1	20	11.7394	129.095	0.970753	1	21.3333	9.95824	119.961	8.51452	0.0709774
ACTR3B	5.66	9.045	7.384	8.001	6.844	8.438	6.895	10.056	8.264	9.107	8.866	8.156	8.05967	0.956879	0.983818	24	13.2961	0.139835	1	1	22	19	0.933027	0.918035	1	28	17.1932	8.98952	0.999671	1	24.6667	16.3867	8.0582	0.265372	0.0329319
ACTR5	61.177	57.331	59.96	31.872	43.874	46.261	42.638	35.012	58.093	53.405	51.363	57.299	49.8571	0.0420102	0.929319	21.4624	20.8719	9.16712	0.692352	1	24	1	6.66766	0.426293	1	23.4164	21.9999	56.811	0.186318	1	22.9596	22.6002	49.4622	9.03173	0.182599
ACTR6	12.035	10.773	9.202	11.496	9.64	12.54	17.3	12.883	12.18	11.947	8.901	11.416	11.6928	0.19614	0.929319	24	12.7159	1.6356	0.104994	1	20	14	1.492	0.489246	1	20	12.8531	14.5246	0.162887	1	21.3333	13.3355	11.8725	2.11768	0.178369
ACTR8	13.348	21.905	22.577	20.416	24.354	19.316	17.235	23.505	17.835	15.32	22.351	27.519	20.4734	0.361864	0.929319	24	4.58667	2.36054	1	1	20	7	3.30219	0.949531	1	20	6.11253	22.534	0.906721	1	21.3333	6.04295	20.5326	4.87118	0.237241
ACTRT3	2.438	2.213	3.241	1.857	2.157	2.863	2.418	3.163	2.643	2.919	3.944	3.182	2.75317	0.508363	0.929319	20.3673	0.125802	0.225253	1	1	22	15	0.469872	0.590841	1	28	21.9999	3.46877	0.878886	1	23.4558	19.1294	2.74978	0.259175	0.0942529
ACVR1	17.049	20.794	15.42	13.106	21.109	20.356	17.421	17.642	12.96	6.887	18.458	23.408	17.0508	0.714259	0.929319	24	4.22565	1.63079	1	1	20	10	2.3384	0.986329	1	20	10.1837	19.8599	0.994479	1	21.3333	8.98694	17.1617	1.21678	0.0709009
ACVR1B	11.281	16.893	15.16	16.455	21.066	10.995	12.911	20.555	10.135	7.056	24.216	29.015	16.3115	0.326967	0.929319	24	2.43653	3.84262	1	1	22	3	3.70701	0.988019	1	20	6.06858	16.9797	0.894312	1	22	3.89975	16.0651	6.69934	0.417011
ACVR2A	6.158	5.925	14.021	8.434	8.676	9.056	8.225	10.44	8.896	5.059	10.778	8.946	8.71783	0.674735	0.929319	24	7.44167	0.937611	1	1	22	9	1.62458	0.999336	1	20	11.9892	9.38895	0.992386	1	22	9.55434	8.78293	0.852849	0.0971031
ACVR2B	0.573	0.92	0.898	0.617	0.11	0.951	0.436	0.206	0.561	0	0.604	0.957	0.569417	0.396503	0.929319	24	1.41057	0.189881	0.454435	1	20	4	0.127986	0.834601	1	22.3051	1.48905	0.73622	0.705186	1	22.1017	2.36882	0.555003	0.235544	0.235544
ACVRL1	5.654	6.097	4.388	5.77	4.29	5.156	5.001	2.564	2.264	1.031	9.245	7.441	4.90842	0.225061	0.929319	24	1.21052	1.62512	1	1	24	2	2.20653	0.787696	1	20	8.10483e-05	5.79871	0.749277	1	22.6667	1.01228	4.82184	1.66149	0.344577
ACYP1	36.737	28.812	34.76	31.499	39.784	36.007	58.548	43.197	49.349	38.036	41.184	49.109	40.5852	0.475186	0.929319	24	12.6058	3.59249	0.17755	1	24	16	5.01869	0.511864	1	26.4257	13.7566	49.3812	0.392087	1	24.8086	14.123	40.4674	4.92732	0.12176
ADA	6.934	3.271	2.195	4.024	1.756	12.267	16.79	1.219	3.989	0.588	2.442	2.919	4.86617	0.33983	0.929319	24	11.5185	3.02234	1	1	20	9	1.98343	0.863271	1	20	11.442	10.93	0.873727	1	21.3333	10.6702	5.21047	3.14888	0.604337
ADA2	0.976	1.678	0.546	1.126	0.133	1.447	3.269	0.5	0.512	0.134	0.468	1.83	1.05158	0.893378	0.963938	24	9.18127	0.191841	1	1	22	7	0.463155	0.999955	1	20	11.8453	1.85405	0.99978	1	22	9.32263	1.07019	0.251538	0.235042
ADAL	3.226	4.742	5.085	4.339	5.829	3.717	4.199	5.356	3.724	1.723	5.236	3.847	4.25192	0.587816	0.929319	24	7.79189	0.497483	1	1	20	7	0.719835	0.936074	1	20.627	6.09662	4.95694	0.977141	1	21.5423	6.96712	4.28548	0.85895	0.200433
ADAM10	5.047	7.622	6.42	9.958	9.738	7.154	7.831	6.889	4.216	2.426	7.574	8.728	6.96692	0.255794	0.929319	24	6.54079	1.51141	0.104994	1	20	8	2.01455	0.267036	1	20	7.72959	9.02339	0.130007	1	21.3333	7.54943	7.11538	2.56668	0.360722
ADAM11	3.611	5.082	4.538	2.413	3.557	4.112	1.682	2.92	4.977	4.561	3.222	6.713	3.949	0.151314	0.929319	23.2093	0.179909	1.02414	1	1	20	0	1.15046	0.78008	1	25.4054	0.534539	4.18282	0.639715	1	22.8716	0.219475	3.90076	1.03384	0.265035
ADAM12	0.089	0.857	0.523	0.639	0.17	0.739	1.24	1.117	0.326	0.171	0.384	1.699	0.662833	0.794852	0.937179	24	6.32312	0.140969	1	1	20	10	0.292035	1	1	20	12.1378	1.03724	0.9983	1	21.3333	9.99521	0.674881	0.114646	0.114646
ADAM15	63.248	88.046	64.234	77.852	100.783	83.743	46.502	75.411	52.149	38.485	72.417	79.522	70.1993	0.501165	0.929319	24	5.43664	8.89322	0.454435	1	20	8	8.54539	0.555293	1	20	7.62486	85.9388	0.658337	1	21.3333	7.2153	70.9625	15.7722	0.222261
ADAM17	8.889	11.451	12.547	13.918	13.733	12.392	15.088	12.456	8.55	7.075	14.656	16.683	12.2865	0.332584	0.929319	24	5.9569	1.77325	1	1	20	9	2.68135	0.810044	1	20	9.76335	13.9425	0.854449	1	21.3333	8.56113	12.4623	2.12568	0.170569
ADAM19	2.363	4.952	4.326	2.188	5.689	3.874	6.18	4.922	2.05	2.199	6.025	6.819	4.29892	0.700329	0.929319	24	4.99133	0.619131	1	1	20	10	0.970151	0.999989	1	20	11.5017	5.34693	0.994219	1	21.3333	9.63531	4.33635	0.370227	0.0853777
ADAM23	0.792	1.023	1.076	1.578	1.347	1.643	1.198	1.026	0.753	0.085	0.906	0.735	1.0135	0.0482964	0.929319	24	9.06453	0.359506	0.0079208	0.608867	20	9	0.392444	0.120477	1	21.4332	8.198	1.52242	0.00280374	0.364037	21.8111	8.79478	1.04606	0.444724	0.425142
ADAM32	0.657	0.088	0.749	0.393	0.209	0.567	0.554	0.589	0.401	0.631	0.681	0.522	0.503417	0.863468	0.955001	24	19.8398	0.0460935	1	1	20	17	0.135765	0.995479	1	25.019	20.7756	0.582384	0.999484	1	23.0063	19.2259	0.501562	0.0709563	0.0709563
ADAM33	34.203	28.227	45.893	16.924	25.78	65.298	51.653	40.674	38.815	12.996	82.081	79.959	43.5419	0.754158	0.9323	24	1.82052	6.56507	1	1	22	15	12.526	0.985849	1	28	11.9546	54.6046	0.996519	1	24.6667	12.4058	43.7237	6.92209	0.158314
ADAM8	0.813	1.353	1.345	2.018	0.777	1.361	4.354	0.747	0.917	0.841	0.748	1.491	1.39708	0.485015	0.929319	24	10.1283	0.527104	1	1	22	7	0.418254	0.976644	1	20	11.8134	2.29967	0.959865	1	22	9.68895	1.44095	0.565568	0.392497
ADAM9	31.279	22.79	35.744	45.849	40.549	49.435	53.66	80.117	46.728	49.47	54.735	82.735	49.4243	0.738421	0.931005	24	9.6285	3.89222	0.692352	1	24	15	9.69337	0.512528	1	28	14.0087	62.2797	0.847968	1	25.3333	12.8702	49.2795	2.89711	0.0587893
ADAMTS1	300.47	469.925	415.09	157.785	272.198	180.012	80.756	207.471	297.873	245.85	201.88	403.814	269.427	0.0492153	0.929319	20.5773	1.34887	102.292	0.289005	1	20	2	82.8849	0.387117	1	23.4164	0.440141	372.22	0.108646	1	21.3312	1.31175	258.379	104.801	0.405611
ADAMTS10	137.495	155.078	237.224	135.117	115.742	202.601	138.191	234.539	239.884	120.685	238.58	285.149	186.69	0.705747	0.929319	24	0.365881	18.7371	1	1	22	15	40.1414	0.954121	1	28	14.1146	205.53	0.992315	1	24.6667	16.6805	186.775	24.5282	0.131325
ADAMTS12	0.379	1.183	4.453	0.567	2.943	2.054	1.735	1.889	0.979	0.527	3.391	3.669	1.98075	0.483067	0.929319	24	4.10573	0.687202	1	1	20	9	0.854185	0.985383	1	20	6.12336	2.49478	0.960508	1	21.3333	6.5839	2.01689	1.2326	0.611139
ADAMTS13	3.286	10.829	11.002	2.855	4.569	12.62	9.235	3.898	2.385	4.147	8.189	7.287	6.69183	0.798002	0.937242	24	5.51891	1.07341	1	1	22	7	3.68668	0.995875	1	20	6.06536	7.43719	0.998296	1	22	6.24896	6.73238	2.29188	0.340426
ADAMTS14	0.876	1.03	0.914	0.628	1.006	0.969	0.74	2.722	0.357	1.123	1.063	1.044	1.03933	0.840851	0.949016	24	13.6965	0.148933	1	1	22	19	0.11296	0.99908	1	20	13.1584	1.41398	0.999226	1	22	15.1889	1.04737	0.263637	0.251713
ADAMTS15	3.291	6.321	12.805	6.314	11.13	16.191	8.627	13.633	7.297	3.826	7.734	6.937	8.6755	0.0552482	0.929319	20.3673	9.77645	3.60237	0.289005	1	20	10	3.40048	0.477065	1	21.2945	11.6755	12.9984	0.135371	1	20.5539	10.4694	9.15832	3.51475	0.383777
ADAMTS19	1.661	0.651	0.578	0.927	0.742	1.187	1.824	1.081	1.218	1.739	1.821	1.849	1.27317	0.463517	0.929319	24	20.5122	0.206513	0.692352	1	24	20	0.451311	0.319382	1	28	21.9999	1.93005	0.601897	1	25.3333	20.8909	1.28601	0.297719	0.231506
ADAMTS2	9.944	9.134	19.812	11.944	8.591	19.813	9.961	19.489	9.356	10.719	10.073	27.815	13.8876	0.685764	0.929319	24	3.91408	2.27463	1	1	20	10	1.82999	0.999998	1	20	12.0002	15.5776	0.99324	1	21.3333	9.97419	13.9288	0.393106	0.0282225
ADAMTS3	0.961	1.063	0.875	2.258	1.712	1.58	1.951	0.693	0.607	0.51	1.396	1.146	1.22933	0.224616	0.929319	24	8.13551	0.391838	0.104994	1	20	8	0.688015	0.32401	1	20	8.34016	1.90681	0.135656	1	21.3333	8.22343	1.27222	0.570789	0.448658
ADAMTS4	0.348	0.767	1.447	1.95	0.666	1.804	1.653	1.456	1.382	0.502	0.917	1.66	1.21267	0.198473	0.929319	24	9.00633	0.39747	0.692352	1	20	10	0.419314	0.844716	1	20	11.9622	1.61821	0.635202	1	21.3333	10.4949	1.25259	0.36746	0.293361
ADAMTS5	0.782	0.564	1.683	2.033	1.047	1.541	2.228	0.701	0.287	0.15	0.487	0.559	1.00517	0.090583	0.929319	24	9.22559	0.552586	0.0321579	0.973004	24	7	0.749887	0.220794	1	22.3051	9.21315	1.66938	0.0227383	0.872074	23.435	8.52008	1.01833	0.702573	0.689929
ADAMTS6	15.424	5.261	6.635	14.54	3.561	7.066	8.729	4.638	10.14	11.311	5.665	5.68	8.22083	0.703471	0.929319	24	19.6617	1.37984	1	1	20	17	2.45225	0.999995	1	20	7.83464	8.28448	0.994416	1	21.3333	16.7135	8.19202	2.34687	0.286483
ADAMTS7	6.901	6.603	10.858	8.194	6.715	10.858	21.232	6.094	5.848	5.165	5.108	14.918	9.04117	0.619858	0.929319	24	8.68272	2.06614	1	1	20	9	2.79802	0.989923	1	20	11.7648	13.5378	0.986477	1	21.3333	9.9215	9.28519	2.33822	0.251822
ADAMTS8	40.636	26.866	66.212	38.972	43.957	63.731	37.762	82.391	51.092	34.682	58.903	50.243	49.6206	0.670479	0.929319	24	11.0684	6.0248	1	1	20	13	10.3308	0.995686	1	26.8571	12.4022	60.6574	0.991853	1	23.619	12.2968	49.7127	6.09735	0.122652
ADAMTS9	7.119	8.532	9.299	9.848	7.934	6.165	6.331	6.836	8.563	3.131	20.275	18.741	9.39783	0.0775874	0.929319	24	0.860767	4.01474	1	1	24	2	2.37446	0.796282	1	28	4.50127	9.0645	0.47324	1	25.3333	2.35738	9.60187	6.73827	0.701766
ADAMTSL1	3.629	8.446	12.513	4.127	11.728	6.563	5.017	7.01	4.706	3.744	15.218	10.714	7.78458	0.417193	0.929319	24	2.45501	2.1771	1	1	22	3	3.01935	0.956601	1	20	5.99639	9.24872	0.93405	1	22	3.88372	7.63923	3.91611	0.512631
ADAMTSL2	3.503	2.754	5.377	3.142	2.497	9.261	4.655	8.335	0.756	1.255	1.711	2.212	3.78817	0.193855	0.929319	24	10.9184	1.95313	1	1	22	9	2.4526	0.745579	1	20	11.8655	7.13283	0.694469	1	22	10.6464	3.95077	1.96126	0.496425
ADAMTSL3	3.213	9.083	19.022	9.752	15.133	11.79	6.339	15.143	6.546	3.445	14.362	17.93	10.9798	0.407555	0.929319	24	5.0669	3.06729	1	1	20	7	4.278	0.905427	1	20	6.11847	14.2968	0.920263	1	21.3333	6.17751	11.085	6.3895	0.576407
ADAMTSL4	230.735	342.983	394.796	295.166	329.478	324.892	191.242	271.664	286.125	178.718	278.897	479.59	300.357	0.230977	0.929319	24	2.73903	59.8091	0.454435	1	20	5	45.7038	0.59671	1	20	5.15748	350.385	0.476525	1	21.3333	4.45326	296.233	107.319	0.362279
ADAMTSL5	41.337	37.53	30.094	28.872	24.97	27.175	18.414	28.207	37.255	37.619	25.721	44.87	31.8387	0.0259201	0.929319	24	22.539	7.85176	0.0595081	1	24	23	6.62382	0.308802	1	24.6442	21.9999	39.8794	0.0180553	0.758757	24.2147	22.5225	31.9103	8.00704	0.250924
ADAP1	23.04	23.367	27.387	22.664	21.677	23.064	27.859	18.503	27.653	23.324	25.393	19.123	23.5878	0.899296	0.965319	24	14.502	0.628086	1	1	22	21	1.78827	1	1	28	15.8246	24.5418	0.999816	1	24.6667	16.4292	23.5799	1.50983	0.0640303
ADAP2	5.184	3.297	5.947	7.535	3.934	8.343	5.208	3.206	3.496	2.578	3.853	3.411	4.666	0.304178	0.929319	24	8.86646	1.06693	0.692352	1	20	8	1.87383	0.455127	1	22.4573	7.97909	6.63567	0.584146	1	22.1524	8.30482	4.7467	1.44953	0.305377
ADAR	16.139	36.203	33.802	24.502	35.576	28.006	23.782	35.942	15.409	8.772	41.933	51.705	29.3143	0.362944	0.929319	24	3.09318	7.2685	1	1	20	7	8.78297	0.954199	1	20	6.04072	31.9145	0.908262	1	21.3333	5.63276	29.2992	13.6849	0.467074
ADARB1	34.584	41.49	105.325	40.15	56.217	79.857	50.026	84.48	37.849	29.246	91.818	88.808	61.6542	0.683778	0.929319	24	4.79726	9.88743	1	1	22	9	15.1301	0.999931	1	20	6.14136	66.1392	0.993094	1	22	6.72071	62.1778	18.3921	0.295799
ADAT1	1.1	1.765	3.634	2.22	2.632	2.282	1.481	3.371	0.841	1.587	2.767	5.413	2.42442	0.297937	0.929319	24	3.15222	0.779469	1	1	22	9	0.675994	0.977431	1	20	6.09021	2.72298	0.872098	1	22	6.27466	2.44823	1.30204	0.531832
ADAT2	4.206	3.373	4.116	3.429	8.049	5.155	7.507	6.4	2.805	3.309	7.326	9.577	5.43767	0.6755	0.929319	24	6.04202	0.779794	1	1	20	10	1.72534	0.999925	1	28	10.4562	6.95	0.992476	1	24	8.99684	5.43767	0.661811	0.121709
ADAT3	1.241	2.654	2.631	1.299	2.177	2.145	1.834	1.978	0.506	1.989	2.279	1.48	1.85108	0.832235	0.946491	24	4.75528	0.165488	1	1	20	7	0.470226	0.992375	1	20.7571	4.68947	2.14172	0.998989	1	21.5857	5.54269	1.85044	0.36526	0.197391
ADCK1	7.023	7.926	4.581	5.249	6.968	6.205	4.942	8.396	5.405	5.752	7.537	7.6	6.46533	0.591288	0.929319	24	22.2825	0.567394	1	1	22	19	0.966085	0.991403	1	27.3029	21.9999	7.63785	0.982895	1	24.4343	21.1574	6.47562	0.651795	0.100654
ADCK2	24.586	30.235	33.945	26.756	27.335	31.041	24.063	34.041	30.529	26.72	33.046	39.521	30.1515	0.407007	0.929319	24	1.50649	2.29665	1	1	24	20	1.93323	0.987813	1	28	21.9999	38.009	0.935289	1	25.3333	22.412	30.2296	1.46827	0.0485707
ADCK5	19.557	20.65	16.283	18.738	15.69	18.015	19.848	16.919	19.749	17.634	16.581	19.413	18.2564	0.632189	0.929319	21.234	18.6033	0.692307	1	1	24	22	0.981995	0.99988	1	20	13.9931	18.8646	0.988551	1	21.7447	18.1496	18.2132	0.971512	0.0533411
ADCY1	1.175	1.989	2.427	1.054	0.937	1.421	0.537	2.38	0.957	0.878	3.626	1.09	1.53925	0.629561	0.929319	24	23.2405	0.376811	1	1	22	2	0.708167	0.996766	1	20	1.27947	1.85349	0.988061	1	22	0.916264	1.50748	0.394694	0.261824
ADCY2	3.086	1.238	3.873	1.203	1.926	4.245	2.21	2.968	1.722	0.903	4.531	3.281	2.59883	0.914205	0.970086	24	1.91394	0.233516	1	1	20	9	0.535987	1	1	28	11.8482	3.15734	0.999888	1	24	8.49552	2.59883	0.046166	0.0177641
ADCY3	11.724	15.748	17.379	15.667	13.012	16.05	10.581	18.012	12.54	11.159	17.267	25.029	15.3473	0.235069	0.929319	24	2.01138	2.66446	1	1	20	7	2.48194	0.970762	1	20	4.84614	15.7752	0.814461	1	21.3333	4.85875	15.2327	4.42724	0.290641
ADCY4	11.472	13.441	9.665	21.147	18.841	8.791	10.252	4.038	3.194	2.941	7.173	6.308	9.77192	0.330823	0.929319	24	6.34505	2.83116	0.0079208	0.608867	24	6	5.79403	0.135395	1	22.7682	7.4144	16.8734	0.014368	0.704735	23.5894	6.60185	9.81184	5.93361	0.60474
ADCY5	64.429	108.266	157.775	72.521	113.794	115.539	74.112	134.334	114.118	54.3	203.268	177.128	115.799	0.450854	0.929319	23.7619	1.90553	22.7428	1	1	20	7	20.3824	0.996919	1	28	21.9999	190.373	0.952621	1	23.9206	2.1152	115.722	33.2788	0.287576
ADCY6	15.789	26.676	30.721	15.944	27.157	28.188	17.594	25.83	13.628	10.255	34.203	40.464	23.8707	0.342026	0.929319	24	2.73924	5.57028	1	1	20	7	7.92879	0.955063	1	20	6.05471	25.4781	0.896592	1	21.3333	5.55742	23.8351	10.0787	0.42285
ADCY7	9.537	14.17	13.282	17.736	17.074	12.318	13.303	11.787	10.299	8.494	7.482	15.352	12.5695	0.183116	0.929319	24	7.13282	2.33562	0.104994	1	22	7	3.57902	0.162677	1	20	6.50059	16.1733	0.0731849	1	22	6.89648	12.7123	4.41197	0.347063
ADCY8	0.806	1.454	0.296	0.135	0.771	0.209	0.191	3.251	0.369	2.372	0.241	0.42	0.87625	0.658668	0.929319	24	16.5403	0.39911	1	1	20	19	0.828022	0.921101	1	20	15.7848	1.69785	0.985633	1	21.3333	17.211	0.853965	0.793548	0.793548
ADCY9	7.139	15.783	28.425	11.471	21.155	22.931	14.129	28.154	14.363	7.102	30.132	33.465	19.5208	0.591869	0.929319	24	4.39665	3.74237	1	1	20	7	4.94833	0.999991	1	20	11.9203	22.0623	0.983688	1	21.3333	7.76267	19.8093	4.53733	0.22905
ADCYAP1	0.643	0.458	0.349	0.896	0.41	0.074	1.763	0.085	0.96	0.137	0.479	0.341	0.549583	0.770834	0.933842	24	12.2402	0.152286	1	1	20	17	0.150614	0.99996	1	20	13.7433	0.824553	0.997578	1	21.3333	14.5845	0.559886	0.190382	0.190382
ADCYAP1R1	0.146	1.99	0.714	2.618	2.793	5.147	2.403	0	0.892	0	0.629	2.959	1.69092	0.194971	0.929319	24	8.13651	1.17049	0.141272	1	20	9	1.63625	0.364839	1	20	9.49525	3.71631	0.16261	1	21.3333	9.00562	1.82493	1.46552	0.803056
ADD1	88.938	143.319	131.224	93.323	149.025	130.073	83.918	164.353	99.821	63.879	157.802	167.613	122.774	0.674664	0.929319	24	3.40751	13.5616	1	1	20	7	29.9007	0.99984	1	20	6.04821	127.229	0.992407	1	21.3333	5.71151	122.812	26.1541	0.212961
ADD3	22.256	29.097	31.351	31.998	22.454	33.949	28.958	34.943	15.456	12.405	26.836	34.289	26.9993	0.550104	0.929319	24	6.51136	3.51882	1	1	22	9	6.64539	0.853945	1	20	6.1632	29.5832	0.958756	1	22	7.23435	27.2512	6.35821	0.233319
ADGRA2	12.753	14.751	8.337	12.399	11.338	18.083	12.972	6.982	4.622	2.333	11.54	19.584	11.3078	0.529629	0.929319	24	3.62816	2.48044	1	1	22	7	3.77913	0.830672	1	20	9.82123	14.9279	0.949496	1	22	7.0317	11.4356	3.62042	0.31659
ADGRA3	13.952	12.697	17.876	14.647	17.48	18.087	12.272	16.746	12.723	11.124	20.762	22.251	15.8848	0.372529	0.929319	24	3.16132	1.98867	1	1	22	9	2.4929	0.988747	1	20	7.68144	16.8694	0.919927	1	22	7.03518	15.9723	2.47339	0.154855
ADGRB1	0.287	0.383	0.888	0.043	0	0.644	0.393	1.2	0.759	0.919	0.618	2.051	0.682083	0.419984	0.929319	27.7222	25.3043	0.269018	1	1	24	18	0.39651	0.616811	1	28	21.9999	1.67192	0.845274	1	26.5741	21.6521	0.703343	0.245575	0.245575
ADGRB2	1.613	1.396	1.828	1.294	1.787	1.849	1.129	2.893	1.194	1.877	1.911	2.126	1.74142	0.997879	0.999108	24	22.4057	0.0133605	1	1	24	20	0.227158	0.999347	1	28	12.308	1.8748	1	1	25.3333	20.9927	1.74225	0.0189801	0.010894
ADGRD1	7.313	18.835	8.54	37.385	27.019	26.457	15.494	4.633	5.026	3.726	5.455	6.029	13.826	0.0988644	0.929319	24	8.49428	8.54785	0.00145627	0.407397	22	7	12.5897	0.134709	1	21.4332	7.89174	30.123	0.00137152	0.26975	22.4777	7.79527	14.3361	12.7995	0.892814
ADGRE2	0.508	0.068	3.315	1.216	1.216	2.46	0.536	2.734	0.725	1.303	1.785	3.839	1.64208	0.60337	0.929319	24	4.31973	0.484533	1	1	20	10	0.500632	0.99999	1	20	6.23526	1.83923	0.985212	1	21.3333	6.96251	1.67471	0.797283	0.476073
ADGRE5	124.901	119.363	147.809	102.616	98.826	105.774	91.878	134.19	140.347	106.438	155.584	197.084	127.068	0.0384452	0.929319	24	23.6901	25.8655	0.289005	1	24	23	16.9251	0.42099	1	27.7637	21.9999	187.958	0.0970897	1	25.2546	23.1238	128.42	25.9065	0.201733
ADGRF3	1.826	4.451	7.431	3.078	5.38	4.696	3.053	3.973	3.749	0.913	4.232	3.397	3.84825	0.514626	0.929319	24	7.08297	0.81007	1	1	20	7	1.51816	0.784541	1	21.0224	6.03493	5.31924	0.93599	1	21.6741	6.73275	3.89598	1.51079	0.387782
ADGRF5	5.851	10.343	5.768	6.957	12.85	7.815	8.337	3.206	2.222	1.108	5.859	9.832	6.679	0.408933	0.929319	24	5.31864	1.8919	0.692352	1	20	7	3.25906	0.359994	1	20	9.395	9.78868	0.60041	1	21.3333	7.41255	6.85114	3.18579	0.465002
ADGRG1	5.569	9.665	4.961	8.871	6.044	8.879	2.527	3.379	2.947	1.678	8.002	3.37	5.491	0.657263	0.929319	24	3.61839	0.991907	1	1	20	7	3.23219	0.607792	1	22.9268	4.92048	7.77253	0.934215	1	22.3089	5.28171	5.48472	2.23654	0.407777
ADGRG2	1.404	4.128	2.093	5.815	2.878	2.219	2.328	1.958	0.572	0.964	1.249	1.993	2.30008	0.398047	0.929319	24	6.41163	0.733712	0.0079208	0.608867	22	7	1.18476	0.28609	1	22.1549	5.43956	3.83646	0.0293936	0.9728	22.7183	6.28996	2.32289	1.59969	0.688666
ADGRG3	2.688	6.467	0.263	5.665	2.186	0.418	3.149	0.643	0.493	0.388	0.901	2.404	2.13875	0.68149	0.929319	24	1.6958	0.713265	1	1	20	5	1.66948	0.735525	1	26.4257	1.58297	3.70355	0.966987	1	23.4752	2.89737	2.12418	1.17079	0.551175
ADGRG5	0.861	0.921	0.321	1.177	0.628	0.723	4.778	0.613	0.501	0.118	0.471	0.978	1.0075	0.499333	0.929319	24	11.1933	0.625989	1	1	22	10	0.258801	0.972366	1	20	11.8887	2.2911	0.963063	1	22	11.0858	1.0614	0.646966	0.609542
ADGRG6	1.108	2.195	1.913	4.032	3.678	1.757	2.476	1.013	1.275	0.501	1.592	3.186	2.0605	0.222696	0.929319	24	6.09272	0.784978	0.0321579	0.973004	20	7	0.998435	0.185306	1	20	7.4284	3.30433	0.0392394	1	21.3333	6.94735	2.12139	1.5049	0.709393
ADGRL1	18.22	34.02	33.858	15.047	16.011	20.844	14.25	26.144	24.782	18.734	27.392	42.937	24.3533	0.105834	0.929319	20.3673	2.06444	7.15355	1	1	24	0	6.44033	0.745518	1	24.8302	21.9999	39.3892	0.533707	1	23.0658	22.9771	24.0745	7.1459	0.296825
ADGRL2	14.132	23.951	32.901	19.236	29.488	19.75	19.138	36.427	23.83	13.346	41.331	34.963	25.7078	0.70301	0.929319	24	2.7909	3.12058	1	1	20	7	3.97253	0.999942	1	28	21.9999	36.8982	0.994385	1	24	3.5256	25.7078	6.6239	0.257662
ADGRL3	1.082	0.824	1.535	0.679	1.294	1.122	0.685	0.291	0.331	0.104	0.337	0.194	0.7065	0.426018	0.929319	24	7.76418	0.163593	0.17755	1	24	6	0.5572	0.1306	1	28	5.66163	1.15923	0.160798	1	25.3333	6.545	0.698087	0.3352	0.3352
ADGRL4	18.583	19.171	9.281	26.648	15.557	12.347	12.934	5.844	4.023	4.56	9.271	16.853	12.9227	0.386745	0.929319	24	2.96115	3.41724	0.0595081	1	24	5	5.57076	0.283617	1	22.7682	3.59149	18.2974	0.122002	1	23.5894	3.84712	12.8807	7.39007	0.573732
ADH1B	41.555	56.796	10.7	80.418	52.796	31.057	29.726	8.247	16.452	10.19	17.163	41.733	33.0694	0.547653	0.929319	24	4.24815	9.55016	0.104994	1	22	5	20.5818	0.465336	1	21.8605	7.6567	53.6524	0.299053	1	22.6202	5.66043	33.181	22.0307	0.663955
ADH5	158.946	172.097	128.39	122.595	190.324	124.496	105.766	193.753	148.447	124.914	186.019	237.623	157.781	0.281975	0.929319	26.6133	25.0978	26.1899	1	1	22	19	27.7709	0.897636	1	28	21.9999	226.423	0.839763	1	25.5378	22.0675	159.099	22.4199	0.140918
ADHFE1	2.617	7.848	6.291	3.164	10.017	4.839	5.081	3.708	7.721	6.072	3.352	3.393	5.34192	0.684254	0.929319	24	10.4098	0.873688	1	1	24	8	1.21675	0.996881	1	28	6.15675	6.66228	0.992977	1	25.3333	8.34366	5.29341	1.09782	0.207393
ADI1	88.589	65.186	70.919	78.094	71.515	83.523	87.981	88.611	94.139	87.347	66.899	70.835	79.4698	0.118289	0.929319	24	14.019	8.31735	0.289005	1	22	14	11.6351	0.216594	1	20	14.1582	92.0585	0.132825	1	22	14.1379	80.1311	12.7052	0.158555
ADIPOQ	3.62	144.976	1.771	36.432	41.368	25.445	5.731	3.126	2.704	13.147	1.83	8.394	24.0453	0.828885	0.94539	24	1.44561	9.8861	1	1	20	7	21.3242	0.893926	1	28	3.08963	52.1047	0.996407	1	24	3.90495	24.0453	18.6602	0.776041
ADIPOR1	66.473	103.638	101.273	86.017	105.585	94.479	72.351	79.693	62.47	47.886	93.914	105.775	84.9628	0.280132	0.929319	24	4.29155	12.731	0.454435	1	20	7	22.6338	0.292046	1	20	6.0255	100.619	0.361028	1	21.3333	5.92966	85.1882	26.5092	0.311184
ADIPOR2	6.917	21.077	12.182	14.337	20.883	14.028	11.584	11.026	10.146	5.468	16.417	18.332	13.5331	0.40854	0.929319	24	4.59399	2.87488	0.692352	1	20	8	2.74499	0.649659	1	20	6.16583	16.9815	0.758771	1	21.3333	6.41224	13.669	5.68163	0.415657
ADIRF	2455.36	2218.85	2919.88	2340.9	2490.84	2630.29	1717.83	2146.6	3533.61	2154.58	2544.63	1662.19	2401.3	0.893466	0.963938	24	14.8387	105.906	1	1	24	6	240.596	1	1	28	5.38904	2593.38	0.999781	1	25.3333	7.52321	2402.52	33.7314	0.01404
ADK	17.726	11.988	12.12	22.217	15.12	16.611	17.177	12.639	13.836	14.167	16.468	12.225	15.1912	0.682142	0.929319	20.1616	9.30784	1.12509	1	1	20	10	2.12132	0.997563	1	21.1576	8.05963	18.0103	0.992856	1	20.4397	9.15432	15.3349	1.18977	0.0775856
ADM	11.418	20.392	15.234	55.154	17.876	24.355	26.869	15.667	18.08	13.472	10.564	15.783	20.4053	0.326644	0.929319	24	8.73704	7.34477	0.454435	1	22	10	5.18857	0.6903	1	21.5738	7.35907	31.7534	0.601825	1	22.5246	8.69657	20.855	9.08355	0.435556
ADM5	7.404	15.042	9.66	8.411	6.612	7.679	10.629	7.082	10.861	7.593	5.674	8.242	8.74075	0.93699	0.97683	23.2093	20.5932	0.378078	1	1	22	7	1.39689	0.998862	1	28	13.9777	9.48251	0.999954	1	24.4031	10.7146	8.74614	0.318423	0.0364072
ADNP	31.325	46.166	61.239	40.383	42.907	43.02	39.328	53.542	38.291	22.704	58.781	65.304	45.2492	0.368136	0.929319	22.427	3.748	7.52348	1	1	24	2	6.59572	0.989816	1	20	11.9567	45.8393	0.917936	1	22.1423	3.40399	44.784	10.8683	0.242682
ADNP2	4.781	7.275	8.452	5.505	6.549	5.916	5.023	8.119	6.309	3.656	11.448	11.338	7.03092	0.172966	0.929319	20.7917	3.16042	1.71408	1	1	24	2	1.44975	0.962273	1	28	21.9999	11.7348	0.732464	1	24.2639	0.780556	7.04894	1.84293	0.261447
ADO	3.745	6.864	9.683	8.156	7.166	8.599	6.606	7.355	5.558	3.857	11.145	13.079	7.65108	0.23115	0.929319	24	3.55766	1.80149	1	1	20	7	1.85828	0.936224	1	20	6.18088	8.56726	0.80113	1	21.3333	5.80236	7.66671	3.55917	0.464237
ADORA1	1.097	0.733	0.716	0.984	1.224	1.706	1.158	0.546	1.341	0.703	0.613	1.308	1.01075	0.536513	0.929319	24	9.69438	0.172949	1	1	22	11	0.323501	0.95559	1	20	9.44671	1.36999	0.969625	1	22	10.0972	1.02622	0.192046	0.187138
ADORA2A	3.459	3.12	1.974	6.592	4.55	6.128	10.862	3.015	3.7	1.801	4.625	6.875	4.72508	0.396162	0.929319	24	9.32112	1.47128	1	1	20	10	2.0096	0.913883	1	20	10.383	7.34471	0.916735	1	21.3333	10.0275	4.89916	1.65188	0.337175
ADORA2B	2.463	2.14	1.205	3.866	1.178	2.342	2.21	3.559	2.509	2.96	2.065	3.917	2.5345	0.929842	0.975313	24.95	23.1101	0.146597	1	1	24	20	0.555079	0.992116	1	28	14.2158	2.96324	0.999918	1	25.65	20.3924	2.54283	0.181029	0.0711922
ADPGK	12.933	19.277	22.558	20.676	23.134	21.869	23.148	18.403	12.201	7.704	16.496	20.622	18.2518	0.130368	0.929319	24	7.81436	3.92508	0.00354497	0.49586	20	8	5.87606	0.155136	1	20	9.65454	22.9761	0.0040206	0.42093	21.3333	8.58998	18.6868	5.22144	0.279418
ADPRH	7.271	11.985	12.911	9.54	14.429	12.708	8.101	15.696	8.724	6.473	11.479	17.343	11.3883	0.549835	0.929319	24	5.29525	1.60757	1	1	20	7	2.8949	0.992045	1	20	6.22756	12.4759	0.976276	1	21.3333	6.28257	11.4541	3.31751	0.289635
ADPRHL2	22.84	28.682	26.353	21.836	24.738	28.827	22.174	25.632	25.944	25.687	24.819	28.652	25.5153	0.781466	0.935489	24	1.09891	0.740861	1	1	20	0	0.729734	0.999994	1	28	21.9999	27.8627	0.997921	1	24	22.8279	25.5153	0.614514	0.0240841
ADPRM	16.755	18.08	16.596	16.51	17.218	18.664	21.353	12.736	15.93	19.887	17.536	14.802	17.1723	0.869607	0.95629	24	11.7643	0.530873	1	1	24	8	1.10132	0.999999	1	27.5314	9.94937	18.8683	0.999591	1	25.1771	9.90903	17.1476	0.518618	0.0302444
ADRA1A	3.677	3.241	2.074	1.723	1.299	0.893	0.734	1.663	2.308	3.121	3.189	2.805	2.22725	2.8759e-06	0.0490773	20.3673	20.2567	1.25021	0.000539297	0.328682	20	0	1.11299	0.0502568	1	21.7162	21.6301	3.04331	2.3005e-08	0.000161657	20.6945	20.6297	2.06274	1.25671	0.609241
ADRA1B	53.571	43.304	33.432	37.41	35.373	21.24	20.342	29.059	31.095	27.047	61.64	55.662	37.4312	0.00340568	0.929319	24	23.4512	15.4266	0.0321579	0.973004	22	1	9.66438	0.152288	1	25.019	8.10483e-05	51.5531	0.00120947	0.26975	23.673	0.176897	37.2212	15.8099	0.424755
ADRA1D	13.461	20.239	19.756	20.245	20.123	15.996	13.497	13.578	14.226	9.841	53.926	43.979	21.5723	0.0785251	0.929319	24	0.973368	10.4171	1	1	24	2	4.68953	0.813282	1	28	5.29651	20.4523	0.481212	1	25.3333	2.62344	22.0706	18.3762	0.83261
ADRA2B	0.661	0.53	0.97	1.334	0.791	2.057	0.419	0.198	0.202	0.318	0.317	0	0.64975	0.138016	0.929319	20.5773	8.63198	0.406994	0.289005	1	24	6	0.461564	0.338084	1	23.5842	7.94866	1.38054	0.196584	1	22.7205	7.62467	0.666602	0.527192	0.527192
ADRA2C	15.805	26.711	51.714	13.26	46.341	36.484	15.499	18.693	20.774	7.516	41.838	7.297	25.161	0.647992	0.929319	21.4624	7.04759	6.27314	1	1	20	7	12.5801	0.957297	1	21.8605	6.12127	37.358	0.987259	1	21.1076	6.74458	25.4942	9.38474	0.368113
ADRB2	5.922	6.425	3.408	6.092	4.499	3.974	5.074	2.186	1.916	1.005	3.337	5.401	4.10325	0.409625	0.929319	24	2.17698	0.851843	0.17755	1	24	4	1.72198	0.336297	1	25.2107	8.10483e-05	6.04323	0.283614	1	24.4036	2.09952	4.11835	1.34591	0.326809
ADRM1	145.504	132.784	154.19	138.985	128.588	141.078	125.243	162.437	163.889	184.789	130.539	130.098	144.844	0.583212	0.929319	24	16.9	8.14363	1	1	20	19	15.1031	0.789382	1	20	16.0485	164.72	0.956006	1	21.3333	17.4283	144.287	15.9911	0.110828
ADSL	45.677	39.418	37.145	40.964	35.599	34.352	39.464	32.91	29.212	36.934	31.946	45.817	37.4532	0.215869	0.929319	24	0.268397	3.54439	1	1	24	4	4.63862	0.560208	1	26.6397	7.25791e-05	44.4128	0.646249	1	24.8799	1.42019	37.5849	4.74838	0.126337
ADSS	55.837	60.061	46.996	64.479	57.444	47.634	45.058	59.308	43.302	33.623	45.147	51.913	50.9002	0.63144	0.929319	20.5773	6.31967	3.35856	0.692352	1	22	5	8.64915	0.632256	1	26.0079	3.62569	57.1829	0.860353	1	22.8617	5.13777	50.8893	5.62288	0.110492
ADSSL1	19.448	14.832	16.866	14.789	11.743	15.445	12.618	18.739	17.29	17.749	21.414	20.964	16.8247	0.0173375	0.929319	24	22.2331	2.83364	0.0164632	0.798136	24	21	2.46179	0.149978	1	25.6031	21.9999	21.333	0.00263905	0.364037	24.5344	21.757	16.8894	3.10468	0.183824
ADTRP	2.035	1.224	0	3.193	0.487	0.264	3.382	0.152	0.311	0.245	0.609	0.607	1.04242	0.947431	0.980612	24	10.2155	0.164966	1	1	20	5	0.678823	0.998323	1	28	9.70368	1.45956	0.999972	1	24	8.18531	1.04242	0.198295	0.190226
AEBP1	693.39	720.315	979.275	611.056	873.655	909.918	738.069	964.877	896.671	520.451	1374.81	822.513	842.083	0.977812	0.991154	24	3.28288	19.861	1	1	20	13	140.977	0.999931	1	28	21.9999	983.018	0.999998	1	24	19.0434	842.083	20.4852	0.0243268
AEBP2	11.322	17.519	27.773	17.448	23.649	19.184	15.654	20.495	12.865	10.119	28.488	23.392	18.9923	0.439243	0.929319	24	4.38895	3.30546	1	1	20	7	5.14632	0.894142	1	20	6.10188	22.5784	0.931328	1	21.3333	5.98549	19.0635	6.91192	0.362573
AEN	3.105	2.752	3.198	2.345	1.876	2.542	3.933	2.638	1.798	2.043	4.148	4.873	2.93758	0.278907	0.929319	24	0.402182	0.611245	1	1	24	2	0.66963	0.910263	1	28	11.9794	3.08405	0.840486	1	25.3333	3.33071	2.956	1.01334	0.342808
AES	372.879	404.261	502.482	384.817	424.336	412.96	354.871	515.284	444.653	372.915	488.406	498.049	431.326	0.690573	0.929319	20.1616	3.62958	20.4634	1	1	24	20	26.7969	0.999653	1	28	21.9999	491.456	0.993559	1	24.0539	21.4354	431.343	8.25607	0.0191404
AFAP1	7.329	16.293	33.679	16.558	20.505	20.591	14.337	28.507	9.98	9.366	25.506	31.424	19.5062	0.495616	0.929319	24	4.58421	4.39778	1	1	22	9	6.35583	0.986991	1	20	6.07117	22.9489	0.964002	1	22	6.63138	19.7214	8.13178	0.412332
AFAP1L1	8.762	13.534	9.746	12.324	17.207	11.86	10.805	8.214	5.524	4.345	11.529	11.769	10.4682	0.328223	0.929319	24	6.00659	2.10301	0.0595081	1	20	7	3.75262	0.235201	1	20	7.86356	14.0649	0.0958822	1	21.3333	7.07857	10.645	3.98332	0.374196
AFAP1L2	14.06	19.021	14.094	16.554	14.525	14.045	10.543	21.501	15.289	9.205	23.672	22.631	16.2617	0.397221	0.929319	20.7917	2.36696	2.50197	1	1	24	2	2.95199	0.979464	1	28	22	23.0651	0.929703	1	24.2639	0.377758	16.2906	2.81783	0.172973
AFF1	0.965	2.186	8.834	2.19	2.934	3.003	2.841	6.551	2.429	0.382	5.63	6.027	3.66433	0.751014	0.9323	24	4.1369	0.832073	1	1	22	9	1.30249	0.999983	1	20	12.1693	4.18957	0.996838	1	22	8.88295	3.69115	0.39108	0.105951
AFF3	0.46	1.567	3.206	0.773	2.145	1.669	1.493	1.959	0.773	0.332	4.378	1.851	1.71717	0.726288	0.929319	24	3.38111	0.403383	1	1	20	7	0.633568	0.999872	1	20	6.06434	1.9776	0.995698	1	21.3333	5.71164	1.71833	0.801322	0.466337
AFF4	1.9	2.113	9.414	2.693	2.756	2.352	3.415	6.484	2.772	1.061	5.019	5.555	3.7945	0.819989	0.942714	24	3.60057	0.668376	1	1	24	17	1.07074	0.999992	1	20	13.205	4.20867	0.998876	1	22.6667	16.2697	3.7853	1.49688	0.395445
AFG1L	3.515	3.922	2.841	2.742	2.34	1.902	4.259	2.558	1.868	1.616	2.269	3.463	2.77458	0.717407	0.929319	24	23.8754	0.284754	1	1	24	4	0.64276	0.938101	1	28	11.9159	3.02776	0.992286	1	25.3333	4.55348	2.77495	0.233287	0.0840688
AFG3L2	26.474	40.581	30.837	18.009	30.412	34.927	27.031	30.52	32.692	27.962	36.745	37.157	31.1122	0.60139	0.929319	24	23.2347	2.55553	1	1	24	22	3.73847	0.99084	1	27.7637	22	37.7561	0.984234	1	25.2546	22.5702	31.2461	2.63598	0.0843618
AFMID	1.851	2.013	1.006	1.107	1.102	1.579	2.032	1.672	1.559	0.91	1.281	2.012	1.51033	0.8522	0.952494	23.4824	19.2313	0.106099	1	1	20	19	0.263751	0.99999	1	20	12.2899	1.82988	0.999395	1	21.1608	16.9438	1.50609	0.188701	0.125292
AFTPH	18.003	21.778	26.95	23.046	23.85	19.23	23.485	24.605	16.364	11.465	24.984	20.645	21.2004	0.566249	0.929319	24	6.80152	1.97466	1	1	22	9	3.51291	0.828241	1	20.3715	6.04642	23.9069	0.958536	1	22.1238	7.27716	21.3337	3.46623	0.162476
AGA	22.186	21.224	24.945	26.879	24.206	24.422	28.595	20.243	16.653	20.02	13.982	22.05	22.1171	0.157611	0.929319	24	8.98282	2.82613	0.104994	1	24	7	3.64107	0.248479	1	22.7682	9.4749	26.0612	0.0887559	1	23.5894	8.51708	22.1669	3.64761	0.164552
AGAP2	0.614	0.753	0.071	0.809	0.449	0.487	2.606	0.173	0.397	0.312	0.346	0.689	0.642167	0.652853	0.929319	24	11.1792	0.267749	1	1	22	7	0.18809	0.996124	1	20	11.6498	1.22128	0.99035	1	22	10.0522	0.664379	0.276625	0.276625
AGAP3	42.043	61.309	56.86	61.289	64.686	62.205	41.789	96.21	65.878	54.153	66.279	66.596	61.6081	0.796052	0.937242	24	10.4841	3.91003	1	1	20	10	4.20304	0.994462	1	28	14.2065	69.821	0.998214	1	24	11.5572	61.6081	3.80714	0.0617961
AGBL2	0.894	0.717	0.716	0.583	0.933	0.758	1.492	0.486	0.397	0.078	0.389	0.581	0.668667	0.44107	0.929319	24	10.1512	0.173953	0.454435	1	22	8	0.239709	0.791167	1	24.461	10.7526	1.03772	0.719485	1	23.487	9.60292	0.672477	0.189328	0.189328
AGBL5	10.416	12.958	10.715	8.585	10.038	10.564	9.021	14.604	12.919	11.265	19.624	13.335	12.0037	0.288803	0.929319	24	22.0436	1.67931	0.454435	1	24	20	1.95957	0.485978	1	26.8571	21.9999	15.2039	0.480901	1	24.9524	21.3746	12.0713	1.95866	0.162257
AGER	15.9	19.454	16.84	14.554	13.174	14.62	26.16	13.228	20.639	14.656	12.012	17.203	16.5367	0.815928	0.94084	22.9425	13.8019	1.12454	1	1	20	0	1.88939	0.999964	1	20	13.7129	19.6839	0.998794	1	20.9808	15.3049	16.6002	1.85268	0.111606
AGFG1	18.404	22.085	27.713	22.592	24.227	24.908	22.98	21.925	15.477	12.423	22.755	24.595	21.6737	0.305776	0.929319	24	6.22302	2.70864	0.104994	1	20	8	4.11748	0.298545	1	20	6.21116	25.0068	0.157646	1	21.3333	6.88748	21.8757	5.22732	0.238955
AGFG2	24.048	32.18	23.529	16.209	29.896	25.257	13.774	43.308	27.523	16.787	40.128	39.822	27.7051	0.643409	0.929319	24	23.3933	3.76577	1	1	22	19	6.39348	0.977071	1	28	21.9999	39.6644	0.988183	1	24.6667	21.5582	27.7999	3.757	0.135145
AGGF1	20.547	18.749	20.136	23.453	21.138	22.679	24.455	19.252	21.259	15.667	22.474	22.239	21.004	0.47101	0.929319	24	8.42615	1.26192	1	1	20	9	2.24931	0.897712	1	20	9.40276	22.8595	0.943444	1	21.3333	9.05278	21.1537	1.62183	0.076669
AGK	15.612	23.5	25.19	17.071	24.37	23.86	16.738	23.658	16.907	13.429	25.252	25.641	20.9357	0.548692	0.929319	24	4.30559	2.16248	1	1	20	7	5.03601	0.96628	1	20	6.07471	22.7718	0.973337	1	21.3333	5.95262	20.9769	4.45765	0.212503
AGL	2.425	3.317	9.118	5.032	6.232	3.698	4.547	8.015	4.592	2.377	6.877	6.464	5.2245	0.680304	0.929319	24	6.39811	0.819396	1	1	22	9	1.55952	0.999823	1	20	13.0476	5.55455	0.992834	1	22	9.45659	5.27225	0.633517	0.120161
AGMAT	0.644	0.581	0.708	0.794	0.924	0.918	1.019	0.673	0.983	0.619	0.539	0.576	0.748167	0.00537309	0.929319	20.7917	11.0617	0.184404	0.0595081	1	24	9	0.153796	0.17732	1	23.2509	10.1241	0.938391	0.00332131	0.399142	22.6809	10.1376	0.758231	0.187104	0.187104
AGO1	4.333	6.317	9.635	6.076	7.387	6.536	5.089	9.513	3.178	1.59	13.093	11.556	7.02525	0.25671	0.929319	20.1616	4.71579	2.38669	1	1	24	2	2.12026	0.992435	1	20	6.03786	7.48663	0.841319	1	21.3872	4.46566	6.90461	3.27511	0.474337
AGO3	1.033	1.518	3.604	2.223	2.174	1.642	2.725	2.367	1.683	0.993	1.995	1.93	1.99058	0.397738	0.929319	24	8.28474	0.418802	1	1	20	9	0.731148	0.893883	1	20.4984	11.9256	2.32959	0.913313	1	21.4995	9.8475	2.02864	0.390114	0.192304
AGO4	2.724	4.568	9.208	5.256	7.345	4.966	5.855	9.08	5.55	2.857	11.506	9.747	6.55517	0.420161	0.929319	20.1616	5.36131	1.51003	1	1	20	12	1.47715	0.999955	1	28	12.0093	6.84442	0.942441	1	22.7205	9.79089	6.55958	0.0869774	0.0132596
AGPAT1	45.864	75.246	67.312	58.861	76.918	67.521	48.409	81.145	50.586	37.251	66.656	81.103	63.0727	0.583516	0.929319	24	5.19297	6.70235	1	1	20	7	15.166	0.966925	1	20	6.08355	69.3428	0.979531	1	21.3333	6.19967	63.311	13.8763	0.219177
AGPAT2	35.659	53.661	30.585	41.739	38.105	32.179	27.715	47.753	44.721	39.18	28.945	40.87	38.426	0.78786	0.935489	20.7917	18.8176	2.44053	1	1	20	19	6.82217	0.999995	1	20	14.6799	41.3339	0.998109	1	20.2639	17.5601	38.2165	3.13531	0.0820406
AGPAT3	7.457	15.324	14.137	15.884	20.513	16.435	9.593	15.463	6.267	8.962	16.965	24.735	14.3113	0.246362	0.929319	24	4.38131	3.71252	1	1	20	7	4.89459	0.682866	1	20	6.9095	17.6517	0.735327	1	21.3333	6.29513	14.4619	7.45102	0.515217
AGPAT4	2.919	5.028	4.02	4.266	5.896	4.485	3.56	4.201	4.361	5.924	3.987	4.899	4.46217	0.796379	0.937242	24	6.67904	0.252021	1	1	22	6	0.40146	1	1	28	6.88731	4.91111	0.99834	1	24.6667	6.55337	4.45573	0.5409	0.121394
AGPAT5	14.096	14.487	16.511	14.6	13.676	15.442	13.579	17.327	10.921	7.635	17.591	16.574	14.3699	0.710542	0.929319	24	3.74836	1.03418	1	1	24	2	1.41987	0.989784	1	20	4.44569	14.9375	0.994405	1	22.6667	3.49085	14.3208	1.79496	0.125339
AGRN	43.765	51.8	65.963	45.233	52.003	71.055	50.234	49.401	49.094	33.491	56.146	63.776	52.6634	0.557893	0.929319	24	5.96292	4.8956	1	1	20	9	7.58584	0.934776	1	20	11.2956	58.0748	0.971543	1	21.3333	9.11697	53.1023	4.69958	0.0885004
AGTPBP1	3.797	3.045	4.841	3.87	4.789	3.759	4.737	4.23	3.446	2.766	6.724	4.323	4.19392	0.691393	0.929319	20.5773	5.66485	0.406993	1	1	20	9	0.656902	1	1	20	11.5185	4.40316	0.993632	1	20.1924	8.82077	4.22137	0.231932	0.0549424
AGTR1	9.058	12.913	10.635	13.9	8.666	10.855	8.669	10.589	9.842	9.096	9.737	23.526	11.4572	0.174462	0.929319	24	1.62469	3.01345	1	1	24	2	1.42128	0.94005	1	20	4.42683	11.7537	0.728512	1	22.6667	2.77757	11.2989	4.34837	0.384851
AGTRAP	22.132	30.08	20.187	28.595	24.764	26.843	20.906	22.199	24.303	19.835	21.38	20.132	23.4463	0.707156	0.929319	20.7917	8.39831	1.12081	1	1	20	7	3.2838	0.768567	1	28	5.21825	26.0472	0.975913	1	22.9306	7.25969	23.4844	1.63159	0.0694756
AHCTF1	7.561	13.875	18.374	13.656	12.786	10.905	12.717	12.151	8.297	5.815	11.268	11.156	11.5467	0.376732	0.929319	24	6.43208	1.82665	0.289005	1	22	7	3.00998	0.378588	1	21.4332	5.15988	14.8184	0.382238	1	22.4777	6.19411	11.6034	3.93964	0.339525
AHCY	26.321	31.456	41.372	32.286	37.856	44.205	31.511	48.827	31.76	21.387	48.23	41.72	36.4109	0.657889	0.929319	24	7.61551	3.34513	1	1	22	9	6.16102	0.9999	1	20	11.8885	41.5834	0.991026	1	22	9.57996	36.6673	3.34857	0.091323
AHCYL1	23.805	37.828	40.494	31.73	42.313	36.126	28.976	48.695	25.629	15.327	54.183	64.855	37.4968	0.407144	0.929319	24	2.92072	7.42356	1	1	20	7	8.14446	0.998126	1	20	6.12825	38.2169	0.937067	1	21.3333	5.6294	37.4803	13.6424	0.363988
AHCYL2	5.147	9.746	13.85	6.668	10.671	10.084	7.969	14.103	4.719	3.849	14.724	14.324	9.6545	0.611748	0.929319	24	3.9392	1.6951	1	1	22	9	2.28484	0.999174	1	20	6.06993	10.2759	0.986192	1	22	6.45789	9.72343	3.06148	0.314856
AHDC1	21.051	30.055	34.12	27.005	22.243	31.846	18.346	37.834	24.502	13.683	44.604	37.386	28.5563	0.604284	0.929319	24	1.77372	3.85977	1	1	20	7	5.52392	0.999829	1	20	12.0165	28.7073	0.985316	1	21.3333	7.52136	28.6433	1.52572	0.0532661
AHI1	5.105	4.543	5.982	5.483	7.031	5.061	4.654	7.075	3.497	3.883	6.125	5.419	5.3215	0.666952	0.929319	24	7.16185	0.441518	1	1	20	10	0.832972	0.967174	1	20	7.15623	5.92644	0.989854	1	21.3333	8.17887	5.36997	0.654434	0.121869
AHNAK	195.058	292.379	333.838	229.378	330.584	308.572	195.702	371.918	186.831	116.159	354.767	351.435	272.218	0.629487	0.929319	24	4.81294	35.3501	1	1	20	7	80.0579	0.988275	1	20	6.10772	301.03	0.987462	1	21.3333	6.10298	273.258	73.8562	0.27028
AHNAK2	33.689	39.689	73.085	33.941	37.455	57.189	34.329	63.495	42.147	26.887	62.039	60.11	47.0046	0.824032	0.943664	24	3.58541	4.11451	1	1	22	9	5.98566	1	1	20	12.0688	51.2374	0.998954	1	22	8.83987	47.1013	1.42263	0.0302035
AHSA1	40.176	49.159	63.25	82.715	55.46	56.086	48.496	56.802	47.305	43.73	37.567	42.888	51.9695	0.135787	0.929319	22.9425	8.5589	9.09178	0.104994	1	22	9	10.8136	0.282561	1	23.4164	6.20708	67.2639	0.0874918	1	22.7863	7.97331	52.3982	12.5238	0.239012
AIF1	8.458	7.009	4.506	7.586	5.395	7.895	17.975	3.596	4.136	4.337	4.591	8.406	6.99083	0.759519	0.932593	24	10.5214	1.27658	1	1	22	7	2.05963	0.997909	1	20	11.2504	10.5849	0.997113	1	22	9.67002	7.10535	1.47967	0.208247
AIF1L	6.178	13.72	5.115	7.246	6.366	7.886	10.233	6.818	1.162	3.198	14.568	9.636	7.67717	0.612698	0.929319	24	1.28831	1.70108	1	1	24	2	2.44252	0.998415	1	20	7.44008e-05	8.72472	0.986251	1	22.6667	1.03733	7.58713	1.73263	0.228364
AIFM1	21.348	27.889	19.127	19.468	25.014	24.503	20.355	24.447	22.284	20.062	22.689	25.03	22.6847	0.962514	0.985397	24	1.55789	0.338992	1	1	20	7	1.36189	1	1	28	10.3598	23.589	0.999991	1	24	6.69192	22.6847	0.155917	0.00687322
AIFM2	12.753	14.16	13.63	12.317	19.523	17.296	11.68	17.123	9.833	11.129	16.727	11.934	14.0088	0.427488	0.929319	20.3673	8.71033	1.67087	1	1	20	10	2.31012	0.957617	1	20	9.70178	16.6517	0.938268	1	20.1224	9.47839	14.2393	1.67938	0.11794
AIFM3	9.153	7.834	8.855	5.995	8.56	8.319	6.904	9.098	10.057	9.59	6.846	8.708	8.32658	0.629663	0.929319	24	18.3525	0.510334	1	1	22	18	0.915703	0.90345	1	20	16.0483	9.09459	0.980282	1	22	17.4928	8.30154	1.07428	0.129408
AIG1	135.362	180.826	152.912	120.292	149.23	111.349	74.815	155.762	130.868	114.757	154.563	155.196	136.328	0.170876	0.929319	24	23.7361	21.4985	0.692352	1	20	3	4.61882	0.699399	1	21.2945	2.10501	153.624	0.545864	1	21.7648	1.74479	134.433	22.8915	0.170282
AIM2	8.538	17.7	8.965	26.706	13.349	25.484	84.139	6.722	11.709	6.206	11.17	12.169	19.4048	0.286076	0.929319	24	10.8082	14.2981	1	1	20	9	9.7404	0.864148	1	20	11.6123	42.9168	0.8341	1	21.3333	10.5068	20.9851	14.5386	0.692807
AIMP1	121.474	104.17	103.914	129.379	107.5	103.998	139.715	102.177	107.536	101.447	88.415	113.341	110.255	0.709238	0.929319	24	10.4932	4.85054	1	1	24	4	5.80499	0.992435	1	24.6442	9.91455	117.058	0.994441	1	24.2147	8.35331	110.217	5.51442	0.0500325
AIMP2	37.311	30.138	34.375	34.805	28.011	27.115	29.235	37.769	34.123	40.453	33.718	33.454	33.3756	0.246859	0.929319	24	20.7708	2.8142	1	1	22	18	4.30982	0.506913	1	20	17.4392	37.0766	0.655479	1	22	18.7423	33.1673	4.18244	0.126101
AIP	150.022	131.153	158.737	142.536	141.483	143.948	137.654	131.214	174.308	133.441	138.093	134.434	143.085	0.928225	0.974986	24	15.1534	2.17552	1	1	24	6	5.70777	1	1	28	15.5275	146.899	0.999935	1	25.3333	12.8433	142.977	2.15553	0.015076
AJAP1	1.166	1.59	0.913	1.674	0.558	0.726	0.295	2.859	0.428	1.121	0.782	2.643	1.22958	0.647468	0.929319	24	0.0411722	0.335118	1	1	20	3	0.446891	0.999281	1	28	14.0935	1.38114	0.990039	1	24	3.57638	1.22958	0.44132	0.358919
AJUBA	13.237	15.387	20.408	18.456	18.944	26.592	24.305	10.107	14.822	14.438	13.905	16.981	17.2985	0.145286	0.929319	24	8.99123	3.73814	0.104994	1	20	10	2.97197	0.374733	1	20	9.7475	23.2874	0.111468	1	21.3333	9.70334	17.7113	4.04893	0.228608
AK1	44.435	43.311	49.099	33.666	40.315	64.357	51.429	66.634	80.539	62.974	54.305	65.328	54.6993	0.486689	0.929319	24	15.3562	5.18128	0.104994	1	24	18	13.7439	0.20807	1	24.8302	14.6852	68.6593	0.168705	1	24.2767	16.0112	54.6603	12.3918	0.226706
AK2	85.343	84.845	71.216	84.254	89.44	61.98	60.528	81.458	83.288	105.746	60.588	91.519	80.0171	0.548881	0.929319	20.7917	20.6516	6.39867	1	1	20	19	10.5034	0.99564	1	20	0.216328	83.6513	0.976464	1	20.2639	19.9548	79.0866	6.66322	0.0842523
AK3	30.546	34.779	41.776	46.615	52.799	46.73	42.216	46.052	31.666	26.852	45.991	44.882	40.9087	0.123425	0.929319	24	8.05167	6.59147	0.0164632	0.798136	20	9	9.6018	0.345504	1	20	8.27025	49.3542	0.0243094	0.901943	21.3333	8.53271	41.6404	8.91247	0.214034
AK4	1.977	3.903	4.167	2.728	3.638	3.786	2.601	6.092	2.231	4.094	2.477	4.535	3.51908	0.86078	0.954189	24	8.68337	0.282651	1	1	22	6	0.717006	1	1	28	12.9832	3.98789	0.999498	1	24.6667	9.02288	3.51081	0.336655	0.0958907
AK5	1.348	5.57	1.623	0.558	2.877	1.075	3.086	1.425	5.449	0.498	2.284	1.113	2.24217	0.891975	0.963389	24	16.7638	0.367357	1	1	20	13	0.886712	0.999999	1	20	14.2443	2.9504	0.999771	1	21.3333	14.6555	2.27384	0.607808	0.267305
AK6	13.909	13.041	14.516	15.48	14.4	14.943	19.198	13.175	17.089	17.349	11.581	13.866	14.8789	0.254761	0.929319	21.234	12.2948	1.42488	1	1	22	14	1.83194	0.853878	1	23.0877	13.9722	16.5544	0.802445	1	22.1073	13.4156	14.9801	1.65644	0.110576
AK8	2.344	1.611	1.065	1.427	1.442	0.868	1.22	0.551	0.409	0.402	0.722	1.098	1.09658	0.230678	0.929319	26.2632	24.8325	0.280488	0.289005	1	24	4	0.512652	0.190527	1	28	8.10483e-05	2.17596	0.18922	1	26.0877	0.888055	1.11965	0.348845	0.311566
AKAP1	34.685	64.994	64.628	43.652	56.228	50.405	27.172	93.71	48.833	31.89	114.247	74.905	58.7791	0.660567	0.929319	24	0.598814	9.61074	1	1	20	6	11.1688	0.996361	1	28	21.9999	86.9821	0.991056	1	24	0.556563	58.7791	10.6588	0.181336
AKAP10	12.706	15.761	20.008	14.689	15.956	13.589	14.145	14.597	11.406	7.444	18.114	17.521	14.6613	0.381532	0.929319	24	3.26746	1.94297	1	1	22	3	2.4678	0.612282	1	20	4.79171	16.7016	0.820272	1	22	3.74309	14.5246	3.4105	0.234808
AKAP11	1.104	1.557	6.258	2.527	2.695	1.777	2.411	4.028	1.862	0.842	2.826	3.133	2.585	0.704936	0.929319	24	6.08155	0.540267	1	1	22	9	0.895197	0.994663	1	20	12.1317	2.78061	0.994273	1	22	9.21651	2.61583	0.423802	0.162014
AKAP12	15.079	24.071	28.994	23.156	11.783	23.585	19.764	13.803	10.007	5.483	17.929	19.319	17.7477	0.474298	0.929319	24	4.34401	3.2189	0.289005	1	22	7	6.90808	0.404512	1	22.0067	4.44683	23.0243	0.447746	1	22.6689	5.27661	17.7412	7.58533	0.427556
AKAP13	2.136	5.184	11.881	5.42	6.723	6.063	6.675	9.225	3.333	2.054	11.564	12.873	6.92758	0.442996	0.929319	24	3.60857	1.91824	1	1	22	9	2.38861	0.99708	1	20	6.0791	7.60326	0.950085	1	22	6.37831	6.99713	3.36202	0.480486
AKAP14	0	0.586	0.358	1.64	0.35	0.758	0.926	0	0.894	0.703	0	0	0.517917	0.327499	0.929319	24	10.1825	0.313994	1	1	24	8	0.274357	0.865071	1	26.6397	7.36192	0.912207	0.865949	1	24.8799	8.56425	0.506376	0.38214	0.38214
AKAP17A	33.465	39.306	43.473	39.211	37.626	41.962	51.637	35.912	37.326	26.266	38.327	38.333	38.5703	0.333232	0.929319	24	9.21565	3.71877	1	1	20	9	4.34659	0.791526	1	20.1223	11.7577	44.6138	0.849515	1	21.3741	10.0696	38.9719	3.85186	0.0988369
AKAP3	0.651	0.652	0.318	0.656	0.389	0.337	0.669	0.34	1.093	0.469	0.701	0.776	0.587583	0.472673	0.929319	20.3673	19.1452	0.115213	1	1	24	22	0.217082	0.915321	1	23.9273	20.5683	0.729646	0.946985	1	22.7649	20.6146	0.581965	0.122625	0.122625
AKAP5	1.018	0.952	1.162	0.761	1.136	0.88	0.86	4.362	0.83	1.468	0.975	0.202	1.21717	0.421156	0.929319	24	13.5457	0.584906	1	1	24	14	0.131875	0.896809	1	20	14.1482	2.2547	0.924479	1	22.6667	13.99	1.2489	0.839258	0.671998
AKAP6	12.583	21.264	27.835	19.25	26.418	17.455	14.307	45.612	16.404	14.944	34.156	30.397	23.3854	0.923079	0.973296	24	4.64217	1.66554	1	1	20	7	4.46891	0.999993	1	28	14.065	25.6952	0.999919	1	24	8.37292	23.3854	1.24707	0.0533268
AKAP7	4.997	2.404	4.074	2.838	3.825	2.764	3.586	3.883	3.461	1.441	4.627	4.171	3.50592	0.744733	0.932009	24	23.1013	0.340179	1	1	22	17	0.510708	0.999723	1	28	11.9765	3.60367	0.996565	1	24.6667	19.5555	3.51156	0.352123	0.100275
AKAP8	27.707	19.664	30.017	24.753	22.649	27.744	25.749	26.779	23.747	16.533	41.691	41.146	27.3483	0.298859	0.929319	20.1616	3.65271	4.55447	1	1	24	2	3.59246	0.951175	1	28	11.9207	26.989	0.866709	1	24.0539	5.21731	27.3475	5.32956	0.194883
AKAP8L	110.068	113.026	94.855	101.754	92.105	108.519	112.189	107.382	131.919	101.903	113.885	106.039	107.804	0.498636	0.929319	24	17.6796	5.07866	1	1	22	20	7.27118	0.539971	1	20	14.4977	116.812	0.854313	1	22	17.3174	107.591	11.0383	0.102595
AKIP1	21.395	13.777	15.225	16.862	16.748	18.491	24.43	13.758	15.058	19.011	13.508	22.81	17.5894	0.996409	0.998379	24	7.07927	0.140937	1	1	22	8	1.26484	1	1	20	10.159	19.8117	1	1	22	8.50858	17.6151	0.406171	0.0230582
AKIRIN1	15.146	25.991	29.046	17.93	28.113	26.389	19.376	24.808	8.887	11.649	27.421	26.734	21.7908	0.468708	0.929319	24	4.96784	3.69147	0.692352	1	20	7	7.66857	0.713426	1	20	6.11676	25.6951	0.818048	1	21.3333	6.14928	21.912	7.78458	0.355266
AKIRIN2	33.137	42.458	39.471	45.87	49.625	48.562	43.569	43.493	30.821	29.088	41.058	45.534	41.0572	0.137783	0.929319	24	7.81543	5.42946	0.0079208	0.608867	20	9	6.93742	0.205761	1	20	9.52268	48.6552	0.0100361	0.625025	21.3333	8.92799	41.6671	6.77448	0.162586
AKNA	5.74	9.087	7.65	8.654	9.091	8.879	13.225	11.034	5.444	3.568	13.77	11.331	8.95608	0.708984	0.929319	24	7.28405	1.08802	1	1	20	10	2.42891	0.999917	1	20	11.7892	11.4289	0.994746	1	21.3333	10.0327	9.06249	1.00924	0.111365
AKR1A1	85.306	82.507	74.315	77.008	57.813	76.636	86.961	44.284	72.491	62.409	72.306	80.988	72.752	0.479985	0.929319	24	23.8977	6.26806	1	1	22	2	7.86921	0.917193	1	27.0782	4.69639e-05	86.9439	0.949594	1	24.3594	0.693773	72.8478	7.14845	0.0981285
AKR1C3	16.715	23.183	7.303	16.405	16.998	20.606	17.31	5.782	7.967	11.926	11.127	9.654	13.748	0.899514	0.965319	24	8.18105	0.975854	1	1	24	8	4.82848	0.832768	1	28	9.75258	19.0335	0.996759	1	25.3333	8.63459	13.6947	1.14496	0.0836063
AKR1E2	1.769	1.261	0.769	0.881	1.881	0.815	2.365	1.762	1.682	3.212	0.847	1.406	1.55417	0.551604	0.929319	24	15.5986	0.336028	1	1	20	17	0.67458	0.736924	1	20.1223	15.8885	2.16082	0.937111	1	21.3741	16.353	1.55396	0.682067	0.438921
AKR7A2	9.414	11.844	9.293	9.456	9.447	11.673	8.532	9.604	11.508	11.223	11.663	11.227	10.407	0.469778	0.929319	23.2093	22.2609	0.576144	1	1	22	20	1.43613	0.884555	1	27.0782	6.63074e-05	10.1592	0.94069	1	24.0958	23.0385	10.4093	0.576556	0.0553884
AKR7A3	4.141	2.272	2.026	2.737	1.668	2.147	3.934	2.41	2.531	3.877	1.409	0.91	2.50517	0.360048	0.929319	24	15.7759	0.587937	1	1	20	17	0.834386	0.97161	1	20	15.2347	3.12674	0.910214	1	21.3333	16.1433	2.51266	1.21878	0.485054
AKR7L	9.766	9.381	7.615	8.074	7.349	8.177	9.761	6.598	6.591	10.269	6.602	8.25	8.20275	0.735072	0.930336	26.6133	22.9617	0.466626	1	1	20	3	1.04369	0.999479	1	28	9.98357	8.43816	0.996117	1	24.8711	3.69323	8.20086	0.190129	0.023184
AKT1	103.446	137.982	164.387	106.565	168.38	140.537	97.029	191.583	134.965	89.55	199.571	180.99	142.915	0.761066	0.932593	23.7619	3.26335	11.8107	1	1	20	7	22.9378	0.999996	1	28	21.9999	187.251	0.997232	1	23.9206	4.27683	142.897	27.722	0.194
AKT1S1	26.114	28.347	24.616	23.42	31.993	34.019	21.782	27.984	27.64	22.044	38.742	32.663	28.2803	0.753861	0.9323	24	2.08465	1.63101	1	1	20	7	2.60569	0.999852	1	28	9.57749	29.6894	0.996949	1	24	6.49071	28.2803	1.42372	0.0503433
AKT2	51.574	73.263	75.507	60.572	81.23	74.646	57.219	81.808	49.568	38.01	93.161	100.951	69.7924	0.435335	0.929319	24	3.48948	10.0479	1	1	20	7	14.2949	0.984894	1	20	6.20747	73.5794	0.945605	1	21.3333	5.79639	69.8751	19.7039	0.281987
AKT3	9.957	13.801	35.488	16.2	21.502	20.947	18.106	30.779	15.996	8.752	36.65	28.328	21.3755	0.631025	0.929319	22.1778	5.25781	3.92585	1	1	22	9	5.60382	0.999998	1	20	11.9797	23.5595	0.988436	1	21.3926	8.83885	21.5734	2.28566	0.105948
AKTIP	62.022	63.892	82.504	59.373	83.566	67.696	58.698	77.483	55.939	58.511	88.893	62.333	68.4092	0.864233	0.955066	24	5.26558	2.78434	1	1	20	7	6.49478	0.999895	1	20	6.12396	73.3229	0.999535	1	21.3333	6.23533	68.5193	6.01257	0.08775
ALAD	25.243	40.892	29.009	21.727	37.444	29.342	25.428	37.572	24.023	15.473	52.093	36.167	31.2011	0.696706	0.929319	24	1.15737	3.70775	1	1	22	3	5.07561	0.999972	1	20	3.90835	30.7962	0.993985	1	22	2.7947	30.9165	4.89188	0.158229
ALAS1	31.141	29.766	24.397	22.969	24.397	20.009	26.152	38.849	37.928	23.539	26.803	38.08	28.6692	0.424961	0.929319	21.0105	18.261	3.55766	1	1	24	20	5.77494	0.802933	1	21.5738	14.2041	34.4151	0.905351	1	22.1948	17.548	28.5576	5.29916	0.18556
ALAS2	2.768	9.857	0.797	3.504	1.402	2.786	3.3	0.633	2.886	0.391	3.197	1.456	2.74808	0.745904	0.932083	24	22.831	0.775205	1	1	22	2	0.93727	0.971955	1	28	8.10483e-05	5.14511	0.995636	1	24.6667	0.335411	2.76823	0.788475	0.28483
ALB	1.996	1.734	2.604	0.447	0.955	5.519	1.159	1.193	0.813	0.16	0.717	0.992	1.52408	0.690272	0.929319	24	10.0217	0.510097	1	1	22	5	0.702157	0.974235	1	25.4054	10.1486	2.72358	0.992246	1	23.8018	8.36117	1.52806	0.620961	0.406372
ALCAM	6.305	3.267	6.549	5.046	5.105	4.829	7.433	10.786	3.32	1.306	8.735	4.396	5.58975	0.805959	0.938228	24	11.9598	0.755388	1	1	20	10	1.45098	0.99992	1	20	12.0609	7.79902	0.998574	1	21.3333	11.3754	5.67761	0.804669	0.141727
ALDH16A1	9.284	8.767	8.845	10.681	9.262	10.863	12.707	10.387	10.863	9.806	10.794	8.413	10.056	0.0414361	0.929319	20.5773	12.3167	1.12097	0.141272	1	22	14	1.09955	0.316567	1	22.9268	12.2483	11.4386	0.0501796	1	21.8347	12.8797	10.1511	1.23281	0.121445
ALDH18A1	13.023	14.007	15.945	12.73	12.131	15.079	19.507	12.687	11.54	11.626	12.59	16.312	13.9314	0.776945	0.934755	24	7.73998	0.750405	1	1	22	7	1.67036	0.998413	1	20	11.837	16.0962	0.99774	1	22	8.75743	13.9979	0.994858	0.071072
ALDH1A1	55.061	72.578	22.317	77.783	52.681	64.487	48.855	16.414	21.311	8.66	31.59	66.186	44.8269	0.528188	0.929319	24	4.11599	10.7584	0.289005	1	22	6	21.2045	0.524141	1	21.2945	7.94434	62.9372	0.537261	1	22.4315	6.11156	45.1228	22.5027	0.4987
ALDH1A2	2.056	7.176	2.366	13.123	17.703	5.017	3.676	0.217	1.478	0.233	2.259	2.452	4.813	0.203518	0.929319	22.9425	7.50616	3.70883	0.0321579	0.973004	22	7	3.53394	0.253158	1	20.3715	7.76036	12.4956	0.0462277	1	21.7713	7.44594	5.09049	5.78263	1.13597
ALDH1A3	5.383	10.885	2.862	15.218	8.957	15.413	7.856	1.679	2.718	1.013	3.979	15.491	7.62117	0.408451	0.929319	24	5.60004	3.15661	0.454435	1	20	7	5.20572	0.503276	1	20	8.12879	12.7341	0.577382	1	21.3333	7.06095	7.88223	5.9527	0.755206
ALDH1B1	68.11	59.207	55.81	56.753	45.83	52.182	37.478	133.193	126.552	70.056	79.81	75.06	71.6701	0.546169	0.929319	24	17.4169	13.0555	0.289005	1	24	21	13.7785	0.482183	1	20.627	16.2605	105.276	0.52458	1	22.8757	18.2097	71.1901	25.5124	0.35837
ALDH1L1	13.082	21.533	28.594	24.082	23.423	25.31	12.985	39.649	33.479	39.57	16.122	16.514	24.5286	0.531466	0.929319	24	12.9123	4.48942	1	1	24	14	6.97826	0.95126	1	26.4257	15.8709	34.0896	0.968002	1	24.8086	14.241	24.3721	6.7518	0.277029
ALDH1L2	9.558	21.498	14.522	10.314	12.267	11.041	13.73	12.077	17.193	7.77	17.567	27.154	14.5576	0.217927	0.929319	24	0.649586	3.77926	1	1	24	22	2.90727	0.927088	1	28	14.0392	13.498	0.783539	1	25.3333	23.8036	14.7611	3.64515	0.246942
ALDH2	193.409	237.321	247.349	203.597	275.527	229.535	157.934	230.889	220.58	127.75	272.782	210.109	217.232	0.766951	0.933293	24	4.75135	13.853	1	1	20	7	32.2886	0.983872	1	20	5.90893	244.03	0.996983	1	21.3333	6.00986	217.56	29.6258	0.136173
ALDH3A1	47.999	31.834	29.646	37.217	32.338	29.038	14.312	23.671	22.858	26.534	17.529	32.915	28.8243	0.215813	0.929319	24	23.7478	5.19532	0.454435	1	24	3	7.92561	0.333185	1	28	6.60025e-05	42.9648	0.335687	1	25.3333	0.938349	29.112	6.451	0.221592
ALDH3A2	31.142	32.475	30.732	39.436	32.098	30.911	32.419	45.861	23.691	24.929	40.906	50.849	34.6207	0.564218	0.929319	24	2.54259	3.57174	1	1	24	2	4.65771	0.99994	1	28	11.9225	35.5704	0.979526	1	25.3333	4.51421	34.6394	8.80811	0.25428
ALDH3B1	1.549	1.338	2.39	2.565	1.539	2.348	1.849	0.784	1.093	1.26	1.398	1.848	1.66342	0.336073	0.929319	24	5.94799	0.327558	0.104994	1	20	7	0.506288	0.244983	1	20	7.03879	2.24471	0.147267	1	21.3333	6.76575	1.68618	0.651526	0.386391
ALDH4A1	76.461	38.615	81.804	66.578	40.604	69.045	64.362	62.982	55.759	70.761	49.017	56.625	61.0511	0.94489	0.980156	24	15.781	2.00143	1	1	24	10	5.9176	1	1	28	13.9502	64.1362	0.999971	1	25.3333	13.2057	60.9641	1.82325	0.0299069
ALDH5A1	2.187	3.288	3.611	1.471	3.793	1.985	2.164	3.105	2.506	2.365	4.124	3.586	2.84875	0.442547	0.929319	24	0.622208	0.448052	1	1	22	3	0.63233	0.992857	1	20	4.23325	2.9106	0.949306	1	22	2.75824	2.8149	0.575775	0.204545
ALDH6A1	13.454	23.794	24.683	19.931	38.733	21.553	19.248	24.559	16.74	8.546	25.316	27.078	21.9696	0.399469	0.929319	24	6.67353	4.39165	1	1	20	7	5.61655	0.70131	1	20	6.97981	27.7736	0.863415	1	21.3333	6.9518	22.3081	8.3386	0.373792
ALDH7A1	27.401	31.03	30.202	32.397	39.485	28.881	31.306	32.291	28.71	19.354	34.55	34.946	30.8794	0.49473	0.929319	24	6.36523	2.51746	1	1	20	10	2.6071	0.838874	1	20	7.87044	34.0436	0.940486	1	21.3333	8.25618	31.1454	3.50434	0.112516
ALDH9A1	32.805	32.769	29.746	33.859	40.992	38.862	31.164	44.207	35.434	24.606	43.005	48.399	36.3207	0.797204	0.937242	24	4.90894	1.85712	1	1	20	13	5.04309	0.999901	1	28	11.6623	38.5535	0.998359	1	24	10.0619	36.3207	0.424157	0.0116781
ALDOA	136.426	219.58	200.636	137.362	200.062	158.848	124.563	259.498	197.972	145.375	224.016	236.901	186.77	0.7567	0.9323	24	0.407475	13.9939	1	1	22	19	24.2432	0.998972	1	28	21.9999	228.925	0.997035	1	24.6667	21.8608	187.067	11.3908	0.0608915
ALDOB	0.579	0.309	0.189	0	0.369	0.2	0.366	0.231	0	10.385	0	0	1.05233	0.799221	0.937446	24	19.0013	0.847365	1	1	20	17	0.125158	0.979781	1	21.8605	17.5175	3.14236	0.997969	1	21.9535	17.8763	0.998062	1.6462	1.6462
ALDOC	53.346	116.271	62.988	65.108	99.009	80.075	39.118	79.722	93.157	65.94	55.998	125.328	78.005	0.651472	0.929319	23.7619	2.07685	10.5517	1	1	24	3	13.5807	0.999844	1	20	4.63516	83.38	0.990447	1	22.5873	3.32572	77.4698	16.9	0.218149
ALG11	2.024	1.971	7.499	4.15	3.459	4.349	3.846	5.1	3.889	1.39	5.61	5.174	4.03842	0.597745	0.929319	23.2093	6.32877	0.762455	1	1	22	9	1.29595	0.999228	1	20	11.9867	4.48753	0.984421	1	21.7364	9.18993	4.08908	0.622615	0.152263
ALG12	9.266	10.303	13.66	9.75	11.82	12.557	10.015	17.651	8.608	6.295	15.089	15.766	11.7317	0.810349	0.939945	24	5.06531	0.92389	1	1	22	9	1.96045	1	1	20	11.9678	13.3672	0.998675	1	22	8.96064	11.7829	0.736231	0.062483
ALG13	4.172	7.377	8.687	6.379	7.88	8.819	8.298	8.792	6.865	3.599	5.712	6.952	6.961	0.061684	0.929319	20.1616	9.4751	1.56608	0.289005	1	20	9	1.28198	0.449947	1	21.2945	11.8441	8.90246	0.140124	1	20.4854	10.0716	7.17107	1.54512	0.215465
ALG14	14.502	10.547	10.23	11.493	11.616	8.744	12.602	11.895	12.78	12.97	10.338	12.066	11.6486	0.43743	0.929319	24	19.3248	0.848125	1	1	20	17	1.6221	0.870005	1	20	16.1882	12.5171	0.925828	1	21.3333	17.5253	11.5909	1.52808	0.131835
ALG2	18.682	21.956	22.744	24.044	25.378	24.995	25.378	17.391	13.772	14.122	18.442	22.28	20.7653	0.142449	0.929319	24	7.41533	3.10554	0.012192	0.798136	20	8	4.9752	0.0928718	1	20	9.43126	25.7072	0.00771928	0.553486	21.3333	8.40135	21.1122	4.37816	0.207376
ALG3	24.912	27.154	25.324	24.662	28.065	23.711	28.207	23.272	23.992	23.017	24.741	25.851	25.2423	0.757111	0.9323	24	5.9216	0.559474	1	1	22	7	1.53389	0.93546	1	21.5738	9.85009	26.3267	0.994706	1	22.5246	7.62905	25.2741	0.871921	0.0344986
ALG5	37.941	31.882	30.009	37.694	28.91	33.222	41.294	26.075	29.438	35.821	29.488	28.721	32.5412	0.913668	0.969998	24	14.1541	0.837874	1	1	24	8	1.84891	0.99996	1	28	9.86583	34.6383	0.999885	1	25.3333	10.5418	32.5145	0.481729	0.0148158
ALG6	22.365	16.975	22.117	23.168	19.911	24.807	39.841	18.803	23.246	19.317	22.455	25.389	23.1995	0.519359	0.929319	24	10.788	2.85456	1	1	20	9	2.34335	0.97623	1	20	11.8958	29.0076	0.968338	1	21.3333	10.592	23.533	3.05743	0.129921
ALG8	20.1	15.223	12.838	17.275	13.756	13.318	21.658	12.85	17.063	14.091	13.571	13.484	15.4356	0.730681	0.929973	24	15.8774	0.986702	1	1	20	17	1.99758	0.999989	1	20	13.7697	16.8264	0.995923	1	21.3333	15.586	15.4853	2.07196	0.133802
ALKAL1	0	0.917	1.678	1.538	2.187	0	0.724	1.025	0	4.396	0.274	0	1.06158	0.961871	0.985397	24	10.3071	0.161719	1	1	24	10	0.538108	1	1	28	6.06774	1.63111	0.99999	1	25.3333	9.09995	1.05066	0.219507	0.208924
ALKAL2	2.435	2.343	0	5.241	0.932	1.515	1.85	1.164	4.762	1.405	1.399	0	1.9205	0.804091	0.937589	24	14.0584	0.469142	1	1	24	12	0.659024	0.999999	1	28	15.546	2.63997	0.998532	1	25.3333	13.8597	1.89178	0.677411	0.358082
ALKBH1	6.559	14.126	6.417	7.731	10.399	6.414	6.883	10.754	5.956	6.666	9.693	12.292	8.6575	0.507897	0.929319	24	1.03252	1.37195	1	1	22	3	1.25441	0.996208	1	20.4984	10.3266	8.11878	0.968097	1	22.1661	3.58509	8.58088	1.97573	0.230248
ALKBH2	25.27	22.022	22.988	23.692	18.582	19.709	23.145	19.35	34.846	25.599	18.804	23.288	23.1079	0.650471	0.929319	24	18.8301	1.80064	1	1	20	0	2.57245	0.941546	1	20	16.183	26.4814	0.986338	1	21.3333	18.3468	22.9205	3.05245	0.133176
ALKBH3	47.55	36.938	36.105	41.533	37.438	32.105	40.779	35.826	55.097	53.571	34.042	51.983	41.9139	0.350925	0.929319	20.5773	18.9022	4.70793	1	1	24	22	7.31909	0.762263	1	23.2509	19.2004	47.8594	0.852797	1	22.6094	20.0637	41.6661	5.23122	0.125551
ALKBH4	9.851	10.789	12.694	9.05	10.804	11.213	6.847	10.915	10.279	10.856	14.154	14.04	10.9577	0.0902784	0.929319	24	0.41395	1.60979	1	1	24	0	1.3237	0.772069	1	27.0782	4.44694	11.0538	0.502598	1	25.0261	1.4653	11.0264	2.17528	0.19728
ALKBH5	29.131	49.825	53.218	34.062	46.571	52.202	32.928	62.051	30.652	21.625	47.155	56.951	43.0309	0.699808	0.929319	24	5.62763	4.77967	1	1	20	7	12.0463	0.997786	1	20	11.8537	48.946	0.994087	1	21.3333	8.09388	43.4829	6.27689	0.144353
ALKBH6	20.396	21.439	16.181	22.741	27.162	20.01	19.55	20.101	29.986	22.259	20.462	23.339	21.9688	0.926156	0.974202	24	12.3605	0.614667	1	1	24	22	1.08311	0.99923	1	28	8.02394	23.3444	0.999927	1	25.3333	9.3786	21.9417	0.528409	0.0240824
ALKBH7	18.684	19.305	15.981	18.791	16.868	18.368	21.637	14.851	20.56	20.261	11.2	13.92	17.5355	0.279749	0.929319	20.5773	13.6049	1.93785	1	1	24	14	1.62228	0.988606	1	28	13.9276	19.2545	0.860479	1	24.1924	14.0501	17.5213	2.48965	0.142093
ALKBH8	2.25	3.526	3.602	3.21	2.446	4.242	2.655	4.646	3.125	1.376	3.918	3.049	3.17042	0.746995	0.9323	20.1616	9.33318	0.303201	1	1	20	7	0.5671	0.999965	1	20.8889	12.0379	3.80021	0.99667	1	20.3502	9.4232	3.21148	0.317195	0.098769
ALMS1	2.804	2.616	4.227	2.72	2.851	2.798	2.993	3.331	2.587	2.306	4.029	3.07	3.02767	0.785517	0.935489	24	2.14661	0.177808	1	1	22	9	0.223092	0.999891	1	20	11.9889	3.06202	0.998039	1	22	9.09224	3.02499	0.0375505	0.0124134
ALOX12	4.753	3.9	6.164	3.866	4.865	4.127	3.64	4.889	3.243	3.719	7.2	6.459	4.73542	0.121533	0.929319	20.1616	3.22612	1.0049	1	1	24	2	0.856483	0.890721	1	20	3.73013	4.78759	0.616475	1	21.3872	3.07073	4.64702	1.19239	0.256593
ALOX15	22.845	82.043	31.764	83.129	93.182	86.155	70.609	12.153	23.65	6.095	24.03	43.28	48.2446	0.146705	0.929319	24	8.17716	23.6464	0.0321579	0.973004	22	7	44.3607	0.168233	1	20.627	8.74649	89.0378	0.0266836	0.940817	22.209	8.00868	49.9773	34.9399	0.699115
ALOX5	2.168	4.46	2.952	3.297	3.067	5.866	4.537	1.747	2.305	1.541	2.844	5.284	3.339	0.527408	0.929319	24	6.29543	0.689744	0.692352	1	20	7	1.07904	0.87257	1	20	9.93627	4.6154	0.89145	1	21.3333	7.84333	3.41142	1.10226	0.323108
ALOX5AP	10.966	18.721	16.613	11.738	7.784	23.479	15.458	4.018	4.324	13.263	9.657	11.812	12.3194	0.822144	0.94313	24	5.13244	1.5004	1	1	22	7	4.9455	0.947931	1	22.9268	9.85722	16.0685	0.997855	1	22.9756	7.36239	12.3727	2.26878	0.183371
ALPK1	3.572	3.854	5.037	11.495	6.76	6.565	8.6	2.182	5.522	4.242	4.592	8.928	5.94575	0.324721	0.929319	24	6.94362	1.68583	1	1	20	9	2.19132	0.682365	1	20	7.94415	8.58912	0.807093	1	21.3333	8.09954	6.12578	2.49513	0.407317
ALPK3	12.266	22.252	41.881	24.463	25.606	29.313	17.764	43.867	13.894	12.288	45.973	74.782	30.3624	0.273272	0.929319	24	2.39092	11.0428	1	1	22	9	8.44533	0.997181	1	28	11.9362	29.3741	0.857087	1	24.6667	8.25424	30.3648	0.110611	0.00364273
ALPL	1.667	1.945	1.483	2.311	1.885	2.594	5.951	0.861	0.463	1.239	0.544	0.994	1.82808	0.248292	0.929319	24	10.6409	0.984129	0.692352	1	22	7	0.926663	0.784118	1	20.7571	10.4482	3.4896	0.675592	1	22.2524	9.41189	1.89616	1.03414	0.545386
ALS2	7.272	8.466	10.943	8.872	11.16	8.575	8.72	6.686	5.415	6.139	8.486	9.245	8.33158	0.221641	0.929319	24	5.35165	1.19699	0.00354497	0.49586	20	7	2.00394	0.109747	1	20	6.23511	10.2203	0.00466926	0.458165	21.3333	6.30127	8.38321	2.52891	0.301664
ALS2CL	23.662	34.247	20.266	20.128	24.848	24.54	16.001	31.663	28.376	10.974	44.718	44.28	26.9752	0.266326	0.929319	24	0.0532341	6.56057	1	1	24	2	6.52165	0.872271	1	28	21.9999	45.4202	0.818895	1	25.3333	24.4574	27.3606	7.03213	0.257016
ALS2CR12	1.224	3.926	4.106	1.725	2.677	3.083	3.212	2.613	2.138	3.699	3.769	5.005	3.09808	0.358157	0.929319	24	1.747	0.588618	1	1	24	0	0.890071	0.994664	1	28	21.9999	4.985	0.913694	1	25.3333	24.3395	3.12666	0.518727	0.165904
ALX3	0.848	1.699	1.659	1.33	2.027	1.978	2.281	3.927	1.813	0.407	1.725	3.033	1.89392	0.542233	0.929319	24	9.96463	0.420841	1	1	20	13	0.682358	0.991897	1	20	12.4328	2.8251	0.974843	1	21.3333	12.1233	1.93485	0.393995	0.203631
ALYREF	39.42	34.617	35.654	33.628	30.632	32.805	35.681	35.634	39.372	51.671	29.609	33.711	36.0362	0.498945	0.929319	24	18.5117	2.91901	0.692352	1	20	18	2.87015	0.74107	1	20	16.3126	41.0521	0.842466	1	21.3333	17.677	35.799	5.60009	0.156431
AMACR	11.076	8.64	9.754	12.101	11.561	9.921	16.325	6.621	9.478	10.261	10.465	12.369	10.7143	0.809678	0.939753	24	7.45567	0.683245	1	1	20	9	1.4729	0.999582	1	20	9.79841	12.3518	0.998653	1	21.3333	8.9325	10.7976	0.924211	0.085594
AMBRA1	7.782	11.265	11.298	8.701	10.83	10.141	8.529	10.694	9.173	6.85	12.428	11.36	9.92092	0.373309	0.929319	20.1616	4.95979	1.06793	1	1	20	7	1.5026	0.992039	1	20	5.19633	10.4584	0.920919	1	20.0539	5.71201	9.90265	1.35723	0.137057
AMD1	15.437	23.382	38.81	24.997	30.565	24.904	22.676	26.402	15.201	16.078	29.78	28.639	24.7392	0.360508	0.929319	24	5.34124	4.24634	0.692352	1	20	7	6.24092	0.554492	1	20	6.07483	30.7565	0.682738	1	21.3333	6.23828	24.9025	8.8694	0.356165
AMELX	1.466	1.512	1.23	0.939	2.004	0.869	0.928	0.501	2.048	2.215	0.401	1.249	1.28017	0.890758	0.96274	24	20.3431	0.127363	1	1	20	0	0.515481	0.999999	1	20	7.50901e-05	1.44174	0.999763	1	21.3333	20.2896	1.2651	0.14923	0.117959
AMER1	1.17	0.883	1.886	1.173	1.186	2.285	1.046	3.21	0.757	0.662	3.066	3.038	1.69683	0.828446	0.945268	24	3.04921	0.235607	1	1	22	15	0.455023	0.998834	1	28	12.0011	2.08701	0.999017	1	24.6667	10.8793	1.70014	0.117945	0.0693739
AMFR	48.311	77.644	94.739	68.845	74.034	79.825	54.709	78.438	56.302	36.901	82.406	91.551	70.3088	0.408237	0.929319	24	4.23432	10.1997	1	1	20	7	16.6333	0.774888	1	20	6.01823	80.9525	0.889948	1	21.3333	5.91155	70.4743	20.9142	0.296764
AMHR2	1.577	2.107	2.571	1.885	1.131	2.589	2.413	1.335	2.249	1.895	1.384	1.41	1.87883	0.658786	0.929319	26.2632	11.255	0.210244	1	1	24	8	0.387141	0.99485	1	28	12.1813	2.11978	0.990811	1	26.0877	10.4208	1.86104	0.20675	0.111094
AMIGO1	7.186	5.057	7.318	3.683	7.998	8.213	3.808	7.715	3.406	2.679	7.516	8.395	6.08117	0.765875	0.933164	24	3.14674	0.704387	1	1	22	5	0.890071	0.998813	1	20	9.86603	6.86253	0.997375	1	22	5.85057	6.09257	1.36902	0.224703
AMIGO2	62.677	92.902	122.652	73.369	167.152	82.656	67.354	89.289	80.165	55.057	109.522	106.381	92.4313	0.530547	0.929319	24	5.57037	15.1689	1	1	20	7	21.2768	0.848779	1	20	6.3164	117.526	0.952893	1	21.3333	6.39339	93.1687	31.5999	0.339169
AMIGO3	3.73	5.062	3.509	2.959	3.569	3.571	3.271	2.573	3.332	1.241	3.367	5.304	3.45733	0.316112	0.929319	24	1.20164	0.663064	1	1	24	4	0.655842	0.792912	1	23.9273	8.10483e-05	4.23308	0.837423	1	23.9758	1.70644	3.45664	0.891855	0.258012
AMMECR1	0.441	0.707	1.078	0.198	0.422	0.685	1.395	0.79	0.269	0.212	0.528	0.788	0.626083	0.739645	0.931123	20.7917	9.85683	0.120188	1	1	22	9	0.239709	0.999859	1	20	11.9835	1.01666	0.996343	1	20.9306	10.3149	0.640647	0.118745	0.118745
AMMECR1L	2.795	8.164	11.915	7.161	8.786	7.66	5.816	8.115	5.369	2.879	9.943	12.618	7.60175	0.297136	0.929319	24	3.92967	1.99459	1	1	20	7	2.29244	0.795641	1	20	6.04417	9.34661	0.823216	1	21.3333	5.84172	7.62456	4.02952	0.528491
AMN	2.264	2.504	2.674	3.151	2.988	1.862	2.423	2.333	3.245	1.201	1.757	3.911	2.52608	0.647914	0.929319	24	4.09982	0.302354	1	1	24	4	0.521491	0.987739	1	20	5.55172	2.84578	0.989356	1	22.6667	4.63249	2.51876	0.677494	0.268979
AMN1	8.408	5.369	9.597	6.423	6.107	8.074	7.099	6.143	4.187	4.94	8.799	6.313	6.78825	0.802943	0.937466	24	2.07851	0.465999	1	1	20	9	1.22329	0.985469	1	23.2509	6.16335e-05	7.76587	0.998204	1	22.417	2.64193	6.75824	0.649166	0.0960556
AMOT	1.123	1.59	2.715	1.659	1.328	1.919	1.59	3.239	1.292	0.508	3.038	2.837	1.90317	0.796889	0.937242	24	3.54788	0.246657	1	1	22	9	0.411183	1	1	28	12.1004	2.22043	0.998353	1	24.6667	8.44858	1.90137	0.0802588	0.0422109
AMOTL1	5.336	10.148	16.783	8.82	13.567	8.697	9.125	16.725	6.803	6.157	18.987	15.093	11.3534	0.569077	0.929319	22.427	4.35281	2.12578	1	1	22	3	2.38878	0.99993	1	20	1.99992	16.6127	0.980309	1	21.4757	3.07912	11.18	2.44793	0.218956
AMOTL2	39.871	62.309	70.552	78.938	82.151	72.907	46.256	15.158	25.082	23.089	25.797	60.481	50.2159	0.142044	0.929319	24	6.0487	16.8219	0.00145627	0.407397	22	7	32.8186	0.0475772	1	20.3715	7.09198	82.0266	0.000777352	0.207274	22.1238	6.77651	51.1693	33.5552	0.655768
AMPD2	17.877	19.653	18.51	15.654	14.523	19.687	19.144	20.343	17.522	14.375	24.94	25.197	18.9521	0.365883	0.929319	24	23.9431	1.87368	1	1	24	2	1.99192	0.855482	1	28	12.1109	19.8163	0.88772	1	25.3333	3.04038	19.0124	2.7506	0.144674
AMPD3	1.698	2.799	3.6	3.131	3.34	3.229	2.271	2.143	1.153	1.451	3.118	6.526	2.87158	0.142749	0.929319	24	3.09346	1.09213	0.0595081	1	20	7	1.07197	0.598832	1	20	6.21577	3.45712	0.102888	1	21.3333	5.70558	2.87418	2.06017	0.716787
AMPH	8.368	7.405	8.753	7.764	5.982	6.384	5.604	16.157	9.877	9.155	5.713	16.404	8.96383	0.796672	0.937242	24	22.4476	1.01707	1	1	24	20	1.9776	0.973068	1	28	14.1674	11.3342	0.997724	1	25.3333	20.2588	9.01168	1.29038	0.143189
AMT	97.967	119.747	162.919	96.401	104.959	130.176	101.466	125.766	125.784	70.802	139.378	165.315	120.057	0.487219	0.929319	22.427	3.13902	14.2997	1	1	24	2	15.9039	0.998666	1	20	12.0595	121.275	0.963332	1	22.1423	2.66995	119.071	17.8449	0.149868
AMZ1	0.708	0.892	0.297	0.635	0.29	0.629	0.512	2.116	0.742	1.847	0.969	2.171	0.984	0.498556	0.929319	21.9341	20.1764	0.264965	0.289005	1	24	20	0.492853	0.445903	1	28	21.9999	1.83288	0.482666	1	24.6447	20.8471	0.991376	0.336785	0.336785
AMZ2	51.149	42.976	52.254	36.259	38.322	47.195	43.468	42.491	40.457	33.626	41.79	50.908	43.4079	0.543461	0.929319	24.3415	23.981	2.81941	1	1	24	2	3.57107	0.953162	1	28	11.9559	44.85	0.970794	1	25.4472	2.92416	43.509	4.0639	0.0934036
ANAPC1	29.003	16.563	22.837	21.871	17.758	15.854	30.765	17.063	13.605	14.256	20.993	23.424	20.3327	0.846697	0.950959	24	0.0717507	1.3811	1	1	24	2	4.08513	0.997726	1	28	11.7625	21.9023	0.999295	1	25.3333	3.1885	20.3757	2.14823	0.105431
ANAPC10	30.874	23.681	21.803	27.689	27.998	31.741	37.235	27.924	25.926	32.005	27.903	30.097	28.7397	0.519754	0.929319	24	12.4891	1.93695	1	1	20	17	2.9154	0.877524	1	20	10.4774	32.8748	0.954703	1	21.3333	12.9154	28.9683	2.46264	0.0850116
ANAPC11	96.186	92.681	99.425	83.827	96.851	95.329	79.337	75.349	109.992	109.625	78.761	94.36	92.6436	0.802975	0.937466	24	21.5668	3.35777	1	1	20	0	10.3683	0.999919	1	20	6.96832e-05	95.2418	0.998503	1	21.3333	20.6236	92.2472	3.7853	0.0410343
ANAPC13	117.462	91.303	73.186	87.206	92.504	85.044	99.127	80.814	86.693	95.349	69.659	102.422	90.0641	0.660987	0.929319	25.9221	22.2797	5.25547	1	1	20	17	5.39381	0.999582	1	28	10.0578	92.0841	0.991277	1	24.6407	20.9515	90.2048	6.34412	0.0703302
ANAPC15	6.961	6.327	5.449	5.619	4.662	3.369	5.143	4.3	6.808	8.923	5.335	3.044	5.495	0.332351	0.929319	24	19.624	1.01302	1	1	20	0	1.47078	0.790514	1	20	16.9599	6.74956	0.848594	1	21.3333	18.9062	5.38038	1.51802	0.28214
ANAPC16	58.933	58.559	52.943	58.733	56.385	52.6	66.245	52.843	69.552	55.064	55.91	61.297	58.2553	0.905867	0.966526	24	16.8751	1.04332	1	1	20	17	2.55336	0.999229	1	20	14.1334	61.7361	0.999847	1	21.3333	16.0356	58.2782	2.37522	0.0407566
ANAPC2	34.659	34.277	44.519	34.828	36.561	37.603	33.599	38.78	34.219	26.998	38.137	38.897	36.0898	0.507091	0.929319	21.0105	5.64617	2.23381	1	1	22	9	2.18107	0.955139	1	20	5.54608	38.1511	0.962751	1	21.0035	6.65978	36.1893	3.02089	0.0834746
ANAPC4	25.185	24.235	28.099	22.991	25.823	26.821	31.281	26.56	27.662	23.852	27.257	27.077	26.4036	0.565492	0.929319	24	11.5092	0.998038	1	1	20	13	1.82858	0.975885	1	20	12.1319	28.911	0.977427	1	21.3333	12.3759	26.5146	1.09962	0.0414722
ANAPC5	87.879	96.188	105.212	85.878	91.618	94.6	120.29	88.605	83.853	76.02	81.071	93.086	92.025	0.500726	0.929319	24	9.56713	5.7119	1	1	22	7	8.83159	0.904506	1	23.0877	11.8114	103.892	0.953712	1	23.0292	9.41285	92.2624	6.40436	0.0694147
ANAPC7	46.681	42.124	46.032	39.569	45.246	44.241	48.088	43.423	34.267	30.115	47.926	53.928	43.47	0.510553	0.929319	21.0105	4.88015	3.40906	1	1	20	9	2.99955	0.987646	1	20	11.449	46.3628	0.967694	1	20.3368	8.67648	43.6505	1.63062	0.0373563
ANG	360.845	234.974	199.351	236.615	256.263	233.264	274.193	143.859	205.681	196.43	158.161	355.608	237.937	0.49842	0.929319	24.95	24.4864	34.3598	1	1	24	4	50.6098	0.932977	1	28	9.47792	252.604	0.957383	1	25.65	4.19503	238.198	39.3511	0.165204
ANGEL1	7.112	12.284	15.631	9.028	14.133	12.255	7.137	13.932	6.286	4.839	14.988	20.748	11.5311	0.309979	0.929319	24	3.00249	2.98777	1	1	20	7	4.20516	0.900871	1	20	6.03026	13.0186	0.862684	1	21.3333	5.60713	11.5203	5.58885	0.48513
ANGEL2	4.762	5.588	7.955	6.25	8.557	6.264	5.443	9.442	5.111	2.903	8.177	7.341	6.48275	0.425016	0.929319	20.3673	7.32549	1.10122	1	1	22	9	1.43189	0.99034	1	20	6.27817	7.30329	0.942729	1	20.7891	7.50218	6.57028	1.36426	0.207641
ANGPT1	9.342	8.787	21.093	9.506	20.282	12.669	15.473	31.68	12.737	9.154	48.786	14.783	17.8577	0.984862	0.993595	20.1616	3.28481	0.850986	1	1	20	13	4.46821	0.993694	1	28	21.9999	24.6764	0.999998	1	22.7205	17.6374	17.8629	0.370775	0.0207567
ANGPT2	4.282	3.789	1.589	6.753	1.554	2.756	3.553	1.765	1.083	0.71	1.556	2.817	2.68392	0.826065	0.94413	24	3.78326	0.405832	1	1	22	5	1.22329	0.738227	1	26.8571	8.10483e-05	3.96867	0.98602	1	24.2857	3.18456	2.68828	0.830692	0.309006
ANGPTL1	11.913	23.3	9.666	15.505	24.186	20.19	15.733	21.277	17.759	7.542	27.693	21.485	18.0208	0.872414	0.957411	24	6.25402	1.38749	1	1	20	10	4.29002	1	1	20	10.2273	20.6324	0.999617	1	21.3333	9.23414	18.157	1.42971	0.0787411
ANGPTL2	26.223	41.598	23.566	25.051	30.271	27.787	13.177	39.444	25.957	24.526	32.832	63.397	31.1524	0.179191	0.929319	25.2658	24.9791	9.20875	1	1	22	19	5.55379	0.863678	1	28	21.9999	56.6505	0.712928	1	25.0886	22.0317	31.4685	7.44591	0.236615
ANGPTL4	4.657	11.373	23.405	14.049	25.722	38.2	2.949	2.025	1.294	4.274	1.724	0.757	10.8691	0.163302	0.929319	24	8.65659	8.49678	0.104994	1	24	8	9.30022	0.242071	1	22.1549	7.85305	26.8203	0.0893378	1	23.385	8.17307	11.0902	11.7681	1.06112
ANGPTL5	10.136	3.919	5.313	8.603	3.81	2.628	7.221	3.354	4.646	1.044	5.635	1.295	4.80033	0.908579	0.967545	24	19.1744	0.443492	1	1	20	5	1.95586	0.947104	1	28	8.10483e-05	8.50462	0.999495	1	24	0.137511	4.80033	0.1257	0.0261857
ANGPTL6	10.829	11.909	10.444	11.515	11.101	11.872	15.381	11.559	11.157	7.436	12.521	12.914	11.5532	0.726742	0.929319	24	9.04659	0.645805	1	1	20	10	0.717006	0.997959	1	20	11.8564	13.3755	0.99565	1	21.3333	10.4702	11.6308	0.715467	0.0615148
ANGPTL7	7.409	26.311	14.913	34.363	16.608	56.423	8.178	3.67	2.329	1.628	2.028	5.302	14.9302	0.267238	0.929319	24	8.60546	10.2153	0.00145627	0.407397	24	7	12.1682	0.375704	1	22.3051	7.9886	33.7225	0.00713793	0.544005	23.435	7.88057	15.1698	15.0255	0.990483
ANGPTL8	0.384	1.541	0	0.345	1.471	0.399	1.217	0.23	0.47	0	0.184	0	0.520083	0.557398	0.929319	20.3673	10.7562	0.232624	1	1	24	8	0.348957	0.92241	1	28	9.97904	0.980202	0.96995	1	24.1224	9.71396	0.518917	0.23925	0.23925
ANK1	2.936	3.284	4.128	2.345	2.95	2.814	2.89	4.66	5.669	2.063	9.724	4.972	4.03625	0.501785	0.929319	24	22.7111	0.914955	1	1	24	20	1.19041	0.750199	1	28	21.9999	6.34272	0.92388	1	25.3333	21.6383	4.08547	1.00551	0.246118
ANK2	1.119	2.414	2.794	2.042	2.806	3.002	1.735	3.253	1.415	1.113	5.674	7.042	2.86742	0.179346	0.929319	24	2.00075	1.14539	1	1	20	7	0.757311	0.965416	1	28	6.31969	2.65628	0.743003	1	24	5.29296	2.86742	1.97617	0.689182
ANKAR	0.713	1.389	1.196	1.234	0.926	1.849	2.033	1.096	1.806	0.833	1.342	1.58	1.33308	0.387532	0.929319	20.1616	10.2754	0.226991	1	1	20	13	0.341533	0.978938	1	26.0079	12.0837	1.73496	0.925268	1	22.0565	11.8995	1.3491	0.204333	0.151459
ANKDD1A	0.443	0.474	0.433	0.397	0.565	0.613	0.468	1.147	0.902	0.71	1.273	2.641	0.838833	0.1402	0.929319	24	0.459264	0.344704	0.692352	1	24	18	0.336936	0.460646	1	28	21.9999	2.34981	0.399548	1	25.3333	21.3385	0.851582	0.272317	0.272317
ANKDD1B	11.16	16.667	20.064	11.76	16.683	16.492	16.343	12.091	17.222	3.353	14.097	16.636	14.3807	0.655349	0.929319	24	6.87605	1.73173	1	1	20	7	3.12329	0.944854	1	20.627	6.0678	16.4671	0.987132	1	21.5423	6.68076	14.4837	3.31281	0.228726
ANKFY1	3.511	9.955	14.54	8.378	12.118	11.119	7.465	10.382	4.369	3.617	11.291	14.582	9.27725	0.308603	0.929319	24	4.99007	2.51524	1	1	20	7	3.9499	0.627718	1	20	6.12812	11.9041	0.772616	1	21.3333	6.15976	9.3608	5.2551	0.561395
ANKH	53.362	95.941	101.009	57.473	98.03	77.987	55.887	134.853	63.176	49.439	128.035	123.889	86.5901	0.703026	0.929319	24	2.2561	10.9685	1	1	20	7	20.1865	0.999978	1	28	12.0154	89.697	0.994388	1	24	7.34406	86.5901	4.46219	0.0515323
ANKIB1	4.951	7.093	13.336	6.686	8.41	8.77	8.139	16.129	7.345	4.332	17.639	15.526	9.863	0.716257	0.929319	22.6818	3.49437	1.47118	1	1	24	18	2.37659	0.998015	1	28	12.148	11.0541	0.995087	1	24.8939	10.1528	9.88309	0.547321	0.0553795
ANKLE1	0.356	1.046	0.58	0.638	1.589	0.369	0.376	1.064	0.725	0.342	0.852	0.707	0.720333	0.830996	0.946268	24	7.2637	0.101704	1	1	20	7	0.185262	0.999909	1	20	6.13908	0.909685	0.999078	1	21.3333	6.82293	0.727076	0.183765	0.183765
ANKLE2	35.875	41.997	48.578	36.919	40.578	36.883	32.182	42.332	35.006	30.974	36.041	38.423	37.9823	0.680281	0.929319	24	3.63387	1.70614	0.692352	1	22	5	3.27762	0.749062	1	23.4164	4.31337	42.2317	0.911843	1	23.1388	4.34075	37.9492	3.88328	0.102328
ANKMY1	2.047	2.658	2.385	1.399	0.839	2.528	2.284	1.69	4.29	0.843	4.762	2.79	2.37625	0.606956	0.929319	24	21.9031	0.494527	1	1	22	21	0.690843	0.942431	1	26.0079	21.9999	3.2965	0.980778	1	24.0026	21.7109	2.37631	0.530404	0.223205
ANKMY2	24.887	33.563	44.052	30.638	41.994	41.531	32.525	39.491	30.975	25.884	44.319	42.092	35.9959	0.456416	0.929319	24	6.26968	3.69247	1	1	22	9	5.4373	0.979097	1	20	6.3773	39.3642	0.951787	1	22	7.24504	36.2562	6.5349	0.180242
ANKRA2	5.935	5.461	10.328	8.376	9.96	12.511	13.308	10.119	10.763	8.745	8.923	10.036	9.53875	0.00511025	0.929319	21.0105	10.4033	2.24239	0.289005	1	22	13	2.11266	0.264229	1	25.6031	11.913	12.3242	0.015473	0.718796	22.8712	11.8139	9.63891	2.16515	0.224626
ANKRD1	0.34	0.272	1.163	1.066	0.975	1.761	2.258	0.609	0.623	0.653	0.163	0.608	0.87425	0.0211206	0.929319	24	10.2941	0.635139	0.0595081	1	20	11	0.449013	0.234974	1	20.3715	10.3223	1.67304	0.0124495	0.667106	21.4572	10.6319	0.939793	0.627774	0.627774
ANKRD10	46.666	47.125	65.466	63.955	58.421	69.583	98.434	63.467	66.906	55.04	60.989	56.051	62.6752	0.0402034	0.929319	20.5773	10.957	12.178	0.104994	1	24	12	7.91323	0.405893	1	23.7545	12.0043	79.572	0.0473794	1	22.7773	11.6756	63.298	12.34	0.19495
ANKRD11	16.268	26.049	30.088	18.5	28.811	26.55	18.619	29.951	18.546	11.325	31.459	33.329	24.1246	0.560897	0.929319	24	4.11895	3.29565	1	1	20	7	5.65968	0.992041	1	20	6.09101	26.1208	0.978225	1	21.3333	5.90962	24.1773	6.71773	0.277852
ANKRD12	11.569	6.212	8.793	7.287	5.007	3.035	5.626	6.216	3.788	3.376	5.277	5.913	6.00825	0.13547	0.929319	24	22.7874	1.50094	1	1	20	5	2.23941	0.362185	1	28	13.8583	5.08751	0.419925	1	24	6.26214	6.00825	1.28581	0.214008
ANKRD13A	34.797	54.733	71.928	39.866	51.768	50.761	44.8	79.945	48.262	28.123	76.553	87.901	55.7864	0.532239	0.929319	20.5773	4.28313	8.93372	1	1	24	2	6.95687	0.999819	1	28	12.1913	59.2307	0.973728	1	24.1924	5.62103	55.7687	12.6225	0.226337
ANKRD13B	6.575	9.979	8.386	7.16	10.896	8.888	9.443	10.667	7.176	2.822	8.547	11.481	8.50167	0.613101	0.929319	24	7.09049	1.03218	1	1	20	12	1.61432	0.971495	1	20	11.6554	10.1694	0.984199	1	21.3333	10.8834	8.57702	0.686356	0.0800226
ANKRD13C	9.707	18	16.621	12.65	12.625	16.674	10.758	16.138	13.164	6.853	15.981	15.375	13.7122	0.759909	0.932593	24	4.52894	1.10304	1	1	20	7	2.48194	0.997026	1	20	11.9092	14.559	0.997102	1	21.3333	7.79468	13.794	1.27043	0.0921
ANKRD13D	20.809	26.333	27.147	21.383	22.087	24.841	37.133	23.582	25.172	20.527	26.525	25.851	25.1158	0.672945	0.929319	20.1616	10.9283	1.66317	1	1	20	12	1.22047	0.999666	1	20	12.0571	29.6579	0.992264	1	20.0539	11.666	25.3696	1.65558	0.0652584
ANKRD16	12.268	12.041	11.523	12.323	9.296	10.687	15.415	7.568	13.197	11.134	11.422	12.992	11.6555	0.841082	0.949109	24	23.0866	0.518781	1	1	20	0	0.801859	0.999998	1	27.0782	13.9292	11.7143	0.999241	1	23.6927	22.4723	11.6489	0.511085	0.043874
ANKRD17	11.251	15.969	22.585	17.025	17.217	16.643	15.649	20.315	12.687	7.798	21.805	25.865	17.0674	0.170536	0.929319	20.1616	5.48199	4.07243	1	1	22	9	3.07167	0.960771	1	20	6.07094	18.6673	0.728256	1	20.7205	6.78396	17.2469	4.67753	0.271211
ANKRD2	3.232	4.552	3.163	4.384	4.375	4.824	3.395	4.854	5.3	4.623	4.946	7.898	4.62883	0.362584	0.929319	22.427	2.54083	0.538307	1	1	22	15	0.519547	0.76572	1	28	21.9999	7.23163	0.861365	1	24.1423	19.7578	4.62905	0.0547764	0.0118332
ANKRD23	9.141	15.475	19.379	13.208	11.014	15.976	12.543	11.536	10.968	5.534	15.081	25.035	13.7408	0.259862	0.929319	24	2.77627	3.43013	1	1	20	7	3.18693	0.815959	1	20	5.03242	15.2337	0.795942	1	21.3333	5.12862	13.6308	6.34638	0.465591
ANKRD24	42.981	30.521	14.314	31.426	23.287	17.454	26.264	27.034	34.025	41.239	22.219	46.628	29.7827	0.170207	0.929319	24	21.8604	7.5809	0.692352	1	24	22	9.64211	0.597247	1	25.4054	21.9999	40.1037	0.505003	1	24.4685	21.9696	29.9366	8.23372	0.275039
ANKRD26	2.529	2.727	3.968	2.659	2.837	3.663	5.081	2.58	2.772	1.928	2.945	3.536	3.10208	0.48708	0.929319	24	9.07793	0.435109	1	1	20	9	0.661852	0.954372	1	20	11.7953	3.96754	0.957337	1	21.3333	10.044	3.15128	0.466186	0.147935
ANKRD28	1.441	3.255	3.78	2.349	2.757	3.939	3.359	3.953	2.561	2.014	4.516	3.592	3.12633	0.687345	0.929319	24	7.56307	0.324014	1	1	20	10	0.517602	0.999951	1	28	11.9582	3.77574	0.993349	1	24	9.95675	3.12633	0.274979	0.0879557
ANKRD29	6.06	7.775	9.25	5.87	11.364	10.81	5.066	8.839	4.445	2.797	5.341	10.407	7.33533	0.43453	0.929319	24	6.71977	1.52893	0.289005	1	20	8	1.6716	0.587037	1	20	8.8052	9.41286	0.516556	1	21.3333	7.99124	7.49961	2.36451	0.315285
ANKRD33B	1.006	0.941	2.296	0.902	1.764	1.217	1.061	3.005	0.615	1.128	2.247	4.797	1.74825	0.371865	0.929319	24	1.80228	0.623928	1	1	24	20	0.3433	0.983041	1	28	12.0724	1.71977	0.918531	1	25.3333	0.0642322	1.78403	0.704319	0.394791
ANKRD34A	10.799	8.903	16.668	9.003	5.53	14.354	5.876	21.548	12.085	7.604	21.053	20.497	12.8267	0.614955	0.929319	24	23.6613	2.29228	1	1	24	20	4.09556	0.948686	1	28	21.9999	20.6745	0.982492	1	25.3333	21.9338	12.9407	2.24492	0.173478
ANKRD35	13.748	13.492	13.401	8.097	7.313	13.779	11.37	20.33	19.69	17.261	16.338	14.744	14.1303	0.274506	0.929319	24	18.5385	2.34692	0.0595081	1	22	18	4.34888	0.137295	1	20.627	16.6086	18.8222	0.0576509	1	22.209	17.7367	14.0105	4.8681	0.347462
ANKRD37	75.607	77.205	60.124	57.648	61.23	55.799	59.001	92.254	64.384	77.317	53.707	90.17	68.7038	0.48066	0.929319	21.9341	19.8784	6.81858	1	1	20	19	12.6989	0.950867	1	23.2509	14.2514	75.0299	0.954994	1	21.7283	18.3507	68.2505	9.1288	0.133754
ANKRD39	20.702	21.552	18.479	24.104	23.63	20.717	10.811	23.665	26.195	26.188	29.398	29.888	22.9441	0.139141	0.929319	21.234	1.26276	3.34782	1	1	24	20	3.86982	0.624169	1	28	5.23687	22.4032	0.558359	1	24.4113	0.886372	22.9996	3.7332	0.162316
ANKRD40	30.323	56.123	53.128	44.269	68.649	55.399	38.63	66.813	31.463	23.389	73.543	65.598	50.6106	0.574259	0.929319	24	5.17317	7.60391	1	1	20	7	13.3565	0.98972	1	20	6.36014	56.6411	0.9802	1	21.3333	6.29825	50.9336	15.8982	0.312137
ANKRD44	1.772	1.73	5.352	1.658	3.096	1.438	2.488	4.744	2.166	0.889	5.646	3.675	2.88783	0.830307	0.94597	24	2.07204	0.424482	1	1	24	1	0.601925	0.999999	1	28	21.9999	4.21214	0.999067	1	25.3333	24.9405	2.90909	0.400192	0.137566
ANKRD46	30.254	46.989	54.53	37.7	50.58	48.881	33.682	51.4	34.258	20.82	46.064	53.173	42.3609	0.50941	0.929319	24	5.54252	5.41588	1	1	20	7	10.7473	0.862451	1	20	6.08398	48.4233	0.949291	1	21.3333	6.299	42.5882	11.1736	0.262365
ANKRD49	10.343	13.823	11.346	9.838	15.593	13.002	10.52	14.613	5.747	8.437	10.207	14.577	11.5038	0.637415	0.929319	24	6.03518	1.2017	1	1	22	6	1.9403	0.904353	1	20	9.93371	13.4752	0.98146	1	22	7.32088	11.5922	2.13386	0.184077
ANKRD50	2.082	4.315	10.432	4.917	5.975	3.265	5.144	4.947	2.855	2.441	5.35	6.115	4.81983	0.473252	0.929319	24	4.87741	1.17709	1	1	22	9	1.46866	0.748897	1	20	5.53385	6.59236	0.912715	1	22	6.48598	4.87327	2.30743	0.473488
ANKRD52	3.922	7.144	10.212	5.247	9.668	9.17	6.105	10.69	4.307	2.812	12.705	16.016	8.1665	0.412601	0.929319	24	3.39992	2.06606	1	1	20	7	2.39073	0.998799	1	20	6.26911	8.43998	0.939352	1	21.3333	5.79975	8.18369	3.99277	0.487894
ANKRD6	3.723	3.839	9.975	3.339	4.241	6.068	4.828	7.578	4.876	2.642	6.878	9.304	5.60758	0.714484	0.929319	24	3.05536	0.827004	1	1	20	12	1.08682	0.999999	1	20	12.1358	6.23275	0.995068	1	21.3333	12.3733	5.53973	0.671842	0.121277
ANKRD61	0.525	0.281	0.686	0.471	0.67	0.545	0.666	0.524	0.642	0.505	0.419	0.836	0.564167	0.601141	0.929319	21.234	7.83042	0.0619386	1	1	22	8	0.100056	0.999979	1	20	8.43646	0.605491	0.984925	1	21.078	8.10785	0.570079	0.0758873	0.0758873
ANKRD65	3.905	2.982	1.092	1.001	2.847	1.543	3.062	3.557	2.046	2.682	5.878	6.653	3.104	0.0846606	0.929319	24	22.9925	1.27916	0.692352	1	24	22	1.20067	0.301941	1	28	21.9999	6.81687	0.233122	1	25.3333	22.5045	3.17796	1.38063	0.43444
ANKS1A	12.769	24.909	24.867	15.195	22.73	20.883	11.313	38.128	14.483	6.846	31.695	31.628	21.2872	0.788725	0.935489	24	2.7875	2.83286	1	1	20	7	6.06627	1	1	20	12.0108	23.234	0.998133	1	21.3333	7.48255	21.4184	2.3446	0.109467
ANKS3	17.126	15.428	18.281	16.456	16.386	16.608	15.847	15.556	16.721	13.579	13.582	15.783	15.9461	0.695131	0.929319	24	8.70438	0.399214	1	1	22	5	1.05288	0.505985	1	28	5.08514	16.882	0.911256	1	24.6667	6.3016	15.9384	0.754575	0.0473433
ANKS6	22.183	27.105	38.4	31.48	29.697	25.534	25.678	40.995	21.256	29.372	37.866	37.212	30.5648	0.631687	0.929319	24	3.04704	2.63999	1	1	24	2	3.82863	0.999932	1	20	1.99992	38.0202	0.988502	1	22.6667	2.34417	30.4202	3.50668	0.115275
ANKZF1	90.017	109.471	114.227	91.6	119.587	108.195	108.668	103.581	101.292	66.005	121.774	127.499	105.16	0.582091	0.929319	24	4.74089	7.53737	1	1	20	7	8.32972	0.987337	1	20	6.32768	109.115	0.981196	1	21.3333	6.16731	105.412	15.6402	0.148372
ANLN	2.699	1.395	1.467	1.614	2.209	3.11	10.712	1.793	1.87	3.373	2.011	3.326	2.96492	0.491334	0.929319	24	11.8169	1.2965	1	1	22	14	0.640992	0.942089	1	20	11.9261	5.67735	0.956754	1	22	12.6668	3.07392	1.47168	0.478764
ANO1	76.689	71.599	72.098	56.375	51.701	69.486	85.151	92.392	66.277	74.166	59.43	115.654	74.2515	0.702456	0.929319	25.2658	23.365	6.16201	1	1	20	17	10.7332	0.962694	1	28	13.7992	84.2984	0.992538	1	24.4219	19.7718	74.3261	6.62538	0.0891394
ANO10	16.186	16.64	15.205	13.234	18.133	16.786	14.281	17.917	15.332	18.797	18.817	22.218	16.9622	0.218354	0.929319	24	23.8394	1.37893	1	1	24	20	1.5323	0.553994	1	28	10.2099	16.4883	0.646328	1	25.3333	24.5905	17.044	1.50446	0.0882688
ANO2	1.25	0.944	1.799	2.572	2.252	0.839	0.978	0.22	0.539	0.354	1.303	1.491	1.21175	0.251738	0.929319	24	4.34292	0.47268	0.0164632	0.798136	20	6	0.708521	0.115268	1	20	6.55522	2.10105	0.0180963	0.758757	21.3333	5.77429	1.21533	1.02849	0.846263
ANO4	3.374	3.235	3.876	5.986	3.79	5.477	6.782	7.016	2.69	1.551	2.073	5.424	4.27283	0.172921	0.929319	24	9.93223	1.3996	1	1	22	10	2.06758	0.571905	1	20	11.8837	6.41696	0.592408	1	22	10.6844	4.39005	1.4123	0.321705
ANO5	2.955	2.539	3.855	2.524	2.794	3.758	2.74	5.993	5.289	3.314	3.488	3.944	3.59942	0.588683	0.929319	24	14.2661	0.439661	1	1	20	15	0.801859	0.667507	1	22.7682	14.2636	4.86115	0.931417	1	22.2561	14.5936	3.62823	0.748641	0.206338
ANO6	13.087	21.178	47.053	20.857	43.446	21.585	25.513	65.317	27.947	10.535	62.754	39.583	33.2379	0.865457	0.955305	20.1616	6.90939	4.37263	1	1	20	13	8.78651	0.999946	1	28	12.2769	38.8226	0.999548	1	22.7205	10.6627	33.335	1.81523	0.0544543
ANO7	1.739	3.472	1.32	1.4	1.969	2.024	1.079	1.018	1.388	0.341	0.884	1.058	1.47433	0.921239	0.972952	24	2.57579	0.107035	0.454435	1	24	6	0.599273	0.516653	1	28	8.10483e-05	2.27918	0.800996	1	25.3333	2.98125	1.47986	0.24352	0.164557
ANO8	9.901	13.011	13.938	12.145	13.018	16.894	13.027	14.091	13.587	6.019	17.959	20.951	13.7118	0.559873	0.929319	24	4.16761	1.64566	1	1	20	10	1.51109	0.999948	1	20	11.7663	15.051	0.978805	1	21.3333	9.80467	13.763	0.496932	0.0361064
ANOS1	6.23	6.588	5.459	6.048	5.895	7.029	9.885	5.668	5.314	3.357	6.787	7.797	6.33808	0.793338	0.936639	24	8.30745	0.474025	1	1	20	10	0.564978	0.998387	1	20	11.6556	7.88872	0.998225	1	21.3333	10.2149	6.3971	0.551882	0.0862707
ANP32A	132.32	123.121	112.455	123.161	118.986	132.033	136.803	147.977	143.376	105.68	137.052	127.932	128.408	0.521369	0.929319	24	13.9832	6.01235	0.454435	1	22	17	9.79997	0.755704	1	20	13.5685	142.413	0.751907	1	22	14.9151	128.802	10.8037	0.0838785
ANP32E	40.235	38.199	41.333	51.114	52.507	59.987	67.703	69.973	72.579	68.417	65.636	67.027	57.8925	0.00268354	0.929319	24	12.4646	6.56408	0.000539297	0.328682	24	16	13.8383	0.0438652	1	28	14.757	71.0637	9.83327e-06	0.0242282	25.3333	14.427	57.5406	9.54325	0.165853
ANTXR1	22.04	55.832	67.537	37.286	55.881	61.612	44.031	77.552	33.065	17.914	84.448	126.168	56.9472	0.381523	0.929319	24	2.90785	15.9593	1	1	20	7	16.0987	0.999722	1	28	11.8773	61.6258	0.926224	1	24	7.40193	56.9472	10.3841	0.182346
ANTXR2	25.849	46.853	78.12	40.329	81.365	51.713	46.205	61.899	32.907	19.41	78.824	57.46	51.7445	0.518345	0.929319	24	6.27773	10.2848	1	1	20	7	16.0881	0.934104	1	20	6.23251	64.5788	0.962711	1	21.3333	6.56605	52.3395	20.6872	0.395251
ANXA1	260.139	270.38	225.855	287.947	387.983	295.219	330.505	238.2	235.081	162.152	207.006	276.763	264.769	0.16667	0.929319	24	9.0397	43.2284	0.104994	1	22	8	46.7009	0.287213	1	20	9.51854	339.363	0.102037	1	22	8.9062	268.508	54.2847	0.202172
ANXA11	187.889	309.918	376.609	237.643	370.207	268.501	173.311	242.956	247.724	176.735	312.127	240.881	262.042	0.579192	0.929319	24	4.76562	30.6484	1	1	20	7	76.4439	0.739931	1	20	5.64811	330.134	0.945534	1	21.3333	5.91375	262.565	65.4819	0.249393
ANXA2	231.632	223.998	170.746	240.572	214.21	206.589	188.037	211.76	172.394	192.515	158.241	243.556	204.521	0.766466	0.933164	24	2.30996	8.75978	1	1	24	4	25.3015	0.966436	1	25.4054	7.9159	215.554	0.996397	1	24.4685	4.63385	204.545	19.4744	0.0952084
ANXA3	115.806	75.979	132.791	159.891	122.405	154.044	101.024	94.672	80.013	78.771	50.203	87.616	104.435	0.110728	0.929319	24	8.99901	23.385	0.0595081	1	24	8	28.5038	0.167971	1	23.2509	7.846	147.296	0.0342765	1	23.7503	8.27819	104.683	31.3646	0.299616
ANXA4	163.38	157.192	175.829	138.644	201.913	174.103	147.231	251.189	245.458	184.205	300.213	230.237	197.466	0.722924	0.929319	24	21.117	12.6065	1	1	24	20	48.4107	0.392771	1	28	20.8957	248	0.866452	1	25.3333	20.7794	198.199	17.378	0.0876799
ANXA5	751.38	788.476	602.659	688.837	771.11	644.565	622.853	821.207	541.886	577.814	699.47	876.708	698.914	0.544202	0.929319	24	0.991235	50.2733	1	1	20	5	78.5051	0.993429	1	26.8571	6.44056e-05	761.155	0.975374	1	23.619	2.13745	698.132	68.7946	0.0985411
ANXA6	768.599	773.505	590.119	500.261	673.516	578.509	486.068	752.756	815.085	780.712	911.708	837.077	705.66	0.0130591	0.929319	20.3673	19.7019	127.4	0.0321579	0.973004	24	21	156.044	0.131631	1	24.1026	21.6269	863.496	0.00325336	0.399048	22.8233	20.8373	699.517	136.918	0.195732
ANXA9	1.133	2.422	1.477	3.16	1.686	3.785	2.072	2.106	2	0.605	2.531	1.801	2.06483	0.343954	0.929319	24	9.08644	0.531873	1	1	20	10	0.738927	0.850375	1	20	9.26257	2.74974	0.873066	1	21.3333	9.54959	2.12323	0.584045	0.275074
AOAH	1.42	1.139	0.632	1.737	0.371	1.875	3.271	0.54	0.947	0.497	0.433	2.002	1.23867	0.767902	0.93355	24	9.79429	0.280583	1	1	22	7	0.476236	0.998009	1	20	11.647	1.98397	0.997425	1	22	9.51145	1.26471	0.343069	0.271263
AOC2	3.537	4.569	4.806	3.289	4.136	5.706	2.364	5.051	3.843	2.519	6.243	9.296	4.61325	0.228975	0.929319	24	1.50082	1.2186	1	1	20	7	0.680944	0.967325	1	28	6.02196	4.33818	0.806996	1	24	5.04479	4.61325	1.95505	0.423789
AOC3	189.377	191.918	203.547	153.02	195.888	242.471	117.546	222.444	227.119	186.103	256.336	314.167	208.328	0.275723	0.929319	24	0.26324	28.5921	1	1	24	20	25.0924	0.781045	1	28	7.71967	191.751	0.799889	1	25.3333	0.568713	210.02	35.6186	0.169596
AOX1	6.272	16.367	14.426	30.046	28.791	27.044	15.922	8.583	7.532	4.284	7.272	8.201	14.5617	0.0254037	0.929319	24	8.69466	8.52583	0.00145627	0.407397	22	8	11.0316	0.0602833	1	21.0224	7.91593	29.0317	0.00022009	0.129512	22.3408	8.20993	15.1358	11.6885	0.772238
AP1AR	5.465	5.04	8.25	8.857	10.756	13.562	15.129	11.154	9.973	8.069	13.667	10.056	9.99817	0.0214308	0.929319	22.1778	10.3951	2.61244	0.289005	1	20	12	3.7413	0.360127	1	27.5314	11.6449	13.7208	0.0574223	1	23.2364	11.5175	10.079	2.53971	0.251979
AP1B1	22.451	29.74	24.678	20.198	31.201	25.052	21.778	34.444	22.841	16.871	33.109	35.079	26.4535	0.745899	0.932083	24	2.18252	1.97582	1	1	20	7	2.35254	0.99999	1	28	11.891	27.6107	0.996624	1	24	7.29495	26.4535	0.792928	0.0299744
AP1G1	6.369	10.555	14.957	11.71	11.883	10.459	10.017	13.834	7.656	5.001	13.321	13.926	10.8073	0.199081	0.929319	20.3673	6.18885	2.48961	1	1	22	9	2.61771	0.88073	1	20	6.08238	12.6289	0.74635	1	20.7891	7.0358	10.9529	3.06217	0.279576
AP1G2	33.696	47.568	46.378	43.014	43.195	50.716	51.18	36.75	39.239	21.567	47.966	47.35	42.3849	0.477285	0.929319	24	6.90338	4.47049	1	1	22	7	6.76242	0.79014	1	20	11.04	48.3175	0.924206	1	22	8.28989	42.7514	6.14944	0.143842
AP1M1	47.299	56.475	60.401	47.565	61.06	52.3	43.06	69.23	37.412	33.436	56.301	69.06	52.7999	0.61499	0.929319	24	3.66903	4.9752	1	1	20	7	8.70236	0.983728	1	20	4.94717	55.7888	0.985418	1	21.3333	5.3309	52.6916	9.98449	0.189489
AP1S1	47.958	43.634	43.766	55.416	56.914	45.911	51.107	53.477	56.932	49.653	49.031	68.194	51.8327	0.790193	0.935784	24	4.61619	1.74232	1	1	22	11	5.1891	0.987802	1	28	8.09885	53.0398	0.997893	1	24.6667	7.88206	51.8019	1.56879	0.0302844
AP1S2	1.42	1.138	1.389	3.395	1.811	0.491	0.599	1.414	0	0.91	0.453	1.693	1.22608	0.516409	0.929319	24	4.19802	0.411822	0.692352	1	22	6	0.470933	0.526862	1	20.4984	5.34097	2.0661	0.765296	1	22.1661	5.24092	1.22163	0.944466	0.773122
AP1S3	0.41	1.15	0.2	1.654	0.784	4.038	1.427	0.122	0	0	0.098	0.244	0.843917	0.184487	0.929319	24	9.73102	0.843022	0.0822512	1	22	7	0.844993	0.515503	1	20	9.82677	2.36868	0.137797	1	22	8.9104	0.912666	0.997403	0.997403
AP2A1	51.403	63.861	73.316	58.5	68.991	73.132	49.61	69.547	61.33	44.407	71.777	73.65	63.2937	0.575699	0.929319	24	5.04941	4.68592	1	1	20	7	8.80914	0.982414	1	20	6.16542	68.3165	0.979752	1	21.3333	6.1904	63.4585	9.76449	0.153872
AP2A2	35.161	43.174	38.99	34.555	38.407	40.112	34.376	50.707	38.504	27.254	43.469	53.203	39.826	0.759632	0.932593	24	1.86161	2.25151	1	1	22	19	2.26946	0.999954	1	28	12.2725	41.9922	0.997177	1	24.6667	0.57622	39.891	2.623	0.0657541
AP2B1	22.979	37.904	37.473	29.557	39.729	34.911	29.872	40.366	21.93	15.019	37.41	46.757	32.8256	0.476672	0.929319	24	4.78006	4.81808	1	1	20	7	7.43806	0.907489	1	20	6.12841	36.1531	0.946959	1	21.3333	6.10185	32.9663	10.0198	0.30394
AP2S1	39.2	33.931	32.408	33.52	35.688	29.545	31.85	29.79	36.217	47.035	26.379	23.647	33.2675	0.621207	0.929319	24	17.0662	2.50471	1	1	20	0	3.10137	0.999653	1	20	8.10483e-05	37.7724	0.987336	1	21.3333	19.621	33.0706	2.17498	0.0657676
AP3B1	16.621	20.782	16.882	18.632	22.371	16.872	16.904	18.06	15.324	9.953	19.091	20.998	17.7075	0.52056	0.929319	24	4.40209	1.57632	1	1	20	7	2.10223	0.729193	1	20	6.12959	19.4217	0.925371	1	21.3333	5.99977	17.743	3.29542	0.185731
AP3B2	0.937	0.783	1.222	3.046	1.569	1.984	1.014	2.917	0.907	1.764	1.365	0.978	1.5405	0.303919	0.929319	24	10.2718	0.50067	1	1	20	10	0.694379	0.928038	1	25.6031	7.97196	2.05977	0.864942	1	23.201	9.60683	1.55687	0.523494	0.336248
AP3D1	31.552	46.373	49.987	36.275	47.124	44.232	31.396	48.358	34.701	24.823	50.123	48.841	41.1487	0.573846	0.929319	24	4.00357	4.07881	1	1	20	7	9.07642	0.964858	1	20	6.00503	45.131	0.977748	1	21.3333	5.84544	41.1966	8.28372	0.201077
AP3M1	38.718	35.858	35.069	39.534	43.763	35.553	43.606	35.096	33.023	30.567	36.714	41.872	37.4478	0.585999	0.929319	24	6.719	1.86003	1	1	20	10	3.45634	0.817525	1	20	9.5964	40.9386	0.961344	1	21.3333	9.06854	37.6576	2.26705	0.0602018
AP3M2	17.5	16.209	15.663	14.478	14.148	12.24	16.238	17.03	12.437	6.782	21.507	22.651	15.5736	0.322449	0.929319	24	0.479615	2.6535	1	1	24	2	3.23289	0.953771	1	27.5314	11.9503	15.5934	0.883978	1	25.1771	3.31995	15.648	4.44343	0.283962
AP3S1	5.821	4.638	4.943	6.336	7.285	5.695	7.164	6.477	3.938	4.223	5.383	7.597	5.79167	0.494048	0.929319	24	7.64384	0.624702	1	1	20	10	1.30037	0.878903	1	20	9.91927	6.85441	0.947534	1	21.3333	9.41436	5.86564	0.754104	0.128563
AP4B1	10.717	11.132	16.902	11.274	14.278	17.258	17.641	10.434	10.724	9.13	12.02	11.164	12.7228	0.155455	0.929319	24	9.45102	2.29141	0.454435	1	20	9	3.89192	0.468464	1	20.4984	9.95363	16.1501	0.338123	1	21.4995	9.52902	12.9606	2.53121	0.1953
AP4E1	1.131	1.461	4.919	1.973	1.623	2.216	1.91	2.517	1.383	0.906	1.806	2.773	2.0515	0.639087	0.929319	24	5.28083	0.437266	1	1	22	9	0.58849	0.955912	1	20	11.9522	2.19754	0.986152	1	22	8.99746	2.07361	0.31547	0.152136
AP4M1	35.357	36.976	37.783	34.047	35.855	39.035	27.345	37.986	34.457	28.98	41.672	39.835	35.7773	0.39213	0.929319	20.3673	3.46637	2.49438	1	1	20	7	2.35184	0.984906	1	20	4.19445	36.681	0.928422	1	20.1224	4.85788	35.6198	2.99941	0.0842062
AP5B1	12.12	14.459	23.717	11.797	13.858	16.938	10.998	19.172	14.092	9.591	20.423	22.474	15.8033	0.516264	0.929319	24	1.99174	2.27218	1	1	24	2	2.40522	0.998397	1	20	12.0398	15.6625	0.970234	1	22.6667	1.46406	15.6812	2.48287	0.158334
AP5M1	12.371	13.64	11.692	12.481	15.333	12.392	13.176	14.286	8.077	6.487	11.244	12.909	12.0073	0.53784	0.929319	24	7.62225	1.11545	1	1	20	10	1.83423	0.651753	1	21.4332	9.90023	13.9364	0.910606	1	21.8111	9.34719	12.111	1.28292	0.10593
AP5S1	6.154	9.289	8.855	7.467	7.966	12.389	6.648	13.849	8.407	8.004	14.737	11.656	9.61842	0.940512	0.978665	20.7917	5.11964	0.402071	1	1	22	15	1.90353	0.970006	1	28	21.9999	12.7281	0.99988	1	23.5972	16.9881	9.61871	0.727877	0.075673
AP5Z1	50.989	60.913	56.142	52.629	62.634	61.942	65.822	51.021	56.909	45.009	44.283	53.734	55.1689	0.122094	0.929319	24	10.0056	5.24472	0.104994	1	22	9	4.5566	0.412514	1	23.2509	10.0563	62.8245	0.105672	1	23.0836	9.68357	55.3717	5.61476	0.101401
APBA1	2.269	3.499	4.354	3.287	2.505	3.891	3.095	6.051	1.813	1.007	5.099	7.077	3.66225	0.600086	0.929319	24	2.83525	0.737859	1	1	24	2	0.891308	0.999991	1	28	11.9922	4.24105	0.984789	1	25.3333	4.67523	3.66203	1.87545	0.512134
APBA2	0.804	0.788	0.175	1.683	0.256	0.463	2.772	0.053	0	0.086	0.3	0.533	0.659417	0.715968	0.929319	24	9.91827	0.286501	1	1	22	7	0.380777	0.99546	1	21.7162	10.9686	1.19996	0.994967	1	22.5721	9.30522	0.676891	0.327618	0.327618
APBB1	65.847	104.083	81.607	70.326	86.959	87.017	75.125	102.637	86.832	69.443	127.39	113.272	89.2115	0.521052	0.929319	24	0.684238	8.18801	1	1	22	19	10.7533	0.951388	1	28	21.9999	119.352	0.965646	1	24.6667	21.9375	89.379	6.37045	0.0712746
APBB1IP	5.225	7.431	5.402	9.284	7.829	12.065	15.422	2.829	3.133	1.043	4.061	4.468	6.516	0.125473	0.929319	24	9.71328	3.20402	0.104994	1	22	7	4.24459	0.364669	1	20.7571	9.94666	12.0393	0.098902	1	22.2524	8.92056	6.74677	3.79472	0.562449
APBB2	16.504	19.209	40.694	19.707	26.167	30.614	22.218	30.95	18.215	10.064	29.179	44.877	25.6998	0.483295	0.929319	24	4.32963	5.16176	1	1	22	9	7.12711	0.986006	1	20	6.14526	28.3403	0.960652	1	22	6.5943	25.9432	9.49834	0.366121
APBB3	17.19	25.172	25.741	28.956	32.322	28.215	26.98	14.744	21.196	13.652	21.335	24.423	23.3272	0.129646	0.929319	24	7.43274	4.56789	0.00145627	0.407397	20	8	7.7605	0.108281	1	20	7.76863	30.8596	0.00143297	0.26975	21.3333	7.81508	23.7944	7.19169	0.302243
APC	4.13	5.668	9.568	4.249	7.272	6.175	6.241	7.557	4.398	2.972	8.579	9.095	6.32533	0.57422	0.929319	24	4.08003	0.962498	1	1	22	9	1.31946	0.996797	1	20	6.07945	6.77568	0.980835	1	22	6.49891	6.36649	1.75474	0.275622
APC2	0.565	1.511	1.321	0.817	1.202	1.4	1.869	0.92	1.42	0.543	0.887	1.722	1.18142	0.611902	0.929319	24	8.26974	0.187561	1	1	22	7	0.33128	0.997185	1	20	11.8735	1.51591	0.986063	1	22	8.97034	1.19737	0.228802	0.191087
APCDD1	47.056	60.17	99.688	44.482	61.381	82.509	45.194	114.459	68.404	76.351	57.934	75.163	69.3993	0.859609	0.954189	25.9221	11.3343	5.48253	1	1	22	14	12.2322	0.999859	1	28	14.1343	81.9356	0.999483	1	25.3074	13.2764	69.1243	5.94232	0.0859658
APEH	56.746	62.12	59.522	63.422	58.931	56.19	50.084	66.081	63.324	55.561	61.732	71.757	60.4558	0.345228	0.929319	24	0.784112	3.29133	1	1	24	2	2.5965	0.983007	1	28	21.9999	68.6753	0.904274	1	25.3333	24.8077	60.644	3.5074	0.0578358
APEX1	108.384	115.996	95.818	111.169	110.842	98.686	85.935	114.273	96.758	88.406	110.462	121.371	104.842	0.318384	0.929319	21.4624	2.49418	7.23547	1	1	22	3	9.66367	0.923231	1	22.3051	0.478248	109.356	0.874159	1	21.9225	2.0141	104.252	8.07869	0.0774918
APEX2	20.936	20.344	19.98	16.648	19.932	22.247	19.333	20.467	20.549	20.821	19.906	18.695	19.9882	0.566572	0.929319	24	15.9335	0.638106	1	1	20	19	0.548715	0.944606	1	20	15.7186	20.4697	0.974329	1	21.3333	17.0152	19.9622	1.18596	0.0594105
APH1A	49.006	63.357	53.495	54.115	61.56	59.122	43.387	44.938	48.902	30.288	50.934	69.379	52.3736	0.335504	0.929319	24	3.38615	6.44942	0.454435	1	20	6	9.78282	0.488753	1	20	5.59952	58.7983	0.519254	1	21.3333	5.16312	52.1651	12.8402	0.246145
APH1B	6.418	10.293	9.294	9.44	9.825	11.183	9.43	4.451	7.218	3.455	7.501	8.267	8.06458	0.290498	0.929319	24	6.97257	1.43459	0.104994	1	22	7	2.52685	0.238806	1	20.627	7.56845	10.3725	0.131367	1	22.209	7.22105	8.15777	2.58968	0.317449
API5	16.405	25.523	34.024	23.012	34.88	27.775	22.2	32.772	17.483	13.48	35.055	36.454	26.5886	0.447975	0.929319	24	5.05874	4.35999	1	1	20	7	6.76843	0.939061	1	20	6.21862	30.3789	0.942641	1	21.3333	6.21311	26.7493	9.13114	0.34136
APIP	35.815	39.387	37.045	45.427	56.785	43.511	41.475	41.595	45.031	45.008	39.453	39.358	42.4908	0.141313	0.929319	24	10.0173	4.38961	1	1	22	11	3.96758	0.755195	1	24.8302	8.0925	49.2436	0.61266	1	23.6101	9.78857	42.5629	4.62474	0.108657
APLF	10.834	7.136	5.931	7.171	9.995	6.822	8.086	9.02	8.198	7.936	9.08	8.921	8.26083	0.671334	0.929319	24	19.9998	0.545426	1	1	22	18	1.30302	0.99447	1	23.5842	21.9999	8.95747	0.991856	1	23.1947	19.9672	8.24283	0.701663	0.085124
APLNR	9.129	3.508	8.188	6.652	7.097	14.596	5.781	4.889	2.79	1.28	7.834	13.156	7.075	0.472696	0.929319	21.9341	5.54634	2.18588	1	1	20	9	2.53781	0.939461	1	20	9.36839	9.80293	0.950873	1	20.6447	8.16114	7.27396	2.25445	0.309934
APLP1	8.49	9.361	11.422	7.217	10.069	10.731	8.737	11.577	7.459	6.972	12.918	6.855	9.31733	0.893049	0.963938	24	10.5015	0.432448	1	1	24	10	1.24628	0.999999	1	27.0782	6.13098	9.56762	0.999778	1	25.0261	9.12563	9.29851	0.490094	0.0527067
APLP2	480.296	444.187	551.476	400.492	508.357	499.377	410.335	492.239	473.489	500.319	513.704	434.551	475.735	0.965605	0.987537	24	19.678	5.37028	1	1	20	0	23.937	1	1	20	5.65104	481.571	0.999993	1	21.3333	0.205611	475.162	5.22406	0.0109943
APMAP	72.166	67.197	81.038	67.094	70.912	82.645	57.878	54.59	57.732	58.464	59.952	75.681	67.1124	0.393892	0.929319	24	3.46296	5.12288	0.17755	1	22	4	8.82186	0.353774	1	21.0224	7.19166	74.709	0.285555	1	22.3408	4.91293	67.0022	11.288	0.168472
APOA1	53.823	24.632	16.49	30.473	34.33	76.681	35.636	12.512	50.84	47.825	26.429	46.683	38.0295	0.941132	0.978665	24	13.7022	2.81231	1	1	22	14	11.0913	0.999996	1	20	9.93639	50.1509	0.999964	1	22	12.4989	38.3032	3.61066	0.0942651
APOBEC2	62.983	47.381	114.038	26.495	44.418	57.912	32.074	189.412	217.874	83.024	226.241	109.961	100.984	0.604255	0.929319	24	19.5188	26.1224	0.454435	1	24	20	62.4807	0.468407	1	24.8302	17.7571	176.483	0.662908	1	24.2767	19.1263	101.273	48.7696	0.481566
APOBEC3G	7.998	7.787	2.795	9.324	7.761	5.451	16.931	8.537	11.173	7.359	4.651	12.4	8.51392	0.72216	0.929319	24	12.2757	1.29185	1	1	24	18	2.1786	0.985502	1	20	13.8361	11.9402	0.994908	1	22.6667	14.857	8.56262	1.81027	0.211415
APOBEC3H	6.692	3.314	2.889	8.12	2.448	2.858	15.581	2.647	3.85	3.784	1.98	3.052	4.76792	0.607388	0.929319	24	12.0258	1.6645	1	1	20	17	0.991364	0.997291	1	20	11.9523	7.50915	0.985514	1	21.3333	13.5422	4.93036	2.01852	0.409407
APOBR	2.014	1.722	1.116	4.635	1.605	2.784	5.823	0.722	1.067	0.452	1.479	2.161	2.13167	0.439383	0.929319	24	9.3234	0.871428	1	1	20	9	1.2141	0.859916	1	20	9.88442	3.54032	0.924543	1	21.3333	9.47927	2.23255	1.01879	0.456334
APOC1	21.363	54.248	15.677	67.855	31.511	54.466	121.201	11.174	9.793	16.26	11.937	41.402	38.0739	0.403611	0.929319	24	9.54919	18.7117	1	1	22	7	29.8799	0.865129	1	20	10.068	71.0088	0.909855	1	22	8.9311	39.634	22.5427	0.568771
APOD	206.933	245.477	140.558	353.065	291.906	242.987	231.127	124.925	280.967	146.989	131.218	118.704	209.571	0.304808	0.929319	24	10.1517	44.6764	1	1	24	12	71.5373	0.608847	1	26.8571	7.92233	296.276	0.761372	1	24.9524	10.1629	207.727	47.1397	0.226931
APOE	16.721	64.643	23.197	38.47	36.718	71.418	60.431	14.193	11.941	11.162	21.294	28.316	33.2087	0.362584	0.929319	24	8.91388	12.3345	0.104994	1	22	7	24.9068	0.656418	1	21.4332	9.94842	58.7885	0.287248	1	22.4777	8.6337	34.0054	15.8319	0.465569
APOL1	0.39	0.625	0.763	0.932	0.621	0.674	1.152	0.777	0.794	0.5	0.933	0.465	0.718833	0.219641	0.929319	24	10.6805	0.157987	1	1	24	12	0.133643	0.8314	1	26.4257	12.2169	0.894138	0.757116	1	24.8086	11.6371	0.713443	0.160664	0.160664
APOL2	132.032	151.178	164.194	152.75	83.282	163.839	135.694	175.987	206.412	68.195	186.602	156.964	148.094	0.985348	0.993818	24	19.891	3.04046	1	1	22	15	16.1379	1	1	21.5738	13.9962	171.026	0.999999	1	22.5246	16.1651	148.136	5.19673	0.0350809
APOL4	26.176	23.685	13.498	32.834	20.983	34.301	27.331	4.229	10.378	7.142	14.655	18.351	19.4636	0.589042	0.929319	24	7.30496	3.84197	1	1	22	7	9.86768	0.550598	1	22.4573	8.98537	29.6877	0.895123	1	22.8191	7.77119	19.6578	6.21077	0.315945
APOL5	5.834	9.665	10.289	4.762	2.741	10.906	9.58	12.53	13.922	3.426	6.71	13.499	8.65533	0.931501	0.975774	21.6957	14.4418	0.645694	1	1	22	14	2.72766	0.999755	1	21.8605	13.8374	12.3819	0.999943	1	21.852	14.0943	8.7012	0.815747	0.093751
APOL6	6.244	15.239	3.188	27.878	5.974	11.966	19.085	4.22	4.812	4.176	3.901	7.771	9.53783	0.54236	0.929319	24	8.50057	3.50467	1	1	22	7	6.01642	0.845968	1	22.4573	7.97772	14.5955	0.955535	1	22.8191	7.81694	9.70379	5.22773	0.538731
APOLD1	1.557	6.242	10.664	5.352	9.434	3.768	2.301	7.601	7.296	1.746	3.853	4.952	5.39717	0.638559	0.929319	24	7.5805	1.21104	1	1	22	6	2.16163	0.969734	1	22.1549	5.66093	8.06851	0.987135	1	22.7183	6.39099	5.43399	2.34516	0.431572
APOM	6.466	2.745	2.605	3.411	2.911	3.945	3.613	3.183	2.325	4.388	3.279	4.99	3.65508	0.376307	0.929319	24	21.9928	0.697615	1	1	24	20	0.460503	0.941752	1	28	10.0358	3.63106	0.912699	1	25.3333	22.6042	3.69774	0.790683	0.213829
APOO	9.101	11.637	10.108	10.147	7.295	11.734	10.125	10.881	9.321	12.533	9.896	12.027	10.4004	0.795411	0.937179	22.9425	22.2835	0.409372	1	1	20	15	0.789131	0.995752	1	28	21.9999	11.6433	0.998225	1	23.6475	19.6566	10.3961	0.431989	0.0415528
APOPT1	101.999	71.782	92.821	92.435	116.697	65.467	88.538	88.474	128.171	110.748	87.968	74.858	93.3298	0.745517	0.932083	24	15.5041	6.31106	1	1	20	17	11.803	0.997374	1	20	16.4618	108.022	0.996522	1	21.3333	16.5694	93.2383	11.9932	0.12863
APP	531.079	685.863	694.252	399.461	590.657	611.689	380.128	646.161	424.609	326.416	915.887	1126.38	611.049	0.106992	0.929319	21.234	2.75176	185.262	1	1	24	2	143.075	0.865352	1	28	2.09331	600.729	0.575043	1	24.4113	2.33949	614.023	280.652	0.457071
APPBP2	8.315	10.001	11.587	8.022	13.018	8.493	10.452	10.242	9.702	6.904	11.525	13.823	10.1737	0.544826	0.929319	24	3.6062	0.960526	1	1	20	9	0.951059	0.998465	1	20	6.15117	10.5206	0.976004	1	21.3333	6.47556	10.2166	1.65521	0.162012
APPL1	9.66	8.465	22.703	12.057	14.197	10.431	11.037	19.823	12.782	8.234	16.98	13.183	13.296	0.884569	0.961052	24	7.12998	0.994319	1	1	22	9	2.34989	1	1	20	14.0175	14.322	0.999719	1	22	9.73153	13.3541	0.745273	0.0558086
APPL2	14.39	17.533	20.302	17.007	18.998	20.477	17.309	19.138	14.182	10.725	26.18	23.548	18.3157	0.484621	0.929319	24	3.74623	2.09302	1	1	20	7	2.27476	0.993036	1	20	6.40521	19.1001	0.96193	1	21.3333	5.93895	18.3526	4.19222	0.228426
APRT	75.135	87.576	71.105	102.363	82.493	81.755	91.266	73.629	76.788	81.313	73.348	90.586	82.2797	0.601941	0.929319	24	6.70133	4.09089	1	1	22	7	7.00672	0.943968	1	20	7.97589	88.383	0.980178	1	22	7.2981	82.5774	7.27094	0.0880499
APTX	10.548	10.271	11.33	12.092	8.764	11.844	12.381	8.771	10.131	10.599	7.787	8.229	10.2289	0.346241	0.929319	24	11.1775	0.829002	1	1	24	8	1.27774	0.711755	1	28	9.62357	11.0561	0.833343	1	25.3333	9.62354	10.1833	0.865867	0.0850279
AQP1	1246.7	1081.56	1325.8	945.479	1106.52	1064.46	763.268	1456.26	1660.19	1019.52	1778.69	1287.21	1227.97	0.449411	0.929319	24	21.4829	149.123	1	1	22	18	257.121	0.785786	1	23.9273	18.9193	1461.74	0.912026	1	23.3091	19.4484	1224.11	204.447	0.167017
AQP11	1.607	0.859	1.572	1.681	0.512	1.389	1.018	2.241	0.982	0	1.026	0	1.07392	0.50002	0.929319	24	12.5769	0.303659	1	1	24	10	0.419668	0.953961	1	28	13.1375	1.51328	0.960781	1	25.3333	11.9055	1.05667	0.316645	0.299663
AQP3	1.717	0.742	0.517	2.725	1.327	1.37	0.753	0.197	0.081	0.254	6.549	0.473	1.39208	0.629116	0.929319	20.7917	2.74655	0.748087	1	1	22	3	0.812289	0.999727	1	20	7.8546	1.79189	0.988214	1	20.9306	4.38857	1.34592	0.916165	0.680699
AQP8	1.401	1.798	1.097	0.754	1.073	1.453	0.532	0.67	3.083	0.808	1.745	0.668	1.25683	0.715503	0.929319	24	19.2133	0.25991	1	1	22	20	0.505228	0.994875	1	20	17.3239	1.59619	0.994916	1	22	18.8928	1.23521	0.41087	0.332631
AQR	11.029	17.008	18.724	16.021	14.746	15.691	16.776	15.778	12.791	9.969	16.096	15.74	15.0307	0.429184	0.929319	24	6.73694	1.40792	1	1	20	9	2.14465	0.720312	1	20	6.05346	16.7246	0.885089	1	21.3333	7.30543	15.1528	2.3938	0.157977
AR	0.844	10.987	5.78	1.158	9.927	0.772	1.541	3.977	1.578	10.405	3.899	6.335	4.76692	0.642172	0.929319	24	0.567334	1.61315	1	1	24	0	2.97056	0.995565	1	20	4.28367	6.20583	0.989291	1	22.6667	1.69433	4.67435	1.95509	0.41826
ARAF	55.466	73.599	75.75	68.279	79.435	68.423	58.2	73.083	66.089	51.641	74.551	74.505	68.2518	0.482728	0.929319	24	5.22896	4.61987	1	1	20	7	9.16198	0.846804	1	20	6.05945	74.9528	0.938031	1	21.3333	6.20074	68.417	9.60486	0.140387
ARAP1	33.004	47.138	39.869	36.586	45.084	47.548	35.853	40.361	35.9	19.02	41.09	59.802	40.1046	0.483302	0.929319	24	4.05379	5.12065	1	1	20	7	6.49407	0.936516	1	20	9.81508	43.3802	0.953621	1	21.3333	7.24507	40.4739	7.49815	0.185259
ARAP2	0.248	0.845	0.606	2.001	1.364	0.836	1.295	0.667	0.682	0.298	0.742	1.183	0.89725	0.187808	0.929319	24	7.70556	0.371617	0.289005	1	20	8	0.433456	0.387788	1	20	7.80528	1.42324	0.259195	1	21.3333	7.90692	0.935378	0.566209	0.566209
ARAP3	16.231	21.985	10.293	23.521	17.533	13.625	15.374	4.922	6.168	3.524	12.014	14.986	13.348	0.420325	0.929319	24	3.66147	3.00869	0.17755	1	24	6	5.43606	0.258413	1	22.6117	4.33741	18.4575	0.245758	1	23.5372	4.66101	13.3306	7.38635	0.554091
ARCN1	48.882	81.084	76.726	68.475	94.894	79.721	64.854	90.898	51.87	36.083	97.538	113.978	75.4169	0.439669	0.929319	24	4.43615	12.0587	1	1	20	7	15.4071	0.975904	1	20	6.40769	81.7407	0.945718	1	21.3333	6.11651	75.7769	24.8079	0.327381
AREL1	6.613	10.795	14.25	8.966	11.75	10.042	8.276	11.859	6.159	4.617	13.121	14.834	10.1068	0.372413	0.929319	24	3.59631	1.95209	1	1	20	7	2.7457	0.838253	1	20	6.01839	11.5676	0.887159	1	21.3333	5.74629	10.1168	3.8699	0.382522
ARF3	78.206	94.231	65.418	94.121	91.883	82.368	78.27	83.325	61.421	57.656	89.469	91.819	80.6822	0.578854	0.929319	24	4.27341	5.87818	1	1	20	10	11.9855	0.834593	1	20	8.41673	87.7664	0.962425	1	21.3333	8.07868	81.1462	6.47534	0.0797985
ARF4	190.657	207.23	163.777	192.587	203.507	200.27	209.168	213.052	147.72	135.805	186.344	272.66	193.565	0.651088	0.929319	24	3.85527	14.2547	1	1	20	10	22.6331	0.997875	1	20	11.1795	210.758	0.990293	1	21.3333	9.53555	194.171	6.07728	0.0312986
ARF5	98.7	91.188	80.276	96.413	80.849	74.824	84.121	92.131	97.705	129.866	78.786	86.207	90.9222	0.495617	0.929319	24	19.4874	7.45116	0.692352	1	20	18	11.2225	0.794239	1	20	16.9362	103.605	0.857116	1	21.3333	18.1941	90.1939	12.7231	0.141064
ARF6	77.893	90.222	101.215	102.382	127.758	97.025	105.707	112.341	113.856	96.678	86.062	111.082	101.852	0.0874874	0.929319	20.3673	9.42749	11.1645	1	1	22	11	12.8375	0.758063	1	25.6031	8.15425	111.119	0.490385	1	22.6568	9.72356	102.47	11.7036	0.114215
ARFGAP1	28.4	32.804	32.89	28.883	33.746	30.842	31.464	29.678	30.366	25.203	29.955	31.265	30.458	0.520366	0.929319	24	6.99805	1.10779	1	1	22	7	2.04495	0.730526	1	21.0224	6.08127	31.9644	0.925629	1	22.3408	6.69488	30.5114	2.18368	0.0715692
ARFGAP2	43.902	63.707	66.403	51.292	71.098	64.328	51.844	66.752	64.866	33.979	71.857	55.84	58.8223	0.63113	0.929319	21.9341	8.12921	4.93802	1	1	20	13	9.21784	0.998958	1	20	6.21748	63.9738	0.988378	1	20.6447	8.7659	59.4051	5.51508	0.0928385
ARFGAP3	34.473	41.785	36.958	38.875	35.16	33.982	35.594	43.663	30.041	25.923	46.209	47.762	37.5354	0.410297	0.929319	24	1.56467	3.65092	1	1	24	2	4.61564	0.992099	1	20	11.9217	37.603	0.937339	1	22.6667	1.19625	37.3427	3.77893	0.101196
ARFGEF1	6.446	8.573	15.383	10.187	9.852	9.131	9.857	15.953	9.273	5.215	15.191	13.547	10.7173	0.786474	0.935489	24	5.10876	1.04158	1	1	22	9	2.16958	1	1	20	12.3072	11.7296	0.998069	1	22	9.04156	10.7664	0.695167	0.064568
ARFGEF2	1.113	1.593	5.288	1.889	2.319	1.566	2.189	3.8	1.651	1.031	3.844	3.175	2.45483	0.766471	0.933164	24	3.83464	0.417166	1	1	22	9	0.721249	0.999955	1	20	12.1938	2.55537	0.997427	1	22	8.87233	2.46505	0.14926	0.0605505
ARFIP1	13.623	17.167	13.71	13.788	22.158	17.964	13.188	18.265	13.085	10.852	18.922	21.354	16.173	0.619523	0.929319	24	4.98662	1.51997	1	1	20	10	2.88641	0.996237	1	20	9.64888	18.1288	0.986899	1	21.3333	8.78026	16.2994	1.44899	0.0888983
ARFIP2	21.795	23.087	20.98	17.334	17	20.829	20.401	16.669	21.289	18.582	19.599	21.491	19.9213	0.220183	0.929319	26.6133	23.9122	1.58093	0.692352	1	24	1	1.25352	0.85673	1	26.8571	12.2768	19.5578	0.667044	1	25.8235	25.4655	20.0267	1.49023	0.0744118
ARFRP1	95.228	99.565	84.933	92.958	83.752	84.327	84.2	88.89	98.498	95.426	89.113	93.914	90.9003	0.0508709	0.929319	21.0105	19.8061	5.34326	0.17755	1	20	19	7.93798	0.411457	1	20	18.4465	94.2767	0.0826779	1	20.3368	19.0828	90.1987	5.97275	0.0662177
ARG2	9.766	7.048	6.88	10.86	5.98	8.103	9.772	6.655	7.163	7.511	6.455	6.522	7.72625	0.867773	0.956034	24	12.646	0.341041	1	1	22	8	0.705339	0.996726	1	28	8.31487	8.27904	0.999543	1	24.6667	9.68552	7.71931	0.262054	0.0339478
ARGLU1	86.199	78.589	99.292	89.545	84.275	102.9	168.305	85.963	106.137	78.283	97.067	92.267	97.4018	0.327916	0.929319	24	11.3825	15.1483	1	1	20	13	9.44341	0.889287	1	20	12.0362	125.066	0.872401	1	21.3333	12.3048	99.0217	15.9053	0.160624
ARHGAP1	60.871	83.757	66.986	54.968	94.285	72.168	51.459	76.387	53.615	32.572	99.109	90.199	69.698	0.564542	0.929319	24	2.60896	9.32904	1	1	22	3	14.158	0.989692	1	20	6.11403	73.7124	0.978616	1	22	3.96865	69.1099	16.6625	0.241101
ARHGAP10	25.696	32.562	28.078	26.829	26.648	32.193	23.459	38.064	21.895	19.565	32.429	29.079	28.0414	0.946631	0.980531	24	5.76933	0.774482	1	1	20	7	3.48886	1	1	20	11.9195	30.6849	0.999974	1	21.3333	8.14537	28.119	1.05929	0.0376715
ARHGAP11A	4.003	3.885	3.71	6.612	6.651	7.647	4.536	2.519	2.06	2.835	4.439	3.769	4.38883	0.184956	0.929319	24	8.06255	1.25464	0.692352	1	20	8	1.89858	0.183254	1	20	8.15518	7.06657	0.276708	1	21.3333	8.13618	4.52598	1.87769	0.414868
ARHGAP12	9.239	11.113	15.778	14.462	12.937	12.282	14.361	12.803	8.624	6.137	9.332	12.32	11.6157	0.154849	0.929319	24	8.05194	2.08328	0.0321579	0.973004	20	8	3.04975	0.214579	1	20.8889	6.2069	14.1459	0.0333853	1	21.6296	7.44183	11.7842	3.35459	0.284667
ARHGAP15	6.435	8.294	5.172	11.337	7.257	10.25	40.61	2.473	4.495	3.535	3.523	4.386	8.98058	0.328479	0.929319	24	11.0091	6.50719	0.289005	1	24	8	3.46854	0.9032	1	20	11.5743	19.9113	0.555044	1	22.6667	10.3616	9.33957	6.51762	0.69785
ARHGAP17	24.427	33.828	36.558	29.473	35.21	33.167	30.126	30.789	17.975	15.682	30.249	38.428	29.6593	0.336033	0.929319	24	5.07918	4.35715	0.692352	1	20	6	6.64751	0.37168	1	20	6.11359	34.2349	0.557238	1	21.3333	5.82004	29.7057	9.35114	0.314792
ARHGAP18	5.303	13.288	2.378	14.762	19.449	15.238	13.293	4.028	6.077	2.018	5.45	8.696	9.165	0.163987	0.929319	24	8.74726	4.3405	0.104994	1	20	9	6.47781	0.285199	1	20	8.99194	16.9549	0.100411	1	21.3333	8.99553	9.65672	5.38794	0.557947
ARHGAP20	0.612	3.634	2.157	1.153	0.996	2.413	1.318	5.564	2.246	0.765	1.936	3.797	2.21592	0.999055	0.999544	24	11.1178	0.0281125	1	1	20	18	0.590434	0.999996	1	28	13.8676	3.29981	1	1	24	13.0527	2.21592	0.0294091	0.0132717
ARHGAP21	25.334	41.284	48.96	35.609	40.788	41.678	34.294	36.842	22.049	12.641	43.178	35.117	34.8145	0.227143	0.929319	21.0105	6.43208	7.4593	1	1	20	7	9.58837	0.508242	1	20	6.06509	42.7288	0.633734	1	20.3368	6.50274	35.0928	10.5017	0.299256
ARHGAP22	4.808	2.707	5.405	3.486	3.23	7.427	10.69	4.159	4.127	3.738	3.087	7.199	5.00525	0.547392	0.929319	24	10.5328	1.11393	1	1	20	9	0.972979	0.97061	1	20	11.9032	7.75662	0.973561	1	21.3333	10.5151	5.14122	1.25042	0.243215
ARHGAP23	18.811	23.823	28.853	27.516	33.472	23.19	22.076	19.899	20.001	15.821	28.352	25.056	23.9058	0.272272	0.929319	24	5.5574	3.3616	0.17755	1	20	7	5.38603	0.228903	1	20	6.37071	29.7139	0.173139	1	21.3333	6.40989	24.0733	7.0187	0.291556
ARHGAP24	8.885	9.324	3.435	8.46	12.279	7.622	11.74	2.754	7.777	2.742	6.147	10.335	7.625	0.802548	0.937466	24	6.67263	0.955572	1	1	22	7	2.42502	0.982743	1	20	9.63133	10.3445	0.998132	1	22	7.83703	7.70807	1.61046	0.208931
ARHGAP25	5.581	5.754	3.9	6.639	4.686	5.433	16.013	2.996	1.81	1.095	4.909	6.112	5.41067	0.67416	0.929319	24	9.64263	1.45894	1	1	22	7	1.84378	0.988651	1	20	11.4069	8.94499	0.991764	1	22	9.38553	5.5409	1.74503	0.314937
ARHGAP26	3.894	8.807	8.345	7.614	9.092	6.785	8.336	5.913	4.713	3.22	4.812	5.341	6.406	0.0651607	0.929319	21.6957	8.07936	1.63484	0.0595081	1	22	7	2.56503	0.146173	1	22.7682	6.15107	8.53388	0.0206412	0.819166	22.1546	7.09412	6.48976	2.43377	0.375017
ARHGAP27	3.588	5.696	2.687	7.06	4.274	4.101	9.461	1.051	1.522	1.021	2.648	3.057	3.84717	0.516731	0.929319	24	8.73814	1.16664	0.289005	1	22	7	2.28961	0.763894	1	22.7682	9.83368	6.02731	0.630535	1	22.9227	8.50965	3.90119	1.53748	0.394106
ARHGAP29	34.705	51.444	90.147	63.08	99.169	52.184	44.936	61.867	32.88	48.227	55.196	55.769	57.467	0.327334	0.929319	24	6.82109	12.3141	0.289005	1	20	7	19.2064	0.42583	1	20	6.18447	80.6033	0.377446	1	21.3333	6.70807	58.2512	23.6406	0.40584
ARHGAP30	3.477	4.705	3.402	5.895	4.054	4.507	18.682	2.013	1.461	1.045	2.29	5.248	4.73158	0.49185	0.929319	24	10.2185	2.39458	0.692352	1	22	7	1.89628	0.961441	1	20	11.5759	9.37595	0.897058	1	22	9.6556	4.93469	2.62866	0.532691
ARHGAP31	6.002	11.163	7.452	9.273	10.376	9.207	6.229	10.01	3.576	2.57	11.354	12.633	8.32042	0.422263	0.929319	24	3.59619	1.79292	1	1	20	7	2.74075	0.826059	1	20	6.11543	9.53852	0.909654	1	21.3333	5.78547	8.33416	3.57596	0.429073
ARHGAP32	1.015	2.306	4.701	2.124	2.04	2.948	1.843	4.045	1.944	0.748	4.732	4.197	2.72025	0.568591	0.929319	22.6818	3.93204	0.627258	1	1	24	2	0.749887	0.999925	1	20	12.0119	2.91308	0.980231	1	22.2273	3.50125	2.68366	0.946674	0.352755
ARHGAP33	10.918	16.439	14.433	9.739	14.724	14.635	12.615	15.136	14.695	8.654	15.826	19.669	13.9569	0.665649	0.929319	24	2.24977	1.15643	1	1	20	7	1.28552	0.999972	1	28	11.9912	14.6361	0.991692	1	24	7.33555	13.9569	0.47263	0.0338635
ARHGAP35	7.461	11.833	14.478	8.289	14.435	13.154	9.24	18.038	6.435	4.583	20.725	16.313	12.082	0.729984	0.929944	24	4.04097	1.68756	1	1	20	7	3.44007	0.999992	1	20	6.18941	12.378	0.995888	1	21.3333	5.92804	12.1112	3.45358	0.285156
ARHGAP39	2.155	3.024	4.51	4.349	2.807	4.284	3.261	5.976	2.415	2.13	2.322	3.998	3.43592	0.382488	0.929319	24	9.23586	0.708755	0.692352	1	20	9	0.799738	0.937076	1	20.4984	11.9893	4.32596	0.835016	1	21.4995	10.1382	3.50631	0.703323	0.200588
ARHGAP4	11.566	13.943	10.177	16.36	14.705	12.961	45.325	5.707	6.168	3.806	9.703	11.202	13.4686	0.447685	0.929319	24	10.2995	5.80273	0.17755	1	22	7	5.18274	0.939881	1	20	11.1374	24.114	0.519894	1	22	9.55075	13.9523	6.33958	0.454376
ARHGAP42	3.241	2.712	9.03	8.213	4.583	4.165	3.123	5.854	3.186	4.199	4.656	6.049	4.91758	0.505166	0.929319	24	4.85291	1.02737	1	1	22	9	1.24663	0.792975	1	20	6.01083	6.8191	0.934679	1	22	6.68092	4.97035	1.91343	0.384968
ARHGAP44	2.82	5.239	6.662	7.957	9.278	8.559	5.836	5.221	4.288	1.785	6.621	5.167	5.78608	0.0648671	0.929319	24	8.26047	1.99889	0.0079208	0.608867	20	9	2.7167	0.119452	1	20	7.94221	8.79256	0.0035431	0.409247	21.3333	8.47145	6.00215	2.67491	0.445659
ARHGAP45	2.812	5.011	2.713	5.604	3.961	5.023	19.095	1.307	1.623	0.638	2.114	3.447	4.44567	0.390006	0.929319	24	10.5232	2.84556	0.17755	1	22	7	2.34512	0.922726	1	20	11.462	9.55842	0.481332	1	22	9.73812	4.68046	3.01098	0.643309
ARHGAP5	4.488	5.687	11.55	7.447	7.859	8.053	6.651	11.135	5.706	3.797	7.588	8.779	7.395	0.376961	0.929319	21.234	7.58287	1.45282	1	1	22	9	2.25267	0.967228	1	20	11.9373	8.57927	0.918048	1	21.078	9.47393	7.52958	1.25155	0.166218
ARHGAP6	7.349	14.2	16.547	7.385	15.249	11.295	8.243	14.767	10.932	4.852	22.688	17.107	12.5512	0.541037	0.929319	24	1.8859	2.38292	1	1	20	7	2.79024	0.999091	1	20	5.00162	13.0745	0.975359	1	21.3333	4.90099	12.4538	3.9637	0.318272
ARHGAP9	2.91	2.546	2.2	5.457	3.037	2.744	31.162	1.265	1.779	2.162	2.534	2.051	4.98725	0.419288	0.929319	24	11.3647	4.71354	1	1	20	9	0.88954	0.957366	1	20	11.887	13.4151	0.935025	1	21.3333	10.7699	5.50629	4.73553	0.860022
ARHGDIA	367.823	408.311	403.2	395.415	406.087	386.806	293.135	471.335	372.451	355.603	394.24	477.953	394.363	0.554707	0.929319	24	1.65768	22.7773	1	1	20	7	23.7842	0.999011	1	20	4.52292	404.457	0.977832	1	21.3333	4.62615	393.186	35.532	0.0903694
ARHGDIB	22.511	16.981	9.489	24.617	16.005	20.209	98.387	7.154	8.973	11.334	10.803	16.13	21.8828	0.482424	0.929319	24	11.2927	12.9153	1	1	22	7	6.26709	0.970606	1	20	11.6909	46.8419	0.958321	1	22	10.1102	22.9279	12.9579	0.56516
ARHGDIG	3.863	2.478	6.587	5.642	5.068	6.41	1.817	6.729	3.642	7.958	1.691	5.66	4.79542	0.839081	0.948461	24	8.86376	0.546676	1	1	22	9	1.64862	1	1	26.8571	6.66002	5.71818	0.99921	1	24.2857	8.33833	4.78859	0.734839	0.153456
ARHGEF1	67.106	80.502	70.162	81.298	86.731	76.277	157.026	69.73	62.906	42.986	71.149	73.08	78.2461	0.324157	0.929319	24	10.3198	17.1687	0.0321579	0.973004	20	8	12.0215	0.851398	1	20	11.5646	108.394	0.149857	1	21.3333	9.96815	80.1749	18.4	0.229498
ARHGEF10	13.835	21.446	25.916	16.144	24.062	22.936	18.403	25.087	13.957	6.725	21.874	32.509	20.2412	0.492768	0.929319	24	4.7515	3.51262	1	1	20	7	5.02753	0.946211	1	20	6.15224	22.2438	0.957748	1	21.3333	6.10313	20.3437	7.27732	0.35772
ARHGEF10L	94.706	120.142	152.447	134.708	98.65	120.134	89.322	137.898	131.406	120.36	144.826	138.034	123.553	0.567741	0.929319	24	1.26579	8.90832	1	1	24	2	10.3748	0.996275	1	20	1.99992	139.659	0.979761	1	22.6667	1.78403	123.027	11.2833	0.091714
ARHGEF11	18.051	24.409	28.411	20.616	27.966	27.253	18.757	28.437	17.57	14.284	31.731	32.667	24.1793	0.476475	0.929319	24	3.86426	3.14511	1	1	20	7	6.00758	0.979116	1	20	6.18263	26.0291	0.957824	1	21.3333	5.87996	24.2232	6.36702	0.262848
ARHGEF12	6.59	9.152	39.484	12.12	11.286	11.936	12.521	36.797	10.625	6.565	33.44	29.445	18.3301	0.79355	0.936639	24	2.46234	3.60398	1	1	22	9	3.78903	0.999997	1	28	12.6931	20.1948	0.998266	1	24.6667	8.56022	18.3352	0.226536	0.0123552
ARHGEF15	5.52	6.222	5.166	5.453	7.195	8.96	4.712	2.582	2.347	1.077	5.096	11.735	5.50542	0.334474	0.929319	24	3.52138	1.83114	0.692352	1	20	7	2.29951	0.622442	1	20	9.07799	7.32976	0.693733	1	21.3333	6.90198	5.61566	2.81985	0.50214
ARHGEF17	45.867	69.849	104.635	47.938	83.373	78.186	40.189	119.444	70.825	35.127	134.606	116.624	78.8886	0.645166	0.929319	22.427	3.02924	12.8718	1	1	20	7	15.4128	0.999657	1	28	22	123.326	0.989843	1	23.4757	4.11897	78.7475	23.8599	0.302993
ARHGEF19	5.241	5.737	4.682	4.986	4.36	6.097	7.388	3.378	4.902	3.067	5.129	5.326	5.02442	0.883996	0.961052	24	8.36577	0.250679	1	1	22	7	0.804864	0.999328	1	20	10.9597	5.9241	0.999711	1	22	8.78879	5.04829	0.354887	0.0702985
ARHGEF2	30.326	38.869	36.118	34.331	37.577	37.703	36.759	45.544	27.727	19.298	58.248	51.805	37.8587	0.598516	0.929319	24	2.55283	4.34568	1	1	20	10	4.71994	0.999959	1	28	11.8213	40.4815	0.98458	1	24	9.01511	37.8588	0.620483	0.0163894
ARHGEF25	268.128	282.307	301.989	220.933	276.056	256.015	197.252	323.803	336.691	278.506	319.142	319.599	281.702	0.360575	0.929319	24	22.0743	23.5074	1	1	20	19	35.4946	0.734817	1	24.8302	20.0065	317.599	0.850572	1	22.9434	20.484	280.688	26.6659	0.0950017
ARHGEF26	2.399	8.29	6.717	5.489	10.999	4.718	3.09	4.301	2.325	1.272	5.942	4.439	4.99842	0.425674	0.929319	24	5.72443	1.45594	0.17755	1	20	7	2.98187	0.388113	1	20.1223	6.03752	7.9102	0.315509	1	21.3741	6.33245	5.06352	3.04615	0.601588
ARHGEF28	3.507	1.932	2.311	3.638	1.461	3.91	2.901	5.448	4.462	5.253	1.886	5.663	3.531	0.848726	0.951865	24	16.91	0.323673	1	1	22	14	1.38558	0.770623	1	26.2151	14.3234	4.74625	0.990691	1	24.0717	15.1514	3.5302	0.566551	0.160487
ARHGEF3	9.455	19.29	12.108	18.456	13.304	14.132	9.687	19.201	6.969	5.347	12.653	17.578	13.1817	0.615349	0.929319	24	4.79814	2.03291	1	1	20	7	4.47952	0.89693	1	20	4.68571	15.6543	0.97744	1	21.3333	5.55451	13.1662	4.27469	0.324672
ARHGEF33	1.901	3.72	1.191	2.796	4.511	0.71	4.094	3.046	2.696	1.316	0.911	2.449	2.44508	0.560602	0.929319	20.1616	10.6748	0.561289	1	1	22	11	1.05536	0.993459	1	24.2804	13.718	3.08327	0.978311	1	22.1474	11.7706	2.48532	0.532971	0.214447
ARHGEF37	0.534	3.509	2.089	1.244	2.349	1.218	0.406	3.764	1.827	0.205	2.863	3.564	1.96433	0.663697	0.929319	24	1.4948	0.497732	1	1	20	7	0.687308	0.999941	1	20	14.0335	1.94515	0.991527	1	21.3333	4.79716	1.94399	0.730998	0.37603
ARHGEF39	7.269	7.772	5.819	3.753	3.583	6.853	8.51	11.061	8.347	5.294	9.073	10.246	7.29833	0.474135	0.929319	20.7917	17.3094	1.16534	1	1	24	18	2.11195	0.654397	1	23.7545	14.0296	9.45387	0.885862	1	22.8487	16.6164	7.30054	1.72894	0.236824
ARHGEF40	29.982	33.257	55.406	33.745	29.661	47.194	32.282	61.218	41.294	26.775	65.739	67.755	43.6923	0.646017	0.929319	24	1.54362	5.34682	1	1	24	18	7.91129	0.981137	1	28	12.3488	46.4005	0.988731	1	25.3333	18.7912	43.6218	3.56754	0.0817835
ARHGEF5	11.938	10.144	10.076	10.45	10.331	11.641	9.862	13.974	10.062	8.531	15.36	15.087	11.4547	0.487105	0.929319	25.9221	24.7603	1.08098	1	1	24	20	1.27385	0.923255	1	28	12.0458	11.7351	0.952703	1	25.974	22.1979	11.528	0.9823	0.0852097
ARHGEF6	11.748	17.233	30.746	13.02	18.368	20.802	18.751	29.518	13.66	7.621	36.916	29.844	20.6856	0.69883	0.929319	23.4824	3.2611	3.21053	1	1	22	9	4.46096	0.999996	1	28	11.9905	23.3311	0.994123	1	24.4941	8.31627	20.6762	0.582957	0.0281946
ARHGEF7	13.351	24.592	36.352	20.867	27.517	24.21	21.355	29.825	19.863	10.488	45.052	29.751	25.2686	0.425694	0.929319	20.1616	5.09028	5.50281	1	1	20	7	4.61529	0.999474	1	20	6.0528	27.8589	0.944415	1	20.0539	6.05065	25.2902	6.85484	0.271048
ARHGEF9	29.661	32.553	26.48	29.42	34.133	33.596	34.539	36.768	33.25	27.465	43.403	51.675	34.4119	0.440703	0.929319	24	1.40411	2.90032	1	1	20	13	3.44927	0.798061	1	28	12.0159	35.5532	0.911247	1	24	12.1301	34.4119	2.89459	0.084116
ARID1A	11.239	19.544	24.678	15.587	22.256	21.786	15.311	26.033	13.778	7.413	30.387	28.794	19.7338	0.565883	0.929319	24	4.0563	3.20487	1	1	20	7	5.4129	0.999056	1	20	6.14842	21.0539	0.979716	1	21.3333	5.91586	19.7864	6.52681	0.329863
ARID1B	10.602	19.805	22.922	17.271	20.438	20.054	13.68	24.139	12.765	8.589	25.426	26.329	18.5017	0.482024	0.929319	24	4.16644	3.0272	1	1	20	7	4.97803	0.982066	1	20	6.08709	20.5607	0.959779	1	21.3333	5.92057	18.5525	6.19159	0.333734
ARID2	8.702	6.942	10.122	9.934	9.26	9.508	12.653	11.77	11.316	7.448	10.462	10.722	9.90325	0.285468	0.929319	24	11.0468	1.02677	1	1	20	13	1.63907	0.799458	1	25.4054	13.4602	11.7917	0.814487	1	23.1351	12.6228	9.93766	1.04515	0.10517
ARID3A	1.693	2.489	1.302	2.784	1.89	2.048	2.476	1.663	2.464	0.659	1.602	2.836	1.99217	0.769235	0.933842	24	6.44824	0.209605	1	1	22	11	0.46669	0.99742	1	20	8.4161	2.19127	0.997456	1	22	8.77669	2.0086	0.244924	0.121938
ARID3B	1.941	3.388	4.469	2.867	3.387	3.553	2.387	2.73	1.396	1.757	4.922	6.401	3.2665	0.121312	0.929319	24	2.35328	1.14252	1	1	20	7	1.02318	0.704332	1	20	6.01775	3.67279	0.554142	1	21.3333	5.4582	3.25322	1.9694	0.60537
ARID4A	7.802	8.326	11.956	10.238	9.331	9.698	10.209	13.031	8.135	4.523	13.134	9.92	9.69192	0.631445	0.929319	20.5773	7.63638	1.04659	1	1	22	9	1.59453	0.999716	1	20	11.9538	11.0795	0.988462	1	20.8591	9.48229	9.79223	0.873547	0.0892082
ARID4B	4.397	5.685	11.884	7.245	9.149	5.928	6.509	10.513	6.046	3.434	8.897	7.734	7.28508	0.615435	0.929319	24	7.10021	1.07265	1	1	22	9	2.06298	0.990435	1	20	6.07111	8.76357	0.985986	1	22	7.38113	7.36155	1.79287	0.243545
ARID5A	125.087	136.322	119.736	125.802	129.54	89.448	106.838	102.465	120.813	139.554	158.219	153.838	125.639	0.00153958	0.929319	21.234	1.25968	21.4768	0.289005	1	24	22	19.9192	0.226571	1	24.2804	2.0265	129.044	0.00529696	0.485982	23.1715	0.50217	124.892	22.3572	0.179012
ARID5B	9.06	37.16	66.544	25.364	25.36	33.648	10.467	44.644	21.401	11.653	22.517	42.855	29.2228	0.647671	0.929319	24	4.21861	6.86467	1	1	20	7	11.5287	0.964369	1	20	11.9857	28.4178	0.98774	1	21.3333	7.72428	29.6789	7.28964	0.245617
ARIH1	29.236	34.99	37.464	32.872	35.382	32.017	35.096	37.235	31.204	23.702	37.722	34.867	33.4823	0.683003	0.929319	24	6.50595	1.55915	1	1	22	9	1.98998	0.990245	1	20	11.8834	35.4248	0.992545	1	22	9.26586	33.5868	1.42552	0.042443
ARIH2	17.305	29.87	32.86	21.833	34.938	30.115	22.012	31.735	18.285	15.368	36.595	38.128	27.4203	0.449526	0.929319	24	4.23109	4.28897	1	1	20	7	8.19183	0.958279	1	20	6.17494	30.4224	0.946322	1	21.3333	5.97203	27.5076	8.84276	0.321466
ARL1	112.86	113.94	114.001	103.764	118.467	109.468	106.44	143.665	93.296	72.986	137.079	161.711	115.64	0.548463	0.929319	21.0105	3.98326	11.1356	1	1	24	2	8.81585	0.999694	1	28	11.9175	120.778	0.976792	1	24.3368	5.38338	115.612	16.3159	0.141126
ARL10	2.443	2.137	5.65	1.593	3.4	2.994	1.266	3.452	2.986	1.068	5.531	5.032	3.12933	0.417036	0.929319	24	1.37916	0.869244	1	1	24	2	1.00551	0.991543	1	20	5.09247	3.35839	0.939901	1	22.6667	2.91327	3.08447	1.28992	0.418198
ARL11	0.368	2.362	1.801	2.971	1.761	1.909	3.497	0.88	0.45	0.708	1.234	2.195	1.678	0.297472	0.929319	24	7.43997	0.644866	1	1	22	7	1.10326	0.491575	1	20	9.73783	2.45224	0.697622	1	22	8.11619	1.73075	0.931394	0.538146
ARL13B	7.172	8.247	10.328	11.287	12.947	7.158	7.199	8.817	4.301	3.383	7.129	10.49	8.20483	0.265672	0.929319	24	5.64212	1.80339	0.104994	1	20	8	2.43315	0.165705	1	20	6.2249	11.1231	0.096291	1	21.3333	6.72519	8.32537	3.57707	0.429659
ARL14EP	9.443	12.85	11.759	8.982	12.047	13.058	12.142	10.777	10.144	6.328	12.198	17.064	11.3993	0.536884	0.929319	24	3.67058	1.25402	1	1	20	7	1.46583	0.995676	1	20	11.3733	12.499	0.974206	1	21.3333	7.54583	11.4858	1.49711	0.130344
ARL15	1.826	1.465	1.34	1.501	2.476	1.736	1.831	2.093	0.186	0.293	2.406	3.449	1.71683	0.525308	0.929319	24	3.28034	0.437498	1	1	20	10	0.532451	0.988259	1	20	9.90523	2.11256	0.971039	1	21.3333	8.8708	1.73547	0.209482	0.120706
ARL16	14.818	12.901	12.428	15.568	19.444	15.807	9.384	19.234	13.456	13.432	17.236	27.266	15.9145	0.42803	0.929319	24	2.10566	2.29385	1	1	20	10	1.801	0.99508	1	28	7.99306	16.5901	0.94458	1	24	6.92226	15.9145	1.34666	0.0846186
ARL2BP	45.239	45.161	49.91	56.51	51.012	50.029	44.145	39.184	33.575	31.732	44.108	50.374	45.0816	0.196693	0.929319	24	5.18542	4.98288	0.00354497	0.49586	20	7	8.19254	0.0706762	1	20	7.30447	53.2284	0.00296182	0.368931	21.3333	6.65321	45.3957	9.98184	0.219885
ARL4C	2.8	2.745	7.611	8.651	2.977	9.036	5.912	4.092	2.663	3.889	8.048	10.391	5.73458	0.365718	0.929319	24	4.61768	1.6417	1	1	22	8	2.6391	0.958227	1	20	7.17692	6.95067	0.910552	1	22	6.76597	5.82321	3.00668	0.516327
ARL4D	78.621	68.227	47.42	66.001	73.161	56.964	53.883	81.333	77.235	53.842	61.211	62.937	65.0696	0.744931	0.932051	24	17.1864	3.70163	1	1	20	19	9.51766	0.999447	1	20	14.1933	70.52	0.996564	1	21.3333	16.7251	64.9697	7.89945	0.121587
ARL5A	17.029	17.685	27.042	19.779	24.306	28.084	31.47	20.026	12.626	13.956	18.986	25.303	21.3577	0.218785	0.929319	24	8.42133	4.2333	0.289005	1	20	9	7.31856	0.446747	1	20	9.984	28.0103	0.308679	1	21.3333	9.25851	21.8438	5.07874	0.232503
ARL5B	0.266	0.854	1.302	1.432	1.783	0.828	0.843	0.477	0.976	0.512	0.51	1.587	0.9475	0.221997	0.929319	24	6.13237	0.348878	1	1	22	6	0.418254	0.326419	1	20	6.50513	1.49718	0.512255	1	22	6.25696	0.960897	0.749456	0.749456
ARL6	3.638	8.236	7.119	7.292	6.756	8.433	5.556	8.57	4.185	2.674	5.944	5.104	6.12558	0.274797	0.929319	24	8.81752	1.25113	1	1	20	7	2.05768	0.565953	1	22.6117	6.16837	7.56154	0.714246	1	22.2039	7.3351	6.19727	1.878	0.303037
ARL6IP4	104.988	126.809	125.195	100.04	115.307	110.017	85.605	111.789	137.962	168.646	113.243	100.168	116.647	0.68623	0.929319	24	19.8259	8.11448	1	1	20	0	16.0195	0.936892	1	20	17.4434	135.307	0.989647	1	21.3333	19.1569	115.633	12.4923	0.108034
ARL6IP5	277.611	293.955	321.51	251.482	359.997	350.038	205.84	402.45	238.698	188.713	452.115	445.697	315.675	0.566733	0.929319	24	2.23728	39.1159	1	1	20	7	50.2053	0.999894	1	28	11.548	319.802	0.97993	1	24	7.18991	315.675	18.984	0.0601377
ARL6IP6	18.263	16.448	18.969	16.379	20.7	18.358	17.082	14.612	12.021	12.426	17.225	30.494	17.7481	0.144494	0.929319	21.4624	4.14726	3.90302	1	1	20	9	2.75913	0.799931	1	20	7.88574	18.9858	0.634064	1	20.4875	7.21159	17.9469	3.53161	0.196781
ARL8A	72.51	91.95	119.455	98.299	92.931	94.088	70.697	86.689	74.207	59.66	94.979	88.085	86.9625	0.36998	0.929319	24	4.80105	9.06475	0.289005	1	22	6	15.143	0.320801	1	20	5.4969	104.198	0.345064	1	22	5.48689	86.9561	20.6374	0.237331
ARL8B	44.162	54.316	53.358	48.626	60.146	51.831	54.044	65.574	39.767	34.751	59.012	57.728	51.9429	0.638445	0.929319	24	7.32898	3.69201	1	1	20	10	7.96061	0.989215	1	20	11.7123	58.0118	0.988493	1	21.3333	10.0146	52.2953	3.34757	0.0640129
ARMC1	19.406	20.948	26.29	20.304	25.946	21.416	18.277	29.149	19.768	11.003	30.981	31.748	22.9363	0.525033	0.929319	22.427	3.88286	2.95473	1	1	24	2	3.21981	0.99967	1	20	6.07173	23.5012	0.972247	1	22.1423	4.10652	22.7925	4.93598	0.216562
ARMC10	12.1	11.668	11.165	9.341	8.793	11.04	10.598	11.514	11.187	7.179	12.288	14.157	10.9192	0.366929	0.929319	24	23.4027	1.08546	0.289005	1	24	22	0.831381	0.936502	1	28	12.2692	11.2321	0.593521	1	25.3333	24.164	10.9845	1.17747	0.107195
ARMC12	2.696	3.027	3.825	5.562	2.58	4.474	2.988	1.451	4.12	0.518	1.291	4.02	3.046	0.514775	0.929319	24	6.8061	0.695148	1	1	22	7	1.20031	0.658964	1	20.8889	6.83517	4.26956	0.90419	1	22.2963	6.90488	3.08458	1.33758	0.433635
ARMC2	5.928	7.923	9.909	5.907	7.956	8.283	8.291	5.709	5.334	3.72	6.152	6.284	6.783	0.398587	0.929319	24	7.63117	0.866682	0.454435	1	22	7	1.69882	0.387508	1	22.9268	6.07875	8.05143	0.504328	1	22.9756	6.9042	6.81341	1.62037	0.237821
ARMC5	14.989	12.643	15.98	15.154	12.717	16.205	13.656	12.045	16.939	12.575	11.208	11.72	13.8192	0.592358	0.929319	24	11.8008	0.78459	1	1	24	6	1.62599	0.94834	1	28	7.53648	14.8247	0.979125	1	25.3333	8.35173	13.7873	0.721943	0.0523629
ARMC6	10.253	11.696	10.456	10.231	8.152	10.484	10.243	10.532	6.885	8.33	8.922	8.439	9.55192	0.986063	0.994337	24	6.34412	0.0802148	1	1	24	6	1.10344	0.665012	1	28	11.7979	10.221	0.990843	1	25.3333	7.84248	9.54777	0.104809	0.0109773
ARMC7	8.481	13.011	9.02	10.913	11.995	10.708	11.677	14.328	12.621	7.445	21.547	19.79	12.628	0.431682	0.929319	24	1.0514	1.87745	1	1	24	18	2.23569	0.85986	1	28	21.9999	20.8464	0.921337	1	25.3333	21.4507	12.6846	1.18802	0.0936581
ARMC8	14.267	18.129	18.255	13.091	17.641	14.114	14.526	16.861	13.013	10.868	18.608	16.361	15.4778	0.63123	0.929319	24	2.1417	1.04891	1	1	22	3	2.42219	0.977252	1	20.4984	4.06297	16.4799	0.986862	1	22.1661	3.12923	15.4029	1.5949	0.103545
ARMC9	13.122	11.752	16.007	14.061	12.473	15.553	11.98	11.715	9.478	11.96	13.386	16.361	13.154	0.0999113	0.929319	20.5773	4.99189	1.85484	0.17755	1	20	6	1.60796	0.497138	1	20	6.27356	14.3193	0.149227	1	20.1924	5.76577	13.1322	2.47931	0.188797
ARMCX1	68.462	72.558	60.74	64.403	85.045	76.297	68.118	77.938	58.913	54.159	93.935	101.251	73.4849	0.422093	0.929319	21.6957	4.10706	7.65057	1	1	20	10	7.2436	0.999353	1	28	10.0182	77.8317	0.943069	1	23.2319	8.15085	73.5189	1.46476	0.0199236
ARMCX2	58.704	49.552	50.385	51.21	53.538	55.897	53.701	62.043	52.036	34.435	63.083	67.691	54.3562	0.852846	0.9526	24	1.7749	2.08968	1	1	24	20	4.29744	0.999995	1	28	11.9333	58.0925	0.999403	1	25.3333	0.237166	54.4883	2.65286	0.0486867
ARMCX3	53.523	66.4	59.579	63.827	69.206	60.335	59.195	74.886	46.936	39.152	71.981	85.34	62.53	0.508115	0.929319	24	3.79925	6.21051	1	1	20	10	9.09905	0.987323	1	20	6.24364	64.3347	0.967087	1	21.3333	6.83663	62.9025	10.0385	0.159589
ARMCX4	4.458	5.023	5.815	4.99	4.46	5.137	4.354	6.688	3.846	3.557	8.442	8.304	5.42283	0.272315	0.929319	24	1.17336	0.976644	1	1	24	2	0.963787	0.957688	1	28	21.9999	8.66842	0.846855	1	25.3333	24.9934	5.47877	1.05798	0.193104
ARMT1	5.856	5.182	4.742	7.533	6.955	7.707	10.716	7.001	7.899	5.979	7.118	7.225	6.99275	0.0841376	0.929319	24	11.1743	1.25968	1	1	20	13	1.35765	0.46654	1	23.0877	11.9267	8.76683	0.372088	1	22.3626	12.1297	7.07647	1.28598	0.181727
ARNT	19.762	31.694	37.121	27.838	31.75	33.546	22.728	35.718	19.257	16.221	42.815	44.135	30.2154	0.374996	0.929319	24	3.28101	5.3483	1	1	20	7	8.21446	0.95511	1	20	6.07166	32.9406	0.91471	1	21.3333	5.69036	30.2233	10.3398	0.342114
ARNT2	2.208	2.992	5.887	2.254	3.716	2.448	2.604	4.37	1.117	1.098	4.34	4.995	3.16908	0.484656	0.929319	24	2.88384	0.785627	1	1	22	9	0.899793	0.945479	1	20	4.70887	3.70824	0.955357	1	22	5.5341	3.1703	1.49784	0.472459
ARNTL	3.541	1.988	32.685	6.669	26.879	35.991	36.032	53.556	29.724	20.314	11.985	8.024	22.2823	0.0100574	0.929319	21.6957	11.8316	16.5951	0.0164632	0.798136	24	14	16.8212	0.177211	1	23.7545	12.6061	43.5108	0.00193354	0.316532	23.1501	12.8039	22.8635	18.4093	0.80518
ARNTL2	8.522	7.184	17.959	10.386	9.617	12.69	8.441	10.841	5.476	8.928	5.076	6.645	9.31375	0.419737	0.929319	20.7917	8.42854	1.78229	1	1	22	9	2.80209	0.606763	1	25.8039	6.05508	12.3465	0.841238	1	22.8652	8.05957	9.39008	2.31645	0.246691
ARPC1B	103.238	95.949	83.757	118.744	88.78	83.291	106.534	112.884	74.79	109.296	107.273	109.047	99.4653	0.816588	0.941007	24.642	23.7901	3.9101	1	1	22	17	11.7952	0.999892	1	28	21.9999	110.278	0.998806	1	24.8807	20.8445	99.5746	3.72614	0.0374206
ARPC2	657.634	536.784	516.474	521.183	552.159	485.545	620.57	573.795	489.69	562.267	540.169	739.992	566.355	0.356979	0.929319	24	23.2532	44.1795	1	1	20	17	37.2023	0.881098	1	28	12.2126	563.426	0.888746	1	24	21.1067	566.355	43.5569	0.0769074
ARPC3	108.246	89.619	86.311	108.739	83.727	99.504	154.02	86.765	100.098	93.593	70.696	109.814	99.261	0.666673	0.929319	24	11.6636	8.28138	1	1	22	11	7.57311	0.99497	1	20	12.0447	116.199	0.991499	1	22	11.6329	100.005	9.07736	0.090769
ARPC4	97.06	108.497	95.125	92.834	100.968	95.807	89.724	109.817	88.959	70.12	106.265	118.929	97.8421	0.545909	0.929319	24	1.62214	6.02239	1	1	22	3	5.71219	0.99789	1	21.0224	11.8429	99.3039	0.976146	1	22.3408	3.13098	97.4809	8.68619	0.0891066
ARPC5	117.249	152.359	168.281	139.358	170.297	156.76	151.193	184.721	132.101	115.439	209.909	201.747	158.285	0.56128	0.929319	24	4.04391	12.7619	1	1	20	10	16.7563	0.999992	1	28	6.25875	159.066	0.979045	1	24	6.70015	158.285	20.0073	0.126401
ARPC5L	34.063	36.239	30.029	32.061	34.849	33.228	35.669	42.74	30.507	28.209	37.475	41.831	34.7417	0.947033	0.980612	24	1.67704	0.631924	1	1	20	11	2.26203	0.999962	1	28	12.0377	37.3906	0.999974	1	24	10.0196	34.7417	0.378999	0.010909
ARRB1	22.549	25.604	13.238	22.488	21.402	14.78	17.822	13.371	9.041	5.723	21.6	26.892	17.8758	0.242114	0.929319	24	1.46088	4.54475	0.692352	1	22	3	6.37527	0.573775	1	22.1549	8.10483e-05	23.1043	0.585058	1	22.7183	1.49009	17.6401	5.02289	0.284742
ARRB2	17.021	16.379	15.914	18.59	13.969	20.007	33.681	13.657	12.392	11.855	14.638	18.405	17.209	0.548743	0.929319	24	10.1486	2.74688	1	1	22	7	2.84469	0.968232	1	20	11.6239	23.3907	0.973562	1	22	9.64263	17.4476	3.09296	0.177271
ARRDC1	8.855	10.158	11.231	9.743	9.257	10.119	9.814	10.881	11.476	11.824	8.561	12.125	10.337	0.970113	0.989372	21.0105	0.127821	0.113088	1	1	22	14	0.912168	0.994725	1	28	16.4707	10.9852	0.999993	1	23.6702	16.2978	10.3368	0.0791692	0.00765895
ARRDC2	63.767	46.414	26.759	52.779	34.711	29.727	35.078	45.981	42.402	34.546	58.296	35.258	42.1432	0.24208	0.929319	21.0105	19.3543	7.96993	1	1	22	2	10.5762	0.949746	1	20	18.0489	44.5488	0.816327	1	21.0035	20.341	41.2522	7.73273	0.18745
ARRDC3	7.24	9.912	9.157	9.818	12.333	7.142	7.94	12.244	6.044	3.056	17.253	19.585	10.1437	0.278282	0.929319	24	2.03017	2.90531	1	1	24	2	2.70186	0.990517	1	20	6.0971	10.1193	0.859719	1	22.6667	3.43064	10.0058	4.89708	0.489427
ARRDC4	3.847	4.908	6.331	6.116	3.514	6.348	4.762	8.467	3.42	2.69	4.69	5.005	5.00817	0.586196	0.929319	24	9.48544	0.722631	1	1	22	9	1.49677	0.991436	1	22.1549	11.9969	6.26557	0.982167	1	22.7183	10.1603	5.04618	0.725927	0.143857
ARSA	45.154	47.96	52.108	48.402	51.751	55.602	40.292	55.48	40.778	30.239	48.046	67.492	48.6087	0.491715	0.929319	24	4.13544	4.80913	1	1	20	7	5.73464	0.927342	1	20	6.59009	51.5053	0.954669	1	21.3333	6.10933	48.7465	9.64902	0.197943
ARSB	6.273	6.26	11.321	7.626	7.869	9.542	8.917	8.5	5.794	6.165	9.214	13.799	8.44	0.375287	0.929319	24	4.04321	1.32965	1	1	20	9	1.94596	0.986613	1	20	6.31104	8.84599	0.920883	1	21.3333	6.65643	8.51408	2.34614	0.27556
ARSD	3.524	4.999	6.718	4.618	3.976	5.435	4.348	6.373	2.209	2.779	7.962	11.96	5.40842	0.185676	0.929319	24	1.84225	1.82248	1	1	24	2	1.32123	0.979412	1	20	4.89324	5.157	0.756021	1	22.6667	3.00428	5.31461	2.78638	0.524287
ARSE	17.794	10.66	12.597	8.448	13.219	12.484	14.915	12.827	14.33	14.491	15.24	18.475	13.79	0.227797	0.929319	26.973	23.4836	1.94082	0.692352	1	24	20	2.13546	0.48925	1	27.3029	21.9999	17.9427	0.52805	1	26.092	21.8274	13.9599	2.26642	0.162352
ARSG	2.246	3.227	1.557	3.525	2.865	1.747	3.259	1.846	1.716	2.699	2.824	2.344	2.48792	0.891686	0.963321	24	3.69258	0.144383	1	1	22	3	0.374059	0.999768	1	20	7.79835	2.71368	0.999768	1	22	4.79463	2.48256	0.321365	0.129449
ARSI	1.001	0.438	1.959	1.878	0.435	1.416	0.807	0.435	0.223	0.525	0.305	0.977	0.866583	0.525845	0.929319	24	5.54263	0.267603	0.37172	1	24	5	0.461741	0.466068	1	21.5738	5.94367	1.41906	0.57081	1	23.1913	5.52429	0.868553	0.663835	0.663835
ARSJ	15.491	32.672	50.662	14.939	44.363	30.261	17.269	47.569	28.015	15.199	54.324	51.122	33.4905	0.472989	0.929319	20.1616	4.60598	8.20608	1	1	20	7	10.444	0.999964	1	20	6.02401	35.4829	0.959664	1	20.0539	5.88417	33.4407	9.90429	0.296174
ARSK	6.804	8.403	9.188	9.52	11.067	8.468	8.618	6.833	5.822	4.317	7.952	12.172	8.26367	0.223655	0.929319	24	4.89464	1.55708	0.0079208	0.608867	20	8	1.9	0.240132	1	20	7.1936	10.0166	0.0165441	0.73346	21.3333	6.90818	8.37591	2.85739	0.341144
ART4	6.934	5.022	3.611	5.216	4.173	3.364	5.666	6.953	6.562	2.688	5.142	6.669	5.16667	0.70676	0.929319	24	20.0569	0.538594	1	1	20	17	1.29188	0.996762	1	20	14.0216	6.26849	0.994478	1	21.3333	17.0037	5.14694	0.91524	0.177822
ART5	2.408	2.107	1.5	4.713	1.885	3.179	2.357	4.45	1.338	0.631	1.992	2.089	2.38742	0.471555	0.929319	24	9.97455	0.622162	1	1	20	10	1.18723	0.944013	1	21.4332	8.26008	2.98442	0.951226	1	21.8111	9.45009	2.44398	0.689496	0.28212
ARTN	0	0.991	0.806	1.109	0.789	0.427	0.783	0.493	1.008	0.396	1.777	0.492	0.755917	0.864618	0.955184	24	4.27077	0.105757	1	1	22	3	0.23582	0.999999	1	20	6.05234	0.932601	0.99954	1	22	4.49508	0.750386	0.23443	0.23443
ARV1	43.117	43.165	33.541	39.87	49.453	28.885	41.553	37.141	39.284	24.202	35.273	48.548	38.6693	0.740767	0.931123	20.5773	4.83055	2.66375	1	1	24	4	5.59251	0.996409	1	23.4164	7.85928	40.0455	0.996277	1	22.6646	5.55583	38.6833	4.06368	0.10505
ARVCF	40.365	41.21	49.695	49.205	34.975	46.021	42.45	54.849	33.003	36.108	45.355	52.045	43.7734	0.678325	0.929319	21.6957	5.2853	2.84138	1	1	22	9	5.44419	0.999811	1	20	11.9837	46.3203	0.992686	1	21.2319	8.80782	43.9168	1.58098	0.0359995
AS3MT	0.196	0.472	0.575	0.352	2.063	0.203	1.986	0.703	0.958	0.942	0.282	1.169	0.825083	0.347392	0.929319	21.0105	10.0961	0.372949	1	1	22	13	0.431335	0.973219	1	24.2804	10.1459	1.28265	0.903528	1	22.4303	11.1163	0.848402	0.35493	0.35493
ASAH1	67.193	91.563	101.489	84.929	71.964	112.031	76.124	93.264	59.719	58.125	77.95	88.165	81.8763	0.522224	0.929319	24	7.08113	7.9674	1	1	20	7	17.2322	0.791752	1	20.3715	6.11413	90.9757	0.939886	1	21.4572	6.7588	82.384	14.9684	0.18169
ASAP1	7.692	12.44	17.456	9.913	14.843	11.397	8.883	19.977	9.877	6.09	16.161	18.81	12.7949	0.693475	0.929319	24	4.00863	1.67852	1	1	20	7	2.70327	0.999968	1	20	11.9869	13.5177	0.993771	1	21.3333	7.67635	12.91	1.87768	0.145444
ASAP2	5.629	9.396	13.002	10.626	12.526	8.214	7.13	17.1	7.202	4.594	12.948	14.052	10.2016	0.670515	0.929319	24	5.44322	1.46834	1	1	20	7	2.66367	0.999592	1	20	11.9454	10.746	0.992067	1	21.3333	8.05043	10.3327	1.84862	0.178909
ASAP3	13.85	21.428	23.515	15.051	19.408	22.136	19.451	21.379	17.029	8.537	22.904	26.33	19.2515	0.626348	0.929319	24	4.64839	2.06768	1	1	20	7	2.87368	0.997202	1	20	11.8478	21.6431	0.98774	1	21.3333	7.81944	19.4221	2.62075	0.134937
ASB1	23.263	19.7	23.825	16.963	21.633	20.518	9.913	27.292	16.477	15.258	38.527	30.077	21.9538	0.219334	0.929319	24	23.9522	5.18812	1	1	24	2	4.36391	0.862001	1	27.5314	8.10483e-05	22.4967	0.76626	1	25.1771	0.675164	22.2147	6.25562	0.281598
ASB12	0.231	0.37	0.451	0.207	0.662	2.152	1.022	1.103	1.691	0.665	1.215	0.825	0.882833	0.119054	0.929319	20.1616	12.051	0.415832	0.454435	1	24	16	0.551897	0.411434	1	25.6031	12.1214	1.47851	0.268092	1	23.2549	13.4998	0.894394	0.472139	0.472139
ASB13	0.647	1.095	0.844	1.031	0.481	0.82	0.91	0.816	0.439	0.622	0.723	1.2	0.802333	0.458643	0.929319	24	2.39161	0.126878	1	1	24	2	0.170943	0.937116	1	20	11.8258	0.814037	0.945978	1	22.6667	2.07835	0.795504	0.155529	0.155529
ASB14	1.457	1.363	2.019	1.415	1.162	2.14	2.537	2.25	2.374	3.151	1.512	2.317	1.97475	0.572288	0.929319	24	14.2436	0.225683	0.454435	1	24	18	0.618011	0.448027	1	25.2107	15.0114	2.55578	0.636226	1	24.4036	15.7236	1.97192	0.479912	0.243373
ASB16	2.408	5.406	3.927	1.296	4.147	4.329	1.627	5.566	4.513	2.315	13.224	10.721	4.95658	0.144566	0.929319	24	0.13758	2.32675	1	1	24	20	1.15258	0.619887	1	28	21.9999	12.1949	0.566515	1	25.3333	22.0717	5.06448	2.09275	0.413222
ASB2	89.244	181.437	182.647	86.681	190.028	141.527	89.715	286.041	178.575	141.191	216.735	203.766	165.632	0.990697	0.996108	24	23.5625	3.32667	1	1	24	20	28.882	0.993243	1	28	21.9999	199.337	0.999999	1	25.3333	21.9042	165.769	2.70822	0.0163373
ASB6	15.96	18.558	20.171	18.011	20.615	18.897	13.898	18.207	20.323	11.38	17.263	16.497	17.4817	0.669148	0.929319	24	7.86011	1.02929	1	1	20	7	1.96929	0.916841	1	23.2509	6.00196	19.762	0.986464	1	22.417	6.99626	17.5336	1.80589	0.102996
ASB7	2.848	3.569	6.619	3.672	5.962	4.247	3.495	5.747	3.264	1.883	5.116	6.157	4.38158	0.512658	0.929319	24	5.43568	0.75125	1	1	22	9	1.14127	0.949518	1	20	6.13822	5.16879	0.963387	1	22	6.90206	4.42708	1.40065	0.316382
ASB8	33.852	39.557	39.864	32.509	38.121	38.215	38.577	40.591	39.916	27.553	43.81	45.851	38.2013	0.784239	0.935489	24	2.75907	1.44728	1	1	24	18	2.09728	0.999991	1	28	12.0522	40.1395	0.998004	1	25.3333	10.6635	38.2457	0.797714	0.0208576
ASB9	0.806	2.826	0.493	0.181	3.661	2.193	0.064	0.06	1.108	0.29	0.193	1.201	1.08967	0.805415	0.938228	24	6.71669	0.333307	1	1	20	7	0.980757	0.963597	1	22.1549	7.96699	2.03519	0.997753	1	22.0516	7.27755	1.1137	0.605762	0.54392
ASCC1	33.644	25.223	22.595	29.28	24.38	23.537	30.258	24.634	22.388	20.479	18.974	31.102	25.5412	0.90141	0.965453	24	0.226856	0.869013	1	1	24	4	3.17562	0.986664	1	28	11.3934	26.4453	0.999754	1	25.3333	4.62933	25.5416	0.871655	0.0341268
ASCC2	24.631	27.984	26.736	24.155	24.276	25.019	25.265	24.548	26.197	23.943	25.894	25.931	25.3816	0.440235	0.929319	24	23.5546	0.661439	1	1	22	21	0.946286	0.969641	1	22.6117	14.0712	25.1968	0.944924	1	22.8706	20.2314	25.3584	0.593911	0.0234207
ASCL5	0.523	0.629	0	0	1	0.542	0.497	0.937	0.319	1.005	0.376	0.935	0.563583	0.946217	0.980506	24	16.0022	0.049529	1	1	22	13	0.313955	0.982984	1	28	21.9999	0.805537	0.99994	1	24.6667	16.7768	0.563209	0.134457	0.134457
ASF1A	10.591	13.196	11.638	12.421	11.536	11.322	14.24	11.688	11.154	7.519	11.55	14.38	11.7696	0.68129	0.929319	24	5.58645	0.695425	1	1	22	7	0.980404	0.984865	1	20	11.8156	12.7652	0.992126	1	22	7.95147	11.821	0.957949	0.0810378
ASF1B	2.993	3.828	4.253	3.707	3.272	4.212	6.228	3.024	3.484	3.151	2.491	3.399	3.67017	0.223113	0.929319	20.1616	10.4653	0.648217	1	1	22	7	0.697207	0.820838	1	23.2509	11.7942	4.65372	0.757882	1	21.8042	9.86121	3.72731	0.66162	0.177506
ASGR2	0.59	0.552	1.25	1.41	0	1.937	1.369	0.117	1.562	0.945	2.212	1.641	1.13208	0.834469	0.947388	24	2.41082	0.168028	1	1	22	15	0.518309	0.998089	1	28	8.37839	1.12981	0.999111	1	24.6667	5.62722	1.13052	0.27707	0.245081
ASH1L	4.242	8.266	16.138	6.95	9.047	9.216	7.174	17.991	6.46	3.736	16.685	15.064	10.0808	0.778544	0.93496	24	3.69384	1.498	1	1	22	9	2.2189	1	1	28	12.1048	11.3714	0.99783	1	24.6667	8.47528	10.0682	0.559186	0.0555398
ASH2L	58.475	61.87	58.123	52.65	59.499	53.545	52.463	58.119	41.838	37.367	64.348	76.795	56.2577	0.227754	0.929319	24	1.51806	7.29641	1	1	24	2	6.58564	0.828636	1	20	8.10483e-05	59.9667	0.765786	1	22.6667	1.11125	55.8786	7.35593	0.131641
ASIC1	8.81	11.365	9.37	5.955	7.941	12.05	8.086	9.617	13.111	7.611	19.019	24.06	11.4162	0.0784528	0.929319	24	0.144992	3.63367	1	1	24	22	2.44588	0.479354	1	28	21.9999	23.7951	0.363343	1	25.3333	22.9028	11.6074	3.48351	0.300111
ASIC3	6.645	3.663	6.501	4.469	1.589	6.747	5.172	1.572	2.877	5.057	1.79	3.467	4.12908	0.976754	0.990914	24	21.8595	0.16835	1	1	20	2	1.46654	0.980638	1	28	8.10483e-05	6.19735	0.999987	1	24	0.0809462	4.12908	0.147896	0.0358181
ASL	17.557	23.39	28.882	23.086	22.755	27.204	18.517	20.363	18.127	20.982	21.073	22.19	22.0105	0.39056	0.929319	24	5.84577	1.95821	0.17755	1	22	5	2.96737	0.428861	1	20	6.0598	25.7343	0.318027	1	22	5.67188	22.0284	4.37957	0.198815
ASMT	6.351	1.019	0.829	6.835	0.405	1.317	0.804	4.302	4.658	17.096	0.406	0	3.6685	0.669427	0.929319	24	18.1534	1.92226	1	1	22	18	2.91646	0.957785	1	20	16.8103	7.62012	0.989475	1	22	17.714	3.55824	3.89383	1.09432
ASMTL	63.406	78.567	79.028	55.474	67.488	68.17	53.41	71.172	88.12	62.747	73.73	80.611	70.1603	0.509302	0.929319	24	22.9851	5.14079	1	1	22	21	7.7559	0.983129	1	22.3051	21.9999	77.4332	0.966857	1	22.7684	21.9983	69.8961	5.1365	0.0734876
ASNA1	28.844	33.801	30.463	27.089	35.414	29.593	27.91	30.451	33.669	27.254	36.671	31.963	31.0935	0.768202	0.933593	24	0.432891	1.01419	1	1	22	3	1.77201	0.999967	1	28	4.81696	31.2192	0.997488	1	24.6667	2.71143	31.1157	1.53881	0.0494545
ASNS	6.674	4.319	3.322	7.035	4.481	4.371	14.682	2.8	3.292	2.364	4.206	3.91	5.12133	0.610954	0.929319	24	11.1457	1.41802	1	1	20	9	1.18865	0.992366	1	20	11.4573	7.95778	0.985582	1	21.3333	10.5599	5.28628	1.51412	0.286424
ASNSD1	79.862	66.789	66.179	73.877	72.584	75.005	68.087	66.521	72.903	61.731	62.655	68.947	69.595	0.88027	0.959614	24	11.3923	1.03765	1	1	22	5	4.39096	0.946237	1	28	8.07825	73.8001	0.999112	1	24.6667	8.0239	69.5764	0.914481	0.0131436
ASPA	0.933	1.122	0.685	1.465	1.562	1.936	1.477	0.418	0.285	0.224	0.447	0.835	0.949083	0.120073	0.929319	24	8.77637	0.418467	0.104994	1	22	7	0.732209	0.162173	1	20.4984	9.50434	1.75965	0.0539072	1	22.1661	8.4652	0.981685	0.565569	0.565569
ASPHD1	0.123	0.393	0.719	0.439	0.938	0.381	0.388	1.831	0	1.06	0.293	0.73	0.607917	0.711594	0.929319	25.9221	10.7379	0.185899	1	1	22	9	0.247664	0.99901	1	28	14.1153	0.853735	0.994861	1	25.3074	11.1881	0.598002	0.181132	0.181132
ASPN	223.131	288.893	304.337	220.721	520.974	266.17	286.258	498.836	255.664	178.796	353.903	475.797	322.79	0.729257	0.929944	24	7.12373	38.9472	1	1	20	12	61.7827	0.999974	1	20	11.5894	367.972	0.995852	1	21.3333	10.8547	325.626	25.8377	0.0793479
ASPSCR1	30.752	25.072	29.963	21.809	22.405	27.623	36.588	21.767	37.119	30.802	27.547	28.235	28.3068	0.675982	0.929319	24	17.4536	1.97269	1	1	20	17	5.06006	0.890514	1	20	14.6888	31.516	0.985034	1	21.3333	16.4203	28.2947	4.32672	0.152917
ASRGL1	8.514	14.13	15.498	15.27	12.502	11.499	14.921	15.623	11.617	5.71	15.551	17.709	13.212	0.546341	0.929319	24	5.21925	1.62652	1	1	20	9	2.11071	0.985052	1	20	11.9361	14.2964	0.974907	1	21.3333	9.21149	13.321	1.14794	0.0861753
ASS1	2.688	0.862	0.877	2.411	2.229	1.115	1.589	1.071	0.219	0.861	2.489	1.71	1.51008	0.659197	0.929319	22.1778	2.97991	0.319368	1	1	22	3	0.790722	0.988725	1	20	7.98403	1.98172	0.990483	1	21.3926	4.53038	1.49303	0.490352	0.328428
ASTE1	8.472	10.391	7.217	10.369	9.632	10.337	10.668	10.487	8.407	8.529	8.736	12.125	9.61417	0.682607	0.929319	24	7.54093	0.507585	1	1	20	10	1.36189	0.999181	1	20	10.6513	10.5584	0.992972	1	21.3333	9.67048	9.67246	0.574114	0.0593555
ASTN1	1.94	5.675	3.796	2.481	2.612	1.453	1.206	3.286	2.635	1.83	4.215	8.397	3.29383	0.038598	0.929319	22.6818	1.37078	1.87861	0.454435	1	20	3	0.441235	0.628193	1	24.8302	21.9999	7.57552	0.172662	1	22.504	0.810993	3.17942	1.9085	0.600267
ASTN2	0.882	1.414	0.539	1.433	1.16	2.457	2.059	2.141	0.606	0.742	1.082	1.117	1.30267	0.102767	0.929319	24	10.8332	0.533282	1	1	20	10	0.746705	0.475379	1	20	11.6099	2.19859	0.418961	1	21.3333	10.8869	1.3626	0.54581	0.400567
ASXL1	21.406	28.982	29.615	28.44	27.047	28.244	28.699	26.154	20.722	23.173	25.395	28.315	26.3493	0.245963	0.929319	24	6.62128	2.10686	0.454435	1	22	7	3.57831	0.298252	1	20	6.13976	28.9078	0.33953	1	22	6.60817	26.4589	4.22611	0.159723
ATAD1	13.65	18.994	16.498	16.382	23.047	21.234	16.781	18.119	10.551	8.491	20.19	19.391	16.944	0.403155	0.929319	24	6.79645	2.46752	1	1	20	10	4.12314	0.588515	1	20	9.73076	20.9318	0.824098	1	21.3333	9.14072	17.2009	2.73943	0.159261
ATAD2	5.473	5.782	7.106	6.844	6.395	6.222	9.599	6.135	6.305	4.301	6.327	7.469	6.4965	0.446299	0.929319	24	8.85872	0.694547	1	1	20	9	0.750947	0.948835	1	20	11.8633	7.63135	0.943678	1	21.3333	10.0014	6.5739	0.736138	0.111979
ATAD2B	2.13	1.893	4.055	1.807	1.983	2.746	3.573	3.751	2.815	2.103	4.025	3.501	2.86517	0.994989	0.997675	24	7.69297	0.0352091	1	1	24	18	0.773221	0.987589	1	28	12.3936	3.45268	0.999999	1	25.3333	11.9187	2.86438	0.0144958	0.00506072
ATAD5	0.64	0.564	0.605	0.975	0.938	0.818	1.377	0.752	0.782	0.512	0.756	0.737	0.788	0.0796675	0.929319	24	10.3845	0.205563	0.692352	1	20	10	0.232638	0.460263	1	20	10.7314	1.0482	0.289943	1	21.3333	10.452	0.810744	0.209755	0.209755
ATAT1	18.535	15.371	13.02	11.863	10.913	15.362	17.858	14.489	14.137	17.743	16.617	17.193	15.2584	0.217146	0.929319	24	20.5874	1.71655	1	1	20	17	2.23729	0.495251	1	22.3051	21.9999	17.3963	0.614714	1	22.1017	19.8219	15.1286	2.03361	0.134421
ATE1	3.445	5.065	10.394	4.248	8.79	5.508	6	10.984	6.317	3.726	11.001	10.272	7.14583	0.792248	0.936282	24	4.66043	0.81074	1	1	20	13	1.74868	0.99996	1	28	12.1336	7.78391	0.99823	1	24	10.3418	7.14583	0.0688275	0.00963184
ATF1	10.762	11.953	16.292	24.584	21.288	31.748	40.523	23.776	24.71	18.805	23.159	24.975	22.7146	0.00549079	0.929319	20.1616	10.4452	7.84235	0.289005	1	24	13	5.51932	0.310484	1	25.2107	11.7908	33.0291	0.0185325	0.769483	23.1241	11.7753	22.9827	7.43771	0.323622
ATF2	11.341	20.515	22.967	19.869	23.215	16.412	15.367	22.624	14.669	10.523	23.874	23.905	18.7734	0.164321	0.929319	20.1616	5.65326	4.0694	1	1	22	3	4.179	0.883858	1	20	6.05006	21.7948	0.695779	1	20.7205	5.00691	18.6008	5.31476	0.285728
ATF3	161.889	556.079	721.066	219.584	267.91	229.428	41.826	518.688	726.917	194.872	610.387	483.155	394.317	0.589446	0.929319	24	23.2869	103.918	1	1	22	21	203.168	0.98694	1	20	19.0873	514.386	0.982251	1	22	21.1141	385.591	108.148	0.280474
ATF4	842.409	795.835	631.965	760.934	689.835	654.31	930.052	642.246	738.522	866.97	837.736	738.398	760.768	0.554997	0.929319	24	20.3654	45.2882	1	1	22	20	87.3521	0.970391	1	20.7571	18.6922	794.598	0.974982	1	22.2524	19.7187	757.525	57.0774	0.0753472
ATF5	35.117	35.022	23.099	12.968	15.529	33.665	28.22	34.222	15.872	35.747	27.278	45.048	28.4823	0.310964	0.929319	26.6133	23.6871	6.61819	1	1	24	0	7.6737	0.836765	1	27.3029	12.1496	30.7826	0.846323	1	25.9721	24.5451	28.9866	6.19245	0.213632
ATF6	10.102	10.824	13.037	12.496	11.498	10.477	8.935	10.047	6.387	5.275	8.551	12.879	10.0423	0.244605	0.929319	24	4.27376	1.55672	0.0079208	0.608867	22	6	2.20564	0.140388	1	20.627	5.25538	12.2934	0.0116712	0.660217	22.209	5.22972	10.026	3.54166	0.353248
ATF6B	84.596	92.564	97.757	73.563	99.82	93.597	78.181	96.837	79.913	49.312	112.836	106.038	88.7512	0.661672	0.929319	24	2.74296	6.80232	1	1	20	7	9.67605	0.998231	1	20	5.87717	90.5647	0.991259	1	21.3333	5.48255	88.6773	12.4106	0.139953
ATF7IP	11.118	15.992	15.756	9.508	11.898	12.659	10.852	14.628	11.979	6.777	17.813	17.975	13.0796	0.355709	0.929319	21.6957	2.27327	2.04392	1	1	24	2	2.36174	0.987995	1	24.6442	12.0154	12.9919	0.911099	1	23.4466	3.97172	13.0568	3.17863	0.243447
ATF7IP2	1.374	2.626	1.172	3.759	2.932	2.009	3.078	1.053	1.119	1.422	0.945	2.352	1.98675	0.333983	0.929319	24	7.65002	0.573028	1	1	22	7	1.10698	0.445755	1	20	7.9939	2.94014	0.702464	1	22	7.59606	2.03095	0.941266	0.46346
ATG10	9.443	11.863	10.78	9.316	7.83	12.079	9.967	6.962	6.926	3.631	9.498	12.388	9.22358	0.469601	0.929319	24	2.97882	1.30859	1	1	20	7	1.81656	0.703956	1	21.2945	6.84655e-05	10.4183	0.899021	1	21.7648	3.22821	9.11629	1.85507	0.20349
ATG101	105.399	79.39	91.771	113.429	88.605	99.238	95.4	76.88	110.6	121.141	68.518	78.245	94.0513	0.737628	0.930762	24	13.6379	5.60531	1	1	20	17	6.24375	0.999995	1	28	7.91901	101.201	0.996255	1	24	13.6697	94.0513	7.56713	0.0804575
ATG13	14.235	25.656	20.824	18.581	27.509	21.78	18.031	25.276	11.199	8.672	27.137	26.222	20.4268	0.552299	0.929319	24	4.88397	3.05184	1	1	20	7	5.39169	0.923826	1	20	6.21948	22.94	0.969073	1	21.3333	6.16514	20.5299	6.41076	0.312265
ATG14	3.15	5.97	11.067	5.136	9.041	7.424	5.803	11.811	6.826	3.304	11.794	12.123	7.78742	0.531616	0.929319	21.234	5.58767	1.55271	1	1	20	7	1.40431	0.999996	1	28	12.0085	8.55025	0.973623	1	23.078	8.01891	7.81904	1.18424	0.151456
ATG16L1	20.102	24.523	22.38	20.603	22.029	21.266	21.601	19.847	18.907	14.967	19.425	20.189	20.4866	0.578096	0.929319	24	6.21705	0.84218	0.0321579	0.973004	22	7	1.80542	0.3225	1	25.2107	4.12841	22.2196	0.115156	1	23.7369	5.87473	20.4914	2.04237	0.0996696
ATG16L2	19.28	17.082	16.652	18.891	16.169	13.947	23.289	17.785	15.566	12.357	19.494	14.477	17.0824	0.903281	0.965478	24	13.131	0.57295	1	1	24	2	1.33838	0.999991	1	28	11.9719	18.8395	0.999837	1	25.3333	10.3281	17.059	0.425882	0.0249653
ATG2A	12.745	17.961	18.964	12.478	17.714	17.246	11.343	20.219	16.363	9.534	22.34	24.149	16.7547	0.45069	0.929319	22.1778	2.99672	2.32513	1	1	20	7	3.18269	0.99946	1	28	11.9794	16.5212	0.952934	1	23.3926	7.30785	16.764	0.669862	0.0399583
ATG2B	1.129	3.283	8.46	2.975	3.14	2.709	3.375	4.578	2.891	1.052	4.581	5.43	3.63358	0.611184	0.929319	24	3.87521	0.864658	1	1	22	9	0.9104	0.988229	1	20	12.0745	3.65861	0.985292	1	22	8.8457	3.65668	0.339418	0.0928213
ATG3	96.583	86.894	78.136	91.265	70.545	90.638	112.039	84.49	78.9	75.416	82.362	99.734	87.2502	0.999857	0.999857	24	13.8875	0.0887093	1	1	24	2	4.4972	1	1	20	11.9647	96.316	1	1	22.6667	13.454	87.2764	0.603531	0.00691516
ATG4A	8.71	11.74	10.879	7.479	10.284	10.763	8.802	8.087	7.702	5.523	10.828	13.924	9.56008	0.281846	0.929319	24	2.12079	1.52158	1	1	20	7	1.82575	0.808889	1	20	4.04456	10.0556	0.814227	1	21.3333	4.52277	9.46796	2.53681	0.267937
ATG4B	33.043	33.121	32.704	39.549	38.18	35.323	35.333	36.086	32.158	30.179	36.704	34.406	34.7322	0.256369	0.929319	24	8.35664	1.84466	1	1	20	10	2.92601	0.5409	1	20	8.05516	37.679	0.683265	1	21.3333	8.88355	34.9397	2.32708	0.0666028
ATG4C	22.06	20.064	18.108	19.253	18.981	21.036	27.66	15.665	14.478	12.241	18.366	17.48	18.7827	0.732463	0.930336	24	9.72629	1.24238	1	1	20	9	2.5668	0.934676	1	26.2151	10.5065	22.5983	0.993158	1	23.405	9.79807	18.8151	1.36248	0.0724145
ATG4D	13.204	13.156	12.687	12.161	11.045	13.694	13.419	11.461	15.512	13.416	12.44	11.74	12.8279	0.582178	0.929319	24	16.6299	0.545194	1	1	20	0	0.864792	0.917568	1	20	15.7151	13.6563	0.974133	1	21.3333	17.4529	12.7918	1.01543	0.0793817
ATG5	30.186	27.748	26.654	30.043	29.586	26.343	31.124	23.766	22.95	19.642	26.094	25.683	26.6516	0.668105	0.929319	24	6.80442	1.07335	0.454435	1	22	7	2.79944	0.440532	1	25.4054	9.15935	29.1805	0.673488	1	23.8018	7.63364	26.6605	1.69122	0.0634356
ATG7	22.746	25.503	18.415	26.717	23.592	23.277	18.867	20.155	24.237	22.932	24.247	23.166	22.8212	0.681938	0.929319	24	0.482134	0.971901	1	1	20	7	1.75362	0.99802	1	20	7.68903	24.0138	0.992864	1	21.3333	6.05203	22.8294	0.658261	0.028834
ATG9A	16.841	21.737	23.043	17.33	22.79	23.381	16.402	25.63	18.29	11.16	27.605	29.448	21.1381	0.581372	0.929319	24	3.1171	2.31376	1	1	20	7	3.59988	0.999729	1	20	6.13441	21.428	0.982172	1	21.3333	5.67732	21.1396	4.34138	0.205367
ATG9B	4.321	3.837	1.591	5.291	6.223	2.939	4.001	1.555	1.704	1.653	4.472	2.604	3.34925	0.75644	0.9323	24	5.79414	0.492419	1	1	22	3	1.57084	0.852461	1	20.2462	7.98235	4.96898	0.989832	1	22.0821	5.63697	3.35344	1.16956	0.348763
ATIC	23.32	18.7	16.627	18.021	15.665	16.466	23.409	19.575	19.256	18.723	15.981	23.225	19.0807	0.62683	0.929319	24	20.3168	1.21163	1	1	20	17	2.53922	0.994477	1	20	13.9605	20.8619	0.987603	1	21.3333	17.066	19.0351	1.93603	0.101708
ATL1	7.32	11.205	12.891	9.19	10.696	9.109	8.85	16.15	9.11	9.34	13.322	8.888	10.5059	0.941635	0.978802	24	10.9745	0.385625	1	1	22	3	1.13066	0.999999	1	28	15.5148	11.5583	0.999965	1	24.6667	10.3618	10.4944	0.417749	0.0398071
ATL2	24.913	36.435	29.852	28.347	45.572	27.658	19.878	28.669	20.929	8.652	46.046	26.047	28.5832	0.689181	0.929319	24	3.96161	3.9389	1	1	22	3	10.6626	0.923007	1	20	5.87972	34.9317	0.988967	1	22	4.33557	28.3631	8.09078	0.285258
ATL3	15.543	17.384	38.687	23.721	26.22	21.351	21.155	34.883	14.667	12.977	30.43	32.358	24.1147	0.408684	0.929319	21.0105	5.828	5.11663	1	1	22	9	6.91444	0.992671	1	20	6.07045	27.6013	0.936785	1	21.0035	6.91515	24.3936	6.66059	0.273046
ATM	0.696	1.078	4.015	1.507	1.447	1.618	2.097	1.994	1.291	0.761	1.874	2.032	1.70083	0.659877	0.929319	24	6.47086	0.349286	1	1	20	9	0.531037	0.992398	1	20	11.9762	1.95127	0.990764	1	21.3333	9.42976	1.72819	0.278214	0.160986
ATMIN	14.586	19.139	17.731	17.124	18.86	14.76	15.563	18.653	12.859	11.728	17.274	18.976	16.4378	0.481827	0.929319	24	3.89926	1.29907	1	1	20	7	2.22385	0.736461	1	20	4.63683	17.9175	0.912946	1	21.3333	5.27103	16.4037	2.66546	0.162491
ATN1	111.811	162.635	164.128	121.765	163.891	157.418	99.556	195.086	121.652	73.235	207.967	234.886	151.169	0.463806	0.929319	24	2.32969	24.169	1	1	20	7	32.249	0.998939	1	20	6.01634	152.451	0.956883	1	21.3333	5.45268	150.887	40.7748	0.270234
ATOH8	6.458	7.077	4.423	9.266	7.826	8.706	12.405	1.544	4.736	0.828	12.681	4.107	6.67142	0.673007	0.929319	21.234	7.89781	1.50239	1	1	20	9	3.02854	0.994276	1	20	9.75422	9.7071	0.99198	1	20.4113	8.91677	6.86096	1.63907	0.238898
ATP10A	30.495	28.899	26.238	41.166	25.861	19.573	21.811	37.095	19.876	25.473	26.351	44.316	28.9295	0.338529	0.929319	21.0105	3.05762	5.04562	0.692352	1	22	1	3.58008	0.971356	1	20	3.26686	31.0024	0.813883	1	21.0035	2.49366	28.3832	5.39065	0.189924
ATP10D	8.327	7.234	14.112	11.246	8.631	8.482	10.202	13.007	7.876	6.338	11.727	15.192	10.1978	0.410241	0.929319	21.0105	4.88123	1.66734	1	1	22	9	2.02374	0.999174	1	20	12.1341	10.4785	0.93848	1	21.0035	8.6875	10.2569	0.626439	0.0610746
ATP11A	1.611	2.893	3.593	3.12	3.021	4.143	2.571	4.429	1.89	1.239	3.549	5.994	3.17108	0.456725	0.929319	24	4.90382	0.673918	1	1	20	7	0.906511	0.994094	1	20	11.7569	3.65926	0.954061	1	21.3333	7.87621	3.23018	0.88798	0.274901
ATP11B	3.069	4.118	6.986	5.448	7.909	5.781	5.91	7.787	3.751	3.492	4.889	6.647	5.48225	0.150001	0.929319	24	8.56964	1.3068	0.454435	1	20	9	1.68221	0.574378	1	20	9.44618	6.6186	0.37156	1	21.3333	9.10871	5.62605	1.54211	0.274101
ATP11C	1.315	1.168	3.815	2.486	1.798	1.072	2.291	2.836	1.321	0.678	2.048	2.129	1.91308	0.718589	0.929319	24	6.54883	0.315571	1	1	22	9	0.79196	0.992118	1	20	13.4143	2.11118	0.994979	1	22	9.53167	1.93183	0.246282	0.127487
ATP13A1	27.119	35.478	33.57	32.136	34.284	31.917	37.012	29.034	27.339	20.154	31.785	35.54	31.2807	0.432932	0.929319	24	6.18658	2.59279	0.692352	1	20	8	4.21718	0.584121	1	20	6.20298	33.7726	0.745969	1	21.3333	6.87374	31.472	5.00258	0.158954
ATP13A2	23.351	27.888	29.248	27.736	25.47	27.952	25.958	28.758	25.001	24.479	25.56	27.996	26.6164	0.487507	0.929319	24	6.88545	0.97472	1	1	20	7	1.79534	0.906465	1	20	11.9218	27.3186	0.950153	1	21.3333	8.5031	26.7127	1.18139	0.0442258
ATP1A1	136.199	225.404	153.11	207.583	211.962	182.8	140.899	202.89	123.538	114.922	170.401	176.602	170.526	0.518373	0.929319	24	6.48651	17.7129	0.289005	1	20	8	12.2761	0.676196	1	20.3715	6.11152	199.029	0.598787	1	21.4572	6.92568	171.826	33.5779	0.195418
ATP1A2	33.633	75.702	101.859	67.269	72.446	86.741	44.573	94.835	56.776	29.427	127.846	154.504	78.8009	0.273629	0.929319	24	2.53598	22.8424	1	1	20	7	22.0115	0.99083	1	20	6.06311	83.0955	0.855914	1	21.3333	5.51655	78.6065	40.0301	0.509246
ATP1A4	4.99	7.488	9.694	6.329	7.229	8.132	4.785	8.82	6.012	3.838	10.788	13.517	7.63517	0.253812	0.929319	24	2.14032	1.7832	1	1	20	7	1.72817	0.9805	1	20	5.70612	7.8775	0.835703	1	21.3333	5.27576	7.5976	2.97681	0.39181
ATP1B1	48.626	86.137	69.491	86.952	90.086	68.309	49.271	60.424	36.384	53.123	50.036	88.217	65.588	0.240295	0.929319	24	4.58681	12.7854	0.17755	1	20	7	22.1841	0.167499	1	20	6.02593	85.0955	0.129695	1	21.3333	6.00959	65.8861	26.9091	0.408419
ATP1B2	5.443	9.155	8.963	3.691	5.081	9.5	5.885	19.919	6.978	5.361	12.653	7.758	8.36558	0.86529	0.955245	24	14.7451	1.02422	1	1	22	15	1.57048	0.994599	1	21.4332	12.9424	11.6748	0.999496	1	22.4777	14.2322	8.43013	1.63532	0.193985
ATP1B3	66.286	73.188	60.323	67.94	66.89	73.969	78.727	87.318	48.272	60.435	58.863	78.333	68.3787	0.704579	0.929319	24	9.68977	3.94526	1	1	20	10	9.56998	0.994607	1	20	11.8334	79.2707	0.994248	1	21.3333	10.6361	68.8682	4.48199	0.0650807
ATP23	8.322	7.497	9.851	10.688	8.454	10.549	13.664	10.379	10.047	7.507	7.873	10.415	9.60383	0.128921	0.929319	24	10.4801	1.44876	0.692352	1	20	11	1.45947	0.609147	1	20	12.0293	11.7568	0.443213	1	21.3333	11.3142	9.76067	1.43378	0.146893
ATP2A1	9.182	6.156	7.247	6.228	6.533	7.802	13.437	6.296	9.526	6.936	6.578	6.579	7.70833	0.426417	0.929319	24	13.4284	1.19417	1	1	20	17	1.36825	0.884379	1	20	12.4246	9.77733	0.924202	1	21.3333	14.2355	7.8249	1.83172	0.234088
ATP2A2	101.962	202.493	223.33	115.033	205.799	141.416	108.838	203.69	153.237	78.22	225.358	220.159	164.961	0.571075	0.929319	24	2.49806	24.9018	1	1	20	7	34.8293	0.995486	1	20	4.71117	182.336	0.980223	1	21.3333	4.91827	163.882	44.9179	0.274086
ATP2A3	50.673	88.639	56.464	45.385	61.341	43.88	52.54	63.081	78.371	51.684	107.108	51.449	62.5512	0.537253	0.929319	24	21.7229	9.1575	1	1	22	19	13.5234	0.947922	1	20	18.3715	73.9056	0.968856	1	22	19.7081	61.8029	11.3205	0.183171
ATP2B1	11.689	11.871	16.572	20.202	17.348	18.627	27.775	10.915	9.804	10.951	11.749	18.062	15.4637	0.182327	0.929319	24	8.73837	4.01904	0.0595081	1	20	7	4.38406	0.431616	1	20	9.85469	21.3334	0.0971679	1	21.3333	8.55494	15.9069	5.36614	0.337347
ATP2B4	8.533	29.135	64.956	18.386	41.643	33.785	23.792	72.247	22.24	9.494	76.238	70.277	39.2272	0.536786	0.929319	20.3673	4.93633	11.8955	1	1	22	9	10.45	0.999976	1	28	12.0323	43.6476	0.974637	1	23.4558	8.52189	39.2731	2.54168	0.0647182
ATP2C1	24.701	35.982	32.391	51.252	44.819	37.365	37.627	28.264	22.155	17.003	28.386	35.385	32.9442	0.115565	0.929319	24	7.40906	7.56753	0.00354497	0.49586	20	8	10.881	0.083899	1	20	7.65492	44.9764	0.00220319	0.336072	21.3333	7.76689	33.7138	12.082	0.358368
ATP4A	0.457	0.843	1.118	0.451	0.787	0.664	0.521	0.738	0.671	0.308	0.504	0.763	0.652083	0.743312	0.931724	24	5.11778	0.0723116	1	1	20	7	0.179605	0.951933	1	22.3051	11.9126	0.671046	0.994666	1	22.1017	8.00556	0.656309	0.0809602	0.0809602
ATP5A1	216.305	207.052	184.667	171.281	180.927	188.306	167.365	170.452	198.867	198.45	205.092	203.628	191.033	0.00433741	0.929319	24	22.288	18.3845	0.0595081	1	20	1	19.2114	0.153082	1	24.1026	8.10483e-05	217.84	0.002471	0.348492	22.7009	22.5435	190.089	17.3256	0.0911447
ATP5B	83.759	119.203	89.459	103.765	133.321	89.866	77.377	115.474	87.013	84.818	111.463	116.765	101.024	0.632966	0.929319	24	3.69815	7.50757	1	1	20	7	13.3976	0.988655	1	20	6.03932	109.617	0.987871	1	21.3333	5.78043	101.079	15.1886	0.150264
ATP5C1	283.307	240.195	202.703	232.885	234.293	220.796	233.985	250.391	265.789	282.237	231.368	247.357	243.775	0.217528	0.929319	24	19.407	17.1019	0.692352	1	20	18	27.2675	0.345006	1	20	16.9965	262.493	0.432829	1	21.3333	18.1925	242.19	27.724	0.114472
ATP5D	31.802	24.331	28.311	27.82	24.591	23.412	30.442	25.524	32.056	36.138	25.544	24.746	27.8931	0.496892	0.929319	24	18.1529	2.02741	0.692352	1	20	18	2.46427	0.792833	1	20	16.2249	31.4062	0.8573	1	21.3333	17.5389	27.7423	3.9485	0.142328
ATP5G1	316.785	245.53	181.93	231.841	217.94	178.003	208.002	213.115	266.792	391.136	183.184	203.431	236.474	0.35279	0.929319	24	19.6274	38.6549	1	1	20	19	47.7488	0.775246	1	20	17.0274	278.992	0.857927	1	21.3333	18.6117	232.448	58.9457	0.253587
ATP5G3	35.513	29.303	36.258	30.925	34.47	34.695	29.661	40.919	34.603	42.554	39.933	37.442	35.523	0.615826	0.929319	24	20.6554	1.50738	1	1	22	18	4.26951	0.538963	1	27.5314	19.2189	39.4649	0.899832	1	24.5105	19.4485	35.5534	2.52389	0.0709888
ATP5I	1154.84	732.464	674.555	883.655	711.021	569.799	909.169	622.02	1035.16	1471.85	607.835	584.842	829.767	0.49955	0.929319	24	18.4609	141.06	1	1	20	17	229.202	0.907811	1	20	16.4097	1028.42	0.953896	1	21.3333	17.3506	820.757	277.902	0.338592
ATP5J	489.07	343.412	293.015	321.279	350.088	297.331	372.84	303.655	358.577	347.852	302.037	309.004	340.68	0.330922	0.929319	24	19.3825	30.7008	1	1	20	17	26.3737	0.998789	1	20	15.1855	341.829	0.898986	1	21.3333	17.1873	339.168	55.3117	0.163081
ATP5J2	185.177	113.797	120.225	127.269	125.013	115.766	161.114	132.419	162.895	172.206	118.944	141.381	139.684	0.394668	0.929319	24	18.4202	14.2729	1	1	20	17	31.9782	0.644415	1	20	15.9771	156.19	0.840909	1	21.3333	17.1815	138.917	28.2464	0.203333
ATP5S	10.756	12.242	5.771	3.423	7.303	8.276	8.13	7.466	6.362	5.671	9.14	10.758	7.9415	0.216619	0.929319	27.3425	24.2679	1.99315	1	1	24	22	1.75433	0.869283	1	27.7637	11.8918	8.24985	0.765199	1	26.3687	23.1089	8.13043	1.98644	0.244322
ATP6	5514.17	5299.23	4224.28	5658.48	5298.68	6403.76	5763.94	4614.59	5215.06	6202.57	5120.59	3499.92	5234.6	0.283172	0.929319	20.3673	13.0474	526.981	1	1	24	14	470.84	0.974205	1	25.8039	9.90513	5929.14	0.859905	1	23.3904	12.6767	5248.03	580.805	0.110671
ATP6AP1	126.048	127.226	154.073	127.255	129.888	138.989	111.734	108.148	144.338	118.452	120.17	117.66	126.998	0.914698	0.970247	24	4.97728	2.34727	1	1	24	6	10.1017	0.965049	1	26.6397	5.34641	138.458	0.999705	1	24.8799	5.45653	126.959	6.34578	0.0499831
ATP6AP1L	6.344	6.54	7.783	7.044	7.996	8.981	9.438	7.163	8.616	10.455	6.269	11.528	8.17975	0.826824	0.944628	24	7.86622	0.372195	1	1	22	14	1.41881	0.946452	1	28	14.0249	8.58968	0.997953	1	24.6667	12.1087	8.17511	0.172447	0.0210942
ATP6AP2	122.657	135.154	160.016	117.273	170.996	151.897	120.178	144.785	97.004	86.907	149.22	187.841	136.994	0.406423	0.929319	24	4.12244	17.0928	1	1	20	7	22.4287	0.784852	1	20	6.67922	149.724	0.891686	1	21.3333	6.14073	137.521	34.4503	0.25051
ATP6V0A1	30.701	43.044	51.588	34.887	47.07	44.299	37.678	41.435	27.272	18.333	45.025	54.125	39.6214	0.394463	0.929319	24	4.53228	6.07563	1	1	20	7	9.61524	0.67347	1	20	6.09836	44.9418	0.851191	1	21.3333	6.02273	39.7669	12.6553	0.318238
ATP6V0A2	3.379	5.167	7.612	6.977	6.541	6.031	4.18	8.596	4.611	4.759	5.796	10.215	6.15533	0.429963	0.929319	24	4.67997	1.03347	1	1	20	7	1.36472	0.993672	1	20	6.13733	6.94058	0.945059	1	21.3333	6.07787	6.18357	2.12775	0.344097
ATP6V0B	86.09	98.588	84.784	96.383	100.133	102.705	92.65	85.77	83.226	74.652	89.876	78.849	89.4755	0.133321	0.929319	22.9425	9.21078	6.12178	0.454435	1	24	8	9.53109	0.286145	1	23.5842	9.39897	100.039	0.230162	1	23.5089	8.88457	89.6015	7.21421	0.0805143
ATP6V0C	167.538	236.968	261.886	199.491	240.635	211.853	169.252	236.498	181.604	138.56	218.876	237.362	208.377	0.502539	0.929319	24	4.56241	18.8652	1	1	20	7	41.7412	0.761016	1	20	5.17058	235.418	0.926698	1	21.3333	5.6718	208.384	39.7702	0.190851
ATP6V0D1	82.935	80.522	80.237	70.709	78.994	80.226	54.407	86.259	77.285	72.94	86.568	89.152	78.3528	0.234726	0.929319	24	23.4418	6.51322	1	1	24	20	4.49013	0.867941	1	25.6031	8.10483e-05	82.6693	0.78569	1	24.5344	23.0272	78.4994	6.5269	0.0831459
ATP6V0E1	551.583	423.427	416.48	439.866	333.093	403.312	483.35	404.679	505.77	527.747	331.712	463.473	440.374	0.291001	0.929319	21.234	17.7752	47.9627	1	1	20	17	63.1376	0.909524	1	20	14.7055	477.48	0.850321	1	20.4113	16.4941	439.205	67.4469	0.153566
ATP6V1A	4.84	8.519	9.009	10.057	11.294	9.181	6.205	12.278	5.483	3.858	11.25	13.233	8.76725	0.42392	0.929319	24	5.29759	1.68211	1	1	20	7	2.63468	0.948474	1	20	6.40292	10.2265	0.935301	1	21.3333	6.34892	8.84382	3.49195	0.394846
ATP6V1B1	2.414	3.93	2.29	1.903	5.459	4.931	3.521	4.81	3.398	2.462	2.593	2.879	3.3825	0.1192	0.929319	24	11.0593	0.973829	1	1	20	13	1.53866	0.592215	1	20	10.4492	4.75706	0.505743	1	21.3333	11.5844	3.48825	0.977047	0.280097
ATP6V1B2	41.094	59.382	46.145	61.218	68.74	50.342	43.667	49.625	34.725	31.686	44.186	68.745	49.9629	0.299932	0.929319	24	4.98883	7.97126	0.0595081	1	20	8	8.07516	0.318769	1	20	7.09185	60.2111	0.111111	1	21.3333	6.89121	50.5347	14.748	0.291839
ATP6V1C1	20.641	26.542	30.749	22.514	28.822	23.142	22.258	27.234	18.867	11.442	24.403	31.27	23.9903	0.471316	0.929319	24	4.36927	2.92497	1	1	20	7	4.17264	0.721195	1	20	5.15882	27.0188	0.904595	1	21.3333	5.61201	23.9795	6.12372	0.255373
ATP6V1C2	64.275	57.437	70.083	76.095	80.33	71.394	94.704	54.832	48.997	84.539	45.608	53.672	66.8305	0.23289	0.929319	20.5773	10.103	10.1639	0.692352	1	24	8	12.6968	0.765201	1	24.2804	9.72008	82.0893	0.651666	1	22.9526	9.36167	67.269	11.0485	0.164243
ATP6V1E2	2.256	0.258	2.207	1.734	2.158	1.671	3.673	0.963	2.757	1.239	1.389	3.075	1.94833	0.845963	0.950386	24	9.48671	0.239429	1	1	22	8	0.544472	0.999972	1	20	11.9028	2.36122	0.999311	1	22	9.80879	1.97085	0.286676	0.145458
ATP6V1F	158.412	142.608	127.214	138.493	147.273	133.807	139.758	137.277	154.67	164.749	141.244	139.019	143.71	0.351389	0.929319	24	19.2793	6.59891	0.692352	1	20	19	10.4164	0.647377	1	20	17.398	151.601	0.717642	1	21.3333	18.6503	143.034	9.7679	0.068291
ATP6V1G1	210.407	236.508	271.072	217.472	273.923	241.249	253.216	226.838	170.461	185.081	237.896	303.18	235.609	0.34286	0.929319	24	4.52217	23.3628	0.454435	1	20	7	26.8043	0.609206	1	20	6.35224	252.821	0.58158	1	21.3333	6.11794	236.315	48.5328	0.205373
ATP6V1G2-DDX39B	0	0	0	1.116	0.595	1.936	0	0.372	1.521	1.197	0.596	0.742	0.672917	0.511161	0.929319	24	10.519	0.300438	1	1	20	15	0.425678	0.924732	1	28	8.138	1.14481	0.959584	1	24	10.9101	0.672917	0.298968	0.298968
ATP6V1H	58.978	49.319	50.729	54.225	44.347	53.617	52.875	52.75	50.848	39.42	47.031	58.822	51.0801	0.89377	0.963938	24	0.38794	1.16469	1	1	24	2	3.48816	0.999349	1	28	11.9898	53.1779	0.999779	1	25.3333	3.32082	51.1182	2.08372	0.0407628
ATP7A	0.194	0.233	1.708	0.217	0.51	0.251	0.737	0.898	0.415	0.047	0.72	0.752	0.556833	0.866403	0.955605	24	5.42027	0.108752	1	1	22	9	0.218142	0.999997	1	20	12.3641	0.681612	0.999558	1	22	9.11348	0.56207	0.0732059	0.0732059
ATP7B	0.29	0.498	0.81	0.26	0.792	0.944	0.367	0.519	0.455	0.119	0.733	0.789	0.548	0.545573	0.929319	24	6.16386	0.125151	1	1	20	7	0.238295	0.959503	1	20	9.58572	0.698645	0.971959	1	21.3333	7.69973	0.560481	0.201565	0.201565
ATP8	104.38	94.692	88.718	100.229	96.84	126.84	118.854	72.479	43.82	84.132	65.141	79.217	89.6118	0.426912	0.929319	24	9.23044	11.0356	1	1	22	7	20.831	0.560461	1	24.1026	9.8528	117.988	0.82616	1	23.3675	8.66264	89.9126	13.958	0.15524
ATP8B1	10.382	15.991	43.501	16.885	20.258	19.161	15.675	28.049	19.143	11.56	25.142	30.499	21.3538	0.657803	0.929319	24	4.00713	3.6913	1	1	22	9	3.80211	0.998441	1	20	12.2896	21.1488	0.990934	1	22	8.90021	21.4576	1.50847	0.0702998
ATP9A	7.294	10.903	9.839	12.194	13.077	11.31	8.387	14.605	9.263	7.353	13.736	19.932	11.4911	0.383818	0.929319	24	3.60502	1.87455	1	1	20	10	2.28961	0.999583	1	20	6.71612	11.932	0.927259	1	21.3333	7.05514	11.6075	2.66519	0.229609
ATP9B	13.193	17.079	14.282	13.185	13.227	14.41	12.311	13.13	11.838	9.681	15.41	17.115	13.7384	0.210216	0.929319	24	1.3944	1.54888	0.454435	1	20	3	0.270115	0.695386	1	20.7571	1.88241	14.6007	0.490786	1	21.5857	2.14714	13.5923	1.73058	0.12732
ATPAF1	6.918	11.095	9.026	9.965	10.029	9.784	6.904	13.535	10.251	7.054	14.158	15.002	10.3101	0.529783	0.929319	24	1.81351	1.1649	1	1	20	6	1.23744	0.98889	1	28	21.9999	14.8922	0.972047	1	24	1.8902	10.3101	1.65244	0.160274
ATPAF2	14.408	21.383	17.043	16.2	18.723	17.619	16.206	19.925	18.927	14.265	18.745	17.952	17.6163	0.941346	0.978665	24	7.8665	0.331638	1	1	22	12	1.22966	1	1	28	13.1008	18.2169	0.999965	1	24.6667	11.072	17.6098	0.231671	0.0131558
ATR	5.081	6.71	6.54	5.434	7.019	5.382	8.294	6.026	5.613	4.075	6.936	6.481	6.13258	0.708111	0.929319	24	8.01414	0.405983	1	1	22	7	0.756074	0.998015	1	20	11.7385	6.92475	0.994614	1	22	8.84418	6.1671	0.50743	0.0822801
ATRAID	63.972	65.57	52.497	65.005	53.061	65.007	63.547	47.801	58.649	56.542	43.982	70.14	58.8144	0.869657	0.95629	24	2.08217	1.86265	1	1	22	7	4.69484	0.998061	1	27.0782	9.68243	61.1358	0.999574	1	24.3594	6.41553	58.8052	1.6102	0.027382
ATRIP	10.624	11.557	14.372	10.356	9.9	11.497	10.59	12.149	11.18	9.059	14.646	11.128	11.4215	0.75394	0.9323	24	0.367506	0.552391	1	1	22	2	0.901384	0.999836	1	20	1.99993	12.1375	0.996952	1	22	1.51774	11.3742	0.625758	0.0550157
ATRN	2.155	4.51	7.252	4.148	4.677	4.906	3.462	7.195	2.442	1.516	7.2	9.654	4.92642	0.402756	0.929319	24	3.14239	1.34542	1	1	20	7	1.4623	0.994175	1	20	6.04979	5.2851	0.934606	1	21.3333	5.64817	4.9249	2.53194	0.514109
ATRX	3.37	3.134	7.649	3.916	4.823	3.718	4.114	6.704	4.284	2.488	5.461	6.494	4.67958	0.774159	0.934449	24	4.49455	0.493724	1	1	22	9	0.874338	0.999997	1	20	13.2058	4.97695	0.99769	1	22	9.04676	4.69789	0.258969	0.0551245
ATXN1	1.103	1.837	4.068	1.217	3.247	2.816	1.988	3.905	4.148	0.816	4.023	5.261	2.86908	0.802383	0.937466	24	4.1891	0.370802	1	1	24	18	0.790899	0.998108	1	28	13.6044	3.1928	0.998453	1	25.3333	12.8283	2.88262	0.269452	0.0934747
ATXN10	84.802	81.314	75.123	75.805	69.488	83.501	64.307	77.155	71.701	66.101	69.173	82.493	75.0802	0.480642	0.929319	24	23.7605	3.38609	1	1	22	5	6.58847	0.809605	1	28	8.10483e-05	84.7837	0.929733	1	24.6667	1.60482	75.1681	4.27554	0.0568797
ATXN1L	3.569	9.26	10.477	6.308	11.048	10.016	4.587	11.923	3.336	1.615	16.039	13.396	8.4645	0.526004	0.929319	24	3.62589	2.15949	1	1	20	7	4.16486	0.994468	1	20	6.16235	9.59445	0.971878	1	21.3333	5.81179	8.48477	4.31775	0.508883
ATXN2	13.438	21.273	22.233	16.292	20.14	23.626	16.838	23.064	15.58	10.923	27.76	28.681	19.9873	0.508523	0.929319	24	3.49401	2.62612	1	1	20	7	3.81484	0.999225	1	20	6.18095	20.3943	0.968594	1	21.3333	5.78674	20.0072	5.12165	0.25599
ATXN2L	39.568	57.908	61.548	49.932	60.712	62.633	53.647	60.632	36.912	20.021	67.912	75.97	53.9496	0.468661	0.929319	24	4.91514	8.12588	1	1	20	7	12.9683	0.902391	1	20	6.30875	58.9022	0.943475	1	21.3333	6.20762	54.2452	16.9604	0.312662
ATXN7	1.048	2.585	6.072	2.53	3.393	3.343	2.807	5.203	1.97	0.697	6.986	8.074	3.72567	0.205438	0.929319	20.1616	4.79311	1.64349	1	1	22	9	1.19466	0.99916	1	20	11.946	3.82619	0.787626	1	20.7205	8.557	3.76965	0.447792	0.118789
ATXN7L1	0.599	2.282	1.905	1.612	1.935	2.097	1.47	1.97	1.007	0.864	2.547	1.876	1.68033	0.543097	0.929319	24	5.81987	0.283728	1	1	20	7	0.574171	0.969862	1	20	6.15174	1.97035	0.972634	1	21.3333	6.40372	1.69404	0.57949	0.342075
ATXN7L2	4.959	3.977	6.536	4.992	4.648	4.513	5.448	5.142	4.454	2.822	6.253	6.518	5.02183	0.569337	0.929319	24	2.60865	0.498532	1	1	24	2	0.731856	0.996315	1	20	11.9315	5.15227	0.980021	1	22.6667	2.1635	4.99523	0.617482	0.123614
ATXN7L3	31.107	39.261	46.824	28.557	35.045	38.751	31.24	39.17	26.55	14.687	40.728	57.293	35.7677	0.382741	0.929319	24	2.45746	6.34811	1	1	20	7	5.70847	0.940905	1	20	4.32683	37.5781	0.915738	1	21.3333	4.73883	35.4394	11.0734	0.31246
ATXN7L3B	11.234	18.618	19.785	16.12	16.481	20.972	12.332	21.937	12.817	5.76	22.957	34.835	17.8207	0.359598	0.929319	24	2.83313	4.24448	1	1	20	7	4.38194	0.992906	1	20	6.09991	18.2806	0.91412	1	21.3333	5.59763	17.8035	7.6724	0.430948
AUH	9.891	16.359	14.315	13.676	16.167	16.242	12.267	13.18	10.076	6.141	15.692	18.923	13.5774	0.349556	0.929319	24	4.60579	2.18979	1	1	20	7	3.04551	0.617383	1	20	6.34354	15.5094	0.800428	1	21.3333	6.13696	13.6464	4.54521	0.333071
AUNIP	0.949	0.761	0.929	1.022	1.272	0.591	0.962	1.475	1.857	1.278	1.182	0.906	1.09867	0.538249	0.929319	24	15.0094	0.150885	0.454435	1	22	14	0.164756	0.610608	1	22.4573	16.2398	1.51953	0.703333	1	22.8191	15.0891	1.10476	0.285407	0.258343
AUP1	41.399	43.517	46.446	48.923	45.727	43.439	50.412	37.254	41.257	35.988	41.265	33.881	42.459	0.139675	0.929319	21.0105	9.35602	3.24309	0.104994	1	24	6	3.86186	0.250819	1	26.6397	6.84135	47.0603	0.0820812	1	23.8834	7.48667	42.4723	4.49655	0.10587
AURKA	2.53	2.029	1.238	2.107	1.21	1.124	5.264	1.512	0.221	1.563	1.644	1.939	1.86508	0.944187	0.979987	24	12.1568	0.184868	1	1	20	3	0.420729	1	1	20	11.8098	2.75924	0.99997	1	21.3333	10.052	1.88772	0.214358	0.113554
AURKAIP1	118.355	100.124	104.921	107.272	93.562	105.77	109.907	98.347	133.646	157.162	88.948	88.345	108.863	0.532161	0.929319	24	16.6573	9.67258	1	1	20	17	11.2204	0.846722	1	20	15.9672	127.27	0.95298	1	21.3333	16.673	108.638	20.5081	0.188774
AURKB	2.034	0.765	0.684	1.083	0.608	0.989	4.951	0.532	0.699	1.1	0.7	1.44	1.29875	0.768845	0.933842	24	12.6573	0.395227	1	1	20	17	0.236881	0.998885	1	20	11.9501	2.37175	0.997481	1	21.3333	13.7475	1.34199	0.570355	0.425007
AURKC	5.211	2.469	1.854	2.124	0.227	1.228	2.55	0.991	4.343	0.683	0.908	1.412	2	0.30465	0.929319	22.9425	19.0012	0.889832	1	1	20	0	1.0451	0.996911	1	20	14.1372	2.53387	0.881285	1	20.9808	17.6663	1.92862	1.40116	0.726511
AUTS2	13.244	23.128	44.345	34.18	36.816	27.393	25.208	27.84	15.829	13.51	28.614	48.612	28.2266	0.208441	0.929319	24	4.85856	8.27795	1	1	20	9	10.0049	0.414702	1	20	6.15534	37.4894	0.557143	1	21.3333	6.79706	28.7737	15.2389	0.529612
AVEN	12.594	12.748	19.999	18.886	13.235	12.633	12.944	15.674	9.085	14.093	13.349	10.834	13.8395	0.719886	0.929319	24	6.60218	1.01489	1	1	24	10	2.11407	0.82304	1	23.5842	5.07886	16.8242	0.983775	1	23.8614	7.16737	13.8451	1.80714	0.130525
AVIL	7.54	6.681	6.807	6.762	7.014	7.085	7.967	6.076	7.791	7.369	5.606	5.962	6.88833	0.316978	0.929319	24	13.3697	0.442974	1	1	20	17	0.429214	0.981876	1	20	13.8488	7.27706	0.886519	1	21.3333	14.9017	6.91884	0.678418	0.0980538
AVL9	1.063	2.247	4.727	1.906	2.588	2.305	2.448	3.119	1.89	1.208	3.239	3.226	2.49717	0.62658	0.929319	24	5.07674	0.421852	1	1	22	9	0.570812	0.994744	1	20	11.9542	2.69047	0.987594	1	22	8.95949	2.51721	0.288108	0.114455
AVPI1	150.061	137.551	117.847	100.934	105.791	94.196	104.1	118.915	145.722	134.303	102.251	102.139	117.817	0.099296	0.929319	24	19.8168	15.9043	0.692352	1	20	19	23.5954	0.511797	1	20	16.1667	130.662	0.350048	1	21.3333	18.3504	116.243	25.601	0.220237
AVPR2	0.511	0.41	0.5	0.764	0.489	1.591	0.324	0.408	0	0	0.408	0.813	0.518167	0.485513	0.929319	24	7.18192	0.214259	0.289005	1	22	6	0.255619	0.661897	1	20	9.24524	0.930064	0.575859	1	22	7.52224	0.535202	0.374428	0.374428
AXIN1	20.034	30.506	33.968	28.475	27.126	31.579	24.505	32.469	21.13	17.731	34.398	31.484	27.7838	0.532599	0.929319	24	5.02617	2.78345	1	1	20	7	5.6314	0.92821	1	20	6.0562	30.642	0.965311	1	21.3333	6.14255	27.8726	5.78983	0.207725
AXIN2	4.281	7.169	6.037	8.13	8.613	7.378	5.781	8.543	4.925	2.482	7.719	6.006	6.422	0.307788	0.929319	24	8.34331	1.20527	0.692352	1	20	9	1.06066	0.659939	1	20	7.30641	7.88101	0.687065	1	21.3333	8.26187	6.54889	1.66901	0.254854
AXL	28.819	45.995	54.753	40.337	45.576	47.517	31.054	96.089	36.255	31.204	62.013	85.508	50.4267	0.843002	0.949559	24	3.28926	5.06582	1	1	20	7	8.00303	0.999728	1	28	12.9771	56.9562	0.999266	1	24	7.79207	50.4267	2.96446	0.0587875
AZI2	36.716	42.712	40.984	37.875	36.943	45.587	43.012	39.568	27.603	24.693	43.013	46.049	38.7296	0.60724	0.929319	24	4.79574	2.90481	1	1	20	9	4.25608	0.902691	1	20	11.4179	43.2298	0.976765	1	21.3333	8.99334	38.9472	2.38517	0.0612411
AZIN1	22.42	38.653	50.454	44.486	42.097	42.87	39.668	39.034	27.235	18.187	39.663	42.614	37.2818	0.0491058	0.929319	20.5773	6.9595	9.50035	0.0321579	0.973004	20	7	10.509	0.27134	1	20	6.18947	46.3617	0.0166369	0.733612	20.1924	6.71554	37.7328	12.6077	0.334132
AZIN2	5.22	11.478	10.374	6.546	5.345	8.755	6.147	4.729	3.091	6.234	10.488	5.982	7.03242	0.462415	0.929319	24	1.38969	1.36508	1	1	20	7	2.44305	0.798733	1	20.1223	4.05099	8.6186	0.920429	1	21.3741	4.33388	6.94355	2.16535	0.311851
B2M	3723.97	4326.33	2281.01	6073.64	4565.95	3429.97	8151.43	2297.48	2872.61	2809.46	2709.05	3758.72	3916.64	0.501332	0.929319	24	9.65067	858.941	1	1	20	10	1197.37	0.934495	1	20	9.90653	5399.43	0.958393	1	21.3333	9.94663	4015.04	940.685	0.23429
B3GALNT2	12.811	19.837	32.993	18.62	25.077	20.158	14.548	35.473	18.54	13.732	33.288	35.649	23.3938	0.6044	0.929319	24	3.03956	3.56775	1	1	20	7	4.10758	0.999982	1	20	12.1204	23.253	0.985343	1	21.3333	7.50658	23.573	3.16149	0.134115
B3GALT2	1.37	6.044	2.849	1.843	4.261	2.132	1.085	3.174	1.884	2.635	5.004	0.204	2.70708	0.950651	0.981302	24	22.9774	0.237088	1	1	22	3	0.91641	0.999996	1	20	4.1227	3.50091	0.999979	1	22	2.29419	2.68717	0.301361	0.112148
B3GALT4	10.001	10.138	10.155	9.646	10.652	10.176	10.755	14.1	11.303	9.434	13.285	11.027	10.8893	0.835319	0.947687	24	14.5727	0.33641	1	1	20	13	0.784181	0.84522	1	26.8571	14.1349	12.0006	0.994573	1	23.619	14.0493	10.8948	0.496167	0.0455415
B3GALT6	7.447	9.952	9.715	8.904	9.262	9.01	6.288	6.974	6.675	4.296	7.846	10.953	8.11017	0.201765	0.929319	24	3.17284	1.33785	0.17755	1	20	6	1.92474	0.206667	1	20	4.99596	9.6478	0.132814	1	21.3333	4.87329	8.04422	2.59258	0.322291
B3GAT2	4.276	4.512	0.22	1.817	0	0.467	1.996	0.135	4.677	1.947	1.94	2.416	2.03358	0.0717713	0.929319	20.1616	18.7766	1.53059	1	1	22	20	1.84732	0.636473	1	20	18.1434	2.58125	0.404183	1	20.7205	18.9769	1.8631	1.70761	0.916541
B3GAT3	33.414	36.924	40.867	39.286	35.284	36.344	46.065	34.102	37.857	30.558	36.204	37.42	37.0271	0.511582	0.929319	24	8.86912	1.96736	1	1	20	9	3.51644	0.964247	1	20.7571	11.9012	39.7201	0.965044	1	21.5857	9.99886	37.215	1.96248	0.0527337
B3GLCT	14.472	13.586	16.692	12.24	23.077	18.425	17.063	15.403	12.656	8.37	30.599	23.433	17.168	0.625067	0.929319	24	3.2425	2.40651	1	1	20	9	2.79519	0.99997	1	20	9.80991	19.3617	0.98779	1	21.3333	8.23823	17.2978	1.71996	0.0994323
B3GNT2	11.834	17.665	17.457	14.531	15.154	17.559	17.525	8.489	9.569	6.651	15.434	11.942	13.6508	0.469849	0.929319	24	6.5023	1.84142	1	1	22	7	4.4926	0.404139	1	21.8605	6.15655	16.5816	0.767392	1	22.6202	6.56473	13.7249	3.84754	0.280334
B3GNT4	1.152	0.924	1.879	0.517	0.367	0.797	2.432	0.918	0.469	0.738	0.644	1.374	1.01758	0.998527	0.99913	24	7.6153	0.014969	1	1	24	0	0.25668	1	1	28	12.079	1.45996	1	1	25.3333	7.28238	1.01686	0.0215703	0.0212127
B3GNT5	0.575	0.307	0.563	0.688	0.734	0.596	0.85	0.688	0.937	0.184	0.275	0.457	0.571167	0.055731	0.929319	20.3673	11.4051	0.204107	0.858505	1	20	13	0.194454	0.52717	1	20.7571	13.6342	0.806638	0.288831	1	20.3748	12.6869	0.59729	0.20677	0.20677
B3GNT7	4.333	8.542	3.356	11.82	9.155	11.609	7.318	4.101	4.635	1.909	6.312	6.675	6.64708	0.236507	0.929319	24	8.05575	2.18753	0.17755	1	22	7	3.20691	0.324136	1	20	8.22052	10.6247	0.197747	1	22	7.8031	6.82102	3.41411	0.500528
B3GNT8	10.923	9.489	9.085	6.041	7.142	4.909	5.995	9.686	10.682	9.802	10.376	7.816	8.4955	0.0356539	0.929319	24	20.9243	2.00082	0.0321579	0.973004	20	0	2.50316	0.128161	1	20	17.6826	10.2924	0.00716643	0.544005	21.3333	19.5787	8.27353	2.47375	0.298996
B3GNT9	7.57	14.164	17.636	8.891	9.485	10.468	11.415	18.424	8.373	6.238	21.064	23.646	13.1145	0.333815	0.929319	22.1778	2.44606	3.31496	1	1	24	0	3.64726	0.988017	1	28	12.1265	13.4428	0.898552	1	24.7259	3.48342	13.1774	6.19408	0.470052
B3GNTL1	7.065	8.695	5.626	5.599	5.344	6.986	6.243	6.089	6.025	8.213	6.216	6.074	6.51458	0.386816	0.929319	24	20.5781	0.609386	1	1	20	19	0.86762	0.94645	1	20	17.407	6.71334	0.918805	1	21.3333	19.0355	6.44981	0.82527	0.127953
B4GALNT1	3.542	4.036	3.648	3.177	3.122	4.35	4.132	4.736	3.646	3.316	3.259	3.78	3.72867	0.451025	0.929319	24	12.7012	0.273713	1	1	22	14	0.385373	0.893361	1	20	12.3409	4.4102	0.935654	1	22	13.0819	3.75245	0.34456	0.0918225
B4GALNT3	7.866	10.913	18.319	8.536	11.214	16.153	6.327	18.998	12.405	4.689	17.369	13.791	12.215	0.861376	0.954189	20.3673	6.47138	1.23966	1	1	20	7	2.72024	1	1	20	12.0685	13.7564	0.999505	1	20.1224	8.28285	12.3298	1.12493	0.0912368
B4GALNT4	12.743	1.762	10.011	9.345	21.201	7.096	3.26	27.805	3.837	10.803	4.179	1.572	9.46783	0.454411	0.929319	21.234	12.2077	4.18384	1	1	24	10	4.01495	0.992051	1	25.019	13.8417	12.7193	0.953046	1	23.4177	12.0962	9.57192	4.43325	0.463152
B4GALT1	77.159	67.922	62.462	72.509	58.506	61.837	60.961	82.27	74.161	62.068	83.269	85.369	70.7078	0.178105	0.929319	24.95	22.9631	6.96227	0.289005	1	24	22	6.64928	0.544183	1	27.0782	21.9999	84.1802	0.307168	1	25.3427	22.397	71.1059	7.44427	0.104693
B4GALT2	28.336	30.911	30.962	25.541	31.377	30.133	24.504	48.236	30.242	22.955	49.877	45.458	33.211	0.639208	0.929319	26.6133	25.0676	3.56637	1	1	24	20	4.34906	0.924342	1	28	21.9999	46.8968	0.983548	1	26.2044	22.3471	33.478	3.19145	0.0953297
B4GALT3	29.054	39.919	40.214	34	41.357	35.827	36.575	40.771	30.751	20.268	37.588	38.453	35.3981	0.517173	0.929319	24	6.99558	3.03964	1	1	20	7	3.77312	0.831928	1	20	6.10393	38.5977	0.946138	1	21.3333	6.73072	35.5921	5.72786	0.160931
B4GALT4	14.663	18.744	13.069	23.176	18.613	18.369	16.182	17.704	12.955	11.864	24.198	23.202	17.7283	0.443062	0.929319	24	3.55479	2.25028	1	1	20	10	3.27744	0.96735	1	20	7.92915	19.5208	0.945547	1	21.3333	7.72798	17.8752	2.34494	0.131184
B4GALT5	25.811	40.475	43.4	31.207	34.024	37.872	25.185	56.116	29.681	23.528	61.444	67.493	39.6863	0.356491	0.929319	24	1.34923	7.98046	1	1	24	2	7.38467	0.976282	1	28	21.9999	67.7727	0.909222	1	25.3333	25.077	40.1403	8.64849	0.215457
B4GALT7	41.525	34.931	40.63	28.113	36.03	34.833	31.326	33.219	39.314	33.073	37.632	42.241	36.0722	0.138227	0.929319	24	22.8495	3.49851	0.692352	1	22	1	1.13491	0.674518	1	26.2151	21.9999	41.3052	0.48381	1	24.0717	22.7738	36.0829	3.51621	0.0974482
B4GAT1	8.327	14.309	18.624	14.632	18.049	14.453	11.624	11.683	6.648	5.228	12.047	11.553	12.2647	0.175285	0.929319	24	6.78627	2.84961	0.0321579	0.973004	22	7	4.51205	0.105151	1	20.627	6.13318	17.2532	0.021361	0.843807	22.209	6.64987	12.4074	5.71681	0.460757
B9D1	6.251	7.039	5.336	5.248	5.79	5.242	4.801	4.254	5.528	4.731	4.746	5.314	5.35667	0.193026	0.929319	25.5897	24.0984	0.441221	0.289005	1	24	2	0.36416	0.324325	1	28	8.10483e-05	6.55378	0.236314	1	25.8632	0.208563	5.38955	0.487469	0.090447
B9D2	7.475	21.646	17.066	10.801	17.88	19.381	14.728	12.164	26.905	12.776	11.536	11.391	15.3124	0.595968	0.929319	24	11.4156	2.43776	1	1	24	8	3.76817	0.997153	1	27.7637	13.9661	17.5684	0.984017	1	25.2546	11.0922	15.1763	2.58838	0.170554
BAALC	1.341	4.3	0.656	0.601	2.565	2.086	0.849	1.603	0	1.289	3.211	11.193	2.4745	0.111674	0.929319	24	1.01005	2.30977	1	1	24	0	0.853478	0.837194	1	28	8.10483e-05	2.25074	0.5776	1	25.3333	0.354488	2.6143	2.85303	1.09132
BABAM1	53.476	46.006	43.017	50.318	44.291	41.293	44.504	41.07	52.135	56.373	42.308	38.857	46.1373	0.507227	0.929319	24	18.8189	2.76639	1	1	22	20	4.30416	0.984287	1	20	16.5775	49.5183	0.966508	1	22	18.4884	45.9253	4.72981	0.102989
BABAM2	68.449	74.793	63.661	82.13	64.77	60.262	51.09	73.74	51.031	85.513	53.678	65.261	66.1982	0.813802	0.940475	24	23.7494	3.16778	1	1	20	3	10.275	0.999421	1	23.7545	3.53523	72.2644	0.99874	1	22.5848	2.22008	66.0276	3.75364	0.0568496
BACE1	19.177	27.727	30.988	22.149	35.167	29.983	25.854	43.075	18.647	19.694	44.115	47.301	30.3231	0.615522	0.929319	24	3.60243	3.8719	1	1	20	7	5.22552	0.999828	1	28	11.8277	33.0877	0.986691	1	24	7.53063	30.3231	3.27309	0.107941
BACE2	15.466	14.231	17.034	17.205	9.945	15.338	12.363	16.974	11.777	9.506	13.357	22.577	14.6478	0.40857	0.929319	24	1.55994	2.09064	1	1	24	2	2.6939	0.976809	1	20.7571	11.9896	14.3813	0.934053	1	22.919	1.62057	14.5552	2.42006	0.166268
BACH1	1.44	2.671	6.957	3.794	4.392	3.641	3.42	4.412	2.311	1.558	4.57	4.294	3.62167	0.419447	0.929319	24	6.32899	0.861923	1	1	20	9	1.31663	0.812303	1	20	6.10016	4.81556	0.905063	1	21.3333	7.19935	3.69398	1.50891	0.408479
BAD	38.074	36.776	46.989	34.145	38.497	40.832	32.058	43.709	49.186	40.348	46.624	49.019	41.3548	0.42681	0.929319	20.3673	0.855812	2.6219	1	1	24	20	4.78393	0.77118	1	28	21.9999	48.1288	0.898141	1	24.1224	21.2338	41.3668	2.62292	0.0634064
BAG1	145.058	90.471	87.697	97.656	68.077	87.654	78.671	98.344	128.063	125.475	123.323	81.342	100.986	0.100994	0.929319	24	20.0918	20.3246	0.104994	1	20	19	21.501	0.24899	1	20	17.5022	120.777	0.0648449	1	21.3333	18.9261	98.8292	28.3876	0.287238
BAG2	22.977	27.735	19.879	24.728	24.529	22.826	22.21	23.133	29.861	21.858	16.218	18.461	22.8679	0.390835	0.929319	21.0105	13.7289	2.02898	1	1	24	12	2.11054	0.988669	1	28	14.0961	25.1358	0.928511	1	24.3368	13.3962	22.8404	2.38356	0.104357
BAG3	33.948	56.987	63.673	85.435	54.845	44.587	38.312	40.094	28.718	24.732	48.496	40.766	46.7161	0.283158	0.929319	24	5.45532	9.9708	0.0164632	0.798136	22	6	16.2246	0.143845	1	20.7571	5.57736	68.7486	0.023474	0.888211	22.2524	5.70289	46.8425	23.072	0.492544
BAG4	3.028	5.622	7.952	5.288	7.471	6.61	4.541	7.62	4.675	2.758	7.632	8.932	6.01075	0.428338	0.929319	24	5.19054	1.08358	1	1	20	7	1.59806	0.970271	1	20	6.19663	6.92214	0.940713	1	21.3333	6.24158	6.05242	2.25102	0.371921
BAG5	22.952	27.422	40.694	29.701	35.223	33.229	29.168	30.847	25.42	20.585	28.33	31.23	29.5667	0.224915	0.929319	24	7.4338	3.82045	0.0595081	1	20	9	5.5218	0.336629	1	20	6.21458	34.9381	0.0945966	1	21.3333	7.58191	29.9292	6.17041	0.206167
BAG6	100.388	118.122	126.287	109.584	118.461	122.552	90.289	127.078	114.782	88.527	124.444	131.642	114.346	0.503695	0.929319	21.6957	4.5704	7.54885	1	1	20	7	10.1385	0.996735	1	20	5.80841	119.651	0.967176	1	20.5652	5.83885	114.337	11.1882	0.0978526
BAHCC1	4.165	5.948	5.602	3.087	4.622	5.543	3.541	4.366	4.743	2.341	8.007	7.032	4.91642	0.29404	0.929319	24	0.724183	1.03397	1	1	24	2	1.0299	0.971047	1	27.0782	1.79827	4.88525	0.867701	1	25.0261	1.50162	4.96213	1.45951	0.29413
BAHD1	13.886	15.784	19.05	16.613	15.971	18.705	15.945	20.213	17.384	12.997	17.554	19.472	16.9645	0.609943	0.929319	24	7.84809	0.924949	1	1	22	9	1.47131	0.999819	1	20	12.167	18.3034	0.986021	1	22	9.72155	17.0346	0.900157	0.052843
BAIAP2	9.075	19.212	12.194	16.06	17.828	21.584	12.567	11.067	6.804	4.886	14.256	10.246	12.9816	0.287943	0.929319	24	7.87059	3.07289	0.17755	1	20	9	4.78075	0.325388	1	20.8889	9.38729	18.408	0.22434	1	21.6296	8.86892	13.2851	3.79527	0.285678
BAIAP2L1	1.636	6.68	2.183	5.47	6.12	3.548	2.921	1.956	1.091	1.287	2.137	2.661	3.14083	0.402744	0.929319	24	6.58154	0.983482	0.0321579	0.973004	20	8	1.29401	0.31544	1	21.7162	6.24328	5.09449	0.0883555	1	21.9054	7.00391	3.20723	1.84933	0.576613
BAK1	16.858	12.955	12.174	15.658	11.713	15.038	15.41	14.156	17.295	12.638	15.451	15.497	14.5703	0.77089	0.933842	24	18.7465	0.577215	1	1	22	17	1.29436	0.990406	1	20.7571	14.05	15.5237	0.997321	1	22.2524	16.5572	14.5704	1.20447	0.0826654
BAMBI	57.123	65.966	113.417	70.921	53.245	70.257	42.197	125.933	131.873	125.898	49.326	98.345	83.7084	0.880251	0.959614	24	17.5245	7.09481	1	1	22	14	27.8225	0.97424	1	21.8605	16.3159	115.396	0.999461	1	22.6202	15.9429	83.8857	15.5848	0.185786
BANF1	302.755	301.49	331.646	312.097	306.982	325.931	275.62	373.76	393.217	379.654	337.291	301.217	328.472	0.583243	0.929319	24	15.8973	15.0947	1	1	22	18	33.9275	0.60105	1	22.1549	16.6856	374.016	0.910617	1	22.7183	16.9236	328.347	34.315	0.104508
BANK1	0.329	1.254	0.403	0.738	0.551	0.512	6.048	0.689	1.006	0.317	1.735	1.375	1.24642	0.658931	0.929319	24	11.5018	0.625194	1	1	24	18	0.445124	0.995303	1	20	12.0472	2.79054	0.990851	1	22.6667	13.8116	1.27463	0.708853	0.556124
BANP	5.208	8.992	10.555	7.387	8.847	8.928	8.077	6.163	8.51	4.649	8.781	7.352	7.78742	0.511146	0.929319	24	6.95934	0.855543	1	1	20	7	1.57048	0.831743	1	20	6.08424	9.20696	0.944295	1	21.3333	6.7129	7.84041	1.59038	0.202844
BAP1	31.472	34.046	35.931	30.393	36.292	32.209	30.302	35.54	30.025	28.198	36.897	39.594	33.4082	0.352133	0.929319	24	2.12549	2.09592	1	1	22	3	2.37146	0.966796	1	20	4.90718	33.9815	0.904902	1	22	3.4297	33.2559	3.2795	0.098614
BARD1	1.28	2.394	3.005	1.148	3.428	2.566	2.701	2.397	1.668	1.066	2.247	3.052	2.246	0.475608	0.929319	24	7.30525	0.415696	0.692352	1	20	9	0.671044	0.923697	1	20	10.5285	2.80937	0.881607	1	21.3333	9.15308	2.2905	0.473395	0.206677
BARX1	1.738	0.697	0.68	0.467	0.665	1.081	0.33	1.973	2.124	1.67	1.165	1.865	1.20458	0.152711	0.929319	21.0105	17.9358	0.463461	0.17755	1	20	17	0.721249	0.27454	1	22.1549	18.0191	1.78108	0.133298	1	21.0551	17.6657	1.17326	0.639412	0.544987
BATF	1.174	1.412	2.297	5.791	3.37	4.262	15.242	1.754	1.435	2.257	1.406	0	3.36667	0.108825	0.929319	21.4624	10.8828	3.2767	0.0079208	0.608867	24	11	1.48634	0.644209	1	21.7162	11.317	7.77597	0.0203188	0.808254	22.3928	11.0975	3.58729	3.28045	0.914466
BATF2	3.11	3.89	3.854	4.351	2.737	4.171	1.26	1.091	1.267	2.631	2.661	6.033	3.088	0.0786887	0.929319	24	1.85644	1.30377	0.104994	1	20	5	1.1639	0.205015	1	20	4.84537	4.03824	0.0469827	1	21.3333	4.10551	2.98572	2.09794	0.702656
BATF3	4.69	4.936	2.294	7.097	4.767	6.08	17.449	4.556	1.075	4.227	3.51	2.097	5.2315	0.257184	0.929319	24	11.2194	2.87457	1	1	20	10	1.77342	0.841155	1	20	11.3404	9.93377	0.801041	1	21.3333	10.9079	5.54984	2.89878	0.522317
BAX	20.489	14.755	16.623	14.477	16.795	18.673	25.63	17.579	16.49	18.938	15.112	19.252	17.9011	0.628964	0.929319	24	13.31	1.29754	1	1	20	17	1.99687	0.945245	1	20	12.0418	21.1024	0.984051	1	21.3333	14.0133	18.0427	2.04135	0.11314
BAZ1A	4.655	6.02	5.902	7.644	5.301	6.936	14.305	6.173	4.689	3.309	4.051	5.435	6.20167	0.186622	0.929319	24	10.5688	2.10861	0.289005	1	22	10	1.56483	0.705903	1	20	11.826	9.59485	0.365841	1	22	10.8654	6.37714	2.10722	0.330433
BAZ1B	20.001	32.714	37.403	31.486	36.107	35.586	24.558	43.546	26.467	15.112	43.678	38.661	32.1099	0.617855	0.929319	24	5.86758	3.80786	1	1	20	7	6.88156	0.997247	1	20	6.1703	35.5038	0.986778	1	21.3333	6.42432	32.2986	7.76126	0.240297
BAZ2A	10.279	17.973	17.646	14.077	19.35	15.663	12.808	20.164	11.748	4.852	25.699	26.553	16.401	0.331335	0.929319	21.9341	4.13573	3.88483	1	1	20	7	3.74201	0.994877	1	20	6.09286	17.1851	0.898443	1	20.6447	5.82442	16.3976	5.76257	0.351428
BAZ2B	1.138	1.407	3.04	1.531	1.929	1.23	1.757	2.155	1.739	0.684	2.385	2.291	1.77383	0.701051	0.929319	24	4.07959	0.23604	1	1	22	9	0.301051	0.999418	1	20	12.1783	1.8037	0.994239	1	22	8.88081	1.78119	0.107343	0.0602645
BB_R111_JSM90EE7F	8.012	7.343	6.16	8.469	8.214	7.716	11.598	8.895	8.045	6.603	8.223	7.508	8.0655	0.218437	0.929319	24	11.8171	0.976699	1	1	20	10	0.972979	0.672309	1	20	11.9817	9.68229	0.698779	1	21.3333	11.3055	8.17566	1.00678	0.123144
BB_R333_JSM7053BR	6.372	4.282	6.472	8.817	4.297	12.776	5.919	3.301	2.522	1.984	5.755	1.882	5.36492	0.266506	0.929319	20.3673	8.9377	1.91174	0.454435	1	24	6	2.10718	0.629303	1	23.5842	8.65287	8.56285	0.524925	1	22.6505	7.99256	5.45138	2.2732	0.416996
BBOF1	2.993	6.2	6.798	5.656	8.215	6.06	5.641	5.857	4.747	2.398	6.211	6.374	5.59583	0.239868	0.929319	24	7.25885	1.1185	0.692352	1	20	7	1.61503	0.449808	1	20	6.38772	6.99807	0.519871	1	21.3333	6.91049	5.6762	2.04239	0.359817
BBOX1	0.757	0.632	0.493	0.452	0.905	0.621	0.18	0.565	0.925	0.424	0.589	0.639	0.5985	0.868482	0.956167	25.5897	22.8999	0.0507125	1	1	20	19	0.0961665	1	1	27.3029	7.82467	0.653827	0.999579	1	24.2975	0.130826	0.599013	0.0433081	0.0433081
BBS10	3.738	5.67	7.512	7.701	5.896	9.324	7.101	8.394	6.051	2.914	7.886	8.674	6.73842	0.309142	0.929319	24	8.03268	1.22841	1	1	20	10	1.65675	0.923411	1	20	11.8261	8.26689	0.867653	1	21.3333	10.2081	6.85773	1.11628	0.162777
BBS12	6.218	8.451	7.012	8.695	8.873	6.885	7.875	7.118	4.766	4.154	7.571	9.552	7.26417	0.334878	0.929319	24	4.74645	1.01391	0.454435	1	20	7	1.26714	0.41191	1	20	6.3682	8.27215	0.476723	1	21.3333	6.18429	7.2995	2.1177	0.290116
BBS2	28.715	31.845	40.051	20.273	43.061	41.185	24.053	35.121	18.297	16.348	29.456	46.025	31.2025	0.565369	0.929319	24	4.74881	4.70744	1	1	20	7	8.81762	0.881862	1	20	9.77293	36.4898	0.966344	1	21.3333	7.38755	31.601	7.47353	0.236496
BBS4	13.353	19.478	20.57	15.542	17.668	20.919	13.494	15.624	13.891	8.331	16.464	18.466	16.15	0.456143	0.929319	24	5.2611	1.87762	1	1	20	7	3.95061	0.524892	1	20.1223	6.01577	18.8375	0.826322	1	21.3741	6.19145	16.2167	3.9349	0.242644
BBS5	3.937	3.077	4.34	3.799	3.338	3.411	3.756	3.188	3.229	4.839	3.413	4.517	3.737	0.412313	0.929319	20.5773	2.09445	0.311386	1	1	20	3	0.423557	0.988988	1	26.2151	2.17666	3.74896	0.937629	1	22.2642	2.48319	3.71751	0.363101	0.0976732
BBS7	5.344	6.394	7.641	6.267	8.023	7.332	6.612	7.371	6.431	5.295	8.701	10.981	7.19933	0.288666	0.929319	24	3.41838	0.890648	1	1	20	9	0.687308	0.998974	1	20	8.71035	7.31567	0.869917	1	21.3333	7.7035	7.25407	0.88254	0.121661
BBS9	3.102	3.908	3.208	5.245	4.663	4.044	4.377	3.019	3.141	2.811	4.159	3.593	3.7725	0.253265	0.929319	24	7.69432	0.516099	0.289005	1	20	8	0.873984	0.354779	1	20	7.98143	4.69453	0.293838	1	21.3333	7.96731	3.82675	0.787695	0.205839
BBX	1.911	2.513	8.375	3.153	3.071	2.457	3.34	7.629	3.55	1.616	6.186	6.562	4.19692	0.817269	0.94139	24	2.8618	0.634305	1	1	24	17	1.2111	1	1	28	14.0443	4.80598	0.998822	1	25.3333	14.7246	4.23389	1.09779	0.259287
BCAM	404.718	357.947	301.079	377.14	343.789	364.363	278.812	268.958	381.143	375.003	396.058	404.485	354.458	0.095467	0.929319	27.3425	24.8409	44.1614	0.454435	1	22	0	20.7861	0.613739	1	25.4054	7.81136	358.045	0.298195	1	24.916	1.0223	355.863	45.0268	0.126529
BCAP29	96.925	77.723	103.798	87.984	133.729	90.407	102.367	101.923	75.856	45.171	112.799	128.985	96.4722	0.598331	0.929319	24	5.22424	10.663	1	1	20	9	17.4259	0.953104	1	20	8.71654	108.603	0.980504	1	21.3333	7.98817	97.5196	15.0924	0.154763
BCAP31	145.121	162.45	182.731	143.686	157.017	175.756	145.722	156.177	144.952	150.521	152.188	170.168	157.207	0.609966	0.929319	24	4.25755	5.68631	1	1	20	7	11.4035	0.943971	1	20	6.00434	163.683	0.98136	1	21.3333	5.9123	157.3	11.6008	0.0737496
BCAR1	27.4	34.9	55.335	44.051	42.04	44.877	40.736	38.55	34.004	26.422	45.851	53.001	40.5973	0.270019	0.929319	24	5.41924	6.02902	1	1	20	9	8.27244	0.634238	1	20	6.20317	47.1031	0.740083	1	21.3333	6.97423	41.0522	11.0235	0.268524
BCAR3	5.727	7.913	6.293	8.455	8.262	9.778	8.761	6.847	5.493	3.473	9.326	7.881	7.35075	0.369099	0.929319	24	7.72399	1.10546	1	1	20	10	1.92899	0.679554	1	20	9.83616	9.23308	0.837589	1	21.3333	9.40202	7.4727	1.24548	0.166671
BCAS2	54.713	42.544	47.856	48.076	56.049	42.127	52.5	47.407	43.912	36.13	51.086	60.967	48.6139	0.631364	0.929319	24	2.31023	2.91328	1	1	22	3	4.16769	0.998194	1	20	8.34409	50.0605	0.988351	1	22	4.3689	48.4761	5.20987	0.107473
BCAS3	9.204	9.334	9.447	10.277	10.36	10.575	7.715	12.406	7.17	5.726	11.755	11.838	9.65058	0.687248	0.929319	24	4.26	0.76516	1	1	20	10	1.43826	0.995795	1	20	7.81511	10.1392	0.993139	1	21.3333	7.76552	9.71235	0.970168	0.0998901
BCAS4	2.161	4.332	3.524	3.23	3.446	2.988	5.018	3.66	2.201	4.848	2.415	3.007	3.4025	0.675106	0.929319	24	10.8607	0.372575	1	1	22	7	0.580888	0.999484	1	27.0782	11.7372	3.85534	0.992423	1	24.3594	9.80065	3.39691	0.387635	0.114114
BCAT1	0.134	0.857	2.091	1.318	0.639	0.97	1.692	0.798	0.816	0.385	0.64	0.797	0.928083	0.365906	0.929319	24	8.51345	0.322877	1	1	20	9	0.56215	0.819941	1	22.1549	11.921	1.1914	0.87864	1	22.0516	9.87351	0.951563	0.304571	0.304571
BCAT2	64.217	53.854	54.937	52.691	47.93	49.078	44.927	59.138	82.814	58.344	51.811	60.948	56.7241	0.399985	0.929319	24	19.8836	5.68029	1	1	20	19	7.36381	0.634941	1	20	16.9133	65.1431	0.840569	1	21.3333	18.6458	56.1241	8.67348	0.154541
BCHE	2.651	2.603	1.588	3.834	1.501	2.525	2.913	1.326	1.455	0.884	1.244	2.13	2.0545	0.774774	0.934449	24	6.79326	0.236675	1	1	22	7	0.82979	0.711348	1	25.6031	7.94134	2.55197	0.9773	1	23.8677	7.25135	2.05578	0.416478	0.202589
BCKDHB	23.623	21.629	23.459	24.822	25.975	16.821	20.543	22.552	21.335	21.356	22.713	21.656	22.207	0.697988	0.929319	24	0.996091	0.834496	1	1	20	5	2.06192	0.973077	1	21.1576	4.25207	23.9001	0.992761	1	21.7192	3.62807	22.1432	1.26587	0.0571677
BCKDK	74.365	81.231	72.552	65.153	82.957	65.995	58.377	87.111	83.296	64.686	78.018	72.691	73.8693	0.837106	0.948113	24	20.4947	2.38887	1	1	22	19	7.05551	0.999951	1	20	17.3526	76.908	0.999179	1	22	18.9582	73.6761	3.59114	0.0487423
BCL10	11.322	13.165	12.186	15.231	10.832	11.351	10.397	9.588	10.149	5.987	11.116	18.229	11.6294	0.202165	0.929319	24	2.40283	2.22718	0.104994	1	20	6	1.67019	0.484999	1	20	4.51265	13.1609	0.165195	1	21.3333	4.47615	11.4839	3.85619	0.335791
BCL2	0.739	1.185	3.614	0.331	2.12	0.383	1.871	6.183	0.903	0.71	4.246	6.167	2.371	0.736881	0.930543	24	1.25866	0.654942	1	1	24	18	1.3633	0.985634	1	28	14.0358	2.98263	0.995703	1	25.3333	18.6839	2.36403	0.379223	0.160413
BCL2A1	1.343	0.599	0.438	1.807	0.928	0.464	9.643	0.446	0.73	0.646	0.357	0.979	1.53167	0.469979	0.929319	24	11.5204	1.378	1	1	20	10	0.319612	0.969422	1	20	11.9321	4.05217	0.954552	1	21.3333	11.1995	1.68763	1.42216	0.842695
BCL2L1	103.253	83.017	98.948	90.51	100.886	99.054	72.897	81.258	92.631	71.996	102.744	90.7	90.6578	0.580944	0.929319	21.0105	3.59811	5.02593	1	1	22	3	8.06172	0.960084	1	21.2945	7.69886	97.8738	0.978451	1	21.435	4.67875	90.4491	7.08115	0.0782888
BCL2L11	0.236	1.514	1.386	1.27	2.71	1.714	1.645	1.835	0.866	0.681	2.035	0.563	1.37125	0.124182	0.929319	20.5773	9.24655	0.565714	1	1	20	10	0.599627	0.671492	1	22.0067	9.80376	2.04928	0.547857	1	20.8613	9.69798	1.43946	0.5772	0.400983
BCL2L12	21.145	20.325	16.305	20.973	15.944	21.784	24.654	17.077	24.65	20.867	16.834	17.202	19.8133	0.436191	0.929319	24	14.1081	1.71723	1	1	20	15	2.60003	0.918931	1	20	13.965	22.2454	0.934781	1	21.3333	14.4979	19.9721	2.80844	0.140618
BCL2L13	18.281	31.413	21.578	23.681	33.732	28.288	15.069	30.268	14.898	13.949	28.421	28.031	23.9674	0.622313	0.929319	24	5.18664	3.00763	1	1	20	7	7.07602	0.921304	1	20	6.67507	27.793	0.980984	1	21.3333	6.42004	24.1176	6.21187	0.257566
BCL2L14	0.283	0.567	0.415	1.142	0.542	0.147	0.986	0.169	0.865	0.68	0.339	1.35	0.62375	0.694717	0.929319	24	3.17611	0.139558	1	1	24	18	0.184201	0.999997	1	20	6.23063	0.677553	0.993855	1	22.6667	4.15297	0.618593	0.286773	0.286773
BCL2L2-PABPN1	247.234	246.645	258.16	214.334	222.81	252.684	239.66	227.962	281.583	223.761	268.655	245.711	244.1	0.635045	0.929319	24	21.0032	8.19175	1	1	22	21	16.958	0.983357	1	20.7571	19.5769	251.881	0.987727	1	22.2524	20.5715	243.501	9.05575	0.0371897
BCL3	12.919	10.218	8.961	22.538	11.006	15.785	15.439	12.748	15.414	7.529	15.723	11.608	13.324	0.55477	0.929319	21.9341	9.65907	1.85555	1	1	22	11	3.2732	0.994901	1	20	8.09601	16.0509	0.977443	1	21.3114	9.5532	13.5245	1.98944	0.147099
BCL6	18.672	64.141	43.846	35.759	59.241	37.854	21.514	37.157	12.369	9.033	48.579	32.037	35.0168	0.536104	0.929319	24	4.65205	8.07455	1	1	20	7	20.0691	0.603155	1	20.4984	5.09952	49.5948	0.894506	1	21.4995	5.6662	35.0387	17.6423	0.503508
BCL6B	7.231	9.478	3.809	5.362	4.523	5.912	5.372	2.743	1.36	0.668	6.926	7.297	5.05675	0.262571	0.929319	24	0.735202	1.67189	1	1	24	2	2.36863	0.570278	1	25.6031	7.67586e-05	8.19151	0.704027	1	24.5344	0.929977	5.09621	2.07394	0.406958
BCL7A	7.772	12.792	16.409	8.804	12.132	11.878	8.548	12.714	6.5	1.573	22.921	14.147	11.3492	0.395629	0.929319	20.5773	4.26713	3.25844	1	1	20	7	3.13814	0.987241	1	20	4.92521	12.6135	0.930377	1	20.1924	5.39401	11.2385	4.21732	0.375257
BCL7B	57.52	81.663	65.506	63.988	73.979	75.301	59.519	84.175	60.707	52.278	87.615	71.973	69.5187	0.891532	0.963216	24	4.75433	2.41593	1	1	20	7	9.38472	1	1	20	6.09313	70.2675	0.999769	1	21.3333	6.08128	69.5857	5.00678	0.0719514
BCL7C	210.515	146.791	131.186	182.139	121.416	111.599	129.716	128.502	169.337	280.157	115.991	123.318	154.222	0.455019	0.929319	24	19.9898	26.932	1	1	20	3	37.0687	0.92079	1	20	17.1467	185.446	0.942001	1	21.3333	19.7839	151.185	32.5147	0.215065
BCL9	10.203	18.878	25.998	9.532	26.389	19.896	10.534	24.207	13.837	7.357	25.045	24.591	18.0389	0.672685	0.929319	24	4.53289	2.84372	1	1	20	7	6.61993	0.998534	1	20	6.09659	20.5302	0.992183	1	21.3333	6.02221	18.1066	5.89801	0.325738
BCL9L	13.686	25.633	25.476	18.388	25.29	25.518	15.238	27.024	15.703	7.22	36.063	37.77	22.7508	0.396474	0.929319	24	2.77959	5.04098	1	1	20	7	7.10784	0.99009	1	20	6.08534	24.0121	0.93124	1	21.3333	5.57944	22.7249	9.16526	0.403314
BCLAF1	11.247	17.742	32.923	23.149	26.02	21.32	17.982	31.191	14.537	9.395	28.699	25.617	21.6518	0.277947	0.929319	20.3673	6.66612	5.45619	1	1	22	9	6.88475	0.950962	1	20	6.12769	26.3584	0.850007	1	20.7891	7.21884	22.0204	6.80025	0.308816
BCLAF3	3.689	4.698	5.944	3.892	3.529	4.275	4.26	5.253	5.835	3.651	6.131	6.21	4.78058	0.499383	0.929319	24	23.8989	0.468033	1	1	24	18	0.738219	0.928298	1	28	21.9999	6.12198	0.95696	1	25.3333	21.2103	4.79924	0.407066	0.0848189
BCO1	0.535	0.644	0.917	0.72	0.896	1.665	0.593	0.4	0.654	0.129	0.513	0.638	0.692	0.250044	0.929319	24	8.72588	0.247845	0.289005	1	22	8	0.247841	0.451011	1	20	8.65925	1.10953	0.335192	1	22	8.50433	0.712762	0.329316	0.329316
BCO2	0.345	0.553	0.225	1.444	1.54	0.835	0.583	0.137	0.281	0.553	0.441	0.823	0.646667	0.281824	0.929319	24	7.17224	0.300057	0.37172	1	20	7	0.346482	0.363413	1	20	7.93672	1.30913	0.365832	1	21.3333	7.43644	0.675334	0.524033	0.524033
BCOR	8.439	7.144	12.403	13.349	9.529	9.015	10.39	14.007	8.677	4.109	13.547	14.815	10.452	0.549302	0.929319	22.427	5.39462	1.55221	1	1	20	10	2.29527	0.999435	1	20	11.9579	11.123	0.976917	1	20.809	9.62538	10.5356	0.703974	0.0668183
BCORL1	6.317	12.406	12.909	9.288	11.143	11.41	6.831	14.9	8.773	4.173	14.264	12.864	10.4398	0.727422	0.929319	24	4.40787	1.18519	1	1	20	7	2.92459	0.999595	1	20	11.9177	11.0472	0.995745	1	21.3333	7.76522	10.5276	1.37892	0.130981
BCR	9.47	15.788	13.599	12.525	15.383	12.506	8.759	13.847	8.828	3.668	16.445	13	11.9848	0.582704	0.929319	24	4.13326	1.65196	1	1	20	7	3.51927	0.828496	1	20	5.13508	14.2502	0.962336	1	21.3333	5.53588	11.97	3.49682	0.292131
BCS1L	36.869	37.494	33.451	33.817	48.744	38.063	41.074	29.353	37.489	31.096	32.909	39.174	36.6277	0.606052	0.929319	24	8.29924	2.2313	1	1	22	7	3.08033	0.911209	1	20	9.43543	41.9305	0.977496	1	22	8.30028	36.8227	3.26137	0.0885695
BDH1	2.626	9.776	3.67	7.065	8.614	6.419	10.334	6.279	5.503	6.852	6.468	6.039	6.63708	0.400538	0.929319	21.0105	9.71523	1.24866	1	1	20	10	1.65109	0.982422	1	24.461	10.0974	8.52463	0.931655	1	21.8238	10.0051	6.74833	1.28232	0.19002
BDH2	24.153	25.975	23.816	21.997	15.048	20.001	19.328	15.781	25.634	24.661	17.397	25.233	21.5853	0.121254	0.929319	21.0105	20.8849	3.12615	1	1	20	0	4.22426	0.717113	1	20	1.99992	23.1265	0.558674	1	20.3368	0.6262	21.1285	3.11525	0.147443
BDKRB1	0.409	0.821	0.2	0.918	0.783	7.855	1.167	0	0.5	0.197	0.49	0.488	1.15233	0.343984	0.929319	24	10.1129	1.32542	1	1	20	9	0.414365	0.868567	1	20	9.95858	3.71967	0.877732	1	21.3333	9.73592	1.30084	1.45119	1.11558
BDKRB2	0.953	2.546	3.884	1.281	1.975	7.08	3.419	1.234	1.553	0.153	2.509	1.704	2.35758	0.357795	0.929319	24	9.32015	1.09745	1	1	20	9	1.28835	0.823779	1	20	9.99818	4.26958	0.874759	1	21.3333	9.5182	2.48003	1.22982	0.495892
BDNF	1.667	8.785	3.495	6.621	2.051	9.879	2.413	1.139	1.747	2.976	1.027	2.84	3.72	0.698079	0.929319	24	7.1555	1.03716	1	1	20	7	2.58518	0.819798	1	23.7545	6.08375	5.77416	0.98082	1	22.5848	6.80639	3.76664	1.99853	0.530588
BDP1	0.862	1.07	3.673	1.496	1.517	1.211	1.673	2.51	1.156	0.588	1.745	1.526	1.58558	0.76181	0.932593	24	7.33451	0.267116	1	1	22	9	0.501692	0.998644	1	21.1576	12.2094	1.82434	0.997221	1	22.3859	9.56815	1.60008	0.233182	0.145731
BEAN1	5.077	6.549	8.855	3.365	5.491	11.675	4.893	18.34	5.126	4.669	15.434	19.216	9.0575	0.777936	0.934755	24	1.28121	1.50314	1	1	24	20	2.94864	0.95394	1	28	12.1482	11.2142	0.996458	1	25.3333	24.3396	9.14107	1.51674	0.165926
BECN1	65.873	76.885	73.959	68.303	74.372	78.838	58.821	83.366	62.182	55.087	89.995	96.624	73.6921	0.37865	0.929319	24	2.0005	7.0917	1	1	20	7	8.3276	0.995465	1	20	6.01125	73.6549	0.924116	1	21.3333	5.38473	73.5886	11.3543	0.154294
BEGAIN	0.929	1.34	0.121	2.054	0.829	1.027	1.019	1.147	0.681	0.417	0.771	0.738	0.92275	0.756219	0.9323	24	9.40602	0.153005	1	1	20	10	0.291328	0.989446	1	24.6442	8.05464	1.18336	0.996723	1	22.8814	9.27823	0.930067	0.174819	0.174819
BEND5	22.152	22.482	22.182	14.279	21.525	23.512	20.934	38.484	28.348	19.3	33.321	23.529	24.1707	0.698507	0.929319	24	16.3963	2.19984	1	1	22	15	4.37063	0.732738	1	22.1549	14.3383	29.4977	0.969432	1	22.7183	15.2382	24.2617	4.35809	0.179629
BEND6	1.042	1.462	1.529	0.467	1.246	0.81	2.639	0.311	0.955	0.25	1.372	1.553	1.13633	0.928365	0.974986	24	4.04301	0.114599	1	1	22	7	0.348604	0.999999	1	20	11.6741	1.47717	0.999935	1	22	7.43721	1.14302	0.152702	0.133595
BEND7	6.57	6.778	8.596	12.679	9.006	8.537	11.478	9.069	8.302	7.239	7.496	7.264	8.5845	0.0486093	0.929319	21.0105	9.61867	1.7005	0.17755	1	20	10	1.72251	0.38347	1	23.0877	8.10872	10.2276	0.0761808	1	21.3661	9.3402	8.76057	1.83598	0.209573
BEST1	1.953	2.064	1.997	0.955	1.953	2.854	3.879	2.228	2.278	2.56	2.338	5.61	2.55575	0.806464	0.938363	24	1.58426	0.278015	0.858505	1	24	19	0.184201	0.916687	1	28	12.0819	3.11729	0.988818	1	25.3333	23.3079	2.56917	0.241216	0.0938887
BET1	22.129	19.717	18.444	23.154	22.349	19.975	19.984	16.903	9.518	10.243	14.72	19.061	18.0164	0.421122	0.929319	24	6.06124	1.97314	0.104994	1	22	7	3.72239	0.189744	1	23.0877	7.90065	21.9988	0.144374	1	23.0292	7.01228	18.0874	3.74442	0.207018
BET1L	51.967	58.233	70.402	44.812	71.393	63.568	43.881	54.163	56.194	39.072	63.499	68.332	57.1263	0.558998	0.929319	24	3.4685	5.08164	1	1	20	7	10.1484	0.938634	1	20	6.03327	62.5561	0.972213	1	21.3333	5.72045	57.1439	10.0853	0.17649
BEX2	63.127	94.475	107.02	70.066	65.779	72.923	40.572	89.108	87.48	105.757	111.059	71.559	81.5771	0.412287	0.929319	24	22.5355	11.8503	1	1	22	21	20.0482	0.826647	1	20	18.2522	97.2186	0.90512	1	22	20.5786	80.5501	13.4138	0.166527
BEX3	348.561	349.735	263.925	220.965	269.809	279.747	236.275	262.108	362.56	348.016	377.787	350.94	305.869	0.0059391	0.929319	20.1616	19.6265	56.7479	0.454435	1	24	21	68.5805	0.114783	1	23.2509	21.9415	364.998	0.0129245	0.678633	22.4708	20.9186	302.321	59.3667	0.19637
BEX4	160.139	171.474	196.561	123.836	149.086	166.576	121.153	204.637	150.624	130.909	237.442	246.448	171.574	0.179062	0.929319	25.2658	24.6059	30.0084	1	1	24	0	25.6255	0.797874	1	28	21.9999	250.305	0.691335	1	25.7553	23.8049	173.735	29.4921	0.169753
BFAR	16.47	16.687	15.841	17.198	14.196	18.485	18.823	15.201	14.259	12.784	15.263	18.196	16.1169	0.753139	0.9323	24	6.56793	0.618007	1	1	22	7	1.48227	0.970069	1	20	11.5162	17.6083	0.995919	1	22	8.26472	16.1704	0.9035	0.0558738
BFSP1	5.339	8.374	12.801	8.839	9.206	12.595	9.735	7.119	15.419	5.697	8.486	7.487	9.25808	0.385403	0.929319	25.2658	10.3582	1.8293	1	1	20	9	2.39638	0.967382	1	26.4257	13.442	10.5136	0.922142	1	23.8972	10.8998	9.26552	1.71714	0.185326
BGLAP	10.273	6.472	5.744	11.845	4.914	8.371	12.547	7.457	9.866	13.403	7.38	7.001	8.77275	0.502374	0.929319	20.5773	15.0901	1.48514	1	1	20	17	2.68771	0.966102	1	20	15.7755	10.6803	0.963014	1	20.1924	15.9653	8.78031	1.93046	0.219862
BGN	3473.69	2041.06	2764.26	2540.31	1638.78	2878.14	3420.94	3149.91	2918.06	3375.69	2808.5	3933.01	2911.86	0.557567	0.929319	24	20.5837	266.442	1	1	20	17	591.903	0.670509	1	26.4257	14.1591	3271.59	0.922638	1	23.4752	18.0964	2908.46	477.106	0.164041
BHLHB9	5.288	8.268	7.89	6.52	6.577	8.089	6.363	9.483	5.494	5.465	11.143	9.459	7.50325	0.627766	0.929319	24	2.12464	0.731732	1	1	24	0	0.948584	0.999773	1	28	11.9582	7.84315	0.988072	1	25.3333	3.20423	7.53571	1.63723	0.217262
BHLHE40	54.298	35.431	39.919	54.538	29.522	40.357	42.285	28.692	29.599	13.514	60.797	46.05	39.5835	0.473471	0.929319	21.234	2.9127	6.99088	1	1	22	2	13.8717	0.952391	1	23.0877	8.10483e-05	49.0143	0.953087	1	22.1073	1.69134	39.0692	7.40487	0.189532
BHLHE41	11.638	18.928	6.897	5.439	6.273	6.29	4.568	3.723	2.605	1.734	32.895	21.504	10.2078	0.0472413	0.929319	24	23.8567	8.76157	0.692352	1	20	3	1.99192	0.503863	1	25.8039	8.10483e-05	14.7811	0.223035	1	23.268	1.07329	9.94532	9.50926	0.956154
BHMT	0.18	0.722	0.529	1.131	0.517	0.934	0.684	1.077	0.66	1.212	0.604	0.43	0.723333	0.306996	0.929319	24	11.2204	0.196343	1	1	22	14	0.231224	0.836462	1	27.7637	15.7592	0.942332	0.843199	1	24.5879	13.7125	0.719126	0.221083	0.221083
BICC1	2.968	8.662	8.229	8.726	7.1	8.979	7.676	8.725	4.435	2.299	6.793	8.851	6.95358	0.273011	0.929319	24	7.35373	1.61905	1	1	20	10	2.29032	0.540404	1	20	6.21731	8.54207	0.700026	1	21.3333	7.86239	7.1179	2.48233	0.348744
BICD1	5.032	4.183	7.266	7.375	3.699	5.346	2.993	9.172	3.076	5.841	6.261	7.758	5.66683	0.659433	0.929319	21.4624	3.07548	0.786408	1	1	20	3	1.30603	0.999963	1	20	1.99992	7.42869	0.991165	1	20.4875	2.68683	5.56861	0.836022	0.150131
BICD2	13.176	34.151	43.168	24.624	43.187	32.443	19.704	44.87	15.795	12.504	43.116	47.243	31.1651	0.496027	0.929319	24	4.59433	6.77362	1	1	20	7	13.1126	0.969027	1	20	6.09883	37.0142	0.961774	1	21.3333	6.03975	31.3346	14.071	0.449056
BICDL1	1.494	13.362	0.9	27.723	23.309	16.209	10.626	0.824	2.248	1.989	2.917	3.563	8.76367	0.139236	0.929319	24	8.4598	7.11627	0.289005	1	22	7	9.13193	0.213781	1	20.4984	7.9353	22.4226	0.146794	1	22.1661	7.8157	9.26791	10.6286	1.14682
BICDL2	31.591	30.196	35.855	33.907	24.277	28.045	25.705	31.484	33.55	33.579	23.749	26.463	29.8667	0.835063	0.94764	24	19.2008	1.03549	1	1	20	0	3.17562	0.999991	1	28	15.7848	31.9043	0.999147	1	24	19.0768	29.8667	1.91208	0.0640203
BICRA	2.11	4.074	4.76	3.32	4.16	4.063	2.29	4.761	1.947	1.49	5.382	6.11	3.70558	0.360659	0.929319	24	3.16335	0.877842	1	1	20	7	1.32229	0.938833	1	20	6.04134	4.16971	0.903828	1	21.3333	5.64965	3.70466	1.67472	0.452057
BICRAL	3.642	10.076	13.839	6.587	10.803	9.254	6.881	15.93	6.678	2.918	15.7	13.755	9.67192	0.652965	0.929319	22.1778	4.99974	1.81429	1	1	20	7	2.45295	0.999997	1	20	11.9754	10.8154	0.990592	1	20.7259	7.81506	9.80413	1.74823	0.178316
BID	10.687	8.822	6.458	8.457	6.917	5.868	16.323	9.207	3.458	6.95	4.215	10.496	8.15483	0.953078	0.982379	24	11.7333	0.47032	1	1	20	16	1.31875	0.999998	1	20	11.9084	10.7408	0.999982	1	21.3333	13.2546	8.22189	0.775049	0.0942666
BIK	1.278	1.708	2.917	2.292	2.445	0.442	2.967	0.255	0	0	1.428	0.508	1.35333	0.539208	0.929319	24	6.56847	0.458286	0.233278	1	24	5	0.887773	0.40462	1	23.4164	5.35776	2.32992	0.42814	1	23.8055	5.63914	1.35476	1.12438	0.829942
BIN1	27.645	34.895	30.931	29.384	36.246	36.369	41.257	35.805	33.324	21.041	35.247	38.465	33.3841	0.46378	0.929319	24	9.16996	2.86455	1	1	20	13	4.85217	0.964351	1	20	11.7918	39.3164	0.951907	1	21.3333	11.6796	33.6516	2.485	0.0738449
BIN3	50.524	56.348	61.651	60.675	61.952	56.012	54.983	69.603	59.275	61.973	56.323	67.873	59.766	0.740121	0.931123	24	7.16177	1.63252	1	1	22	9	3.0791	0.998289	1	28	14.2622	62.1023	0.996311	1	24.6667	10.0123	59.7315	1.27036	0.0212679
BIRC2	39.854	43.305	40.033	42.827	41.29	45.49	48.314	40.67	37.331	25.279	40.096	48.093	41.0485	0.581071	0.929319	24	7.09399	2.71221	0.692352	1	20	8	3.30926	0.854916	1	20	11.4892	46.0122	0.906913	1	21.3333	8.95301	41.3635	3.48102	0.0841568
BIRC5	8.235	2.476	3.525	4.154	0.985	3.736	18.579	2.461	0.629	3.958	3.451	9.821	5.1675	0.991752	0.996482	24	12.1046	0.288781	1	1	24	2	1.12571	1	1	20	11.9439	8.86795	1	1	22.6667	11.7136	5.19232	0.452459	0.08714
BIRC6	5.19	6.134	10.246	5.989	6.389	6.028	6.815	8.764	5.714	3.881	8.781	8.978	6.90908	0.680071	0.929319	24	3.3999	0.712513	1	1	24	2	0.909339	0.999807	1	20	12.0506	7.3039	0.992816	1	22.6667	2.78279	6.8717	1.02846	0.149667
BIVM	15.396	24.487	26.766	22.594	22.034	23.224	22.159	25.023	15.087	12.722	24.62	30.501	22.0511	0.386136	0.929319	24	4.49553	3.0549	1	1	20	7	4.18749	0.822125	1	20	6.06543	24.1753	0.890683	1	21.3333	6.00005	22.1189	6.29571	0.284631
BLCAP	28.402	45.551	42.502	42.703	33.568	41.585	34.916	35.954	29.613	27.306	39.209	49.813	37.5935	0.264714	0.929319	24	3.42218	4.89146	0.692352	1	20	6	7.96344	0.546137	1	20	4.97118	41.6397	0.595601	1	21.3333	4.93149	37.3662	9.6309	0.257744
BLK	0.225	0.301	0	0.067	0.359	0.234	10.848	0.09	0.276	0.072	0.072	0.09	1.05283	0.403479	0.929319	24	11.7168	1.78534	1	1	22	12	0.136295	0.934922	1	20	11.988	4.42903	0.924253	1	22	11.9762	1.20364	1.88239	1.56391
BLM	8.106	7.997	6.405	9.243	7.276	7.02	10.108	6.211	7.287	5.919	6.671	7.641	7.49033	0.845325	0.950143	24	9.00905	0.305087	1	1	22	7	0.770923	0.993699	1	24.6442	9.86487	8.13973	0.999224	1	23.5481	8.58883	7.49635	0.39476	0.0526603
BLMH	30.721	35.5	32.159	35.372	37.094	36.73	31.605	32.879	31.158	23.602	33.861	37.278	33.1632	0.398415	0.929319	24	6.03559	2.20589	0.454435	1	20	8	2.07182	0.509606	1	20	7.92417	36.213	0.574136	1	21.3333	7.48545	33.3752	3.78015	0.113262
BLNK	2.922	3.515	2.382	3.057	2.019	3.367	12.439	2.329	1.984	1.248	2.177	4.453	3.491	0.622364	0.929319	24	10.8808	1.26037	1	1	22	7	0.746351	0.991951	1	20	11.9066	6.64257	0.986918	1	22	10.0161	3.59827	1.33974	0.372329
BLOC1S1	138.472	111.947	121.494	126.089	131.266	112.772	141.136	107.404	148.498	161.167	97.107	97.262	124.551	0.508995	0.929319	24	14.5501	10.1415	1	1	20	17	14.9235	0.992048	1	20	15.8146	138.762	0.967859	1	21.3333	16.0788	124.699	17.9583	0.144014
BLOC1S2	37.495	46.933	51.45	50.849	41.561	45.524	84.267	57.4	32.419	40.443	46.428	58.349	49.4265	0.565831	0.929319	24	9.55976	6.18762	1	1	22	9	7.37972	0.993659	1	20	11.9583	63.5243	0.979206	1	22	10.2168	49.952	6.46685	0.129461
BLOC1S4	13.737	16.077	17.074	12.653	18.471	18.097	12.227	17.089	21.331	17.847	20.627	23.025	17.3546	0.484235	0.929319	24	0.260768	1.28082	1	1	24	20	2.48796	0.66138	1	28	21.9999	22.6803	0.89252	1	25.3333	22.106	17.4119	1.10824	0.0636483
BLOC1S6	24.133	19.012	24.027	25.06	25.115	27.662	27.081	31.383	30.535	21.573	38.527	45.948	28.338	0.469897	0.929319	24	1.38576	2.66365	1	1	24	18	4.54564	0.643883	1	28	21.9999	44.7612	0.880466	1	25.3333	21.5012	28.412	1.54184	0.0542673
BLVRA	204.875	182.657	166.837	182.768	187.747	169.443	143.572	174.014	210.02	190.734	194.179	177.84	182.057	0.242668	0.929319	24	21.3991	12.5659	1	1	22	20	16.5373	0.766653	1	20	8.10483e-05	197.406	0.762024	1	22	20.5284	181.008	13.7954	0.0762144
BLVRB	27.748	31.615	25.099	26.675	25.784	27.535	22.883	26.611	29.771	32.147	25.05	26.188	27.2588	0.494132	0.929319	24	20.4453	1.40728	1	1	20	19	2.81923	0.941596	1	20	17.3389	28.6901	0.957459	1	21.3333	18.9709	27.1019	2.03778	0.0751895
BLZF1	11.367	16.547	19.848	15.213	21.918	17.955	11.961	14.426	12.398	9.415	13.903	23.567	15.7098	0.26714	0.929319	24	4.7646	2.99541	0.289005	1	20	8	3.62039	0.387337	1	20	6.28727	19.3104	0.319047	1	21.3333	6.50755	15.8687	5.89794	0.371672
BMF	1.458	0.701	0.856	0.523	1.116	1.814	2.216	1.743	1.782	0	1.536	2.086	1.31925	0.745384	0.932083	24	11.9074	0.220233	1	1	20	13	0.764382	0.97723	1	20	12.0869	2.09464	0.99581	1	21.3333	12.466	1.34864	0.294601	0.218442
BMP1	45.014	52.776	47.061	44.371	49.973	56.619	44.34	66.015	44.116	35.58	62.572	78.021	52.2048	0.601673	0.929319	24	2.11545	4.70716	1	1	20	10	4.14152	0.99791	1	28	11.9587	55.4855	0.984832	1	24	9.14824	52.2048	1.45525	0.0278759
BMP2K	2.576	3.658	6.249	4.091	3.954	3.228	5.642	4.748	3.674	2.012	5.321	5.696	4.23742	0.463797	0.929319	20.3673	6.13513	0.739086	1	1	20	9	0.974393	0.999584	1	20	11.9932	4.73478	0.956968	1	20.1224	9.05993	4.29307	0.438533	0.102149
BMP3	1.835	3.802	5.088	4.938	2.049	2.697	3.584	1.554	0.935	1.176	0.586	3.101	2.61208	0.371222	0.929319	24	5.52991	0.774836	0.104994	1	22	7	1.80843	0.213484	1	22.4573	4.77316	4.15684	0.143586	1	22.8191	5.77991	2.62413	1.82488	0.695425
BMP4	39.285	38.14	23.375	39.139	25.845	36.977	43.091	10.114	16.865	13.195	12.868	80.107	31.5834	0.434052	0.929319	24	2.18442	10.8098	1	1	22	7	14.9859	0.959187	1	20	9.70099	36.2129	0.940995	1	22	6.73804	31.9061	11.1831	0.3505
BMP5	0.902	0.566	0.729	0.668	1.313	1.26	1.862	0.281	0.144	0.415	1.633	1.589	0.946833	0.699427	0.929319	24	5.29224	0.208832	1	1	20	9	0.490732	0.998602	1	20	9.95293	1.46747	0.994099	1	21.3333	8.50447	0.968082	0.260734	0.260734
BMP6	22.705	12.338	8.623	14.066	9.861	11.929	11.731	3.036	2.191	2.729	7.083	37.233	11.9604	0.19654	0.929319	24	0.933816	7.31522	1	1	24	4	5.23365	0.789197	1	26.2151	7.93806	12.0646	0.713528	1	24.7384	4.18263	12.0223	12.458	1.03624
BMP7	1.085	1.392	0.902	0.973	1.608	0.394	1.202	0.389	0.994	0.417	1.221	0.065	0.886833	0.988163	0.995192	24	12.0482	0.0282123	1	1	20	5	0.378302	0.956792	1	28	2.7954	1.16301	0.999972	1	24	6.45948	0.886833	0.00658021	0.00658021
BMPER	7.53	12.236	4.557	6.309	7.015	2.055	3.953	1.836	1.696	2.572	3.132	8.036	5.07725	0.0825448	0.929319	21.234	2.20484	2.42726	0.0595081	1	22	3	3.10826	0.207943	1	25.4054	8.10483e-05	9.02935	0.0322761	1	22.8798	1.8489	4.96631	2.91321	0.586594
BMPR1A	25.778	36.174	53.664	30.742	46.047	32.707	24.488	58.605	32.852	23.86	60.09	57.398	40.2004	0.463083	0.929319	20.5773	4.14518	7.34938	1	1	22	3	6.97066	0.999946	1	20	1.99992	58.8707	0.956807	1	20.8591	3.04063	39.4753	7.70145	0.195095
BMPR1B	0.427	0.457	2.228	0.766	0.953	0.59	0.721	1.276	0	0.684	2.795	1.528	1.03542	0.451648	0.929319	24	1.69681	0.416334	1	1	24	2	0.347543	0.992367	1	20	5.3581	1.16096	0.952215	1	22.6667	3.10161	1.01383	0.66532	0.656246
BMPR2	8.5	7.999	11.134	9.701	9.409	7.722	6.895	12.471	5.41	4.66	11.943	13.404	9.104	0.315838	0.929319	20.5773	4.37934	1.84341	1	1	24	2	2.08455	0.978203	1	20	4.7122	9.65115	0.884956	1	21.5258	3.84513	8.98072	2.43501	0.271138
BMT2	2.823	3.508	5.247	3.67	6.211	5.415	2.234	7.002	3.623	1.9	6.421	4.544	4.38317	0.69371	0.929319	24	7.94233	0.630027	1	1	22	9	1.24628	0.999724	1	20	6.89695	5.054	0.993775	1	22	7.9521	4.43364	0.939796	0.21197
BMX	8.671	3.436	4.691	5.764	18.35	3.28	3.295	1.159	2.12	2.06	3.86	3.407	5.00775	0.683957	0.929319	22.6818	6.72184	1.68122	0.289005	1	22	5	2.20441	0.849613	1	21.4332	7.89925	10.2218	0.734863	1	22.0383	6.55325	5.08266	3.06988	0.603991
BNC1	1.62	12.692	0.725	25.069	15.232	17.231	13.805	0.664	3.904	1.468	2.571	4.636	8.30142	0.0998429	0.929319	22.427	8.54752	6.59931	0.692352	1	22	7	8.83813	0.273449	1	20.4984	8.07625	18.94	0.242761	1	21.6418	7.89032	8.84262	8.94169	1.0112
BNC2	0.958	2.765	2.374	2.635	2.627	3.113	1.577	2.52	1.639	1.289	2.355	4.646	2.37483	0.288868	0.929319	24	4.26823	0.617647	1	1	20	7	0.796202	0.893756	1	20	6.35599	2.78668	0.844476	1	21.3333	6.05239	2.39048	1.25634	0.525562
BNIP1	14.189	11.903	12.601	11.55	12.322	11.093	14.101	10.439	9.072	10.703	11.187	9.893	11.5878	0.99571	0.997919	24	14.9661	0.0483639	1	1	24	8	1.07586	0.723004	1	28	9.88536	12.4047	0.995367	1	25.3333	10.7015	11.5877	0.000953548	8.22897e-05
BNIP2	27.417	32.105	40.942	38.884	45.155	40.029	37.04	36.197	35.048	29.125	38.068	43.919	36.9941	0.117595	0.929319	24	7.20917	4.40341	0.289005	1	20	9	5.93899	0.455757	1	20	7.73439	42.301	0.214558	1	21.3333	8.09243	37.4607	6.48255	0.173049
BNIP3L	50.338	79.296	75.504	67.372	78.965	71.285	62.14	107.074	70.279	41.516	96.314	108.182	75.6887	0.735411	0.930336	24	3.86058	6.53623	1	1	20	7	6.46649	0.999993	1	28	12.1286	80.9229	0.996151	1	24	7.67759	75.6887	5.57463	0.073652
BNIPL	1.445	0.662	1.01	1.296	1.778	1.713	2.877	0.864	0.757	0.198	0.791	0.739	1.1775	0.111367	0.929319	24	10.5516	0.56782	0.454435	1	20	9	0.646296	0.434929	1	20	10.1566	2.11374	0.266291	1	21.3333	9.93514	1.24111	0.608702	0.49045
BOC	20.373	23.619	24.264	21.372	24.741	24.762	17.632	25.625	22.425	13.782	23.71	27.321	22.4688	0.497246	0.929319	20.7917	5.68524	2.05164	1	1	20	7	2.50104	0.989438	1	20	6.05087	23.8033	0.964719	1	20.2639	6.25346	22.5103	2.80457	0.12459
BOK	28.19	40.82	47.948	31.368	40.348	30.315	17.05	72.517	40.765	46.808	41.09	37.343	39.5468	0.947787	0.980612	24	17.497	1.94684	1	1	20	19	6.68357	0.999748	1	20	16.5756	49.0822	0.999975	1	21.3333	17.8195	39.3527	4.16972	0.105958
BOLA1	31.554	41.327	45.795	40.56	46.29	40.905	30.641	44.011	51.428	29.83	40.3	40.767	40.284	0.758882	0.932416	24	8.13596	2.19086	1	1	20	7	4.10617	0.999976	1	20.2462	6.06309	44.4438	0.997149	1	21.4154	7.05697	40.428	3.35651	0.0830244
BOLA3	15.418	14.514	11.697	13.326	11.972	10.312	14.151	11.354	12.974	20.086	10.756	11.193	13.1461	0.527439	0.929319	24	19.5133	1.32691	1	1	20	2	1.72817	0.966601	1	20	16.6181	14.6139	0.968981	1	21.3333	19.2179	12.9973	1.80324	0.13874
BOP1	31.435	34.266	28.835	35.68	33.929	31.888	27.311	27.716	25.697	24.46	27.665	27.414	29.6913	0.416773	0.929319	24	5.9965	1.43939	0.0321579	0.973004	24	6	4.38548	0.133257	1	24.8302	5.42693	33.5493	0.0488434	1	24.2767	5.81396	29.6818	3.60523	0.121463
BORA	5.968	5.098	6.728	6.051	5.959	3.902	10.189	4.809	3.648	2.994	3.728	6.963	5.50308	0.758589	0.9323	24	7.74101	0.630531	1	1	24	4	1.49288	0.980752	1	20.8889	11.6974	6.72718	0.996541	1	22.963	7.77761	5.53089	1.00285	0.181319
BORCS5	27.149	23.262	27.292	26.349	28.466	26.228	21.904	31.347	29.55	28.962	30.637	33.266	27.8677	0.479289	0.929319	24	23.4925	1.3066	1	1	24	20	3.09624	0.615247	1	28	21.9999	32.6038	0.874861	1	25.3333	21.8831	27.9338	1.31007	0.0468992
BORCS6	10.266	13.236	12.605	10.651	12.133	14.613	9.306	13.477	11.073	7.354	13.594	14.164	11.8727	0.716155	0.929319	24	4.27027	0.789468	1	1	20	7	1.65392	0.9982	1	20	6.12252	12.3507	0.995089	1	21.3333	5.96189	11.8881	1.61525	0.135872
BORCS8-MEF2B	4.931	8.172	7.077	5.503	6.605	7.728	12.353	5.437	7.635	5.794	4.514	7.711	6.955	0.452409	0.929319	24	10.6009	1.13942	1	1	22	7	1.42305	0.973226	1	20	11.9378	9.04334	0.949613	1	22	9.91312	7.04816	1.17404	0.166574
BPGM	17.171	16.552	17.158	13.27	15.03	15.913	18.278	18.781	14.737	12.293	18.11	20.914	16.5173	0.737899	0.930817	24	0.0674003	0.821327	1	1	24	18	1.09531	0.999017	1	28	12.0752	17.9784	0.996234	1	25.3333	19.65	16.5339	0.548184	0.0331552
BPHL	76.944	43.069	38.301	42.656	32.62	35.01	34.014	55.607	52.791	90.241	35.4	50.099	48.896	0.212851	0.929319	24	20.1257	13.1754	0.17755	1	20	19	14.5643	0.483548	1	20	17.2346	61.9221	0.237771	1	21.3333	18.8372	47.5192	18.6388	0.392238
BPIFC	0	0.582	0.426	0.261	0.973	1.507	0.736	0.521	0.178	0	0.626	1.04	0.570833	0.2557	0.929319	24	8.21429	0.305688	1	1	20	10	0.368403	0.717286	1	20	9.99566	1.12589	0.75827	1	21.3333	9.58776	0.605341	0.343393	0.343393
BRAF	3.575	5.578	5.767	5.112	5.269	4.81	4.528	5.718	3.307	3.808	5.969	5.761	4.9335	0.434554	0.929319	24	4.13992	0.517492	1	1	20	7	0.876105	0.854784	1	20	6.0233	5.42285	0.921466	1	21.3333	5.8885	4.94111	1.06111	0.214751
BRAP	11.379	14.977	18.395	15.973	12.662	18.343	12.611	15.379	14.363	9.037	14.395	17.996	14.6258	0.516377	0.929319	24	5.59092	1.44471	1	1	20	7	2.41336	0.890852	1	20	6.07558	16.2881	0.955897	1	21.3333	6.30972	14.6869	2.952	0.200995
BRAT1	30.9	38.769	41.162	37.509	34.946	41.77	39.447	36.601	38.17	28.923	34.44	37.435	36.6727	0.291894	0.929319	24	8.81422	2.52088	1	1	22	7	3.46164	0.752186	1	21.1576	11.857	39.7135	0.804785	1	22.3859	9.17786	36.8416	2.8678	0.0778411
BRCA1	0.576	1.056	1.584	1.476	1.05	0.911	1.616	1.181	0.872	0.659	1.537	2.225	1.22858	0.338186	0.929319	24	3.84056	0.275152	1	1	20	9	0.307591	0.986212	1	20	6.11409	1.32572	0.90081	1	21.3333	6.51355	1.24164	0.481362	0.387684
BRD1	16.09	21.692	23.136	21.697	22.361	23.67	20.702	21.857	20.721	13.662	23.475	24.838	21.1584	0.376825	0.929319	24	6.40567	1.90415	1	1	20	7	1.96859	0.855584	1	20	6.33636	22.9488	0.8939	1	21.3333	6.64116	21.2751	3.75311	0.176408
BRD2	148.283	185.555	179.174	150.026	174.929	181.654	166.482	157.601	136.679	93.655	205.566	206.489	165.508	0.471105	0.929319	24	3.24755	16.6524	1	1	20	7	21.8432	0.918724	1	20	6.07641	172.354	0.947043	1	21.3333	5.68427	165.526	32.069	0.19374
BRD3	10.83	17.529	23.449	16.007	22.642	18.719	13.272	23.257	11.277	5.495	26.414	26.19	17.9234	0.481961	0.929319	24	4.27802	3.46316	1	1	20	7	5.26229	0.963137	1	20	6.13463	20.5541	0.957142	1	21.3333	5.96868	17.9934	7.16629	0.398274
BRD4	10.948	21.84	20.744	16.14	23.861	18.886	14.103	24.517	12.403	8.728	24.529	24.202	18.4084	0.568519	0.929319	24	4.78198	2.65051	1	1	20	7	5.47089	0.984001	1	20	6.10913	20.5891	0.978734	1	21.3333	6.095	18.4847	5.52175	0.29872
BRD7	50.406	67.419	71.027	59.168	70.478	59.845	62.982	64.276	46.985	37.515	61.007	61.275	59.3652	0.401566	0.929319	24	6.77127	5.44871	1	1	20	7	7.90687	0.474622	1	20.627	6.06463	66.7822	0.768367	1	21.5423	6.64816	59.6862	10.6314	0.178122
BRD8	22.403	34.738	32.792	27.872	38.149	34.697	30.295	33.639	20.412	15.311	36.828	31.962	29.9248	0.464598	0.929319	24	6.83259	3.78006	1	1	20	7	6.796	0.746674	1	20	9.85351	34.9391	0.908589	1	21.3333	7.97348	30.3231	5.76982	0.190278
BRD9	16.144	19.392	19.792	18.897	22.765	19.365	16.342	18.525	15.613	11.905	18.259	20.258	18.1048	0.317051	0.929319	24	5.97607	1.73411	0.104994	1	20	8	2.32214	0.287698	1	20	6.50976	20.6642	0.157563	1	21.3333	6.93027	18.2377	3.32789	0.182473
BRF1	24.21	28.51	24.139	23.118	21.751	22.19	18.72	24.313	27.452	23.053	23.897	23.868	23.7684	0.2132	0.929319	24	21.9778	1.82058	1	1	20	19	2.34264	0.745569	1	20	17.8784	24.7334	0.720121	1	21.3333	19.6238	23.5746	2.14012	0.0907809
BRF2	12.827	17.375	14.586	12.436	15.921	12.045	13.832	13.885	13.985	7.332	19.593	15.711	14.1273	0.615387	0.929319	24	1.33109	1.31569	1	1	22	3	1.73223	0.997653	1	20	3.31296	14.7032	0.986517	1	22	2.6291	14.0231	1.71113	0.122022
BRI3	105.494	123.906	134.793	114.644	116.37	103.615	104.538	97.189	106.957	109.178	99.863	111.752	110.692	0.338404	0.929319	24	2.38343	5.74074	0.17755	1	22	4	9.44907	0.290621	1	22.3051	4.35252	123.296	0.231189	1	22.7684	3.62226	110.444	10.6625	0.0965423
BRI3BP	0.567	1.023	1.456	1.017	1.966	1.837	1.212	1.186	0.52	0.341	1.765	1.099	1.16575	0.258945	0.929319	24	7.97109	0.362428	0.289005	1	20	9	0.533159	0.543291	1	20	9.53052	1.71352	0.37937	1	21.3333	8.97303	1.206	0.442992	0.367324
BRICD5	3.227	2.07	3.473	5.21	1.853	2.678	5.723	2.508	5.128	4.964	2.473	1.924	3.43592	0.544363	0.929319	24	13.1492	0.690156	1	1	20	17	0.971565	0.992774	1	21.7162	15.3484	4.5772	0.975337	1	21.9054	15.3898	3.46322	1.0216	0.294985
BRINP1	5.064	5.076	5.264	2.413	1.211	2.872	2.355	8.561	4.159	7.379	6.859	6.983	4.84967	0.0583559	0.929319	20.1616	19.2031	1.89676	0.692352	1	24	20	2.45755	0.280499	1	23.0877	20.1497	7.01263	0.175835	1	22.4164	19.8578	4.73848	2.12062	0.447531
BRINP3	0.278	0.918	0.999	0.86	1.155	3.081	1.274	0.296	0.34	0.208	0.326	0.443	0.848167	0.108479	0.929319	24	9.58659	0.653343	0.0321579	0.973004	20	9	0.616597	0.356843	1	20.1223	9.85417	1.95029	0.0374176	1	21.3741	9.54214	0.919493	0.724291	0.724291
BRIX1	12.863	12.448	11.434	12.123	11.89	12.029	14.636	9.644	10.66	11.067	9.356	10.349	11.5416	0.581286	0.929319	24	11.1366	0.536578	1	1	24	8	1.16337	0.72856	1	28	9.92965	12.7669	0.943692	1	25.3333	9.70704	11.5131	0.536504	0.0465993
BRK1	417.879	374.186	390.697	386.33	355.141	399.406	414.119	367.602	425.993	419.603	351.977	372.237	389.598	0.541357	0.929319	24	15.9232	12.4121	1	1	20	17	22.3085	0.96267	1	20	14.8613	406.64	0.971468	1	21.3333	16.0343	389.852	26.3422	0.0675698
BRMS1	39.363	38.057	47.801	49.572	42.736	48.351	46.321	45.058	57.331	45.09	40.914	45.946	45.545	0.320109	0.929319	24	10.9508	3.15182	1	1	22	11	3.87742	0.859305	1	27.5314	14.1797	49.7628	0.859243	1	24.5105	12.0222	45.4779	3.23105	0.0710466
BROX	12.194	16.439	19.712	23.932	23.503	17.045	17.236	22.079	12.962	6.286	26.493	27.821	18.8085	0.378369	0.929319	24	4.855	3.70962	1	1	20	10	4.73479	0.883645	1	20	6.48711	22.0507	0.901304	1	21.3333	7.22986	19.1071	6.1172	0.320153
BRPF1	10.687	17.474	16.59	13.974	16.565	17.337	12.969	15.738	12.114	5.912	18.7	16.946	14.5838	0.549969	0.929319	24	5.28207	1.74586	1	1	20	7	3.16501	0.884983	1	20	6.12978	16.4018	0.96337	1	21.3333	6.24216	14.6515	3.65021	0.249136
BRPF3	7.375	15.274	15.967	11.927	18.113	14.214	8.532	13.469	5.182	4.522	21.305	17.938	12.8182	0.364681	0.929319	24	3.62681	3.26305	1	1	20	7	5.25734	0.750423	1	20	6.11218	15.7778	0.858067	1	21.3333	5.79181	12.8448	6.5866	0.512782
BRSK1	18.376	22.888	25.918	15.253	20.388	23.62	19.809	22.846	24.375	12.874	29.634	31.009	22.2492	0.540503	0.929319	24	1.17908	2.39696	1	1	24	0	1.97	0.995992	1	28	12.0796	22.8659	0.974938	1	25.3333	2.43798	22.3757	4.31404	0.1928
BRSK2	0.293	0.704	1.241	1.924	1.12	1.011	0.185	0.408	0.715	0.375	0.701	0.349	0.752167	0.331757	0.929319	24	7.00068	0.295531	1	1	20	7	0.526795	0.332944	1	20.4984	6.18087	1.47464	0.621874	1	21.4995	6.75812	0.770929	0.558407	0.558407
BRWD1	3.498	3.897	6.573	4.442	4.384	4.142	5.137	5.367	3.254	2.56	4.063	4.357	4.30617	0.381962	0.929319	20.3673	7.9046	0.623063	0.454435	1	20	8	0.840043	0.856582	1	21.5738	11.9109	4.95088	0.702117	1	20.647	9.18102	4.37417	0.58861	0.134565
BRWD3	1.251	2.159	3.673	1.768	2.177	1.848	2.209	3.241	1.9	1.094	4.122	3.437	2.40658	0.616404	0.929319	24	2.36521	0.393945	1	1	24	18	0.427446	0.999964	1	28	12.0995	2.48667	0.986804	1	25.3333	12.9162	2.42759	0.422734	0.174138
BSCL2	107.086	80.908	84.779	81.321	77.668	101.803	104.826	67.54	97.296	74.031	77.001	78.618	86.0731	0.752844	0.9323	24	14.2461	4.12996	1	1	22	12	7.28108	0.999977	1	20	11.2439	93.9924	0.996912	1	22	12.4753	86.4279	4.66587	0.0539857
BSDC1	44.736	69.283	80.527	62.784	84.134	72.25	53.528	64.406	47.798	29.877	69.84	78.604	63.1473	0.308721	0.929319	24	5.54976	10.5275	0.289005	1	20	7	17.3574	0.378811	1	20	6.19796	77.0865	0.342187	1	21.3333	6.3435	63.6241	21.92	0.344524
BSG	133.898	125.943	129.59	118.881	121.732	125.89	125.405	110.668	138.506	134.6	113.173	110.174	124.038	0.606812	0.929319	24	16.9227	3.84725	1	1	20	0	8.25194	0.999932	1	20	15.8422	127.854	0.985642	1	21.3333	17.6028	123.756	7.03787	0.0568689
BST1	12.963	15.245	12.965	14.208	9.37	23.601	22.803	5.51	7.394	8.308	8.554	20.269	13.4325	0.693725	0.929319	24	6.8857	2.28674	1	1	22	7	4.95311	0.9546	1	20	9.97562	19.0584	0.991407	1	22	8.00743	13.6292	3.59519	0.263786
BST2	115.736	88.666	79.06	156.1	44.176	80.964	89.263	59.378	87.633	106.011	79	69.919	87.9922	0.818805	0.942267	24	22.1582	7.69503	1	1	22	1	18.4316	0.999507	1	28	8.10483e-05	106.404	0.998845	1	24.6667	24.416	88.1835	7.08811	0.0803791
BTAF1	8.369	11.473	29.869	12.223	12.811	10.622	13.25	15.508	10.133	6.667	15.766	18.488	13.7649	0.591065	0.929319	24	3.60984	2.71081	1	1	22	9	2.55266	0.95509	1	20	11.9715	13.3861	0.979581	1	22	8.8142	13.8263	0.907921	0.0656662
BTBD1	10.743	12.516	11.503	16.633	13.77	13.139	11.425	14.419	6.318	5.651	13.495	16.559	12.1809	0.406884	0.929319	24	5.12783	1.97129	0.692352	1	20	8	2.14041	0.579765	1	20	7.39419	14.2543	0.7274	1	21.3333	7.04661	12.3366	3.58371	0.290495
BTBD10	40.041	34.833	50.453	40.017	42.55	49.954	48.751	49.372	35.761	32.813	47.483	57.444	44.1227	0.616497	0.929319	24	6.25073	3.12629	1	1	22	9	6.7686	0.998971	1	20	11.8265	49.7263	0.986743	1	22	9.18598	44.3488	3.12405	0.0704427
BTBD11	0.474	0.438	0.785	0.621	0.314	0.643	3.186	0.937	0.178	0.456	0.297	0.391	0.726667	0.305173	0.929319	24	11.5089	0.523552	1	1	22	9	0.245012	0.883143	1	20	12.0004	1.70828	0.854538	1	22	10.8927	0.769746	0.5172	0.5172
BTBD19	9.838	14.969	14.562	12.669	11.344	15.435	8.627	10.857	6.167	4.123	17.519	20.758	12.239	0.198629	0.929319	24	2.34091	3.52071	1	1	20	7	4.03687	0.622633	1	20	5.04165	13.8296	0.652302	1	21.3333	5.02495	12.1101	6.24693	0.515846
BTBD2	88.995	132.912	129.967	97.17	127.404	118.544	80.665	135.469	97.666	64.408	132.942	132.966	111.592	0.47659	0.929319	20.5773	5.02033	13.7866	1	1	20	7	23.1662	0.987295	1	20	4.88554	121.133	0.958977	1	20.1924	5.62998	111.312	18.4232	0.165509
BTBD3	3.616	6.379	10.85	5.405	6.919	8.25	5.572	10.591	4.715	2.433	9.467	9.343	6.96167	0.679733	0.929319	24	5.72447	1.05339	1	1	22	9	2.06369	0.999386	1	20	11.9327	8.138	0.99277	1	22	9.08644	7.0237	0.871326	0.124055
BTBD6	58.135	56.734	59.936	61.584	60.723	44.376	47.607	61.029	51.192	49.639	51.514	67.781	55.8542	0.30035	0.929319	24	1.27742	4.5117	1	1	24	4	7.03836	0.794777	1	20.627	3.72109	59.8638	0.82559	1	22.8757	3.07211	55.669	6.87228	0.123449
BTBD7	3.073	3.697	10.149	5.168	5.697	5.047	3.974	8.038	3.992	2.031	9.752	10.08	5.8915	0.252842	0.929319	20.1616	4.79811	2.00087	1	1	24	2	1.45381	0.996684	1	20	6.03417	6.53471	0.838714	1	21.3872	4.49847	5.79316	2.74238	0.473381
BTBD9	1.911	3.449	3.273	2.786	2.743	2.354	3.253	3.856	1.752	2.182	4.291	4.702	3.046	0.311596	0.929319	20.7917	3.99954	0.570923	1	1	24	2	0.490379	0.998943	1	28	11.9731	3.13982	0.886541	1	24.2639	5.40906	3.04487	0.825574	0.271136
BTC	18.191	18.234	27.005	11.743	35.634	18.053	16.536	20.108	20.799	16.056	33.273	20.386	21.3348	0.888235	0.962396	24	3.47493	1.53489	1	1	22	3	3.29689	0.999999	1	20	6.99222	23.5528	0.999746	1	22	4.51183	21.2576	3.32985	0.156643
BTD	24.062	21.022	24.783	17.718	31.019	23.773	18.848	23.847	26.782	21.429	32.087	17.369	23.5616	0.951279	0.981302	24	15.0731	0.671976	1	1	22	18	2.04955	1	1	23.7545	7.97683	24.7427	0.99998	1	23.2515	14.4862	23.581	1.04873	0.0444733
BTF3	7.166	12.285	8.704	7.756	7.565	7.944	7.981	7.533	9.363	8.789	16.095	12.377	9.46317	0.0651215	0.929319	24	23.7142	2.20227	1	1	24	0	1.33148	0.549952	1	27.0782	21.9999	14.1098	0.353551	1	25.0261	23.4433	9.5577	2.19448	0.229604
BTG1	36.411	59.753	47.639	55.436	64.407	52.69	91.968	43.278	31.57	19.131	51.1	43.424	49.7339	0.264826	0.929319	24	9.27585	12.1524	0.0595081	1	20	8	14.9405	0.624237	1	20	10.0497	69.3557	0.160361	1	21.3333	9.15244	51.0896	14.4235	0.282317
BTG2	119.714	141.019	208.273	215.095	136.325	151.964	113.671	197.794	198.48	117.473	321.734	111.433	169.415	0.968497	0.988743	24	1.19432	6.93154	1	1	20	7	15.0649	1	1	28	5.44613	183.797	0.999995	1	24	4.73781	169.415	11.038	0.0651536
BTK	1.178	2.204	2.017	1.672	1.502	2.646	10.193	1.115	0.72	0.377	1.645	1.639	2.24233	0.415657	0.929319	24	10.868	1.46902	1	1	22	7	0.775519	0.949272	1	20	11.8135	5.20496	0.932121	1	22	9.98226	2.36247	1.50478	0.636953
BTLA	0.244	0.423	0.238	0.437	0.35	0.168	5.913	0.097	0.248	0.234	0.058	0.097	0.708917	0.411833	0.929319	24	11.6096	0.941213	1	1	24	8	0.133113	0.951983	1	20	11.9682	2.42041	0.931027	1	22.6667	10.7323	0.760099	0.917247	0.917247
BTN2A1	11.621	15.638	14.507	10.901	15.336	12.468	15.481	14.452	11.103	6.036	18.873	19.754	13.8475	0.551119	0.929319	24	2.54096	1.74125	1	1	24	2	1.84166	0.999131	1	20	4.42994	13.5626	0.977212	1	22.6667	3.08093	13.7578	2.7415	0.199269
BTN2A2	7.254	20.694	15.15	10.759	19.486	12.297	9.629	20.513	17.563	7.644	25.722	24.788	15.9583	0.482577	0.929319	21.234	3.21662	3.08389	1	1	22	19	3.2587	0.997212	1	28	21.9999	25.3058	0.961926	1	23.7447	21.6239	15.9424	1.55639	0.0976256
BTNL3	1.468	4.119	2.154	2.632	2.106	3.348	4.182	1.491	5.92	0.564	4.569	3.15	2.97525	0.984246	0.993273	24	10.9905	0.120475	1	1	20	13	0.844285	0.999997	1	28	13.6852	3.49461	0.999999	1	24	12.7065	2.97525	0.122889	0.0413036
BTNL9	2.421	8.088	1.974	4.342	6.176	5.997	1.448	0.804	0.658	0.646	1.224	2.406	3.01533	0.561741	0.929319	24	5.97499	0.987373	0.0595081	1	22	6	2.89772	0.376871	1	23.5842	7.56672	5.29283	0.188229	1	23.1947	6.51244	3.0401	2.10137	0.691218
BTRC	2.838	5.142	7.406	5.091	6.437	3.598	2.863	6.724	3.341	3.133	7.553	7.648	5.14783	0.3401	0.929319	24	2.64154	1.18135	1	1	22	3	1.59347	0.920153	1	20	5.20781	6.05826	0.887678	1	22	3.68956	5.06309	2.05707	0.406288
BUB1	63.008	49.482	43.374	53.653	41.963	44.339	104.849	35.134	44.887	54.829	35.121	36.928	50.6306	0.608836	0.929319	24	12.9736	8.11872	1	1	20	17	6.61498	0.998424	1	20	11.9029	64.2789	0.98578	1	21.3333	13.8306	51.4649	11.2992	0.21955
BUB1B	2.027	1.016	0.31	0.966	0.182	1.379	4.854	0.757	0.465	2.01	0.637	1.511	1.34283	0.763737	0.932811	24	13.7241	0.411705	1	1	20	17	0.702864	0.995604	1	20	12.0406	2.436	0.997206	1	21.3333	14.1549	1.38739	0.6777	0.488471
BUB3	30.807	37.738	33.323	37.485	39.991	37.248	44.216	43.864	23.654	22.027	40.483	45.602	36.3698	0.566175	0.929319	24	6.93805	3.5553	1	1	20	10	7.53493	0.962566	1	20	11.5323	42.5388	0.976187	1	21.3333	9.8731	36.7151	3.32416	0.0905393
BUD13	25.464	28.172	31.044	26.378	32.441	28.527	26.389	30.036	28.297	20.161	32.153	34.591	28.6378	0.54164	0.929319	24	4.10204	1.82039	1	1	20	7	1.91485	0.991109	1	20	6.22128	29.7828	0.974647	1	21.3333	5.95643	28.6725	3.70983	0.129386
BUD23	75.049	98.64	91.667	81.123	91.776	85.307	93.169	92.844	82.626	90.787	78.911	78.834	86.7278	0.392605	0.929319	26.973	10.987	4.57711	1	1	24	8	5.36447	0.950733	1	28	12.0423	90.8551	0.922351	1	26.3243	10.28	86.3026	4.4704	0.0517991
BUD31	124.648	89.054	97.059	115.418	91.035	89.681	116.304	84.019	100.401	112.329	66.764	69.672	96.3653	0.568311	0.929319	24	14.4921	7.245	1	1	24	6	6.28583	0.994876	1	28	14.7175	101.418	0.979724	1	25.3333	12.1433	96.0275	6.29821	0.0655876
BYSL	9.349	12.45	10.617	13.774	11.5	10.908	7.929	12.275	11.632	9.79	10.554	13.141	11.1599	0.602391	0.929319	24	3.49294	0.732548	1	1	20	7	1.10238	0.980132	1	20	5.21727	12.2614	0.983489	1	21.3333	5.39311	11.1469	1.47262	0.13211
BZW1	88.001	87.083	72.974	101.17	84.047	84.469	87.154	88.141	64.276	65.553	78.915	107.37	84.0961	0.568134	0.929319	24	3.72155	5.88294	1	1	20	10	10.0268	0.912562	1	20	8.8814	88.6179	0.970892	1	21.3333	8.27331	84.4887	5.14538	0.0609003
BZW2	46.793	39.472	53.039	44.472	44.654	43.109	37.332	59.358	55.714	63.099	30.561	62.039	48.3035	0.919435	0.972725	22.9425	19.5188	1.81633	1	1	24	20	8.12236	0.997711	1	26.8571	16.4541	54.2878	0.9999	1	24.5999	19.0057	48.3397	3.14101	0.0649778
C10orf10	129.184	119.274	130.931	112.393	78.049	111.291	143.743	167.982	224.917	213.015	170.95	159.283	146.751	0.224017	0.929319	24	18.8622	23.2194	0.0079208	0.608867	22	18	40.82	0.0893721	1	22.6117	17.1787	205.021	0.00761567	0.551476	22.8706	18.0205	145.944	48.5569	0.33271
C10orf107	4.503	4.46	3.11	5.939	6.842	3.846	7.045	4.592	2.914	4.074	5.201	6.634	4.93	0.641521	0.929319	24	6.64493	0.578128	1	1	20	10	1.18653	0.990636	1	20	9.7781	5.997	0.988905	1	21.3333	9.12695	4.99306	0.673942	0.134976
C10orf128	5.865	6.235	2.966	7.919	3.909	6.561	10.433	2.048	3.222	3.168	3.787	3.929	5.0035	0.657403	0.929319	24	9.99508	0.92796	1	1	22	7	2.05397	0.966331	1	24.461	9.94318	7.16378	0.98888	1	23.487	8.94327	5.02334	1.07655	0.214309
C10orf35	13.642	18.136	19.67	7.727	8.587	10.797	7.503	21.245	11.849	11.39	17.366	22.692	14.217	0.168135	0.929319	26.6133	24.5221	4.38049	1	1	24	0	4.91722	0.759038	1	25.2107	21.9999	21.233	0.660794	1	25.2747	23.5328	14.4413	4.19917	0.290774
C10orf55	0.983	1.576	2.404	2.644	1.881	2.548	2.801	2.644	2.403	1.417	2.824	1.172	2.10808	0.0815051	0.929319	24	10.6975	0.583641	0.858505	1	24	13	0.215668	0.533301	1	26.4257	12.0321	2.69257	0.361777	1	24.8086	11.9214	2.08846	0.593453	0.284159
C10orf76	4.446	6.527	6.71	5.88	8.004	6.8	6.061	7.118	5.067	3.695	9.493	10.785	6.7155	0.332474	0.929319	24	3.4056	1.14453	1	1	20	10	1.0444	0.994955	1	20	9.67658	7.0229	0.899154	1	21.3333	8.72517	6.76226	0.543082	0.0803107
C10orf88	16.04	13.256	20.659	11.743	15.66	19.181	14.408	16.241	13.405	9.441	12.386	16.201	14.8851	0.74189	0.931123	24	8.10863	1.0194	1	1	22	9	2.24948	0.954788	1	22.7682	11.7448	16.9208	0.994712	1	22.9227	9.6336	14.9302	1.06964	0.071643
C11orf1	10.254	6.727	8.513	9.753	5.648	7.412	5.707	4.829	6.457	6.273	7.739	9.264	7.38133	0.071002	0.929319	21.4624	1.82234	1.48544	0.454435	1	24	2	1.9845	0.341003	1	24.1026	8.10483e-05	9.25428	0.1725	1	23.1883	1.30732	7.33062	1.70562	0.232671
C11orf49	13.246	19.881	18.443	12.945	20.959	22.367	13.228	14.618	16.607	11.918	16.673	24.303	17.099	0.508071	0.929319	24	4.13084	2.05955	1	1	20	7	4.07294	0.956518	1	20	7.68421	18.8151	0.963179	1	21.3333	6.52716	17.2038	3.80535	0.221192
C11orf52	14.004	13.56	12.151	16.587	13.904	12.879	14.223	8.055	14.535	8.637	7.466	8.823	12.0687	0.412193	0.929319	24	10.1883	1.27258	1	1	24	8	2.83037	0.373391	1	28	7.749	14.714	0.711437	1	25.3333	8.72555	11.9973	1.51237	0.126059
C11orf53	0.585	1.174	1.432	0.788	2.24	3.339	1.854	1.575	1.073	0.281	0.701	0.698	1.31167	0.00661613	0.929319	20.1616	10.1502	0.899671	0.0164632	0.798136	20	10	0.700036	0.187138	1	20.4984	10.1265	2.55637	0.00142948	0.26975	20.22	10.0928	1.44416	0.913413	0.632485
C11orf54	11.162	11.002	6.826	7.716	7.787	6.753	8.689	11.677	6.254	9.39	11.36	11.925	9.21175	0.133051	0.929319	24	22.2985	1.69772	1	1	22	19	2.23534	0.5646	1	26.2151	21.9999	12.0239	0.52128	1	24.0717	21.1141	9.21676	1.8916	0.205235
C11orf57	23.711	21.042	28.768	24.667	30.55	20.328	23.025	20.032	20.869	14.589	24.681	23.754	23.0013	0.484768	0.929319	24	5.00868	2.04818	0.289005	1	20	5	3.31562	0.449642	1	20.1223	6.06968	26.8382	0.47791	1	21.3741	5.41609	22.967	4.49028	0.19551
C11orf58	194.713	193.937	207.544	209.743	210.926	198.928	182.328	218.266	186.601	156.171	205.964	246.054	200.931	0.442689	0.929319	24	3.44622	11.9323	1	1	20	7	11.4643	0.940686	1	20	6.12931	207.752	0.941031	1	21.3333	5.75406	200.997	23.2747	0.115796
C11orf63	4.239	4.267	7.06	4.287	4.919	5.051	5.141	5.446	4.521	2.862	5.443	5.486	4.8935	0.716679	0.929319	24	6.10807	0.364704	1	1	22	9	0.596621	0.994029	1	20	11.9323	5.34491	0.994949	1	22	9.17667	4.91668	0.320704	0.0652276
C11orf68	42.27	32.31	43.834	37.62	39.211	37.828	41.422	38.191	48.073	47.316	36.591	36.095	40.0634	0.593064	0.929319	24	15.2726	2.08	1	1	20	0	3.28805	0.926311	1	20	15.9239	44.3367	0.976983	1	21.3333	17.1983	39.9703	3.36276	0.0841313
C11orf71	25.842	19.735	28.897	13.795	15.894	21.696	16.366	16.183	16.547	30.168	25.638	27.884	21.5537	0.0586595	0.929319	24	23.0225	5.32776	1	1	24	0	7.41508	0.459177	1	24.6442	8.10483e-05	25.6459	0.300219	1	24.2147	23.8868	21.6015	5.38715	0.249388
C11orf74	29.084	17.545	15.925	18.665	19.912	17.157	22.643	15.312	15.33	15.648	11.885	22.912	18.5015	0.819595	0.942493	24	22.5189	1.18549	1	1	24	4	2.88959	0.975739	1	28	9.90137	19.8281	0.998425	1	25.3333	4.04153	18.5033	0.20367	0.0110072
C11orf80	14.919	15.778	20.204	20.264	12.723	15.585	15.268	18.418	17.576	19.748	16.984	18.695	17.1802	0.750869	0.9323	24	0.280957	0.769493	1	1	20	3	1.53584	0.999282	1	20	18.8363	18.5607	0.996811	1	21.3333	0.697671	17.0839	0.881215	0.0515816
C11orf84	10.995	15.571	20.635	14.358	15.01	16.737	13.6	15.028	16.741	12.61	13.519	16.026	15.0692	0.601627	0.929319	24	7.05839	1.07757	1	1	20	7	1.62776	0.983313	1	20	6.02847	16.8842	0.98365	1	21.3333	6.72229	15.1334	1.91193	0.126338
C11orf95	4.268	5.92	5.869	4.758	5.739	5.144	3.214	5.033	2.679	0.998	9.005	6.465	4.92433	0.376146	0.929319	24	2.05687	1.21636	1	1	20	7	1.47007	0.860789	1	20	4.77147	5.62335	0.894779	1	21.3333	4.83563	4.86831	2.10438	0.43226
C12orf10	303.924	236.325	224.411	234.446	196.873	218.499	295.327	176.39	274.207	275.893	174.982	181.964	232.77	0.534083	0.929319	24	16.9317	20.9224	1	1	20	17	39.7493	0.999219	1	20	15.2368	251.099	0.97403	1	21.3333	16.4706	232.569	45.241	0.194527
C12orf29	13.18	12.802	10.898	16.482	10.301	12.321	15.518	15.979	9.077	8.031	11.647	14.833	12.5891	0.846335	0.950616	24	7.82747	0.702445	1	1	20	10	2.29385	0.998968	1	20	11.9104	14.4161	0.999304	1	21.3333	10.1901	12.6698	0.756455	0.0597052
C12orf4	3.46	10.245	14.193	6.922	7.64	7.453	6.237	8.831	5.694	3.966	7.011	8.412	7.50533	0.590995	0.929319	24	4.88086	1.24878	1	1	20	7	2.448	0.838688	1	20.627	4.69512	9.82472	0.965631	1	21.5423	5.5829	7.50286	2.65121	0.35336
C12orf43	3.836	8.651	8.444	5.805	4.817	6.216	6.376	7.882	9.67	5.301	9.071	10.292	7.19675	0.586831	0.929319	24	0.377475	0.81718	1	1	22	21	1.24698	0.962654	1	28	21.9999	9.78496	0.979645	1	24.6667	22.7476	7.21688	0.725736	0.100561
C12orf45	41.038	40.049	34.093	37.499	34.819	31.72	50.263	38.417	42.12	44.665	31.708	30.936	38.1106	0.359035	0.929319	24	14.9469	3.56017	1	1	20	17	5.06713	0.825276	1	20	14.426	43.8002	0.875917	1	21.3333	15.5815	38.2791	6.98332	0.182432
C12orf49	7.936	7.663	9.508	9.151	8.058	8.399	7.693	9.004	5.148	7.63	9.774	10.044	8.334	0.337731	0.929319	24	2.67907	0.824299	1	1	24	2	0.829083	0.821737	1	20	6.02211	8.79792	0.861274	1	22.6667	3.64469	8.29558	1.52197	0.183467
C12orf57	662.382	546.23	484.509	642.824	478.751	399.064	616.313	481.791	711.415	912.148	471.27	557.171	580.322	0.536976	0.929319	24	19.5384	67.1512	1	1	20	17	125.775	0.844479	1	20	16.9642	695.007	0.953886	1	21.3333	17.8658	574.609	119.234	0.207505
C12orf60	1.486	1.43	0.872	1.066	0.853	1.233	0.941	1.243	2.179	0.571	2.135	2.48	1.37408	0.225375	0.929319	24	23.0195	0.383886	1	1	24	22	0.457498	0.612152	1	28	21.9999	2.38934	0.681882	1	25.3333	22.5141	1.39605	0.409794	0.293538
C12orf65	12.347	13.501	15.375	11.576	11.276	15.133	17.771	16.774	14.407	3.777	18.816	16.064	13.9014	0.932611	0.975774	24	8.41217	0.661123	1	1	22	15	2.36457	1	1	20	12.0323	17.2986	0.999946	1	22	12.2903	13.9373	0.462158	0.0331597
C12orf66	3.096	4.442	3.188	5.699	5.144	4.731	4.747	3.214	4.183	3.916	3.824	5.247	4.28592	0.298887	0.929319	24	7.25913	0.56209	1	1	22	7	0.786303	0.736786	1	20	8.07763	5.20973	0.805539	1	22	7.50473	4.32887	0.951355	0.21977
C12orf73	31.982	26.209	31.98	34.355	27.236	34.99	30.27	26.681	27.924	35.815	20.536	31.016	29.9162	0.861467	0.954189	24	9.48829	1.05282	1	1	22	8	2.80297	0.99971	1	24.461	7.94106	32.293	0.999503	1	23.487	8.48416	29.9386	1.32785	0.0443524
C12orf75	21.162	10.271	15.439	14.317	15.985	18.29	10.698	22.305	19.742	9.637	23.739	18.818	16.7003	0.879664	0.959514	24	20.7628	1.05323	1	1	22	18	4.39891	0.998442	1	28	21.9999	19.7562	0.999669	1	24.6667	20.2995	16.7317	1.565	0.0935351
C14orf159	7.571	9.877	4.423	3.952	4.649	4.688	5.725	5.539	5.111	2.39	5.737	8.49	5.67933	0.22748	0.929319	24	23.0228	1.45169	1	1	24	2	1.11794	0.764421	1	27.7637	12.077	5.55963	0.744149	1	25.2546	2.46392	5.72392	1.61378	0.281936
C14orf166	200.418	156.148	148.611	169.261	155.638	157.831	189.344	165.648	173.214	170.216	152.808	169.708	167.404	0.584001	0.929319	24	17.6826	6.87286	1	1	20	17	14.7997	0.979707	1	20	13.9959	176.313	0.980799	1	21.3333	16.2393	167.448	14.6509	0.0874951
C14orf180	2.346	14.294	0.918	2.104	6.283	5.352	2.08	4.487	1.147	2.706	4.269	3.916	4.1585	0.871059	0.95662	24	0.610313	0.817747	1	1	20	7	1.51392	0.998702	1	27.3029	8.10483e-05	5.97336	0.999594	1	23.7676	2.28928	4.1511	1.13091	0.272436
C14orf2	6.206	6.009	3.437	4.095	5.489	4.614	7.193	7.139	8.301	4.84	6.056	7.122	5.87508	0.582698	0.929319	24	17.0054	0.593407	0.289005	1	20	16	1.45098	0.511931	1	20.8889	14.1026	7.40009	0.556452	1	21.6296	15.7332	5.90007	1.30743	0.221596
C14orf28	7.454	9.196	12.118	6.89	8.997	9.158	6.899	10.968	10.093	9.151	11.754	11.898	9.548	0.465029	0.929319	24	0.284197	0.880729	1	1	24	0	1.22542	0.948394	1	28	21.9999	11.9439	0.94986	1	25.3333	23.7793	9.59538	0.848402	0.0884177
C14orf37	0.784	1.168	2.411	1.205	2.251	2.323	0.922	1.942	0.685	1.077	1.609	1.87	1.52058	0.37857	0.929319	24	7.08025	0.372698	1	1	20	7	0.622961	0.763814	1	20	6.65125	2.00354	0.870525	1	21.3333	6.95234	1.54868	0.691901	0.446767
C14orf79	2.602	5.381	6.566	4.79	6.289	6.249	3.469	3.356	1.674	0.922	3.279	5.88	4.20475	0.203688	0.929319	24	5.77712	1.34072	0.0079208	0.608867	20	8	2.07394	0.110146	1	20	6.20662	6.20492	0.00833803	0.566886	21.3333	6.75665	4.29606	2.63414	0.613152
C14orf80	39.49	32.475	35.959	38	32.267	35.873	32.037	36.701	42.811	44.893	36.93	35.924	36.9467	0.452435	0.929319	24	19.5137	2.0623	0.289005	1	20	18	3.29795	0.610827	1	20.4984	17.4401	41.0095	0.536813	1	21.4995	18.3729	36.7514	3.42679	0.0932424
C14orf93	7.727	12.295	7.442	5.955	7.739	7.513	10.016	8.444	11.659	6.616	10.524	16.99	9.41	0.294501	0.929319	24	23.7671	1.82247	1	1	24	22	2.0743	0.790133	1	28	14.0605	9.66409	0.819307	1	25.3333	22.968	9.51129	1.84041	0.193497
C15orf39	21.938	25.021	30.467	26.656	31.023	29.024	28.439	32.92	23.357	12.927	45.603	33.99	28.4471	0.719263	0.929319	24	4.63962	2.70391	1	1	20	10	4.24405	0.999986	1	20	11.7338	30.9432	0.995332	1	21.3333	9.74548	28.5606	1.1078	0.0387877
C15orf40	13.501	15.534	16.082	9.476	15.164	14.002	14.498	12.281	10.763	7.337	10.121	12.601	12.6133	0.769446	0.933842	24	7.64725	0.719734	0.289005	1	24	6	2.10453	0.615703	1	28	8.10483e-05	14.5564	0.67982	1	25.3333	5.1399	12.6017	1.77832	0.141118
C15orf41	1.873	4.037	4.926	2.31	5.825	3.4	2.669	7.979	3.864	3.152	6	5.027	4.25517	0.92885	0.974986	24	8.57786	0.283061	1	1	24	18	0.618542	0.99916	1	28	21.9999	5.10514	0.999934	1	25.3333	17.6898	4.25235	0.570898	0.134255
C15orf48	4.229	2.665	1.182	6.502	0.578	5.639	8.418	0.542	0.739	2.904	0.723	0.721	2.9035	0.485934	0.929319	24	11.0934	1.33532	1	1	20	8	1.85121	0.963757	1	25.6031	9.96971	5.25767	0.958344	1	23.201	9.6763	2.94562	1.33717	0.453952
C15orf52	8.638	14.734	20.258	7.009	11.151	13.936	12.591	12.049	8.548	4.482	33.69	28.944	14.6692	0.193767	0.929319	24	1.06303	6.003	1	1	24	2	4.43992	0.936974	1	28	4.35386	13.2809	0.755586	1	25.3333	2.38499	14.9812	10.4171	0.695343
C15orf59	26.336	35.901	73.212	45.292	36.61	80.653	34.731	48.433	46.774	30.532	45.26	56.535	46.6891	0.354648	0.929319	20.1616	7.4918	10.5674	1	1	22	9	8.59842	0.979371	1	20	6.37363	55.7368	0.908829	1	20.7205	7.59456	47.5695	12.9042	0.27127
C15orf61	1.383	8.135	3.158	4.136	5.736	1.435	4.965	2.757	3.382	2.66	4.638	3.85	3.85292	0.70067	0.929319	20.5773	4.42041	0.731814	1	1	22	7	1.1068	0.998283	1	20	4.36677	4.76499	0.994164	1	20.8591	5.21308	3.83076	1.00971	0.263579
C15orf62	4.145	3.989	6.083	4.832	7.535	5.158	5.25	9.911	10.64	3.586	8.536	7.415	6.42333	0.747517	0.9323	20.7917	12.6477	0.675279	1	1	20	13	2.26203	0.831443	1	28	14.2596	8.32958	0.987395	1	22.9306	13.5253	6.45139	0.810267	0.125596
C15orf65	1.099	1.146	1.398	1.084	1.367	1.368	1.531	0.854	1.075	1.902	0.263	1.18	1.18892	0.700654	0.929319	24	10.8057	0.146478	1	1	22	8	0.204531	0.999224	1	26.2151	9.82283	1.38884	0.994205	1	24.0717	9.53088	1.18849	0.152103	0.12798
C16orf46	0.627	0.805	0.368	0.563	0.84	0.13	0.477	0.675	0.46	0.965	0.361	0.15	0.535083	0.778712	0.93496	24	16.9813	0.0795184	1	1	20	19	0.166877	0.999998	1	20	15.9535	0.662611	0.997836	1	21.3333	17.4096	0.529752	0.155684	0.155684
C16orf52	3.386	4.615	9.027	6.604	5.426	7.988	5.843	7.944	4.242	3.092	7.216	7.571	6.0795	0.412109	0.929319	24	7.14791	1.10501	1	1	22	9	1.89575	0.927093	1	20	6.24513	7.07918	0.926524	1	22	7.46198	6.16173	1.85676	0.301337
C16orf54	0	1.038	0.317	0.871	0.619	0.671	3.28	0.193	0	0	0.465	0.772	0.6855	0.469318	0.929319	24	9.87829	0.474558	1	1	22	7	0.476944	0.963564	1	20	11.452	1.56867	0.953495	1	22	9.48832	0.725483	0.52827	0.52827
C16orf58	29.868	31.973	32.487	29.777	52.02	31.427	37.096	36.055	21.977	10.733	36.527	33.373	31.9427	0.467324	0.929319	24	7.94578	5.05798	1	1	20	10	6.29608	0.716472	1	20	9.68486	40.1564	0.901592	1	21.3333	9.39983	32.5175	5.872	0.18058
C16orf59	1.828	1.066	0.488	0.596	0.954	1.896	2.421	1.689	0.609	3.834	0.955	2.378	1.5595	0.836305	0.947834	24	17.6864	0.242154	1	1	20	17	0.772868	0.909142	1	24.8302	21.9999	2.1549	0.997204	1	22.9434	18.9349	1.55037	0.362668	0.233923
C16orf62	41.461	45.387	54.445	37.856	60.221	48.374	36.45	57.192	41.179	35.206	39.977	47.658	45.4505	0.53159	0.929319	20.5773	8.18609	4.07237	1	1	22	9	5.9153	0.972883	1	20.8889	6.22811	50.0362	0.970614	1	21.1554	7.80488	45.7955	5.07249	0.110764
C16orf70	10.398	17.349	16.246	12.033	13.64	18.785	11.365	14.136	9.431	7.417	16.869	17.602	13.7726	0.51397	0.929319	24	3.93201	1.84052	1	1	20	7	3.45139	0.889066	1	20	6.05231	15.1224	0.954966	1	21.3333	5.84557	13.7942	3.73547	0.2708
C16orf71	6.544	9.512	9.605	5.502	11.349	10.746	6.994	7.661	6.667	3.408	8.228	7.48	7.808	0.523367	0.929319	24	7.79325	1.0654	1	1	20	7	2.09869	0.759195	1	20.8889	9.75881	9.64027	0.933308	1	21.6296	8.21056	7.9126	1.54529	0.195295
C16orf72	20.229	40.553	50.523	40.103	36.671	41.959	28.993	43.278	29.933	21.495	55.709	57.456	38.9085	0.320234	0.929319	24	3.35595	7.41034	1	1	24	2	8.65216	0.946965	1	20	6.04929	43.5951	0.880959	1	22.6667	3.90079	38.59	14.7186	0.381409
C16orf86	6.63	8.617	4.25	6.356	4.812	8.773	8.253	3.963	8.384	2.198	3.832	6.271	6.02825	0.820646	0.942989	24	11.1807	0.589436	1	1	24	8	1.37037	0.998716	1	28	11.498	7.4129	0.998869	1	25.3333	10.222	5.99719	0.566423	0.0944481
C16orf90	0.397	0.637	0	0.356	0.76	0.824	0.754	0.949	0.971	0	0.951	1.421	0.668333	0.949753	0.981204	24	7.66676	0.0511276	1	1	20	13	0.390323	0.970416	1	28	12.1122	0.915647	0.999915	1	24	11.0124	0.668333	0.0327383	0.0327383
C16orf91	35.651	42.222	41.322	27.545	36.208	46.643	39.598	43.933	44.249	41.656	43.869	49.712	41.0507	0.861477	0.954189	24	21.344	1.14856	1	1	20	15	3.85232	0.725592	1	28	12.3777	43.8524	0.987794	1	24	17.5073	41.0507	1.60222	0.0390304
C16orf95	0.617	0.99	1.509	0.277	0.59	1.92	0.977	0	0.377	0.297	0.148	0.736	0.703167	0.680745	0.929319	24	7.73772	0.204421	1	1	22	7	0.494975	0.856729	1	23.2509	9.88661	1.14398	0.982465	1	23.0836	8.18742	0.71121	0.289337	0.289337
C16orf96	0.93	2.397	2.729	1.072	1.97	1.515	0.967	2.501	2.923	1.405	2.322	2.852	1.96525	0.703815	0.929319	24	0.382707	0.261451	1	1	22	21	0.341002	0.998234	1	28	21.9999	2.60457	0.99436	1	24.6667	22.7494	1.97164	0.230266	0.116789
C17orf100	0.6	4.811	3.522	3.228	2.296	5.6	2.28	3.587	1.467	1.154	3.736	3.578	2.98825	0.565961	0.929319	24	6.61086	0.690981	1	1	20	7	1.46654	0.949511	1	20	6.16255	3.69492	0.974755	1	21.3333	6.63819	3.02964	1.33489	0.440609
C17orf107	0	1.541	0.376	1.034	0.368	0.797	0.243	1.379	0.47	0.37	0.921	0.917	0.701333	0.910457	0.968706	24	3.64473	0.0914326	1	1	20	7	0.265872	1	1	20	13.9539	0.753873	0.999872	1	21.3333	6.87974	0.7059	0.118859	0.118859
C17orf49	73.61	50.457	56.018	55.159	48.725	54.286	61.834	42.35	69.096	70.768	46.241	47.167	56.3092	0.51944	0.929319	24	18.1686	5.05189	1	1	20	17	9.26946	0.986539	1	20	15.9171	61.1199	0.969572	1	21.3333	17.0856	56.0619	10.2476	0.182791
C17orf51	2.44	7.436	0.478	0.438	16.811	1.519	6.8	9.045	5.966	5.162	16.831	17.463	7.53242	0.666918	0.929319	24	1.46155	2.05726	1	1	24	18	4.18448	0.93374	1	28	10.137	7.95277	0.987532	1	25.3333	1.81653	7.65452	3.3647	0.43957
C17orf58	12.128	17.682	17.26	19.775	9.494	12.577	18.852	11.863	2.695	15.899	13.729	19.723	14.3064	0.451346	0.929319	24	2.38853	2.71336	1	1	20	3	3.81626	0.85815	1	20	4.20234	16.1946	0.928924	1	21.3333	3.26712	14.0283	3.8989	0.277931
C17orf62	49.014	46.428	54.551	40.111	52.464	57.186	49.859	57.134	46.059	30.629	52.819	54.071	49.1937	0.783347	0.935489	24	8.51478	2.38794	1	1	20	13	5.74171	0.99847	1	20	11.842	55.9892	0.997941	1	21.3333	11.5853	49.4142	2.03673	0.0412176
C17orf75	6.091	5.527	8.626	5.175	7.821	6.649	7.309	8.144	7.25	4.623	9.596	10.705	7.293	0.637713	0.929319	24	2.55947	0.659355	1	1	24	18	0.963963	0.996703	1	28	12.0288	7.67242	0.988915	1	25.3333	11.1008	7.31786	0.445077	0.0608206
C17orf80	5.455	9.623	7.226	6.548	8.913	8.704	8.291	7.926	4.514	3.066	11.536	11.31	7.75933	0.51778	0.929319	24	3.63945	1.25858	1	1	20	10	1.59948	0.988416	1	20	9.98648	8.80997	0.969423	1	21.3333	8.89048	7.81532	0.62671	0.08019
C18orf21	41.37	33.977	28.727	34.708	25.856	32.179	40.99	29.317	33.442	30.151	26.525	29.842	32.257	0.679785	0.929319	24	16.8101	1.75076	1	1	20	17	3.3135	0.999992	1	28	13.4455	34.8109	0.992804	1	24	16.4347	32.257	4.4991	0.139477
C18orf25	3.059	5.587	7.649	3.506	6.992	5.111	3.982	7.721	4.155	2.941	7.733	7.905	5.52842	0.639432	0.929319	24	3.70719	0.793262	1	1	20	7	1.35199	0.999887	1	20	6.05132	5.89517	0.989295	1	21.3333	5.78755	5.53455	1.56794	0.283301
C18orf32	75.918	59.962	65.345	70.9	66.355	77.254	87.844	55.789	70.125	69.146	59.052	78.968	69.7215	0.847472	0.951392	24	9.95882	2.38271	1	1	22	8	5.12688	0.99978	1	20	10.0592	76.709	0.99933	1	22	9.38906	69.9492	3.04958	0.0435971
C18orf8	43.502	42.739	51.015	37.502	34.768	43.696	45.294	40.612	43.134	41.013	39.148	41.58	42.0003	0.805913	0.938228	20.3673	17.8498	1.20495	1	1	20	0	2.04354	0.999999	1	28	12.8701	43.5631	0.998574	1	22.7891	20.8187	41.9576	0.92474	0.0220399
C19orf12	8.133	11.892	13.106	12.442	12.358	11.411	9.392	12.297	10.526	5.979	14.435	17.687	11.6382	0.284051	0.929319	24	3.2819	1.92561	1	1	20	7	2.02445	0.910759	1	20	6.06749	12.7555	0.844956	1	21.3333	5.68886	11.6408	3.70583	0.318348
C19orf18	2.468	2.339	2.195	2.012	2.791	2.792	3.41	0.805	2.743	3.236	1.827	1.07	2.30733	0.554311	0.929319	24	12.6334	0.365442	1	1	24	14	0.564802	0.998318	1	28	9.8532	2.86304	0.977695	1	25.3333	12.4416	2.2857	0.413408	0.180867
C19orf24	48.883	34.744	30.98	42.843	23.385	33.989	29.902	30.881	33.272	56.074	22.348	31.136	34.8698	0.54657	0.929319	24	20.1471	4.63522	1	1	20	3	8.03203	0.996585	1	20	16.5255	37.7704	0.976136	1	21.3333	19.5376	34.3587	5.7453	0.167216
C19orf25	9.901	10.42	9.082	15.538	10.657	13.477	4.311	9.987	6.808	8.329	10.373	12.545	10.119	0.464495	0.929319	24	3.62017	1.56907	0.289005	1	20	7	2.55407	0.647	1	20	7.47427	12.698	0.55838	1	21.3333	6.33021	10.181	2.90758	0.285588
C19orf33	217.194	256.296	275.056	459.925	343.327	290.039	337.664	286.153	601.142	476.98	266.845	205.316	334.661	0.44678	0.929319	24	12.5229	63.9089	0.692352	1	22	12	21.9783	0.908141	1	26.8571	15.9123	450.55	0.864031	1	24.2857	13.4343	333.875	80.8933	0.242286
C19orf35	89.012	77.147	89.861	97.446	81.219	89.673	128.41	90.639	105.645	103.025	73.648	82.775	92.375	0.188355	0.929319	24	12.4652	11.1887	0.692352	1	22	13	9.42432	0.678204	1	20	13.9299	108.899	0.563088	1	22	13.2358	93.2637	13.281	0.142403
C19orf44	4.606	4.868	4.916	4.224	7.211	5.211	5.171	5.631	2.047	1.912	5.164	5.243	4.68367	0.511304	0.929319	24	7.2306	0.712701	1	1	20	10	1.23037	0.670569	1	20	9.83643	5.98498	0.9063	1	21.3333	9.28248	4.7629	0.824457	0.1731
C19orf47	33.329	29.386	38.638	27.766	35.062	29.487	23.008	38.903	27.226	26.424	46.452	48.038	33.6432	0.146399	0.929319	20.5773	2.78179	5.89634	1	1	24	2	5.24726	0.867305	1	28	2.96013	33.1009	0.659419	1	24.1924	2.61446	33.6835	8.7052	0.258441
C19orf53	5.87	7.649	6.461	5.264	4.914	8.371	4.647	3.509	7.176	11.287	3.866	3.5	6.04283	0.867926	0.956034	24	17.0427	0.544356	1	1	20	0	1.66948	0.999999	1	20	8.10483e-05	6.51667	0.999574	1	21.3333	19.6184	5.99462	0.532947	0.0889042
C19orf54	5.77	6.114	6.654	4.435	5.915	6.625	5.742	6.282	2.519	1.387	7.205	10.568	5.768	0.408948	0.929319	24	2.44754	1.32085	1	1	24	2	0.804511	0.96224	1	20	11.4964	6.40674	0.931659	1	22.6667	2.50092	5.69778	1.77515	0.311551
C19orf60	41.328	32.526	17.363	32.728	20.194	18.832	31.55	28.969	35.89	48.858	22.815	33.539	30.3827	0.281061	0.929319	24	20.1146	6.27268	0.692352	1	20	19	8.72004	0.567884	1	20	16.9556	37.0999	0.621995	1	21.3333	18.7311	29.7368	9.05885	0.304634
C19orf66	29.885	29.654	24.655	29.154	24.726	27.515	34.421	26.964	30.014	23.729	29.759	25.795	28.0226	0.757791	0.9323	24	14.7206	1.00037	1	1	22	20	1.72145	0.999608	1	20	12.4864	30.2342	0.997096	1	22	15.385	28.075	2.0091	0.071562
C19orf67	0	0.327	0.199	0.914	0.585	0.211	0.774	1.096	0.498	0.588	0.586	0.972	0.5625	0.530845	0.929319	24	9.21519	0.133918	1	1	20	10	0.294156	0.891802	1	28	14.0793	0.798016	0.959787	1	24	11.1142	0.5625	0.117772	0.117772
C19orf68	8.438	9.918	9.726	8.708	12.165	13.306	6.515	11.608	10.597	5.89	19.653	10.063	10.5489	0.923943	0.973497	24	2.97038	0.615092	1	1	20	12	1.72463	0.999998	1	28	8.11858	11.1705	0.999922	1	24	7.17797	10.5489	0.500149	0.0474123
C19orf70	178.387	152.081	140.857	177.944	144.923	136.319	147.46	146.67	191.28	225.659	144.195	143.324	160.758	0.548343	0.929319	24	19.0385	12.8596	1	1	20	19	22.7908	0.863093	1	20	17.0387	184.501	0.959748	1	21.3333	18.4428	159.408	21.1166	0.132469
C19orf71	39.13	39.311	23.875	23.067	23.557	23.483	32.856	24.048	34.934	31.491	21.9	27.528	28.765	0.212383	0.929319	24	19.9592	4.50458	1	1	20	19	7.81989	0.888016	1	20	14.6853	30.7489	0.765612	1	21.3333	17.878	28.4017	7.52561	0.26497
C19orf81	4.433	1.777	2.53	3.313	3.534	4.214	2.339	1.766	3.161	3.196	1.946	2.203	2.86767	0.85004	0.952145	24	12.2972	0.217158	1	1	24	6	0.711173	0.999122	1	28	8.06416	3.75756	0.999357	1	25.3333	8.66093	2.86031	0.157399	0.0550285
C1D	24.335	15.664	18.465	16.479	20.432	16.997	18.452	14.943	16.796	12.255	19.267	17.374	17.6216	0.783584	0.935489	24	23.1963	0.84636	1	1	22	3	2.04778	0.953105	1	28	8.0117	18.5676	0.996664	1	24.6667	3.23538	17.6311	0.861491	0.0488619
C1GALT1	1.958	2.042	3.449	5.094	4.684	4.468	5.457	1.99	0.479	0.753	2.251	3.036	2.97175	0.0713806	0.929319	24	8.42901	1.44976	0.0079208	0.608867	20	8	2.23304	0.099914	1	20	9.16595	5.11449	0.00331146	0.399142	21.3333	8.59962	3.1335	1.9364	0.617968
C1GALT1C1	59.069	45.181	42.013	49.715	52.386	50.187	48.632	40.742	40.547	41.5	48.204	52.564	47.5617	0.677634	0.929319	24	1.18821	2.14441	1	1	20	9	4.59407	0.955328	1	27.7637	8.71761	51.3337	0.990073	1	23.9212	6.92825	47.5622	0.318592	0.00669843
C1orf109	3.972	4.88	4.707	5.883	4.951	6.878	7.224	5.119	4.945	4.309	6.667	5.259	5.3995	0.156847	0.929319	21.0105	9.48121	0.763952	1	1	20	10	0.831558	0.875291	1	20	11.0722	6.52297	0.680551	1	20.3368	10.2008	5.50791	0.760816	0.138132
C1orf112	10.814	8.566	10.004	9.522	9.594	10.263	17.432	6.895	9.453	10.333	8.412	8.129	9.95142	0.493974	0.929319	24	11.8791	1.32759	1	1	22	8	0.755013	0.987529	1	20	10.8097	12.1329	0.963654	1	22	10.2943	10.0523	1.23575	0.122931
C1orf115	2.803	4.12	2.285	3.979	3.799	3.149	1.775	0.838	0.571	1.347	1.678	4.456	2.56667	0.191762	0.929319	24	2.99218	0.942922	0.0595081	1	20	6	1.55846	0.158685	1	20.1223	5.3232	3.66162	0.0493396	1	21.3741	4.94992	2.5257	1.83493	0.726502
C1orf122	68.778	71.408	66.587	74.018	66.497	66.824	76.569	83.526	93.809	100.229	99.17	94.113	80.1273	0.0453485	0.929319	24	21.1443	6.23976	0.0079208	0.608867	24	19	15.8517	0.0577053	1	28	19.6977	98.0572	0.00144951	0.26975	25.3333	20.0649	80.4643	9.62126	0.119572
C1orf123	189.048	204.635	207.003	192.26	163.819	187.304	174.982	177.223	191.525	177.691	176.594	182.942	185.419	0.388966	0.929319	24	23.3579	6.36544	1	1	20	3	10.6328	0.711156	1	28	14.2894	182.381	0.860524	1	24	3.00339	185.419	6.94654	0.037464
C1orf127	1.476	0.546	0.056	0.255	0	0.118	2.912	0	0.486	0.109	0.082	0.203	0.52025	0.72849	0.929591	24	14.6924	0.296328	1	1	20	17	0.260215	0.999414	1	20	12.1292	1.1983	0.995793	1	21.3333	14.5322	0.550301	0.540638	0.540638
C1orf131	16.857	16.506	16.668	18.778	17.317	14.538	18.992	18.244	24.728	14.159	17.762	21.162	17.9759	0.990787	0.996108	22.9425	17.0281	0.168138	1	1	24	18	1.43401	0.998195	1	28	14.1563	20.1017	1	1	24.9808	16.8435	17.9745	0.339795	0.0189043
C1orf162	3.276	4.488	3.874	4.407	3.265	5.238	8.386	1.387	3.504	1.969	2.092	2.931	3.73475	0.352698	0.929319	24	10.2241	1.0782	1	1	22	7	1.37727	0.835199	1	23.5842	10.3227	5.51706	0.874632	1	23.1947	9.15471	3.77024	1.19286	0.316388
C1orf167	1.617	1.899	2.317	2.175	1.547	2.635	1.573	3.003	2.188	1.943	3.015	2.686	2.2165	0.922646	0.973293	24	2.19129	0.0801232	1	1	22	15	0.360624	0.968585	1	28	21.9999	2.78368	0.999782	1	24.6667	20.2638	2.2164	0.00481275	0.00217142
C1orf174	10.529	11.096	15.6	10.791	17.845	14.663	14.098	12.228	11.767	5.784	15.56	18.656	13.2181	0.450602	0.929319	24	5.76947	1.92458	1	1	20	9	2.52366	0.909281	1	20	9.44025	15.263	0.938409	1	21.3333	8.39581	13.4106	2.43436	0.181524
C1orf186	1.939	0.283	1.035	1.423	0.843	1.097	1.116	0.422	0.862	0.169	0.422	1.261	0.906	0.924762	0.973794	24	2.79256	0.0846972	1	1	22	8	0.39651	0.965547	1	28	7.97912	1.18079	0.999777	1	24.6667	6.3765	0.904965	0.0963473	0.0963473
C1orf198	31.008	25.298	48.544	31.92	42.18	43.065	40.215	44.245	20.93	19.701	47.976	37.142	36.0187	0.539876	0.929319	24	7.84688	4.89754	1	1	20	9	10.526	0.94863	1	20	11.5385	43.3638	0.969504	1	21.3333	9.62422	36.5436	5.19951	0.142282
C1orf21	50.611	33.65	38.322	41.283	54.749	45.894	63.138	45.305	15.855	24.451	30.574	18.502	38.5278	0.106824	0.929319	24	10.9564	10.4067	0.692352	1	24	10	14.3804	0.460658	1	26.2151	10.012	55.7501	0.343742	1	24.7384	10.3493	38.2063	10.497	0.274744
C1orf216	16.707	21.992	21.899	19.789	20.207	24.192	14.374	33.542	15.028	13.941	25.213	36.091	21.9146	0.640611	0.929319	24	2.71083	2.77287	1	1	20	7	3.73706	0.99998	1	28	11.9791	23.2588	0.989418	1	24	7.39877	21.9146	1.58319	0.0722436
C1orf228	0.753	1.208	0.737	0.81	1.441	1.25	0.191	0.54	1.289	0.579	0.433	0.898	0.844083	0.868043	0.956058	24	6.78828	0.0887258	1	1	22	6	0.360624	0.994675	1	22.7682	7.69959	1.15184	0.999527	1	22.9227	6.82669	0.847359	0.174718	0.174718
C1orf27	21.24	21.002	17.345	21.484	17.724	19.378	25.487	16.897	15.032	16.428	19.734	21.903	19.4712	0.866867	0.955872	24	3.13457	0.692935	1	1	24	2	2.19132	0.999434	1	22.0067	9.99796	21.087	0.999558	1	23.3356	4.45715	19.4628	1.57	0.0806664
C1orf43	73.075	86.501	74.62	82.959	96.827	80.597	63.541	71.417	72.312	54.084	79.719	83.691	76.6119	0.436589	0.929319	24	4.58352	5.95869	0.289005	1	20	6	10.666	0.440684	1	20	7.41014	86.9594	0.448397	1	21.3333	6.14184	76.804	12.537	0.163234
C1orf50	24.63	20.549	30.428	16.288	23.089	24.254	27.573	25.58	29.804	25.593	24.666	25.517	24.8309	0.776377	0.934755	24	16.1664	1.15111	0.692352	1	22	17	2.21395	0.930853	1	20.8889	14.3399	27.6322	0.966773	1	22.2963	15.8427	24.869	2.60975	0.10494
C1orf52	15.97	27.533	33.205	28.287	28.267	26.5	29.583	17.184	19.034	15.737	25.05	31.902	24.8543	0.224356	0.929319	24	5.35125	4.48045	0.289005	1	20	7	7.44583	0.236199	1	20	6.14137	30.5033	0.213042	1	21.3333	6.26605	25.0346	9.34246	0.373182
C1orf53	0.502	3.62	1.963	0.9	4.799	2.601	2.859	4.198	2.453	3.858	5.045	3.589	3.03225	0.94102	0.978665	24	8.81147	0.182146	1	1	22	16	1.03733	0.897014	1	28	21.9999	4.15172	0.999285	1	24.6667	16.7331	3.03293	0.220896	0.0728324
C1orf54	9.149	8.106	1.547	2.279	1.189	2.401	3.934	1.08	1.105	1.52	9.412	8.823	4.21208	0.0197205	0.929319	24	23.047	3.65713	1	1	24	2	4.38406	0.254359	1	26.4257	8.10483e-05	9.77508	0.101898	1	24.8086	0.351568	4.33171	3.89807	0.899894
C1orf56	0.849	1.702	1.039	1.523	1.219	1.321	2.151	0.635	1.298	0.204	1.119	1.013	1.17275	0.516748	0.929319	24	9.15069	0.240994	1	1	22	7	0.448659	0.898691	1	22.7682	9.96347	1.53293	0.957202	1	22.9227	8.68947	1.18371	0.300118	0.253541
C1orf74	1.605	3.217	2.094	2.399	2.303	2.219	3.557	2.079	0.981	2.572	1.922	2.552	2.29167	0.785413	0.935489	24	7.25065	0.208655	1	1	22	7	0.527502	0.998546	1	20	10.0512	2.73401	0.998005	1	22	8.14868	2.30873	0.298383	0.129241
C1orf87	1.285	2.489	1.466	1.92	3.789	1.443	2.779	0.512	1.178	0.309	0.564	1.404	1.59483	0.320708	0.929319	24	8.39906	0.58037	0.0595081	1	22	7	0.986414	0.403613	1	22.3051	9.05932	2.60678	0.136386	1	22.7684	8.15094	1.62495	0.824224	0.507229
C1QA	12.285	24.998	16.829	19.832	17.337	24.42	28.82	8.292	7.884	8.022	13.141	18.253	16.6761	0.439623	0.929319	24	7.59321	3.66917	0.692352	1	20	7	6.39578	0.575542	1	20.627	9.90063	23.8745	0.746112	1	21.5423	8.2002	17.052	5.40068	0.316718
C1QB	11.977	21.924	17.632	17.075	14.768	24.466	25.569	7.312	5.741	7.14	10.967	15.847	15.0348	0.426187	0.929319	24	7.64922	3.46831	0.692352	1	22	7	8.06084	0.505918	1	21.2945	9.89763	21.9915	0.703202	1	22.4315	8.20072	15.2667	4.98539	0.326553
C1QC	30.971	62.406	44.03	50.091	47.487	66.299	69.403	23.102	17.15	20.741	33.851	50.511	43.0035	0.376585	0.929319	24	7.31727	10.1912	0.692352	1	20	7	18.9123	0.441471	1	20	9.87075	62.4581	0.632943	1	21.3333	8.12266	44.1228	15.3935	0.348878
C1QL1	2.135	5.382	1.492	2.462	3.21	5.695	3.091	2.006	1.864	2.053	1.461	5.821	3.056	0.742549	0.931218	24	4.83432	0.563503	1	1	22	7	0.859488	0.996444	1	20	9.97259	4.22977	0.996359	1	22	7.38079	3.09369	0.883784	0.285674
C1QTNF1	242.604	171.364	247.861	165.191	148.637	278.707	277.807	221.259	390.48	380.164	184.515	309.296	251.49	0.653932	0.929319	24	17.0979	28.3539	1	1	22	14	79.9497	0.554062	1	22.9268	16.2953	321.345	0.916876	1	22.9756	15.7778	252.185	61.7604	0.244901
C1QTNF12	1.429	0.764	2.486	0.712	0.76	1.153	1.81	0.38	0.388	0.763	0.836	1.704	1.09875	0.655279	0.929319	24	2.10266	0.253369	1	1	24	0	0.285494	0.970679	1	22.1549	6.21268e-05	1.38421	0.988962	1	23.385	0.675085	1.09288	0.242858	0.222219
C1QTNF2	61.348	50.403	40.017	40.54	39.542	38.398	30.945	56.617	53.152	61.463	63.507	66.233	50.1804	0.00250225	0.929319	21.234	20.3741	11.9613	0.0079208	0.608867	24	22	15.124	0.0734975	1	24.6442	21.9999	66.3848	0.000152586	0.104155	23.2927	21.4971	49.8191	12.7401	0.255728
C1QTNF4	3.043	10.698	5.954	4.408	4.479	9.224	1.482	1.539	3.719	1.575	0.785	1.954	4.07167	0.811938	0.940046	24	6.63336	0.725388	1	1	22	6	3.10915	0.524542	1	28	4.32494	6.64596	0.94457	1	24.6667	5.8068	4.05905	1.83324	0.451642
C1QTNF5	202.893	154.574	151.002	144.017	125.708	137.19	144.531	113.626	193.387	173.865	221.462	147.102	159.113	0.0739069	0.929319	24	21.4942	28.7676	0.0321579	0.973004	22	20	36.0421	0.355297	1	20.7571	19.3391	181.332	0.0279656	0.958299	22.2524	20.2968	157.037	32.6915	0.208178
C1QTNF6	8.794	5.824	3.775	4.122	3.366	5.767	7.151	4.952	5.687	5.782	4.864	10.353	5.86975	0.302258	0.929319	24	22.1652	1.30221	1	1	24	22	1.2636	0.76585	1	28	12.7836	6.07663	0.818016	1	25.3333	22.4311	5.94921	1.49158	0.250719
C1QTNF7	59.478	47.109	131.895	44.816	61.105	73.314	42.454	108.995	75.09	60.229	128.191	147.974	81.7208	0.299071	0.929319	20.5773	2.74113	21.212	1	1	24	20	22.242	0.924732	1	28	21.9999	146.571	0.860479	1	24.1924	21.6206	81.8361	15.323	0.187241
C1QTNF8	14.421	12.744	27.068	7.918	26.468	46.698	13.047	26.213	7.195	7.922	20.297	17.198	18.9324	0.404577	0.929319	24	9.39345	6.55653	1	1	22	9	8.78863	0.87796	1	20	10.008	30.4473	0.913137	1	22	9.52945	19.4947	7.39025	0.379089
C1RL	47.334	55.361	47.024	64.001	58.359	57.883	51.025	47.149	49.451	38.52	62.883	63.673	53.5553	0.376854	0.929319	24	4.49191	4.78799	1	1	20	7	6.01324	0.74509	1	20	7.88302	59.7221	0.863931	1	21.3333	6.68752	53.8495	9.04457	0.16796
C2	26.06	31.557	24.206	71.376	49.613	48.301	27.209	17.367	20.34	14.22	14.463	30.974	31.3072	0.184069	0.929319	24	7.71284	11.8762	0.0079208	0.608867	22	7	15.5008	0.160533	1	20.2462	7.83027	56.1845	0.0103696	0.633816	22.0821	7.55103	32.1805	19.6377	0.610235
C20orf194	4.581	8.253	12.219	5.515	8.826	7.94	7.313	12.192	4.986	3.982	12.022	14.968	8.56642	0.510685	0.929319	24	2.99133	1.69318	1	1	22	9	2.00695	0.999732	1	20	11.9484	9.2452	0.969145	1	22	8.84716	8.58927	0.335777	0.0390926
C20orf196	8.634	12.549	8.184	5.565	7.228	7.835	9.398	7.096	7.586	9.079	8.399	9.331	8.407	0.307603	0.929319	23.7619	22.0629	1.09451	1	1	24	0	1.06207	0.941005	1	24.8302	21.9999	9.30922	0.870754	1	24.1974	22.6961	8.41615	1.10674	0.131502
C20orf27	16.642	18.853	10.597	15.257	11.323	13.095	14.354	10.99	12.723	13.257	15.056	12.917	13.7553	0.253923	0.929319	24	22.1199	1.56979	1	1	22	2	1.89681	0.868828	1	28	8.10483e-05	17.7004	0.805996	1	24.6667	0.0981589	13.7933	1.45039	0.105151
C20orf96	0.587	1.177	0.287	0.921	0.842	0.913	0.651	0.877	0.538	0.847	0.773	1.225	0.803167	0.741204	0.931123	24	2.505	0.0874235	1	1	20	10	0.173948	0.999999	1	28	9.9275	0.869402	0.996418	1	24	8.01809	0.803167	0.0161121	0.0161121
C21orf2	52.8	43.942	53.058	69.621	61.986	42.919	75.914	62.442	46.052	69.969	68.484	67.395	59.5485	0.91118	0.968803	23.7619	6.81275	1.96078	1	1	24	18	9.99319	0.996431	1	28	21.9999	69.3833	0.99986	1	25.254	18.916	59.4615	4.26441	0.0717171
C21orf59	49.905	56.547	52.225	44.561	53.975	48.156	56.064	40.597	53.312	38.174	40.737	53.565	48.9848	0.898078	0.965212	24	5.37846	1.24883	1	1	22	7	5.18539	0.965555	1	26.4257	8.10483e-05	52.4913	0.999566	1	24.1419	4.59444	48.9867	3.27748	0.0669055
C21orf62	0.82	1.314	0.267	4.165	4.182	2.833	2.941	0.817	0.334	0.525	0.262	1.955	1.70125	0.0893076	0.929319	24	8.71335	1.26633	0.17755	1	20	8	1.62988	0.165154	1	20	8.26282	3.85403	0.0644662	1	21.3333	8.36476	1.83765	1.73983	0.946771
C21orf91	2.187	1.948	3.803	3.268	4.649	2.016	7.077	3.921	1.485	2.336	2.793	3.767	3.27083	0.341632	0.929319	24	9.61511	0.959159	1	1	22	9	1.23355	0.906616	1	20	11.6413	4.65233	0.885489	1	22	10.1403	3.35125	0.99483	0.296854
C22orf15	1.876	0	0.918	0	0.449	0	1.188	0.28	0	0.902	0.225	1.678	0.626333	0.380899	0.929319	24	22.6088	0.402115	1	1	24	0	0.473408	0.940621	1	28	12.1121	0.529051	0.914772	1	25.3333	0.216136	0.64757	0.425651	0.425651
C22orf39	6.268	6.786	7.769	7.214	10.995	10.835	11.049	9.555	7.918	4.921	8.006	8.597	8.32608	0.0258313	0.929319	24	10.0641	1.97283	0.454435	1	20	9	1.6214	0.22145	1	20	10.8869	11.0973	0.0641255	1	21.3333	10.041	8.547	2.09388	0.244984
C2CD2L	10.663	12.618	13.877	11.234	10.895	16.319	14.03	13.367	10.377	4.777	13.982	13.828	12.1639	0.64582	0.929319	24	7.7637	1.20096	1	1	20	9	2.08738	0.972214	1	20	11.7882	14.8844	0.988099	1	21.3333	9.67884	12.2974	1.31297	0.106769
C2CD3	4.939	6.377	11.276	4.736	10.58	8.924	10.013	11.884	8.847	2.24	14.952	10.336	8.75867	0.706955	0.929319	20.1616	8.08633	1.26886	1	1	20	13	3.09571	0.999924	1	28	11.9764	10.987	0.994625	1	22.7205	11.0279	8.79763	0.725417	0.0824559
C2CD4B	1.456	6.173	4.478	5.411	5.374	4.099	3.426	1.99	2.797	1	1.495	1.489	3.26567	0.162394	0.929319	24	8.18661	1.10592	0.0595081	1	24	7	2.2532	0.123365	1	24.6442	6.03347	5.49343	0.0362321	1	24.2147	7.08328	3.2563	1.96549	0.603596
C2CD4D	0.411	0.329	1.205	0.552	0.393	0.213	0.13	0.736	0.502	0	0.393	1.224	0.507333	0.399786	0.929319	24	1.75745	0.221896	1	1	24	4	0.201525	0.950294	1	20	14.0162	0.449758	0.925524	1	22.6667	1.14137	0.495618	0.228175	0.228175
C2CD5	19.434	16.783	20.985	23.284	18.039	23.319	31.919	24.949	25.062	23.26	25.571	25.361	23.1638	0.340371	0.929319	24	11.8708	1.98415	1	1	20	15	3.86929	0.435057	1	28	13.3313	27.3251	0.701021	1	24	13.4887	23.1638	2.35013	0.101457
C2orf40	237.432	307.56	319.732	231.528	296.592	359.89	256.968	213.929	239.551	191.251	141.851	174.844	247.594	0.107282	0.929319	20.3673	9.80494	39.2392	0.17755	1	24	9	44.1507	0.197195	1	28	9.64346	304.114	0.0832999	1	24.1224	9.63637	247.387	42.8557	0.173234
C2orf42	11.012	16.612	14.189	13.885	12.205	10.742	12.567	13.296	14.394	10.168	14.831	13.654	13.1296	0.602207	0.929319	24	0.681562	0.82855	1	1	22	2	1.29542	0.98939	1	20	1.99992	13.7523	0.984225	1	22	1.61137	13.058	0.958256	0.0733844
C2orf49	15.674	21.247	18.257	19.077	21.78	21.674	13.944	21.639	19.616	12.198	20.376	25.369	19.2376	0.594672	0.929319	24	4.28235	1.64012	1	1	20	7	2.48265	0.995381	1	20	6.46492	20.4804	0.983697	1	21.3333	6.0984	19.2837	3.31221	0.171762
C2orf50	4.014	3.576	5.236	2.4	3.414	4.625	0.847	1.866	2.726	2.144	4.913	2.128	3.15742	0.538017	0.929319	24	0.335218	0.620821	1	1	24	6	1.12819	0.901183	1	23.2509	2.41507	4.03265	0.962885	1	23.7503	2.86502	3.15234	0.877679	0.278421
C2orf66	0	0.5	0.611	0	0	1.295	0.791	1.492	1.526	0	0.598	0.744	0.62975	0.269438	0.929319	20.5773	12.9786	0.361715	1	1	20	15	0.56215	0.711614	1	22.1549	13.6287	1.34004	0.769933	1	20.9107	13.8904	0.664401	0.425613	0.425613
C2orf68	2.361	5.679	6.699	4.658	7.228	6.366	5.382	6.492	2.309	2.043	7.35	7.883	5.37083	0.376468	0.929319	24	5.77322	1.22853	1	1	20	7	1.73665	0.844366	1	20	6.37652	6.36051	0.890962	1	21.3333	6.47335	5.43614	2.5257	0.464612
C2orf69	1.5	2.557	4.404	2.523	1.795	3.112	2.732	2.691	1.605	1.262	4.671	5.145	2.83308	0.157698	0.929319	21.0105	4.0922	0.988042	1	1	24	2	0.902622	0.97182	1	20	6.02142	2.95075	0.710287	1	21.6702	4.18687	2.77876	1.42868	0.514144
C2orf76	44.716	27.747	46.357	40.103	39.218	43.063	38.096	41.05	39.694	44.526	34.675	34.283	39.4607	0.63802	0.929319	24	12.6495	2.17211	1	1	24	10	2.40063	0.999789	1	26.0079	7.98333	41.5657	0.989147	1	24.6693	10.284	39.4093	1.85454	0.0470584
C2orf88	2.294	1.84	1.497	2.743	0.732	2.379	0.484	1.829	0	0	0.366	0	1.18033	0.796482	0.937242	24	9.46394	0.203414	0.37172	1	24	6	1.28181	0.349303	1	28	6.68473e-05	2.13494	0.604281	1	25.3333	5.80642	1.17514	0.333421	0.28373
C3	40.079	122.211	16.275	420.132	248.23	197.045	148.235	17.801	37.949	27.273	33.973	42.041	112.604	0.16194	0.929319	24	8.56795	91.0293	0.289005	1	22	7	99.8817	0.272793	1	20.4984	7.91024	287.313	0.189841	1	22.1661	7.84053	119.027	134.204	1.12751
C3AR1	6.914	10.245	6.177	8.627	7.909	11.379	9.519	4.403	2.756	3.902	5.471	11.114	7.368	0.491242	0.929319	24	5.30764	1.45575	0.289005	1	20	7	2.41901	0.56911	1	20	9.80139	10.0499	0.539764	1	21.3333	7.53494	7.50525	2.38928	0.318348
C3orf14	52.109	33.358	38.132	48.696	35.611	41.78	41.043	40.311	33.722	39.152	27.684	33.423	38.7517	0.688736	0.929319	21.6957	13.2133	2.10939	1	1	24	10	4.07753	0.943689	1	28	8.04662	41.7713	0.990316	1	24.5652	10.6347	38.718	1.42479	0.0367992
C3orf18	13.244	12.343	10.269	6.633	8.894	9.64	8.609	12.965	16.922	9.85	17.664	17.284	12.0264	0.0631706	0.929319	23.4824	21.6494	2.86833	0.0321579	0.973004	24	20	3.6363	0.210159	1	26.0079	21.9999	17.2691	0.0165899	0.73346	24.4968	21.2336	12.0876	3.36624	0.278486
C3orf33	6.582	7.917	8.97	8.643	11.245	7.557	8.634	9.133	9.769	6.328	8.444	9.812	8.58617	0.39579	0.929319	24	8.10493	0.7918	1	1	20	12	1.05925	0.973366	1	20	6.80046	9.42257	0.927986	1	21.3333	8.84881	8.67163	0.965258	0.111312
C3orf38	23.594	27.937	23.948	25.905	25.738	24.926	27.37	28.735	22.372	17.171	20.382	30.505	24.8819	0.693155	0.929319	24	7.15293	1.39213	1	1	22	10	2.64051	0.969747	1	20	11.833	27.3764	0.992222	1	22	9.88325	24.985	1.30298	0.0521503
C3orf52	0.676	0.542	0.33	2.423	1.616	2.102	0.856	0	0.413	0	0.647	0.806	0.867583	0.209406	0.929319	24	8.05049	0.552826	0.37172	1	20	8	0.759433	0.244858	1	20	8.01025	2.05161	0.243998	1	21.3333	8.08074	0.927205	0.831621	0.831621
C3orf58	9.443	13.793	24.584	15.123	22.426	19.237	8.864	37.297	11.749	8.754	29.56	21.317	18.5122	0.779646	0.93517	20.3673	7.16104	2.8733	1	1	22	9	5.78767	1	1	28	11.992	21.2291	0.997865	1	23.4558	9.29895	18.5565	2.1484	0.115776
C3orf62	12.504	11.771	16.756	6.826	12.484	16.069	15.149	13.649	9.636	6.533	14.451	13.616	12.4537	0.893007	0.963938	24	8.13336	0.705171	1	1	20	9	2.19698	0.999943	1	20	11.8373	15.5312	0.999778	1	21.3333	9.79143	12.5425	0.862581	0.0687727
C3orf70	6.568	8.076	11.14	7.854	13.127	9.083	8.227	13.699	5.353	4.21	10.486	16.015	9.4865	0.532494	0.929319	24	5.07407	1.68079	1	1	20	10	2.63751	0.990879	1	20	11.5537	10.6023	0.97282	1	21.3333	9.66031	9.58478	0.96911	0.101109
C4BPA	0.082	1.058	0.04	6.991	3.354	0.342	2.037	0.296	0.655	0.238	1.284	1.23	1.46725	0.433184	0.929319	24	7.39797	1.09602	1	1	20	10	1.13208	0.702323	1	20	7.56626	3.63621	0.881658	1	21.3333	8.41351	1.58354	1.46286	0.923789
C4orf3	218.661	155.042	179.486	163.856	162.522	152.197	158.461	213.61	208.989	246.903	185.03	194.271	186.586	0.19609	0.929319	24	19.9018	21.0902	0.289005	1	20	19	35.7287	0.232369	1	20.4984	17.4366	218.54	0.193631	1	21.4995	18.8337	184.483	30.9097	0.167548
C4orf32	3.532	4.248	3.801	6.018	6.42	6.226	4.249	2.744	2.159	1.019	6.089	5.897	4.36683	0.312604	0.929319	24	5.57945	1.15778	0.104994	1	20	8	1.81161	0.33665	1	20	7.9951	6.31207	0.172974	1	21.3333	7.39401	4.47428	2.00803	0.448794
C4orf33	7.35	9.364	7.765	8.249	8.024	9.165	13.449	7.951	7.882	7.716	11.553	13.228	9.308	0.785653	0.935489	24	3.49329	0.589663	1	1	24	17	1.0253	0.99759	1	28	11.8125	10.5042	0.99799	1	25.3333	10.6047	9.32064	0.227342	0.0243912
C4orf46	3.878	2.592	3.795	5.797	6.803	4.693	6.959	8.887	5.531	5.593	4.025	4.625	5.26483	0.0175204	0.929319	20.1616	11.7329	1.64402	0.0595081	1	24	14	1.52523	0.226828	1	23.7545	13.851	7.27189	0.0104547	0.63491	22.6387	13.1936	5.3497	1.81137	0.338592
C5	0.342	1.156	0.149	1.157	0.69	0.354	0.529	0.136	0.696	0.292	0.473	0.362	0.528	0.888036	0.962347	24	4.73554	0.0709589	1	1	20	7	0.241831	0.983923	1	23.9273	4.64006	0.768055	0.99963	1	22.6424	5.55048	0.52856	0.168026	0.168026
C5AR1	17.779	18.297	24.93	19.499	13.326	28.714	20.869	11.135	21.94	11.54	12.745	24.512	18.7738	0.762393	0.932593	24	6.28466	1.85653	1	1	22	7	4.77686	0.987259	1	20	7.13531	20.8237	0.996906	1	22	6.87189	18.8891	3.62373	0.191842
C5AR2	1.072	3.954	1.678	3.461	2.051	1.779	1.494	0.384	0.262	0.412	0.616	2.557	1.64333	0.299243	0.929319	24	3.68384	0.706	0.0321579	0.973004	22	6	1.13402	0.200999	1	21.4332	4.56986	2.80695	0.0517735	1	22.4777	4.79105	1.62683	1.57704	0.969391
C5orf15	32.867	40.412	38.054	43.722	43.762	54.253	39.201	32.908	19.418	12.376	37.779	49.976	37.0607	0.323895	0.929319	24	6.09356	7.35576	0.0321579	0.973004	20	8	9.78706	0.29564	1	20	9.45732	48.0349	0.072379	1	21.3333	8.05873	37.836	10.8972	0.288012
C5orf22	3.824	6.133	7.782	8.916	7.171	10.311	7.071	9.417	4.3	5	8.424	9.668	7.33475	0.241988	0.929319	24	7.4827	1.46129	1	1	20	10	2.29598	0.822346	1	20	9.66998	8.7564	0.779614	1	21.3333	9.27741	7.48841	1.60028	0.213701
C5orf24	14.274	22.273	42.653	17.991	46.507	31.607	19.79	57.421	38.198	15.577	56.354	50.149	34.3995	0.863197	0.954911	24	5.89767	3.42143	1	1	20	12	12.2563	0.997207	1	28	21.9999	51.1974	0.999498	1	24	15.0114	34.3995	4.71092	0.136947
C5orf30	9.108	14.888	7.198	12.881	14.747	11.989	10.649	9.633	6.852	6.062	11.074	15.458	10.8783	0.457708	0.929319	24	4.5219	1.74305	0.692352	1	20	8	1.93323	0.695994	1	20	9.19748	13.0606	0.80593	1	21.3333	7.61178	11.0244	2.45429	0.222623
C5orf34	12.093	11.983	9.93	9.489	8.595	11.018	13.539	12.056	11.456	10.837	10.735	12.825	11.213	0.410662	0.929319	20.3673	16.5908	0.844037	1	1	20	17	1.39088	0.847596	1	20	13.4823	12.4913	0.909244	1	20.1224	15.7244	11.2291	1.09008	0.0970763
C5orf38	41.43	39.263	53.435	41.096	34.234	55.987	40.947	53.659	68.293	60.953	47.502	58.393	49.5993	0.820382	0.942924	24	17.9017	2.34221	0.692352	1	24	19	8.31946	0.563114	1	27.7637	17.3951	59.1417	0.892248	1	25.2546	18.2472	49.6734	6.11509	0.123106
C5orf42	4.265	4.928	7.853	4.648	4.805	5.375	5.432	5.648	4.317	3.02	5.678	6.482	5.20425	0.609187	0.929319	24	4.34266	0.529515	1	1	20	9	0.672459	0.96743	1	20	11.9212	5.57244	0.983339	1	21.3333	9.14949	5.22943	0.268027	0.0512535
C5orf49	2.762	4.027	0	3.378	3.363	0	4.611	1.951	0	2.655	0.241	1.198	2.0155	0.930727	0.975646	24	11.9691	0.267837	1	1	22	4	1.00374	0.998349	1	28	9.9487	2.72677	0.999938	1	24.6667	8.57094	2.01048	0.219925	0.10939
C5orf51	3.517	8.109	13.766	5.52	10.306	7.524	6.265	15.243	6.449	2.536	13.161	21.236	9.46933	0.473233	0.929319	24	2.77873	2.63552	1	1	22	9	2.30605	0.999884	1	28	12.022	9.88024	0.959722	1	24.6667	8.31721	9.46319	0.282248	0.0298259
C5orf58	41.608	16.015	6.921	28.733	24.284	11.651	42.951	36.313	41.198	29.201	21.323	37.713	28.1593	0.637918	0.929319	24	16.8283	4.89797	1	1	20	17	15.0458	0.759807	1	20	14.1631	39.6808	0.962844	1	21.3333	16.0323	28.2641	10.7805	0.38142
C6orf106	25.682	37.265	38.769	26.322	44.696	40.586	26.952	54.828	26.012	18.812	58.221	55.714	37.8216	0.699445	0.929319	24	3.32347	4.66264	1	1	20	7	8.74267	0.999993	1	28	11.819	41.1038	0.994163	1	24	7.46667	37.8216	3.62755	0.0959121
C6orf120	9.443	11.207	15.892	9.146	11.203	15.67	10.765	15.806	8.311	6.9	19.538	23.425	13.1088	0.401255	0.929319	24	2.27421	2.60639	1	1	24	2	2.04425	0.998192	1	28	6.18273	12.3173	0.934656	1	25.3333	3.33907	13.2189	6.09052	0.460744
C6orf132	0.386	1.549	0.441	1.501	1.787	1.536	0.775	0.231	0.315	0.062	0.894	0.768	0.85375	0.300357	0.929319	24	7.08895	0.370776	0.289005	1	22	7	0.800798	0.265085	1	20	7.93005	1.59629	0.273482	1	22	7.40028	0.88157	0.646387	0.646387
C6orf203	7.602	6.123	6.089	5.339	5.986	5.826	7.711	5.027	6.867	8.279	5.51	4.974	6.27775	0.508174	0.929319	24	17.0808	0.549515	1	1	20	17	1.06985	0.958452	1	20	15.8784	6.87631	0.96346	1	21.3333	16.7572	6.26191	1.15826	0.184969
C6orf229	0.294	0.471	0.575	0.527	0.562	0	6.887	0.527	0.359	0.565	0.141	0	0.909	0.380526	0.929319	24	11.7403	1.12777	1	1	24	10	0.164756	0.94029	1	20	12.025	2.87976	0.914521	1	22.6667	11.3688	0.971627	1.12513	1.12513
C6orf47	33.897	31.611	31.447	26.797	30.75	28.905	21.785	39.175	37.446	31.382	35.958	29.346	31.5416	0.458326	0.929319	24	19.7731	2.53394	1	1	22	19	4.78199	0.74643	1	20	17.3847	35.4109	0.905866	1	22	18.7503	31.3392	4.05294	0.129325
C6orf52	3.887	3.896	0.951	7.408	6.043	3.024	4.923	0.581	1.782	3.27	0.465	2.897	3.26058	0.574724	0.929319	24	8.14147	0.911935	1	1	22	7	1.74231	0.742174	1	22.1549	7.96521	5.63732	0.944806	1	22.7183	7.70102	3.30817	1.44534	0.436902
C6orf62	100.553	119.629	99.816	111.493	122.793	107.317	152.601	86.555	71.961	62.221	88.788	109.018	102.729	0.434997	0.929319	24	8.15425	12.4325	0.289005	1	22	7	23.716	0.580816	1	20.8889	9.93129	127.405	0.514158	1	22.2963	8.38839	103.651	17.4729	0.168573
C6orf89	43.804	43.127	36.43	35.465	36.089	42.526	31.363	41.823	27.814	35.562	34.85	50.209	38.2552	0.339025	0.929319	24	0.32009	3.85092	1	1	22	5	3.92338	0.898192	1	27.0782	4.15615e-05	44.4383	0.881852	1	24.3594	1.80351	38.3113	5.16032	0.134694
C7	95.7	171.745	98.268	211.826	231.104	532.534	196.853	48.431	60.294	19.193	38.179	106.115	150.854	0.130231	0.929319	24	9.41139	109.109	0.0079208	0.608867	22	8	108.42	0.321723	1	20	9.69077	348.596	0.0136388	0.691631	22	9.08429	160.075	129.579	0.809489
C7orf26	22.502	24.791	33.887	21.233	29.205	32.266	21.686	31.113	26.311	17.119	26.896	25.669	26.0565	0.545305	0.929319	20.1616	8.57562	2.40007	1	1	20	13	3.59069	0.990358	1	20.7571	6.22161	28.3322	0.975265	1	20.3062	9.11508	26.3629	2.48036	0.0940851
C7orf31	0.389	0.104	0.211	0.465	0.124	0.09	0.328	3.357	3.749	2.824	0.145	0.309	1.00792	0.307685	0.929319	24	15.1728	0.840026	1	1	20	19	0.53033	0.253448	1	20.4984	15.7896	3.03155	0.530729	1	21.4995	16.7935	0.988233	1.56082	1.56082
C7orf43	22.577	23.566	31.346	22.849	26.549	26.554	23.883	24.278	21.277	19.523	23.318	26.474	24.3495	0.438281	0.929319	24	5.93056	1.6456	0.17755	1	20	8	2.35184	0.530298	1	20	6.07549	26.7229	0.382474	1	21.3333	6.75042	24.4603	3.21529	0.131449
C7orf49	10.584	13.653	10.355	15.682	11.007	6.681	10.2	10.728	5.625	8.848	20.056	23.598	12.2514	0.0442334	0.929319	24	0.988266	4.73241	1	1	24	2	3.81466	0.67439	1	20	4.06024	12.608	0.318593	1	22.6667	2.4482	11.9998	6.26899	0.522423
C7orf50	35.27	24.126	24.176	29.242	18.31	21.153	22.858	25.254	32.099	34.654	15.083	22.823	25.4207	0.453476	0.929319	24	18.9731	3.33159	1	1	20	19	4.91015	0.964283	1	20	15.897	29.3047	0.948589	1	21.3333	17.9855	25.1171	5.9084	0.235234
C7orf73	0	0	0	0	3.173	0	2.1	0	0	1.594	0	0	0.57225	0.37103	0.929319	21.0105	10.3087	0.632287	1	1	0	NaN	0	0.968361	1	22.9268	9.83233	1.60658	0.915302	1	21.9687	10.1001	0.62535	0.649023	0.649023
C8orf22	1.897	0	0.928	0	0.907	0	3.003	0	0	0	0.454	3.393	0.881833	0.752276	0.9323	24	0.97909	0.408429	1	1	20	9	0.641346	0.999882	1	28	11.6963	1.25078	0.996887	1	24	8.59412	0.881833	0.214123	0.214123
C8orf37	9.108	8.146	6.17	8.483	7.709	8.719	6.434	7.329	7.708	3.368	9.06	9.609	7.65358	0.662729	0.929319	24	1.48113	0.680949	1	1	24	2	0.989596	0.997024	1	24.8302	8.01632	8.08827	0.991281	1	24.2767	3.5572	7.6589	1.30991	0.171031
C8orf4	70.745	86.685	31.375	61.667	49.025	42.856	34.335	191.686	56.171	56.572	57.475	126.557	72.0958	0.899647	0.965335	24	20.1509	9.079	1	1	20	19	19.7205	0.99878	1	24.8302	14.0851	102.982	0.999812	1	22.9434	18.489	71.768	15.9722	0.222553
C8orf46	3.013	3.933	3.976	1.1	4.424	2.943	3.572	5.214	3.94	3.301	8.859	4.846	4.09342	0.600707	0.929319	24	22.5087	0.690268	1	1	22	16	0.675994	0.768854	1	28	21.9999	6.14864	0.956449	1	24.6667	20.0892	4.10911	0.825929	0.200999
C8orf59	69.191	55.319	41.461	69.579	48.964	55.835	79.73	51.639	78.823	77.344	48.139	56.151	61.0146	0.568073	0.929319	24	15.3381	6.13564	1	1	20	17	14.9348	0.878534	1	20	15.1519	71.2096	0.966463	1	21.3333	15.9916	61.1513	12.3877	0.202574
C8orf82	23.199	26.961	28.291	24.725	20.587	30.336	24.912	21.505	20.96	22.303	29.951	24.86	24.8825	0.684022	0.929319	24	2.46739	1.30131	1	1	22	2	2.69036	0.987888	1	20	4.81301	25.7376	0.992498	1	22	3.15168	24.7784	2.0107	0.0811476
C8orf88	39.374	45.324	34.176	35.312	55.293	36.883	23.327	52.009	38.815	25.033	53.837	58.319	41.4752	0.53676	0.929319	21.9341	2.68387	5.49024	1	1	22	3	6.93247	0.999319	1	28	5.05038	41.5101	0.974564	1	23.978	3.50824	41.4718	9.5162	0.229462
C9orf116	0.468	1.501	0.785	1.259	1.535	1.456	0.805	0.839	1.635	0.579	0.833	0.797	1.041	0.36264	0.929319	24	9.67017	0.245803	1	1	22	6	0.438406	0.909024	1	24.461	7.83031	1.38686	0.898449	1	23.487	7.78784	1.04559	0.325328	0.311142
C9orf129	0.382	0.92	0.748	1.715	1.098	1.586	0.969	0.914	0.467	0.735	0.183	0	0.80975	0.00982069	0.929319	24	10.1745	0.498707	0.00354497	0.49586	24	10	0.517249	0.118114	1	25.4054	8.08775	1.42837	0.000371321	0.146963	24.4685	9.46552	0.79976	0.548524	0.548524
C9orf131	2.888	4.847	7.097	5.18	5.719	7.662	3.488	4.336	5.829	1.614	6.079	5.527	5.02217	0.463782	0.929319	24	6.87516	0.926493	1	1	20	7	1.78474	0.842329	1	20	6.42188	6.40831	0.93041	1	21.3333	6.80958	5.08573	1.75179	0.344453
C9orf16	112.129	101.242	66.518	118.771	72.647	66.843	88.345	84.972	78.786	125.625	77.807	76.866	89.2126	0.549403	0.929319	24	20.6107	9.541	1	1	20	2	21.5144	0.996476	1	20	16.9015	95.5927	0.976642	1	21.3333	19.7416	88.1431	11.5407	0.130931
C9orf3	40.162	55.984	62.472	47.758	61.089	47.1	39.759	53.498	47.461	44.005	53.782	53.951	50.5851	0.526764	0.929319	24	3.853	3.66906	1	1	20	7	6.34558	0.848293	1	20	5.23142	56.9081	0.951779	1	21.3333	5.49638	50.5431	7.61848	0.150732
C9orf40	2.574	1.792	2.614	2.57	1.905	2.216	3.906	2.555	2.968	2.895	2.117	2.78	2.57433	0.618521	0.929319	24	13.3377	0.231921	1	1	20	17	0.480126	0.921746	1	21.1576	14.0234	3.15545	0.98048	1	21.7192	14.8713	2.58975	0.373976	0.144406
C9orf43	4.107	3.927	3.091	3.117	4.081	2.949	5.202	3.116	5.02	2.43	4.237	4.71	3.83225	0.950936	0.981302	24	21.0334	0.124471	1	1	22	17	0.590081	0.99997	1	28	13.6522	4.16332	0.99998	1	24.6667	18.1567	3.83381	0.22358	0.0583179
C9orf50	8.425	5.675	3.792	4.08	3.224	5.767	4.268	5.036	8.651	6.804	5.246	9.646	5.8845	0.11628	0.929319	24	21.5692	1.6281	0.454435	1	24	20	1.99192	0.360227	1	25.2107	21.9999	8.41073	0.243803	1	24.4036	21.1887	5.91306	1.93444	0.327146
C9orf64	15.377	14.728	13.373	13.79	11.851	15.504	10.955	14.043	12.531	9.65	14.115	23.687	14.1337	0.199273	0.929319	24	0.888239	2.53842	1	1	24	2	1.65746	0.897376	1	28	8.10483e-05	15.3962	0.751575	1	25.3333	1.01534	14.2884	3.52083	0.246411
C9orf72	4.134	11.248	11.413	11.255	12.29	10.719	11.314	9.267	7.219	3.975	8.203	9.685	9.22683	0.0966442	0.929319	24	8.04801	2.37963	0.00354497	0.49586	20	8	2.85388	0.178341	1	20	6.31582	12.0822	0.00353017	0.409247	21.3333	7.47097	9.43599	3.75703	0.39816
C9orf78	18.636	23.511	25.633	19.557	25.439	25.652	21.504	25.08	21.946	15.243	26.964	25.426	22.8826	0.649857	0.929319	24	6.4331	1.44723	1	1	20	7	2.7959	0.997052	1	20	6.31033	23.9278	0.990128	1	21.3333	6.6397	22.9714	2.86088	0.124541
C9orf85	15.813	13.053	10.011	15.85	8.01	9.164	11.782	10.287	11.37	7.154	14.924	12.203	11.6351	0.298859	0.929319	24	22.9607	1.84534	1	1	22	2	3.15476	0.872444	1	26.8571	21.9999	13.0185	0.846806	1	24.2857	23.211	11.6575	1.86292	0.159804
CA11	33.794	34.813	29.204	56.743	32.569	37.606	28.119	23.15	28.947	15.415	25.282	24.564	30.8505	0.492576	0.929319	24	7.32001	4.27874	0.17755	1	24	7	6.37916	0.348293	1	24.1026	7.45457	41.7328	0.322456	1	24.0342	7.25798	30.8444	7.52695	0.244029
CA12	0.416	1.835	1.628	1.866	0.597	1.726	0.132	0.124	0.254	0.2	0.399	0.496	0.806083	0.425312	0.929319	24	4.84586	0.332621	0.0321579	0.973004	22	6	1.02036	0.213884	1	22.9268	4.95383	1.65158	0.0697811	1	22.9756	5.28721	0.806383	0.818535	0.818535
CA13	0.408	0.509	0.355	0.529	0.434	0.612	0.919	2.088	0.665	1.09	1.195	0.974	0.814833	0.593041	0.929319	24	14.4132	0.174844	0.17755	1	24	16	0.370701	0.407748	1	25.8039	14.3503	1.31651	0.39084	1	24.6013	14.9486	0.810504	0.320898	0.320898
CA4	1.332	2.136	0.261	1.553	1.147	0.552	0.843	0.398	1.302	1.28	0.255	0.794	0.98775	0.715374	0.929319	20.7917	19.7791	0.185641	1	1	22	4	0.383252	0.992082	1	28	8.10483e-05	1.53415	0.994792	1	23.5972	0.944131	0.985733	0.132903	0.132903
CA5B	9.559	14.62	11.777	9.207	13.887	11.749	6.166	13.967	6.059	4.595	17.888	18.788	11.5218	0.296221	0.929319	24	1.67307	2.97479	1	1	20	7	3.26118	0.936246	1	20	4.36468	12.1911	0.861117	1	21.3333	4.55554	11.3552	4.71902	0.415583
CA8	1.066	0.713	0	0.478	0.85	0.369	2.251	0.212	0.217	0.171	0.255	1.06	0.636833	0.920271	0.972795	24	10.8563	0.11329	1	1	24	4	0.34277	0.999966	1	20	10.7071	1.13251	0.99991	1	22.6667	9.2354	0.643555	0.136079	0.136079
CA9	2.487	6.426	4.731	6.939	3.173	9.171	7.437	3.634	1.858	3.719	3.11	9.887	5.21433	0.494009	0.929319	24	6.05283	1.3778	1	1	22	7	2.37977	0.913719	1	20	9.92045	7.07716	0.953232	1	22	7.72758	5.32047	2.14367	0.40291
CAAP1	8.502	9.252	9.903	9.258	11.039	10.496	11.537	9.196	9.155	5.06	10.858	13.76	9.83467	0.520213	0.929319	24	5.47967	1.01148	1	1	20	9	1.2636	0.974906	1	20	11.0563	10.9767	0.968372	1	21.3333	8.95111	9.92608	1.01063	0.101816
CAB39L	10.286	17.38	13.779	11.202	19.019	11.472	16.415	11.566	11.326	9.732	17.262	12.998	13.5364	0.778732	0.93496	24	5.85154	0.997329	1	1	24	8	2.0849	0.995613	1	20	6.16945	14.7289	0.997728	1	22.6667	6.69531	13.5778	2.00757	0.147857
CABIN1	30.073	29.995	26.912	23.713	24.523	25.143	25.813	45.287	34.244	30.958	52.018	33.603	31.8568	0.392467	0.929319	24	20.6774	4.24255	0.0164632	0.798136	24	20	6.04134	0.401555	1	25.019	18.7857	39.9499	0.0640371	1	24.3397	19.8518	31.9174	6.46584	0.20258
CABLES2	2.283	6.538	5.744	4.241	6.396	4.735	3.614	6.043	4.983	2.038	6.248	7.973	5.06967	0.499713	0.929319	24	3.74268	0.883809	1	1	20	7	1.27491	0.994522	1	20	6.0336	5.62971	0.965954	1	21.3333	5.78945	5.07659	1.74223	0.343189
CABP1	3.306	2.536	2.25	4.641	2.063	3.429	4.187	4.726	9.488	3.731	3.442	0	3.64992	0.230627	0.929319	24	13.9731	1.60224	0.289005	1	20	15	1.04723	0.573167	1	20	15.3869	6.35411	0.366536	1	21.3333	15.0075	3.76044	2.64298	0.702837
CABP4	3.988	2.771	2.341	2.384	3.815	2.481	2.862	3.496	3.9	1.789	3.692	4.756	3.18958	0.6308	0.929319	24	22.9227	0.354738	1	1	24	20	0.781176	0.974144	1	28	13.9965	3.2413	0.986581	1	25.3333	20.5435	3.20651	0.423903	0.132201
CABP5	6.009	5.851	8.82	6.159	6.571	7.568	4.621	4.362	6.296	6.19	7.607	6.655	6.39242	0.425435	0.929319	24	2.04072	0.692261	1	1	20	7	1.05288	0.767607	1	20	5.71673	7.29736	0.896536	1	21.3333	5.25991	6.37665	1.20087	0.188322
CABYR	7.603	5.932	6.032	5.713	6.389	5.434	7.613	6.387	8.289	5.531	5.757	7.597	6.52308	0.793949	0.936851	24	18.502	0.29568	1	1	20	17	0.858428	0.992919	1	20	14.0298	7.27242	0.998122	1	21.3333	16.5123	6.51948	0.622904	0.0955451
CACFD1	3.017	5.183	9.276	5.024	5.36	5.81	2.456	5.152	3.687	3.314	6.192	7.709	5.18167	0.281946	0.929319	24	2.97545	1.3155	1	1	20	7	1.50119	0.611751	1	20	5.32979	6.60529	0.74198	1	21.3333	5.30565	5.15209	2.5371	0.492442
CACHD1	4.195	4.61	12.161	4.528	8.473	10.151	5.215	8.358	3.798	1.792	4.39	3.335	5.91717	0.177173	0.929319	20.1616	9.11073	2.19116	0.289005	1	24	8	2.39833	0.498875	1	24.1026	6.32652	8.37587	0.291002	1	22.7547	7.92343	6.01322	2.78152	0.462568
CACNA1A	0.414	0.545	0.665	0.689	0.763	1.042	0.879	0.689	0.758	0.114	0.594	0.564	0.643	0.0395992	0.929319	24	10.0259	0.224784	0.012192	0.798136	22	11	0.194454	0.27171	1	20	11.3929	0.922373	0.00654472	0.528445	22	10.9112	0.661086	0.217104	0.217104
CACNA1C	5.299	11.297	18.995	6.793	13.949	12.252	6.581	18.45	8.69	6.064	22.088	18.035	12.3744	0.475153	0.929319	20.1616	4.60103	3.05393	1	1	20	7	3.70029	0.999984	1	20	1.99992	19.7933	0.96027	1	20.0539	4.53874	12.1198	3.70774	0.305924
CACNA1G	0.839	0.598	0.882	0.558	0.149	0.838	0.413	1.468	1.14	0.179	2.65	0.964	0.889833	0.62073	0.929319	24	21.8845	0.264814	1	1	22	18	0.398808	0.904497	1	27.0782	21.9999	1.42572	0.979074	1	24.3594	20.6336	0.893744	0.326219	0.326219
CACNA1H	12.202	15.815	21.953	18.135	8.211	25.147	11.304	28.466	16.06	7.77	16.5	32.49	17.8378	0.806121	0.938228	24	3.91473	2.21082	1	1	22	9	3.59723	1	1	28	12.4038	20.697	0.998579	1	24.6667	8.61878	17.8191	0.808304	0.0453616
CACNA2D1	0.824	1.202	3.667	1.143	2.008	0.933	1.851	2.598	2.016	0.576	1.651	1.788	1.68808	0.817501	0.941403	24	8.37052	0.242822	1	1	20	13	0.575585	0.999996	1	22.9268	13.8719	2.07711	0.998827	1	22.3089	12.2239	1.69553	0.111919	0.0660081
CACNA2D2	0.933	1.389	2.607	1.314	1.976	3.662	2.067	3.266	1.71	1.409	3.67	2.543	2.21217	0.496998	0.929319	20.3673	8.96045	0.426175	1	1	20	13	0.745998	0.981667	1	28	11.9167	2.97532	0.963673	1	22.7891	11.3794	2.22837	0.320234	0.143708
CACNA2D3	3.872	4.38	7.307	5.209	4.83	5.378	5.649	7.234	7.1	5.518	4.935	6.927	5.69492	0.756861	0.9323	24	10.1939	0.346097	1	1	20	15	0.970151	0.967582	1	28	14.1277	6.79104	0.996003	1	24	13.1249	5.69492	0.301823	0.0529987
CACNA2D4	0.65	0.313	0.827	0.408	0.497	0.607	0.535	0.505	0.397	0.312	0.778	0.853	0.556833	0.424624	0.929319	22.1778	2.69501	0.105353	1	1	24	2	0.122683	0.996373	1	20	5.91515	0.542081	0.943538	1	22.0593	3.6	0.55047	0.153712	0.153712
CACNB2	9.04	19.458	30.026	9.387	22.874	16.653	10.621	24.388	17.884	11.778	41.359	26.669	20.0114	0.537828	0.929319	24	1.26997	4.32356	1	1	20	7	3.98667	0.997575	1	28	5.11728	20.288	0.974589	1	24	4.63013	20.0114	7.26173	0.362879
CACNB3	34.933	47.134	45.772	32.691	37.928	43.79	30.588	62.102	46.787	25.992	56.013	75.716	44.9538	0.494556	0.929319	24	0.727141	6.53001	1	1	24	20	7.39563	0.964604	1	28	14.0139	46.5672	0.960795	1	25.3333	21.4862	45.1817	4.75609	0.105266
CACNG4	0.662	0.707	0.431	0.791	0.844	1.372	0.559	0.923	0.27	1.06	0	1.052	0.722583	0.644075	0.929319	24	9.38964	0.154868	1	1	22	10	0.231224	0.991686	1	20	9.89817	1.02693	0.989231	1	22	9.83476	0.736191	0.172771	0.172771
CACNG7	12.31	6.19	7.349	7.672	1.098	1.839	3.766	7.171	8.034	9.829	1.399	12.69	6.61225	0.141056	0.929319	24	22.1497	3.18429	0.692352	1	24	22	3.15069	0.709484	1	24.461	22	9.25778	0.50113	1	24.1537	22.052	6.63311	3.34017	0.503559
CACTIN	16.075	17.973	22.469	14.251	17.577	19.672	15.823	20.042	14.597	15.145	18.5	20.431	17.7129	0.721375	0.929319	24	3.27901	0.931962	1	1	20	7	1.71615	0.999017	1	20	11.8825	18.4462	0.995408	1	21.3333	7.53559	17.7656	0.91728	0.0516323
CACUL1	2.291	6.846	6.927	6.35	7.969	4.103	4.88	8.465	2.036	3.003	6.283	7.699	5.571	0.479635	0.929319	24	5.52136	1.18162	1	1	20	7	2.18425	0.881976	1	20	6.06698	6.91458	0.943517	1	21.3333	6.28662	5.61956	2.43426	0.433176
CACYBP	95.957	105.906	121.146	159.39	104.889	116.103	125.788	127.365	105.947	101.429	95.623	102.75	113.524	0.178412	0.929319	21.0105	9.18772	13.1844	0.17755	1	22	10	14.3578	0.582544	1	23.9273	6.3094	128.305	0.239202	1	22.3126	8.66664	114.402	15.6985	0.137222
CAD	15.064	21.04	17.9	15.786	19.333	17.059	15.114	20.217	13.942	11.092	19.671	24.216	17.5362	0.425007	0.929319	24	2.43738	2.0094	1	1	20	7	2.20405	0.971808	1	20	4.35057	18.1367	0.939712	1	21.3333	4.74392	17.4328	3.50475	0.201043
CADM1	3.696	2.736	2.503	4.334	2.856	2.948	4.951	1.869	2.085	0.547	3.54	8.815	3.40667	0.381923	0.929319	24	2.27239	1.19087	1	1	20	9	0.887419	0.991917	1	20	9.69437	3.63393	0.925017	1	21.3333	8.24876	3.43983	0.437926	0.12731
CADM3	25.231	27.205	32.027	28.438	27.403	39.781	24.616	9.579	9.795	3.77	15.106	12.402	21.2794	0.223556	0.929319	24	7.87209	5.5425	0.0079208	0.608867	24	6	12.176	0.113609	1	24.6442	7.7684	32.6954	0.00920018	0.596962	24.2147	7.21384	21.2307	9.71181	0.457443
CADM4	6.195	11.741	13.776	9.428	6.645	12.655	8.084	9.875	6.196	5.775	10.25	5.373	8.83275	0.735798	0.930378	23.2093	7.92542	0.924738	1	1	20	7	2.60215	0.892205	1	26.4257	4.77666	10.7597	0.990908	1	23.2117	6.80411	8.85567	1.63883	0.18506
CADPS	3.222	2.134	2.901	1.863	3.284	4.237	7.141	1.172	3.253	1.571	2.426	3.369	3.04775	0.509173	0.929319	24	10.7462	0.78791	1	1	20	9	0.940452	0.961288	1	20	10.9425	4.72256	0.964077	1	21.3333	10.2645	3.14062	0.865626	0.275622
CALB2	0.745	0.299	0.766	0.301	0.285	4.445	4.272	0.401	0.046	0.645	0.875	0.756	1.153	0.249801	0.929319	24	10.8869	1.05874	1	1	20	9	0.259508	0.765189	1	20	10.9887	3.22238	0.769125	1	21.3333	10.3229	1.27211	1.10612	0.869515
CALCOCO1	54.783	65.041	67.647	62.631	76.084	66.861	51.005	65.533	60.095	42.195	71.641	73.515	63.0859	0.46554	0.929319	24	4.60427	5.24149	1	1	20	7	8.22082	0.82484	1	20	6.34357	69.4548	0.927414	1	21.3333	6.13656	63.2516	10.9323	0.172838
CALCOCO2	110.95	157.734	125.338	113.794	168.014	123.408	113.423	155.418	110.948	68.436	163.269	153.498	130.353	0.738703	0.931123	24	3.93079	10.2212	1	1	22	3	14.7753	0.998281	1	20	6.03105	136.782	0.996246	1	22	4.37506	129.819	20.2571	0.156041
CALCRL	11.542	16.722	8.47	11.645	33.379	7.617	13.456	3.371	1.764	1.387	9.108	7.352	10.4844	0.573697	0.929319	24	7.01681	3.55483	0.289005	1	22	7	5.19617	0.581871	1	21.7162	7.91543	19.1618	0.585863	1	22.5721	7.33492	10.6828	6.33406	0.592919
CALD1	267.474	411.231	658.346	376.019	603.983	393.093	309.774	682.831	419.742	230.19	889.097	669.695	492.623	0.505374	0.929319	21.234	4.15537	99.0205	1	1	20	7	103.117	0.99998	1	28	6.06174	519.383	0.967956	1	23.078	5.82893	493.487	137.337	0.278299
CALHM2	36.99	52.884	46.55	48.887	60.653	51.234	37.065	41.605	35.102	25.619	72.438	48.033	46.4217	0.53978	0.929319	24	3.92408	6.04697	1	1	20	7	11.1857	0.877723	1	20	7.00623	54.0192	0.95989	1	21.3333	6.21896	46.6349	11.9842	0.256979
CALM3	333.031	370.803	381.149	286.94	365.108	357.495	280.128	413.51	303.751	252.817	483.657	441.739	355.844	0.413147	0.929319	20.7917	2.938	38.0042	1	1	20	7	38.0027	0.993168	1	28	2.25809	350.671	0.938648	1	22.9306	4.20983	355.126	55.9265	0.157484
CALML4	31.406	57.347	43.687	27.826	39.099	19.621	23.724	23.75	21.739	17.461	26.459	30.686	30.2337	0.207383	0.929319	24	0.86723	6.78179	0.104994	1	24	4	9.54205	0.24341	1	25.6031	2.37381	42.3732	0.105836	1	24.5344	2.41263	30.3736	10.579	0.348296
CALML5	0.987	0.792	0	0.443	0.945	0	1.876	0	1.207	0	0	0	0.520833	0.564099	0.929319	24	13.3143	0.282631	1	1	24	12	0.303349	0.998448	1	20	13.6082	0.891424	0.979368	1	22.6667	13.0794	0.537147	0.347751	0.347751
CALML6	3.277	1.126	2.29	2.099	1.344	4.855	2.372	1.119	2.289	4.95	2.242	0.558	2.37675	0.719415	0.929319	24	14.3777	0.499153	1	1	24	16	0.762261	0.999716	1	20	9.91486	2.9682	0.99533	1	22.6667	13.3229	2.40352	0.598177	0.248876
CALR	626.724	820.216	637.533	779.453	827.165	719.268	752.727	828.947	601.247	637.276	676.411	786.754	724.477	0.465557	0.929319	24	8.05335	45.7291	1	1	20	10	100.353	0.884006	1	20	9.95172	783.679	0.939135	1	21.3333	9.52964	729.461	49.9791	0.0685151
CALU	94.432	102.816	130.176	100.309	147.37	132.974	127.582	142.251	64.899	73.84	158.097	230.997	125.479	0.388105	0.929319	24	3.56912	23.8712	1	1	20	10	27.2533	0.99764	1	20	10.7515	138.711	0.928864	1	21.3333	9.33425	126.224	7.69606	0.0609713
CAMK1	85.724	90.591	82.319	68.852	77.26	66.626	58.698	102.13	98.71	86.048	94.879	91.324	83.5968	0.159627	0.929319	24	21.373	9.96899	1	1	22	19	15.2185	0.388943	1	20.627	18.3616	95.5432	0.474417	1	22.209	19.5763	82.879	12.7067	0.153316
CAMK1D	6.527	6.678	9.029	5.652	6.46	10.271	8.695	6.727	3.852	3.029	5.713	14.763	7.283	0.5348	0.929319	24	4.00029	1.50919	1	1	20	9	1.85474	0.980159	1	20	11.411	8.79209	0.972108	1	21.3333	8.95702	7.36972	0.957572	0.129933
CAMK2A	1.247	1	1.139	1.342	0.955	1.38	0.816	0.944	0.661	0.679	1.254	1.487	1.07533	0.282932	0.929319	24	2.2588	0.18319	0.692352	1	20	6	0.226981	0.593928	1	20	7.6786	1.20537	0.635824	1	21.3333	5.68254	1.07549	0.303643	0.28233
CAMK2B	47.658	70.95	65.167	47.645	81.851	67.656	43.541	72.038	42.499	31.359	72.031	83.159	60.4628	0.54201	0.929319	24	3.99161	8.23312	1	1	20	7	16.0287	0.954211	1	20	6.20118	66.4884	0.970618	1	21.3333	5.91994	60.6001	16.7645	0.276642
CAMK2D	28.557	39.886	50.766	38.957	49.385	36.29	26.066	57.783	32.614	22.557	53.682	57.402	41.1621	0.559381	0.929319	24	3.42986	5.68742	1	1	20	7	9.11531	0.997184	1	20	6.02223	45.0731	0.97846	1	21.3333	5.7064	41.1763	11.0893	0.269312
CAMK2G	54.742	66.041	74.552	35.22	55.98	57.6	49.209	79.224	74.068	43.807	127.929	65.708	65.34	0.601892	0.929319	24	22.3055	9.67239	1	1	22	21	11.709	0.936429	1	26.8571	21.9999	83.5533	0.979435	1	24.2857	21.9031	65.457	10.245	0.156515
CAMK2N1	19.306	20.126	18.89	23.374	22.166	18.02	11.615	19.042	17.7	8.352	14.795	16.117	17.4586	0.661984	0.929319	24	6.15139	1.36683	0.104994	1	24	7	2.21324	0.413009	1	25.4054	5.06213	21.6395	0.311581	1	24.4685	6.09704	17.4389	3.24755	0.186224
CAMK4	3.929	0.764	0.35	2.349	0.911	0.247	7.918	0.854	0.291	0.916	0.912	1.278	1.72658	0.801508	0.937466	24	13.1636	0.647007	1	1	22	17	0.376888	0.999868	1	20	11.8999	3.35326	0.998467	1	22	13.9635	1.78064	0.978886	0.549737
CAMKK1	14.872	22.541	9.274	6.449	5.473	5.593	3.829	13.579	3.596	4.714	19.96	19.88	10.8133	0.0284984	0.929319	24	23.2792	7.03017	0.17755	1	20	2	3.8502	0.327758	1	25.4054	21.9999	21.0968	0.04626	1	23.1351	22.6201	10.5642	6.84632	0.64807
CAMKK2	19.296	25.369	41.602	23.644	33.382	35.952	19.965	45.804	24.685	19.63	48.52	42.948	31.7331	0.724421	0.929319	24	3.97447	3.58467	1	1	20	7	6.14971	0.999996	1	28	6.16476	32.6029	0.995606	1	24	5.84994	31.7331	7.82189	0.24649
CAMLG	56.338	62.968	49.164	74.909	57.752	54.705	92.503	53.051	62.751	64.41	52.403	57.59	61.5453	0.52611	0.929319	24	11.3513	5.88318	1	1	22	11	4.22178	0.994415	1	21.5738	13.5643	68.6629	0.971895	1	22.5246	11.9948	61.8988	5.94324	0.0960154
CAMSAP1	1.939	4.736	7.765	5.54	5.824	4.489	3.883	9.73	3.417	2.514	6.716	8.98	5.46108	0.618211	0.929319	24	5.06169	1.01321	1	1	22	9	1.51887	0.99988	1	20	12.0064	5.91101	0.987009	1	22	8.96901	5.51121	0.719158	0.13049
CAMSAP2	4.922	4.561	11.644	6.874	7.758	5.648	6.131	10.731	5.572	4.227	9.641	8.997	7.2255	0.648808	0.929319	21.6957	5.53603	1.05501	1	1	22	9	1.72675	0.999978	1	20	12.0846	7.51213	0.990208	1	21.2319	8.8946	7.28217	0.613263	0.0842142
CAMTA2	34.332	51.888	56.642	41.435	55.387	49.558	34.85	62.187	37.354	22.063	58.63	69.693	47.8349	0.525571	0.929319	24	3.65903	6.75467	1	1	20	7	11.2875	0.989457	1	20	6.04258	51.4655	0.971229	1	21.3333	5.77185	47.8803	13.3415	0.278644
CAND1	20.564	27.03	27.225	26.475	29.208	23.251	25.476	30.193	22.222	19.413	26.856	25.789	25.3085	0.368471	0.929319	21.234	7.49366	2.05993	1	1	20	7	2.67216	0.918884	1	20	6.11117	27.3153	0.903818	1	20.4113	6.86235	25.4275	2.81634	0.11076
CAND2	8.125	11.737	13.137	7.494	10.2	10.1	7.81	14.675	12.891	8.587	17.94	19.724	11.8683	0.203012	0.929319	21.4624	1.75725	2.31103	1	1	24	20	2.30163	0.69913	1	28	21.9999	19.5476	0.689556	1	24.4875	21.7492	11.9061	1.98495	0.166717
CANT1	4.79	12.003	13.767	8.86	10.884	12.264	8.152	13.869	9.515	5.181	13.836	19.994	11.0929	0.422254	0.929319	24	3.46265	2.18508	1	1	20	7	2.72307	0.999056	1	20	11.9246	11.5094	0.943082	1	21.3333	7.56646	11.2242	2.25173	0.200614
CANX	95.51	103.722	104.174	112.717	120.709	119.653	137.104	109.791	104.353	104.256	108.018	114.545	111.213	0.0301614	0.929319	24	9.85341	10.5749	0.289005	1	20	10	10.8873	0.324434	1	20	10.2358	126.204	0.0681156	1	21.3333	10.1234	112.385	11.0415	0.0982464
CAP1	209.293	259.373	227.025	199.122	250.845	213.713	173.392	339.666	201.242	179.976	341.419	318.256	242.777	0.569285	0.929319	24	0.372029	25.7511	1	1	24	20	32.3035	0.984977	1	28	21.9999	328.06	0.978954	1	25.3333	22.1364	243.934	22.2927	0.0913884
CAP2	11.702	17.743	27.111	14.626	31.787	20.959	16.802	21.166	12.003	8.47	26.67	21.856	19.2412	0.464745	0.929319	24	6.34422	3.7625	1	1	20	7	6.33285	0.82344	1	20	6.48856	24.1175	0.926813	1	21.3333	6.67867	19.4838	7.51878	0.385899
CAPG	168.235	109.479	98.539	116.399	116.791	124.041	154.301	142.6	114.674	143.892	128.889	156.553	131.199	0.628502	0.929319	24	19.5662	8.81967	1	1	20	17	22.8367	0.919747	1	23.4164	12.4116	140.297	0.981704	1	22.4721	16.8619	131.126	16.8163	0.128246
CAPN1	83.683	99.201	103.28	77.572	93.959	91.399	66.102	104.333	91.421	60.47	117.587	109.651	91.5548	0.469832	0.929319	22.9425	1.61895	8.93848	1	1	24	2	9.59279	0.996221	1	20	1.99992	112.661	0.958268	1	22.3142	1.88844	90.9432	10.3432	0.113733
CAPN10	19.478	26.526	26.085	22.055	23.633	25.279	22.052	42.02	28.066	20.504	31.999	33.092	26.7324	0.997996	0.99913	24	12.4806	0.160926	1	1	24	18	3.6043	0.972234	1	28	14.0681	31.2217	0.999996	1	25.3333	14.7637	26.7266	0.175753	0.00657595
CAPN12	35.159	32.978	40.418	28.814	38.293	29.703	33.137	38.412	50.047	36.626	41.592	35.143	36.6935	0.700168	0.929319	24	18.7115	2.01115	0.692352	1	22	18	4.12703	0.835672	1	21.2945	17.2899	42.2381	0.936546	1	22.4315	18.0187	36.5901	4.08913	0.111755
CAPN15	6.324	11.236	12.436	10.064	11.212	12.475	8.482	11.786	5.305	5.067	11.908	13.31	9.96708	0.379821	0.929319	24	5.22648	1.75044	1	1	20	7	3.45634	0.675054	1	20	6.16822	11.6911	0.842838	1	21.3333	6.24096	10.0348	3.6618	0.36491
CAPN2	80.004	70.534	82.264	91.527	80.686	80.034	75.536	129.281	82.003	83.279	87.487	76.399	84.9195	0.548115	0.929319	24	12.748	7.05863	1	1	22	18	3.42629	0.970638	1	22.4573	14.1929	98.5674	0.973704	1	22.8191	14.9611	85.1584	10.4267	0.122439
CAPN3	6.237	6.958	3.803	6.16	4.497	4.499	8.586	2.485	5.856	1.738	3.636	7.869	5.19367	0.877282	0.958807	24	2.27884	0.475389	1	1	24	4	1.40608	0.99958	1	26.8571	11.0724	5.69872	0.999658	1	24.9524	5.28925	5.18902	0.877551	0.169117
CAPN5	21.599	21.408	19.047	14.341	15.211	22.881	15.939	30.145	22.72	18.136	35.54	30.734	22.3084	0.300576	0.929319	24.0482	22.3305	3.61224	0.692352	1	24	20	5.6489	0.460188	1	28	21.9999	32.4133	0.583921	1	25.3494	21.5128	22.5164	4.27735	0.189966
CAPN6	13.233	16.988	6.213	11.336	10.163	9.478	9.283	8.23	8.342	3.309	5.855	15.641	9.83925	0.498124	0.929319	24	0.740728	1.90926	1	1	24	4	3.25234	0.783676	1	27.5314	8.10483e-05	14.5567	0.930282	1	25.1771	1.61609	9.93838	2.88046	0.289832
CAPN7	15.375	25.736	35.492	21.955	25.493	23.144	23.823	29.313	19.433	13.203	29.527	26.259	24.0627	0.587354	0.929319	23.2093	5.79287	2.8337	1	1	20	7	4.28507	0.978389	1	20	11.9056	25.8833	0.981187	1	21.0698	8.11021	24.3158	3.23775	0.133154
CAPNS1	545.047	464.275	448.029	474.937	475.599	425.795	380.058	500.774	497.334	553.653	422.419	470.333	471.521	0.361126	0.929319	24	20.6014	30.1903	1	1	20	19	49.5753	0.904706	1	20	17.3961	497.977	0.896627	1	21.3333	19.0385	468.325	40.6905	0.0868853
CAPRIN1	35.767	47.968	52.037	38.213	50.984	48.706	39.985	59.866	31.682	25.416	66.436	69.239	47.1916	0.514279	0.929319	24	2.91464	6.49308	1	1	20	7	8.62741	0.999406	1	20	6.12181	47.2332	0.969911	1	21.3333	5.62531	47.1756	11.9456	0.253216
CAPRIN2	27.157	30.551	45.306	26.224	28.912	35.729	36.377	34.843	30.729	22.853	40.549	38.757	33.1656	0.806035	0.938228	24	4.28274	1.88653	1	1	20	9	3.46836	0.999999	1	20	11.9963	36.3665	0.998577	1	21.3333	9.17595	33.252	0.915715	0.0275386
CAPS	17.746	21.964	25.667	25.256	15.133	22.805	31.761	19.602	30.181	15.206	25.313	22.084	22.7265	0.809367	0.939688	24	10.765	1.52535	1	1	20	9	2.61842	0.999979	1	27.0782	13.7233	26.4081	0.998653	1	23.6927	11.0966	22.746	1.50429	0.0661342
CAPZA1	50.042	64.329	47.954	63.617	64.167	62.332	67.631	65.379	39.415	29.759	57.448	70.756	56.9024	0.499189	0.929319	24	7.19527	6.40766	1	1	20	10	11.7592	0.802357	1	20	10.876	67.074	0.934655	1	21.3333	9.67897	57.5755	6.62165	0.115008
CAPZA2	149.108	161.062	141.452	135.759	195.644	140.752	120.733	175.281	123.455	100.368	182.504	181.346	150.622	0.648017	0.929319	24	2.54616	11.8982	1	1	22	3	19.9114	0.996943	1	20	7.71074	156.77	0.989947	1	22	4.35663	150.027	22.2626	0.148391
CAPZB	220.012	272.143	276.717	220.599	274.247	237.15	186.501	305.51	228.342	216.357	282.861	306.32	252.23	0.501632	0.929319	24	1.43805	19.3208	1	1	20	7	30.972	0.997768	1	20	1.99992	301.905	0.96681	1	21.3333	3.37051	250.38	26.9001	0.107437
CARD10	14.048	23.145	11.118	20.209	12.707	14.669	11.812	17.54	11.311	8.343	16.626	12.065	14.4661	0.915598	0.970749	24	1.81665	0.733549	1	1	22	2	3.08758	0.972686	1	28	2.35351	16.9105	0.999762	1	24.6667	2.06096	14.4873	1.16549	0.0804489
CARD11	1.01	1.114	0.185	1.642	0.604	0.851	8.557	0.264	0.232	0.243	0.696	1.506	1.40867	0.575195	0.929319	24	11.0841	1.06114	1	1	22	7	0.398985	0.9892	1	20	11.8471	3.67563	0.9803	1	22	10.0787	1.49645	1.0909	0.728994
CARD14	0.942	2.209	1.206	1.17	1.179	1.203	1.745	0.737	0.798	0.348	1.562	1.902	1.25008	0.475686	0.929319	24	2.23982	0.278239	1	1	22	7	0.364514	0.928231	1	20.3715	2.2671	1.39135	0.950032	1	22.1238	3.72946	1.23285	0.464216	0.376539
CARD19	29.736	30.86	34.994	24.229	26.074	33.782	25.346	38.766	37.505	26.769	41.026	35.04	32.0106	0.6981	0.929319	24	21.3037	1.92789	1	1	24	20	3.73777	0.901207	1	26.4257	21.9999	36.0522	0.988235	1	24.8086	21.1143	32.0784	2.38517	0.0743544
CARD6	2.982	5.793	4.095	5.811	5.212	5.768	3.45	5.244	2.804	1.654	4.696	6.701	4.5175	0.386909	0.929319	24	5.19086	0.89857	0.692352	1	20	8	0.849235	0.624904	1	20	6.45872	5.44372	0.733997	1	21.3333	6.69162	4.5748	1.75438	0.383487
CARD9	11.648	6.813	5.899	6.145	5.375	6.964	12.063	9.42	8.543	7.114	8.991	10.786	8.31342	0.560956	0.929319	24	19.3303	1.03878	1	1	20	17	2.31577	0.840968	1	20.8889	13.395	9.96833	0.95932	1	21.6296	16.6263	8.30116	1.9647	0.236678
CARF	1.259	1.009	3.782	1.774	2.666	2.051	2.448	2.257	2.857	1.21	2.239	2.788	2.195	0.572112	0.929319	24	7.9943	0.36059	1	1	20	13	0.705693	0.999406	1	20	12.9691	2.42337	0.98074	1	21.3333	12.0832	2.2099	0.14287	0.0646499
CARHSP1	40.034	45.755	36.469	57.775	41.385	54.881	49.25	45.661	50.624	41.143	58.403	64.208	48.799	0.6553	0.929319	24	4.05291	2.87877	1	1	20	10	5.05652	0.995698	1	28	8.60543	50.3074	0.990549	1	24	7.70321	48.799	2.60247	0.0533304
CARM1	35.455	57.249	49.204	34.068	50.307	42.399	30.397	58.753	35.822	25.623	58.799	52.352	44.2023	0.684401	0.929319	24	1.66361	4.50467	1	1	20	6	9.4625	0.999584	1	20	11.903	44.185	0.993122	1	21.3333	6.26843	44.2935	4.70476	0.106218
CARMIL1	6.823	8.981	8.761	6.92	9.834	8.48	10.776	14.715	9.573	7.805	12.989	9.992	9.63742	0.699937	0.929319	24	12.4683	0.748374	1	1	22	16	1.88073	0.788467	1	28	12.7993	11.6552	0.977431	1	24.6667	13.8375	9.61664	0.987704	0.102708
CARMIL2	5.924	7.215	6.37	7.117	7.085	6.288	17.307	4.376	6.046	4.943	5.099	4.532	6.8585	0.347892	0.929319	24	11.1401	2.0959	1	1	24	8	1.40714	0.939683	1	20	11.6136	10.1777	0.896749	1	22.6667	10.4257	6.97279	2.0687	0.296683
CARMIL3	0.933	0.958	0.584	1.004	0.893	1.587	1.3	0.781	1.323	0.646	1.073	1.558	1.05333	0.824796	0.943664	24	8.61988	0.0849673	1	1	20	13	0.241831	0.999871	1	28	10.4644	1.29003	0.998966	1	24	10.7057	1.05333	0.0728811	0.0691909
CARNMT1	4.244	2.812	3.972	4.634	4.414	7.081	4.441	6.508	3.384	3.726	4.684	5.722	4.63517	0.390142	0.929319	24	9.82463	0.700984	1	1	20	10	1.13279	0.938045	1	20	11.6137	5.86187	0.918739	1	21.3333	10.5996	4.71716	0.751532	0.159319
CARNS1	15.306	22.707	17.522	16.266	21.161	23.097	16.867	36.232	26.662	16.408	42.445	51.659	25.5277	0.330848	0.929319	24	0.507414	5.27885	1	1	24	18	6.90773	0.599392	1	28	21.9999	50.2104	0.778713	1	25.3333	21.3485	25.7194	4.08833	0.158959
CARS	21.027	18.428	18.703	21.448	15.85	19.384	22.248	19.882	19.524	17.561	17.192	19.15	19.1998	0.775145	0.934632	24	13.4886	0.566574	1	1	22	11	0.930906	0.999924	1	20	13.6479	20.7621	0.99772	1	22	12.7671	19.2513	0.707298	0.0367402
CARS2	45.972	59.067	53.671	43.103	53.482	51.335	58.643	48.951	62.104	42.063	50.792	46.572	51.3129	0.663646	0.929319	21.9341	12.7047	2.49351	1	1	20	13	4.87055	0.999826	1	26.8571	13.0333	55.4941	0.991517	1	22.9304	13.1132	51.4218	2.89401	0.0562798
CASC1	2.235	2.444	2.584	2.642	2.527	2.002	1.866	1.883	1.987	1.074	2.238	2.423	2.15875	0.280435	0.929319	24	3.22693	0.26212	0.0079208	0.608867	20	6	0.436992	0.203865	1	21.2945	4.66986	2.59108	0.0173641	0.75028	21.7648	4.7444	2.14724	0.532191	0.247848
CASC10	0.53	0.425	1.037	0.95	0	0.549	1.677	1.9	0.648	0	0.761	1.895	0.864333	0.9412	0.978665	24	8.39428	0.0983104	1	1	24	18	0.455377	0.999985	1	28	13.4708	1.46147	0.999965	1	25.3333	12.8494	0.862527	0.0360574	0.0360574
CASC3	35.084	52.05	56.401	38.751	56.067	59.386	41.531	72.059	32.135	23.252	74.126	64.073	50.4096	0.756182	0.9323	24	5.09814	5.25401	1	1	20	7	11.9968	0.999979	1	20	11.7934	57.905	0.997045	1	21.3333	7.93353	50.8868	7.01653	0.137885
CASC4	19.67	30.364	35.124	29.107	37.169	36.55	27.302	33.12	21.24	11.819	37.37	41.64	30.0396	0.363105	0.929319	24	5.62246	5.2834	1	1	20	7	6.97702	0.748469	1	20	6.58078	34.85	0.85647	1	21.3333	6.50611	30.3311	10.8445	0.357537
CASD1	5.067	7.589	7.576	6.43	6.951	6.444	6.296	7.086	3.973	3.492	5.586	8.779	6.27242	0.396277	0.929319	24	4.54513	0.885079	1	1	20	7	1.12925	0.57635	1	20	5.0331	7.07826	0.814677	1	21.3333	5.61357	6.26923	1.85698	0.296206
CASK	42.232	55.813	110.431	75.024	93.413	70.582	57.732	62.937	110.444	76.677	122.137	60.808	78.1858	0.929165	0.974986	24	6.36941	4.13953	1	1	22	21	10.8297	0.999978	1	28	6.14954	90.4676	0.999937	1	24.6667	3.98543	78.2378	8.65388	0.11061
CASKIN2	19.101	34.668	31.236	24.166	35.876	27.216	17.716	27.849	18.388	11.288	33.068	30.394	25.9138	0.464136	0.929319	24	3.86868	4.13198	1	1	20	7	9.05592	0.672341	1	20	5.34527	31.3466	0.887079	1	21.3333	5.54635	25.8804	8.60252	0.332396
CASP1	3.498	3.42	2.579	5.974	3.485	4.821	8.225	1.633	1.289	1.843	2.043	2.515	3.44375	0.279383	0.929319	24	9.72733	1.28477	0.454435	1	22	7	1.87666	0.646865	1	21.4332	9.89903	5.67941	0.543944	1	22.4777	8.88943	3.52473	1.52808	0.43353
CASP10	5.188	9.782	4.665	5.03	7.378	5.671	8.436	2.682	1.543	1.348	7.723	9.197	5.72025	0.460902	0.929319	24	2.60948	1.53301	1	1	22	7	2.32108	0.85645	1	20	9.88636	7.13735	0.932194	1	22	6.84868	5.77515	1.7534	0.303611
CASP12	38.131	38.793	40.267	34.347	48.214	36.932	76.487	41.972	46.2	20.51	42.398	29.649	41.1583	0.241043	0.929319	24	11.5593	9.36035	1	1	20	13	6.66165	0.83754	1	20	11.9503	56.4463	0.783341	1	21.3333	12.3185	42.1634	9.88439	0.234431
CASP2	5.357	8.331	7.624	5.241	7.921	7.912	6.168	8.442	5.556	3.433	8.63	12.196	7.23425	0.458047	0.929319	24	2.79288	1.1732	1	1	20	7	1.4623	0.998176	1	20	6.09143	7.16682	0.955045	1	21.3333	5.585	7.22871	2.09577	0.289924
CASP3	4.409	5.38	4.502	5.845	8.987	5.567	7.163	5.844	5.155	1.659	5.05	5.716	5.43975	0.184356	0.929319	24	9.19642	1.28767	0.0321579	0.973004	20	9	0.977929	0.46135	1	20	9.69787	7.21948	0.0665067	1	21.3333	9.37692	5.58648	1.50425	0.269266
CASP4	4.978	6.903	3.589	13.057	5.336	4.813	9.6	1.969	4.072	3.167	2.958	3.928	5.36417	0.566482	0.929319	24	8.34633	1.34438	0.692352	1	24	8	2.00642	0.760254	1	23.5842	7.66889	7.79234	0.877295	1	23.8614	8.00361	5.37218	1.94821	0.362647
CASP5	0.639	0.256	0.313	4.726	1.375	0.994	0.708	0.286	0	0.461	0	1.143	0.908417	0.472131	0.929319	24	6.95121	0.661033	0.37172	1	20	7	0.375474	0.626265	1	20	7.62022	2.33502	0.620544	1	21.3333	7.26081	0.967305	1.18473	1.18473
CASP6	22.666	24.966	24.858	19.21	20.733	24.282	26.185	23.674	20.399	15.565	25.648	19.902	22.3407	0.933996	0.976002	24	11.5008	0.509398	1	1	24	8	1.36224	0.999849	1	28	11.9339	25.2485	0.999949	1	25.3333	10.4729	22.3139	0.483886	0.0216855
CASP7	4.327	6.361	7.997	7.222	5.405	7.853	6.318	6.251	4.261	2.542	5.642	6.881	5.92167	0.311053	0.929319	24	6.88636	1.00594	0.104994	1	20	7	1.48492	0.385283	1	20	6.15576	7.15035	0.188083	1	21.3333	6.71701	5.98587	1.91966	0.320699
CASP8	11.894	13.229	12.115	15.265	13.782	14.216	19.792	15.742	15.051	11.971	13.214	22.504	14.8979	0.722933	0.929319	24	7.29188	1.00779	1	1	22	11	1.79587	0.998822	1	28	12.3839	16.9962	0.995484	1	24.6667	10.2916	14.8789	0.688503	0.0462737
CASP8AP2	5.317	5.409	9.395	7.14	7.592	7.571	9.147	7.669	7.211	5.442	7.424	7.066	7.19858	0.122379	0.929319	20.5773	9.18512	1.06575	0.289005	1	24	12	0.469165	0.763014	1	20	11.902	8.36079	0.300554	1	21.5258	11.0491	7.29184	0.911581	0.125014
CASP9	7.42	11.899	17.324	9.981	17.909	19.412	10.145	21.874	7.421	8.43	12.115	12.469	13.0333	0.210256	0.929319	20.1616	9.13779	3.56033	1	1	22	9	4.75671	0.82875	1	20	11.5466	17.0468	0.744697	1	20.7205	9.91633	13.469	3.45862	0.256784
CASQ1	11.601	13.878	13.956	12.963	15.467	11.44	6.986	13.529	22.086	10.971	21.133	17.011	14.2518	0.52083	0.929319	24	23.448	1.92529	1	1	24	22	2.29315	0.950158	1	28	21.4005	17.9345	0.965436	1	25.3333	22.5093	14.3526	1.88207	0.131131
CASQ2	124.036	136.321	113.808	120.521	138.144	135.915	141.772	170.418	209.524	91.923	210.401	322.215	159.583	0.363743	0.929319	24	0.593851	28.7371	1	1	24	18	33.4184	0.704155	1	28	14.0769	166.816	0.842589	1	25.3333	18.9443	159.608	1.12838	0.00706972
CASS4	1.018	1.21	0.446	1.164	0.403	0.873	1.667	0.294	0.257	0.169	0.622	1.758	0.823417	0.674077	0.929319	24	2.34081	0.213611	1	1	22	7	0.402874	0.997177	1	20.7571	9.98828	1.01668	0.992221	1	22.2524	6.81315	0.829571	0.222353	0.222353
CAST	56.947	89.905	103.786	93.79	110.67	79.409	76.947	125.795	78.563	39.233	92.447	112.005	88.2914	0.530963	0.929319	24	6.8863	11.8456	1	1	22	9	17.8458	0.970531	1	20	6.12962	100.391	0.970208	1	22	7.33686	89.1441	20.4293	0.229172
CASTOR1	24.766	28.056	23.463	17.451	20.31	22.423	19.294	18.094	18.741	13.795	17.981	17.347	20.1434	0.629677	0.929319	24.3415	23.0586	1.02606	1	1	24	6	3.44573	0.327751	1	28	8.10483e-05	26.7425	0.789015	1	25.4472	1.35226	20.1933	1.13467	0.0561904
CASZ1	4.324	8.24	6.535	4.531	8.93	5.683	4.203	12.259	7.484	3.704	14.046	8.476	7.36792	0.921659	0.973029	24	0.123975	0.545225	1	1	22	19	1.74072	0.996941	1	28	21.9999	9.88633	0.999905	1	24.6667	21.7793	7.38004	0.468296	0.0634544
CAT	44.286	116.522	72.47	77.591	108.077	99.978	69.263	44.812	40.013	29.495	44.204	60.47	67.2651	0.257714	0.929319	24	7.4452	16.963	0.0079208	0.608867	22	7	35.8698	0.191913	1	22.3051	6.76089	96.1445	0.0155196	0.718796	22.7684	7.06964	68.0157	31.0579	0.456629
CATIP	3.814	4.434	1.679	1.539	4.561	2.175	2.174	4.788	7.459	1.65	9.042	10.006	4.44342	0.195724	0.929319	24	23.2192	1.76946	1	1	24	20	2.1687	0.460787	1	28	21.9999	9.86395	0.568176	1	25.3333	21.7993	4.53686	1.86927	0.412018
CATSPER3	0.919	1.768	0.899	1.154	2.989	1.715	1.629	1.757	1.797	1.06	1.408	1.534	1.55242	0.269404	0.929319	24	10.0862	0.382141	1	1	20	13	0.492853	0.884086	1	20	10.0049	2.08994	0.82504	1	21.3333	11.1188	1.59229	0.363179	0.228086
CATSPERG	30.773	32.365	28.8	27.198	38.83	30.064	25.844	55.852	24.805	28.084	35.138	60.369	34.8435	0.759925	0.932593	24	1.63569	3.47459	1	1	24	20	2.98046	0.997583	1	28	12.5206	36.785	0.997119	1	25.3333	24.2741	35.0286	3.35136	0.0956749
CATSPERZ	3.442	3.864	4.21	5.248	4.281	8.032	7.63	2.778	6.522	3.475	5.193	1.847	4.71017	0.102647	0.929319	24.642	11.2389	1.63928	0.454435	1	24	11	1.43755	0.622925	1	24.461	10.2041	6.63393	0.313787	1	24.3676	10.8166	4.6851	1.62052	0.345888
CAV1	358.259	524.053	491.816	414.207	766.43	451.845	296.54	684.496	568.421	363.727	717.36	628.483	522.136	0.860858	0.954189	24	4.10264	35.2238	1	1	24	20	59.4028	0.999997	1	28	6.39033	549.735	0.999499	1	25.3333	2.95893	523.885	76.1305	0.145319
CAV2	100.801	125.027	117.076	106.009	141.542	109.805	81.29	131.35	121.889	79.48	151.782	180.757	120.567	0.206954	0.929319	20.3673	3.88977	20.1548	1	1	22	3	13.8466	0.990281	1	28	5.49948	121.767	0.787221	1	23.4558	4.09715	120.36	32.9714	0.273941
CAV3	0.734	0.883	0	0.329	0.351	0.38	1.394	0	1.345	0	0.703	0.875	0.582833	0.907662	0.967051	24	18.9477	0.0958281	1	1	24	22	0.323501	0.999929	1	20	13.7322	0.794005	0.999859	1	22.6667	18.0603	0.578883	0.18736	0.18736
CAVIN1	418.818	564.445	636.466	440.533	792.036	600.508	407.62	756.658	523.191	310.445	944.793	855.44	604.246	0.615535	0.929319	24	3.11938	79.2657	1	1	20	7	102.974	0.999987	1	28	6.42736	620.032	0.986704	1	24	5.6611	604.246	158.98	0.263105
CAVIN2	34.41	80.321	23.335	47.512	59.489	36.924	37.651	16.089	18.324	10.154	29.208	40.835	36.1877	0.577039	0.929319	24	3.66139	7.90431	0.454435	1	22	7	17.0959	0.503482	1	23.2509	4.09409	50.3164	0.669977	1	23.0836	4.93486	36.13	18.7074	0.517781
CAVIN3	357.035	323.386	370.345	321.184	455.903	309.47	216.872	486.255	528.975	503.366	485.183	518.711	406.39	0.452845	0.929319	24	22.08	42.7564	1	1	24	20	116.044	0.454524	1	28	19.8876	518.319	0.788331	1	25.3333	20.8286	408.668	53.475	0.130852
CBARP	2.32	1.063	1.513	2.576	1.797	2.521	3.148	4.028	1.485	1.275	2.751	3.162	2.30325	0.687794	0.929319	24	10.7421	0.322751	1	1	20	10	0.881055	0.992402	1	20	12.0471	3.19842	0.99301	1	21.3333	11.0071	2.34422	0.372928	0.159084
CBFA2T2	3.423	5.272	6.274	4.825	5.875	6.086	4.508	6.204	4.384	3.709	7.547	6.999	5.4255	0.478615	0.929319	24	4.43051	0.625476	1	1	20	7	0.991364	0.99854	1	20	6.23776	5.78078	0.961031	1	21.3333	6.04931	5.44151	1.29577	0.238128
CBFA2T3	5.604	6.15	7.792	7.319	4.986	5.608	3.985	4.173	4.086	2.08	4.097	5.394	5.10617	0.26672	0.929319	24	3.61952	0.815295	0.0164632	0.798136	24	6	1.39601	0.103165	1	23.4164	4.3884	6.90902	0.0173689	0.75028	23.8055	4.66422	5.10447	2.04042	0.399732
CBFB	5.389	8.86	8.173	9.183	9.539	6.707	8.192	8.215	5.6	3.368	8.389	5.785	7.28333	0.235949	0.929319	21.0105	7.78207	1.28204	1	1	20	7	1.81939	0.511517	1	22.0067	6.13309	8.9471	0.645714	1	21.0057	7.00035	7.3626	1.7699	0.240391
CBL	0.858	1.72	5.736	1.475	1.71	1.26	1.902	4.274	2.36	1.031	4.383	4.007	2.55967	0.724677	0.929319	24	1.70238	0.545608	1	1	24	18	0.929138	0.999984	1	28	21.9999	4.04813	0.995619	1	25.3333	21.5387	2.57022	0.218526	0.0850225
CBLB	1.718	2.927	4.411	3.851	4.245	3.785	2.765	4.663	1.137	1.445	4.833	3.243	3.25192	0.433933	0.929319	24	6.98952	0.7107	1	1	20	7	1.26572	0.813209	1	20	6.29762	4.15202	0.911884	1	21.3333	6.79855	3.30041	1.34899	0.408733
CBLL1	6.591	11.862	13.9	10.77	13.592	16.1	8.44	18.56	7.877	5.35	19.009	19.038	12.5907	0.60737	0.929319	24	4.90481	2.0211	1	1	20	7	3.83252	0.999887	1	20	11.7436	14.1975	0.985708	1	21.3333	7.87483	12.7666	2.64319	0.20704
CBLN3	0.712	0.857	2.09	0.958	2.044	1.477	1.578	2.128	0.87	0.342	1.535	3.397	1.499	0.5005	0.929319	24	5.13383	0.400798	1	1	22	9	0.650538	0.998287	1	20	11.7638	1.81714	0.966601	1	22	8.92307	1.52188	0.331118	0.217572
CBR1	76.23	79.767	77.032	75.089	81.065	64.543	65.372	96.814	90.434	69.443	86.308	82.567	78.722	0.791093	0.936043	24	20.916	2.85074	1	1	20	19	7.67777	0.993312	1	22.0067	17.5763	85.018	0.99805	1	22.0022	19.2149	78.4876	4.02372	0.0512657
CBR3	35.107	19.749	23.071	35.714	22.309	24.183	20.243	36.178	32.987	55.162	22.336	21.872	29.0759	0.645188	0.929319	24	17.4498	4.248	1	1	22	18	8.73666	0.913032	1	20	16.5872	38.5927	0.983301	1	22	17.4236	28.8815	8.94921	0.30986
CBR4	6.778	5.929	4.823	8.841	7.958	9.266	9.56	6.814	5.272	10.07	3.836	5.879	7.0855	0.158204	0.929319	20.5773	11.0405	1.52717	1	1	22	10	1.99457	0.76981	1	21.4332	9.92626	9.29382	0.648151	1	21.3368	10.3379	7.24875	1.51657	0.209218
CBX1	5.241	8.872	9.401	7.05	10.028	7.549	5.163	9.224	7.83	3.079	8.227	10.417	7.67342	0.358205	0.929319	20.5773	5.66874	1.44714	1	1	20	7	1.632	0.958484	1	20	6.01117	8.87071	0.906569	1	20.1924	6.23152	7.69889	1.92891	0.250543
CBX2	2.383	2.78	1.484	3.381	2.778	2.202	2.25	3.886	1.854	3.208	1.204	2.739	2.51242	0.780314	0.935253	20.7917	11.6953	0.235597	1	1	22	10	0.515834	0.999987	1	20	14.0134	2.86072	0.997885	1	20.9306	11.9596	2.54131	0.240556	0.0946579
CBX4	9.588	10.764	13.509	12.84	12.353	14.716	12.953	19.334	15.158	8.849	18.613	19.972	14.0541	0.838993	0.948424	24	6.07544	0.759769	1	1	24	18	2.69744	0.944042	1	28	12.6764	15.8517	0.998225	1	25.3333	11.4927	14.049	0.0919652	0.00654604
CBX5	5.315	4.483	8.384	4.479	5.042	5.18	6.877	10.491	4.817	4.229	9.481	11.913	6.72425	0.657378	0.929319	24	1.10989	0.928764	1	1	24	18	2.04425	0.968985	1	28	12.4204	7.57846	0.989056	1	25.3333	19.2226	6.72193	0.0920521	0.0136943
CBX6	78.497	76.197	81.732	61.858	81.239	74.512	53.101	116.167	81.236	49.895	126.638	113.559	82.8859	0.540695	0.929319	24	23.7609	10.7319	1	1	24	20	17.8108	0.948389	1	28	21.9999	117.569	0.969648	1	25.3333	21.9633	83.4182	10.4449	0.125211
CBX7	35.567	63.588	74.735	47.062	63.596	67.424	41.726	87.31	42.052	25.225	89.922	78.577	59.732	0.713581	0.929319	24	4.1885	7.4872	1	1	20	7	15.4644	0.999956	1	20	6.07633	62.8702	0.995015	1	21.3333	5.92217	59.8579	15.2479	0.254735
CBX8	1.916	1.58	1.232	1.227	2.461	1.987	2.912	1.374	2.676	1.421	1.704	2.611	1.92508	0.77983	0.935253	24	11.3737	0.179603	1	1	20	13	0.622961	0.996094	1	20	10.5056	2.35405	0.997775	1	21.3333	11.6991	1.94856	0.218312	0.112037
CBY1	32.605	37.11	40.65	35.844	53.335	45.268	32.639	40.239	27.643	25.28	41.559	30.732	36.9087	0.292787	0.929319	24	8.54478	4.99326	0.692352	1	20	9	5.76858	0.505358	1	20	8.00584	45.4027	0.601759	1	21.3333	8.57773	37.4548	6.57459	0.175534
CBY3	7.51	15.658	10.875	13.74	13.796	15.889	12.366	11.493	15.056	9.82	7.913	12.539	12.2212	0.209023	0.929319	21.0105	9.32841	2.01201	0.692352	1	20	10	1.34633	0.768588	1	22.6117	8.7143	14.2204	0.62374	1	21.2074	9.39795	12.4401	2.14437	0.172376
CC2D1A	9.476	10.212	12.646	9.302	11.638	12.756	9.32	13.407	13.177	9.319	12.615	11.722	11.2992	0.819046	0.942348	27.3425	10.5094	0.481879	1	1	20	13	1.79888	0.997675	1	28	12.8433	12.0041	0.998819	1	25.1142	12.3628	11.2805	0.423996	0.0375866
CC2D1B	23.455	28.109	26.9	25.966	30.414	26.196	24.376	29.582	20.269	13.381	27.899	41.395	26.4952	0.402235	0.929319	24	3.36287	3.78192	1	1	20	7	3.08723	0.929379	1	20	6.18172	27.8057	0.922626	1	21.3333	5.7552	26.516	7.27166	0.274237
CC2D2A	12.572	15.321	22.221	12.245	17.418	14.253	14.154	20.121	19.444	12.13	27.15	25.58	17.7174	0.393443	0.929319	24	0.871048	2.56672	1	1	24	18	3.34621	0.926379	1	28	21.9999	26.3783	0.917982	1	25.3333	21.4194	17.7969	1.6757	0.094157
CCAR1	18.863	20.103	24.865	26.297	20.935	25.644	29.43	26.221	22.135	18.431	24.294	24.786	23.5003	0.125817	0.929319	21.234	9.36926	2.66977	0.454435	1	20	10	3.91808	0.791928	1	20	11.9493	27.2446	0.402266	1	20.4113	10.4578	23.864	2.5554	0.107082
CCAR2	31.901	46.008	48.622	38.38	52.27	46.416	37.428	47.182	38.421	25.847	48.352	48.889	42.4763	0.491368	0.929319	24	6.11472	4.14429	1	1	20	7	7.2132	0.891421	1	20	6.21905	47.1265	0.948841	1	21.3333	6.51373	42.7033	8.36706	0.195935
CCBE1	0	1.765	0.215	5.131	1.474	1.598	2.787	0.263	0.269	0.635	0	0	1.17808	0.199854	0.929319	21.0105	8.69291	1.07433	0.858505	1	22	10	0.978813	0.547636	1	22.9268	7.79986	2.68415	0.578912	1	21.9791	8.85915	1.26113	1.20534	0.955761
CCDC102A	31.126	30.786	32.28	19.373	25.553	31.568	24.873	31.93	28.326	26.62	43.735	32.086	29.8547	0.306668	0.929319	24	22.3599	3.63204	1	1	22	0	3.44149	0.794984	1	25.8039	21.9999	36.2228	0.830731	1	23.9346	22.2165	29.8446	3.71358	0.12443
CCDC102B	2.111	2.37	0.723	2.272	1.414	3.065	5.547	0.757	0.516	0.203	1.163	1.762	1.82525	0.529379	0.929319	24	10.2566	0.695864	1	1	22	7	1.04634	0.940169	1	20	10.6777	3.45942	0.966132	1	22	9.38412	1.88491	0.799628	0.424225
CCDC106	36.459	35.71	32.106	31.53	27.408	34.301	28.203	45.924	47.433	41.812	31.806	42.861	36.2961	0.461695	0.929319	24	19.2363	3.26484	0.289005	1	20	17	5.8704	0.441494	1	21.0224	16.565	42.9159	0.461919	1	21.6741	17.623	36.0862	6.36332	0.176337
CCDC107	144.105	83.965	80.389	80.192	73.401	73.919	101.439	78.24	137.184	149.257	85.032	81.603	97.3938	0.226372	0.929319	24	19.076	20.6531	0.0079208	0.608867	20	19	30.0478	0.37758	1	20	16.7082	121.584	0.0236461	0.889362	21.3333	18.3267	95.3605	33.4126	0.350381
CCDC110	0.894	1.076	1.225	0.722	1.369	1.206	0.283	1.871	1.312	0.258	1.627	1.28	1.09358	0.976642	0.990914	23.7619	3.14898	0.0473004	1	1	20	12	0.295571	1	1	28	12.4881	1.14481	0.999998	1	23.9206	10.353	1.09353	0.0162278	0.0148399
CCDC112	10.565	8.537	13.021	12.658	15.587	15.892	16.753	13.306	12.028	14.112	13.211	14.62	13.3575	0.0127594	0.929319	21.0105	9.61369	2.12195	1	1	20	10	2.0301	0.554268	1	26.4257	10.0884	16.1309	0.128788	1	22.4787	10.0414	13.4868	2.104	0.156004
CCDC114	0.623	0.833	1.321	1.77	0.994	1.616	2.565	0.993	1.27	0.799	1.194	1.487	1.28875	0.181335	0.929319	24	9.56023	0.39619	0.692352	1	20	10	0.333047	0.786333	1	20	11.7131	1.79227	0.591947	1	21.3333	10.56	1.33082	0.386166	0.290172
CCDC115	47.77	56.256	46.343	25.966	35.074	45.841	35.543	27.537	51.85	27.914	33.289	38.303	39.3072	0.59226	0.929319	21.6957	20.0892	4.02927	1	1	20	0	9.3324	0.974951	1	28	12.3531	38.2015	0.981608	1	23.2319	22.8965	39.1918	3.57615	0.0912473
CCDC117	5.227	10.898	11.508	7.266	7.752	8.403	6.29	7.812	3.195	3.267	9.889	12.78	7.85725	0.219434	0.929319	24	2.54034	2.22394	1	1	20	7	2.88358	0.518985	1	20	4.49575	9.40215	0.630074	1	21.3333	4.83495	7.7499	4.02935	0.519924
CCDC12	51.874	62.226	57.77	55.977	62.543	52.923	55.02	52.185	72.174	50.682	61.203	56.835	57.6177	0.991063	0.996149	24	1.38571	0.368577	1	1	20	7	3.51998	1	1	20	17.7759	59.4878	1	1	21.3333	1.48586	57.5535	0.619298	0.0107604
CCDC120	2.236	4.678	4.756	3.662	3.442	4.134	3.202	5.405	2.615	1.963	5.681	7.537	4.10925	0.340925	0.929319	24	2.38434	0.932147	1	1	20	7	1.00833	0.996275	1	20	11.9402	4.18233	0.904446	1	21.3333	7.46611	4.14547	0.652223	0.157334
CCDC122	0	1.362	1.108	0	1.355	2.056	2.331	1.016	0.692	1.361	1.085	0.675	1.08675	0.198036	0.929319	21.4624	10.9669	0.494738	1	1	20	15	0.523966	0.80434	1	24.2804	10.9199	1.92748	0.720683	1	21.9143	12.2519	1.12697	0.494929	0.439167
CCDC124	113.958	124.053	144.771	119.783	132.478	102.618	91.764	136.425	142.672	134.887	147.453	122.024	126.074	0.564787	0.929319	24	22.7401	7.76389	1	1	22	21	11.2925	0.951764	1	20	18.0265	139.733	0.974786	1	22	20.5594	125.406	8.74951	0.0697698
CCDC125	3.16	2.093	0.941	1.109	1.052	1.995	3.48	3.121	2.519	0.925	1.777	4.096	2.189	0.821674	0.94313	24	19.4285	0.294713	1	1	20	17	0.997021	0.991342	1	22.3051	13.1773	3.09726	0.998766	1	22.1017	16.748	2.18607	0.585161	0.267677
CCDC126	6.723	9.123	8.096	11.594	12.369	11.799	12.117	8.656	5.689	5.469	10.402	10.484	9.37675	0.140389	0.929319	24	8.01604	1.99589	0.0321579	0.973004	20	8	3.26118	0.249367	1	20	9.62218	12.5044	0.0347154	1	21.3333	8.63675	9.60327	2.68698	0.279798
CCDC127	14.174	18.505	13.023	12.247	10.254	12.459	11.768	11.728	13.734	14.375	10.1	16.698	13.2554	0.15992	0.929319	24	22.8254	1.91341	1	1	24	22	1.71544	0.742763	1	25.4054	21.9999	14.9574	0.641413	1	24.4685	22.2979	13.2932	1.97037	0.148224
CCDC13	4.456	3.884	4.076	4.344	4.912	5.124	3.068	5.154	3.197	4.284	4.315	6.008	4.40183	0.611649	0.929319	24	2.93061	0.35114	1	1	20	10	0.493561	0.999594	1	20	8.04013	4.69825	0.986211	1	21.3333	7.74934	4.42122	0.306486	0.0693216
CCDC134	3.324	7.997	7.59	8.944	9.895	7.279	9.591	5.962	6.773	4.617	9.376	5.286	7.2195	0.202615	0.929319	24	8.79554	1.55424	1	1	20	9	2.0697	0.687144	1	20	6.74292	9.07298	0.684347	1	21.3333	8.19543	7.37113	2.03633	0.276257
CCDC136	2.871	2.259	2.126	1.395	1.72	1.419	1.75	2.005	1.836	1.934	2.274	2.208	1.98308	0.00426855	0.929319	24	21.8977	0.457383	0.0164632	0.798136	20	0	0.340825	0.209859	1	24.8302	21.9999	2.24569	0.00109133	0.262305	22.9434	21.3917	1.96315	0.469116	0.238961
CCDC137	13.906	11.354	14.101	12.018	14.515	12.849	12.17	14.661	11.436	5.834	12.473	13.57	12.4073	0.787182	0.935489	24	7.24266	0.697937	1	1	22	9	1.0771	0.966653	1	21.4332	8.06872	13.2712	0.997227	1	22.4777	8.15293	12.454	1.04733	0.0840959
CCDC138	2.537	3.627	3.562	2.572	2.744	3.546	3.563	2.044	2.023	0.954	2.166	2.5	2.65317	0.496482	0.929319	24	7.60747	0.346418	0.17755	1	24	6	0.623668	0.381334	1	24.6442	4.78892	3.1296	0.341133	1	24.2147	6.14255	2.65107	0.757559	0.285755
CCDC14	3.369	3.99	4.869	3.502	5.42	3.732	4.994	7.002	2.246	2.208	4.51	4.383	4.18542	0.580635	0.929319	24	9.43876	0.612108	1	1	22	9	1.09849	0.989918	1	20	11.8885	5.34615	0.981206	1	22	10.1564	4.23679	0.634766	0.149823
CCDC142	16.848	14.246	16.88	16.361	16.225	15.684	15.715	15.25	16.333	18.068	14.346	15.803	15.9799	0.970045	0.989372	24	15.6565	0.118943	1	1	20	3	0.559321	1	1	20	7.69365	16.2954	0.999995	1	21.3333	8.20128	15.9726	0.0985916	0.00617256
CCDC146	1.446	1.892	2.086	0.683	1.602	1.895	1.88	4.141	4.095	1.976	4.959	2.361	2.418	0.654482	0.929319	24	17.9805	0.412966	1	1	22	16	1.09566	0.389902	1	25.2107	17.5842	3.70311	0.841707	1	23.7369	17.2012	2.41717	1.0569	0.437247
CCDC149	42.015	56.913	49.818	42.15	39.29	35.819	34.575	46.044	42.509	56.253	50.193	51.947	45.6272	0.0302794	0.929319	24	23.0399	7.28405	0.104994	1	20	2	7.21885	0.257658	1	20	1.99992	52.4769	0.0273295	0.946001	21.3333	1.16821	44.84	7.38762	0.164755
CCDC150	1.671	1.287	2.813	1.319	2.43	2.635	3.26	1.878	1.961	1.928	1.089	2.392	2.05525	0.24009	0.929319	24	10.1955	0.469982	0.692352	1	20	11	0.316077	0.797835	1	20	11.5368	2.73245	0.671194	1	21.3333	11.0611	2.10634	0.465082	0.220801
CCDC151	0.529	1.393	0.591	0.677	0.506	0.705	1.291	0.316	0.923	0.581	0.94	0.811	0.771917	0.931852	0.975774	24	23.2161	0.0540893	1	1	22	20	0.16016	1	1	23.0877	12.0988	0.829536	0.999944	1	23.0292	20.0164	0.770264	0.0521302	0.0521302
CCDC152	2.027	2.322	2.55	3.896	4.433	3.003	11.187	1.731	3.894	2.227	7.49	5.181	4.16175	0.735655	0.930336	24	9.50514	0.891466	1	1	20	9	1.15117	0.99817	1	28	11.3645	6.02871	0.996099	1	24	10.0141	4.16175	0.921154	0.221338
CCDC157	3.53	4.395	3.181	3.832	3.466	4.817	3.942	4.054	3.18	5.18	2.848	5.54	3.99708	0.930224	0.975394	24	2.77553	0.137479	1	1	22	14	0.438053	0.999993	1	28	10.151	4.2369	0.99994	1	24.6667	8.89299	3.99747	0.0161939	0.00405104
CCDC159	48.227	43.507	42.974	51.901	41.693	44.657	54.54	42.625	53.268	39.411	42.484	52.381	46.4723	0.969908	0.989372	24	9.81933	0.586289	1	1	22	11	3.54172	1	1	20	13.838	49.5061	0.999995	1	22	11.6205	46.5297	0.699578	0.0150351
CCDC167	92.038	44.776	50.49	43.861	50.477	49.124	62.434	58.701	76.731	81.821	54.041	49.142	59.4697	0.218996	0.929319	24	18.3864	11.416	0.289005	1	20	17	18.9391	0.346557	1	20	16.0223	72.2351	0.265726	1	21.3333	17.1879	58.8488	22.69	0.385565
CCDC17	2.025	2.484	3.264	2.244	3.078	2.965	4.376	1.282	1.893	1.375	2.282	2.416	2.47367	0.38128	0.929319	24	8.55559	0.495384	0.692352	1	20	8	0.876105	0.686945	1	20	9.91712	3.33903	0.755273	1	21.3333	8.8932	2.5297	0.626881	0.247809
CCDC173	2.809	3.646	2.617	3.478	3.199	3.051	3.473	1.679	1.962	1.286	2.882	2.552	2.7195	0.535616	0.929319	24	5.73048	0.310799	0.454435	1	22	7	0.759433	0.376967	1	22.6117	9.23132	3.29933	0.572681	1	22.8706	7.35414	2.73266	0.514395	0.18824
CCDC174	15.05	16.439	15.107	15.01	19.613	18.435	15.776	18.614	15.86	12.848	17.524	19.032	16.609	0.572311	0.929319	24	7.99518	0.919025	1	1	20	12	2.07041	0.991051	1	20	10.3038	18.1601	0.980013	1	21.3333	10.3966	16.704	0.878938	0.0526183
CCDC18	1.057	1.937	2.216	3.024	1.878	2.035	3.601	2.346	1.968	1.306	1.615	2.221	2.10033	0.108232	0.929319	20.1616	9.38806	0.573699	0.454435	1	20	10	0.621547	0.67187	1	20.3715	11.9109	2.72379	0.337841	1	20.1777	10.4193	2.1815	0.541153	0.248065
CCDC181	3.135	5.6	1.952	4.601	3.409	3.252	3.971	2.811	3.136	2.877	3.618	3.399	3.48008	0.917575	0.971425	24	2.06222	0.168163	1	1	22	7	0.432926	0.999578	1	25.2107	1.82859	3.78989	0.999899	1	23.7369	3.57896	3.47868	0.329953	0.0948501
CCDC183	1.789	1.656	1.616	1.111	1.712	2.141	1.133	1.152	1.514	0.794	3.032	3.611	1.77175	0.124059	0.929319	20.5773	3.17445	0.623931	1	1	24	2	0.363099	0.824586	1	28	9.30393	1.66566	0.601384	1	24.1924	4.49295	1.77265	0.932079	0.525812
CCDC185	0.93	0.559	1.024	0.417	0.445	0.482	0.295	1.529	1.137	1.565	0.445	1.664	0.874333	0.398646	0.929319	21.4624	19.6469	0.260945	1	1	24	20	0.527148	0.700514	1	24.8302	20.2015	1.27975	0.862689	1	23.4309	20.0043	0.86857	0.321684	0.321684
CCDC186	2.407	2.509	6.358	3.022	3.684	2.121	4.496	6.114	3.383	2.429	2.882	3.731	3.59467	0.720098	0.929319	24	10.1626	0.505839	1	1	22	9	1.02212	0.999886	1	25.8039	13.8787	4.69366	0.995373	1	23.9346	10.9119	3.59603	0.49514	0.137691
CCDC189	3.55	3.736	4.776	4.178	5.943	3.221	5.48	2.785	3.254	1.066	2.975	3.175	3.67825	0.269591	0.929319	24	8.54465	0.780101	0.17755	1	24	8	1.08841	0.342003	1	22.6117	7.6297	4.80762	0.222108	1	23.5372	8.05578	3.69361	1.11436	0.301698
CCDC190	1.287	1.345	1.106	0.315	1.865	0.809	1.111	0.816	1.192	1.237	1.756	0.744	1.13192	0.802166	0.937466	24	20.6225	0.127303	1	1	22	20	0.268347	0.999954	1	20	10.0005	1.15401	0.998484	1	22	17.7147	1.12624	0.200218	0.177775
CCDC191	3.163	2.631	2.95	2.2	1.98	2.79	3.126	2.385	2.385	2.046	3.086	3.067	2.65075	0.489425	0.929319	24	22.8836	0.22772	1	1	24	2	0.362039	0.982065	1	28	12.0113	2.80995	0.96177	1	25.3333	2.45764	2.65781	0.242578	0.0912698
CCDC22	15.035	19.121	19.771	15.373	16.676	16.983	16.254	20.379	19.315	16.756	20.594	21.129	18.1155	0.505022	0.929319	21.0105	1.3763	0.903637	1	1	22	21	1.59453	0.907427	1	28	21.9999	20.8725	0.955369	1	23.6702	22.2102	18.1041	0.829073	0.0457947
CCDC24	2.158	2.307	2.815	1.29	5.046	3.729	1.974	3.869	2.051	0.922	8.382	2.859	3.11683	0.935437	0.976223	24	3.56886	0.316183	1	1	20	10	0.743876	0.999996	1	28	10.0194	3.61838	0.999953	1	24	8.20733	3.11683	0.153078	0.0491133
CCDC25	16.187	14.16	12.958	14.78	17.176	10.072	11.369	15.481	10.433	10.469	17.901	23.516	14.5418	0.122642	0.929319	23.7619	0.993372	3.1407	1	1	22	3	3.06107	0.824093	1	27.0782	6.90982e-05	15.3171	0.598172	1	24.28	1.42851	14.58	4.11023	0.281909
CCDC28A	13.926	21.475	18.08	18.734	20.755	19.998	17.639	14.248	13.095	11.586	16.675	12.776	16.5823	0.0909799	0.929319	20.3673	7.77056	2.50332	0.0595081	1	24	8	4.14223	0.181016	1	23.4164	6.4045	20.1405	0.0312884	1	22.5946	7.44558	16.6894	3.30646	0.198117
CCDC28B	25.358	17.976	20.136	14.502	13.361	20.2	24.205	20.431	23.36	18.019	19.186	25.859	20.2161	0.461705	0.929319	21.6957	18.4902	2.13179	1	1	20	17	3.64726	0.888123	1	21.4332	13.9527	22.8092	0.93854	1	21.043	16.6009	20.1785	3.06239	0.151765
CCDC30	6.745	5.335	6.867	5.803	8.807	6.9	5.83	4.74	6.908	4.031	4.06	4.022	5.83733	0.178717	0.929319	21.234	10.1934	0.884242	0.692352	1	24	10	0.784889	0.394792	1	27.7637	7.94736	7.48093	0.418945	1	24.3326	9.63152	5.82479	0.954212	0.163819
CCDC32	7.451	7.336	6.966	6.385	7.411	7.192	8.41	5.843	7.485	5.461	7.014	7.215	7.01408	0.958608	0.984081	24	8.7414	0.100896	1	1	20	9	0.383252	0.999963	1	26.4257	10.439	7.50786	0.999988	1	23.4752	9.46022	7.01646	0.117253	0.0167112
CCDC34	5.94	6.951	5.183	6.766	8.447	9.822	12.505	8.061	6.279	7.871	5.997	5.552	7.44783	0.0086523	0.929319	20.3673	11.5012	2.19334	0.0321579	0.973004	24	11	1.54574	0.221054	1	20	10.7308	10.5268	0.00354928	0.409247	21.4558	11.1606	7.67406	2.15554	0.280886
CCDC36	3.425	1.293	0.69	0.813	0.675	1.672	1.021	0.843	1.108	0.484	1.978	1.562	1.297	0.205657	0.929319	24	21.6442	0.57982	1	1	24	22	0.431689	0.844581	1	28	11.5804	1.19777	0.743847	1	25.3333	22.9245	1.33134	0.625164	0.469575
CCDC40	0.956	2.215	2.131	1.572	2.084	1.708	1.446	1.238	1.104	1.175	1.043	1.837	1.54242	0.313306	0.929319	24	5.54287	0.271686	0.692352	1	22	6	0.550836	0.248673	1	20.4984	5.68285	2.01142	0.441384	1	22.1661	5.77085	1.54657	0.614063	0.397047
CCDC42	39.064	13.031	29.252	27.559	10.864	23.551	34.767	26.278	13.116	50.775	12.273	26.71	25.6033	0.834271	0.947383	24	18.8208	3.27505	1	1	20	17	8.46124	0.999933	1	20	15.8914	28.9683	0.999133	1	21.3333	17.2691	25.4159	6.26954	0.246678
CCDC43	2.4	3.127	2.348	2.152	4.162	3.578	2.185	3.766	1.283	2.019	3.448	4.114	2.88183	0.681767	0.929319	24	4.98232	0.356916	1	1	20	10	0.63781	0.99791	1	20	9.9462	3.47022	0.992846	1	21.3333	8.91983	2.91126	0.327421	0.112467
CCDC47	45.954	59.175	57.412	54.502	68.599	53.402	47.777	59.771	37.693	31.66	59.791	61.767	53.1252	0.440946	0.929319	24	5.12495	5.80354	1	1	20	7	9.30623	0.586271	1	20	6.17966	60.2097	0.844784	1	21.3333	6.21684	53.3425	12.26	0.229835
CCDC50	13.512	23.811	21.545	22.889	29.686	19.549	19.65	25.328	17.741	14.915	27.804	20.69	21.4267	0.504238	0.929319	24	7.28918	2.45522	1	1	20	7	3.64019	0.962052	1	20	6.31825	24.7454	0.962951	1	21.3333	6.8946	21.5999	4.45617	0.206305
CCDC51	7.361	7.291	8.632	7.329	7.146	7.746	6.444	9.738	9.395	6.504	8.139	9.037	7.89683	0.95264	0.982165	20.3673	18.9227	0.145264	1	1	24	20	0.68607	0.999174	1	28	14.1595	8.58954	0.999981	1	24.1224	19.219	7.89729	0.163244	0.0206709
CCDC57	1.918	3.177	2.693	1.795	2.554	3.114	2.192	2.194	2.09	1.243	2.896	3.084	2.4125	0.600444	0.929319	24	3.40046	0.269074	1	1	20	7	0.461034	0.976796	1	20	5.43367	2.54159	0.982939	1	21.3333	5.45763	2.40892	0.529302	0.219726
CCDC58	27.532	19.215	15.464	19.204	20	11.104	22.279	13.105	12.465	21.567	12.942	19.457	17.8612	0.450886	0.929319	26.973	23.9511	2.68254	1	1	22	4	3.73971	0.944465	1	28	8.10483e-05	25.6494	0.944552	1	25.6577	0.489739	17.9977	2.33696	0.129848
CCDC59	34.196	31.197	30.67	31.89	30.347	31.995	39.311	29.329	29.23	32.876	28.424	28.37	31.4862	0.497953	0.929319	24	12.7859	1.46622	1	1	24	8	1.21375	0.995914	1	20	10.9018	33.8871	0.965695	1	22.6667	10.7726	31.5576	1.27705	0.0404672
CCDC6	5.215	8.703	18.065	7.837	11.058	6.724	6.516	21.737	10.682	6.369	23.559	14.792	11.7714	0.774263	0.934449	20.1616	2.88906	1.82556	1	1	24	18	3.0646	0.998224	1	28	21.9999	16.9318	0.997648	1	24.0539	20.3996	11.7726	0.684016	0.0581023
CCDC61	11.878	15.988	14.25	10.779	15.152	14.225	14.149	12.933	13.655	10.06	16.118	10.456	13.3036	0.85884	0.954113	24	10.7433	0.504975	1	1	24	8	1.27986	0.999806	1	28	4.95136	13.7251	0.999474	1	25.3333	8.14041	13.2781	0.600056	0.0451913
CCDC65	0.905	0.726	0.295	0.406	0.866	0.156	0.764	0.541	1.659	0.145	0.506	0.36	0.61075	0.679031	0.929319	24	16.1647	0.162164	1	1	20	17	0.195161	0.993705	1	20	14.3314	0.891808	0.992423	1	21.3333	15.8947	0.615702	0.349921	0.349921
CCDC66	31.262	32.009	38.545	31.851	34.908	33.892	41.723	33.763	32.378	25.106	31.089	33.012	33.2948	0.280863	0.929319	24	9.70934	2.65776	0.104994	1	20	9	2.64882	0.741482	1	21.4332	11.8443	37.5954	0.265228	1	21.8111	10.215	33.5374	2.7365	0.0815953
CCDC69	73.309	103.821	44.739	55.271	106.279	69.07	58.073	117.651	75.943	62.356	152.942	107.879	85.6111	0.66528	0.929319	24	23.0577	11.5309	1	1	22	19	21.221	0.942656	1	28	21.9999	123.164	0.988018	1	24.6667	21.4521	85.912	12.0899	0.140724
CCDC7	0.814	0.28	0.683	0.417	0.445	0.603	1.031	0.695	0.569	0.112	0.724	0.416	0.56575	0.646408	0.929319	24	12.9038	0.101676	1	1	22	17	0.162988	0.995167	1	20	12.0337	0.829821	0.989682	1	22	13.9404	0.573877	0.146078	0.146078
CCDC71	21.284	18.064	23.562	21.318	21.553	22.396	26.467	22.753	23.359	24.645	23.885	20.937	22.5186	0.26912	0.929319	21.0105	12.8313	1.28708	0.692352	1	22	14	1.46813	0.517651	1	25.6031	15.5665	24.2835	0.585799	1	22.8712	14.1423	22.571	1.69987	0.0753122
CCDC71L	5.724	7.247	7.074	7.024	10.088	4.999	3.816	6.843	7.365	4.634	8.368	8.263	6.78708	0.507122	0.929319	24	2.38447	0.888395	1	1	22	3	1.44055	0.954528	1	20	5.52915	7.86738	0.962677	1	22	3.7149	6.72395	1.55243	0.230881
CCDC73	0.588	0.404	0.575	0.754	0.723	0.61	1.171	0.954	0.822	0.323	0.402	0.902	0.685667	0.223854	0.929319	24	10.8076	0.178969	1	1	22	11	0.250669	0.727133	1	20	13.3602	0.982881	0.726492	1	22	11.7928	0.700434	0.181847	0.181847
CCDC77	4.572	6.209	4.564	3.347	5.624	4.257	6.558	4.462	3.421	3.588	4.736	3.783	4.59342	0.868296	0.956167	24	11.1482	0.235272	1	1	22	7	0.694025	0.996682	1	28	11.0443	5.40971	0.999548	1	24.6667	9.6805	4.58721	0.234362	0.0510902
CCDC78	0.852	3.418	4.837	1.529	1.631	4.774	2.915	2.446	2.084	1.147	3.838	2.44	2.65925	0.69434	0.929319	20.5773	7.07847	0.530235	1	1	20	7	0.958837	0.999667	1	20	6.08162	3.04702	0.993815	1	20.1924	6.7186	2.68427	0.696773	0.259576
CCDC8	81.25	35.18	35.642	43.701	40.207	39.75	72.62	47.054	42.012	43.549	55.299	40.8	48.0887	0.611856	0.929319	24	18.0188	6.28388	1	1	22	17	9.37058	0.996067	1	20	12.1385	54.7337	0.985974	1	22	15.6645	48.3261	12.0549	0.249449
CCDC80	393.033	518.192	413.825	557.739	440.299	664.458	460.331	281.603	248.035	326.569	446.072	516.172	438.861	0.407919	0.929319	24	5.51741	66.3789	0.17755	1	20	7	126.38	0.391735	1	20	9.21071	553.028	0.309468	1	21.3333	7.40544	444.978	113.638	0.25538
CCDC82	32.676	32.224	28.026	32.672	34.057	31.149	36.369	39.232	22.436	27.405	36.295	48.754	33.4413	0.603624	0.929319	24	2.4571	2.73859	1	1	20	10	4.26456	0.999828	1	28	11.628	35.5674	0.985232	1	24	8.91936	33.4412	0.397456	0.0118852
CCDC83	0.474	0.293	0.536	0.524	0.559	0.189	0.578	1.505	2.231	1.333	0.787	0.74	0.812417	0.431532	0.929319	24	15.8598	0.279578	0.104994	1	24	16	0.24572	0.27042	1	22.1549	16.2302	1.63013	0.1849	1	23.385	16.0545	0.81605	0.664211	0.664211
CCDC84	44.998	42.336	52.092	32.364	33.888	46.667	44.721	33.29	53.644	41.119	37.555	40.116	41.8992	0.832799	0.946756	24	18.6882	1.86789	1	1	20	0	5.97364	0.999978	1	20	14.2253	43.8832	0.999109	1	21.3333	17.5196	41.7584	3.74209	0.0896127
CCDC85A	12.08	12.872	21.049	24.858	3.562	18.192	14.934	2.473	13.148	11.455	36.101	11.249	15.1644	0.643345	0.929319	24	1.03277	3.76668	1	1	22	2	6.68357	0.994884	1	20	5.17081	17.6453	0.989364	1	22	2.80414	14.853	5.36882	0.361464
CCDC85B	83.234	72.76	56.972	53.181	35.204	47.792	48.64	54.239	60.261	53.92	68.095	60.071	57.8641	0.00142354	0.929319	20.1616	19.4718	14.2458	0.0079208	0.608867	20	0	9.41654	0.216088	1	23.4164	21.9999	62.3055	0.000237444	0.130709	21.1927	20.5233	56.2957	14.32	0.254371
CCDC86	9.864	8.198	10.705	9.168	7.722	12.648	7.951	9.006	8.112	9.484	8.676	13.475	9.58408	0.569733	0.929319	24	2.05951	0.838783	1	1	20	3	0.746705	0.999647	1	20	8.64113	9.73954	0.980387	1	21.3333	4.31742	9.52664	1.35108	0.141822
CCDC88A	5.383	4.799	9.944	6.52	5.919	5.332	8.039	9.701	5.794	3.707	6.964	8.911	6.75108	0.823408	0.943558	24	6.79256	0.548999	1	1	22	9	1.57225	0.999999	1	20	13.0365	7.88279	0.998942	1	22	9.57005	6.78811	0.484071	0.0713117
CCDC88B	1.767	2.182	1.729	2.313	1.758	2.235	6.668	1.183	2.203	0.883	2.234	1.854	2.25075	0.487908	0.929319	24	11.0556	0.758718	1	1	20	9	0.406586	0.978149	1	20	11.853	3.72394	0.960848	1	21.3333	10.6618	2.3358	0.778047	0.333096
CCDC88C	1.634	1.198	1.122	2.649	2.66	1.478	2.553	2.119	0.807	0.568	1.199	1.575	1.63017	0.173505	0.929319	24	9.43363	0.533461	0.692352	1	22	8	0.606698	0.417183	1	20	8.9982	2.35189	0.424662	1	22	8.84603	1.67478	0.655606	0.391457
CCDC9	32.359	45.347	43.137	45.55	48.093	41.597	37.007	45.51	42.244	33.224	44.79	31.348	40.8505	0.346548	0.929319	24	9.67352	3.50938	1	1	20	7	4.8458	0.807845	1	26.6397	6.15679	46.14	0.863257	1	23.5466	7.75141	40.9079	4.64526	0.113554
CCDC90B	87.673	81.54	73.925	89.156	90.223	85.23	109.968	78.103	95.134	85.927	70.287	88.074	86.27	0.366486	0.929319	24	11.7091	6.23714	1	1	22	11	6.4322	0.901724	1	20	13.4155	93.8616	0.898953	1	22	12.0981	86.7994	6.67908	0.0769484
CCDC91	9.955	12.192	8.5	11.038	11.776	12.201	10.545	11.577	8.629	7.83	15.517	14.031	11.1493	0.594283	0.929319	24	2.58399	0.962561	1	1	20	10	1.64968	0.999943	1	20	9.97028	11.8964	0.984014	1	21.3333	9.03658	11.1625	0.144413	0.0129373
CCDC92	22.463	19.734	18.619	21.685	18.344	17.213	16.763	35.922	14.692	22.834	19.736	27.131	21.2613	0.906556	0.966717	24	21.2747	1.09984	1	1	24	20	2.89118	0.999813	1	28	14.1445	23.8548	0.999853	1	25.3333	19.6603	21.317	1.82712	0.0857118
CCDC93	4.425	6.386	8.37	6.613	8.843	7.24	7.783	6.994	3.846	3.781	8.194	8.325	6.73333	0.29141	0.929319	24	6.44674	1.19286	0.454435	1	20	8	1.95656	0.547538	1	20	6.56688	7.92839	0.51241	1	21.3333	7.08697	6.83265	2.2256	0.325729
CCDC94	9.724	9.687	11.228	10.563	10.98	12.966	10.94	10.254	10.779	11.033	8.476	10.445	10.5896	0.0721927	0.929319	20.1616	10.0582	0.933931	0.454435	1	22	10	0.480479	0.512991	1	22.0067	9.68625	11.693	0.225966	1	21.3894	9.93475	10.6878	0.958523	0.0896841
CCDC96	2.128	1.138	2.36	2.926	1.9	2.795	2.066	2.374	2.081	0.818	1.835	1.354	1.98125	0.137065	0.929319	20.1616	10.0198	0.466336	1	1	24	10	0.570282	0.576095	1	23.9273	8.03606	2.53653	0.533904	1	22.6963	9.45313	2.00581	0.493352	0.245961
CCDC97	19.089	26.193	29.054	21.495	21.105	19.358	16.522	20.793	14.519	12.847	31.492	27.572	21.6699	0.0933601	0.929319	22.1778	2.51787	5.05536	0.454435	1	20	5	4.65701	0.452583	1	20	4.12125	24.7774	0.245105	1	20.7259	3.94577	21.1854	6.77934	0.320001
CCHCR1	5.003	7.177	6.275	4.298	5.259	7.162	5.623	7.161	5.427	6.775	6.548	8.909	6.30142	0.561821	0.929319	24	0.299496	0.50776	1	1	24	0	0.730795	0.925357	1	28	12.1599	6.54267	0.971198	1	25.3333	1.68371	6.32936	0.741783	0.117197
CCK	0.63	1.514	5.544	16.373	0	2.612	9.17	0	0	7.263	4.824	9.01	4.745	0.62318	0.929319	24	4.55419	2.13211	1	1	20	9	3.47472	0.99053	1	20	6.25875	7.21267	0.986909	1	21.3333	6.76155	4.87898	3.84816	0.788723
CCL13	15.583	16.401	10.864	6.114	5.591	20.202	15.667	6.754	8.572	11.611	7.09	21.837	12.1905	0.740859	0.931123	24	23.7735	1.93887	1	1	24	0	2.83497	0.999618	1	28	11.1179	14.2856	0.99639	1	25.3333	1.71398	12.2929	2.74166	0.223028
CCL17	1.551	0.622	0.759	2.087	0	0.804	22.106	0.464	0	0	0.743	0	2.428	0.441158	0.929319	24	11.6525	3.4397	1	1	20	9	0.536694	0.961151	1	20	11.9659	9.03144	0.943883	1	21.3333	10.8866	2.8063	3.44541	1.22774
CCL19	0.681	18.017	3.331	76.326	32.571	5.649	333.31	0.814	3.329	5.891	3.587	1.624	40.4275	0.348307	0.929319	24	11.0362	58.6264	1	1	20	9	20.5832	0.933228	1	20	11.789	131.757	0.895582	1	21.3333	10.635	46.8229	58.5526	1.25051
CCL2	51.538	14.197	33.618	96.213	25.158	48.177	127.003	50.717	48.428	61.682	32.66	64.182	54.4644	0.526681	0.929319	24	11.0778	15.1237	1	1	20	17	16.4544	0.986944	1	20	13.4684	76.8554	0.971181	1	21.3333	14.2132	55.3447	13.7057	0.247643
CCL21	454.034	838.443	39.512	606.376	223.467	190.162	1315.71	88.077	126.745	84.468	114.479	154.245	352.976	0.838154	0.94842	24	11.6114	96.4226	1	1	22	7	266.86	0.996783	1	28	11.4051	592.37	0.999153	1	24.6667	9.94831	350.506	91.3177	0.260531
CCL22	0.78	0.284	0.069	0.509	0.271	0.515	5.975	0.085	0.173	0.068	0.204	0.508	0.78675	0.48739	0.929319	24	11.6484	0.857739	1	1	20	10	0.163342	0.966149	1	20	11.9199	2.54486	0.959078	1	21.3333	11.2338	0.885359	0.899734	0.899734
CCL24	1.867	3.493	2.436	1.674	0.595	1.291	3.547	1.488	4.564	1.197	2.683	11.875	3.05917	0.207087	0.929319	24	0.467081	1.94514	1	1	24	22	0.95919	0.813597	1	28	14.0569	3.00592	0.735729	1	25.3333	23.6112	3.16575	1.90768	0.602599
CCL25	1.713	3.121	1.523	3.421	2.383	2.664	2.564	1.536	2.379	1.721	2.088	2.692	2.31708	0.611946	0.929319	24	6.31964	0.267893	1	1	22	7	0.539876	0.917433	1	20	7.87199	2.75253	0.979069	1	22	7.14635	2.33555	0.489145	0.209435
CCL26	6.273	9.431	0.767	3.516	10.503	12.198	6.952	1.875	0	10.554	2.629	3.74	5.70317	0.810003	0.93984	24	10.3274	1.19014	1	1	22	7	2.38401	0.999552	1	20	9.88347	10.42	0.998659	1	22	9.13226	5.80162	1.37201	0.236487
CCL27	14.306	24.508	12.725	15.163	14.932	10.79	16.885	12.828	11.924	20.631	9.343	11.633	14.639	0.878347	0.959137	24	20.384	0.915149	1	1	24	8	1.62847	0.999649	1	28	15.8478	14.8798	0.999667	1	25.3333	14.2671	14.6433	0.112942	0.00771285
CCL28	3.438	3.217	2.804	2.57	2.741	3.566	3.992	2.741	1.401	0.551	3.843	3.417	2.85675	0.850373	0.952188	24	4.29163	0.250679	1	1	20	9	0.548008	0.995693	1	20	11.4085	3.59808	0.999322	1	21.3333	8.95894	2.87671	0.220363	0.0766024
CCL8	5.323	4.624	6.655	4.773	3.254	8.433	16.948	3.624	2.892	7.96	5.736	6.172	6.36617	0.650487	0.929319	24	11.2453	1.52847	1	1	20	9	1.40361	0.997216	1	20	11.7844	10.0001	0.990197	1	21.3333	10.6989	6.5391	1.58031	0.241671
CCM2	59.564	72.569	73.896	64.78	62.341	72.012	72.839	67.474	70.196	79.253	58.08	66.13	68.2612	0.711023	0.929319	24.3415	12.0235	2.33065	1	1	22	14	5.21208	0.999627	1	27.5314	14.8312	71.816	0.994854	1	24.6243	13.6844	68.2017	2.92302	0.0428584
CCM2L	8.65	11.632	6.12	6.684	9.295	7.453	6.321	2.466	1.79	1.535	6.948	6.349	6.27025	0.389695	0.929319	24	2.18388	1.43621	0.692352	1	24	5	3.03207	0.265603	1	25.019	8.10483e-05	9.50677	0.509479	1	24.3397	2.41149	6.29109	2.41847	0.384428
CCNA2	6.935	8.41	8.937	9.405	9.872	10.35	21.211	6.977	7.03	4.716	9.317	10.894	9.5045	0.39872	0.929319	24	9.64453	2.3752	0.454435	1	20	9	2.07677	0.912219	1	20	11.4561	13.9201	0.730602	1	21.3333	10.1039	9.77853	2.58388	0.26424
CCNB1	11.155	7.861	6.781	6.518	5.013	9.466	26.547	5.355	2.893	8.775	4.452	9.071	8.65725	0.73478	0.930336	24	12.0177	2.1221	1	1	20	16	1.1943	0.998664	1	20	11.8105	14.604	0.996074	1	21.3333	13.2893	8.89259	2.74236	0.308387
[truncated: 13,525 more rows]

## Sheet: ADC
Transcript/RepeatID (cmd=analyzeRepeats.pl /groups/kojima/Papio_anubis_2.0/Papio_anubis.PapAnu2.0.90.gtf none -count exons -tpm -condenseGenes -d /groups/kojima/Baboon/ADC_HOMER/ADC_ZT0_tags/)	ZT00	ZT02	ZT04	ZT06	ZT08	ZT10	ZT12	ZT14	ZT16	ZT18	ZT20	ZT22	Average	ARS_pvalue	ARS_BH.Q	ARS_period	ARS_adjphase	ARS_amplitude	JTK_pvalue	JTK_BH.Q	JTK_period	JTK_adjphase	JTK_amplitude	LS_pvalue	LS_BH.Q	LS_period	LS_adjphase	LS_amplitude	meta2d_pvalue	meta2d_BH.Q	meta2d_period	meta2d_phase	meta2d_Base	meta2d_AMP	meta2d_rAMP
[truncated: 16,305 more rows]

[truncated: 5 more sheets: ADM, BoneMarrow, HAE, Hippocampus, KidneyCortex]
