# Supplementary material for: Genome-wide correlation analysis to identify amplitude regulators of circadian transcriptome output
Source: Sci Rep. 2020 Dec 14;10:21839. doi: 10.1038/s41598-020-78851-9 (PMC7736363; doi:10.1038/s41598-020-78851-9)
Supplement: Supplementary file 12 — Supplementary Data 9b. [file 41598_2020_78851_MOESM12_ESM.xlsx]

## Sheet: KidneyMedulla
CycID	ZT00	ZT02	ZT04	ZT06	ZT08	ZT10	ZT12	ZT14	ZT16	ZT18	ZT20	ZT22	Average	ARS_pvalue	ARS_BH.Q	ARS_period	ARS_adjphase	ARS_amplitude	JTK_pvalue	JTK_BH.Q	JTK_period	JTK_adjphase	JTK_amplitude	LS_pvalue	LS_BH.Q	LS_period	LS_adjphase	LS_amplitude	meta2d_pvalue	meta2d_BH.Q	meta2d_period	meta2d_phase	meta2d_Base	meta2d_AMP	meta2d_rAMP
5S_rRNA	10.999	12.67	38.092	8.773	12.383	19.575	15.425	5.046	12.292	15.226	15.983	4.292	14.2297	0.943689	0.999627	24	6.41091	1.27097	1	1	24	8	3.1491	0.996104	1	28	5.1019	19.5791	0.999962	1	25.3333	6.61545	14.1572	2.79007	0.197077
7SK	47.477	39.422	70.47	37.518	54.148	34.472	31.131	29.704	27.391	21.055	23.894	4.331	35.0844	0.684397	0.999627	24	9.35106	3.8457	0.0595081	0.691126	24	6	14.2236	0.216003	1	28	4.27768	52.062	0.148985	1	25.3333	6.65317	34.9092	6.62892	0.18989
A1CF	0.407	1.933	0.528	0	0.687	1.022	3.3	0.77	0.682	0.563	0.394	3.571	1.15475	0.923761	0.999627	24	3.7322	0.198846	1	1	22	12	0.274888	0.999998	1	28	12.0095	1.89801	0.999922	1	24.6667	9.80199	1.15534	0.0221831	0.0192005
A2M	30.202	28.63	44.011	30.845	27.832	23.227	31.599	37.608	35.818	20.89	25.221	34.626	30.8757	0.98215	0.999627	24	3.80569	0.547512	1	1	24	4	2.27547	0.999998	1	28	13.9927	34.7807	0.999999	1	25.3333	6.23087	30.853	1.07619	0.0348811
A4GALT	3.068	13.918	22.915	2.753	6.154	16.022	13.256	6.599	8.519	4.425	2.973	2.095	8.55808	0.546502	0.999627	27.3425	10.3657	3.15381	1	1	24	8	6.22767	0.865414	1	28	11.9129	12.5518	0.959658	1	26.4475	10.0315	8.24374	3.1808	0.385845
A4GNT	0.457	0.615	1.056	0	0.258	0.798	0.703	0.49	0.298	1.126	1.28	2.142	0.768583	0.0738625	0.999627	24	0.242158	0.414958	1	1	24	0	0.437169	0.53934	1	28	21.9999	2.10344	0.375133	1	25.3333	23.7627	0.791774	0.415164	0.415164
AAAS	25.057	50.259	65.412	26.6	29.982	66.36	57.744	42.46	51.924	31.143	32.326	11.399	40.8888	0.204824	0.999627	24	11.7175	12.3544	1	1	24	8	12.8006	0.805359	1	27.7637	12.0707	57.2333	0.730066	1	25.2546	10.5928	40.2338	12.517	0.311106
AACS	8.332	14.398	12.826	10.127	14.072	19.967	15.334	13.097	14.485	7.215	11.66	5.54	12.2544	0.0340465	0.999627	24	11.1279	3.78003	0.104994	0.829058	24	11	3.26347	0.35989	1	25.4054	11.3659	16.8344	0.0383451	0.594064	24.4685	11.1689	12.179	3.82763	0.314281
AADAT	14.623	54.11	15.766	2.452	7.688	18.457	39.468	27.057	13.181	45.07	32.209	151.698	35.1482	0.148099	0.999627	24	0.337662	27.1247	1	1	24	18	16.174	0.696657	1	28	21.9999	127.822	0.603653	1	25.3333	21.3123	36.1768	22.0639	0.609891
AAED1	15.124	19.765	32.352	12.425	19.317	42.233	32.695	54.316	49.535	38.825	57.377	56.935	35.9083	0.895476	0.999627	24	17.7437	1.80512	0.454435	1	24	19	15.1931	0.16918	1	28	21.9999	56.4749	0.499548	1	25.3333	19.5647	36.0013	3.16963	0.0880421
AAGAB	54.938	54.693	41.108	29.986	45.817	52.831	51.094	53.212	70.304	44.861	79.07	71.638	54.1293	0.267515	0.999627	24	21.6231	7.61138	0.17755	1	24	20	12.1012	0.321589	1	27.7637	22	74.2079	0.212688	1	25.2546	21.2658	54.5532	9.68119	0.177463
AAK1	7.118	5.677	2.133	5.521	11.558	5.632	4.648	3.58	5.622	1.39	4.111	3.899	5.07408	0.694398	0.999627	24	9.52945	0.906942	1	1	22	5	1.23991	0.944004	1	23.9273	8.14431	7.82021	0.990822	1	23.3091	7.51767	5.09633	1.29402	0.253912
AAMDC	63.642	164.957	155.997	78.135	90.827	121.622	146.814	147.126	110.443	174.967	118.103	82.9	121.294	0.795147	0.999627	24	13.8435	11.1023	1	1	20	15	22.8452	0.999522	1	20	15.7623	146.694	0.998298	1	21.3333	15.1164	121.991	18.0652	0.148087
AAMP	53.038	91.887	114.508	55.475	63.747	117.864	88.516	77.079	66.395	46.534	45.378	10.322	69.2286	0.114416	0.999627	24	11.236	21.796	0.454435	1	24	10	23.9617	0.430175	1	28	11.8205	95.8895	0.268868	1	25.3333	11.0354	67.9559	22.7788	0.3352
AANAT	0	0.29	0	0	8.782	0	0	0	0	0	0	0	0.756	0.541928	0.999627	24	8.72568	1.20881	1	1	0	NaN	0	0.935236	1	20	7.99287	3.46614	0.968296	1	22	8.39534	0.855759	1.62685	1.62685
AAR2	6.24	19.451	13.348	6.106	11.365	16.755	16.326	13.22	15.588	13.325	11.854	5.061	12.3866	0.357736	0.999627	21.0105	13.2673	2.77687	1	1	24	16	3.42028	0.975144	1	25.8039	12.2377	16.0034	0.909671	1	23.6048	14.0078	12.4299	3.73715	0.300657
AARS	80.829	59.562	65.936	85.631	95.102	60.551	54.726	43.812	72.172	37.299	47.373	24.243	60.603	0.46788	0.999627	24.0482	10.3791	7.88137	0.289005	1	24	7	13.6233	0.380426	1	28	7.71391	83.203	0.430552	1	25.3494	8.39727	60.1738	9.50141	0.1579
AARS2	3.545	6.126	8.667	3.374	3.992	10.83	8.106	4.354	5.594	1.861	3.569	1.411	5.11908	0.176644	0.999627	24	10.8817	2.0253	1	1	24	8	2.13864	0.639638	1	26.6397	11.756	8.09197	0.627954	1	24.8799	10.2027	5.04325	2.0931	0.41503
AARSD1	36.966	35.518	22.35	18.846	29.331	31.629	20.112	25.331	28.581	27.646	18.061	14.798	25.7641	0.193163	0.999627	20.1616	15.9613	4.53638	1	1	24	6	5.05334	0.998093	1	28	10.0808	27.0812	0.771372	1	24.0539	7.69793	25.7694	3.57297	0.138652
AASDH	9.646	14.557	13.029	9.541	12.49	16.765	15.307	18.544	19.028	15.788	23.426	20.879	15.75	0.816754	0.999627	24	21.3007	0.643208	0.17755	1	24	19	3.38881	0.203318	1	28	22	21.7374	0.316449	1	25.3333	20.8025	15.7871	0.876158	0.0554983
AASDHPPT	44.747	28.082	25.443	24.2	40.228	36.639	27.029	32.174	44.037	16.642	43.135	53.34	34.6413	0.638235	0.999627	24	23.5337	4.31532	1	1	24	20	7.57453	0.985999	1	28	10.6893	34.2034	0.988253	1	25.3333	23.7582	34.9062	4.74115	0.135826
AASS	2.913	4.924	3.619	2.251	2.567	6.803	7.232	7.366	8.758	4.208	9.019	6.178	5.4865	0.59084	0.999627	24	14.7029	0.814106	0.289005	1	22	16	2.68029	0.318402	1	26.2151	14.1405	7.72832	0.443201	1	24.0717	15.0582	5.4842	1.5517	0.28294
AATF	26.117	44.752	44.848	16.81	29.897	55.808	48.868	49.56	59.628	58.092	50.817	36.417	43.4678	0.460535	0.999627	24	14.5771	6.31481	0.289005	1	24	18	10.4473	0.423977	1	22.9268	15.8719	56.767	0.451827	1	23.6423	16.1604	43.5097	14.0099	0.321996
AATK	2.726	0.075	0.899	6.805	3.435	0.027	0.026	0	0	0	0	0	1.16608	0.692951	0.999627	24	6.20828	0.70858	0.0164632	0.4876	24	6	0.635689	0.641702	1	22.9268	7.50764	3.56765	0.131814	1	23.6423	6.58497	1.17478	1.48977	1.26813
ABAT	31.097	11.847	6.36	38.67	45.693	7.998	10.891	5.982	4.823	3.616	4.744	5.733	14.7878	0.711889	0.999627	24	7.43843	4.51794	0.0321579	0.588781	24	7	4.79984	0.608573	1	25.2107	7.85248	32.3235	0.200693	1	24.4036	7.42751	14.7106	7.49919	0.509781
ABCA1	4.661	16.932	4.668	2.284	5.074	14.057	9.383	11.864	17.58	4.742	12.73	9.006	9.41508	0.633463	0.999627	20.5773	15.3843	2.25526	1	1	22	15	5.0468	0.970919	1	20	13.6112	12.9212	0.986647	1	20.8591	14.668	9.57328	2.75158	0.287423
ABCA10	1.429	0.386	2.088	0.58	0.302	0.449	0.617	0.891	0.861	0.412	1.168	0.837	0.835	0.415286	0.999627	20.1616	0.419816	0.279499	1	1	22	2	0.315016	0.979165	1	24.8302	21.9999	0.90246	0.937169	1	22.3306	0.020039	0.815849	0.274598	0.274598
ABCA13	0.299	0.578	0.621	0.335	0.303	0.975	0.797	0.814	3.074	0.838	3.402	0.298	1.02783	0.762929	0.999627	24	17.82	0.301056	1	1	22	15	0.416839	0.688523	1	25.019	17.6796	2.02354	0.972338	1	23.673	16.8149	1.02812	0.759584	0.738808
ABCA2	10.586	17.716	33.939	21.517	14.818	21.343	13.643	8.467	9.313	3.367	4.366	1.247	13.3602	0.190797	0.999627	20.5773	7.88436	5.0452	0.0079208	0.433215	24	7	8.95904	0.130985	1	27.0782	5.43903	24.0386	0.00908338	0.328213	23.8852	6.97166	13.3792	8.051	0.601754
ABCA3	8.162	6.464	8.441	9.248	9.699	10.871	6.927	4.655	7.411	1.604	3.661	0.56	6.47525	0.023753	0.999627	21.234	10.2589	2.20138	0.0595081	0.691126	24	8	3.10526	0.131303	1	28	7.9328	10.1802	0.00863071	0.32183	24.4113	8.89108	6.43762	2.53672	0.394045
ABCA4	1.451	4.076	1.885	0.744	0.817	3.723	4.253	3.996	4.993	2.093	3.545	1.723	2.77492	0.397453	0.999627	24	14.4173	0.82777	0.692352	1	20	16	0.648417	0.51771	1	20	14.0112	4.46784	0.690564	1	21.3333	14.9427	2.84026	1.49367	0.525891
ABCA6	0.59	0.364	1.752	0.375	0.925	2.065	1.824	3.045	0.883	1.089	1.266	2.072	1.35417	0.436633	0.999627	24	11.0051	0.405019	1	1	20	15	0.798324	0.877954	1	27.0782	12.1876	2.29829	0.927114	1	23.6927	12.6857	1.359	0.41363	0.304364
ABCA7	3.046	6.069	9.124	3.039	3.985	5.206	3.991	2.531	3.45	1.317	1.755	0.493	3.66717	0.666729	0.999627	24	8.97693	0.679317	1	1	24	8	1.88868	0.366895	1	28	4.36941	5.74152	0.831548	1	25.3333	7.39036	3.62773	1.1288	0.311159
ABCA8	6.416	1.322	1.104	14.814	12.629	0.667	1.66	2.456	0.89	0.706	1.441	2.321	3.86883	0.619478	0.999627	24	7.11084	1.94235	1	1	20	5	2.47487	0.719467	1	21.0224	7.74931	9.716	0.951402	1	21.6741	6.60545	3.97952	3.92398	0.986046
ABCB1	7.212	6.914	4.363	6.012	7.759	6.92	4.216	10.165	8.985	5.243	8.423	5.359	6.79758	0.686968	0.999627	24	15.2756	0.702338	1	1	22	18	1.3884	0.970171	1	20	15.7788	7.94642	0.991762	1	22	16.5045	6.79743	1.43972	0.211803
ABCB10	8.54	18.125	13.503	3.427	10.346	25.073	20.7	21.337	24.509	12.251	18.885	15.141	15.9864	0.251441	0.999627	20.3673	13.5841	4.30888	1	1	20	15	7.77181	0.622613	1	21.8605	12.4256	23.5591	0.71602	1	20.7426	13.7335	16.4307	4.96573	0.302222
ABCB6	18.396	15.741	23.739	16.87	18.222	17.611	12.882	9.11	10.551	9.251	7.254	3.704	13.6109	0.271816	0.999627	21.4624	8.72446	1.83903	0.454435	1	24	8	5.51738	0.0926097	1	28	4.94358	19.6223	0.176902	1	24.4875	7.54762	13.5756	2.72165	0.200481
ABCB7	10.117	14.541	15.227	5.107	12.295	19.065	21.823	26.744	33.365	16.929	27.664	24.057	18.9112	0.561183	0.999627	24	15.5372	2.62323	0.104994	0.829058	24	18	8.67673	0.192779	1	26.8571	14.4287	27.2233	0.176094	1	24.9524	16.0964	18.8377	6.47537	0.343745
ABCB8	4.116	9.376	13.608	4.669	3.792	7.816	8.434	3.927	4.94	2.159	2.81	0.803	5.5375	0.690589	0.999627	24.3415	9.84387	1.10134	1	1	22	7	3.14963	0.578641	1	28	11.8891	7.01615	0.934267	1	24.7805	9.48609	5.49975	1.24048	0.225552
ABCB9	1.245	1.614	1.213	2.342	1.577	0.978	0.842	0.429	1.044	0.287	0.679	0.061	1.02592	0.538954	0.999627	23.2093	7.57984	0.204322	0.17755	1	24	7	0.550483	0.189664	1	28	5.08503	1.76519	0.236769	1	25.0698	6.70643	1.01749	0.395081	0.388289
ABCC1	2.337	5.459	5.171	1.095	2.339	6.741	4.526	2.799	5.296	1.518	3.186	1.891	3.52983	0.646789	0.999627	21.9341	12.226	0.718674	1	1	24	8	1.3527	0.99894	1	28	12.024	4.97398	0.989954	1	24.6447	10.8203	3.51054	0.7122	0.202875
ABCC2	0.926	2.744	0.458	0.302	0.372	0.526	2.254	0.698	0.518	1.791	1.966	6.231	1.5655	0.108903	0.999627	24	0.150977	1.25166	0.692352	1	24	21	0.981464	0.629751	1	28	21.9999	5.49226	0.412657	1	25.3333	22.4892	1.62829	1.17343	0.720655
ABCC3	3.19	19.076	26.571	2.008	4.533	32.256	19.298	13.696	30.222	7.852	12.216	2.767	14.4738	0.450144	0.999627	24	12.1597	5.97997	1	1	20	15	7.42886	0.987628	1	25.8039	12.37	23.1754	0.951036	1	23.268	13.2258	14.6505	6.95222	0.474538
ABCC5	12.624	8.642	12.644	8.32	11.292	9.576	11.558	8.651	12.576	4.813	10.572	4.154	9.6185	0.532224	0.999627	21.0105	13.5709	1.22189	1	1	24	6	0.853301	0.977574	1	28	11.9288	10.7055	0.971284	1	24.3368	10.5768	9.60612	0.878073	0.0914077
ABCC6	1.101	1.981	0.476	0.314	0.31	0.288	1.929	0.284	0.423	0.804	0.755	1.002	0.805583	0.577315	0.999627	24.95	22.3008	0.280281	0.454435	1	22	0	0.366281	0.998373	1	28	12.1432	0.916	0.847876	1	24.9833	24.0253	0.816113	0.257256	0.257256
ABCC8	4.46	0.13	0.389	2.588	3.228	0.141	0.068	0.052	0.031	0.104	0.073	0.029	0.941083	0.913869	0.999627	24	23.6141	0.237757	1	1	20	5	0.506288	0.788145	1	28	7.866	2.13352	0.995386	1	24	4.4604	0.941083	0.183192	0.183192
ABCC9	0.696	2.477	2.519	0.706	0.534	1.682	3.446	2.974	3.657	2.471	4.227	10.364	2.97942	0.166169	0.999627	24	0.378298	1.4522	0.692352	1	24	20	1.15506	0.530621	1	28	21.9999	8.99769	0.470379	1	25.3333	22.1381	3.04522	1.26764	0.416272
ABCD1	0.905	1.39	2.089	0.802	0.962	1.705	1.611	0.853	1.292	0.557	0.519	0.235	1.07667	0.259957	0.999627	24	11.0815	0.315492	1	1	24	8	0.518663	0.549085	1	28	11.8763	1.4656	0.691089	1	25.3333	10.3081	1.05844	0.331078	0.312798
ABCD2	2.952	0.109	0	2.963	3.712	0	0.113	0.216	0.368	0.116	0.304	0.196	0.92075	0.847325	0.999627	21.4624	6.55622	0.33417	1	1	22	18	0.0742462	0.920704	1	28	7.86401	2.36819	0.99788	1	23.8208	6.39844	0.922045	0.49058	0.49058
ABCD3	31.862	55.058	50.312	15.229	36.146	113.337	80.33	96.843	132.802	45.584	126.289	112.017	74.6508	0.857529	0.999627	24	14.41	7.27756	1	1	22	15	45.9909	0.433	1	28	12.7436	103.717	0.921398	1	24.6667	14.3355	74.4436	11.1873	0.150278
ABCD4	9.846	11.708	17.049	6.731	6.615	20.216	12.726	10.2	12.423	6.449	9.333	4.544	10.6533	0.449446	0.999627	21.0105	12.0289	2.27824	1	1	24	8	2.35078	0.961736	1	28	11.9547	14.5968	0.946844	1	24.3368	10.7661	10.6208	2.29555	0.216137
ABCE1	33.686	48.212	46.548	23.263	38.692	61.557	54.401	61.039	75.672	43.336	66.698	100.469	54.4644	0.778576	0.999627	24	23.794	4.42313	1	1	22	15	15.5708	0.532168	1	28	14.0634	63.4961	0.940221	1	24.6667	16.9182	54.4707	3.54136	0.065014
ABCF1	23.59	35.578	43.304	18.578	25.339	44.822	41.635	36.772	46.253	28.695	33.837	17.891	33.0245	0.280403	0.999627	24	12.7597	6.77709	1	1	24	16	8.57402	0.887883	1	20	12.5359	42.8889	0.835803	1	22.6667	13.8027	33.3765	8.82108	0.264291
ABCF2	15.886	14.277	12.711	12.995	17.966	17.486	16.263	15.619	16.466	14.007	17.212	10.711	15.1333	0.126079	0.999627	20.1616	12.9227	1.79825	1	1	20	13	2.05627	0.744767	1	20	10.2708	17.2659	0.57874	1	20.0539	12.0859	15.3913	1.74671	0.113487
ABCF3	35.877	36.915	44.936	34.768	39.314	42.593	39.569	25.849	29	20.038	23.115	8.382	31.6963	0.0232381	0.999627	24	10.7866	6.66522	0.289005	1	24	8	10.3823	0.124486	1	28	6.7748	40.3646	0.0277553	0.525405	25.3333	8.63679	31.3463	7.52032	0.239911
ABCG1	11.883	18.813	21.21	9.009	10.539	11.864	16.739	13.843	18.056	7.873	20.645	9.145	14.1349	0.912529	0.999627	24	20.0088	0.909073	1	1	22	21	3.29034	0.999999	1	20	14.3258	15.3593	0.999881	1	22	18.3639	14.0637	1.6838	0.119726
ABCG2	20.702	12.861	17.413	14.154	19.729	11.704	12.414	14.587	20.657	17.059	19.149	13.657	16.1738	0.525777	0.999627	24	20.7175	1.64783	1	1	22	21	3.21186	0.97992	1	20	8.1e-05	18.3864	0.970186	1	22	20.6744	16.037	1.76754	0.110216
ABCG4	3.763	3.393	4.25	4.754	3.454	4.523	2.262	2.928	3.497	0.982	3.25	0.192	3.104	0.43606	0.999627	24	10.5546	0.55886	0.692352	1	24	7	0.793551	0.410293	1	28	5.73392	4.28641	0.652732	1	25.3333	7.85183	3.07659	0.690619	0.224475
ABCG5	0.639	1.655	1.659	0.437	2.157	1.671	0.704	1.684	0.981	0.688	1.34	1.661	1.273	0.722412	0.999627	24	6.4089	0.198874	1	1	20	7	0.672459	0.997937	1	20	6.23287	1.48639	0.995422	1	21.3333	6.60447	1.28474	0.391906	0.305046
ABHD1	13.992	14.424	20.237	13.425	20.474	16.255	13.308	9.602	9.962	8.327	9.165	3.568	12.7283	0.11662	0.999627	20.7917	9.14572	2.62558	0.0321579	0.588781	24	7	4.71075	0.120414	1	28	6.3336	17.9498	0.0173268	0.428718	24.2639	7.69018	12.7016	3.65528	0.28778
ABHD10	47.922	46.412	25.096	29.856	29.696	36.9	32.637	41.092	34.174	52.253	62.339	73.143	42.6267	0.0045931	0.905574	24	22.9305	13.3461	0.0321579	0.588781	24	21	13.3769	0.120392	1	28	21.9999	74.3568	0.00127588	0.149601	25.3333	22.0957	43.3736	14.4513	0.333183
ABHD11	15.398	24.327	35.426	15.941	15.231	17.963	17.849	13.776	9.219	8.324	8.524	2.232	15.3508	0.720701	0.999627	24	8.78295	1.99963	0.17755	1	24	7	6.71522	0.256763	1	28	4.07349	23.4082	0.336733	1	25.3333	6.83648	15.2435	3.74726	0.245826
ABHD12	88.145	99.999	101.64	88.281	103.645	105.435	88.259	75.118	96.494	72.417	75.02	49.023	86.9563	0.106577	0.999627	24.3415	11.1237	10.1411	0.104994	0.829058	24	9	9.4519	0.269035	1	28	7.19995	100.695	0.0712235	0.81023	25.4472	9.2605	86.3643	10.7462	0.124428
ABHD12B	1.552	0	1.008	1.591	1.965	0.122	0	0.133	0	0.537	0.376	0	0.607	0.608297	0.999627	20.1616	5.56453	0.290894	1	1	20	5	0.924896	0.731405	1	25.6031	7.56943	1.37414	0.951146	1	21.9216	6.00405	0.61153	0.378381	0.378381
ABHD13	22.898	29.155	42.783	11.261	25.441	49.208	40.807	61.1	60.946	44.862	65.579	74.777	44.0681	0.795873	0.999627	24	20.9725	3.32169	1	1	24	18	21.6831	0.224007	1	28	21.9999	71.8729	0.750771	1	25.3333	20.3361	44.2598	5.06369	0.114408
ABHD14B	8.674	58.671	43.776	7.964	16.742	53.555	44.987	22.344	30.952	19.9	12.966	5.029	27.13	0.517969	0.999627	24	11.5617	8.84929	1	1	24	8	15.9969	0.964112	1	28	11.9675	41.9769	0.966538	1	25.3333	10.5048	26.6265	9.08016	0.34102
ABHD16A	36.645	44.433	60.661	31.168	44.475	59.538	48.83	28.639	31.444	18.343	16.247	6.69	35.5928	0.0527022	0.999627	27.3425	10.7347	12.3775	0.289005	1	24	8	18.2052	0.177504	1	28	9.85726	49.9862	0.0659571	0.775494	26.4475	9.50219	34.383	12.7151	0.369807
ABHD17A	4.125	5.091	12.246	8.806	5.545	5.235	3.896	2.433	2.54	1.165	1.142	0.197	4.36842	0.340272	0.999627	24	7.48117	1.47272	0.0079208	0.433215	24	7	2.96384	0.125982	1	26.6397	5.17549	8.70135	0.0138845	0.39529	24.8799	6.62964	4.31751	3.05714	0.70808
ABHD17B	13.941	10.763	15.409	11.052	18.784	13.601	14.886	18.678	22.127	11.497	17.529	23.033	15.9417	0.993026	0.999627	24	4.68092	0.179915	1	1	20	13	3.34956	0.900204	1	28	14.0921	17.947	0.999784	1	24	11.6606	15.9417	0.0465029	0.00291706
ABHD17C	17.808	18.17	16.3	11.682	19.405	20.961	16.743	24.744	20.435	35.414	24.728	44.871	22.6051	0.137359	0.999627	26.2632	24.4575	5.17704	0.454435	1	24	19	5.66516	0.290309	1	28	21.9999	41.2574	0.236545	1	26.0877	21.7755	22.9825	5.08222	0.221135
ABHD2	7.371	18.667	7.263	4.258	9.444	18.442	12.452	10.583	17.79	4.926	10.835	6.745	10.7313	0.504962	0.999627	20.7917	13.3737	2.6145	1	1	22	12	4.09097	0.995054	1	20	12.1183	14.775	0.967275	1	20.9306	12.5232	11.0239	2.60269	0.236095
ABHD3	21.854	37.305	19.014	25.167	22.664	26.823	34.975	35.081	38.324	42.15	43.167	66.527	34.4209	0.079305	0.999627	26.6133	24.6614	7.59161	0.104994	0.829058	24	20	9.0195	0.23441	1	28	21.9999	61.8354	0.0521168	0.689959	26.2044	22.2226	35.0261	7.33418	0.209392
ABHD4	21.629	56.754	35.374	19.853	28.748	58.624	41.288	38.454	45.155	24.583	32.984	15.474	34.91	0.365804	0.999627	21.234	12.6833	8.10081	1	1	20	13	9.52402	0.979864	1	26.8571	12.0437	47.4589	0.914855	1	22.6971	12.8825	35.3413	9.09246	0.257276
ABHD5	7.849	11.867	12.232	4.293	6.627	12.326	10.732	15.799	13.979	7.063	18.059	16.233	11.4216	0.772208	0.999627	24.642	22.3548	1.15663	1	1	24	18	2.91929	0.783235	1	28	12.7276	13.5206	0.985397	1	25.5473	18.7619	11.4571	1.65482	0.144436
ABHD6	15.468	10.927	12.431	23.604	20.927	12.454	9.965	9.939	9.383	10.49	10.929	10.871	13.1157	0.498765	0.999627	24	6.63466	2.08424	0.104994	0.829058	22	5	2.96985	0.404211	1	21.1576	7.67837	19.4025	0.260084	1	22.3859	6.458	13.2037	4.46505	0.338168
ABHD8	10.41	5.442	9.543	16.746	15.217	6.594	5.048	2.649	2.2	1.453	1.017	0.341	6.38833	0.263624	0.999627	24	7.99484	2.59251	0.0079208	0.433215	24	7	5.01569	0.125226	1	25.8039	7.51049	13.6614	0.0113153	0.359382	24.6013	7.50945	6.3212	4.22284	0.668043
ABI1	30.162	51.699	37.278	21.12	28.139	55.924	51.025	54.406	63.713	35.807	50.195	57.902	44.7808	0.676999	0.999627	21.0105	15.0995	4.76099	1	1	20	15	14.7524	0.752824	1	26.0079	13.4648	57.0815	0.968944	1	22.3395	14.9163	44.9757	6.20135	0.137882
ABI2	13.384	14.854	10.74	11.977	13.598	20.232	18.443	18.871	21.341	6.829	17.499	12.483	15.0209	0.25975	0.999627	24	12.397	2.95008	0.454435	1	20	15	4.30062	0.685984	1	20	12.2668	20.1095	0.54032	1	21.3333	13.3388	15.33	3.64404	0.237707
ABI3	2.012	3.898	4.118	3.293	2.883	1.8	1.209	1.091	1.175	1.463	0.768	0.238	1.99567	0.570657	0.999627	24	4.91505	0.331623	0.104994	0.829058	24	5	1.39335	0.104092	1	28	4.31457	3.66543	0.118291	1	25.3333	4.79163	1.99396	0.988464	0.49573
ABL1	4.901	8.012	9.635	4.664	5.481	10.943	8.48	6.883	7.495	4.096	5.262	2.378	6.51917	0.163987	0.999627	24	11.4452	1.79214	1	1	24	8	2.06935	0.679384	1	27.7637	11.9336	9.00317	0.624179	1	25.2546	10.4536	6.42384	1.82898	0.284717
ABL2	0.878	0.948	1.14	0.788	0.649	1.724	1.187	1.246	1.84	0.304	1.063	0.6	1.03058	0.249116	0.999627	20.1616	12.8356	0.306274	1	1	24	16	0.291328	0.904127	1	20	12.6955	1.46362	0.811197	1	21.3872	13.8164	1.05661	0.35687	0.33775
ABLIM1	6.981	8.043	4.205	6.226	5.297	9.025	9.244	8.008	13.315	2.895	8.822	6.554	7.38458	0.585942	0.999627	24	13.8983	1.2116	1	1	20	13	2.13405	0.907007	1	20	13.8182	9.88568	0.973591	1	21.3333	13.6579	7.52034	1.74314	0.23179
ABLIM2	3.943	0.284	0	2.471	3.884	0.361	0.444	0.678	0.344	0.152	0.239	0.256	1.088	0.993779	0.999627	24	7.97519	0.0633185	1	1	20	10	0.472347	0.933529	1	28	7.9466	2.37118	0.999933	1	24	8.84781	1.088	0.0750902	0.0690167
ABLIM3	27.245	2.038	2.671	13.748	24.001	1.254	2.217	0.999	1.115	1.814	0.996	2.974	6.756	0.921327	0.999627	25.2658	24.4777	1.48568	1	1	20	5	2.36457	0.858438	1	28	7.90238	14.2067	0.998194	1	24.4219	4.50455	6.75858	1.45253	0.214917
ABO	17.341	7.008	7.265	7.935	17.24	8.17	6.052	8.662	8.205	2.969	7.181	3.493	8.46008	0.902891	0.999627	24	13.6463	0.7417	1	1	24	6	2.61912	0.936915	1	28	7.99247	11.5641	0.999311	1	25.3333	8.86297	8.448	0.250728	0.029679
ABR	36.306	11.031	10.363	36.551	44.2	16.04	12.134	11.862	12.774	6.407	10.359	3.674	17.6418	0.648721	0.999627	21.6957	8.95244	4.43489	0.454435	1	24	10	4.01637	0.68515	1	28	7.91284	33.4749	0.78347	1	24.5652	9.13391	17.5459	4.53711	0.258586
ABRACL	12.073	14.247	15.297	15.3	9.449	16.648	19.646	22.089	24.188	16.849	17.687	14.708	16.5151	0.21216	0.999627	22.9425	14.1083	2.61456	0.104994	0.829058	24	16	3.8502	0.261274	1	22.1549	14.3274	22.4518	0.112847	1	23.0325	14.8049	16.6032	4.26397	0.256815
ABRAXAS1	5.289	10.752	4.849	2.233	6.568	15.049	12.342	15.202	18.515	14.644	17.332	24.889	12.3053	0.686399	0.999627	20.3673	17.9769	1.38529	0.104994	0.829058	24	18	6.94202	0.165532	1	28	21.9999	23.015	0.181754	1	24.1224	19.4309	12.3116	2.06854	0.168016
ABRAXAS2	14.365	20.458	21.322	11.44	17.061	24.889	23.246	25.747	31.093	17.482	23.857	29.814	21.7312	0.825044	0.999627	20.5773	14.0883	1.31259	1	1	20	15	5.41502	0.658296	1	28	14.0244	26.7188	0.975843	1	22.8591	14.8554	21.7674	1.54537	0.0709948
ABT1	4.439	7.266	7.282	6.229	5.918	11.74	7.021	4.18	4.504	3.234	2.263	0.912	5.41567	0.0368718	0.999627	24	10.4676	2.25715	0.289005	1	24	10	2.00748	0.193459	1	27.0782	9.82946	8.4972	0.0542329	0.700904	25.0261	10.1449	5.31566	2.37565	0.446914
ABTB1	6.763	10.195	41.864	6.296	10.207	15.096	11.59	4.952	6.151	3.586	4.461	0.898	10.1716	0.779498	0.999627	24	7.33286	2.96166	0.289005	1	24	8	4.68776	0.775783	1	27.0782	4.86234	18.8308	0.745486	1	25.0261	6.85996	10.0423	5.91994	0.589499
ABTB2	1.968	3.753	2.116	3.666	2.063	3.027	2.937	1.495	2.901	1.566	1.381	2.331	2.43367	0.669077	0.999627	22.427	8.0572	0.294445	1	1	22	7	0.717006	0.845876	1	25.6031	4.92337	2.93129	0.979814	1	23.3434	6.79931	2.43955	0.499633	0.204805
ACA64	1.615	0	0	0	2.727	3.043	0	1.111	0	0	0	0	0.708	0.346771	0.999627	24	10.7496	0.683671	1	1	20	10	0.786303	0.838136	1	20	9.68579	2.10678	0.871662	1	21.3333	10.1851	0.786535	0.735969	0.735969
ACAA1	39.739	81.317	95.461	33.092	42.386	68.037	61.509	34.34	40.446	42.604	23.447	17.839	48.3514	0.796873	0.999627	24	10.2368	5.60978	1	1	24	8	19.7382	0.668644	1	28	4.00941	63.8667	0.973864	1	25.3333	7.75966	48.0525	7.70803	0.160409
ACAA2	86.585	279.483	226.705	42.384	125.461	441.753	315.17	351.212	251.395	471.153	341.408	416.403	279.093	0.942322	0.999627	24	15.3962	15.8309	1	1	20	15	152.062	0.516848	1	28	21.9999	413.561	0.963454	1	24	17.4382	279.093	35.6736	0.12782
ACACB	2.432	6.183	5.954	1.93	3.305	8.516	5.309	3.963	4.92	2.683	4.116	1.374	4.22375	0.383975	0.999627	24	11.4429	1.18661	1	1	24	8	1.34562	0.950642	1	27.3029	11.852	6.09896	0.918259	1	25.101	10.4274	4.16862	1.20538	0.289155
ACAD10	4.126	19.488	12.044	3.546	5.906	13.996	15.801	12.061	9.881	14.543	7.957	11.777	10.9272	0.940001	0.999627	24	13.8983	0.760797	1	1	22	14	4.22426	0.999986	1	20	12.3125	14.0837	0.999962	1	22	13.4286	10.9922	1.01561	0.0923931
ACAD11	16.538	34.506	24.221	5.593	12.479	27.409	28.182	23.853	28.535	31.258	33.579	58.839	27.0827	0.178823	0.999627	24	23.4574	7.90505	0.692352	1	24	20	4.30487	0.465677	1	28	21.9999	54.2296	0.45685	1	25.3333	21.8725	27.4882	8.04095	0.292524
ACAD8	11.702	18	25.27	8.816	14.57	32.343	29.21	29.623	29.04	20.583	21.696	13.18	21.1694	0.0730186	0.999627	20.1616	12.9933	6.8992	0.454435	1	24	12	5.09718	0.38975	1	21.8605	12.4499	31.3907	0.191412	1	22.0074	12.5719	21.7033	7.13623	0.328808
ACAD9	17.611	21.147	26.879	17.142	22.012	24.376	16.745	16.434	20.766	12.121	16.484	11.493	18.6008	0.417096	0.999627	24.642	9.89393	2.12228	0.692352	1	24	7	3.7261	0.436648	1	28	5.92586	22.5962	0.657541	1	25.5473	7.68869	18.4686	2.97554	0.161113
ACADL	7.663	34.049	16.35	2.994	8.781	18.91	18.094	24.296	18.007	31.319	25.453	39.941	20.4881	0.301247	0.999627	24	22.8719	5.97441	1	1	22	19	8.29472	0.570848	1	28	21.9999	37.4543	0.741185	1	24.6667	21.3924	20.6449	6.35004	0.307584
ACADM	129.573	276.681	199.638	68.825	150.32	329.907	274.213	405.403	345.363	370.275	434.03	645.212	302.453	0.328035	0.999627	26.973	24.5433	60.079	0.289005	1	24	20	119.125	0.224992	1	28	21.9999	602.169	0.261289	1	26.3243	22.1844	307.65	60.4441	0.196471
ACADS	3.733	10.645	19.719	6.551	6.515	12.938	11.258	5.182	4.485	3.848	2.411	0.874	7.34658	0.379424	0.999627	24	9.4317	2.67522	0.0595081	0.691126	24	10	4.01866	0.441008	1	27.7637	6.00994	11.475	0.161638	1	25.2546	8.72794	7.19531	3.40549	0.473293
ACADSB	103.966	283.92	146.4	33.743	82.008	251.631	303.741	274.585	358.578	248.33	327.312	461.127	239.612	0.62771	0.999627	21.6957	19.4501	36.0724	0.692352	1	24	19	76.2065	0.314715	1	28	14.2163	315.35	0.679539	1	24.5652	18.5587	240.113	59.361	0.247222
ACADVL	73.983	154.672	182.203	78.036	107.61	247.055	154.431	140.216	146.911	121.569	115.683	42.766	130.428	0.187871	0.999627	24	11.5363	40.1793	1	1	24	16	29.002	0.798208	1	26.6397	11.9161	181.671	0.704426	1	24.8799	13.1152	128.967	45.8909	0.355834
ACAP1	4.237	2.908	3.591	3.554	5.532	3.719	4.281	3.164	3.35	3.079	2.067	1.266	3.39567	0.0323827	0.999627	21.4624	11.4719	0.827864	0.17755	1	24	10	0.676348	0.324971	1	28	8.51873	4.50738	0.0504824	0.682357	24.4875	10.2429	3.37866	0.844632	0.24999
ACAP2	4.811	7.793	3.905	4.008	5.585	13.693	12.198	14.122	21.862	3.954	15.948	16.309	10.349	0.771088	0.999627	24	13.9542	1.49481	1	1	22	15	6.35636	0.486267	1	28	14.04	15.6864	0.923169	1	24.6667	14.4998	10.3068	2.39261	0.232138
ACAP3	6.312	3.966	7.716	5.654	8.551	5.216	3.895	2.811	2.631	1.931	1.897	0.395	4.24792	0.130974	0.999627	20.1616	8.55277	1.23657	0.0321579	0.588781	24	8	2.37022	0.11464	1	28	7.33459	7.03953	0.018246	0.437769	24.0539	8.16703	4.2454	1.4987	0.353017
ACAT1	56.689	108.292	86.514	31.577	55.1	97.842	100.483	114.187	124.201	169.629	144.018	179.864	105.7	0.112006	0.999627	20.1616	19.5828	21.7486	0.0079208	0.433215	24	19	39.8228	0.132328	1	28	21.9999	175.185	0.00598738	0.269899	24.0539	20.3552	105.745	25.9255	0.245171
ACAT2	105.285	110.139	86.468	81.772	80.405	73.755	104.153	91.727	110.851	116.104	126.127	140.073	102.238	0.00154456	0.849244	24	22.4499	19.0432	0.00145627	0.41566	24	21	21.2758	0.0769154	1	26.6397	21.9999	139.072	2.38e-05	0.0370967	24.8799	21.8613	102.951	20.9041	0.203049
ACBD3	12.555	19.906	17.483	9.026	17.706	34.312	24.273	27.525	30.378	13.738	24.954	29.902	21.8132	0.594481	0.999627	24	11.457	3.01467	1	1	20	13	9.11814	0.800873	1	28	12.1892	29.8639	0.960535	1	24	12.4147	21.8132	3.18148	0.145851
ACBD4	4.8	10.458	17.347	3.567	4.229	12.978	10.662	5.17	5.597	4.815	4.65	1.466	7.14492	0.689485	0.999627	24	10.3581	1.58584	1	1	22	7	3.93187	0.884658	1	28	11.8709	9.82217	0.986036	1	24.6667	9.66697	7.099	1.73624	0.244575
ACBD5	16.999	49.206	36.311	12.566	21.276	68.244	51.762	62.177	69.651	37.192	71.895	64.855	46.8445	0.779705	0.999627	20.7917	14.693	5.31162	0.692352	1	24	19	11.1599	0.52087	1	28	12.5871	63.2944	0.864246	1	24.2639	16.1289	46.8224	8.26114	0.176435
ACBD6	9.844	13.031	11.964	7.131	6.635	12.679	10.504	10.162	15.291	14.42	15.487	16.106	11.9378	0.0902551	0.999627	20.5773	20.0956	2.08238	0.289005	1	24	21	3.02076	0.250092	1	27.0782	21.9999	16.2723	0.121953	1	23.8852	21.1957	11.928	2.27214	0.190488
ACBD7	45.351	0.522	1.571	31.625	27.061	1.329	0.545	1.248	1.014	0.558	1.172	1.888	9.49033	0.884287	0.999627	24	23.4868	2.87381	1	1	20	5	1.45098	0.828228	1	28	7.85811	20.861	0.996007	1	24	4.43982	9.49033	2.0099	0.211784
ACCS	7.431	9.246	17.759	3.15	8.032	6.909	6.075	5.421	5.232	4.527	2.88	2.088	6.5625	0.972245	0.999627	24	6.29817	0.343298	1	1	24	6	2.44871	0.647147	1	28	3.05821	9.9527	0.98824	1	25.3333	5.29099	6.55369	1.02231	0.15599
ACD	7.246	2.36	6.171	8.121	8.425	2.612	2.07	1.921	1.444	1.096	1.266	0.139	3.57258	0.470223	0.999627	21.4624	6.95195	1.11791	0.0079208	0.433215	24	7	2.26486	0.219635	1	28	5.65523	6.87107	0.0273019	0.520467	24.4875	6.68491	3.55661	1.74076	0.489443
ACE	2.387	5.938	4.51	1.162	1.588	2.59	5.131	1.295	1.486	1.369	0.806	1.553	2.48458	0.99925	0.999627	24.3415	7.228	0.0254078	1	1	22	7	1.28305	0.895895	1	28	11.9003	3.24387	0.999792	1	24.7805	8.57268	2.48368	0.0336731	0.0135577
ACER2	0.747	1.721	7.763	0.851	1.262	4.38	2.245	4.628	4.801	0.23	0.965	0.389	2.4985	0.511096	0.999627	24	11.3491	1.16514	1	1	22	12	1.90035	0.984085	1	28	13.5544	4.13996	0.967392	1	24.6667	12.3498	2.4655	1.24992	0.506963
ACER3	8.577	6.587	11.14	5.538	5.633	13.47	11.886	13.938	17.175	8.136	18.466	26.777	12.2769	0.496806	0.999627	24	23.8568	2.1615	0.692352	1	24	19	4.08071	0.468096	1	28	14.0977	14.1772	0.723569	1	25.3333	19.9952	12.3371	1.75697	0.142414
ACHE	39.227	0.128	3.852	65.398	47.211	0.14	0.089	0.051	0.062	0	0.072	0	13.0192	0.791414	0.999627	24	6.21052	6.17926	0.0243105	0.588781	24	7	2.67834	0.736027	1	24.2804	7.73058	39.2609	0.202777	1	24.0935	6.97797	12.9967	11.4429	0.880449
ACIN1	34.97	43.721	57.09	25.509	39.35	53.233	50.096	44.078	49.379	26.593	40.867	20.808	40.4745	0.283168	0.999627	24	12.0343	7.40897	1	1	20	13	8.65852	0.919617	1	27.7637	12.0542	51.4133	0.846506	1	23.9212	12.5876	40.4992	8.14997	0.201238
ACKR1	6.227	2.083	0	8.789	3.053	3.154	3.018	1.106	2.189	1.112	1.168	3.606	2.95875	0.918808	0.999627	24	4.48376	0.421419	1	1	22	5	1.08046	0.983445	1	25.2107	7.93866	4.82665	0.999839	1	23.7369	5.75762	2.96078	1.0064	0.339911
ACKR3	8.977	9.372	6.801	5.626	7.58	15.037	9.555	9.396	5.8	2.934	5.073	1.168	7.27658	0.0734499	0.999627	24	11.8051	2.75806	0.454435	1	24	10	2.33752	0.56689	1	28	11.3841	11.5942	0.242913	1	25.3333	11.0992	7.12283	2.75259	0.386446
ACKR4	3.095	10.695	4.019	0.529	2.287	7.654	4.418	7.853	5.026	7.14	7.683	9.057	5.788	0.574439	0.999627	23.2093	21.4344	1.26139	1	1	22	15	2.61789	0.889107	1	26.8571	21.9999	8.9453	0.969188	1	24.0221	19.4434	5.78894	1.69121	0.292145
ACLY	41.813	37.925	33.062	135.166	70.413	39.305	40.254	34.097	39.135	19.377	29.676	20.611	45.0695	0.421106	0.999627	24	8.32976	16.154	0.454435	1	24	8	10.532	0.589966	1	22.6117	7.50742	81.7613	0.627742	1	23.5372	7.94317	45.3858	23.6727	0.521588
ACMSD	5.662	22.625	9.192	1.452	3.586	6.558	23.397	10.35	4.152	24.331	9.256	45.294	13.8212	0.353569	0.999627	24	0.0291654	6.95084	1	1	24	18	6.76878	0.861261	1	28	12.6104	13.5566	0.881857	1	25.3333	19.283	13.9131	3.53491	0.254071
ACO1	27.618	51.741	55.635	15.655	32.364	67.803	62.632	57.749	79.664	45.582	65.527	62.411	52.0318	0.648444	0.999627	20.1616	14.5489	6.6206	1	1	22	15	18.0514	0.679677	1	28	12.9428	67.0429	0.94976	1	23.3872	14.7254	52.1432	8.00415	0.153503
ACOT12	0.658	3.23	0.18	0.118	0.175	0.304	2.309	0.738	0.464	2.555	1.408	7.104	1.60358	0.151848	0.999627	24	0.0402169	1.41286	0.454435	1	24	19	0.339765	0.681153	1	28	21.9999	6.00358	0.410423	1	25.3333	21.639	1.66629	1.28089	0.768709
ACOT13	66.539	73.319	37.573	58.677	64.329	70.268	75.061	68.357	73.958	70.31	79.879	72.252	67.5435	0.708532	0.999627	24	17.3302	3.44158	0.454435	1	24	17	5.81419	0.590318	1	24.6442	21.9999	74.6904	0.767651	1	24.2147	18.6787	67.569	6.88181	0.101849
ACOT4	4.553	3.846	3.154	1.522	1.538	0.826	3.649	1.184	0.848	5.603	1.862	5.844	2.86908	0.0822381	0.999627	25.9221	23.9175	1.68484	0.454435	1	22	1	1.43154	0.559512	1	25.6031	21.9999	5.22376	0.258164	1	24.5084	23.0683	2.90347	1.60846	0.553978
ACOT6	3.911	6.543	5.16	2.207	3.564	3.47	6.529	3.546	2.445	7.677	3.548	12.499	5.09158	0.257413	0.999627	24	0.301941	1.84247	1	1	24	0	1.73418	0.884094	1	28	21.9999	10.7919	0.813784	1	25.3333	23.7863	5.19512	1.85378	0.356832
ACOT7	51.987	7.828	17.508	57.676	55.888	6.629	7.173	6.045	4.909	4.691	6.262	6.08	19.3897	0.637964	0.999627	20.5773	6.12293	7.88716	0.00354497	0.41566	24	6	8.98627	0.596988	1	27.3029	7.72856	42.6763	0.0397443	0.610356	23.9601	6.63449	19.3961	9.25876	0.477352
ACOT8	16.724	28.898	35.644	17.883	26.433	23.435	25.001	13.28	16.713	12.862	9.347	4.518	19.2282	0.271738	0.999627	24.0482	9.85034	4.14516	0.289005	1	24	8	9.30694	0.199007	1	28	4.89371	27.2903	0.215767	1	25.3494	7.82688	18.9973	5.77993	0.304249
ACOT9	6.611	9.241	7.438	5.24	5.689	9.152	9.896	12.606	16.236	10.998	14.727	12.653	10.0406	0.395626	0.999627	24	18.7464	1.29623	0.0164632	0.4876	24	19	3.63948	0.110745	1	26.4257	17.9988	14.0011	0.0248152	0.497669	24.8086	18.6528	10.0765	2.94538	0.292301
ACOX1	14.326	27.267	12.944	5.039	11.747	28.302	30.7	24.791	31.673	18.492	24.339	28.763	21.5319	0.736111	0.999627	24	15.4878	2.62844	1	1	20	15	10.1279	0.677063	1	23.4164	12.6858	29.8337	0.966299	1	22.4721	14.5094	21.6962	4.61604	0.212758
ACOX2	6.839	16.66	19.51	4.024	7.1	17.183	19.17	12.036	13.625	12.519	12.436	5.862	12.247	0.60556	0.999627	20.1616	13.5845	2.36304	1	1	24	16	3.80247	0.999536	1	20	12.1733	16.7185	0.985455	1	21.3872	13.8977	12.4492	2.84687	0.22868
ACOX3	4.039	7.445	4.197	3.007	3.638	5.92	5.341	4.077	6.62	3.313	3.478	1.471	4.37883	0.27673	0.999627	20.1616	14.3444	1.08389	1	1	22	12	0.86762	0.997564	1	28	12.9312	5.41716	0.860061	1	23.3872	13.3217	4.40137	1.07557	0.244372
ACP1	14.719	28.427	17.992	13.911	21.934	28.011	26.542	32.178	25.038	31.565	20.971	31.085	24.3644	0.606444	0.999627	20.3673	13.7087	2.34465	1	1	20	15	7.0845	0.660131	1	28	14.0863	29.2945	0.934574	1	22.7891	14.7145	24.4419	2.929	0.119835
ACP2	21.958	25.295	26.194	20.127	22.249	24.215	20.334	12.761	16.087	10.808	6.933	4.951	17.6593	0.0407618	0.999627	24	10.5321	3.15736	0.454435	1	24	6	7.9675	0.0924734	1	28	3.7441	23.9915	0.0473715	0.656642	25.3333	6.82492	17.5459	3.97955	0.226808
ACP5	3.339	10.097	1.084	0.499	3.701	1.114	9.596	1.293	0.612	2.696	1.213	2.769	3.16775	0.955308	0.999627	21.0105	16.2856	0.458198	1	1	24	4	0.788424	0.99999	1	28	11.1895	4.64895	0.999985	1	24.3368	7.28894	3.17194	0.513955	0.162032
ACP6	53.115	96.773	87.532	28.963	56.91	88.503	85.938	93.318	90.251	103.818	83.639	51.223	76.6653	0.546511	0.999627	24	15.3178	10.8297	1	1	24	16	21.9617	0.752006	1	20	15.7957	97.5376	0.938908	1	22.6667	15.7989	76.9811	23.6957	0.307812
ACSBG1	36.236	0.164	0.493	48.834	41.652	0.536	0.456	0.457	0.239	0.088	0.551	0.148	10.8212	0.670087	0.999627	20.3673	6.65555	6.96105	1	1	20	5	0.633568	0.801832	1	25.8039	7.80496	31.7449	0.974738	1	22.0571	6.46655	11.0299	9.34184	0.846957
ACSF2	34.374	175.895	76.615	19.71	30.524	76.341	128.565	63.873	39.779	120.656	64.886	58.589	74.1506	0.838814	0.999627	20.7917	17.8546	12.7221	1	1	20	15	23.5813	0.999999	1	20	12.1857	89.5656	0.999206	1	20.2639	15.008	74.6814	11.0213	0.147578
ACSF3	2.138	3.492	3.231	1.913	1.904	2.539	2.99	1.846	1.564	1.614	1.393	0.758	2.11517	0.630863	0.999627	24	11.3665	0.232177	1	1	24	8	0.782414	0.447844	1	28	11.7203	2.5154	0.865326	1	25.3333	10.3575	2.10173	0.243568	0.115889
ACSL1	20.598	86.496	67.504	9.489	32.543	137.88	72.51	64.122	88.554	50.15	80.324	48.402	63.2143	0.624397	0.999627	21.6957	12.3513	14.1202	1	1	20	15	27.1557	0.992294	1	24.1026	12.0619	93.5484	0.987175	1	21.9327	13.2062	64.3338	16.1235	0.250622
ACSL3	52.269	93.714	69.416	34.19	55.751	113.497	109.426	171.203	199.536	122.322	182.279	193.616	116.435	0.572544	0.999627	24	19.0966	14.6904	0.104994	0.829058	24	18	64.7095	0.116608	1	28	21.9999	183.978	0.128022	1	25.3333	19.6881	117.268	27.0337	0.230529
ACSL4	16.94	25.49	13.349	12.558	16.072	26.065	35.409	34.517	42.438	12.033	38.54	96.485	30.8247	0.463049	0.999627	24	0.66217	9.56111	1	1	24	18	13.8602	0.744154	1	28	14.0031	36.2914	0.907278	1	25.3333	18.927	30.823	0.0766544	0.00248692
ACSL5	8.549	21.986	17.557	4.689	8.393	23.665	24.556	28.731	32.577	26.237	24.846	39.953	21.8116	0.663237	0.999627	20.5773	17.5528	2.82043	0.0595081	0.691126	24	18	11.1714	0.279849	1	28	21.9999	35.148	0.17293	1	24.1924	19.2585	21.8276	3.64425	0.166956
ACSM1	0.239	1.857	0	0.163	0.403	0.15	1.148	0.082	0.2	0.771	1.157	0.466	0.553	0.67302	0.999627	24	22.3457	0.22345	1	1	22	20	0.402697	0.999345	1	20.627	1.37296	0.753897	0.992253	1	22.209	21.4837	0.536418	0.225071	0.225071
ACSM3	8.54	62.371	19.52	5.994	11.73	29.111	31.413	34.557	21.474	63.893	35.41	118.103	36.843	0.181347	0.999627	24	0.0191246	19.8278	0.454435	1	24	19	9.96968	0.649132	1	28	21.9999	102.25	0.439476	1	25.3333	21.6335	37.7179	17.8851	0.474181
ACSM5	3.173	6.579	4.395	3.977	5.537	5.713	6.42	3.93	3.546	2.831	2.254	2.063	4.2015	0.0548417	0.999627	21.4624	10.6007	1.16219	0.104994	0.829058	24	10	1.37674	0.259892	1	27.3029	10.0598	5.88072	0.0428887	0.630059	24.2551	10.3348	4.18849	1.22908	0.293441
ACSS1	14.363	66.356	78.243	11.388	21.393	67.166	50.419	38.303	49.158	23.013	31.405	7.317	38.2103	0.652439	0.999627	24	11.636	9.32642	1	1	24	8	16.6064	0.990811	1	28	12.0896	54.0609	0.989986	1	25.3333	10.5703	37.67	9.7263	0.258198
ACSS3	15.329	47.059	42.444	6.437	14.718	43.941	41.063	42.732	42.458	41.867	51.713	55.262	37.0853	0.730041	0.999627	21.6957	20.3286	4.37697	1	1	24	18	9.15491	0.70879	1	28	21.9999	55.1	0.970673	1	24.5652	20.1898	37.177	5.48829	0.147626
ACTA1	3.358	0.58	6.105	0.459	2.268	1.371	0.807	0.462	0.563	0.775	0.163	0.524	1.45292	0.803092	0.999627	20.5773	3.25717	0.424298	1	1	20	5	0.982171	0.73453	1	28	1.54489	2.85808	0.983416	1	22.8591	3.53744	1.43995	0.585008	0.406268
ACTB	503.771	834.834	1201.74	557.001	604.256	724.187	718.242	409.835	397.396	182.952	225.855	87.968	537.337	0.364931	0.999627	24	9.36066	124.157	0.17755	1	24	7	299.213	0.181443	1	28	4.45235	818.64	0.18005	1	25.3333	7.1285	530.872	201.794	0.380117
ACTC1	0.6	0.173	0	2.394	1.014	0.126	0.361	0.138	0.838	0.185	0.194	0.234	0.521417	0.727145	0.999627	24	8.15029	0.228885	1	1	20	5	0.293449	0.979556	1	21.4332	7.66314	1.18287	0.994942	1	21.8111	6.89572	0.53506	0.396027	0.396027
ACTL6A	23.104	57.844	54.558	13.732	23.5	67.371	61.623	67.577	82.963	76.449	94.494	97.229	60.037	0.526285	0.999627	24	21.4203	7.97808	0.104994	0.829058	24	19	21.4692	0.1949	1	28	21.9999	97.8536	0.170118	1	25.3333	20.8426	60.4914	10.6372	0.175847
ACTL6B	27.12	0	2.335	21.205	37.197	0	0	0	0	0	0	0	7.32142	0.903691	0.999627	24	6.40847	2.3075	1	1	20	9	3.30219	0.846054	1	28	7.8697	21.4002	0.99736	1	24	7.91473	7.32142	3.16627	0.432467
ACTN1	15.123	14.757	21.874	8.474	13.321	18.887	17.858	12.326	16.453	3.558	12.238	3.055	13.1603	0.363027	0.999627	20.3673	12.3026	2.87132	1	1	24	8	3.82262	0.799097	1	28	11.9103	17.5594	0.871244	1	24.1224	10.8557	13.1459	2.79095	0.212305
ACTN2	1.651	0.993	0.746	2.503	1.94	0.541	0.561	0.198	0.843	0.199	0.487	0.841	0.958583	0.657742	0.999627	24	4.32323	0.242018	1	1	20	5	0.770746	0.48505	1	23.5842	7.55674	1.72306	0.891723	1	22.5281	5.63601	0.961197	0.567155	0.567155
ACTN4	22.077	93.434	85.362	18.063	23.226	82.846	86.145	56.142	50.479	20.042	38.78	8.248	48.737	0.514945	0.999627	24	11.7779	14.8116	1	1	24	8	25.7945	0.970234	1	28	12.0394	78.3565	0.966595	1	25.3333	10.6029	47.905	14.9635	0.312358
ACTR10	155.907	115.384	100.561	126.799	162.185	99.538	103.27	149.326	124.389	158.015	197.127	171.686	138.682	0.188701	0.999627	24	22.8627	20.5386	0.692352	1	24	21	19.2968	0.500136	1	28	7.98744	129.071	0.486759	1	25.3333	25.2638	139.793	21.5447	0.154119
ACTR1A	73.142	35.482	19.396	81.099	72.222	42.747	40.087	36.088	37.41	26.626	35.019	14.437	42.8129	0.642921	0.999627	20.5773	10.3933	7.16063	1	1	24	6	15.3946	0.838269	1	28	7.97335	65.4454	0.975054	1	24.1924	8.20033	42.7686	7.3187	0.171123
ACTR1B	23.647	38.011	57.138	24.564	30.029	40.072	39.114	26.492	29.5	17.764	18.47	8.298	29.4249	0.302346	0.999627	24	10.5669	6.75442	0.454435	1	24	10	8.29825	0.432661	1	28	4.93613	38.1051	0.464064	1	25.3333	8.96989	29.0419	7.8262	0.26948
ACTR2	80.976	119.085	72.499	52.888	70.413	138.855	134.52	168.489	227.446	76.961	203.47	239.886	132.124	0.791903	0.999627	21.6957	19.0416	13.9167	0.454435	1	24	18	66.2937	0.388721	1	28	14.1509	173.215	0.685633	1	24.5652	17.795	132.217	23.5643	0.178224
ACTR3	94.317	126.507	102.793	59.747	91.616	142.938	149.753	169.99	214.36	105.917	192.175	258.152	142.355	0.713888	0.999627	24	22.0616	13.9478	0.289005	1	24	18	55.6307	0.358168	1	28	14.1331	175.682	0.517152	1	25.3333	18.6667	142.705	19.2762	0.135077
ACTR3B	12.298	4.772	6.121	8.333	12.25	6.361	4.78	4.967	4.105	6.253	4.923	6.294	6.78808	0.908948	0.999627	24	2.30168	0.478009	1	1	20	5	2.02728	0.884721	1	28	7.91632	9.37562	0.998533	1	24	5.0879	6.78808	0.952959	0.140387
ACTR5	4.979	4.387	5.072	3.738	5.112	5.397	5.927	5.241	7.202	4.506	6.148	4.801	5.20917	0.488003	0.999627	24	14.2383	0.432052	1	1	22	15	0.692258	0.615509	1	22.0067	14.3126	5.97114	0.878892	1	22.6689	14.5518	5.23149	0.722329	0.138073
ACTR6	27.689	22.836	19.071	18.644	19.573	19.634	16.958	22.918	21.978	28.217	25.149	36.017	23.2237	0.00575482	0.905574	24	22.8477	5.30426	0.17755	1	24	22	4.5596	0.131924	1	27.0782	21.9999	34.1506	0.00668875	0.284838	25.0261	22.3848	23.4564	5.62679	0.239882
ACTR8	23.265	34.172	32.23	15.508	23.083	42.321	37.174	38.627	59.314	29.703	39.632	31.7	33.8941	0.508272	0.999627	24	14.5234	5.09974	1	1	20	15	10.0374	0.55065	1	21.8605	14.3212	45.1323	0.863195	1	21.9535	14.6989	34.2662	8.91091	0.260049
ACTRT3	0.948	3.351	1.791	1.12	0.873	3.357	2.098	2.996	2.89	3.341	3.507	2.657	2.41075	0.814045	0.999627	24	18.7084	0.237759	1	1	22	15	1.20738	0.647379	1	27.0782	18.0381	3.17751	0.972688	1	24.3594	17.261	2.41115	0.596953	0.24758
ACVR1	13.153	19.018	11.854	5.047	16.093	20.235	15.731	15.98	23.625	10.777	15.864	41.586	17.4136	0.600487	0.999627	24	0.689549	3.42201	1	1	20	15	2.91752	0.936715	1	28	12.4233	18.653	0.979246	1	24	18.3671	17.4136	0.640428	0.0367775
ACVR1B	14.134	47.305	37.043	5.833	17.848	65.748	49.211	42.851	54.857	28.086	37.871	41.539	36.8605	0.547082	0.999627	20.5773	12.961	7.88264	1	1	20	15	17.6798	0.95188	1	23.2509	12.2565	54.8834	0.971384	1	21.2761	13.5131	37.5978	8.92531	0.237389
ACVR1C	0.698	1.688	0	0.477	1.414	2.805	3.775	1.921	2.573	0.386	2.163	2.396	1.69133	0.363308	0.999627	24	11.6671	0.624813	1	1	20	13	1.42694	0.763038	1	23.0877	12.057	3.10984	0.86102	1	22.3626	12.3303	1.73516	0.686941	0.395896
ACVR2A	7.447	10.693	11.987	3.872	9.388	16.208	14.058	14.942	15.56	11.132	15.14	22.511	12.7448	0.973103	0.999627	24	1.36535	0.35194	1	1	22	15	3.96227	0.622464	1	28	12.3465	15.6596	0.985511	1	24.6667	14.0909	12.7562	0.572833	0.0449063
ACVR2B	0.215	1.671	3.349	0.367	0.181	1.687	1.098	0.887	0.72	0.297	0.208	0.252	0.911	0.858996	0.999627	24	8.46102	0.212433	1	1	22	7	0.611294	0.933187	1	28	11.9926	1.2298	0.998472	1	24.6667	9.02959	0.904681	0.256982	0.256982
ACVRL1	0.731	1.894	1.898	0.437	0.617	2.868	0.823	0.88	1.301	0.759	0.354	0.428	1.0825	0.676513	0.999627	24	11.0346	0.279484	1	1	24	8	0.397394	0.974591	1	28	6.04037	1.31456	0.991157	1	25.3333	8.51052	1.06849	0.307597	0.287881
ACY3	2.043	5.177	2.123	0.931	0.23	1.882	1.965	0.562	0.457	2.137	1.188	0.957	1.63767	0.375273	0.999627	20.1616	20.0548	0.674279	1	1	20	3	0.89944	0.879355	1	28	15.906	1.15999	0.898665	1	22.7205	1.77054	1.61281	0.556543	0.345076
ACYP1	239.026	113.06	117.887	186.17	212.054	121.639	110.934	137.95	116.974	166.498	143.265	81.763	145.602	0.920224	0.999627	24	18.2078	7.56442	1	1	22	4	26.9118	0.998233	1	28	7.91073	175.953	0.999904	1	24.6667	5.02341	145.63	21.1502	0.145232
ADA	2.484	0.66	1.985	3.004	0.323	0.84	0.459	0.394	0.48	0.353	0.37	0.298	0.970833	0.66267	0.999627	21.4624	2.46726	0.28081	1	1	20	5	0.659731	0.454355	1	28	1.25428	1.92776	0.87941	1	23.1541	3.1241	0.963431	0.387463	0.387463
ADAL	6.715	8.703	6.977	5.395	6.805	11.284	10.696	12.363	14.494	5.423	17.891	9.827	9.71442	0.836523	0.999627	24	15.5275	0.859917	1	1	22	15	3.54862	0.683763	1	27.7637	17.9374	12.1759	0.980773	1	24.5879	16.1855	9.70147	2.15067	0.221685
ADAM10	17.416	49.022	40.939	9.051	22.225	85.392	64.939	79.561	111.893	38.911	86.577	108.186	59.5093	0.936396	0.999627	24	15.2508	4.00102	1	1	22	15	35.7262	0.441726	1	28	14.0682	85.9676	0.939948	1	24.6667	15.0022	59.4041	7.16113	0.120549
ADAM11	4.013	5.33	8.098	6.281	6.609	7.959	3.489	2.922	3.28	2.418	2.571	0.388	4.4465	0.0745963	0.999627	20.1616	8.50971	1.53402	0.0321579	0.588781	24	7	2.61753	0.104359	1	27.0782	6.30831	7.37515	0.0109342	0.353841	23.7466	7.45752	4.46029	2.18124	0.489035
ADAM15	15.322	24.625	31.728	16.995	15.924	24.365	18.355	15.485	15.986	6.626	6.332	2.927	16.2225	0.247199	0.999627	24.642	10.4259	3.90147	0.692352	1	24	10	6.52341	0.218071	1	28	4.40612	23.0162	0.36181	1	25.5473	8.7805	15.969	4.58251	0.286964
ADAM17	12.15	23.353	17.73	7.653	12.104	35.245	27.857	34.104	40.735	16.379	29.096	32.336	24.0618	0.631874	0.999627	24	13.6026	3.70452	1	1	20	15	11.9459	0.559494	1	26.0079	13.5234	34.9167	0.912236	1	23.336	14.1837	24.1654	5.65963	0.234204
ADAM22	2.75	3.86	3.125	3.818	2.612	4.102	1.911	5.736	2.953	1.586	6.66	2.414	3.46058	0.998594	0.999627	24	20.9066	0.0356548	1	1	20	7	0.641346	1	1	28	17.9385	3.75861	1	1	24	15.4853	3.46058	0.0115207	0.00332911
ADAM23	16.695	0.071	0.214	22.941	16.847	0.052	0.074	0.028	0.069	0.038	0.16	0.193	4.78183	0.713585	0.999627	20.5773	6.29449	2.87881	0.17755	1	20	6	0.19799	0.804601	1	26.4257	7.78337	13.788	0.600455	1	22.3343	6.70352	4.872	3.65257	0.749707
ADAM28	1.349	0.137	0.412	0.705	0.402	0.598	1.002	1.147	1.131	0	0.615	0.372	0.655833	0.454353	0.999627	24	14.5632	0.228145	1	1	20	17	0.424264	0.910701	1	20	13.8237	1.0794	0.940006	1	21.3333	15.2147	0.671175	0.431619	0.431619
ADAM9	15.041	33.632	31.223	14.03	17.039	34.683	36.312	49.678	55.675	37.305	58.046	61.028	36.9743	0.481633	0.999627	20.1616	18.5495	4.96943	0.104994	0.829058	24	19	15.3488	0.18719	1	28	21.9999	59.2593	0.15636	1	24.0539	19.9962	36.9836	5.82845	0.157595
ADAMTS1	5.044	20.554	22.841	7.014	9.9	22.887	35.338	50.289	50.422	34.507	27.373	83.259	30.7857	0.849517	0.999627	25.5897	23.9234	3.80426	0.454435	1	24	16	13.4985	0.428451	1	28	14.1591	47.2135	0.730791	1	25.8632	17.6645	30.7859	0.0707749	0.00229894
ADAMTS10	4.448	1.64	0.924	2.027	3.906	0.969	0.962	0.612	0.298	0.383	0.23	0.139	1.37817	0.986842	0.999627	24	22.6107	0.0719739	0.289005	1	24	8	0.704985	0.548931	1	28	7.90923	2.43723	0.71603	1	25.3333	5.71045	1.37967	0.105322	0.0763384
ADAMTS13	0.673	2.161	3.249	0.592	0.65	2.448	1.33	0.43	0.242	0.444	0.373	0.15	1.06183	0.727529	0.999627	21.6957	7.43643	0.304417	1	1	20	7	1.01682	0.607966	1	28	4.38646	1.77559	0.950288	1	23.2319	6.66521	1.06843	0.525507	0.491851
ADAMTS15	0.789	9.539	10.801	0.147	1.453	6.035	3.404	1.974	3.666	1.456	1.111	0	3.36458	0.981471	0.999627	24	7.63262	0.278424	1	1	22	7	2.17329	0.943978	1	28	11.9945	3.98025	0.99993	1	24.6667	8.73645	3.35588	0.370313	0.110348
ADAMTS16	0.262	1.509	0.907	0.03	0.516	1.234	1.968	2.103	0.988	1.612	1.015	1.806	1.1625	0.62309	0.999627	20.5773	14.1849	0.250596	1	1	20	15	0.692965	0.765407	1	26.6397	12.8431	1.82366	0.960758	1	22.4057	14.505	1.17366	0.301391	0.256796
ADAMTS19	0.795	0.239	1.617	0.473	0.759	0.782	0.977	1.761	1.276	0.83	1.843	2.321	1.13942	0.602763	0.999627	24	0.145827	0.206157	1	1	24	18	0.505405	0.692977	1	28	21.9999	2.19774	0.941517	1	25.3333	21.2691	1.14758	0.176279	0.15361
ADAMTS5	0.22	0.886	0.761	0.2	0.247	2.07	0.836	0.907	0.859	0.338	0.922	0.457	0.72525	0.423746	0.999627	21.0105	11.453	0.278153	1	1	20	15	0.38608	0.977823	1	21.0224	11.9419	1.2677	0.940227	1	20.6776	12.7614	0.758415	0.286262	0.286262
ADAMTS6	0.975	0.919	0.921	0.768	0.15	0.91	1.119	1.322	1.684	1.254	2.262	1.361	1.13708	0.207526	0.999627	24	20.759	0.286848	0.0079208	0.433215	24	20	0.344007	0.175563	1	25.4054	19.1467	1.6909	0.0122262	0.370162	24.4685	20.0065	1.14278	0.427352	0.373959
ADAMTS9	2.164	10.482	5.529	1.043	2.336	11.431	9.531	7.69	10.525	3.077	7.492	8.472	6.64767	0.757714	0.999627	21.0105	13.2612	1.16435	1	1	20	15	3.78585	0.994945	1	22.7682	12.3013	10.1361	0.996955	1	21.2596	13.6004	6.75782	1.35925	0.201137
ADAMTSL1	1.7	1.648	0.215	0.397	1.26	1.51	1.819	1.569	1.355	0.574	0.723	0.647	1.11808	0.29304	0.999627	24	14.0543	0.363862	1	1	22	12	0.554372	0.797599	1	20	12.079	1.7489	0.820402	1	22	12.7242	1.1493	0.425072	0.369854
ADAMTSL2	2.96	2.113	12.369	1.892	2.065	2.991	3.133	2.214	2.319	0.713	1.746	0.201	2.893	0.93668	0.999627	24	6.24321	0.449843	1	1	24	10	0.655842	0.915574	1	28	4.28464	5.1052	0.999461	1	25.3333	6.95003	2.86655	0.88222	0.307763
ADAMTSL5	1.346	1.645	2.046	0.561	1.496	3.257	2.959	0.813	2.448	1.181	1.304	0.307	1.61358	0.171066	0.999627	20.1616	12.2596	0.675937	1	1	20	13	0.645588	0.86317	1	20	11.5867	2.53823	0.700251	1	20.0539	12.2816	1.71411	0.696973	0.406609
ADAP1	9.601	9.988	16.625	13.931	11.912	9.497	8.636	6.45	7.171	9.403	6.897	6.372	9.70692	0.470749	0.999627	24	5.95815	1.2461	0.0595081	0.691126	24	5	2.69231	0.190894	1	24.6442	5.28327	13.8749	0.106489	0.976944	24.2147	5.41524	9.70331	3.28175	0.338209
ADAP2	5.694	2.604	2.61	3.778	5.656	1.368	2.718	3.227	3.79	0.773	2.758	1.438	3.0345	0.939588	0.999627	24	14.9772	0.20808	1	1	24	4	0.862317	0.980085	1	28	7.86213	3.77134	0.999912	1	25.3333	7.70017	3.03838	0.101598	0.0334383
ADAR	24.705	34.408	22.332	16.147	30.124	35.477	37.391	33.733	49.201	15.322	34.035	28.421	30.108	0.522669	0.999627	24	13.2552	4.61333	1	1	20	13	9.88323	0.869772	1	20	13.117	39.0877	0.95424	1	21.3333	13.2244	30.6325	6.0212	0.196562
ADARB1	3.053	2.418	1.762	4.871	3.08	3.996	3.314	2.306	3.803	1.096	2.753	2.714	2.9305	0.432247	0.999627	24	9.67545	0.557827	1	1	22	11	0.890955	0.896492	1	20	8.11709	3.92913	0.929006	1	22	9.58971	2.9781	0.620893	0.208486
ADAT1	2.32	8.239	3.347	1.057	1.741	6.961	4.957	5.853	5.833	2.616	1.997	3.721	4.0535	0.540679	0.999627	20.5773	14.0118	1.13052	1	1	22	14	2.1968	0.996865	1	20	12.5916	6.14268	0.975062	1	20.8591	13.5356	4.16835	1.24266	0.298119
ADAT2	2.866	1.857	3.722	1.469	3.025	10.351	6.46	8.875	7.206	5.951	9.37	6.71	5.65517	0.3504	0.999627	24	12.7383	1.3371	0.692352	1	24	15	3.49558	0.24816	1	28	12.221	8.58218	0.467068	1	25.3333	13.4455	5.57755	1.69079	0.303142
ADCK1	7.676	12.422	13.292	4.748	5.35	13.011	9.52	9.475	10.315	6.972	6.846	1.807	8.45283	0.482369	0.999627	23.4824	13.471	1.66949	1	1	24	8	1.88002	0.987418	1	28	12.2245	10.8308	0.960589	1	25.1608	11.2372	8.38054	1.48693	0.177426
ADCK2	10.561	15.26	20.81	13.257	16.451	18.701	12.969	16.039	12.743	13.864	8.114	2.913	13.4735	0.0665062	0.999627	24	11.1286	3.63155	0.289005	1	24	10	3.74395	0.299831	1	28	6.13125	17.2275	0.11209	0.998064	25.3333	9.42689	13.2723	3.89329	0.293339
ADCK5	2.959	3.736	5.912	2.412	3.075	3.217	3.078	1.331	1.908	1.155	0.441	0.089	2.44275	0.518793	0.999627	24	9.43679	0.470034	0.692352	1	24	8	1.39282	0.177316	1	28	4.10507	3.92811	0.480554	1	25.3333	7.49719	2.41669	0.722156	0.29882
ADCY1	2.629	3.064	1.271	4.096	4.75	3.149	0.735	0.295	3.895	0.677	0.296	1.145	2.16683	0.657661	0.999627	24	8.81334	0.567428	0.454435	1	24	8	1.01028	0.750729	1	26.6397	7.79778	4.01639	0.810232	1	24.8799	8.23799	2.14485	0.77576	0.361685
ADCY10	0.298	0.367	0.442	0.32	0.359	0.962	1.048	0.878	0.606	0.393	1.03	0.398	0.59175	0.142785	0.999627	20.1616	12.2617	0.21286	0.692352	1	24	13	0.210011	0.513289	1	24.461	12.0694	0.988074	0.427462	1	22.8742	12.5262	0.601312	0.221249	0.221249
ADCY2	19.863	0.109	0	17.921	14.437	0.079	0	0.173	0	0.116	0.061	0.343	4.42517	0.92964	0.999627	22.427	3.3239	1.15014	1	1	20	5	0.244659	0.822259	1	28	7.83528	11.2437	0.997354	1	23.4757	5.3221	4.42719	1.79387	0.405193
ADCY3	10.38	1.898	5.135	8.185	10.388	2.277	3.004	2.154	2.163	1.115	1.224	1.114	4.08642	0.745786	0.999627	20.1616	7.33498	0.942826	0.289005	1	24	8	1.89505	0.504009	1	28	7.77412	7.56485	0.617413	1	24.0539	7.81831	4.08517	0.814043	0.199268
ADCY4	1.731	7.738	18.92	3.061	2.924	7.126	6.962	6.903	6.055	4.904	4.743	2.982	6.17075	0.932385	0.999627	24	8.34312	0.732107	1	1	22	14	1.45328	0.999365	1	28	12.5156	7.12125	0.999944	1	24.6667	11.6389	6.15566	0.545356	0.0885943
ADCY5	6.103	1.355	5.527	11.369	8.51	2.181	1.952	1.31	1.971	0.413	0.922	0.262	3.48958	0.504496	0.999627	24	7.40723	1.44038	0.0595081	0.691126	24	7	2.49962	0.321812	1	24.6442	7.36718	7.93961	0.158472	1	24.2147	7.2583	3.47667	2.52829	0.727217
ADCY6	4.912	19.219	14.078	2.277	5.625	31.777	23.89	14.842	20.585	6.044	10.174	2.203	12.9688	0.152144	0.999627	21.0105	12.4094	7.26474	1	1	22	14	7.23918	0.775404	1	20	12.0582	24.6491	0.639569	1	21.0035	12.811	13.7974	7.89223	0.572008
ADCY7	3.727	2.368	2.848	3.71	3.333	3.202	3.492	3.357	8.867	3.541	2.124	1.07	3.46992	0.341897	0.999627	24	13.9725	1.16736	1	1	24	12	0.609703	0.842986	1	20	15.3927	5.33972	0.869797	1	22.6667	13.8767	3.53381	1.63458	0.462554
ADCY8	9.152	0.326	0.735	6.741	5.099	0.237	0.539	0.032	0.514	0.174	0.64	0.736	2.07708	0.796165	0.999627	26.2632	24.4542	0.813378	1	1	20	5	0.994192	0.795829	1	28	7.83079	4.21981	0.988708	1	24.7544	4.48305	2.07831	0.464236	0.223372
ADCY9	1.068	2.969	0.724	0.953	0.941	4.347	3.601	1.694	2.063	0.686	1.395	0.87	1.77592	0.214723	0.999627	21.9341	11.897	0.864548	1	1	20	13	0.973686	0.825328	1	20	11.7926	3.34369	0.749183	1	20.6447	12.2614	1.89277	0.927356	0.489947
ADCYAP1	88.694	0.693	0.695	2.012	21.915	0.882	1.689	2.9	2.915	2.531	1.814	1.201	10.6617	0.330585	0.999627	24	20.6594	13.8812	1	1	20	17	1.16602	0.95113	1	28	8.03259	9.49625	0.888677	1	24	21.9264	10.6617	13.789	1.29331
ADCYAP1R1	24.477	0	2.131	23.559	31.407	0	0.082	0	0	0	0.265	0.107	6.83567	0.727345	0.999627	20.5773	6.67001	3.85851	1	1	20	9	3.01369	0.804738	1	27.3029	7.83941	19.8347	0.982769	1	22.6267	7.97392	6.96498	3.36407	0.482998
ADD1	76.148	75.889	62.099	69.979	94.655	103.788	90.634	92.197	109.988	62.352	95.132	66.617	83.2898	0.129271	0.999627	24	12.2062	13.2308	1	1	20	13	20.1773	0.504954	1	20.8889	12.0592	99.3265	0.486515	1	21.6296	12.5146	84.5721	14.432	0.170648
ADD2	2.115	0.135	0.814	3.213	4.629	0.098	0	0	0	0	0	0	0.917	0.626672	0.999627	24	7.14025	0.580287	0.141272	1	24	6	0.575585	0.595753	1	22.7682	7.74854	2.9038	0.436235	1	23.5894	6.98166	0.926183	1.10589	1.10589
ADD3	51.518	43.88	24.445	40.657	49.736	53.511	57.785	56.057	67.526	24.26	54.784	64.142	49.0251	0.854021	0.999627	24	13.1861	3.21573	0.454435	1	24	17	8.23302	0.983801	1	23.7545	12.7655	59.3429	0.926407	1	23.9182	14.2555	49.036	4.8161	0.0982157
ADGRA1	9.235	0	0.872	4.535	5.884	0.053	0.05	0.029	0.07	0	0.041	0	1.73075	0.855529	0.999627	24	22.7164	0.618793	1	1	20	5	1.23319	0.802403	1	28	7.86883	3.79482	0.993291	1	24	4.3709	1.73075	0.143162	0.0827166
ADGRA2	0.476	0.913	3.845	0.831	0.803	0.996	1.207	0.982	1.152	0.293	0.512	0.165	1.01458	0.812279	0.999627	24	8.53172	0.251672	1	1	24	10	0.35921	0.930991	1	28	12.8143	1.12892	0.997047	1	25.3333	10.3881	1.00079	0.24966	0.249462
ADGRA3	25.622	17.746	16.167	12.517	19.095	32.549	24.566	28.092	23.606	17.807	23.014	25.462	22.1869	0.59221	0.999627	24	13.7553	2.42505	1	1	20	13	5.52604	0.787392	1	20	12.0651	28.8159	0.957759	1	21.3333	12.9865	22.4961	3.37556	0.150051
ADGRB1	6.221	0	0.233	6.243	8.39	0.056	0	0	0	0	0	0.035	1.76483	0.870772	0.999627	24	6.5147	0.647008	0.37172	1	20	7	0.329512	0.826951	1	26.4257	7.85438	5.27601	0.852948	1	23.4752	7.18652	1.77847	1.18004	0.663513
ADGRB2	8.074	0.756	1.033	7.858	9.336	1.499	0.741	0.383	0.4	0.184	0.193	0.031	2.54067	0.718451	0.999627	21.0105	7.23369	1.09853	0.0595081	0.691126	24	8	0.786126	0.679238	1	28	7.86428	6.60096	0.313679	1	24.3368	7.77768	2.53027	1.08761	0.429841
ADGRD1	0.852	0.546	2.132	0.626	1.12	0.833	0.74	1.282	1.058	0.845	1.101	0.739	0.9895	0.978245	0.999627	24	8.32791	0.0396067	1	1	22	18	0.15574	1	1	28	15.8839	1.04976	0.999998	1	24.6667	14.0507	0.989296	0.0101925	0.0101925
ADGRE5	3.78	9.061	15.522	2.334	3.295	7.852	6.927	6.295	6.951	3.264	4.608	2.237	6.0105	0.946173	0.999627	24	11.0084	0.52002	1	1	24	8	1.80277	0.993535	1	28	12.2726	7.32252	0.999962	1	25.3333	10.4078	5.97707	0.604819	0.10119
ADGRF1	20.844	125.446	73.285	3.57	29.513	151.094	131.69	137.192	169.983	68.828	140.298	139.643	99.2822	0.711166	0.999627	21.6957	14.4354	17.6952	1	1	20	15	66.3104	0.685509	1	28	12.8205	150.424	0.963576	1	23.2319	14.6739	99.715	24.5263	0.245964
ADGRF3	1.574	3.901	3.199	1.123	1.387	4.771	3.331	2.166	2.064	0.631	1.326	0.427	2.15833	0.332238	0.999627	21.6957	11.4889	0.741823	1	1	24	8	1.16955	0.807881	1	28	11.8246	3.52933	0.853588	1	24.5652	10.5132	2.14039	0.75996	0.355056
ADGRF5	6.686	31.07	18.984	4.23	8.275	29.58	32.222	33.522	39.156	18.587	35.483	34.191	24.3322	0.702339	0.999627	20.7917	15.5358	3.91786	0.289005	1	24	19	5.24019	0.60355	1	28	14.0791	35.1558	0.649746	1	24.2639	16.7874	24.327	6.43476	0.264511
ADGRG1	50.538	87.597	76.053	20.124	41.03	105.853	92.954	66.506	90.332	23.788	59.221	20.542	61.2115	0.259038	0.999627	20.3673	13.2064	20.3109	1	1	20	13	19.8683	0.966415	1	20	12.1063	94.1918	0.837125	1	20.1224	12.77	63.9987	21.2132	0.331463
ADGRG6	1.038	2.532	0.317	0.71	0.928	2.761	3.669	3.361	3.173	1.071	2.957	7.052	2.46408	0.872173	0.999627	24	0.669168	0.332257	0.692352	1	24	17	1.58816	0.777847	1	28	12.6455	3.49554	0.95874	1	25.3333	17.2495	2.46463	0.474442	0.1925
ADGRL1	7.163	3.607	3.615	6.716	7.88	5.014	3.813	2.479	2.024	1.02	1.309	0.543	3.76525	0.270073	0.999627	24	9.6883	1.06095	0.0321579	0.588781	24	8	2.08985	0.185173	1	28	7.93146	6.75624	0.0452263	0.643581	25.3333	8.61147	3.7054	1.29119	0.348462
ADGRL2	12.629	23.283	13.171	3.98	16.095	26.247	22.18	26.527	31.402	15.122	33.886	34.333	21.5712	0.880708	0.999627	24	20.2118	1.5737	1	1	22	15	8.75434	0.487442	1	28	12.5371	26.7133	0.945796	1	24.6667	16.4599	21.5608	2.08669	0.0967818
ADGRL3	7.249	1.489	0	6.931	11.043	0.796	0.518	1.535	0.68	0.561	0.786	0.831	2.70158	0.872063	0.999627	24	7.33939	0.746405	1	1	20	5	1.43826	0.893705	1	26.4257	7.89614	6.59174	0.997856	1	23.4752	6.689	2.71527	1.52804	0.562758
ADGRL4	11.425	22.719	40.511	16.118	14.394	46.706	37.551	62.964	55.101	30.21	36.896	89.734	38.6941	0.965481	0.999627	24	3.79791	1.96583	1	1	20	15	18.138	0.747304	1	28	14.0257	54.4767	0.995453	1	24	13.3469	38.6941	1.98884	0.0513989
ADGRV1	4.386	0.736	0.777	1.283	1.827	0.658	0.664	0.57	2.017	0.414	0.926	0.323	1.21508	0.391957	0.999627	20.5773	17.813	0.593704	1	1	20	5	0.504167	0.990176	1	28	7.93797	1.32051	0.929276	1	22.8591	4.425	1.2223	0.642777	0.525874
ADH1B	41.451	218.694	194.053	46.981	47.113	377.804	193.445	136.669	113.743	243.211	448.766	246.016	192.329	0.872843	0.999627	24	0.75059	25.9204	1	1	22	15	93.9222	0.972781	1	28	21.9999	341.962	0.999354	1	24.6667	20.2132	192.578	12.6594	0.0657368
ADH5	98.666	261.481	188.293	71.999	123.611	232.737	205.992	224.217	226.751	213.343	221.415	215.615	190.343	0.761022	0.999627	20.5773	16.3905	18.4885	1	1	20	15	48.3732	0.900312	1	26.0079	12.7135	226.68	0.993197	1	22.1951	15.3765	190.891	22.29	0.116768
ADH7	0.352	1.671	0.457	0.902	0.297	4.143	1.797	2.36	2.064	1.867	2.896	1.441	1.68725	0.454479	0.999627	20.1616	12.6689	0.531364	1	1	22	15	1.12324	0.725712	1	26.8571	12.0915	2.66245	0.898555	1	23.0063	13.5954	1.70697	0.621652	0.364183
ADHFE1	3.732	19.528	4.708	4.774	9.453	11.318	15.86	14.748	7.551	29.421	8.78	17.474	12.2789	0.924893	0.999627	23.4824	18.368	1.21015	1	1	20	15	5.36411	0.944828	1	28	19.4627	16.4415	0.999631	1	23.8275	17.6926	12.275	2.76147	0.224966
ADI1	55.879	83.112	94.314	60.77	69.283	115.227	91.406	98.168	114.621	89.434	93.881	70.109	86.3503	0.253679	0.999627	26.973	12.0468	13.38	1	1	20	15	21.2344	0.579343	1	25.2107	12.9387	103.807	0.698982	1	24.0612	13.4494	86.3182	15.5196	0.179795
ADIPOR1	77.018	173.251	165.813	56.45	99.896	288.43	209.672	219.658	226.671	137.2	163.349	64.442	156.821	0.096945	0.999627	20.3673	12.9677	61.5308	1	1	24	16	77.4673	0.53875	1	20.4984	12.2461	245.528	0.434004	1	21.6219	13.7	161.892	72.7506	0.449376
ADIPOR2	12.528	43.545	27.679	13.094	15.564	56.445	44.315	39.542	56.367	23.258	50.642	32.48	34.6216	0.586309	0.999627	21.234	13.5375	6.72729	1	1	22	15	18.7878	0.864914	1	25.019	12.3928	49.0687	0.968359	1	22.751	13.8074	34.9299	8.23023	0.235622
ADIRF	59.309	89.87	118.504	114.158	114.029	67.633	44.423	50.864	21.414	19.368	17.68	4.985	60.1864	0.107295	0.999627	24	7.93771	20.63	0.0079208	0.433215	24	6	48.1172	0.0525687	1	26.6397	5.48574	114.945	0.00273314	0.197912	24.8799	6.51599	59.5219	42.3329	0.711215
ADK	52.819	97.493	48.851	33.786	40.884	99.035	84.901	106.848	119.904	103.035	119.595	139.285	87.203	0.351543	0.999627	20.5773	18.1634	13.9648	0.104994	0.829058	24	18	37.0648	0.171406	1	28	21.9999	133.761	0.119446	1	24.1924	19.4877	87.2953	19.219	0.220161
ADM	4.011	28.355	17.681	3.656	4.721	8.323	11.762	14.221	9.882	9.648	8.714	11.763	11.0614	0.794669	0.999627	24	22.7372	2.042	1	1	20	0	2.547	0.999936	1	20	14.0636	12.4493	0.998294	1	21.3333	19.0969	10.8712	2.38229	0.219139
ADNP	34.447	46.946	28.883	18.221	39.009	53.611	48.093	51.792	64.472	33.062	65.357	68.397	46.0242	0.889868	0.999627	24	20.0507	2.54398	1	1	20	13	13.551	0.514429	1	28	12.5224	54.4103	0.955217	1	24	15.5153	46.0242	2.05285	0.0446038
ADNP2	3.563	6.948	3.966	1.914	4.212	7.449	6.24	5.639	7.167	3.711	5.029	8.143	5.33175	0.982415	0.999627	24	12.9537	0.14822	1	1	20	13	1.78191	0.992844	1	28	12.2453	6.78471	0.999997	1	24	13.0113	5.33175	0.176055	0.03302
ADO	0.501	0	2.604	0.685	0.423	1.417	0.452	0.345	0.21	0	0.243	0	0.573333	0.547158	0.999627	20.7917	7.62012	0.336401	0.573393	1	24	6	0.299106	0.766545	1	24.8302	6.02963	1.19035	0.827409	1	23.2073	6.6272	0.580127	0.539559	0.539559
ADORA1	9.249	1.184	3.559	14.754	10.124	1.614	2.059	0.943	0.718	1.107	0.498	0.267	3.83967	0.730835	0.999627	24	6.82293	1.37486	0.104994	0.829058	24	8	1.79181	0.546384	1	25.6031	7.66702	9.29097	0.38581	1	24.5344	7.49938	3.80887	2.19272	0.575686
ADORA2A	1.62	2.8	10.521	1.108	2.052	4.156	4.464	2.416	2.15	1.122	1.046	0.527	2.83183	0.747624	0.999627	24	9.26568	0.838648	1	1	24	8	1.2781	0.912332	1	28	11.9469	3.87675	0.992974	1	25.3333	9.6795	2.78149	0.951681	0.342148
ADORA2B	4.039	0.997	2.997	2.235	4.547	1.208	0.925	1.191	0.645	0.532	0	0.75	1.67217	0.77518	0.999627	21.6957	6.88465	0.344345	0.0321579	0.588781	24	7	0.744407	0.405253	1	28	7.65639	2.9707	0.163171	1	24.5652	7.22556	1.66639	0.426604	0.256004
ADPGK	12.116	22.53	18.473	7.293	13.79	34.746	26.676	32.447	29.142	21.878	27.687	17.165	21.9953	0.14098	0.999627	20.3673	13.6363	6.29101	1	1	20	15	10.2955	0.397412	1	22.3051	12.382	31.9422	0.450158	1	20.8908	13.7668	22.6193	7.31124	0.32323
ADPRH	1.64	9.809	10.485	0.949	2.769	11.807	9.023	8.595	12.265	3.958	9.41	6.596	7.2755	0.780426	0.999627	21.0105	13.3631	1.21298	1	1	22	15	2.72342	0.997592	1	25.019	12.4876	10.4631	0.997831	1	22.6765	13.7744	7.33484	1.48623	0.202626
ADPRHL1	1.644	2.393	1.798	0.592	2.485	1.196	0.988	0.774	0.725	0.32	0.419	0.135	1.12242	0.898915	0.999627	24	8.68712	0.101345	0.454435	1	24	7	0.637103	0.296901	1	28	5.13e-05	1.89384	0.647034	1	25.3333	6.11359	1.11843	0.203106	0.181599
ADPRHL2	9.992	16.568	19.4	9.039	12.954	19.844	15.045	12.225	10.405	8.29	7.725	3.466	12.0794	0.144032	0.999627	24	10.8955	3.20004	0.289005	1	24	10	3.61137	0.371804	1	28	6.10746	14.8446	0.214449	1	25.3333	9.33409	11.9016	3.47408	0.291899
ADPRM	22.285	23.44	19.128	17.753	23.236	21.546	18.52	26.006	28.912	29.51	30.038	23.14	23.6262	0.280257	0.999627	24	19.6477	2.26464	0.104994	0.829058	24	19	4.12279	0.17759	1	23.4164	17.8701	28.6654	0.104813	0.970321	23.8055	18.8339	23.6095	4.27206	0.180947
ADRA1B	4.443	0.872	0.525	2.347	12.79	0.19	0.364	0.625	0.677	0.373	0.783	0.079	2.00567	0.785088	0.999627	24	8.50757	1.05573	1	1	20	5	0.841457	0.972123	1	22.4573	7.94495	5.80921	0.997311	1	22.1524	7.08859	2.06803	1.81602	0.878139
ADRA2C	1.433	1.926	4.963	1.742	0.538	1	3.541	1.424	0.934	0.294	1.388	0.373	1.62967	0.927793	0.999627	24	8.53045	0.212522	1	1	24	8	0.700036	0.94101	1	28	12.0222	2.10468	0.999623	1	25.3333	9.43542	1.61681	0.248628	0.153777
ADRB2	1.305	0.846	0	0.781	1.102	0.102	0.883	0.561	0.821	0.753	0.632	0.127	0.659417	0.632945	0.999627	24	17.3222	0.160671	1	1	20	17	0.143543	0.999957	1	20	8.6503	0.677583	0.988636	1	21.3333	14.8209	0.671394	0.253028	0.253028
ADRM1	21.724	25.114	52.455	30.541	27.645	29.503	25.104	15.477	17.44	9.601	10.375	3.224	22.3503	0.271696	0.999627	24	8.88336	5.95885	0.00354497	0.41566	24	7	10.9658	0.147985	1	28	5.40306	36.3797	0.00699405	0.292027	25.3333	7.22763	22.017	10.0514	0.45653
ADSL	27.772	35.258	49.319	17.05	22.255	38.096	35.004	26.817	33.017	36.224	29.102	22.228	31.0118	0.923013	0.999627	24	16.0305	1.54036	1	1	20	0	5.96869	1	1	20	15.6224	33.025	0.999919	1	21.3333	17.2296	30.9223	3.12348	0.10101
ADSS	55.685	99.381	66.477	34.129	58.182	110.944	74.8	108.193	134.364	93.96	117.432	260.649	101.183	0.289468	0.999627	24	0.0751011	27.7104	1	1	22	15	33.1375	0.523712	1	28	21.9999	227.299	0.707357	1	24.6667	20.1031	101.568	20.1597	0.198485
ADSSL1	6.307	11.834	10.921	5.618	6.186	8.764	7.62	7.234	5.286	8.025	5.493	5.718	7.41717	0.986678	0.999627	24	1.70516	0.139038	1	1	24	8	1.51215	0.93745	1	28	11.8829	7.73422	0.999925	1	25.3333	7.42516	7.41559	0.0446266	0.00601794
AEBP1	25.194	11.131	39.67	16.266	24.915	13.444	20.357	15.158	10.755	5.609	8.505	3.365	16.1974	0.714488	0.999627	24	9.50803	2.6656	0.692352	1	24	8	6.54498	0.43063	1	28	4.14143	23.966	0.797124	1	25.3333	7.53113	16.0532	3.95789	0.246549
AEBP2	9.711	19.361	14.746	4.698	9.84	27.59	23.077	28.479	25.92	12.961	22.578	26.7	18.8051	0.721557	0.999627	24	13.297	2.41822	1	1	20	15	9.35997	0.685005	1	27.3029	12.5182	27.4846	0.965287	1	23.7676	13.8241	18.8293	3.3749	0.179236
AEN	0.459	0.265	1.591	0.523	1.81	0.962	1.472	0.632	0.642	0.141	0.297	0.358	0.762667	0.0773466	0.999627	24	9.78483	0.481584	0.289005	1	20	9	0.59397	0.329626	1	22.6117	9.49289	1.32091	0.132389	1	22.2039	9.45494	0.798205	0.522818	0.522818
AES	185.829	241.545	254.954	219.221	224.43	246.972	238.8	218.966	184.876	186.009	195.258	83.06	206.66	0.0571681	0.999627	24	11.286	34.198	0.692352	1	24	10	32.8214	0.281763	1	28	6.13714	237.963	0.174016	1	25.3333	9.48671	204.794	35.8968	0.175283
AFAP1	1.13	0.901	0.452	1.188	1.615	1.31	1.358	1.196	1.02	0.321	0.337	0.882	0.975833	0.0736295	0.999627	24	10.7071	0.353929	0.17755	1	22	10	0.451488	0.360866	1	20	10.0409	1.47171	0.0976646	0.931951	22	10.2852	1.00581	0.367347	0.365226
AFAP1L1	1.21	3.583	5.835	1.359	1.313	4.071	3.479	3.508	3.186	1.754	1.925	0.809	2.66933	0.556768	0.999627	24	11.561	0.685531	1	1	22	14	0.932674	0.980751	1	28	12.3165	3.77062	0.976384	1	24.6667	12.7464	2.64996	0.765371	0.288824
AFAP1L2	6.626	14.103	20.99	3.646	7.096	32.944	23.119	15.516	22.622	8.427	15.736	5.487	14.6927	0.233836	0.999627	21.0105	12.1719	6.16186	1	1	24	16	6.94237	0.860428	1	22.0067	12.0658	24.8829	0.782464	1	22.3391	13.351	15.0796	7.05435	0.467809
AFF1	1.945	8.447	2.458	1.042	1.953	12.415	9.162	6.511	10.31	1.649	4.787	5.702	5.53175	0.317271	0.999627	20.3673	12.653	2.38993	1	1	20	13	4.74044	0.880386	1	20	12.1924	9.94905	0.862741	1	20.1224	12.6155	5.87442	2.53562	0.431638
AFF3	1.077	0.279	0.28	0.773	1.637	0.575	0.745	1.186	1.264	0	0.313	0.294	0.701917	0.249636	0.999627	24	11.906	0.340027	1	1	24	12	0.540053	0.879674	1	20	8.26803	1.03644	0.804831	1	22.6667	10.6563	0.719843	0.321847	0.321847
AFF4	3.904	8.631	5.667	2.944	5.333	12.298	12.147	10.945	19.634	2.226	11.458	11.919	8.9255	0.527225	0.999627	20.5773	13.3994	2.22619	1	1	20	13	5.65756	0.805082	1	25.4054	13.8101	13.8464	0.944045	1	21.9942	13.5383	9.07905	2.45509	0.270412
AFG1L	3.866	7.67	8.183	2.35	2.176	6.206	5.336	6.898	7.561	6.74	11.792	11.846	6.71867	0.0875304	0.999627	21.0105	0.686274	2.03243	1	1	24	18	2.50616	0.364369	1	28	21.9999	12.268	0.331072	1	24.3368	20.5614	6.74203	2.10596	0.312363
AFG3L2	63.691	131.776	95.976	23.3	72.943	144.031	117.027	172.021	176.205	161.397	141.716	107.449	117.294	0.403632	0.999627	24	15.5024	22.5529	0.0595081	0.691126	24	16	48.6238	0.235266	1	22.3051	15.8988	169.091	0.110595	0.993845	23.435	15.8202	117.631	51.4331	0.437241
AFMID	0.848	5.395	7.409	1.001	1.367	7.022	7.02	3.687	7.366	2.632	2.875	2.136	4.06317	0.484523	0.999627	24	11.9306	1.36942	1	1	24	8	1.77961	0.990611	1	25.6031	12.5307	6.38752	0.961589	1	24.5344	10.8471	4.03296	1.34381	0.333206
AFP	1.72	7.617	2.513	1.25	0.817	2.499	4.136	3.256	0.856	9.427	2.708	16.573	4.44767	0.169476	0.999627	24	0.0870722	3.16512	1	1	24	0	2.12874	0.731919	1	28	21.9999	13.9092	0.653108	1	25.3333	23.7012	4.62629	3.19695	0.691041
AFTPH	30.417	65.263	39.317	15.572	32.744	73.665	65.461	71.876	82.827	46.099	89.661	100.975	59.4898	0.859604	0.999627	24	21.2863	4.57613	1	1	22	15	25.7019	0.454343	1	28	12.6235	74.1896	0.930365	1	24.6667	16.7272	59.4776	3.87844	0.0652085
AGA	22.608	53.874	42.623	12.964	19.706	52.684	45.917	69.639	58.378	48.294	43.276	60.334	44.1914	0.712686	0.999627	22.427	16.1102	5.57815	1	1	20	15	18.534	0.688007	1	24.461	14.13	61.392	0.964299	1	22.296	15.2471	44.4306	9.19013	0.206842
AGAP2	13.56	0.058	1.405	11.352	15.648	0.297	0.244	0.186	0.283	0.094	0.066	0.079	3.606	0.822025	0.999627	21.0105	6.50789	1.50772	0.454435	1	24	8	0.79249	0.801451	1	28	7.85152	9.86673	0.87818	1	24.3368	7.49182	3.59453	1.31047	0.364573
AGAP3	16.044	4.467	7.9	17.259	21.958	6.018	4.799	4.239	3.76	1.053	1.4	0.356	7.43775	0.564376	0.999627	24	8.61188	2.48829	0.0164632	0.4876	24	8	3.3881	0.373673	1	27.7637	7.80469	16.0569	0.0788064	0.841601	25.2546	8.19543	7.30132	3.38467	0.463569
AGBL2	1.675	5.13	3.559	0.937	2.443	6.121	4.713	5.396	8.295	4.005	5.9	5.525	4.47492	0.534768	0.999627	20.1616	15.0946	0.8702	1	1	22	15	2.0918	0.544386	1	26.6397	14.3162	6.1942	0.872027	1	22.9338	15.0922	4.49662	1.11367	0.247668
AGBL3	0.605	2.091	0.524	0.689	0.511	1.52	1.273	2.082	2.113	1.582	3.614	2.99	1.63283	0.243791	0.999627	24	22.5086	0.469723	0.17755	1	24	20	0.762615	0.251629	1	28	21.9999	3.25144	0.171369	1	25.3333	21.5725	1.65883	0.535888	0.323052
AGBL5	13.488	26.655	21.991	7.014	13.571	31.053	21.476	22.121	24.416	17.349	20.019	8.007	18.93	0.330274	0.999627	20.1616	13.8843	4.71478	1	1	24	16	5.68478	0.970172	1	20	12.1756	25.4454	0.892623	1	21.3872	14.0048	19.3161	5.64228	0.292102
AGER	2.764	2.123	8.776	1.26	3.112	3.473	5.446	1.797	2.059	1.134	1.19	0.479	2.80108	0.639262	0.999627	24	9.94519	0.849738	1	1	24	8	1.28198	0.825358	1	28	5.34721	3.98433	0.972816	1	25.3333	7.97488	2.75439	1.14248	0.414786
AGFG1	22.5	31.906	29.222	12.958	21.683	45.857	34.25	32.904	47.454	24.264	38.738	28.535	30.8559	0.601103	0.999627	24	13.7839	4.13783	1	1	22	15	9.37553	0.824537	1	22.3051	12.4213	39.5128	0.965624	1	22.7684	13.7426	31.0727	5.7645	0.185517
AGFG2	11.48	26.283	43.982	9.516	10.42	42.996	40.795	28.54	47.147	13.641	23.077	3.92	25.1498	0.271662	0.999627	20.3673	12.9664	10.4275	1	1	22	14	12.3153	0.93038	1	24.461	12.6887	40.3844	0.83942	1	22.2761	13.3228	25.8461	12.1845	0.471426
AGGF1	17.861	18.612	12.853	15.037	19.413	19.881	17.5	21.387	24.303	21.385	29.522	34.591	21.0287	0.057604	0.999627	26.973	24.7415	3.50327	0.454435	1	24	17	4.48907	0.188429	1	28	21.9999	34.1708	0.100723	0.952114	26.3243	21.1207	21.2762	3.42852	0.161143
AGK	32.33	29.485	23.994	23.594	29.9	32.639	27.606	31.256	27.959	27.115	33.435	32.542	29.3213	0.747785	0.999627	24	21.0161	1.07545	1	1	24	20	2.16516	0.966493	1	28	11.1675	30.7121	0.995518	1	25.3333	20.5865	29.3887	1.67057	0.0568441
AGL	7.929	20.397	9.025	5.055	10.832	28.344	23.614	29.367	36.439	9.661	36.163	40.118	21.412	0.977008	0.999627	24	18.409	0.872762	0.692352	1	24	18	12.2248	0.509433	1	28	12.9543	29.4229	0.907288	1	25.3333	17.1584	21.4067	2.17757	0.101724
AGMAT	7.461	13.673	4.698	4.689	6.745	4.497	9.965	5.757	1.958	14.954	7.374	24.703	8.87283	0.147599	0.999627	24	0.0798505	4.60045	1	1	24	0	3.67872	0.73701	1	28	21.9999	21.8232	0.617781	1	25.3333	23.6984	9.1337	4.66891	0.511175
AGMO	0.17	0.881	0	0.058	0.143	0.16	0.357	0.292	0.071	0.314	0.494	3.116	0.504667	0.121147	0.999627	24.3415	0.477294	0.630043	1	1	24	22	0.164756	0.768967	1	28	12.119	0.269658	0.576659	1	25.4472	0.139289	0.545957	0.760491	0.760491
AGO1	1.993	3.316	1.917	1.463	2.119	4.312	4.835	2.946	5.196	0.885	2.932	1.555	2.78908	0.138061	0.999627	20.5773	12.9679	1.11357	1	1	20	13	1.41846	0.662312	1	20	12.3881	4.4217	0.57178	1	20.1924	12.7858	2.94281	1.19067	0.404604
AGO3	1.387	2.842	0.838	1.543	1.416	3.788	3.664	4.151	4.596	1.875	3.937	3.977	2.8345	0.608287	0.999627	24	13.6568	0.4443	0.289005	1	24	17	1.60991	0.398949	1	27.5314	13.7628	4.16374	0.504131	1	25.1771	14.8687	2.81324	0.756559	0.268928
AGO4	2.397	7.083	3.616	1.375	3.657	11.659	9.25	7.664	13.483	4.854	10.714	9.175	7.07725	0.505484	0.999627	20.1616	13.6805	1.61362	1	1	22	15	4.65488	0.537929	1	28	12.5754	10.2849	0.85659	1	23.3872	14.2762	7.10848	1.89951	0.267217
AGPAT1	30.62	44.803	26.94	31.57	38.366	47.931	38.738	22.772	19.87	15.041	11.722	5.204	27.7981	0.0201189	0.999627	20.1616	10.6954	9.05097	0.104994	0.829058	24	10	10.6393	0.15984	1	28	9.87357	42.8124	0.0138236	0.39507	24.0539	10.3992	27.7773	9.26149	0.333419
AGPAT2	5.857	24.364	37.189	5.191	6.594	25.618	17.471	20.602	15.091	10.611	9.037	5.756	15.2818	0.762501	0.999627	24	11.0841	3.14971	1	1	24	8	6.35123	0.993191	1	28	12.1586	21.3109	0.997089	1	25.3333	10.3986	15.0933	3.41124	0.226011
AGPAT3	18.776	29.426	23.818	17.911	31.34	24.137	20.865	19.833	19.031	11.485	10.364	9.371	19.6964	0.105718	0.999627	21.9341	10.3199	4.02341	0.104994	0.829058	24	9	5.49051	0.18737	1	28	6.0889	25.2068	0.0545812	0.703067	24.6447	8.79551	19.5869	4.77002	0.243531
AGPAT4	10.432	0.7	4.735	14.403	7.697	2.608	1.826	1.185	1.868	0.935	1.276	1.107	4.06433	0.677284	0.999627	21.0105	6.07249	1.49885	0.692352	1	24	7	2.01349	0.605438	1	27.3029	7.62394	8.60572	0.866419	1	24.1045	6.90935	4.06061	1.75085	0.43118
AGPAT5	22.877	49.815	53.143	18.311	22.301	43.112	42.704	36.352	69.529	21.457	42.525	44.709	38.9029	0.951968	0.999627	22.1778	17.5547	2.20065	1	1	20	0	7.09299	0.999965	1	20	14.0682	48.3826	0.999981	1	20.7259	17.0844	38.7583	4.02534	0.103857
AGR2	2.339	3.368	6.075	0.799	1.975	9.06	9.606	12.34	7.841	3.957	4.154	4.868	5.53183	0.0557462	0.999627	20.5773	12.9215	3.0763	1	1	20	15	4.28224	0.317502	1	20.1223	12.8456	10.8221	0.233132	1	20.2332	13.5827	5.90174	3.53376	0.598765
AGR3	23.887	32.646	46.253	6.384	13.202	47.061	41.506	94.899	66.253	72.551	76.368	43.218	47.019	0.441361	0.999627	24	16.5435	11.3725	0.289005	1	24	18	26.021	0.189044	1	23.4164	16.5494	78.4826	0.28123	1	23.8055	17.0281	47.0141	29.701	0.631747
AGRN	7.853	33.382	53.754	11.777	11.182	33.327	25.514	12.96	16.048	6.613	10.024	2.237	18.7226	0.718293	0.999627	24	9.18574	4.69386	1	1	22	7	12.3726	0.766102	1	28	11.8744	24.6936	0.977149	1	24.6667	9.25366	18.583	5.51507	0.296781
AGT	118.226	0	16.019	76.741	91.702	0	0.023	0.078	0.032	0.069	0.109	0.059	25.2548	0.921393	0.999627	24.3415	0.491166	6.37649	1	1	20	5	22.6543	0.746839	1	28	7.82851	60.9679	0.993407	1	24.1138	4.62582	25.2587	8.84654	0.350238
AGTPBP1	11.593	9.608	7.085	14.596	8.682	12.027	10.089	15.92	17.235	9.005	16.974	15.352	12.3472	0.914676	0.999627	24	19.4168	0.561004	1	1	24	20	3.17261	0.772739	1	28	21.9999	15.2225	0.99462	1	25.3333	20.5037	12.3809	0.853501	0.0689368
AGTR1	19.612	3.91	8.817	1.934	5.732	9.95	12.128	11.81	10.906	8.354	9.866	22.371	10.4492	0.426394	0.999627	24	21.7172	3.12187	1	1	24	20	4.33103	0.789894	1	28	12.7469	11.9514	0.902771	1	25.3333	20.2409	10.621	4.65882	0.438641
AGTRAP	7.028	30.363	36.513	6.727	13.057	22.075	24.713	9.916	5.007	8.433	4.086	2.468	14.1988	0.689892	0.999627	24	9.22683	3.59935	1	1	24	8	11.4942	0.638305	1	28	4.24379	21.3512	0.949635	1	25.3333	7.45242	13.9949	5.72723	0.409236
AGXT	0.499	2.875	0.864	0.199	0.773	0.653	2.35	0.63	0.209	1.421	0.967	0.455	0.99125	0.939332	0.999627	21.6957	17.6082	0.13559	1	1	22	0	0.255973	1	1	28	11.9481	1.28227	0.999961	1	23.8986	20.911	0.990903	0.0943963	0.0943963
AGXT2	9.636	35.241	2.43	0.895	1.896	7.228	32.332	5.666	1.96	33.155	10.151	45.414	15.5003	0.402705	0.999627	27.7222	25.0654	9.77488	1	1	24	0	9.42785	0.927904	1	28	21.9999	39.3416	0.92255	1	26.5741	23.844	16.4828	9.26735	0.562245
AHCTF1	14.859	51.749	29.268	12.749	20.308	65.253	50.477	53.51	68.761	35.302	69.422	68.242	44.9917	0.879559	0.999627	20.3673	15.2872	3.87685	0.692352	1	24	19	11.5032	0.554629	1	28	12.5582	59.1201	0.903329	1	24.1224	16.5781	44.9883	5.51536	0.122595
AHCY	21.318	36.287	35.538	21.318	25.792	48.368	34.519	26.495	25.069	14.536	18.187	5.339	26.0638	0.0774029	0.999627	24	11.1558	8.64274	0.858505	1	24	10	7.68095	0.384896	1	28	11.4766	37.5054	0.291219	1	25.3333	10.9033	25.5645	8.94011	0.349709
AHCYL1	88.694	89.623	44.642	76.514	114.543	84.375	81.103	74.979	100.065	38.521	68.385	45.35	75.5662	0.346628	0.999627	24	11.9603	13.2197	1	1	24	12	18.7468	0.940227	1	27.7637	9.46279	93.0294	0.896123	1	25.2546	11.3267	74.8713	13.2534	0.177016
AHCYL2	16.878	12.036	9.742	12.638	15.157	22.214	19.404	22.217	27.059	9.025	24.398	13.173	16.9951	0.332779	0.999627	24	13.4154	3.56511	0.289005	1	22	15	6.58882	0.561081	1	21.0224	12.8703	22.5689	0.44147	1	22.3408	13.7961	17.2396	4.98712	0.289282
AHDC1	2.144	2.963	3.786	1.436	3.113	3.797	2.474	1.505	1.976	1.029	1.038	0.535	2.14967	0.203298	0.999627	23.7619	10.2215	0.599705	0.454435	1	24	8	1.16496	0.272937	1	28	6.25892	2.96176	0.288783	1	25.254	8.31735	2.11898	0.743176	0.350724
AHI1	11.403	9.353	9.555	5.748	10.827	12.907	12.919	19.855	19.953	9.748	22.401	22.68	13.9458	0.691888	0.999627	26.6133	22.673	1.51828	0.454435	1	24	18	6.21476	0.274243	1	28	21.9999	22.1965	0.556501	1	26.2044	20.8511	14.0949	2.28753	0.162295
AHNAK	15.482	66.951	49.576	13.898	30.688	89.884	77.307	74.291	75.273	41.983	87.493	32.498	54.6103	0.35669	0.999627	20.3673	13.2535	15.7692	1	1	24	16	30.8716	0.771002	1	23.9273	12.2155	83.5728	0.859191	1	22.7649	13.9087	55.313	19.4996	0.352532
AHNAK2	3.88	8.481	7.336	7.058	5.372	9.155	7.689	7.407	4.505	5.947	7.863	12.712	7.28375	0.405924	0.999627	24	3.55999	1.23264	1	1	22	7	1.10839	0.998866	1	20	6.20114	7.24079	0.936694	1	22	5.74826	7.29847	2.49387	0.341698
AHSA1	50.458	41.114	49.017	50.308	63.738	37.623	40.161	45.172	38.984	37.388	44.066	27.935	43.8303	0.655338	0.999627	25.2658	10.1152	3.05473	1	1	20	5	8.00728	0.661275	1	28	7.47862	52.2147	0.947234	1	24.4219	7.43343	43.7871	4.00662	0.0915023
AHSG	0.617	6.49	3.742	0.281	1.303	1.745	2.01	2.691	1.294	2.944	1.445	1.205	2.14725	0.865642	0.999627	24	21.8724	0.390631	1	1	20	0	0.716299	0.999953	1	28	15.679	2.25687	0.99955	1	24	21.0472	2.14725	0.44885	0.209035
AIF1	13.295	1.826	7.776	9.39	10.111	1.825	4.604	5.393	3.395	4.307	2.815	7.902	6.05325	0.721417	0.999627	24.642	0.228583	1.20445	1	1	24	4	3.45616	0.913551	1	28	8.1e-05	9.58963	0.991133	1	25.5473	1.44079	6.134	1.77337	0.289104
AIF1L	43.188	260.044	187.356	21.917	86.471	390.16	266.009	323.881	337.364	214.089	322.219	151.854	217.046	0.378725	0.999627	22.427	13.5148	65.197	1	1	22	15	137.806	0.609357	1	23.7545	12.4307	336.237	0.817258	1	22.7272	13.6949	220.319	83.3241	0.378197
AIFM1	52.245	132.796	99.81	25.733	49.144	108.548	120.679	120.624	134.574	151.186	126.484	111.364	102.766	0.630037	0.999627	24	18.0921	13.8185	0.0595081	0.691126	24	18	29.9553	0.446783	1	23.2509	16.851	138.905	0.225308	1	23.7503	17.6434	102.699	34.3287	0.334267
AIFM2	6.985	12.069	10.504	3.519	8.692	13.624	12.263	8.475	9.706	5.428	6.767	1.435	8.28892	0.143291	0.999627	20.7917	12.5495	2.63721	1	1	24	8	2.66049	0.804746	1	28	11.8852	12.1031	0.63343	1	24.2639	10.9073	8.26117	2.49674	0.302226
AIFM3	20.425	3.496	19.52	35.897	28.148	2.118	2.085	1.591	1.211	0.622	0.467	0.226	9.6505	0.577927	0.999627	24	5.95154	4.54953	0.0164632	0.4876	24	7	11.5564	0.298387	1	24.461	5.71596	24.8233	0.0683046	0.794366	24.1537	6.22492	9.62874	10.4118	1.08132
AIG1	105.772	170.819	112.293	61.871	119.735	152.8	142.568	134.478	127.79	148.689	137.654	165.777	131.687	0.861547	0.999627	21.6957	19.1335	6.61744	1	1	20	15	20.2982	0.955925	1	28	12.138	145.621	0.998946	1	23.2319	16.9123	131.679	8.70509	0.0661083
AIM2	2.926	2.36	4.054	4.535	4.283	3.064	5.746	4.162	6.377	5.401	2.646	15.073	5.05225	0.483878	0.999627	21.4624	3.61727	1.47614	1	1	24	18	1.28835	0.955288	1	28	14.0763	5.41182	0.956565	1	24.4875	13.3251	5.08197	1.75067	0.344486
AIMP1	63.199	111.419	90.953	50.944	70.312	118.159	104.847	128.424	148.178	145.818	131.556	208.628	114.37	0.389985	0.999627	24	22.6332	14.7653	0.104994	0.829058	24	18	39.4838	0.226072	1	28	21.9999	189.729	0.154077	1	25.3333	20.8647	115.117	17.4194	0.151318
AIMP2	16.839	31.743	32.474	14.652	16.589	27.326	24.537	28.094	28.229	36.734	27.684	21.406	25.5256	0.795739	0.999627	24	18.3195	2.01085	1	1	20	0	5.62008	0.946163	1	20	16.678	30.9434	0.996915	1	21.3333	18.3973	25.2955	3.66715	0.144973
AIP	28.604	48.091	67.472	41.226	42.823	65.559	38.846	25.431	27.474	17.266	15.129	2.413	35.0278	0.0838143	0.999627	27.3425	10.1377	13.5111	0.104994	0.829058	24	8	19.6653	0.13297	1	28	6.11287	54.3401	0.0357316	0.574357	26.4475	8.15896	33.6804	17.0037	0.504854
AIPL1	0	0	0	0.126	6.203	0	0.552	0	0	0	0	0	0.573417	0.458996	0.999627	24	9.00505	0.952285	1	1	0	NaN	0	0.897895	1	20	8.05847	2.53075	0.939361	1	22	8.55947	0.651931	1.22877	1.22877
AJAP1	1.093	1.322	0.568	0.971	0.738	0.892	1.117	0.451	0.641	0.202	0.423	0.085	0.708583	0.55111	0.999627	24	12.3634	0.111611	1	1	24	8	0.339058	0.444692	1	28	9.89428	0.927668	0.831998	1	25.3333	10.0817	0.703262	0.0977568	0.0977568
AJUBA	11.88	50.061	50.89	20.769	14.168	51.65	73.505	95.494	68.962	50.109	91.118	48.109	52.2263	0.606631	0.999627	24	14.3121	9.72222	0.692352	1	24	14	12.5064	0.454044	1	25.8039	14.3188	81.0085	0.768514	1	24.6013	14.2247	51.9697	14.9195	0.287081
AK1	136.367	89.295	124.908	104.762	113.331	64.246	48.532	51.617	37.9	27.821	17.731	4.761	68.4393	0.732118	0.999627	21.9341	6.58533	5.33033	0.289005	1	24	6	53.1265	0.090242	1	28	4.27e-05	121.434	0.244265	1	24.6447	4.82832	68.44	10.5155	0.153646
AK2	51.413	125.356	93.935	42.746	50.772	103.594	96.504	117.243	131.107	143.959	132.122	87.053	97.9837	0.27017	0.999627	20.1616	16.978	21.2486	0.104994	0.829058	24	19	19.2554	0.438003	1	22.4573	17.1088	134.196	0.186563	1	22.2063	17.7309	97.2934	28.126	0.289084
AK3	45.375	146.841	114.165	25.239	50.196	134.966	122.11	174.468	198.443	162.547	252.957	313.535	145.07	0.145507	0.999627	24	23.0051	39.3213	0.17755	1	24	20	62.1808	0.200881	1	28	21.9999	303.969	0.104316	0.969645	25.3333	21.7322	147.16	42.1695	0.286555
AK4	4.987	7.387	5.922	1.851	3.85	3.133	10.449	3.53	2.03	6.838	4.417	15.569	5.83025	0.3837	0.999627	24	0.493134	2.1925	1	1	24	0	2.27317	0.961876	1	28	12.0382	5.99134	0.920293	1	25.3333	1.903	5.95009	3.38838	0.569466
AK5	17.385	1.175	0	7.703	16.73	0.122	1.051	0.535	0.407	0.269	0.282	0.379	3.8365	0.981596	0.999627	24	23.7363	0.478585	1	1	22	4	1.01788	0.914032	1	28	7.93506	8.98198	0.999804	1	24.6667	3.86985	3.83991	0.500707	0.130396
AK6	20.514	22.978	17.704	17.726	22.683	25.815	24.139	35.364	25.204	34.659	33.211	45.633	27.1358	0.351833	0.999627	24	22.9066	2.79565	0.289005	1	24	18	8.25583	0.198621	1	28	21.9999	43.2779	0.252777	1	25.3333	20.9447	27.2761	3.21686	0.117937
AK7	5.764	0.183	0.549	0.325	1.34	0.498	0.254	0.364	0.177	0.195	0.307	0.083	0.836583	0.337725	0.999627	24	20.6771	0.8378	1	1	24	6	0.212839	0.928542	1	28	7.99326	0.794937	0.888115	1	25.3333	4.9759	0.843434	1.60018	1.60018
AK8	6.511	5.964	8.15	2.252	3.709	5.174	5.375	3.887	4.471	4.561	2.736	2.51	4.60833	0.765269	0.999627	24	18.2413	0.446052	1	1	20	0	1.46866	0.95767	1	28	12.1543	4.95205	0.99603	1	24	18.9285	4.60833	0.843653	0.183071
AK9	2.274	2.807	2.25	0.592	1.28	3.651	3.428	3.453	5.96	2.898	5.001	3.578	3.09767	0.526962	0.999627	24	17.7029	0.569947	0.17755	1	24	18	1.22718	0.265337	1	23.9273	17.4279	4.43713	0.28613	1	23.9758	17.71	3.09739	1.43902	0.464591
AKAP1	15.538	33.502	25.619	10.53	15.288	34.755	29.722	25.198	30.859	12.407	18.98	9.279	21.8064	0.283551	0.999627	21.0105	13.141	5.97612	1	1	22	14	6.63655	0.971897	1	20	12.1964	31.3329	0.859668	1	21.0035	13.1036	22.4646	6.64376	0.295744
AKAP10	10.88	21.694	18.841	7.693	10.994	23.951	21.911	26.688	34.453	20.599	26.488	34.04	21.5193	0.674762	0.999627	20.3673	17.1596	2.45755	0.692352	1	24	18	7.94717	0.356932	1	28	21.9999	30.9742	0.732958	1	24.1224	19.1204	21.5274	3.00371	0.13953
AKAP11	8.916	8.69	4.817	6.706	9.155	14.787	14.084	14.506	23.856	4.312	16.136	16.702	11.8889	0.72367	0.999627	24	13.6886	1.71963	1	1	20	13	5.51543	0.674827	1	26.8571	13.9677	16.8772	0.963793	1	23.619	13.6958	11.9176	2.3693	0.198807
AKAP12	11.865	11.271	9.876	24.47	18.543	12.786	10.225	10.218	17.775	3.872	10.542	5.116	12.2133	0.358744	0.999627	24	9.74469	3.18954	1	1	24	12	4.55854	0.683625	1	26.0079	7.71213	18.6234	0.832169	1	24.6693	9.89844	12.1208	3.41654	0.281874
AKAP13	2.607	5.46	2.326	1.674	2.313	6.848	5.761	4.911	8.012	1.798	5.562	5.652	4.41033	0.768693	0.999627	24	13.6251	0.637291	1	1	20	13	2.2889	0.919434	1	23.7545	12.6325	6.31906	0.994617	1	22.5848	13.1626	4.45051	0.82106	0.184487
AKAP14	11.647	0.592	1.78	1.874	2.314	0.43	0.824	0.707	0.574	1.265	0.332	1.337	1.973	0.243394	0.999627	24	21.2537	1.8578	1	1	22	4	0.88954	0.833656	1	28	7.91711	1.6941	0.784648	1	24.6667	3.55776	1.96831	0.523323	0.265874
AKAP17A	9.033	10.483	12.422	9.113	8.151	12.907	13.201	14.445	12.248	13.854	11.326	7.949	11.261	0.182648	0.999627	24	13.4255	1.67675	1	1	24	16	2.70645	0.442933	1	20.4984	15.0144	13.9025	0.540091	1	22.8328	14.9229	11.3247	2.7526	0.243062
AKAP3	1.676	7.108	3.166	1.146	2.444	4.929	5.037	5.557	5.044	6.328	3.69	6.481	4.38383	0.870026	0.999627	23.2093	18.4645	0.409593	1	1	20	15	1.86959	0.889347	1	27.0782	14.3128	5.56277	0.997677	1	23.4292	16.3895	4.38615	0.768547	0.175221
AKAP5	1.272	1.373	0	0.761	0.268	1.098	0.764	1.203	2.398	0.147	0.77	0.496	0.879167	0.54232	0.999627	24	16.1984	0.316158	1	1	20	19	0.484368	0.895503	1	20	14.1283	1.44929	0.963093	1	21.3333	16.3539	0.878709	0.686791	0.686791
AKAP6	11.246	4.116	2.193	11.811	15.122	4.318	4.494	5.664	5.635	2.421	3.943	5.459	6.3685	0.828823	0.999627	24	8.27604	1.03494	1	1	20	10	2.1892	0.962239	1	23.5842	7.9478	10.7064	0.99837	1	22.5281	8.82686	6.43752	1.36114	0.211438
AKAP7	10.455	5.393	4.864	4.054	7.642	6.861	4.314	9.665	9.809	9.073	13.605	13.274	8.25075	0.0569113	0.999627	27.3425	23.9878	2.56543	0.17755	1	24	21	3.01263	0.152825	1	28	21.9999	13.7339	0.0438943	0.636263	26.4475	22.3845	8.50872	2.80509	0.329672
AKAP8	13.923	12.545	19.633	5.507	6.214	19.491	15.123	14.783	19.255	9.27	13.585	7.063	13.0327	0.576362	0.999627	24	14.511	2.32557	1	1	24	16	3.79681	0.987934	1	20	12.5995	17.1823	0.980368	1	22.6667	14.3646	13.1579	3.75741	0.285563
AKAP8L	49.96	39.485	61.513	34.298	56.658	56.894	59.246	50.323	53.193	35.756	41.056	11.592	45.8312	0.0449754	0.999627	20.7917	12.5073	11.8527	1	1	24	10	10.7995	0.5644	1	28	11.8615	58.2177	0.289923	1	24.2639	11.5828	45.6975	12.1597	0.266092
AKIP1	20.347	43.556	39.442	18.894	19.489	32.622	35.23	46.399	34.619	52.413	50.312	37.686	35.9174	0.603196	0.999627	24	20.4656	4.2784	0.454435	1	24	20	6.56478	0.588193	1	24.8302	17.9554	46.4493	0.723941	1	24.2767	19.516	35.9654	6.95993	0.193517
AKIRIN1	15.041	17.653	32.434	11.059	20.608	22.996	23.71	25.389	37.82	16.238	28.318	27.021	23.1906	0.95744	0.999627	24	13.2664	0.916232	1	1	20	13	5.47018	0.972753	1	28	14.2169	28.1544	0.999943	1	24	13.6697	23.1906	1.23007	0.0530416
AKIRIN2	38.13	22.74	17.53	31.375	47.299	29.463	22.31	26.241	18.95	20.554	21.903	28.706	27.1001	0.813579	0.999627	24	7.66106	2.35111	1	1	22	5	6.35477	0.953689	1	20	8.09919	36.6374	0.997747	1	22	6.9798	27.2614	4.72068	0.173163
AKNA	1.205	1.282	0.723	1.363	2.349	1.631	1.198	0.798	1.205	0.257	0.539	0.072	1.05183	0.0474769	0.999627	22.1778	10.4359	0.470408	0.141272	1	24	9	0.37459	0.252241	1	26.6397	8.24594	1.83138	0.0469423	0.653338	24.2725	9.3346	1.04648	0.513434	0.49063
AKR1A1	52.052	114.171	83.763	44.213	33.741	67.926	102.391	43.783	48.329	83.948	49.07	65.929	65.7763	0.905009	0.999627	24	22.2533	5.01442	1	1	22	7	16.1593	0.999998	1	28	12.1207	71.7144	0.999846	1	24.6667	7.95744	65.8979	6.06954	0.0921051
AKR1C3	17.629	50.374	45.025	11.11	16.466	35.882	64.82	58.697	65.049	60.173	94.079	86.55	50.4878	0.276762	0.999627	20.7917	19.9394	10.6208	0.0595081	0.691126	24	20	18.0383	0.190577	1	28	21.9999	90.0519	0.0733692	0.819594	24.2639	20.8181	50.6006	12.2879	0.24284
AKR1E2	2.026	1.909	5.74	3.147	1.866	1.272	2.767	0.634	0.463	1.36	1.606	1.437	2.01892	0.575102	0.999627	24	3.76479	0.55838	0.0595081	0.691126	24	4	0.640285	0.4699	1	22.9268	4.53212	3.38967	0.219655	1	23.6423	4.10709	2.01381	1.31332	0.652159
AKR7A2	8.231	17.272	15.476	5.494	9.069	10.095	11.827	8.551	7.327	11.54	8.165	7.495	10.0452	0.931877	0.999627	24	22.7671	0.537084	1	1	22	7	2.11566	0.993696	1	28	11.9782	10.2838	0.999929	1	24.6667	7.5058	10.0552	0.566844	0.0563734
AKR7A3	14.906	53.631	19.624	4.816	10.69	9.684	54.062	12.858	4.878	26.289	21.76	63.346	24.712	0.488913	0.999627	24	0.133107	10.4645	1	1	24	0	11.7657	0.990261	1	28	12.0596	27.3531	0.962701	1	25.3333	1.59599	25.2834	14.8198	0.586146
AKR7L	11.532	13.175	6.932	6.972	9.737	10.088	10.111	8.789	8.428	12.798	9.972	16.401	10.4113	0.175766	0.999627	24	23.0937	1.97704	1	1	24	22	2.15844	0.635179	1	28	21.9999	15.404	0.624739	1	25.3333	22.5404	10.5248	2.11461	0.200916
AKT1	18.893	22.782	35.306	15.519	17.216	31.506	26.225	20.486	18	6.649	12.378	2.652	18.9677	0.167038	0.999627	24	11.117	5.76388	1	1	24	8	8.29613	0.410769	1	28	11.8394	26.9474	0.498719	1	25.3333	10.3088	18.6379	5.9894	0.321355
AKT1S1	2.983	10.311	10.85	4.283	5.542	9.558	8.07	3.285	3.501	0.826	1.734	0.699	5.13683	0.31788	0.999627	24	9.53618	1.8308	0.454435	1	24	10	2.89596	0.300481	1	28	4.90294	7.8016	0.393175	1	25.3333	8.53627	5.02852	2.36684	0.470684
AKT2	8.31	36.719	36.386	7.223	12.43	46.831	34.607	19.771	28.358	7.888	12.651	3.057	21.1859	0.322969	0.999627	24	11.3991	8.93089	1	1	24	8	12.1453	0.891387	1	27.7637	11.9681	35.3948	0.869546	1	25.2546	10.4487	20.7098	9.13659	0.441172
AKT3	13.325	13.124	10.384	9.474	13.952	14.816	14.657	21.459	26.917	7.256	19.622	27.975	16.0801	0.933485	0.999627	24	21.0834	0.890895	1	1	20	13	5.17814	0.764451	1	28	14.0617	20.426	0.995018	1	24	16.0171	16.0801	0.520541	0.0323718
AKTIP	83.784	104.163	100.618	78.11	95.922	105.533	100.849	110.228	139.175	98.213	129.661	122.457	105.726	0.835773	0.999627	24	20.0823	3.3824	0.692352	1	24	18	15.6626	0.417968	1	28	21.8616	122.579	0.828788	1	25.3333	19.9898	105.918	5.60362	0.0529054
ALAD	10.951	15.907	25.561	15.191	14.742	15.055	15.073	5.352	8.78	3.076	5.843	1.363	11.4078	0.268323	0.999627	24	8.62676	3.03942	0.17755	1	24	7	6.84179	0.120739	1	28	5.14271	18.7113	0.111945	0.998064	25.3333	7.06787	11.239	5.38714	0.479327
ALAS1	32.556	68.311	50.519	27.75	39.272	54.513	67.09	64.524	79.205	54.825	66.767	38.03	53.6135	0.241508	0.999627	20.1616	15.105	11.5257	1	1	24	16	17.8596	0.577075	1	20.2462	15.179	70.7824	0.684624	1	21.4693	15.5039	54.0312	15.9834	0.295818
ALAS2	0.229	3.163	1.981	0.104	0.515	1.964	0.596	1.102	2.365	0	0.222	0.238	1.03992	0.925236	0.999627	24	13.153	0.177021	1	1	22	6	0.619779	0.999481	1	28	13.6067	1.41476	0.999925	1	24.6667	10.9319	1.03551	0.157263	0.15187
ALB	2.96	11.038	28.328	14.593	4.473	7.047	10.676	7.827	28.338	10.497	9.66	24.684	13.3434	0.730334	0.999627	24	1.47002	3.01934	1	1	20	0	4.15849	0.999922	1	20	1.99994	19.4489	0.995903	1	21.3333	1.14933	13.0075	3.14795	0.24201
ALCAM	13.541	4.24	3.777	22.491	18.877	10.846	9.832	10.132	9.217	2.852	11.005	9.93	10.5617	0.531867	0.999627	24	8.58388	2.79504	1	1	20	10	5.14067	0.861688	1	20	8.00471	17.544	0.955379	1	21.3333	8.931	10.8897	3.64177	0.334422
ALDH16A1	0.372	1.78	4.459	1.056	0.87	2.875	1.788	1.083	1.319	0.951	0.832	0.38	1.48042	0.610467	0.999627	24	9.15035	0.475735	1	1	24	8	0.707107	0.892227	1	27.0782	6.01519	2.26078	0.976131	1	25.0261	7.83741	1.45902	0.70845	0.485566
ALDH18A1	10.522	13.163	13.414	7.061	11.883	14.7	13.25	13.061	15.556	13.167	15.322	12.595	12.8078	0.783409	0.999627	24	15.8278	0.628146	1	1	22	15	1.6914	0.772858	1	24.461	17.3315	14.2557	0.985478	1	23.487	16.0481	12.8149	1.50062	0.1171
ALDH1A1	183.059	1054.8	858.372	118.918	358.569	1250.97	1070.02	1473.1	1421.08	971.735	1396.24	764.063	910.077	0.379694	0.999627	21.0105	14.6256	247.96	0.454435	1	24	16	487.232	0.469849	1	24.2804	14.6402	1371.71	0.540628	1	23.097	15.138	916.184	373.288	0.407437
ALDH1A2	24.358	120.005	67.096	2.866	20.09	99.136	97.377	107.909	135.508	65.977	87.149	104.867	77.6948	0.733128	0.999627	22.427	16.1598	13.685	1	1	20	15	43.0791	0.826374	1	22.9268	14.0872	116.686	0.985526	1	21.7846	15.1573	78.4421	22.3572	0.285015
ALDH1A3	7.784	35.046	26.768	0.525	5.925	55.093	43.293	27.01	65.885	9.207	26.553	10.353	26.1202	0.272605	0.999627	20.1616	13.4756	14.0959	1	1	20	15	18.7277	0.84428	1	20	12.8382	46.6632	0.816587	1	20.0539	13.7652	27.7612	16.1713	0.582514
ALDH1B1	7.818	12.003	9.063	2.96	7.748	6.413	10.952	6.448	5.66	12.851	9.234	14.726	8.823	0.232813	0.999627	24	23.3073	2.24426	1	1	24	0	3.05382	0.782838	1	27.5314	21.9999	14.1656	0.756603	1	25.1771	23.3339	8.93705	2.31422	0.258947
ALDH1L1	20.57	115.92	92.711	13.475	29.049	63.93	95.85	55.983	43.673	78.714	35.273	22.095	55.6036	0.856232	0.999627	22.427	14.2047	8.34823	1	1	22	14	16.7664	0.999998	1	28	12.2662	73.4473	0.999445	1	24.1423	13.8461	55.5541	11.1809	0.201262
ALDH1L2	1.165	3.019	0.756	0.597	1.598	2.561	2.1	1.303	2.807	1.948	3.244	3.92	2.08483	0.479913	0.999627	24	23.37	0.436324	1	1	24	22	0.888126	0.654336	1	28	21.9999	3.92532	0.888405	1	25.3333	22.6376	2.10939	0.454243	0.215343
ALDH2	113.812	287.734	275.181	112.383	153.901	236.69	241.392	165.008	170.324	121.786	115.045	48.318	170.131	0.424127	0.999627	24	11.3986	36.2486	1	1	24	8	74.4018	0.754359	1	28	11.9295	222.483	0.892312	1	25.3333	10.4359	168.037	37.8491	0.225243
ALDH3A1	9.368	3.238	11.194	5.06	5.063	2.53	2.309	1.418	1.021	1.47	1.089	0.439	3.68325	0.566576	0.999627	21.6957	2.02006	0.959514	0.17755	1	24	6	2.79643	0.229158	1	28	4.85e-05	7.90257	0.273778	1	24.5652	2.74638	3.7004	1.40139	0.378714
ALDH3A2	40.57	110.78	65.05	22.001	52.655	96.039	84.142	97.462	117.022	86.095	121.673	133.688	85.5981	0.646602	0.999627	21.234	19.639	10.234	0.692352	1	24	20	21.6502	0.444571	1	28	21.9999	130.843	0.779648	1	24.4113	20.6884	85.7703	12.4724	0.145416
ALDH3B1	1.061	0.482	1.16	1.298	0.66	0.526	0.168	0.231	0.14	0.258	0.108	0.349	0.53675	0.427603	0.999627	24	2.98406	0.156731	0.0595081	0.691126	24	6	0.436638	0.139545	1	26.4257	4.00017	1.01904	0.0800665	0.84818	24.8086	4.33188	0.538345	0.398451	0.398451
ALDH4A1	10.116	16.131	16.036	10.679	10.929	11.191	14.083	8.498	5.144	7.826	6.486	4.557	10.1397	0.583538	0.999627	24	9.07527	1.12356	1	1	24	8	4.33315	0.214863	1	28	3.43316	13.368	0.656007	1	25.3333	7.21849	10.0778	1.87075	0.185631
ALDH5A1	12.677	14.604	2.661	10.856	17.949	12.87	11.622	14.1	9.552	5.673	8.188	7.595	10.6956	0.400374	0.999627	24	11.5032	2.31117	1	1	22	10	3.20602	0.946948	1	20	10.0648	14.7912	0.925157	1	22	10.5386	10.8876	2.3243	0.213481
ALDH6A1	38.939	119.014	65.481	22.005	49.796	98.69	140.361	105.024	109.045	95.038	118.843	151.689	92.8271	0.938377	0.999627	24	19.7545	4.94023	1	1	24	18	38.9688	0.608566	1	28	12.5452	121.166	0.980629	1	25.3333	17.7522	92.8915	11.121	0.119721
ALDH7A1	40.967	64.816	44.634	29.656	42.644	60.815	79.161	69.439	77.282	72.428	65.371	62.965	59.1815	0.392846	0.999627	24	15.2581	7.33965	0.0595081	0.691126	20	17	17.5398	0.196298	1	23.0877	14.4832	76.5591	0.0958102	0.920692	22.3626	15.6171	59.4727	15.7307	0.264504
ALDH8A1	1.262	6.785	1.457	0.096	0.71	0.44	6.574	1.737	0.47	2.977	1.766	7.88	2.6795	0.567277	0.999627	24	23.8622	1.26078	1	1	24	18	1.11634	0.99394	1	28	12.2325	3.16831	0.979469	1	25.3333	19.4755	2.70302	0.830814	0.307365
ALDH9A1	43.45	82.864	64.69	18.928	39.374	85.46	82.728	85.15	94.157	70.299	85.088	83.124	69.6093	0.746854	0.999627	24	16.6365	6.69825	1	1	20	15	23.4752	0.593731	1	24.2804	13.0797	89.0085	0.950658	1	22.7601	15.0962	69.8908	12.6908	0.18158
ALDOA	85.336	86.262	161.58	117.667	105.053	91.532	84.047	52.883	51.373	32.324	35.83	11.117	76.2503	0.11881	0.999627	20.1616	8.05579	21.2415	0.00145627	0.41566	24	7	41.6125	0.0804613	1	28	5.40477	125.283	0.00103994	0.13487	24.0539	7.0841	76.2117	32.6352	0.428217
ALDOB	164.081	1011.39	240.325	46.205	140.381	204.437	804.835	317.87	258.851	464.972	355.565	413.087	368.5	0.859239	0.999627	24	20.4805	69.3377	1	1	24	18	145.5	0.99995	1	20	12.4537	475.454	0.99948	1	22.6667	16.8372	368.199	113.736	0.308899
ALDOC	749.267	16.882	90.772	1152.32	902.066	24.902	28.571	18.878	14.488	11.791	12.559	1.613	252.009	0.798676	0.999627	24	6.39918	108.046	0.0321579	0.588781	24	7	52.6604	0.725811	1	24.8302	7.75184	726.656	0.240699	1	24.2767	7.04437	250.819	196.204	0.782253
ALG11	9.076	15.918	7.038	4.631	8.465	22.806	20.031	22.841	31.112	7.502	22.574	26.961	16.5796	0.820557	0.999627	24	14.6264	1.99673	0.692352	1	24	18	9.51165	0.584491	1	28	13.8084	24.5004	0.899923	1	25.3333	15.6176	16.4838	4.15411	0.252012
ALG12	2.894	10.2	12.026	3.086	4.496	10.615	7.583	7.726	7.47	2.991	4.934	3.433	6.4545	0.604323	0.999627	24	10.812	1.37714	1	1	22	7	2.00341	0.973829	1	28	12.0459	8.90383	0.983221	1	24.6667	9.87922	6.41537	1.45402	0.226647
ALG13	4.61	7.359	3.384	3.117	6.092	6.421	6.415	6.965	6.761	4.023	6.068	6.257	5.62267	0.746302	0.999627	24	13.4347	0.472813	1	1	20	13	1.66524	0.96676	1	20	12.2118	6.9302	0.995452	1	21.3333	12.946	5.6815	0.63742	0.112192
ALG14	11.374	36.033	37.752	15.769	20.81	26.595	25.448	24.571	32.044	24.203	29.998	21.453	25.5042	0.998806	0.999627	24	6.13524	0.170313	1	1	24	16	2.74216	1	1	20	16.4978	27.9414	1	1	22.6667	16.6111	25.504	0.249411	0.00977929
ALG2	25.251	66.949	51.361	17.811	28.655	67.726	66.57	72.728	74.916	72.379	82.967	68.923	58.0197	0.743972	0.999627	24	17.4184	5.47258	0.0595081	0.691126	24	18	18.8978	0.332992	1	27.7637	17.8464	76.9158	0.207996	1	25.2546	17.8438	58.1254	15.2871	0.263002
ALG3	10.204	16.236	18.895	8.427	12.114	12.629	14.695	10.499	11.009	7.273	5.579	4.968	11.044	0.420557	0.999627	24	10.9949	1.75997	1	1	24	8	3.94901	0.441366	1	28	11.8636	13.2567	0.761426	1	25.3333	10.2737	10.9412	1.87048	0.170958
ALG5	32.139	58.845	47.545	28.666	31.991	61.368	55.905	66.354	86.344	92.52	83.305	104.651	62.4694	0.119755	0.999627	20.5773	19.6154	10.4601	0.0321579	0.588781	24	18	26.1858	0.107312	1	28	21.9999	100.265	0.016177	0.417427	24.1924	19.9935	62.5428	13.0715	0.209001
ALG6	15.686	18.974	18.044	10.495	15.327	23.93	22.763	19.971	23.197	31.436	27.68	33.317	21.735	0.313762	0.999627	24	22.199	2.44479	0.104994	0.829058	24	19	5.0818	0.166438	1	28	21.9999	33.1654	0.108332	0.984365	25.3333	21.0977	21.8707	3.02219	0.138184
ALG8	17.392	31.183	35.326	16.361	22.084	34.993	34.977	33.838	41.103	35.241	42.061	47.968	32.7106	0.791831	0.999627	21.9341	21.83	1.81523	1	1	24	18	9.23906	0.416402	1	28	21.9999	46.7833	0.898494	1	24.6447	20.6307	32.7507	1.91244	0.0583938
ALKAL2	0.912	0	0	0	0	0.573	0.548	0.628	0	0	0	3.561	0.5185	0.4359	0.999627	24	0.762826	0.520024	1	1	22	14	0.387495	0.959473	1	28	12.0168	0.582405	0.94172	1	24.6667	13.1826	0.534148	0.656871	0.656871
ALKBH1	3.862	6.674	4.56	2.761	5.04	7.609	5.804	7.974	6.475	3.565	6.803	5.207	5.52783	0.4648	0.999627	21.234	12.9706	0.839761	1	1	20	13	1.71261	0.92753	1	20.4984	12.1683	7.32889	0.946445	1	20.5775	12.7193	5.63752	0.916262	0.162529
ALKBH2	13.989	15.044	13.721	14.513	13.547	13.765	11.23	9.291	10.249	11.917	9.667	5.879	11.901	0.642955	0.999627	24	10.6838	0.568808	0.692352	1	24	4	2.22668	0.200122	1	28	3.5882	14.5456	0.564968	1	25.3333	5.80895	11.8923	0.55461	0.0466359
ALKBH3	14.617	32.875	38.57	12.531	16.848	31.043	33.887	35.287	37.921	42.397	37.537	37.302	30.9013	0.82855	0.999627	24	19.5696	2.20772	0.17755	1	24	19	4.06445	0.578719	1	28	18.1161	39.6446	0.553205	1	25.3333	19.0833	31.0067	4.48833	0.144753
ALKBH4	1.801	3.111	5.847	3.385	3.801	5.373	4.059	2.788	2.075	2.077	1.963	0.351	3.05258	0.0435591	0.999627	24	10.0015	1.288	0.0321579	0.588781	24	10	1.42235	0.173752	1	26.4257	6.36864	4.53849	0.0106942	0.350046	24.8086	8.95769	3.00777	1.51662	0.504233
ALKBH5	11.4	14.625	18.844	9.093	14.002	16.167	12.043	7.846	11.582	4.942	5.857	1.078	10.6233	0.190843	0.999627	24	10.7502	2.56493	0.454435	1	24	7	5.03319	0.237368	1	28	5.40761	14.5346	0.25573	1	25.3333	7.81462	10.5034	3.04821	0.290213
ALKBH6	8.521	10.262	8.049	10.416	9.158	9.57	7.915	6.042	5.627	9.532	3.502	3.224	7.6515	0.374313	0.999627	24	10.7954	1.02843	1	1	24	8	2.2615	0.337059	1	28	5.50382	9.67089	0.657694	1	25.3333	8.29452	7.5993	1.19292	0.156978
ALKBH7	2.012	6.495	6.509	4.075	4.296	4.77	4.747	3.005	1.973	1.962	1.619	1.037	3.54167	0.246117	0.999627	21.234	8.61737	0.969446	0.17755	1	24	8	1.9951	0.179043	1	27.7637	4.86599	5.33156	0.137814	1	24.3326	7.48594	3.52879	1.49271	0.42301
ALKBH8	3.449	8.277	2.986	2.489	2.912	7.763	6.391	6.922	11.402	4.509	9.652	9.57	6.36017	0.711568	0.999627	21.234	17.9188	0.924799	0.454435	1	24	19	1.39512	0.579507	1	28	21.9999	9.3209	0.763923	1	24.4113	19.7	6.37328	1.22103	0.191585
ALMS1	1.817	2.769	1.631	1.288	2.204	3.144	2.999	2.501	3.379	1.952	3.345	3.675	2.55867	0.989179	0.999627	24	18.4165	0.0399825	1	1	20	13	0.740341	0.701655	1	28	12.2263	3.03768	0.993812	1	24	15.0199	2.55867	0.0477611	0.0186664
ALOX12	4.453	8.947	11.297	2.407	4.722	9.041	8.029	7.198	6.162	5.543	5.317	2.99	6.34217	0.687172	0.999627	24	12.2004	0.964019	1	1	24	8	1.69582	0.996508	1	28	12.0799	8.2724	0.993169	1	25.3333	10.7604	6.28848	0.962541	0.153064
ALOX5	2.473	1.068	0.459	2.777	3.132	0.943	1.38	0.851	0.666	0.245	0.086	0.276	1.19633	0.515918	0.999627	24	9.66557	0.407592	0.0595081	0.691126	24	8	0.570989	0.49876	1	28	7.95083	2.36477	0.21302	1	25.3333	8.60948	1.17341	0.494799	0.421678
ALOX5AP	12.261	18.897	10.33	9.289	13.432	10.617	12.35	13	6.944	11.928	9.953	12.415	11.7847	0.793737	0.999627	24	23.3617	0.82368	1	1	24	4	0.927194	0.987663	1	28	10.234	12.3032	0.997995	1	25.3333	4.25041	11.7877	0.533331	0.0452445
ALPK1	1.255	1.998	2.685	1.178	1.33	1.793	1.716	2.811	3.63	3.089	2.217	12.483	3.01542	0.182485	0.999627	24	0.71342	1.88347	1	1	24	18	0.927194	0.745174	1	28	21.9999	10.0697	0.677969	1	25.3333	21.3899	3.07946	1.35689	0.440627
ALPK3	2.009	3.819	2.505	0.907	1.561	2.423	3.429	1.659	3.3	0.371	1.674	1.38	2.08642	0.680452	0.999627	20.1616	14.3808	0.398028	1	1	24	8	0.534926	0.999942	1	28	12.3556	2.81145	0.992851	1	24.0539	11.4479	2.08595	0.209136	0.100259
ALPL	7.668	15.458	2.582	3.786	4.436	2.988	10.668	2.003	1.071	6.814	4.196	7.48	5.7625	0.514964	0.999627	24	22.7537	1.99754	1	1	24	0	2.44871	0.973854	1	28	10.1772	5.89953	0.967046	1	25.3333	1.3109	5.8506	2.13234	0.364465
ALS2	8.956	10.995	9.521	5.745	8.702	12.425	11.827	12.256	14.261	9.638	14.305	13.522	11.0127	0.790895	0.999627	24	18.2332	0.597545	0.289005	1	24	19	1.50207	0.425125	1	28	12.7664	12.7336	0.587763	1	25.3333	17.5366	11.0175	1.6772	0.152231
ALS2CL	1.922	12.976	14.98	0.863	2.232	12.566	9.244	4.92	6.898	2.495	5.122	1.313	6.29425	0.832048	0.999627	24	10.8142	1.28284	1	1	24	8	3.81024	0.993775	1	28	11.9981	9.30101	0.999006	1	25.3333	10.2522	6.21718	1.40349	0.225745
ALS2CR12	4.096	0.566	0.851	1.456	1.383	0.309	1.477	0.338	0.549	0.454	1.587	1.662	1.22733	0.240184	0.999627	25.5897	23.3184	0.723202	1	1	22	3	0.659907	0.809279	1	28	7.96536	1.16405	0.773504	1	25.1966	3.0124	1.23661	0.452097	0.365594
ALX1	2.585	6.381	13.429	5.554	4.054	17.746	12.763	21.729	9.75	10.395	13.595	20.175	11.513	0.755666	0.999627	24	9.87953	1.63414	1	1	20	15	5.65403	0.830507	1	28	12.3278	17.0058	0.988068	1	24	12.2281	11.513	1.42392	0.123679
ALYREF	11.079	10.739	18.249	11.947	13.386	13.353	11.802	10.476	8.607	7.565	9.512	6.96	11.1396	0.194355	0.999627	20.3673	8.31634	1.74094	0.0321579	0.588781	24	8	2.66897	0.197481	1	26.6397	6.03455	14.2586	0.0371812	0.585022	23.669	7.6534	11.1606	2.38845	0.214008
AMACR	33.111	60.8	32.834	28.248	29.154	47.998	58.627	49.404	44.989	101.165	62.054	143.785	57.6807	0.137449	0.999627	24.642	24.0077	19.9271	0.17755	1	24	19	11.7772	0.399472	1	28	21.9999	129.536	0.159411	1	25.5473	21.6397	58.7456	19.0075	0.323556
AMBRA1	4.568	6.953	6.886	5.179	4.877	7.375	6.232	4.594	6.071	3.67	3.44	2.106	5.16258	0.123564	0.999627	24	11.3187	1.04103	0.692352	1	24	10	0.973686	0.375341	1	28	6.03728	6.06341	0.332358	1	25.3333	9.4775	5.10638	1.08221	0.211932
AMD1	18.479	23.949	19.826	18.127	19.335	56.4	47.568	59.856	103.204	28.178	74.725	45.776	42.9519	0.477282	0.999627	24	14.2565	11.0329	0.17755	1	24	16	26.3602	0.292771	1	25.6031	14.5503	69.3664	0.286024	1	24.5344	14.9516	42.7107	20.2302	0.473657
AMDHD1	2.138	1.319	7.667	1.775	1.203	3.325	6.944	5.359	5.46	3.664	3.846	3.535	3.85292	0.649556	0.999627	21.234	13.3207	0.840116	1	1	20	15	2.27759	0.980235	1	24.2804	14.0312	5.99469	0.989028	1	21.8382	14.2051	3.91198	1.08805	0.278133
AMER1	0.451	1.449	0.335	0.397	0.98	1.783	0.93	0.666	1.405	0.298	1.5	0.554	0.895667	0.739443	0.999627	21.6957	11.806	0.173713	1	1	20	13	0.446891	0.99981	1	23.0877	10.4352	1.25426	0.996332	1	21.5945	11.8422	0.912812	0.177453	0.177453
AMER2	1.576	0	2.274	2.753	2.07	0	0	0.06	0	0	0.085	0	0.734833	0.577544	0.999627	24	5.07634	0.397883	1	1	20	5	1.46371	0.312662	1	23.7545	5.51875	2.0533	0.754157	1	22.5848	5.22347	0.732754	0.966558	0.966558
AMFR	65.012	113.333	98.632	43.398	59.107	119.082	105.586	101.031	106.412	69.824	87.881	57.699	85.5831	0.347969	0.999627	20.1616	13.9447	16.108	1	1	20	15	22.0667	0.965049	1	20	12.2969	111.898	0.902178	1	20.0539	13.7507	87.4413	18.2147	0.208307
AMIGO1	5.083	5.46	9.992	11.741	7.425	7.422	5.368	5.579	7.716	3.17	3.993	1.179	6.17733	0.153214	0.999627	25.5897	9.92739	1.94582	0.17755	1	24	7	2.4252	0.252726	1	27.5314	6.12497	9.64989	0.126358	1	25.707	7.71878	6.04396	2.68972	0.445026
AMIGO2	12.115	15.166	11.56	35.242	11.273	16.462	19.467	19.397	13.47	13.691	16.647	17.077	16.7972	0.658799	0.999627	24	8.26772	2.59891	1	1	20	10	3.64514	0.997165	1	20	7.02833	20.0328	0.990948	1	21.3333	8.46485	17.0706	3.39054	0.198618
AMMECR1	1.857	2.14	1.072	0.282	0.349	2.463	1.364	1.846	2.076	0.19	1	1.611	1.35417	0.811971	0.999627	24	17.1081	0.222531	1	1	20	19	0.555079	0.99958	1	20	12.3837	1.97465	0.998703	1	21.3333	15.9779	1.36009	0.515654	0.379133
AMMECR1L	2.431	5.817	4.858	1.662	2.843	7.636	7.756	5.148	10.973	2.934	8.516	4.379	5.41275	0.537441	0.999627	21.0105	14.114	1.30164	1	1	22	15	2.52579	0.844624	1	23.5842	13.1877	7.67923	0.954033	1	22.1983	14.1714	5.49027	1.65209	0.300912
AMN	0.658	2.275	2.28	0.3	0.618	0.873	2.418	0.302	0.613	0.878	0.213	0.913	1.02842	0.983818	0.999627	24	4.70769	0.0619123	1	1	22	7	0.618365	0.99269	1	28	11.9608	1.31673	0.999998	1	24.6667	7.75209	1.02711	0.0686385	0.0668266
AMN1	12.106	7.057	7.577	7.28	7.144	15.576	11.66	13.853	11.248	10.231	14.838	8.766	10.6113	0.444331	0.999627	24	14.5516	1.58826	1	1	24	16	3.32605	0.548546	1	21.1576	12.1539	13.5993	0.83067	1	23.0525	14.1929	10.6748	2.46811	0.23121
AMOT	3.281	2.781	0	3.682	4.182	2.178	2.121	1.534	2.698	0.229	1.439	0.87	2.08292	0.662015	0.999627	24	10.8042	0.466076	1	1	24	6	0.946816	0.910889	1	28	8.06612	3.30665	0.985169	1	25.3333	8.27092	2.06073	0.509326	0.247158
AMOTL1	1.741	0.877	1.131	2.777	2.695	1.777	2.529	1.897	3.04	0.335	1.335	0.679	1.73442	0.0784709	0.999627	21.4624	11.235	0.748061	0.692352	1	20	13	0.746705	0.558477	1	24.1026	8.1883	2.50348	0.32173	1	21.855	11.1097	1.80128	0.7501	0.416425
AMOTL2	9.884	33.499	26.384	10.155	15.955	32.451	35.252	37.131	28.287	18.295	15.66	13.17	23.0103	0.14804	0.999627	21.234	12.7391	7.98696	0.692352	1	24	14	6.67756	0.734487	1	20	12.5476	36.2714	0.52182	1	21.7447	13.1238	23.7017	9.03513	0.381201
AMPD2	19.854	5.893	11.706	18.758	25.662	7.269	9.408	6.853	6.279	2.642	4.838	1.26	10.0352	0.466035	0.999627	20.7917	8.68822	3.04142	0.17755	1	24	8	4.17794	0.423601	1	28	7.82637	18.5878	0.349295	1	24.2639	8.32823	10.0059	3.42259	0.342058
AMPD3	4.331	13.899	7.806	2.296	4.627	12.715	11.422	11.862	16.299	3.426	8.306	4.967	8.49633	0.297757	0.999627	20.1616	13.9714	3.13712	1	1	20	15	4.52478	0.900315	1	20	13.4353	13.3581	0.853299	1	20.0539	14.1338	8.81941	3.71177	0.420864
AMPH	20.185	0.467	0	22.856	23.284	0.849	0.325	0.558	0.378	0.333	0.437	0.141	5.81775	0.741173	0.999627	20.5773	6.7555	3.08377	1	1	20	10	0.603162	0.823403	1	27.5314	7.8438	16.4706	0.986076	1	22.7029	8.34305	5.91464	2.39939	0.40567
AMT	17.846	40.749	51.321	7.408	14.8	42.338	35.914	32.458	23.372	18.97	18.678	8.581	26.0362	0.648783	0.999627	24	12.1241	5.4385	1	1	24	8	9.85813	0.989324	1	28	12.0625	37.6003	0.989543	1	25.3333	10.7288	25.735	5.40317	0.209954
AMZ2	61.13	42.922	35.693	56.608	56.23	53.561	25.625	43.525	39.425	38.696	45.058	54.172	46.0538	0.632955	0.999627	24	1.36583	4.28974	1	1	22	5	9.16799	0.969892	1	22.4573	7.89752	54.2044	0.986511	1	22.8191	4.89982	46.0165	6.91146	0.150195
ANAPC1	8.587	12.559	11.471	8.386	9.581	13.87	14.046	15.449	16.374	12.142	21.391	16.395	13.3543	0.83075	0.999627	24	20.5588	0.659608	0.289005	1	24	19	2.41336	0.307133	1	28	21.9999	17.8268	0.516621	1	25.3333	20.5499	13.3929	0.966865	0.0721922
ANAPC10	28.17	34.334	39.199	18.915	20.388	35.548	32.2	34.099	31.2	39.694	44.104	46.718	33.7141	0.176626	0.999627	24	22.8908	5.21562	1	1	24	0	7.28214	0.432697	1	28	21.9999	47.7218	0.525623	1	25.3333	23.2191	34.0149	5.41692	0.159251
ANAPC11	17.441	39.555	43.415	23.599	22.704	28.759	23.15	22.005	13.705	11.737	9.504	4.254	21.6523	0.469489	0.999627	25.2658	9.46842	4.14861	0.17755	1	24	8	11.9853	0.204763	1	28	4.27192	32.7181	0.227952	1	25.7553	7.49635	21.3434	6.41996	0.300793
ANAPC13	196.467	288.813	196.85	125.98	178.827	275.358	239.14	312.571	328.044	368.873	331.144	402.073	270.345	0.144772	0.999627	20.5773	18.8856	41.6788	0.0164632	0.4876	24	19	82.7076	0.122963	1	28	21.9999	386.453	0.0123749	0.371685	24.1924	20.0947	270.65	52.8738	0.195359
ANAPC15	4.565	4.883	9.035	5.053	4.773	4.233	3.397	3.89	3.462	3.812	2.738	1.357	4.2665	0.856057	0.999627	24	7.73595	0.321213	0.0595081	0.691126	24	5	1.05394	0.372914	1	28	4.37615	6.23257	0.243505	1	25.3333	5.77582	4.25447	0.792871	0.186362
ANAPC16	41.373	113.092	101.598	40.497	52.224	94.021	90.473	113.891	114.093	129.277	138.783	130.261	96.6319	0.523497	0.999627	24	21.7311	11.9824	0.0321579	0.588781	24	20	25.2777	0.352497	1	28	21.9999	134.03	0.114352	1	25.3333	21.313	97.3005	14.3398	0.147376
ANAPC2	5.661	7.912	16.003	6.887	5.905	10.041	6.756	4.412	5.443	2.305	3.065	0.975	6.28042	0.50909	0.999627	24	9.01196	1.49857	0.0595081	0.691126	24	7	3.12223	0.324837	1	28	4.92606	9.87719	0.160397	1	25.3333	7.139	6.19846	2.54894	0.411222
ANAPC4	13.311	19.351	17.197	11.701	12.608	24.333	17.738	21.957	31.17	26.911	31.797	32.651	21.7271	0.212821	0.999627	20.5773	19.625	2.92316	0.17755	1	24	20	6.93742	0.128281	1	28	21.9999	32.8696	0.0995161	0.943831	24.1924	20.7184	21.7495	3.39694	0.156185
ANAPC5	46.374	59.425	62.711	34.852	46.199	69.227	67.91	71.659	71.626	55.463	61.671	53.816	58.4111	0.375095	0.999627	24	13.5964	6.50844	0.692352	1	20	15	14.4632	0.569564	1	20.4984	12.8786	71.9702	0.700717	1	21.4995	13.9116	59.0515	9.3982	0.159153
ANAPC7	41.791	57.219	51.014	28.025	35.674	56.807	55.316	60.35	69.387	59.541	76.661	58.371	54.1797	0.479643	0.999627	24	19.3162	5.44448	0.0321579	0.588781	24	19	7.73699	0.258895	1	24.8302	18.1241	67.082	0.0869563	0.884715	24.2767	18.8295	54.236	10.9889	0.202612
ANG	34.583	75.045	58.493	28.042	33.503	62.308	119.561	74.352	50.333	85.359	42.334	48.75	59.3886	0.330811	0.999627	20.3673	13.637	16.539	1	1	22	14	22.1674	0.869481	1	20	12.4809	87.7258	0.869347	1	20.7891	13.3736	61.171	18.1152	0.296141
ANGEL1	4.818	9.388	10.118	3.714	9.521	13.522	11.46	14.744	14.692	6.812	11.222	3.36	9.44758	0.0763046	0.999627	20.3673	12.9746	3.52998	0.454435	1	20	15	3.69322	0.453017	1	21.7162	12.6092	14.0183	0.216457	1	20.6945	13.5537	9.83554	4.05164	0.411939
ANGEL2	6.202	8.085	5.653	3.571	7.718	12.303	10.333	9.885	13.589	4.519	13.072	15.116	9.1705	0.997451	0.999627	24	11.4493	0.095436	1	1	20	13	3.6911	0.771466	1	28	12.2322	11.6056	0.997534	1	24	12.4245	9.1705	0.100717	0.0109827
ANGPT1	4.039	10.469	7.869	5.293	8.527	18.395	12.645	15.289	12.414	5.902	11.413	14.317	10.5477	0.333697	0.999627	24	10.6871	2.44788	1	1	20	13	5.03531	0.842757	1	27.0782	12.052	15.784	0.864282	1	23.6927	12.0504	10.5776	2.4049	0.227357
ANGPT2	3.596	6.693	4.312	3.877	3.971	7.559	10.393	11.614	18.435	5.489	11.525	11.551	8.25125	0.634748	0.999627	24	15.1029	1.42906	0.454435	1	24	18	4.9844	0.325106	1	26.4257	14.2534	13.247	0.578398	1	24.8086	15.8456	8.21353	3.29417	0.401067
ANGPTL1	2.586	34.337	1.414	1.21	2.528	12.653	2.045	9.741	5.704	12.184	10.812	26.45	10.1387	0.327568	0.999627	24	23.6146	6.55619	1	1	24	22	6.64344	0.944716	1	26.0079	21.9999	23.8336	0.885303	1	24.6693	22.5857	10.3164	6.42762	0.623051
ANGPTL2	6.409	10.382	27.051	5.751	2.931	22.477	29.05	23.982	29.096	5.915	10.219	0.938	14.5167	0.129424	0.999627	20.5773	12.9921	8.82883	1	1	20	15	11.8271	0.715824	1	20	13.5088	28.2191	0.57521	1	20.1924	13.8392	15.5023	10.221	0.659319
ANGPTL3	0.446	4.112	3.091	0.61	0	2.71	5.632	3.48	3.366	2.334	6.052	7.081	3.24283	0.634145	0.999627	24	23.7556	0.73332	1	1	24	18	2.06546	0.735073	1	28	12.4833	4.19683	0.957713	1	25.3333	19.3049	3.25517	0.470028	0.144394
ANGPTL4	1.587	0.343	1.03	2.169	3.684	5.108	0	0.136	0	0.183	0	0	1.18667	0.204607	0.999627	24	9.20796	1.14114	0.454435	1	24	8	1.05748	0.380644	1	20.8889	8.11801	3.70666	0.351209	1	22.963	8.46445	1.23624	1.47857	1.19602
ANGPTL6	6.667	4.758	7.529	7.233	7.832	6.373	5.227	3.391	2.551	1.873	2.246	0.566	4.68717	0.0109758	0.973544	20.3673	8.92662	1.43628	0.0164632	0.4876	24	8	2.91169	0.0614489	1	28	7.53118	7.53213	0.000860333	0.12561	24.1224	8.35068	4.68031	1.72186	0.367894
ANGPTL7	2.38	0.685	0	0.678	1.675	0.125	0.119	0	0.499	0	0	0	0.513417	0.74024	0.999627	24	20.9152	0.206415	1	1	20	5	0.479418	0.855066	1	28	7.9228	0.876122	0.98864	1	24	4.59073	0.513417	0.230222	0.230222
ANK1	2.797	0.2	0.48	4.788	3.005	0.102	0.222	0.239	0.039	0.085	0.179	0.072	1.01733	0.797773	0.999627	24	6.0589	0.408421	0.289005	1	24	6	0.291505	0.713949	1	24.8302	7.68552	2.72526	0.7295	1	24.2767	6.56836	1.01327	0.848291	0.837184
ANK2	27.079	55.788	19.721	25.632	31.75	60.819	47.503	49.041	81.85	22.756	56.007	23.505	41.7876	0.424028	0.999627	24	13.582	10.8259	1	1	20	13	18.8324	0.796031	1	20	13.8795	58.3432	0.903205	1	21.3333	13.5894	42.9361	14.4591	0.336758
ANKAR	0.477	1.402	1.24	0.587	0.967	0.84	0.918	1.248	1.72	1.366	1.202	2.459	1.20217	0.311202	0.999627	21.234	1.4946	0.251822	1	1	24	22	0.327567	0.65211	1	28	21.9999	2.1201	0.784688	1	24.4113	22.5316	1.20625	0.239289	0.198374
ANKDD1B	1.045	1.807	0	0.625	0.441	0.657	0.236	1.259	0.876	0	0.127	0.714	0.648917	0.701143	0.999627	20.7917	17.4757	0.198684	1	1	20	19	0.441942	0.999822	1	28	13.8873	0.842272	0.994263	1	22.9306	18.6953	0.642728	0.26872	0.26872
ANKEF1	0.434	0.635	0.52	0.274	0.733	0.965	0.622	0.827	1.707	0.647	0.809	2.579	0.896	0.639568	0.999627	24	0.720701	0.200818	1	1	20	13	0.233345	0.770674	1	28	14.1147	1.03809	0.964945	1	24	15.128	0.896	0.316615	0.316615
ANKFY1	5.404	10.15	10.07	4.899	6.448	11.328	11.157	8.004	12.752	2.44	6.203	4.63	7.79042	0.302936	0.999627	21.6957	12.1107	2.02003	1	1	22	12	2.41406	0.946251	1	26.0079	12.3269	10.9858	0.868583	1	23.2345	12.2236	7.85587	2.1472	0.273325
ANKH	17.793	11.713	13.834	17.544	22.282	18.02	13.605	13.328	15.929	5.474	7.622	5.101	13.5204	0.0280875	0.999627	20.1616	10.6805	3.88937	0.17755	1	24	9	4.23946	0.223601	1	27.7637	8.02517	19.7272	0.0344683	0.565825	23.9751	9.47974	13.5244	4.07714	0.301467
ANKIB1	11.31	20.624	11.372	7.198	11.883	25.177	23.37	22.741	32.065	8.129	26.358	29.206	19.1194	0.93384	0.999627	24	14.6693	1.20232	1	1	22	15	8.59612	0.803897	1	28	12.8085	25.8442	0.996826	1	24.6667	14.4569	19.0864	1.8462	0.0967284
ANKLE2	18.518	28.848	32.571	13.657	18.837	33.568	28.877	28.749	34.77	28.125	29.099	23.727	26.6122	0.706981	0.999627	24	14.2961	2.30947	1	1	20	15	6.05637	0.932141	1	21.7162	14.6465	31.4828	0.99113	1	21.9054	14.7515	26.7766	3.97425	0.148422
ANKMY1	1.005	1.105	0.474	1.186	0.925	1.664	0.439	0.314	0.459	0.337	0.354	0.071	0.694417	0.400374	0.999627	20.5773	9.33544	0.202118	0.454435	1	24	7	0.444417	0.412528	1	28	7.98987	1.20122	0.521067	1	24.1924	8.25354	0.692975	0.235066	0.235066
ANKMY2	44.298	45.415	46.246	25.648	51.544	62.177	45.353	63.744	54.185	44.209	65.298	51.942	50.0049	0.804208	0.999627	24	14.1884	2.82776	1	1	20	13	7.51867	0.833757	1	26.6397	12.1236	58.1827	0.992089	1	23.5466	13.3551	50.0598	3.55169	0.0709489
ANKRA2	10.117	8.268	7.102	7.01	7.85	10.649	8.71	10.883	11.421	12.744	10.508	14.049	9.94258	0.248136	0.999627	21.6957	19.1759	1.0247	0.0164632	0.4876	24	18	2.14625	0.131387	1	28	21.9999	13.2144	0.0197949	0.453033	24.5652	19.797	9.96613	1.57538	0.158074
ANKRD10	16.572	14.078	15.309	14.838	17.038	17.51	13.774	20.543	17.232	19.742	23.31	19.779	17.4771	0.522516	0.999627	20.1616	19.7365	0.951209	1	1	24	20	2.95677	0.288571	1	28	21.9999	21.1228	0.705903	1	24.0539	20.7783	17.4793	1.16174	0.066464
ANKRD11	4.634	7.966	5.833	4.948	6.334	9.153	7.653	5.803	7.168	2.8	4.837	4.381	5.95917	0.142366	0.999627	21.0105	10.939	1.31098	0.454435	1	24	11	1.26749	0.674011	1	24.8302	11.562	7.92214	0.394156	1	23.2802	11.2081	5.99892	1.31358	0.21897
ANKRD12	8.419	11.371	8.546	8.976	8.825	16.919	13.785	14.474	22.657	8.246	19.875	24.47	13.8802	0.938553	0.999627	24	23.712	0.659558	1	1	24	18	5.3208	0.58175	1	28	14.0682	16.5568	0.976375	1	25.3333	18.9899	13.8892	0.400726	0.0288517
ANKRD13A	9.314	31.415	28.846	5.388	14.217	34.992	35.958	45.362	51.27	20.664	40.953	27.259	28.8032	0.406867	0.999627	21.234	14.4042	7.37494	0.454435	1	24	16	13.6412	0.571658	1	23.5842	14.1212	44.4373	0.610091	1	22.9394	14.8673	29.036	10.6651	0.367306
ANKRD13B	4.289	1.33	1.143	4.512	5.015	2.004	1.256	0.908	1.291	0.508	1.066	0.086	1.95067	0.65333	0.999627	22.1778	8.68248	0.531145	0.454435	1	24	8	0.691197	0.569688	1	28	7.89414	3.97968	0.736761	1	24.7259	8.29657	1.93576	0.63127	0.326109
ANKRD13C	12.788	18.415	5.905	8.937	9.119	25.706	18.533	23.078	32.871	15.999	31.799	38.703	20.1544	0.685156	0.999627	24	21.5227	2.62618	0.454435	1	24	18	9.66721	0.293877	1	28	21.9999	36.8909	0.571957	1	25.3333	20.5178	20.3061	3.82212	0.188225
ANKRD13D	8.224	4.211	8.44	7.636	8.402	4.337	4.577	1.957	2.808	2.249	1.672	0.396	4.57575	0.433757	0.999627	21.6957	7.75226	0.887156	0.17755	1	24	8	2.74216	0.124521	1	28	5.31343	7.63225	0.157701	1	24.5652	7.25561	4.55777	1.31342	0.288171
ANKRD16	6.252	8.579	8.598	4.275	5.279	5.429	8.124	6.138	7.707	7.213	6.592	4.593	6.56492	0.667413	0.999627	24	18.141	0.583176	1	1	20	0	1.40431	0.995058	1	20	15.6601	7.43455	0.991566	1	21.3333	17.9048	6.50939	1.13195	0.173895
ANKRD17	17.757	22.684	13.3	13.537	18.536	28.622	30.874	26.99	35.224	13.699	31.425	29.206	23.4878	0.696796	0.999627	24	13.55	2.47655	0.454435	1	24	17	7.72302	0.661889	1	26.4257	12.5845	30.8526	0.792972	1	24.8086	14.418	23.4038	3.81378	0.162955
ANKRD2	1.034	3.956	1.918	0.656	1.372	4.036	2.841	2.236	1.981	1.909	1.574	0.807	2.02667	0.467417	0.999627	21.9341	12.6055	0.569876	1	1	20	15	0.65266	0.9955	1	20	11.9651	3.0722	0.957471	1	20.6447	13.1869	2.09646	0.652915	0.311437
ANKRD23	1.903	1.37	4.943	2.277	1.607	3.786	2.669	1.201	2.127	0.439	2.151	1.362	2.15292	0.509017	0.999627	20.5773	7.96244	0.589099	1	1	20	9	1.03803	0.855332	1	23.4164	6.13939	2.97714	0.947936	1	21.3312	7.84294	2.2011	0.732972	0.333003
ANKRD24	2.143	1.257	2.73	3.317	2.936	1.803	1.142	0.835	0.712	0.373	0.47	0.221	1.49492	0.175872	0.999627	24	7.98986	0.530845	0.00145627	0.41566	24	7	1.07303	0.0830092	1	25.8039	7.00001	2.89089	0.00148041	0.161204	24.6013	7.34533	1.48135	0.900745	0.608056
ANKRD26	5.025	6.635	4.669	3.463	5.174	8.006	6.875	7.394	8.594	5.617	9.379	10.489	6.77667	0.780908	0.999627	24	22.1806	0.441751	0.692352	1	24	18	1.77643	0.399336	1	28	12.4379	7.70235	0.800541	1	25.3333	18.8175	6.78892	0.609378	0.0897606
ANKRD28	5.521	6.89	8.604	2.81	5.076	12.755	7.927	10.301	13.523	5.095	12.005	12.448	8.57958	0.973152	0.999627	24	15.2713	0.310514	1	1	22	15	3.51326	0.810418	1	28	12.5447	10.8596	0.998131	1	24.6667	14.6407	8.57135	0.489413	0.0570987
ANKRD29	3.406	8.241	8.258	5.279	8.821	18.402	11.193	11.253	16.75	5.24	11.66	3.899	9.36683	0.0939268	0.999627	24	11.7408	4.05278	0.454435	1	24	12	3.6188	0.497831	1	24.2804	12.112	14.2927	0.26069	1	24.0935	11.9507	9.35073	4.21555	0.450826
ANKRD34B	2.504	0	0	8.289	5.119	0	0.079	0	0	0	0	0	1.33258	0.617449	0.999627	24	7.15036	1.06886	1	1	20	10	0.111723	0.707229	1	21.4332	7.68084	4.60916	0.948384	1	21.8111	8.36313	1.4282	1.44975	1.01509
ANKRD35	2.691	0.498	1.248	1.708	2.597	0.302	0.26	0.331	0.483	0.044	0.186	0.15	0.874833	0.895648	0.999627	21.9341	4.40168	0.152048	0.454435	1	24	7	0.42285	0.498056	1	28	7.68752	1.69655	0.784405	1	24.6447	6.30621	0.873345	0.150164	0.150164
ANKRD37	25.202	37.589	26.185	20.132	35.841	30.163	15.626	22.274	19.79	20.566	22.36	22.568	24.858	0.789365	0.999627	24	3.12306	1.75828	0.692352	1	24	5	5.48078	0.742998	1	26.0079	3.94314	29.6501	0.936937	1	24.6693	4.02703	24.8834	4.42898	0.177989
ANKRD39	9.867	5.88	12.374	8.142	9.769	4.702	2.659	5.62	2.852	1.884	2.308	0.266	5.52692	0.805466	0.999627	24	6.70534	0.605854	0.289005	1	24	6	4.27517	0.160408	1	28	3.64207	9.62021	0.361906	1	25.3333	5.59745	5.5065	1.59683	0.289991
ANKRD40	18.333	24.258	18.018	22.018	25.103	37.349	31.766	34.44	38.623	14.938	31.361	23.46	26.6389	0.0884082	0.999627	20.7917	12.0761	6.32867	0.454435	1	24	15	7.83969	0.467494	1	22.7682	12.3091	35.9322	0.24181	1	22.5199	13.1096	26.9983	6.96532	0.257991
ANKRD44	2.093	1.871	1.5	0.938	1.341	2.72	3.037	3.179	3.388	0.799	2.867	1.859	2.13267	0.39688	0.999627	24	14.0136	0.500046	0.104994	0.829058	20	16	0.767918	0.531328	1	20	12.8331	3.21767	0.26723	1	21.3333	14.3428	2.18275	0.824073	0.377539
ANKRD45	4.419	4	1.093	1.295	3.198	6.08	5.818	6.227	9.171	3.496	6.523	9.689	5.08408	0.794078	0.999627	24	18.5062	0.603037	0.289005	1	24	18	2.14271	0.374091	1	28	14.0658	6.99794	0.555371	1	25.3333	17.3538	5.08455	1.63167	0.320907
ANKRD46	60.267	68.051	44.948	41.203	57.439	92.957	78.724	79.256	106.28	47.636	96.829	78.005	70.9662	0.683801	0.999627	24	14.4278	7.09526	0.454435	1	22	16	15.1448	0.668859	1	24.461	12.5141	88.2319	0.790833	1	23.487	14.3809	71.1204	11.5386	0.16224
ANKRD49	4.111	15.728	4.576	3.212	7.438	13.28	13.412	14.145	16.243	9.484	15.076	19.707	11.3677	0.942827	0.999627	22.427	18.3004	0.643687	1	1	22	15	5.4297	0.59888	1	28	13.1464	14.5865	0.9796	1	24.1423	16.007	11.3665	0.721611	0.0634856
ANKRD50	2.283	3.123	1.977	2.797	2.651	4.661	5.803	5.499	6.339	1.405	7.741	4.826	4.09208	0.756254	0.999627	24	12.9451	0.536552	1	1	22	15	2.1238	0.6501	1	28	12.5962	5.71398	0.96463	1	24.6667	13.6956	4.07672	0.708156	0.173707
ANKRD52	2.99	5.273	2.588	3.577	2.84	6.338	5.166	3.558	4.75	1.207	3.077	1.167	3.54425	0.137357	0.999627	21.0105	12.0275	1.17427	1	1	24	12	1.19572	0.788843	1	26.4257	11.82	5.21118	0.616724	1	23.8121	12.0585	3.55357	1.22441	0.344556
ANKRD55	5.564	0.243	0	1.348	3.925	0	0.042	0	0.059	0.065	0.068	0	0.942833	0.816515	0.999627	24	21.4898	0.439042	1	1	20	5	0.343654	0.925775	1	28	7.94872	1.95616	0.997035	1	24	4.46579	0.942833	0.28762	0.28762
ANKRD6	9.302	6.458	4.315	6.359	8.135	6	5.291	4.344	8.005	3.219	4.103	3.759	5.77417	0.823309	0.999627	24	14.787	0.430527	1	1	24	6	1.54008	0.950424	1	28	7.98915	6.89084	0.997952	1	25.3333	8.89598	5.77333	0.0171728	0.0029745
ANKRD65	2.265	0.301	0.905	0	0.294	1.094	0.942	0.48	0.438	0.161	0	0	0.573333	0.584936	0.999627	24	17.1299	0.241535	1	1	24	10	0.241477	0.997122	1	28	11.9158	0.884636	0.98247	1	25.3333	12.7141	0.569049	0.0841764	0.0841764
ANKS1A	2.473	5.565	4.183	1.691	3.594	8.779	8.193	6.372	7.327	2.282	5.07	3.007	4.878	0.0786166	0.999627	20.1616	12.4482	2.0709	1	1	20	13	2.8355	0.511288	1	20	12.1243	8.24845	0.37699	1	20.0539	12.5241	5.17966	2.16756	0.418476
ANKS3	2.813	5.581	8.66	2.635	2.991	7.723	5.01	3.872	5.065	2.308	1.413	0.813	4.07367	0.349562	0.999627	24	11.0566	1.30985	1	1	24	8	1.92033	0.705936	1	28	11.9463	5.67809	0.833666	1	25.3333	10.3216	3.99752	1.38235	0.345803
ANKS4B	0.295	1.273	0	0	0.249	0.555	1.948	0.608	0.247	1.632	0.143	1.725	0.722917	0.971921	0.999627	24	19.7734	0.0720931	1	1	24	18	0.455023	0.99422	1	28	12.3491	1.06562	0.999993	1	25.3333	17.7654	0.723898	0.164258	0.164258
ANKS6	2.131	5.656	7.118	1.561	2.443	7.316	6.543	5.029	5.232	4.426	5.31	1.188	4.49608	0.456778	0.999627	24	12.4837	1.16704	1	1	24	16	1.86747	0.989071	1	26.0079	12.1438	6.44007	0.953358	1	24.6693	13.5441	4.46231	1.50433	0.33712
ANKZF1	32.578	56.455	80.754	25.773	38.827	60.926	56.618	45.61	57.5	42.867	52.393	26.661	48.0802	0.776186	0.999627	24	12.1524	4.99465	1	1	24	16	9.44041	0.999891	1	28	12.1822	56.3366	0.997753	1	25.3333	13.5038	47.7824	6.55193	0.13712
ANLN	6.996	0.34	1.314	25.298	6.738	0.777	0.794	0.561	0.353	0.182	0.953	0.921	3.76892	0.72785	0.999627	24	6.19813	2.3599	1	1	20	5	1.60089	0.830805	1	21.5738	7.43279	10.9507	0.985382	1	21.8579	6.20543	3.85758	5.20134	1.34834
ANO1	4.006	9.425	19.924	5.273	6.261	13.598	14.42	14.487	10.858	10.147	13.004	21.717	11.9267	0.799401	0.999627	24	3.82096	1.41532	1	1	20	15	3.57937	0.998866	1	28	12.2994	14.3825	0.998394	1	24	10.0745	11.9267	0.0973726	0.00816427
ANO10	14.429	16.199	11.895	14	14.956	16.961	14.593	16.947	22.124	19.178	19.713	24.714	17.1424	0.239711	0.999627	24	22.4127	1.49394	0.289005	1	24	18	3.48285	0.168255	1	28	21.9999	23.514	0.17906	1	25.3333	20.7984	17.2206	1.84753	0.107286
ANO4	4.054	4.868	1.428	5.309	3.83	10.317	3.965	5.912	17.107	4.566	7.057	1.877	5.8575	0.418154	0.999627	24	13.6647	2.34289	1	1	24	16	2.21643	0.794634	1	21.2945	15.6325	9.39623	0.900058	1	23.0982	15.1798	5.9234	4.13135	0.697463
ANO5	7.712	2.79	3.082	6.962	7.068	3.954	3.645	4.219	5.718	2.737	4.694	5.119	4.80833	0.973822	0.999627	21.234	5.48272	0.185816	1	1	20	5	1.11652	0.999988	1	28	7.95375	6.09076	0.999997	1	23.078	6.09439	4.81026	0.212626	0.0442026
ANO6	9.01	21.696	7.674	2.575	7.983	41.059	34.448	46.203	57.572	11.656	37.78	37.871	26.2939	0.485608	0.999627	24	13.7575	7.65542	0.289005	1	22	16	18.779	0.384171	1	24.8302	13.9982	46.5852	0.441274	1	23.6101	14.622	26.4137	12.7766	0.483712
ANO7	0.632	2.241	3.8	0.955	0.505	1.88	1.619	1.144	1.115	0.921	0.644	0.389	1.32042	0.904312	0.999627	24	8.56273	0.172935	1	1	24	8	0.599273	0.912522	1	28	12.0249	1.54256	0.998976	1	25.3333	9.44789	1.3096	0.208903	0.159517
ANO8	4.668	2.792	5.596	5.114	4.043	3.834	4.065	2.265	4.013	1.16	1.623	0.747	3.32667	0.234268	0.999627	24	10.4237	0.733595	0.454435	1	24	7	1.26501	0.219398	1	28	5.73611	4.70995	0.275936	1	25.3333	7.8138	3.29048	0.920298	0.279685
ANOS1	23.121	2.106	2.999	13.001	25.616	2.377	2.082	2.052	1.478	1.746	3.417	2.553	6.879	0.964663	0.999627	24	3.33214	0.911913	0.289005	1	20	7	1.29683	0.900363	1	28	7.91037	14.9005	0.837772	1	24	6.22054	6.879	1.52345	0.221464
ANP32A	89.451	117.358	154.901	70.404	101.643	162.154	132.423	136.802	155.275	139.123	124.107	122.389	125.502	0.568776	0.999627	20.7917	13.4871	12.0208	1	1	20	15	26.8114	0.887851	1	25.4054	12.6325	146.753	0.967868	1	22.0657	13.9907	126.304	15.087	0.11945
ANP32E	72.928	46.561	47.62	46.588	65.153	50.842	44.137	62.876	58.214	60.66	70.166	98.898	60.3869	0.110776	0.999627	24	23.4247	11.259	1	1	24	20	13.3055	0.429844	1	28	8.18307	54.2412	0.413277	1	25.3333	25.1654	61.0468	12.6762	0.207647
ANPEP	7.697	22.438	9.041	1.373	2.713	5.466	28.724	2.441	1.739	16.432	7.652	15.776	10.1243	0.855603	0.999627	24	22.3125	2.21377	1	1	22	0	5.49157	0.999998	1	26.4257	12.067	13.0054	0.999437	1	24.1419	23.5008	10.1371	2.1523	0.212319
ANTXR1	4.411	1.46	0.488	4.492	2.853	1.356	2.539	2.067	2.517	0.173	1.546	2.271	2.18108	0.995929	0.999627	24	10.564	0.0510573	1	1	20	5	0.793374	0.999243	1	28	8.0078	2.87273	1	1	24	7.74947	2.18108	0.0585465	0.0268429
ANTXR2	3.726	7.923	9.677	1.469	5.324	7.741	9.905	8.974	10.569	5.951	6.386	9.282	7.24392	0.823409	0.999627	23.4824	13.2599	0.712446	1	1	20	15	2.13758	0.978407	1	25.019	13.7426	9.87525	0.998568	1	22.8338	14.0972	7.27708	1.02824	0.141299
ANXA1	63.815	21.725	34.6	14.775	25.594	13.618	24.346	26.285	33.608	16.935	24.098	16.018	26.2848	0.225373	0.999627	24	20.0543	8.59399	1	1	20	0	6.3682	0.984706	1	28	14.7377	27.0381	0.807487	1	24	19.8129	26.2847	13.0705	0.497267
ANXA10	0.451	1.82	5.473	0.514	3.812	0.851	4.794	0.932	0.757	1.111	1.021	5.99	2.29383	0.57239	0.999627	24	4.47071	0.963329	1	1	20	9	1.41775	0.985901	1	20	6.09269	2.8542	0.979548	1	21.3333	6.66449	2.3496	1.75239	0.745824
ANXA11	32.205	120.058	140.977	17.47	51.179	119.259	120.206	107.404	117.711	85.368	87.874	53.072	87.7319	0.598578	0.999627	20.5773	13.7137	18.0851	1	1	24	16	33.0965	0.996224	1	20	12.5547	121.469	0.984292	1	21.5258	14.0702	89.1719	22.5332	0.252694
ANXA2	31.756	82.649	53.973	24.123	28.801	116.364	96.497	115.479	92.832	79.965	87.169	76.495	73.8419	0.223724	0.999627	20.1616	13.8325	20.4073	0.454435	1	20	15	43.4913	0.451883	1	23.4164	12.5315	110.83	0.405426	1	21.1927	13.9773	75.5761	23.6816	0.313348
ANXA3	14.58	14.82	21.163	22.867	14.484	31.247	21.522	29.364	27.676	20.382	26.588	26.607	22.6083	0.426807	0.999627	20.7917	10.9892	2.45728	1	1	22	15	5.81419	0.58491	1	28	13.2558	27.1499	0.836457	1	23.5972	13.1834	22.6445	2.54966	0.112595
ANXA4	35.057	185.205	107.389	27.113	51.435	157.409	110.343	178.518	130.573	195.625	204.724	250.697	136.174	0.443647	0.999627	22.6818	22.0962	27.3965	0.454435	1	24	20	48.6627	0.430104	1	28	21.9999	247.401	0.557957	1	24.8939	21.47	137.166	30.0707	0.219229
ANXA5	259.821	440.67	490.04	224.003	274.198	487.273	457.591	610.395	653.156	596.884	705.211	588.469	482.309	0.60944	0.999627	24	19.2353	43.9824	0.17755	1	24	18	163.576	0.178149	1	28	18.486	652.67	0.245694	1	25.3333	18.6876	484.186	101.885	0.210426
ANXA6	193.805	54.349	53.408	196.591	163.305	54.349	58.122	55.761	41.037	40.865	49.109	27.328	82.3358	0.95598	0.999627	23.7619	6.44457	6.7048	0.858505	1	24	9	10.7219	0.697446	1	28	7.82989	141.368	0.980838	1	25.254	7.78146	82.0447	7.95191	0.0969217
ANXA9	1.297	11.815	17.148	1.612	4.38	18.439	11.408	11.034	11.264	8.051	9.023	4.6	9.17258	0.531721	0.999627	24	11.3771	2.69799	1	1	20	15	4.46114	0.993477	1	26.6397	12.1043	13.8144	0.972945	1	23.5466	12.8142	9.22054	2.83538	0.307507
AOAH	2.782	0	1.885	2.15	1.43	0.684	1.309	1.249	0.507	0.558	0.234	1.133	1.16008	0.979294	0.999627	24	4.29074	0.0652214	1	1	22	4	0.688722	0.898501	1	28	8.1e-05	1.94761	0.999683	1	24.6667	3.04372	1.16174	0.1345	0.115774
AOC1	2.038	14.405	3.08	0.583	1.502	2.071	9.219	0.994	0.155	5.813	2.225	1.475	3.63	0.891694	0.999627	24	21.0874	0.872603	1	1	22	0	1.63023	0.99997	1	28	12.0083	4.3049	0.999769	1	24.6667	23.4695	3.65106	0.751386	0.205799
AOC2	0.675	1.272	0	0.378	0.725	0.694	0.516	0.507	0.72	0.849	0.178	0.718	0.602667	0.861948	0.999627	24	19.2687	0.0793589	1	1	20	19	0.200111	0.999999	1	20	15.0983	0.613695	0.999511	1	21.3333	17.7853	0.596267	0.140471	0.140471
AOC3	2.369	10.814	8.824	2.414	2.189	9.154	7.469	8.952	7.493	9.447	8.055	13.536	7.55967	0.682922	0.999627	24	23.5851	1.16966	1	1	24	18	2.19804	0.910344	1	28	21.9999	12.3074	0.987415	1	25.3333	21.1311	7.60963	1.1058	0.145315
AOX1	15.565	37.582	4.016	1.48	6.267	9.777	39.373	11.882	13.219	28.968	20.172	138.491	27.2327	0.195785	0.999627	24	0.438151	24.0279	0.692352	1	24	19	5.23895	0.765499	1	28	12.5067	21.8003	0.605174	1	25.3333	21.1464	28.0772	18.6402	0.663891
AP1AR	12.324	16.746	17.858	14.601	14.822	28.141	24.223	32.995	32.767	29.026	45.42	32.737	25.1383	0.771405	0.999627	24	18.2407	1.54939	0.289005	1	24	18	11.4092	0.116173	1	28	21.6296	36.4749	0.293381	1	25.3333	19.2746	25.2196	3.1426	0.124609
AP1B1	21.166	20.127	24.896	17.565	24.392	22.494	21.163	13.284	18.578	8.293	10.124	4.467	17.2124	0.0401167	0.999627	27.7222	10.9338	4.34622	0.454435	1	24	8	6.6164	0.150858	1	28	7.61849	22.5278	0.0667693	0.782892	26.5741	8.85655	16.7967	4.46101	0.265589
AP1G1	14.42	30.589	21.699	7.615	17.803	42.23	34.909	35.658	54.432	15.787	35.552	52.003	30.2248	0.951013	0.999627	24	13.8025	1.73725	1	1	20	13	14.0509	0.782056	1	28	13.4092	41.5492	0.99653	1	24	13.6409	30.2248	2.32866	0.0770449
AP1G2	14.157	26.59	37.915	9.859	14.553	39.328	32.398	21.12	28.449	14.689	21.042	4.667	22.0639	0.345138	0.999627	24	11.8778	6.66575	1	1	24	16	7.30371	0.948287	1	27.7637	12.0354	32.2174	0.896988	1	25.2546	13.3331	21.7075	8.10228	0.373247
AP1M1	16.128	14.638	14.387	19.268	16.507	13.508	10.379	9.642	6.827	4.811	4.893	2.797	11.1487	0.0527044	0.999627	24	9.16192	2.11665	0.0164632	0.4876	24	7	5.54831	0.055773	1	28	5.19204	16.8481	0.00291809	0.20141	25.3333	7.262	11.0359	3.36636	0.305038
AP1M2	8.221	50.139	52.759	3.72	9.8	58.933	44.327	42.6	45.5	27.114	26.003	9.341	31.5381	0.444509	0.999627	20.5773	13.2915	10.9334	1	1	24	16	16.1493	0.990336	1	20	12.3523	50.1166	0.949585	1	21.5258	13.85	32.4527	13.2728	0.408988
AP1S1	82.513	83.607	94.26	59.07	73.687	89.824	108.019	82.949	74.592	76.551	57.339	39.785	76.8497	0.0482706	0.999627	20.3673	13.2141	15.0372	1	1	24	14	10.5728	0.784519	1	28	12.0366	95.7725	0.364752	1	24.1224	13.4263	76.7768	17.505	0.227999
AP1S2	1.33	6.894	0	1.515	0.749	2.228	4.53	2.746	2.601	1.227	4.724	8.995	3.12825	0.37853	0.999627	24	0.0447689	1.46125	1	1	24	18	1.44886	0.907392	1	28	12.2785	3.35424	0.90665	1	25.3333	19.4831	3.15229	0.846543	0.268548
AP1S3	2.495	20.233	12.964	1.312	3.242	22.79	16.384	19.552	29.605	13.819	16.179	28.165	15.5617	0.915822	0.999627	22.1778	16.5394	1.50716	1	1	20	15	9.2928	0.754465	1	28	14.1014	22.6828	0.993602	1	23.3926	15.796	15.579	2.43297	0.15617
AP2A1	29.368	14.533	17.618	45.721	34.019	15.167	12.393	9.102	10.517	6.385	8.608	4.076	17.2922	0.5724	0.999627	24	7.65521	4.36843	0.0079208	0.433215	24	7	7.07885	0.313958	1	26.6397	7.62221	32.631	0.0413319	0.617203	24.8799	7.43676	17.1259	7.23368	0.422382
AP2A2	22.578	23.005	21.391	22.943	22.6	22.416	19.057	16.058	20.535	13.807	16.023	12.908	19.4434	0.268181	0.999627	24	10.1525	1.3095	0.17755	1	24	7	4.10263	0.134863	1	28	4.83962	22.879	0.12066	1	25.3333	7.48185	19.3802	1.76031	0.0908306
AP2B1	50.987	66.078	39.732	39.635	59.477	67.318	68.386	62.446	84.839	35.728	55.982	72.291	58.5749	0.76916	0.999627	24	12.7416	4.5649	1	1	20	13	16.0612	0.981814	1	20	13.0536	70.9905	0.997006	1	21.3333	13.0578	59.1455	6.31967	0.106849
AP2S1	36.866	25.58	27.73	43.889	38.942	21.906	18.565	19.102	16.822	18.129	15.583	8.498	24.301	0.575482	0.999627	21.234	7.51604	3.1199	0.0595081	0.691126	24	7	7.0937	0.207379	1	28	5.38415	35.6456	0.129153	1	24.4113	6.83205	24.2613	4.79468	0.197627
AP3B1	14.779	31.922	21.251	8.931	17.605	34.772	34.739	45.815	47.006	38.666	49.793	63.182	34.0384	0.524287	0.999627	21.0105	19.0752	4.19809	0.17755	1	24	19	12.7886	0.153311	1	28	21.9999	59.5465	0.203775	1	24.3368	20.1402	34.0952	5.63639	0.165313
AP3B2	33.394	9.228	11.591	25.006	38.854	10.753	7.233	7.224	6.898	8.304	4.855	2.112	13.7877	0.903567	0.999627	24	8.47034	1.86174	0.17755	1	24	8	3.58821	0.647083	1	28	7.86726	26.4389	0.605291	1	25.3333	8.17012	13.6839	2.43177	0.17771
AP3D1	16.283	21.084	25.221	15.861	19.663	20.727	22.699	13.838	16.925	8.366	9.407	2.615	16.0574	0.0460213	0.999627	24	11.0653	4.26951	1	1	24	8	6.2929	0.187523	1	28	6.01963	20.5531	0.147105	1	25.3333	8.51437	15.8451	4.65724	0.293923
AP3M1	29.374	39.865	32.514	21.051	30.475	38.54	38.936	46.656	51.157	38.072	53.597	72.841	41.0898	0.269558	0.999627	24	23.1246	5.84044	0.454435	1	24	20	9.65448	0.275235	1	28	21.9999	68.2307	0.341711	1	25.3333	21.7698	41.4033	6.29348	0.152004
AP3M2	41.559	17.569	18.487	31.106	43.571	18.841	12.833	20.03	22.477	12.199	21.794	14.879	22.9454	0.993939	0.999627	24	3.76166	0.447422	1	1	20	5	8.22436	0.937147	1	28	7.87448	32.0725	0.999943	1	24	5.51657	22.9454	1.04155	0.0453925
AP3S1	5.693	3.615	4.454	6.378	5.444	4.072	3.814	4.933	4.369	3.956	5.05	4.604	4.6985	0.884914	0.999627	24	3.10869	0.180088	1	1	22	3	0.707284	0.997315	1	20	7.70496	5.31522	0.999704	1	22	4.5586	4.68994	0.38673	0.0824595
AP4B1	11.438	9.517	10.344	7.241	13.021	11.39	8.556	8.134	10.013	10.009	9.809	6.613	9.67375	0.816727	0.999627	24	13.4102	0.47922	1	1	24	6	1.00904	0.999248	1	28	8.4045	10.8655	0.998798	1	25.3333	9.00811	9.66098	0.259691	0.0268804
AP4E1	1.178	3.968	3.059	0.966	1.989	5.104	4.494	5.227	7.698	1.576	4.563	7.26	3.9235	0.900384	0.999627	20.7917	13.485	0.375543	1	1	20	13	2.12627	0.805869	1	28	13.9733	5.77142	0.995667	1	22.9306	13.7811	3.93508	0.356148	0.0905058
AP4M1	9.617	15.035	14.274	6.679	7.991	16.972	10.735	13.341	12.027	10.143	7.838	3.693	10.6954	0.278348	0.999627	20.3673	13.663	2.40117	1	1	22	14	1.80595	0.970576	1	28	12.1642	13.6293	0.855093	1	23.4558	13.7522	10.7452	2.93066	0.272742
AP5B1	0.831	1.196	3.237	0.852	1.169	1.827	1.207	0.858	1.161	0.192	0.402	0.216	1.09567	0.521579	0.999627	24	9.29585	0.342926	0.454435	1	24	8	0.560382	0.551562	1	28	5.40742	1.75059	0.667314	1	25.3333	7.76539	1.07581	0.511326	0.475295
AP5M1	19.096	37.094	30.788	14.946	23.798	40.372	39.817	53.112	54.09	35.735	57.161	73.183	39.9327	0.679753	0.999627	24	22.5523	3.90888	0.692352	1	24	19	11.6975	0.285398	1	28	21.9999	68.5791	0.674631	1	25.3333	21.2094	40.1452	4.63989	0.115577
AP5S1	1.356	6.446	5.285	2.55	2.291	7.243	5.504	5.368	6.253	2.817	3.943	0.529	4.13208	0.240371	0.999627	24	12.18	1.52956	1	1	24	16	1.73825	0.898003	1	26.6397	12.3441	6.2123	0.80048	1	24.8799	13.5102	4.0747	1.92598	0.472669
AP5Z1	2.993	6.122	12.376	5.053	4.642	7.175	4.846	1.976	2.15	1.24	1.006	0.572	4.17925	0.346841	0.999627	21.4624	7.62822	1.59766	0.104994	0.829058	24	7	2.98965	0.224789	1	26.8571	5.17171	7.62133	0.142035	1	24.1065	6.76023	4.17371	2.74782	0.658363
APBA1	3.188	0.989	1.274	7.21	6.075	0.873	1.72	0.563	1.713	0.075	0.238	0.064	1.9985	0.470835	0.999627	24	8.49023	1.08402	0.454435	1	24	7	0.775343	0.536375	1	23.9273	7.73958	4.97766	0.632148	1	23.9758	7.74336	1.99961	1.64897	0.824645
APBA2	14.731	0.434	0.435	16.995	18.093	0.158	0.201	0.115	0.14	0.077	0	0	4.28158	0.734165	0.999627	21.0105	6.64475	2.35159	0.0822512	0.829058	24	8	0.260922	0.792546	1	26.8571	7.8271	12.4581	0.414398	1	23.9559	7.51455	4.28428	2.37178	0.553602
APBB1	80.661	19.219	30.59	120.387	86.341	23.661	17.359	14.151	19.742	10.61	11.953	3.356	36.5025	0.603457	0.999627	21.0105	7.04918	13.8742	0.0321579	0.588781	24	7	11.152	0.543838	1	27.0782	7.69441	79.5405	0.167891	1	24.0296	7.29841	36.4902	17.3635	0.475841
APBB1IP	4.341	0.479	2.399	3.662	3.276	0.696	1.943	2.034	2.245	1.534	0.984	1.874	2.12225	0.996867	0.999627	24	22.0583	0.0383258	1	1	22	4	0.971565	0.994614	1	28	7.74608	2.73634	1	1	24.6667	3.52594	2.12232	0.00757691	0.00357011
APBB2	8.924	18.473	7.344	4.772	6.118	30.247	20.711	22.011	29.326	5.953	13.867	10.136	14.8235	0.130419	0.999627	20.3673	13.3156	7.37271	1	1	20	13	10.3711	0.561866	1	20	12.5774	25.7769	0.515047	1	20.1224	12.9633	15.8163	7.86305	0.497148
APBB3	10.363	14.277	25.462	16.276	17.264	18.297	10.521	6.264	6.221	3.49	4.206	1.858	11.2082	0.0545113	0.999627	20.3673	7.82039	4.5995	0.0079208	0.433215	24	7	8.06809	0.0749888	1	26.2151	5.97534	20.0839	0.00209731	0.178117	23.5275	7.07672	11.2758	6.79656	0.602754
APC	13.054	6.193	4.192	12.689	15.512	7.171	6.006	6.599	8.773	3.549	8.209	10.17	8.50975	0.872311	0.999627	24	4.46843	0.843832	1	1	20	5	2.76903	0.992298	1	20	7.95613	12.0154	0.99955	1	21.3333	5.88174	8.52335	1.95582	0.229467
APCDD1	25.683	13.725	28.885	20.093	21.91	15.135	12.333	13.939	14.092	4.276	6.156	3.823	15.0042	0.668807	0.999627	22.6818	9.52016	1.67836	0.692352	1	24	7	5.70458	0.190835	1	28	2.52158	22.7135	0.562861	1	24.8939	6.79847	14.9571	2.56386	0.171414
APCDD1L	0.135	1.164	0.7	0.092	0.228	1.778	0.972	0.556	1.468	0	0.131	0	0.602	0.260018	0.999627	22.1778	12.1776	0.406923	1	1	22	12	0.460327	0.930729	1	24.8302	12.1299	1.18702	0.828939	1	23.0027	12.1405	0.619074	0.427613	0.427613
APEH	25.824	63.703	75.867	23.256	27.821	63.768	58.394	42.714	40.976	31.97	29.159	8.409	40.9884	0.472147	0.999627	24	11.6658	9.79162	1	1	24	8	16.128	0.899478	1	28	12.0153	56.1712	0.944128	1	25.3333	10.5564	40.428	10.091	0.249605
APEX1	111.131	146.096	96.568	83.357	110.717	133.215	107.043	102.204	118.11	91.866	104.76	70.042	106.259	0.44403	0.999627	20.3673	14.394	10.5074	1	1	22	12	8.189	0.998297	1	28	10.7111	117.402	0.950607	1	23.4558	12.7842	106.439	8.84917	0.0831382
APEX2	10.338	12.688	15.56	8.785	14.685	17.297	12.66	10.838	11.176	7.134	10.39	4.374	11.3271	0.101297	0.999627	24	10.8059	2.6279	0.692352	1	24	10	2.82807	0.374864	1	27.7637	9.92649	14.7109	0.295979	1	25.2546	10.3107	11.1843	2.75499	0.246327
APH1A	35.76	89.046	77.88	21.779	43.514	104.371	79.687	80.064	69.764	71.196	50.076	40.341	63.6232	0.374493	0.999627	21.4624	13.0507	14.7354	1	1	22	14	20.2158	0.960613	1	20	12.1704	88.7626	0.915539	1	21.1541	13.0657	65.2022	16.5367	0.253622
APH1B	10.102	16.208	29.987	6.248	10.967	26.742	19.371	15.559	20.361	17.536	14.447	17.645	17.0978	0.868753	0.999627	24	10.6102	1.57614	1	1	20	15	4.64498	0.999998	1	28	12.1484	20.943	0.999582	1	24	12.4939	17.0978	1.52735	0.0893305
API5	22.331	45.17	24.567	15.806	27.064	53.47	47.136	54.602	67.493	29.096	65.921	74.942	43.9665	0.939876	0.999627	24	20.2547	2.19599	0.454435	1	24	18	18.506	0.460951	1	28	13.2835	55.6301	0.776834	1	25.3333	17.9831	44.0085	4.68275	0.106406
APIP	49.85	77.029	61.008	33.59	46.546	92.437	71.882	97.148	103.052	113.249	105.413	123.639	81.2369	0.262141	0.999627	20.1616	18.193	11.329	0.0321579	0.588781	24	19	27.9258	0.121734	1	28	21.9999	119.875	0.0323891	0.554664	24.0539	19.8646	81.2582	13.8526	0.170476
APLF	8.216	8.978	7.532	4.213	8.57	11.157	9.732	19.375	13.47	14.608	15.335	16.503	11.4741	0.553078	0.999627	24	18.1464	1.28806	0.104994	0.829058	24	18	4.63261	0.133069	1	28	20.5295	15.8528	0.136676	1	25.3333	18.9097	11.5368	2.94479	0.255252
APLNR	14.076	0.924	0	30.94	21.966	0.672	0.214	0.368	0.597	0	0	0	5.81308	0.703824	0.999627	24	7.00973	3.50487	1	1	20	5	1.30673	0.733947	1	22.7682	7.73967	18.4241	0.970482	1	22.2561	6.54274	5.97715	7.32163	1.22494
APLP1	223.606	2.004	24.963	212.63	223.023	1.769	1.494	1.768	1.042	1.912	0.562	0.647	57.9517	0.82994	0.999627	21.234	5.81533	23.4112	0.692352	1	24	8	16.1737	0.750987	1	28	7.81004	155.896	0.946589	1	24.4113	7.20837	57.7591	19.839	0.343478
APLP2	286.472	677.694	496.548	289.001	396.757	624.831	529.376	574.454	635.185	616.671	594.957	490.081	517.669	0.808976	0.999627	24	15.0234	34.6039	1	1	20	15	125.651	0.873686	1	24.8302	15.9816	613.599	0.994619	1	22.9434	15.4286	518.78	71.4076	0.137645
APMAP	128.428	110.847	108.825	95.833	135.005	141.917	108.533	112.277	111.365	97.991	101.725	69.674	110.202	0.0881252	0.999627	20.1616	12.406	13.7225	1	1	24	6	12.3443	0.712679	1	28	9.98108	129.128	0.477184	1	24.0539	9.39909	110.179	10.8805	0.0987533
APOA1	0.764	1.32	2.646	0.174	0	0.16	0.459	0.175	0.64	0	0	0	0.528167	0.699056	0.999627	24	23.39	0.238551	1	1	20	0	0.417193	0.748013	1	28	13.984	0.412532	0.971838	1	24	23.4036	0.528167	0.240223	0.240223
APOA2	0	0	3.512	0.462	0	0	0	0	1.7	0	0.655	0	0.527417	0.929847	0.999627	24	1.7702	0.180969	1	1	22	21	0.326683	0.999943	1	20	17.1515	0.654884	0.999939	1	22	21.149	0.515084	0.152477	0.152477
APOBEC2	2.129	0.526	0	0.832	6.677	0	0.183	0.419	0.255	0	0	0	0.918417	0.761689	0.999627	24	8.92944	0.592884	1	1	22	5	0.389969	0.974687	1	22.9268	7.97315	2.85621	0.996472	1	22.9756	7.27906	0.939768	0.943278	0.943278
APOBEC3G	3.211	4.994	6.117	2.195	3.254	3.227	3.41	8.545	6.998	5.334	2.489	7.435	4.76742	0.756069	0.999627	20.7917	17.3989	0.693083	1	1	20	19	1.71686	0.978858	1	22.0067	14.2636	6.73353	0.996367	1	20.9328	17.0915	4.7364	0.972345	0.205292
APOBEC3H	0.922	0.797	0.479	0.63	0.778	0.985	1.662	1.523	1.082	1.191	0.447	0.935	0.952583	0.115832	0.999627	24	13.226	0.303684	0.104994	0.829058	20	15	0.396687	0.189186	1	20	13.739	1.49204	0.0587269	0.732225	21.3333	14.1741	0.982022	0.451161	0.451161
APOBR	0.189	0.869	1.307	0.215	0.106	0.513	1.134	0.519	0.422	0.29	0.548	0.098	0.5175	0.884526	0.999627	24	11.5816	0.0851797	1	1	24	8	0.238295	0.999702	1	28	12.1865	0.765608	0.999717	1	25.3333	10.5828	0.512405	0.091679	0.091679
APOC1	110.076	20.174	25.993	71.836	91.541	19.382	22.555	5.739	9.786	39.251	8.887	27.335	37.7129	0.858592	0.999627	24	0.473067	7.14902	1	1	20	5	34.2289	0.818674	1	28	7.86597	65.4503	0.994381	1	24	4.61376	37.7129	8.79969	0.233334
APOC2	1.366	0	3.547	1.867	3.459	0	0	0	1.717	0	0	0	0.996333	0.74237	0.999627	24	6.79413	0.418305	1	1	20	5	1.32017	0.750042	1	24.6442	5.75454	2.51199	0.97829	1	22.8814	5.8464	1.0032	0.941825	0.938824
APOD	206.358	57.585	206.417	84.342	216.459	85.143	139.249	104.087	105.283	79.256	39.425	88.28	117.657	0.894458	0.999627	24	10.6315	10.943	1	1	20	5	47.4532	0.907503	1	28	7.7533	147.783	0.998705	1	24	7.68709	117.657	12.3474	0.104944
APOE	51.194	12.043	24.87	70.468	72.708	16.1	12.273	3.81	3.221	3.967	4.165	1.805	23.052	0.588769	0.999627	24	7.18775	9.3697	0.17755	1	24	8	14.7457	0.362928	1	25.019	7.72914	56.7641	0.365126	1	24.3397	7.64043	22.9164	14.6557	0.639529
APOH	0.043	6.696	0.442	0.146	0.072	0.08	0.486	0.088	0.75	0.118	0.371	11.4	1.72433	0.140448	0.999627	24	0.587995	2.78806	1	1	24	22	0.248548	0.835174	1	26.8571	14.0143	0.395833	0.638025	1	24.9524	22.9262	1.82343	2.50072	1.37144
APOL2	30.188	35.228	49.9	10.721	10.594	16.993	31.223	31.568	24.974	14.473	15.383	52.017	26.9385	0.417323	0.999627	26.2632	24.6702	8.50538	1	1	24	0	8.29047	0.977296	1	26.4257	13.8576	29.8756	0.937659	1	25.563	23.4918	27.4677	8.11452	0.295421
APOL4	5.137	13.457	24.102	7.363	13.152	18.423	20.715	10.035	22.36	11.928	16.053	20.432	15.2631	0.802604	0.999627	24	7.94198	1.67634	1	1	20	13	3.80636	0.999885	1	28	12.2581	17.7828	0.998494	1	24	11.1625	15.2631	1.11625	0.0731341
APOL5	1.146	5.203	8.841	0.917	0.774	4.523	2.4	4.73	5.898	1.661	4.281	3.372	3.6455	0.975875	0.999627	24	22.9971	0.240917	1	1	22	21	1.04015	1	1	20	14.1508	4.45606	0.999998	1	22	19.422	3.62469	0.337049	0.092987
APOL6	7.885	10.108	12.553	3.13	4.295	6.551	12.612	10.415	7.568	11.385	5.421	18.362	9.19042	0.551094	0.999627	27.3425	24.9215	2.10626	1	1	24	0	2.50015	0.974653	1	28	14.0462	10.7113	0.974705	1	26.4475	24.069	9.39486	2.01561	0.214544
APOM	9.265	22.783	20.364	3.898	6.018	12.312	28.701	4.905	5.376	19.404	9.666	10.29	12.7485	0.987498	0.999627	24	19.9205	0.574654	1	1	22	0	5.2188	1	1	28	12.0135	15.8889	1	1	24.6667	22.0956	12.7624	0.521524	0.040864
APOO	65.674	78.044	59.856	56.558	57.207	94.523	90.305	113.865	115.888	123.35	128.144	77.513	88.4106	0.275524	0.999627	24	16.3679	12.7557	0.0164632	0.4876	24	18	30.2041	0.0819311	1	23.9273	17.0833	121.558	0.0148966	0.402565	23.9758	17.1501	88.4092	33.2582	0.376185
APOPT1	39.425	34.64	38.186	36.776	44.576	49.951	38.959	61.853	60.49	75.856	75.744	49.023	50.4566	0.521294	0.999627	24	17.9158	4.69679	0.0595081	0.691126	24	18	15.3333	0.129673	1	27.7637	17.8836	68.2875	0.0874031	0.884715	25.2546	18.0346	50.5794	13.0848	0.258698
APP	581.131	1043.46	795.662	407.683	628.402	1342.04	1162.26	961.192	1258.65	605.204	896.912	466.565	845.764	0.147713	0.999627	20.3673	13.2121	249.874	1	1	24	16	302.558	0.69821	1	20	12.2396	1211.55	0.603551	1	21.4558	13.7848	867.019	295.113	0.340376
APPBP2	7.318	20.598	26.365	6.375	9.767	23.28	21.708	21.443	27.501	12.636	18.752	36.108	19.3209	0.917977	0.999627	24	2.34029	1.44829	1	1	20	15	6.04011	0.992464	1	28	13.3683	23.8815	0.999874	1	24	15.9193	19.3209	3.13947	0.162491
APPL1	11.942	23.375	19.871	8.674	12.762	32.936	29.552	32.103	47.779	19.287	37.509	40.047	26.3197	0.689494	0.999627	20.1616	15.2925	3.57378	1	1	22	15	12.462	0.399105	1	28	14.1532	36.281	0.859334	1	23.3872	15.265	26.3648	4.22892	0.1604
APPL2	14.944	28.352	27.689	13.289	19.414	39.126	26.885	29.416	42.747	31.443	38.98	32.217	28.7085	0.8646	0.999627	24	15.3389	1.7104	0.692352	1	24	18	7.62721	0.50056	1	28	18.0315	35.8117	0.878362	1	25.3333	17.1521	28.6969	4.6236	0.161118
APRT	7.693	17.945	43.961	11.045	12.992	15.464	15.952	8.206	4.836	2.84	1.863	1.801	12.0498	0.648586	0.999627	24	7.55435	3.80524	0.289005	1	24	8	7.77782	0.439477	1	27.5314	4.60249	22.6457	0.544726	1	25.1771	6.892	11.8573	7.5139	0.633695
APTX	11.257	17.076	15.054	9.728	13.364	19.696	16.948	19.687	20.583	21.429	21.163	19.281	17.1055	0.679545	0.999627	24	16.5925	0.989322	0.0321579	0.588781	24	18	4.06622	0.185248	1	28	17.9941	20.8796	0.0877917	0.886148	25.3333	17.5966	17.1158	2.83171	0.165444
AQP1	67.6	604.731	405.361	111.591	99.908	437.317	403.203	337.377	381.91	372.984	291.948	234.106	312.336	0.907163	0.999627	24	14.3221	31.4942	1	1	24	16	96.918	0.999979	1	20	12.7033	400.399	0.999857	1	22.6667	14.3453	314	49.564	0.157847
AQP11	4.516	5.202	5.214	6.69	8.474	0.946	4.373	0.691	1.051	0.695	0.972	3.916	3.56167	0.394969	0.999627	24	4.78713	1.25021	0.0595081	0.691126	24	6	2.9154	0.179932	1	22.6117	5.23817	6.38405	0.0905154	0.898412	23.5372	5.34436	3.56546	3.18967	0.894603
AQP2	45.28	74.641	233.261	1.813	11.838	177.8	203.492	96.093	157.368	17.66	60.019	3.401	90.2222	0.383633	0.999627	20.3673	12.4586	47.3976	1	1	22	14	61.0866	0.978559	1	26.0079	12.231	173.067	0.923387	1	22.7918	13.0959	92.5159	53.9547	0.583194
AQP3	39.977	76.885	95.161	27.204	15.467	170.266	217.038	190.755	258.934	173.283	295.931	54.48	134.615	0.339571	0.999627	24	14.6239	48.5231	0.454435	1	20	16	80.5182	0.218998	1	23.7545	15.9523	239.663	0.342164	1	22.5848	15.633	136.23	97.7982	0.717893
AQP4	158.93	0	0.826	126.385	149.918	0	0	0.109	0	0	0	0	36.3473	0.959981	0.999627	24	3.63888	7.1342	1	1	20	5	1.16814	0.840834	1	28	7.86724	98.283	0.998604	1	24	5.47581	36.3473	16.501	0.45398
AQP5	0.69	0	2.389	0.629	0.777	0.433	0.829	0.633	0.385	0.212	0.223	0	0.6	0.754215	0.999627	24	8.99204	0.189041	1	1	24	10	0.35426	0.871506	1	28	5.32059	1.05191	0.990981	1	25.3333	8.4004	0.588412	0.259479	0.259479
AQP6	2.359	48.542	31.273	8.809	22.294	43.497	53.088	121.498	27.117	60.918	97.131	13.023	44.1291	0.590979	0.999627	24	13.9824	14.6743	1	1	24	16	29.5422	0.748562	1	23.9273	15.8139	74.9881	0.950312	1	23.9758	15.2724	44.1416	28.0482	0.635414
AQR	14.748	20.296	13.305	10.626	15.064	25.519	23.144	21.059	35.383	16.383	31.101	40.666	22.2745	0.742411	0.999627	24	22.7604	2.18715	0.692352	1	24	18	7.87399	0.44176	1	28	21.9999	38.187	0.813226	1	25.3333	20.9022	22.3881	2.62664	0.117323
AR	1.302	1.366	0	0.986	4.477	0.584	0.95	0.512	0.585	0.687	0.406	1.27	1.09375	0.751262	0.999627	24	7.781	0.375932	1	1	24	4	0.457498	0.976593	1	20	8.07138	2.19667	0.996069	1	22.6667	6.82081	1.10993	0.721593	0.650125
ARAF	12.799	41.965	45.465	9.124	16.442	43.773	37.085	26.35	30.9	20.192	16.745	7.428	25.689	0.477272	0.999627	24	11.8771	6.96192	1	1	24	8	10.4576	0.971441	1	28	12.0816	36.9959	0.956979	1	25.3333	10.6509	25.2969	7.04371	0.278441
ARAP1	8.581	10.242	14.937	5.897	12.923	12.726	10.475	8.097	6.414	4.572	5.271	2.486	8.55175	0.133229	0.999627	24	10.3099	2.32985	0.17755	1	24	8	4.09167	0.240225	1	28	6.24507	11.3739	0.111017	0.994846	25.3333	8.33512	8.42608	2.84914	0.338133
ARAP2	3.252	1.706	2.413	4.01	2.844	3.867	2.339	2.518	5.305	2.037	4.163	7.478	3.49433	0.454923	0.999627	21.0105	3.5602	0.760222	1	1	24	20	0.645235	0.952468	1	28	8.01447	3.54266	0.947213	1	24.3368	3.53683	3.50116	1.37996	0.394144
ARAP3	5.396	8.322	15.058	7.408	6.251	10.868	9.81	8.102	11.475	4.28	7.042	1.601	7.96775	0.339056	0.999627	24	11.334	2.07161	1	1	24	8	2.14041	0.823324	1	28	12.5001	10.0022	0.862604	1	25.3333	10.5962	7.84614	2.18748	0.278797
ARCN1	40.236	69.944	39.545	24.865	36.73	84.401	86.06	86.564	113.226	37.692	93.179	98.262	67.5587	0.827129	0.999627	24	15.1449	6.59141	0.289005	1	24	18	33.0693	0.59072	1	28	13.6423	94.2115	0.688173	1	25.3333	15.8051	67.2557	14.6559	0.217914
AREL1	7.522	20.772	11.494	5.597	8.594	25.526	21.898	20.353	27.879	10.89	21.292	17.268	16.5904	0.424892	0.999627	20.5773	13.7682	3.88152	1	1	20	15	9.07289	0.759501	1	23.2509	12.6298	24.0455	0.894092	1	21.2761	13.9416	16.9237	4.60445	0.272071
ARF3	187.91	148.904	110.439	161.43	214.768	185.524	155.841	153.094	191.548	108.96	150.42	109.918	156.563	0.294193	0.999627	24	11.9488	21.5084	1	1	24	12	30.928	0.935192	1	20	8.5181	188.887	0.859289	1	22.6667	10.7618	157.708	20.5013	0.129996
ARF4	144.956	251.803	228.499	87.598	137.581	233.048	240.922	306.912	285.957	222.383	310.142	424.173	239.498	0.495776	0.999627	24	22.79	32.5461	0.692352	1	24	20	54.98	0.42201	1	28	14.1761	281.807	0.69507	1	25.3333	20.4309	240.974	38.0101	0.157736
ARF5	39.071	42.099	49.165	43.805	44.385	37.276	33.669	31.157	25.298	28.387	22.612	13.824	34.229	0.0803339	0.999627	26.2632	9.90871	4.40275	0.0321579	0.588781	24	6	11.2098	0.0694806	1	28	4.8234	45.838	0.0084046	0.317098	26.0877	6.91974	33.9006	6.81118	0.200916
ARF6	25.096	61.38	100.29	20.325	26.082	74.458	59.874	50.486	48.867	29.576	24.688	6.027	43.9291	0.482944	0.999627	24	11.4643	12.9742	1	1	24	8	21.2012	0.912321	1	28	12.0737	63.0538	0.949715	1	25.3333	10.5053	43.1786	13.5332	0.313425
ARFGAP1	4.621	6.902	13.891	6.116	6.913	6.428	5.317	3.635	4.123	2.194	2.207	0.644	5.24925	0.485811	0.999627	24	8.31818	1.25819	0.0321579	0.588781	24	7	2.6292	0.221258	1	28	4.87579	8.91287	0.0785608	0.841071	25.3333	6.8878	5.17914	2.39712	0.462841
ARFGAP2	29.337	40.099	38.715	24.378	38.075	42.783	39.009	30.382	33.841	19.327	22.208	8.172	30.5272	0.0367557	0.999627	24	11.5733	7.95081	0.692352	1	24	10	6.73519	0.315431	1	28	11.2167	39.5448	0.140192	1	25.3333	10.9689	30.0713	8.15967	0.271344
ARFGAP3	27.713	46.782	33.777	13.481	26.281	50.35	50.227	51.494	68.344	37.184	56.794	102.237	47.0553	0.595626	0.999627	24	23.3125	7.32523	0.454435	1	24	18	16.874	0.512351	1	28	14.0748	56.5579	0.683283	1	25.3333	18.946	47.1795	5.70633	0.120949
ARFGEF1	12.63	29.459	18.364	7.149	13.432	47.786	34.481	36.288	52.097	21.001	42.593	56.211	30.9576	0.977297	0.999627	24	15.7103	1.16878	1	1	22	15	16.9306	0.56729	1	28	12.6873	41.9807	0.977876	1	24.6667	14.85	30.9287	1.85387	0.0599401
ARFGEF2	4.318	9.327	4.061	3.232	4.841	14.591	13.201	12.835	19.782	4.398	13.777	11.621	9.66533	0.504394	0.999627	24	13.375	2.33297	0.692352	1	24	16	6.00829	0.536673	1	24.6442	13.587	15.1176	0.763958	1	24.2147	14.312	9.64435	3.55279	0.36838
ARFGEF3	1.484	1.603	1.125	0.93	3.603	1.826	1.933	1.128	2.048	0.371	0.719	0.724	1.45783	0.198431	0.999627	24	10.6788	0.599642	1	1	22	12	0.656195	0.687635	1	24.2804	9.51673	2.34512	0.678893	1	23.4268	10.7796	1.47225	0.597918	0.406126
ARFIP1	15.498	28.985	31.257	5.235	19.398	38.94	35.068	36.639	50.125	26.587	43.1	51.369	31.8501	0.871459	0.999627	20.1616	16.524	2.492	1	1	24	18	12.7495	0.495922	1	28	14.127	40.4899	0.946819	1	24.0539	16.9321	31.8499	3.34355	0.104978
ARFIP2	20.088	21.267	24.742	15.184	18.635	26.007	22.278	20.672	18.458	16.451	15.989	7.103	18.9062	0.0853607	0.999627	20.3673	12.7519	3.52006	1	1	24	8	3.12594	0.605629	1	28	11.861	23.2766	0.431676	1	24.1224	10.9607	18.8891	3.31194	0.175336
ARFRP1	43.92	74.114	65.955	39.411	60.845	68.758	55.478	52.423	48.317	50.985	37.896	21.692	51.6495	0.255286	0.999627	24	11.5794	8.42261	0.692352	1	24	10	8.69706	0.589207	1	28	4.82226	59.1167	0.606138	1	25.3333	9.35697	51.2126	8.51602	0.166287
ARG2	53.064	68.296	79.85	37.28	46.353	90.115	118.121	123.032	130.365	79.541	168.764	55.41	87.5159	0.517342	0.999627	24	15.0217	17.0497	0.454435	1	20	16	27.0617	0.418534	1	23.5842	15.985	126.122	0.591073	1	22.5281	15.7693	88.0455	36.0217	0.409126
ARGLU1	36.436	44.865	70.09	30.648	38.946	58.118	48.562	67.155	68.509	59.182	72.384	65.26	55.0129	0.889588	0.999627	24	20.273	2.39547	1	1	22	15	14.8203	0.573116	1	28	19.4464	67.4618	0.968984	1	24.6667	18.2125	55.049	4.88255	0.0886947
ARHGAP1	14.487	29.584	39.682	12.966	14.902	36.814	29.368	19.759	25.058	11.547	19.011	6.887	21.6721	0.489783	0.999627	24	11.1962	5.00838	1	1	24	8	8.0041	0.916808	1	28	11.9671	29.6667	0.952484	1	25.3333	10.3773	21.3817	5.25914	0.245964
ARHGAP10	4.217	11.538	11.867	2.282	4.748	11.093	10.667	12.879	16.569	9.325	13.618	18.582	10.6154	0.769916	0.999627	24	22.1565	1.18431	1	1	24	18	4.25325	0.594476	1	28	21.9999	16.8744	0.955194	1	25.3333	20.7196	10.6772	1.48478	0.139061
ARHGAP11A	243.143	30.351	47.163	186.605	226.642	38.679	23.131	32.461	30.934	21.129	20.841	20.486	76.7971	0.965219	0.999627	24	4.28918	8.37647	0.454435	1	24	8	12.5115	0.745868	1	28	7.85199	159.226	0.896906	1	25.3333	6.70909	76.5072	10.695	0.13979
ARHGAP12	21.638	27.6	17.577	15.546	24.184	43.198	33.578	42.291	46.891	20.551	42.993	51.645	32.3077	0.934391	0.999627	24	13.8107	1.51852	1	1	22	15	13.2478	0.526608	1	28	12.6047	41.6192	0.964735	1	24.6667	14.0547	32.2662	2.07774	0.0643938
ARHGAP15	3.876	5.209	6.711	4.563	4.364	6.492	5.177	10.669	7.399	4.571	6.258	8.57	6.15492	0.912381	0.999627	24	11.8389	0.332489	1	1	24	18	1.24681	0.940007	1	28	14.0244	8.05543	0.999462	1	25.3333	14.4772	6.1398	0.415715	0.0677082
ARHGAP17	7.377	9.756	10.168	3.345	5.085	10.829	11.493	9.014	12.178	6.114	10.939	10.516	8.90117	0.896475	0.999627	24	17.6744	0.552672	1	1	22	15	2.13546	0.983085	1	22.7682	12.483	11.1085	0.999694	1	22.9227	15.0639	8.91955	0.920302	0.103178
ARHGAP18	21.01	89.599	42.476	10.614	23.596	92.774	84.478	111.327	105.053	67.245	122.227	79.644	70.8369	0.694647	0.999627	24	15.7847	11.2671	1	1	22	15	46.7818	0.423139	1	25.6031	14.3843	102.593	0.874152	1	23.8677	15.1403	70.8932	21.817	0.307745
ARHGAP20	1.664	0	0	1.647	3.391	0.216	0.138	0.158	0.192	0.159	0.167	0.179	0.65925	0.6327	0.999627	21.234	7.81087	0.416954	1	1	20	10	0.111723	0.923584	1	22.0067	7.92884	1.91151	0.98263	1	21.0802	8.60254	0.701088	0.463049	0.463049
ARHGAP21	34.838	20.686	10.455	26.641	27.249	24.848	19.605	21.85	27.193	12.105	25.28	22.748	22.7915	0.951263	0.999627	24	18.6716	0.934374	1	1	24	6	1.80242	1	1	28	8.24286	25.7146	0.99998	1	25.3333	6.74624	22.8493	2.09615	0.091738
ARHGAP22	2.875	0.166	0.498	3.604	2.104	0.181	0.346	0.198	0.161	0	0	0.15	0.856917	0.748987	0.999627	20.1616	6.15289	0.371618	0.045833	0.691126	24	7	0.239179	0.688066	1	28	7.7321	2.03183	0.277788	1	24.0539	6.99963	0.856539	0.331144	0.331144
ARHGAP23	13.563	2.796	4.738	20.034	14.061	3.936	2.882	3.462	2.959	2.254	3.42	1.791	6.32467	0.653006	0.999627	21.234	6.71549	2.15523	0.454435	1	24	7	0.918355	0.674505	1	25.8039	7.71967	13.0341	0.781122	1	23.6793	7.15972	6.34417	2.75325	0.433982
ARHGAP24	40.695	154.668	59.259	16.932	39.222	164.547	173.259	153.328	175.889	103.379	111.706	101.378	107.855	0.215586	0.999627	20.7917	14.0734	39.5912	0.454435	1	20	16	28.9822	0.50156	1	20.627	12.99	174.861	0.420255	1	20.4729	14.3502	111.548	50.3151	0.451064
ARHGAP25	2.134	3.319	6.097	2.772	1.802	4.893	4.425	4.7	6.171	4.727	4.755	2.581	4.03133	0.617176	0.999627	24	13.5999	0.610711	1	1	24	16	1.45028	0.927558	1	24.2804	15.6962	5.42747	0.980848	1	24.0935	15.1046	4.02926	1.09799	0.272504
ARHGAP26	7.297	3.215	3.412	6.086	8.749	2.131	3.136	2.837	4.067	2.02	3.11	3.161	4.10175	0.849678	0.999627	20.1616	6.38733	0.505613	1	1	20	5	2.08597	0.894751	1	28	7.82215	5.99958	0.997201	1	22.7205	6.40802	4.11131	0.600749	0.146121
ARHGAP27	1.372	4.09	4.811	1.993	2.143	5.042	3.546	2.88	2.99	1.551	1.927	0.883	2.769	0.279939	0.999627	24	10.7689	0.84445	0.692352	1	24	11	0.492146	0.708692	1	28	11.8985	3.89916	0.680688	1	25.3333	11.2481	2.71981	0.882033	0.324299
ARHGAP28	0.357	0.617	0.464	0.122	0.151	1.739	0.644	0.307	1.198	0.082	0.087	0.906	0.556167	0.713567	0.999627	24	10.9766	0.184706	1	1	20	13	0.254558	0.998668	1	20	12.0036	0.941786	0.994961	1	21.3333	12.1861	0.576928	0.201129	0.201129
ARHGAP29	20.203	72.447	47.022	14.01	22.868	107.393	78.777	113.122	127.638	64.958	97.371	141.341	75.5958	0.843276	0.999627	21.4624	15.429	8.10054	1	1	22	15	45.9635	0.396312	1	28	14.0867	110.356	0.901218	1	23.8208	15.211	75.6304	10.3124	0.136353
ARHGAP30	1.629	1.671	2.38	1.566	1.289	0.863	2.478	1.121	1.152	0.845	0.493	1.192	1.38992	0.887957	0.999627	24	8.91126	0.106342	1	1	22	7	0.407294	0.73059	1	28	11.9362	1.58266	0.990202	1	24.6667	9.17385	1.38683	0.122991	0.0886847
ARHGAP31	2.788	3.348	3.928	2.843	3.751	4.838	5.68	4.618	5.07	1.439	4.898	1.991	3.766	0.119609	0.999627	20.3673	12.0381	1.05968	0.692352	1	22	12	1.20792	0.67586	1	21.7162	12.0703	5.37596	0.449916	1	21.3612	12.0494	3.87854	1.08599	0.279999
ARHGAP32	4.85	3.286	2.141	3.316	3.533	4.64	3.601	2.792	4.331	0.965	3.04	4.255	3.39583	0.993187	0.999627	24	10.4857	0.0571893	1	1	20	13	0.717713	0.999999	1	20	10.3061	3.97784	1	1	21.3333	11.36	3.4129	0.156188	0.0457641
ARHGAP33	1.795	0.658	0.565	1.897	2.848	1.025	0.458	0.225	0.182	0.151	0.158	0.042	0.833667	0.456953	0.999627	22.6818	8.17833	0.379672	0.0321579	0.588781	24	8	0.591318	0.40033	1	25.6031	7.89803	2.02653	0.113675	1	24.095	8.05069	0.832239	0.496371	0.496371
ARHGAP35	12.775	19.526	10.288	10.008	16.395	20.319	19.815	19.081	33.621	9.425	22.497	17.577	17.6106	0.644701	0.999627	24	13.989	2.58743	1	1	20	13	6.21759	0.839325	1	22.4573	14.0557	23.2055	0.975466	1	22.1524	13.7264	17.8126	3.66064	0.205508
ARHGAP36	430.593	0	0.787	16.994	233.821	0.095	0.182	0.104	0	0.21	0.073	0.059	56.9098	0.638207	0.999627	24	20.862	48.4251	1	1	20	5	1.11299	0.963047	1	28	7.99114	97.9871	0.986597	1	24	4.6449	56.9098	57.4912	1.01021
ARHGAP39	2.019	0.872	0.874	1.572	1.61	1.762	1.281	1.158	1.034	0.518	0.652	0.175	1.12725	0.105194	0.999627	24	11.8091	0.343328	0.104994	0.829058	24	10	0.438053	0.482326	1	28	8.49473	1.66409	0.106209	0.975605	25.3333	10.256	1.1093	0.326878	0.294672
ARHGAP4	2.327	4.398	16.245	1.243	2.579	4.751	5.333	2.402	3.657	1.275	1.55	0.738	3.87483	0.907361	0.999627	24	7.5854	0.752984	1	1	24	8	1.68185	0.948325	1	28	11.9815	4.49489	0.999494	1	25.3333	9.08403	3.83114	0.879459	0.229555
ARHGAP42	1.32	4.676	4.8	1.083	3.455	5.224	6.625	5.678	5.311	2.436	5.115	8.757	4.54	0.898011	0.999627	24	6.80848	0.375911	1	1	20	13	1.67726	0.972907	1	28	12.2404	6.25096	0.999629	1	24	10.8117	4.54	0.187967	0.0414024
ARHGAP44	4.575	4.453	1.674	6.299	6.964	5.221	4.802	3.813	5.076	1.903	3.184	3.017	4.24842	0.150583	0.999627	20.3673	10.115	1.1651	0.692352	1	24	8	1.06985	0.656031	1	22.6117	8.24597	6.15877	0.497934	1	22.3263	8.85668	4.31973	1.23678	0.28631
ARHGAP45	0.293	0.759	2.091	0.375	0.371	1.724	0.748	0.428	0.46	0.169	0.213	0.057	0.640667	0.519042	0.999627	24	9.37983	0.285015	1	1	24	8	0.340825	0.758008	1	26.8571	6.05341	1.05202	0.931629	1	24.9524	7.91795	0.629113	0.40463	0.40463
ARHGAP5	15.81	23.614	13.544	10.752	19.386	34.364	29.899	35.073	48.919	10.284	41.389	45.715	27.3958	0.956357	0.999627	24	14.8937	1.42069	1	1	20	13	13.621	0.636907	1	28	13.7099	36.826	0.985932	1	24	14.117	27.3957	2.08408	0.076073
ARHGAP6	2.074	10.893	7.757	2.268	3.502	14.538	10.121	11.246	14.601	6.278	13.34	5.891	8.54242	0.462555	0.999627	20.1616	13.8635	2.34008	1	1	22	15	4.97892	0.824078	1	23.9273	12.5202	12.5297	0.926115	1	22.0296	13.9477	8.69548	2.79446	0.321369
ARHGAP9	1.239	0.642	5.15	1.271	1.046	0.467	1.341	0.426	1.454	0.572	0.24	0.097	1.16208	0.94041	0.999627	24	5.33072	0.187783	1	1	22	4	0.430451	0.917959	1	28	4.37453	2.23949	0.999525	1	24.6667	4.60493	1.16294	0.523429	0.450092
ARHGDIA	89.362	119.977	151.962	102.41	102.6	106.21	96.99	74.772	81.906	45.983	66.332	30.858	89.1135	0.289332	0.999627	25.9221	9.74507	13.5246	0.104994	0.829058	24	7	30.0824	0.136371	1	28	4.56856	122.004	0.0892204	0.893195	25.974	7.22476	88.0671	20.8108	0.236307
ARHGDIB	15.338	37.954	46.985	13.734	15.133	40.109	44.917	40.702	46.637	32.85	25.883	24.396	32.0532	0.431172	0.999627	20.7917	13.8158	7.14397	1	1	20	15	12.3829	0.940912	1	20	13.9423	45.6926	0.936788	1	20.2639	14.2614	32.7583	8.88629	0.271268
ARHGDIG	25.538	1.072	12.891	37.817	40.16	1.104	0.497	0.213	0.26	0.191	0.1	0.081	9.99367	0.670413	0.999627	24	6.4	5.11062	0.0321579	0.588781	24	8	8.94808	0.502872	1	23.9273	7.63201	28.8607	0.170854	1	23.9758	7.34647	9.99868	8.52478	0.85259
ARHGEF1	5.604	12.043	22.395	7.515	6.067	13.359	11.012	5.983	7.347	2.851	3.48	0.393	8.17075	0.555409	0.999627	24	9.59699	2.2509	0.454435	1	24	7	4.76484	0.505587	1	28	4.63248	12.6786	0.66077	1	25.3333	7.25266	8.05324	3.51524	0.4365
ARHGEF10	2.843	2.165	2.753	2.899	2.36	3.935	3.91	2.785	3.069	1.29	2.614	2.331	2.74617	0.159319	0.999627	24	11.0217	0.556178	0.454435	1	20	12	0.502046	0.631025	1	20	11.8436	3.65804	0.404211	1	21.3333	11.7716	2.80735	0.57164	0.203623
ARHGEF10L	7.483	11.385	17.192	7.97	8.66	18.147	13.386	9.028	9.571	6.851	8.087	4.816	10.2147	0.250026	0.999627	24	10.481	2.62996	1	1	24	8	3.1438	0.657041	1	26.8571	11.6771	13.7868	0.72896	1	24.9524	10.0346	10.1062	2.79402	0.276467
ARHGEF11	10.02	8.461	9.892	10.942	16.079	11.192	9.783	5.803	8.17	3.473	5.886	3.22	8.57675	0.0481266	0.999627	22.427	9.56838	2.53024	0.0321579	0.588781	24	8	3.55109	0.14371	1	26.2151	7.95617	13.3811	0.00996035	0.341023	24.214	8.57074	8.55437	3.07276	0.359204
ARHGEF12	16.688	33.629	13.48	8.075	15.338	53.51	52.599	65.213	82.987	13.296	61.938	62.607	39.9467	0.679332	0.999627	24	14.187	7.92099	0.454435	1	24	18	29.8526	0.468505	1	26.8571	14.0078	66.3076	0.694655	1	24.9524	15.4205	39.6684	15.7388	0.396759
ARHGEF15	0.6	2.461	3.893	0.666	0.759	3.578	2.658	2.063	2.513	0.553	0.726	0.409	1.73992	0.355565	0.999627	24	11.2611	0.745554	1	1	24	8	0.990833	0.905305	1	27.7637	12.101	2.88443	0.893572	1	25.2546	10.4432	1.69966	0.772669	0.454602
ARHGEF16	1.376	6.093	12.063	0.882	1.598	8.914	6.668	3.314	4.757	1.984	2.333	0.336	4.19317	0.623785	0.999627	24	10.6924	1.46081	1	1	24	8	2.71228	0.964237	1	28	11.9874	6.55291	0.98497	1	25.3333	10.2055	4.10652	1.58127	0.385064
ARHGEF17	5.972	4.958	5.026	4.949	5.803	6.937	4.873	3.398	3.915	1.139	2.101	0.651	4.1435	0.0166655	0.999627	23.2093	10.8896	1.19559	0.454435	1	24	8	1.766	0.138329	1	28	9.0234	6.01387	0.0328947	0.558655	25.0698	9.36295	4.09137	1.26582	0.309387
ARHGEF19	1.025	1.328	3.105	0.817	1.009	1.877	1.565	1.498	1.038	0.946	0.538	0.1	1.23717	0.45446	0.999627	24	11.0682	0.35388	1	1	24	10	0.449013	0.742637	1	28	11.9691	1.65884	0.903181	1	25.3333	11.022	1.21619	0.375514	0.308764
ARHGEF2	4.25	9.758	9.376	5.533	6.784	10.679	10.848	8.454	8.881	4.137	5.922	3.317	7.32825	0.0881114	0.999627	24	11.3609	2.24417	1	1	24	8	1.93606	0.561607	1	26.4257	11.9958	10.4362	0.421823	1	24.8086	10.4519	7.25196	2.26599	0.312466
ARHGEF25	24.672	7.613	19.014	22.057	30.906	9.282	10.266	8.816	8.806	4.942	5.582	2.539	12.8746	0.512474	0.999627	20.3673	8.15443	3.34709	0.17755	1	24	8	4.9349	0.3681	1	28	7.68085	22.6384	0.340433	1	24.1224	8.10353	12.8606	3.7304	0.290065
ARHGEF26	1.705	0.268	0	3.073	2.748	0.146	0.186	0.107	0.325	0.215	0.075	0.06	0.742333	0.743606	0.999627	24	7.45053	0.338633	1	1	22	5	0.212486	0.801677	1	23.7545	7.79829	2.06872	0.984267	1	23.2515	6.72026	0.75092	0.676853	0.676853
ARHGEF28	6.37	21.243	13.122	4.325	6.04	21.328	21.241	23.351	26.267	22.218	30.62	42.653	19.8982	0.389714	0.999627	24	22.8737	3.8943	0.17755	1	24	20	6.86884	0.257378	1	28	21.9999	40.2076	0.234021	1	25.3333	21.6905	20.1101	4.29938	0.213792
ARHGEF3	14.72	22.735	18.272	8.817	16.719	27.003	21.297	17.213	25.768	15.509	20.95	22.062	19.2554	0.842675	0.999627	20.3673	13.5237	1.27685	1	1	20	13	4.09273	0.997597	1	26.4257	12.1301	22.8812	0.999234	1	22.2643	13.2538	19.3264	1.21616	0.0629274
ARHGEF33	1.639	1.6	0.74	2.289	1.925	0.806	2.355	3.383	3.583	1.184	0.69	1.168	1.78017	0.138534	0.999627	20.1616	13.6332	0.798377	1	1	22	11	0.835447	0.690913	1	20	14.0871	3.10717	0.583779	1	20.7205	13.0638	1.86965	0.829388	0.443607
ARHGEF37	0.8	1.728	3.636	1.846	1.182	1.884	1.803	2.271	1.844	0.461	0.581	0.312	1.529	0.265423	0.999627	26.973	10.578	0.610954	1	1	24	10	0.78153	0.581128	1	28	13.4108	2.06591	0.712024	1	26.3243	11.296	1.47259	0.585832	0.397823
ARHGEF40	4.732	5.626	8.119	3.354	4.032	9.654	7.124	5.617	5.895	2.684	4.122	1.694	5.22108	0.174204	0.999627	20.7917	11.8397	1.56584	1	1	24	10	1.4821	0.749484	1	27.5314	11.9239	7.67711	0.666961	1	24.1077	11.3676	5.21378	1.6174	0.310217
ARHGEF5	5.475	13.21	10.059	3.834	5.525	16.462	14.528	14.175	19.895	8.843	11.934	7.009	10.9124	0.17402	0.999627	20.3673	13.9549	3.77381	1	1	20	15	4.95187	0.559815	1	20	13.7898	16.4974	0.588433	1	20.1224	14.2486	11.2849	4.56856	0.404839
ARHGEF6	10.022	4.638	3.719	8.931	12.996	6.014	5.593	6.22	6.225	2.973	7.455	6.145	6.74425	0.81438	0.999627	22.427	8.05922	0.774963	1	1	20	5	1.91343	0.993587	1	20	8.0196	9.5851	0.998649	1	20.809	7.02633	6.80387	1.26662	0.186161
ARHGEF7	9.077	15.808	9.653	8.062	10.501	20.248	15.035	15.69	21.925	7.783	18.279	11.044	13.5921	0.39394	0.999627	20.1616	13.4635	2.77378	1	1	20	13	4.87197	0.873963	1	21.7162	12.4222	17.8909	0.907113	1	20.6259	12.9991	13.9153	2.88538	0.207353
ARHGEF9	44.69	18.808	11.309	27.227	42.602	18.742	21.012	16.391	17.28	13.591	16.127	19.288	22.2556	0.998603	0.999627	24	23.8291	0.22398	1	1	20	5	5.29411	0.966583	1	28	8.04806	30.6303	0.999993	1	24	4.55533	22.2556	0.191878	0.00862156
ARID1A	5.142	11.635	8.427	3.746	6.668	13.074	11.295	7.288	10.595	3.39	9.4	5.16	7.985	0.521494	0.999627	21.6957	11.9915	1.56432	1	1	20	13	2.33699	0.995691	1	20	11.9815	11.2274	0.971061	1	20.5652	12.3509	8.19593	1.65911	0.202431
ARID1B	6.026	12.02	9.856	5.035	7.162	15.258	13.75	10.291	12.222	4.394	7.604	4.587	9.01708	0.129305	0.999627	21.0105	12.2119	2.93323	1	1	20	13	3.17703	0.77287	1	20	12.0455	13.7643	0.595184	1	20.3368	12.4278	9.42872	3.0979	0.32856
ARID2	5.199	9.236	6.698	4.464	5.444	11.718	9.25	11.063	13.527	8.848	16.098	16.88	9.86875	0.580828	0.999627	24	22.6803	1.11757	1	1	24	18	3.93293	0.271341	1	28	21.9999	16.935	0.717822	1	25.3333	20.8786	9.92573	1.3238	0.133371
ARID3A	0.906	4.176	3.531	1.188	1.913	4.531	2.701	2.417	3.197	3.172	2.854	2.328	2.74283	0.897349	0.999627	24	11.0608	0.225469	1	1	24	16	0.592379	0.999997	1	28	12.0818	3.21739	0.999805	1	25.3333	13.0139	2.7302	0.257649	0.09437
ARID3B	0.963	1.109	1.112	0.512	0.361	2.016	1.608	1.252	1.345	0.79	1.347	0.334	1.06242	0.206677	0.999627	20.5773	13.5868	0.37634	1	1	24	16	0.469872	0.825074	1	20	12.1202	1.6531	0.738939	1	21.5258	13.8714	1.09325	0.450618	0.412181
ARID4A	8.868	11.794	9.214	5.916	10.71	17.927	12.986	12.723	16.712	9.424	15.308	19.588	12.5975	0.992583	0.999627	24	8.36274	0.175448	1	1	20	13	3.37149	0.799219	1	28	12.1427	15.1338	0.998259	1	24	11.2564	12.5975	0.127826	0.0101469
ARID4B	8.907	14.858	9.897	5.174	8.521	26.165	16.402	18.071	27.576	7.555	19.553	29.454	16.0111	0.988798	0.999627	24	12.7306	0.462168	1	1	22	15	6.89606	0.85169	1	28	12.5187	21.462	0.999257	1	24.6667	13.5853	15.9999	0.505345	0.0315843
ARID5A	0.61	1.229	5.808	1.737	1.202	1.532	1.039	1.399	0.852	0.469	0.295	0	1.34767	0.727863	0.999627	24	7.5032	0.465249	0.104994	0.829058	24	9	0.654781	0.724937	1	26.8571	4.84705	2.76403	0.447547	1	24.9524	7.25989	1.32788	0.840713	0.633126
ARID5B	2.581	10.504	4.171	2.784	5.133	9.078	12.961	9.314	10.767	2.699	4.945	8.236	6.93108	0.289786	0.999627	20.1616	12.4331	2.30717	1	1	20	13	4.51063	0.869272	1	20	12.5682	11.4071	0.838619	1	20.0539	12.6678	7.26332	2.44673	0.336861
ARIH1	29.842	30.551	24.953	22.847	31.239	33.254	30.836	28.907	34.863	23.863	34.653	45.942	30.9792	0.60961	0.999627	24	0.572758	2.28609	1	1	24	18	2.67923	0.909991	1	28	12.034	32.1195	0.977933	1	25.3333	19.794	31.0147	1.10911	0.0357608
ARIH2	17.861	31.1	22.126	13.902	21.81	47.036	37.408	34.795	39.154	29.671	41.529	26.7	30.2577	0.277248	0.999627	20.5773	13.3606	5.9537	1	1	22	15	12.0028	0.500407	1	24.6442	12.1797	40.6812	0.683395	1	22.4072	13.6895	30.5976	6.99438	0.228592
ARL1	106.491	159.698	126.452	63.965	119.467	225.29	201.167	237.661	214.221	139.702	247.238	265.365	175.56	0.93871	0.999627	24	15.0815	7.14387	1	1	22	15	69.8544	0.426051	1	28	12.3645	228.873	0.934408	1	24.6667	14.5227	175.369	10.8787	0.0620333
ARL10	0.208	2.157	2.162	0.996	1.054	0.653	0.375	0.573	0.872	0.192	0.202	0.162	0.8005	0.782605	0.999627	24	4.97171	0.175719	0.454435	1	24	8	0.57912	0.465654	1	28	4.31005	1.60132	0.731119	1	25.3333	5.82905	0.79335	0.450055	0.450055
ARL11	1.035	11.919	5.375	0.707	0.582	5.849	3.109	2.136	5.203	0.318	1.002	1.615	3.2375	0.972644	0.999627	21.4624	19.0813	0.333828	1	1	24	8	1.93252	0.997297	1	28	12.2853	3.9434	0.999995	1	24.4875	9.37066	3.24151	0.213696	0.0659248
ARL13B	10.776	14.896	9.22	4.854	5.567	21.9	16.078	18.06	21.252	6.669	18.055	28.1	14.6189	0.952521	0.999627	24	21.5617	0.863155	1	1	22	15	6.40409	0.869867	1	28	12.451	19.5447	0.999037	1	24.6667	16.7613	14.6173	0.549352	0.0375822
ARL14EP	7.238	9.265	2.785	3.116	5.886	12.125	12.246	14.206	15.954	6.185	19.479	15.901	10.3655	0.792424	0.999627	24	18.2661	1.18503	0.17755	1	24	18	5.40512	0.335683	1	28	12.7901	13.8205	0.411477	1	25.3333	17.0768	10.3542	3.17212	0.30636
ARL15	4.135	10.348	2.963	2.437	5.298	14.062	9.599	18.056	19.242	5.79	16.301	12.353	10.0487	0.588049	0.999627	24	14.4977	2.17323	0.17755	1	24	16	5.36394	0.418892	1	25.019	14.1239	15.7924	0.394792	1	24.3397	14.8866	10.0184	3.9363	0.392907
ARL16	5.95	8.91	8.242	8.135	10.717	17.192	14.066	9.281	9.974	6.223	10.759	4.953	9.5335	0.0224508	0.999627	20.1616	10.868	3.38625	0.17755	1	24	11	2.58978	0.319072	1	22.6117	10.5317	14.3334	0.0380207	0.592836	22.2578	10.8505	9.78077	3.3983	0.347447
ARL2BP	52.328	76.223	68.523	37.993	52.585	86.659	73.822	84.079	102.039	59.67	90.917	62.61	70.6207	0.595457	0.999627	24	14.7361	7.61001	1	1	22	15	17.89	0.695445	1	21.8605	14.2849	86.7189	0.940134	1	22.6202	14.6983	71.0208	13.3671	0.188214
ARL4C	2.624	2.519	7.572	2.79	1.477	6.043	0.526	3.21	2.199	0.269	0.565	0.228	2.50183	0.69111	0.999627	24	9.33335	0.732951	1	1	24	6	1.59594	0.684104	1	28	5.18202	4.20132	0.959614	1	25.3333	6.91085	2.46555	1.22906	0.498493
ARL4D	7.399	46.492	50.669	5.288	18.743	21.338	22.843	17.359	15.222	11.174	14.662	5.512	19.7251	0.969176	0.999627	24	5.78148	1.4703	1	1	24	8	8.01894	0.931115	1	28	11.9552	21.7829	0.999833	1	25.3333	8.45393	19.6461	1.75074	0.0891138
ARL5A	15.431	25.308	27.174	10.013	14.576	34.665	34.426	42.657	41.431	21.724	47.888	65.93	31.7686	0.720407	0.999627	24	23.6783	3.8066	1	1	24	18	14.7412	0.471447	1	28	13.1005	39.4648	0.904433	1	25.3333	19.0764	31.8243	2.38037	0.0747972
ARL5B	0	3.016	0	0.852	0.842	2.976	2.398	3.261	3.971	0.921	2.657	6.422	2.27633	0.931917	0.999627	24	1.64052	0.240675	1	1	20	15	1.50897	0.81741	1	28	13.938	3.24418	0.997258	1	24	17.3968	2.27633	0.350666	0.154049
ARL6	15.837	21.823	14.58	9.457	21.329	23.8	21.448	32.559	23.524	26.272	38.066	29.727	23.2018	0.736526	0.999627	24	19.5881	1.75086	0.104994	0.829058	24	18	7.36823	0.224897	1	28	21.9999	32.5299	0.230615	1	25.3333	19.8607	23.3047	3.13901	0.134694
ARL6IP4	35.449	49.571	48.967	48.752	54.33	46.081	32.269	33.421	27.652	20.235	26.8	9.435	36.0802	0.0550802	0.999627	24	9.42582	7.68267	0.0321579	0.588781	24	7	14.996	0.0715681	1	28	5.93535	52.1112	0.00636771	0.278118	25.3333	7.55894	35.657	11.5217	0.323126
ARL6IP5	235.715	224.082	157.566	174.541	252.882	263.583	201.25	277.598	262.228	166.19	231.139	236.341	223.593	0.680967	0.999627	24	13.3188	15.3184	1	1	20	13	47.8287	0.963148	1	20	12.129	253.494	0.990854	1	21.3333	12.8819	225.501	20.4313	0.090604
ARL6IP6	6.317	8.187	8.205	3.239	8.002	15.874	9.809	13.224	9.267	9.717	11.221	13.559	9.71842	0.757477	0.999627	24	11.4677	0.922387	1	1	20	15	3.2435	0.782307	1	28	12.0598	12.9541	0.983786	1	24	12.8693	9.71842	0.999295	0.102825
ARL8A	76.145	40.401	41.035	80.356	75.236	47.832	43.869	32.616	32.574	20.12	20.509	12.823	43.6263	0.320983	0.999627	21.4624	9.5235	9.09081	0.0595081	0.691126	24	8	18.0567	0.234948	1	28	7.87126	69.405	0.0943372	0.915533	24.4875	8.61554	43.4526	10.34	0.237959
ARL8B	70.377	99.984	73.428	54.557	74.843	109.596	95.309	130.203	140.56	90.226	130.087	159.723	102.408	0.755421	0.999627	21.0105	18.403	7.09441	1	1	24	18	35.058	0.29877	1	28	21.9999	149.323	0.811713	1	24.3368	19.5519	102.497	10.5174	0.102612
ARMC1	15.849	18.929	23.006	12.429	17.319	27.525	20.173	32.241	33.992	12.261	36.129	34.016	23.6557	0.98336	0.999627	24	21.2345	0.57611	1	1	22	15	7.58018	0.777837	1	28	14.0558	28.3598	0.997372	1	24.6667	16.9376	23.6548	0.576077	0.0243535
ARMC10	7.749	7.935	7.268	3.605	6.422	9.532	7.46	10.962	12.178	8.674	11.365	15.819	9.08075	0.335203	0.999627	24.95	22.675	1.38302	0.17755	1	24	20	2.76921	0.251624	1	28	21.9999	14.6015	0.210061	1	25.65	21.6071	9.17841	1.65416	0.180223
ARMC12	2.905	1.309	0	4.749	5.119	1.269	0.683	0.695	0.741	0.35	0.612	0.789	1.60175	0.409924	0.999627	20.1616	7.49607	0.920678	1	1	20	5	1.12076	0.712443	1	22.4573	7.87959	3.78759	0.872732	1	20.873	6.78098	1.64675	1.19166	0.723647
ARMC2	5.939	5.331	3.606	2.426	4.689	6.444	6.63	6.848	6.918	5.98	6.277	5.96	5.58733	0.321199	0.999627	24	16.1404	0.763373	0.00354497	0.41566	22	16	1.12236	0.158344	1	20.8889	12.8231	6.92097	0.00843445	0.317339	22.2963	14.9664	5.63243	1.44601	0.256729
ARMC5	1.325	1.259	3.785	2.491	2.125	1.747	1.911	0.638	0.944	0.367	0.449	0	1.42008	0.199992	0.999627	24	8.60965	0.578641	0.0164632	0.4876	24	7	1.04263	0.138439	1	26.4257	6.01409	2.67672	0.017452	0.428718	24.8086	7.2598	1.40073	0.974922	0.696009
ARMC6	3.382	3.74	11.245	9.064	5.483	4.504	3.415	1.862	1.701	0.499	1.442	0.739	3.923	0.290599	0.999627	24	7.00083	1.6476	0.00017554	0.375634	24	7	2.66827	0.126967	1	24.2804	5.58487	8.29256	0.000546098	0.117101	24.0935	6.5352	3.91756	3.49006	0.890875
ARMC7	3.109	5.372	17.947	3.307	2.334	9.114	6.852	4.993	4.922	1.594	5.355	0.27	5.43075	0.81075	0.999627	24	9.4262	1.2416	1	1	24	8	2.06263	0.9684	1	28	11.9734	7.12883	0.99803	1	25.3333	9.74554	5.35487	1.4265	0.266393
ARMC8	25.807	20.964	14.956	15.324	22.226	26.545	20.27	24.483	29.646	17.365	27.99	39.881	23.7881	0.555055	0.999627	24	23.0329	2.75736	1	1	24	20	4.97909	0.696656	1	28	12.4913	24.6598	0.928636	1	25.3333	21.3777	23.9376	3.17374	0.132584
ARMC9	17.801	14.621	10.782	10.26	15.908	12.436	13.146	13.02	14.854	11.567	13.611	9.22	13.1022	0.470293	0.999627	24	17.0976	1.18831	1	1	20	19	1.33855	0.999585	1	20	15.6287	13.4682	0.958853	1	21.3333	17.3029	13.0327	2.24401	0.172183
ARMCX1	70.715	89.902	68.347	45.893	63.373	92.411	63.801	93.32	71.177	100.173	113.989	109.914	81.9179	0.205466	0.999627	26.6133	23.894	12.7823	0.104994	0.829058	24	20	17.2919	0.332755	1	28	21.9999	115.804	0.130088	1	26.2044	21.9812	83.046	14.09	0.169665
ARMCX2	47.384	97.069	82.426	33.935	54.858	93.875	55.673	77.172	89.228	89.245	106.249	132.364	79.9565	0.228591	0.999627	24	23.685	15.606	1	1	24	22	20.4165	0.578061	1	28	21.9999	130.111	0.670208	1	25.3333	22.7469	80.7928	15.3656	0.190185
ARMCX3	50.869	113.956	119.863	41.485	60.442	127.473	105.047	124.653	130.348	76.625	120.389	168.162	103.276	0.930203	0.999627	24	0.970148	5.39844	1	1	22	15	27.2515	0.942474	1	28	12.6619	123.686	0.999656	1	24.6667	15.2108	103.405	9.61556	0.0929894
ARMCX4	5.595	2.075	1.701	3.881	5.209	2.675	1.312	2.799	1.579	2.015	4.971	3.77	3.13183	0.550839	0.999627	24	0.29751	0.718229	1	1	22	3	1.44886	0.990031	1	26.2151	7.94275	3.94377	0.976255	1	24.0717	3.56496	3.13296	1.03255	0.329575
ARMT1	10.291	14.121	15.528	8.795	13.929	15.924	14.304	17.211	17.886	18.961	21.553	26.428	16.2442	0.145707	0.999627	24	23.8743	1.96743	0.17755	1	24	19	2.78706	0.24191	1	28	21.9999	25.8426	0.118568	1	25.3333	21.5952	16.3328	1.81972	0.111415
ARNT	7.161	23.993	14.518	4.776	9.439	27.812	25.3	28.728	31.914	10.558	26.396	11.859	18.5378	0.293321	0.999627	21.6957	13.7184	6.12357	1	1	20	15	11.6121	0.651555	1	20.8889	12.8367	29.2498	0.769084	1	20.8615	13.8648	19.1815	7.7399	0.403509
ARNT2	9.132	8.63	3.706	6.39	9.759	11.383	8.576	9.083	9.747	5.202	9.331	6.459	8.1165	0.421232	0.999627	24	12.7641	1.24979	1	1	20	13	1.94666	0.896679	1	20	10.5574	10.2436	0.924485	1	21.3333	12.1391	8.26231	1.40561	0.170123
ARNTL	11.832	4.586	6.319	7.031	14.94	19.936	33.898	34.095	38.929	17.044	8.678	12.083	17.4476	0.0196086	0.999627	24	12.933	11.441	0.00145627	0.41566	24	15	10.8035	0.0690542	1	20.3715	13.9753	36.3644	0.000198016	0.0677968	22.7905	14.0605	17.9891	16.0359	0.891427
ARNTL2	1.638	0.884	2.659	1.609	2.074	1.157	1.784	2.465	0.944	1.606	2.479	8.308	2.30058	0.143191	0.999627	21.4624	3.17461	1.38973	1	1	24	2	0.317491	0.920171	1	28	11.9468	1.79036	0.66943	1	24.4875	4.89473	2.30039	2.19843	0.955678
ARPC1B	3.431	7.906	18.487	4.344	2.576	10.778	9.472	6.56	5.646	1.759	2.832	0.794	6.21542	0.574338	0.999627	25.5897	10.2778	2.12628	1	1	24	8	3.3135	0.827367	1	28	11.9782	9.13375	0.960282	1	25.8632	10.0296	6.04561	2.24658	0.371605
ARPC2	135.282	211.721	215.993	84.414	142.824	237.231	242.707	277.354	323.012	238.662	284.095	291.672	223.747	0.710418	0.999627	24	17.5223	17.7664	0.17755	1	24	18	73.6644	0.243675	1	28	18.3612	287.621	0.324129	1	25.3333	18.0427	224.222	48.5472	0.216514
ARPC3	111.615	128.009	107.758	76.758	110.095	122.645	124.477	144.11	141.572	150.414	187.877	227.927	136.105	0.0239551	0.999627	24	23.1466	23.8839	0.0321579	0.588781	24	20	25.1762	0.144183	1	28	21.9999	224.03	0.00572669	0.2664	25.3333	21.7767	137.376	25.4969	0.1856
ARPC4	40.74	45.844	40.837	28.938	41.613	48.002	40.842	45.047	47.452	45.483	45.328	30.38	41.7088	0.375987	0.999627	24	14.9522	3.70652	1	1	24	16	3.36318	0.74143	1	20	15.8046	46.4168	0.862291	1	22.6667	15.6856	41.8255	7.76031	0.18554
ARPC5	37.717	40.591	56.72	23.298	30.731	56.738	44.943	57.607	50.194	38.169	50.644	35.892	43.6037	0.524685	0.999627	21.0105	14.3524	5.5608	1	1	24	16	9.44695	0.959411	1	20	12.4198	53.8692	0.967493	1	21.6702	14.2369	44.0053	7.03652	0.159902
ARPC5L	25.908	24.568	37.752	22.465	24.011	23.42	26.967	25.875	30.455	17.496	26.324	18.494	25.3113	0.926738	0.999627	24	12.9842	0.857666	1	1	20	0	1.48705	0.998199	1	28	13.822	27.081	0.999926	1	24	12.8359	25.3113	0.989501	0.0390933
ARPP21	5.765	0.673	1.619	5.113	6.709	0.049	0.328	0.214	0.196	0.144	0.453	0.182	1.78708	0.721812	0.999627	20.5773	5.8445	0.77812	1	1	20	5	2.15314	0.642856	1	28	7.75219	4.32573	0.957091	1	22.8591	6.17902	1.79912	1.03229	0.573777
ARRB1	25.857	25.114	22.827	21.722	29.397	37.262	30.372	22.796	31.305	13.726	22.758	4.88	24.0013	0.0317048	0.999627	20.5773	12.1626	7.29404	1	1	24	12	6.01925	0.506497	1	27.0782	10.4209	32.3472	0.219458	1	23.8852	11.7658	24.0371	7.54681	0.313965
ARRB2	31.68	17.145	31.296	25.874	29.803	20.078	19.084	14.535	16.574	13.54	15.38	5.033	20.0018	0.709542	0.999627	24	10.0205	1.74033	0.454435	1	24	8	6.47957	0.256414	1	28	5.20828	27.3062	0.545662	1	25.3333	7.96514	19.9089	2.27962	0.114503
ARRDC1	2.458	5.774	13.767	2.048	3.762	8.926	6.187	3.78	5.601	2.41	2.791	1.169	4.88942	0.624702	0.999627	24	10.0251	1.40623	1	1	24	8	2.33115	0.911845	1	28	11.9261	6.58781	0.980403	1	25.3333	9.94755	4.80496	1.56458	0.325617
ARRDC2	3.632	5.492	4.717	9.712	2.191	3.056	1.871	2.857	2.392	2.275	1.76	1.114	3.42242	0.800259	0.999627	24	4.92996	0.550386	1	1	20	5	1.38593	0.487765	1	28	4.4219	5.97952	0.93027	1	24	4.90705	3.42242	1.47154	0.429972
ARRDC3	35.567	178.658	52.423	14.477	37.157	176.656	153.323	208.568	246.394	80.612	170.363	249.18	133.615	0.727817	0.999627	20.1616	15.4617	25.5191	1	1	20	15	92.4966	0.626651	1	28	14.0413	206.604	0.9547	1	22.7205	15.5227	134.126	30.2548	0.22557
ARRDC4	6.881	9.342	6.809	2.24	3.873	7.718	10.438	11.387	10.573	5.141	8.412	15.855	8.22242	0.746741	0.999627	24.3415	21.8522	1.08558	1	1	24	18	2.63609	0.819243	1	28	13.8826	10.9093	0.986255	1	25.4472	18.5755	8.25319	1.72065	0.208483
ARSA	3.237	9.836	17.395	5.723	5.278	7.853	5.904	5.454	4.397	2.369	1.946	0.61	5.8335	0.685253	0.999627	24	8.3897	1.36133	0.454435	1	24	10	2.4077	0.472123	1	28	4.48161	9.97913	0.69908	1	25.3333	7.95393	5.74792	2.104	0.366045
ARSB	3.657	4.288	2.035	2.768	2.647	5.497	5.259	5.573	6.896	4.219	7.212	6.32	4.69758	0.646806	0.999627	24	17.9318	0.472184	0.289005	1	24	18	1.83264	0.200316	1	28	21.9999	6.46595	0.362473	1	25.3333	19.2769	4.7225	0.961851	0.203674
ARSD	2.455	8.922	4.837	0.694	3.145	12.069	9.564	7.456	7.165	4.218	7.38	6.011	6.15967	0.456611	0.999627	20.1616	12.6033	1.67804	1	1	20	15	3.04834	0.960152	1	20	12.0625	10.0273	0.948977	1	20.0539	13.1992	6.38217	1.8396	0.288241
ARSE	3.138	2.033	7.132	2.145	4.968	2.464	4.597	3.914	3.041	1.177	1.995	1.531	3.17792	0.46445	0.999627	24	10.2638	0.83793	1	1	24	10	1.3435	0.812839	1	27.7637	11.8873	4.02476	0.924396	1	25.2546	10.7121	3.13245	0.866609	0.276655
ARSF	1.257	4.55	0.933	0.532	0.707	1.128	3.093	0.988	0.301	4.419	1.391	4.811	2.00917	0.365376	0.999627	24	23.2809	0.995364	1	1	24	0	1.31699	0.929099	1	27.0782	21.9999	4.2906	0.904338	1	25.0261	23.2765	2.05311	1.02174	0.497656
ARSG	5.348	4.393	3.643	4.735	8.735	4.681	3.741	3.982	2.131	2.427	3.482	1.984	4.10683	0.39881	0.999627	24	9.34409	0.860004	0.692352	1	24	8	1.0352	0.46596	1	25.8039	7.99198	6.25139	0.662987	1	24.6013	8.46328	4.08472	1.09582	0.268272
ARSJ	3.479	7.901	8.262	1.835	2.518	18.17	17.506	11.082	26.578	8.073	27.06	10.318	11.8985	0.701616	0.999627	24	14.6417	2.6357	1	1	22	15	9.54453	0.528299	1	26.8571	17.302	18.3621	0.92108	1	24.2857	15.6731	11.874	5.73966	0.483379
ARSK	7.394	21.369	14.571	5.578	5.167	25.227	17.931	25.708	19.342	25.651	35.819	28.457	19.3512	0.624069	0.999627	24	21.4397	2.81649	0.17755	1	24	20	7.12127	0.321805	1	28	22	31.6536	0.352682	1	25.3333	21.2135	19.5147	3.56593	0.182731
ART4	1.048	2.354	1.633	0.215	0.177	0.724	1.323	0.361	0.351	1.064	0.812	3.925	1.16558	0.0930062	0.999627	24	0.228558	0.919857	1	1	24	0	0.714178	0.674266	1	26.2151	12.0915	0.809825	0.476823	1	24.7384	1.1215	1.19463	1.15991	0.970935
ART5	0	1.063	1.066	0.28	0.693	1.16	0.37	0	0.172	0.947	0.795	0.16	0.558833	0.848685	0.999627	24	5.54482	0.111997	1	1	20	7	0.490025	0.997143	1	20	6.04553	0.838415	0.999316	1	21.3333	6.28534	0.563459	0.232385	0.232385
ARV1	55.949	78.904	45.619	47.342	47.879	56.107	57.154	64.75	100.1	56.036	60.038	68.926	61.567	0.611954	0.999627	24	18.8597	6.40295	0.692352	1	24	17	8.37709	0.744386	1	20	16.3236	73.5238	0.889316	1	22.6667	17.4627	61.3929	14.2157	0.231553
ARVCF	4.383	2.38	7.806	3.852	6.661	2.399	3.01	1.25	0.892	0.982	0.485	0.147	2.85392	0.476049	0.999627	24	7.64756	0.879166	0.104994	0.829058	24	8	2.01738	0.180715	1	27.7637	5.56828	5.51474	0.151607	1	25.2546	7.20169	2.80576	1.5629	0.557032
AS3MT	1.836	2.221	3.816	2.134	4.342	1.615	3.091	2.654	4.31	2.034	2.669	4.73	2.95433	0.790386	0.999627	24	4.68375	0.309785	1	1	22	12	0.571166	1	1	28	14.0957	3.09723	0.99818	1	24.6667	10.8617	2.95479	0.0161708	0.00547274
ASAH1	95.697	390.562	359.092	47.532	134.414	542.037	325.677	605.48	519.632	438.879	456.28	375.43	357.559	0.620868	0.999627	24	14.3514	64.5946	1	1	20	15	196.678	0.533574	1	25.019	14.601	520.858	0.899449	1	23.0063	14.7643	360.014	113.723	0.315884
ASAP1	5.026	4.918	6.607	6.914	6.239	6.999	6.297	6.877	7.817	2.347	6.923	6.664	6.13567	0.489334	0.999627	24	9.13144	0.745435	1	1	20	13	0.906511	0.985799	1	20	11.9559	6.96684	0.962234	1	21.3333	11.7465	6.19707	0.572736	0.0924204
ASAP2	4.845	14.517	14.018	3.899	5.282	20.031	16.808	13.336	21.897	4.301	13.486	9.764	11.8487	0.497284	0.999627	21.4624	12.7931	3.09141	1	1	20	15	5.21845	0.969645	1	20.4984	12.5031	18.0428	0.962182	1	20.6536	13.4326	12.2111	3.62032	0.296477
ASAP3	5.724	10.551	7.93	3.392	5.156	13.184	10.138	8.929	10.235	2.958	7.172	1.489	7.23817	0.16721	0.999627	20.3673	12.9984	2.66114	1	1	20	13	2.33628	0.908124	1	20	12.0733	11.2448	0.7078	1	20.1224	12.6902	7.60931	2.78281	0.365712
ASB1	5.907	5.631	6.349	7.937	7.223	9.596	6.244	6.027	4.78	3.572	4.341	1.272	5.73992	0.00406502	0.889788	24	10.6443	1.90951	0.00354497	0.41566	24	9	1.79711	0.110783	1	26.8571	8.36495	8.23442	0.000165116	0.0657355	24.9524	9.39726	5.66386	2.06717	0.364976
ASB15	0.754	1.362	1.78	0.937	1.041	5.423	2.162	5.541	5.6	5.186	3.186	0.481	2.78775	0.122453	0.999627	24	13.4632	1.55594	0.289005	1	22	14	2.81747	0.200781	1	22.6117	15.725	5.29244	0.129198	1	22.8706	14.4334	2.85425	2.38609	0.835977
ASB5	1.142	0.658	0.989	0.39	0	0.239	1.144	0.131	0.479	0.351	0.553	0.891	0.580583	0.283819	0.999627	24	22.5516	0.253986	1	1	24	2	0.298222	0.883317	1	27.5314	12.673	0.556991	0.837473	1	25.1771	1.71443	0.588955	0.249644	0.249644
ASB6	8.722	11.196	12.946	8.945	9.048	18.628	11.159	7.289	6.475	4.485	3.742	1.167	8.65017	0.0545574	0.999627	20.7917	10.5217	3.19068	0.104994	0.829058	24	8	4.26739	0.219385	1	28	9.88897	13.3156	0.0376825	0.590634	24.2639	9.59138	8.61403	3.47938	0.40392
ASB7	4.003	8.069	4.332	1.824	4.225	11.001	10.827	8.264	9.786	3.848	6.625	6.899	6.64192	0.204942	0.999627	20.3673	12.9302	2.1182	1	1	20	13	3.51715	0.67872	1	20	12.2128	10.6389	0.684099	1	20.1224	12.7141	6.94046	2.24833	0.323945
ASB8	30.217	37.665	31.59	26.479	35.39	39.197	33.626	40.239	40.383	44.034	43.504	44.976	37.275	0.486964	0.999627	20.1616	18.6878	1.7924	0.104994	0.829058	24	18	5.92662	0.180009	1	28	21.9999	45.1582	0.153493	1	24.0539	19.6994	37.2784	2.35254	0.0631073
ASB9	19.527	98.291	47.536	18.058	21.347	81.122	72.178	125.035	67.049	173.686	88.1	146.067	79.833	0.646705	0.999627	23.2093	20.4299	14.9804	0.454435	1	24	19	34.2123	0.397076	1	28	21.9999	133.844	0.636636	1	25.0698	20.5278	80.5044	20.5033	0.254686
ASCC1	27.229	38.673	30.036	14.791	23.623	39.364	42.598	45.95	48.304	46.13	42.28	54.73	37.809	0.560278	0.999627	24	19.0995	3.64572	0.0595081	0.691126	24	18	11.5458	0.189959	1	28	21.9999	50.6634	0.119533	1	25.3333	19.6892	38.0169	6.74543	0.177432
ASCC2	5.778	14.724	16.148	4.925	6.608	11.601	9.298	7.324	8.583	6.041	6.944	5.937	8.65925	0.968055	0.999627	24	7.01524	0.382055	1	1	22	7	2.37906	0.968277	1	28	11.975	9.65534	0.999957	1	24.6667	8.51509	8.6482	0.48878	0.0565181
ASF1A	15.112	22.42	22.204	12.94	13.147	21.862	18.533	17.228	19.064	20.709	20.704	29.426	19.4458	0.268222	0.999627	24	0.141612	2.7625	1	1	24	0	2.77451	0.845573	1	28	21.9999	27.9977	0.812932	1	25.3333	23.7229	19.6002	2.76463	0.141051
ASF1B	2.069	2.653	3.468	2.054	2.593	3.606	2.608	2.481	2.966	3.45	3.169	1.042	2.67992	0.475964	0.999627	26.973	12.1652	0.413438	1	1	24	16	0.527502	0.993473	1	28	10.2688	2.89056	0.959632	1	26.3243	12.8082	2.63895	0.4673	0.177078
ASGR1	1.9	0.253	2.278	1.649	2.345	0.23	0.308	0.05	0.245	0.135	0.425	0.057	0.822917	0.50779	0.999627	21.234	5.15952	0.375306	1	1	20	5	1.13066	0.364455	1	26.2151	5.35631	1.79867	0.760641	1	22.4831	5.22662	0.821222	0.625219	0.625219
ASGR2	0.276	0.636	0.957	0	0.155	0.925	0.885	0.317	0.309	0.425	0.446	0.862	0.516083	0.926699	0.999627	24	4.32816	0.0570973	1	1	22	7	0.215668	1	1	20	11.9544	0.729899	0.999931	1	22	7.52492	0.519429	0.0734489	0.0734489
ASH1L	8.658	10.933	4.267	6.117	9.898	15.466	13.491	14.928	20.321	4.836	16.304	13.585	11.567	0.602608	0.999627	24	13.4538	1.92905	0.692352	1	24	16	4.38053	0.6994	1	24.2804	13.0232	15.9252	0.872545	1	24.0935	14.1454	11.5593	2.85679	0.247142
ASH2L	39.782	47.143	41.221	21.996	44.606	54.281	46.581	55.579	57.123	42.233	54.231	46.742	45.9598	0.600166	0.999627	24	14.8875	3.77154	1	1	22	15	8.02761	0.603024	1	22.4573	12.459	54.1422	0.916667	1	22.8191	14.1253	46.1469	5.78158	0.125286
ASIC1	17.823	3.307	0.621	15.62	17.373	1.728	3.307	3.458	1.905	1.656	4.056	1.494	6.029	0.967084	0.999627	22.6818	5.50117	0.684415	1	1	22	5	2.1047	0.899675	1	28	7.89601	12.01	0.999595	1	24.2273	6.07048	6.0259	1.12297	0.186357
ASIC3	5.317	1.569	2.695	3.546	2.19	2.851	1.013	0.178	1.196	0.718	0.503	0.101	1.82308	0.91321	0.999627	25.9221	23.8794	0.184194	1	1	24	6	1.53973	0.338476	1	28	8.1e-05	4.20309	0.885056	1	25.974	1.12556	1.83482	0.195449	0.106522
ASIC4	2.882	0	0	22.844	0.721	0	0	0.073	0	0	0	0	2.21	0.778405	0.999627	24	6.20724	1.97871	1	1	20	10	0.103238	0.950836	1	21.0224	6.78267	7.71724	0.99637	1	21.6741	7.72157	2.37878	3.01058	1.2656
ASIP	1.302	4.498	9.015	5.636	0.733	11.174	4.172	8.957	8.364	7.608	3.783	1.354	5.54967	0.335695	0.999627	24	12.0432	2.17651	1	1	22	14	2.72643	0.919907	1	26.6397	14.7446	8.18849	0.884855	1	24.2132	13.6456	5.53095	2.69416	0.487107
ASL	11.14	22.421	24.511	11.783	12.174	15.478	14.062	9.426	7.745	7.62	7.174	4.04	12.2978	0.784799	0.999627	24	7.73768	1.25725	0.289005	1	24	8	5.51225	0.262435	1	28	4.00835	17.9975	0.464371	1	25.3333	6.8331	12.2246	2.56039	0.209446
ASMT	0	0	0	0	169.135	0.125	0.358	0.136	0	0	0	0	14.1462	0.525673	0.999627	24	8.79261	23.909	1	1	20	10	0.0961665	0.932604	1	20	8.00198	67.1345	0.964276	1	21.3333	8.99181	16.8084	29.1923	1.73677
ASMTL	13.362	14.556	15.845	16.383	21.829	8.485	9.341	7.097	7.426	7.506	5.206	2.947	10.8319	0.306546	0.999627	21.0105	7.42867	2.29148	0.104994	0.829058	24	8	5.28562	0.129459	1	28	5.36082	17.4364	0.0895813	0.895238	24.3368	7.16881	10.8054	3.40238	0.314878
ASNA1	26.674	36.472	42.776	29.019	31.239	36.097	31.054	19.594	20.899	15.306	15.28	4.571	25.7484	0.0938326	0.999627	24	10.137	5.45869	0.289005	1	24	8	11.2709	0.108885	1	28	5.04699	35.7344	0.0702471	0.805191	25.3333	7.96426	25.4564	7.16149	0.281323
ASNS	89.616	11.752	15.386	60.744	74.839	15.365	12.395	17.815	17.285	15.489	16.259	17.379	30.3603	0.954336	0.999627	24.0482	0.0905182	3.25914	1	1	24	4	3.09501	0.913184	1	28	7.89151	52.7564	0.999609	1	25.3494	3.88472	30.4037	3.99961	0.13155
ASNSD1	63.258	53.082	47.264	47.419	67.786	60.781	55.971	67.106	73.297	78.534	79.535	102.917	66.4125	0.104668	0.999627	24.0482	23.015	7.92532	0.17755	1	24	19	14.1623	0.167219	1	28	21.9999	99.1532	0.0728507	0.81672	25.3494	21.3505	66.832	8.84687	0.132375
ASPA	22.074	47.207	11.354	17.632	10.335	16.063	41.905	20.606	10.808	52.041	32.608	190.701	39.4445	0.125796	0.999627	24	0.577532	35.1446	0.692352	1	24	21	15.6741	0.721586	1	28	21.9999	159.654	0.477342	1	25.3333	22.6169	41.1152	30.9442	0.752622
ASPDH	3.164	6.309	0	2.163	2.877	0.306	3.365	0.67	0.204	1.123	0	0.95	1.76092	0.881188	0.999627	24	22.2465	0.349947	1	1	22	4	1.48634	0.85823	1	28	8.1e-05	4.25522	0.997049	1	24.6667	0.78175	1.76883	0.328639	0.185795
ASPHD1	3.328	0	0	6.591	5.039	0	0	0	0	0	0	0.179	1.26142	0.729385	0.999627	24	6.66471	0.742813	1	1	24	6	0.126572	0.75901	1	22.6117	7.75753	4.03594	0.977736	1	23.5372	6.82762	1.27415	1.48038	1.16185
ASPHD2	9.575	14	26.785	7.428	9.951	35.279	33.204	22.811	33.338	8.837	21.586	5.03	18.9853	0.126709	0.999627	20.3673	12.5461	9.00437	1	1	24	16	11.7305	0.662315	1	21.4332	12.2487	32.4353	0.5495	1	21.9335	13.5552	19.6567	10.4918	0.533753
ASPN	7.716	14.882	27.032	6.379	9.394	27.051	32.247	56.926	42.562	19.21	35.288	47.473	27.18	0.72477	0.999627	22.1778	14.0618	4.28366	1	1	24	18	17.001	0.433443	1	28	14.0725	45.3287	0.888487	1	24.7259	15.5648	27.0938	7.06848	0.260889
ASPSCR1	7.594	10.415	21.918	13.268	9.975	8.708	7.318	4.397	4.041	2.336	2.569	0.847	7.78217	0.421371	0.999627	24	6.98686	2.18319	0.00354497	0.41566	24	6	5.25168	0.126722	1	27.3029	4.81678	14.918	0.0087668	0.323433	25.101	6.00967	7.70437	5.32574	0.691262
ASRGL1	25.597	10.577	13.49	23.713	27.566	9.205	9.811	13.531	11.349	7.19	14.735	21.425	15.6824	0.595832	0.999627	24	2.1696	3.00427	1	1	24	4	7.16228	0.877025	1	21.0224	7.76769	20.9269	0.971766	1	23.0075	4.65291	15.6419	6.00053	0.38362
ASS1	5.876	8.993	1.744	2.296	5.103	4.113	13.623	1.618	1.548	3.564	4.066	4.193	4.72808	0.949909	0.999627	24	13.0949	0.497109	1	1	22	7	1.27032	1	1	20	10.6276	7.44814	0.999978	1	22	10.3663	4.76757	0.481727	0.101042
ASTE1	11.299	16.781	11.643	9.002	12.616	11.966	9.991	13.046	12.21	9.825	13.299	14.867	12.2121	0.422919	0.999627	24	23.6554	1.22733	1	1	24	22	1.05677	0.980651	1	25.6031	12.1119	11.8652	0.940378	1	24.5344	22.7831	12.239	1.20703	0.0986213
ASTN1	6.865	0	0.175	5.775	8.184	0	0.02	0.046	0	0	0.033	0	1.75817	0.929003	0.999627	24	5.8695	0.468066	1	1	20	5	0.247487	0.84855	1	28	7.87011	5.02645	0.998121	1	24	6.20467	1.75817	1.07458	0.611193
ASTN2	12.853	2.408	0.536	6.987	21.88	3.21	1.83	1.563	0.822	0.953	0.9	1.249	4.59925	0.844959	0.999627	24	8.45948	1.50814	1	1	20	5	2.85318	0.923993	1	26.4257	7.97593	11.6789	0.997898	1	23.4752	7.07641	4.62834	2.64447	0.571365
ASXL1	9.835	17.775	15.469	7.85	12.8	19.838	17.423	15.851	18.227	15.51	16.588	13.504	15.0558	0.502604	0.999627	20.5773	13.5459	1.71448	1	1	20	15	3.26895	0.903723	1	23.5842	12.2378	18.1822	0.95412	1	21.3872	13.7733	15.2062	2.03459	0.133799
ATAD1	17.677	35.42	25.401	15.685	20.008	49.732	39.787	45.167	61.158	32.455	44.636	54.011	36.7614	0.629227	0.999627	20.5773	14.535	4.70539	1	1	20	15	17.0427	0.386161	1	28	14.1044	49.4727	0.829919	1	22.8591	15.0738	36.8902	6.16287	0.16706
ATAD2	2.269	1.252	2.759	1.056	1.549	3.458	2.496	3.423	5.221	2.451	3.836	4.371	2.84508	0.809211	0.999627	24	18.1401	0.265522	1	1	22	15	1.17557	0.356462	1	28	21.9999	4.05736	0.869982	1	24.6667	18.2875	2.85024	0.652701	0.228999
ATAD2B	2.103	3.634	2.241	1.032	1.548	6.064	4.992	4.936	10.125	1.991	6.531	6.313	4.2925	0.787269	0.999627	24	15.3015	0.673966	1	1	22	15	2.56927	0.577063	1	27.0782	14.1242	6.53943	0.954148	1	24.3594	14.9742	4.28274	1.24222	0.290054
ATAD5	0.419	0.725	0.83	0.328	0.439	0.627	0.48	0.467	0.586	0.664	1.006	0.889	0.621667	0.0720449	0.999627	21.234	1.52113	0.161522	1	1	24	0	0.199404	0.673928	1	27.5314	21.9999	0.981915	0.417591	1	24.2551	23.3644	0.623358	0.157631	0.157631
ATAT1	45.934	10.258	15.035	33.94	40.228	10.442	9.545	10.827	11.196	9.109	12.941	5.039	17.8745	0.981367	0.999627	24.3415	0.800853	0.958642	1	1	20	5	8.38063	0.772927	1	28	7.82985	29.7089	0.997136	1	24.1138	4.69312	17.875	1.50857	0.0843956
ATCAY	11.099	0	0.582	7.741	15.525	0.07	0.067	0	0	0	0	0	2.92367	0.917824	0.999627	24	6.68417	0.875668	0.37172	1	24	8	0.411536	0.882168	1	28	7.89434	8.58793	0.879327	1	25.3333	7.54564	2.87822	1.242	0.431516
ATE1	9.683	8.366	6.288	3.77	9.312	18.332	16.005	20.084	23.784	8.688	20.716	16.479	13.4589	0.435298	0.999627	24	14.1313	2.77794	0.104994	0.829058	22	16	7.06718	0.266015	1	25.019	14.0263	19.8217	0.183984	1	23.673	14.768	13.4952	4.87341	0.361122
ATF1	13.76	36.019	37.866	14.251	17.026	48.953	38.651	55.131	51.958	57.148	69.031	61.512	41.7755	0.699922	0.999627	24	20.5929	3.87875	0.17755	1	24	19	15.5157	0.176151	1	28	22	64.4943	0.265409	1	25.3333	20.5616	41.9987	5.56381	0.132476
ATF2	26.067	29.46	26.956	16.301	21.49	41.752	32.821	35.964	44.216	20.524	34.351	35.579	30.4567	0.727251	0.999627	24	14.1172	2.76506	1	1	20	13	8.69529	0.859804	1	22.6117	12.6477	38.57	0.987817	1	22.2039	13.301	30.6785	3.71537	0.121107
ATF3	2.767	4.781	3.92	0.688	0	4.108	6.501	6.924	5.06	4.643	5.604	5.889	4.24042	0.344041	0.999627	20.3673	16.4964	1.20676	1	1	20	15	2.07041	0.472922	1	22.9268	14.1311	6.43374	0.726381	1	21.0981	15.34	4.28711	1.429	0.333326
ATF4	340.486	348.528	389.587	331.313	337.927	424.415	339.984	366.162	344.373	299.644	314.371	173.089	334.157	0.0542682	0.999627	24.642	11.9906	47.1894	1	1	24	10	28.5565	0.472401	1	28	11.7577	376.979	0.29162	1	25.5473	11.2639	331.051	48.071	0.145207
ATF5	1.106	0.478	4.309	2.268	0.467	1.216	0.997	0.381	0.463	0.255	0.804	0	1.062	0.757237	0.999627	24	5.54254	0.339055	0.692352	1	24	6	0.531744	0.670903	1	25.019	4.86364	2.20643	0.911263	1	24.3397	5.47988	1.06013	0.900925	0.849827
ATF6	19.336	51.88	42.384	9.203	24.525	68.11	60.758	59.348	82.744	32.076	50.902	74.435	47.9751	0.749827	0.999627	21.234	13.6665	6.53262	1	1	20	15	21.8241	0.792696	1	28	13.3212	68.6341	0.984032	1	23.078	14.4519	48.1608	8.11427	0.168483
ATF6B	26	48.089	68.536	28.375	30.574	54.199	38.432	26.244	30.187	16.264	15.953	7.741	32.5495	0.378768	0.999627	26.2632	10.1729	8.41748	0.289005	1	24	10	10.8626	0.374036	1	28	4.82309	45.665	0.380835	1	26.0877	8.66919	31.8134	10.0043	0.314469
ATF7IP	7.033	18.925	10.041	5.506	10.064	13.321	15.554	14.151	19.665	8.522	16.54	21.16	13.3735	0.89534	0.999627	24	22.4972	0.939111	1	1	24	18	4.47033	0.921693	1	28	14.0252	15.9878	0.998976	1	25.3333	18.7785	13.3941	1.05202	0.0785434
ATF7IP2	1.287	1.14	1.2	0.564	1.282	1.368	1.368	1.499	1.715	1.949	2.397	3.554	1.61025	0.0227497	0.999627	24	23.5678	0.470694	0.0243105	0.588781	24	18	0.46669	0.184977	1	28	21.9999	3.40353	0.00535999	0.263551	25.3333	21.1266	1.63134	0.467122	0.286342
ATG10	8.847	19.363	19.916	5.04	16.434	23.896	16.838	16.641	19.279	18.507	20.284	24.856	17.4917	0.948602	0.999627	24	3.58849	0.694973	1	1	24	0	1.94437	0.975078	1	28	21.9999	24.403	0.999925	1	25.3333	24.9614	17.5182	0.499422	0.0285087
ATG101	33.949	49.078	54.178	41.87	52.837	51.991	47.08	38.94	34.407	24.37	28.161	5.368	38.5191	0.00859388	0.928186	24	10.7268	11.2638	0.0321579	0.588781	24	9	12.8739	0.109281	1	28	6.30217	51.0294	0.0019802	0.177234	25.3333	8.9017	37.9025	12.7187	0.335563
ATG13	18.486	28.292	22.637	13.631	17.393	30.026	19.92	24.353	32.317	18.279	26.48	21.744	22.7965	0.855505	0.999627	24	16.3155	1.38058	1	1	24	16	3.48338	0.992315	1	20	13.0724	25.7137	0.999352	1	22.6667	15.1118	22.8587	2.65945	0.116343
ATG14	3.219	6.721	5.574	1.651	3.624	8.847	8.223	7.385	11.242	3.714	7.927	6.804	6.24425	0.438934	0.999627	20.1616	13.9249	1.41538	1	1	20	15	2.94581	0.767203	1	23.5842	13.0666	8.93371	0.902739	1	21.2486	14.1659	6.3562	1.66886	0.262557
ATG16L1	10.195	15.17	16.919	7.615	11.877	18.145	14.752	14.032	15.231	11.587	13.032	9.172	13.1439	0.433766	0.999627	20.7917	12.7014	1.72252	1	1	24	16	1.98556	0.988314	1	26.0079	12.0856	16.0418	0.945583	1	23.5999	13.7578	13.1713	2.18541	0.165923
ATG16L2	5.017	3.275	12.163	4.878	6.214	9.805	6.299	4.527	4.673	1.955	3.132	1.218	5.263	0.209902	0.999627	21.4624	9.7044	1.92684	0.17755	1	24	10	2.2859	0.424828	1	26.6397	6.39452	7.74129	0.217524	1	24.034	8.97453	5.26018	2.27558	0.432604
ATG2A	1.943	2.686	5.138	2.439	2.864	3.195	2.548	1.434	1.806	0.815	0.856	0.248	2.16433	0.235309	0.999627	24	9.24566	0.655139	0.0595081	0.691126	24	7	1.19872	0.166133	1	28	5.64404	3.49366	0.0591963	0.7354	25.3333	7.41646	2.12804	1.03036	0.484183
ATG2B	2.612	7.37	3.951	1.921	2.959	6.563	7.592	8.283	10.891	2.258	8.328	8.077	5.90042	0.671099	0.999627	20.3673	14.9303	1.08279	0.692352	1	24	18	3.08705	0.815693	1	26.2151	14.0152	8.73783	0.925095	1	23.5275	15.9399	5.90808	1.54577	0.261636
ATG3	86.73	130.419	138.724	72.12	86.094	143.342	128.269	142.614	153.345	148.888	143.035	227.01	133.382	0.456142	0.999627	25.5897	24.4255	15.872	0.454435	1	24	18	30.7517	0.51439	1	28	21.9999	207.16	0.61243	1	25.8632	21.3832	134.312	14.6844	0.109331
ATG4A	9.375	23.1	18.039	4.036	9.969	27.919	22.227	34.172	33.469	22.432	30.78	27.506	21.9187	0.669613	0.999627	24	15.8635	2.93278	0.454435	1	24	16	8.91096	0.333372	1	26.0079	14.3672	31.0581	0.599156	1	24.6693	15.4772	21.8464	6.15282	0.28164
ATG4B	16.549	23.042	35.256	20.024	20.509	26.999	24.045	23.352	25.847	15.603	14.649	10.314	21.3491	0.190941	0.999627	24	11.052	4.40523	0.454435	1	24	10	5.05546	0.535069	1	28	12.2183	25.3748	0.407725	1	25.3333	11.0919	21.0886	4.66356	0.221142
ATG4C	19.973	33.075	28.822	15.077	18.505	41.124	34.598	42.764	42.666	34.563	43.134	65.492	34.9828	0.65931	0.999627	24	23.21	3.57798	0.454435	1	24	19	8.6663	0.400474	1	28	14.1184	41.1385	0.644135	1	25.3333	19.7904	35.0998	3.65861	0.104235
ATG4D	3.889	8.064	15.2	5.621	5.754	9.027	6.834	5.429	5.526	3.828	4.234	1.619	6.25208	0.581647	0.999627	24	9.22149	1.33775	0.454435	1	24	10	1.90671	0.608366	1	28	4.94719	9.10874	0.723227	1	25.3333	8.41297	6.16978	1.83866	0.298011
ATG5	19.14	27.413	34.041	13.557	19.802	48.202	34.099	56.131	57.813	40.9	59.974	57.331	39.0336	0.806992	0.999627	24	17.7525	2.88849	0.17755	1	24	19	16.0368	0.18777	1	28	21.9999	56.9107	0.300015	1	25.3333	19.5677	39.1825	5.06427	0.129248
ATG7	14.898	10.59	8.817	15.793	15.764	12.32	12.978	13.432	14.621	11.226	12.149	7.506	12.5078	0.230449	0.999627	24	12.4412	1.8009	1	1	24	12	2.44871	0.935665	1	26.2151	8.14655	14.6297	0.800208	1	24.7384	11.0663	12.4546	1.7135	0.137579
ATG9A	9.303	9.233	14.368	9.455	11.571	12.201	8.614	7.96	9.062	3.365	5.42	3.925	8.70642	0.0983049	0.999627	21.0105	9.54075	1.88397	0.0595081	0.691126	24	7	3.17208	0.139686	1	28	6.09966	11.8506	0.0272794	0.520467	24.3368	7.74127	8.68215	2.56597	0.295545
ATG9B	4.135	1.354	3.392	2.619	3.749	1.012	1.151	0.809	0.949	0.844	0.843	0.442	1.77492	0.840632	0.999627	23.2093	2.78905	0.223705	1	1	20	5	1.65817	0.298752	1	28	7.83e-05	3.22022	0.837892	1	23.7364	2.91958	1.7727	0.371395	0.209508
ATIC	11.853	17.068	24.147	10.09	11.186	14.38	24.446	21.832	17.24	17.267	19.026	20.043	17.3815	0.972035	0.999627	24	15.8325	0.48386	1	1	22	16	4.29037	0.994703	1	28	14.0332	21.3437	0.999994	1	24.6667	15.5958	17.3703	1.02882	0.059229
ATL1	67.825	1.077	3.239	79.613	60.219	1.723	2.398	2.231	1.986	2.647	2.416	1.46	18.9028	0.851938	0.999627	21.6957	5.66346	6.92042	1	1	20	5	2.14395	0.813591	1	28	7.80037	49.0659	0.993749	1	23.2319	6.11476	18.9902	10.9371	0.575934
ATL2	16.245	43.35	20.831	13.777	17.364	39.914	38.377	44.72	50.07	30.935	60.563	54.245	35.8659	0.715689	0.999627	22.1778	19.4523	3.99809	0.454435	1	24	20	9.93662	0.357738	1	28	21.9999	55.836	0.635836	1	24.7259	20.5737	35.9861	5.18475	0.144077
ATL3	8.43	23.175	20.57	6.287	11.217	34.582	33.78	35.338	43.253	11.671	36.753	33.994	24.9208	0.601503	0.999627	21.0105	13.4389	4.66728	0.454435	1	24	18	13.633	0.636052	1	28	12.9561	37.5773	0.744103	1	24.3368	15.1183	24.8763	6.45953	0.259666
ATM	1.371	4.04	1.752	1.614	2.392	5.55	5.527	5.323	9.931	1.515	6.883	6.405	4.35858	0.628408	0.999627	20.1616	14.0085	0.942147	1	1	20	13	2.69266	0.592115	1	28	14.0657	6.66539	0.92178	1	22.7205	14.0405	4.39538	1.02715	0.233688
ATMIN	20.124	19.319	16.779	15.23	17.622	27.363	19.612	25.932	29.848	17.503	32.975	31.606	22.8261	0.778739	0.999627	24	21.4655	1.44484	0.454435	1	24	19	5.51861	0.451892	1	28	21.9999	32.0397	0.721744	1	25.3333	20.8577	22.9132	2.03221	0.0886918
ATN1	26.887	23.276	28.814	19.971	30.598	29.698	22.638	16.722	18.596	6.24	12.129	4.865	20.0362	0.0461934	0.999627	21.9341	10.4708	4.82769	0.17755	1	24	8	8.17875	0.138103	1	28	7.92139	27.7971	0.0348738	0.569117	24.6447	8.93218	19.9093	5.41342	0.271904
ATP10A	3.646	0.863	0.519	4.746	3.964	0.439	0.51	0.516	0.586	0.507	0.581	0.741	1.46817	0.658183	0.999627	20.1616	6.09649	0.603386	1	1	20	5	0.599627	0.778633	1	26.0079	7.76821	3.14759	0.96958	1	22.0565	6.25857	1.48206	0.785217	0.529814
ATP10D	7.151	15.566	10.373	2.857	7.371	17.443	23.221	22.593	26.232	10.757	21.413	24.498	15.7896	0.598887	0.999627	21.4624	14.8904	2.7362	0.692352	1	24	16	7.65956	0.417429	1	28	14.0236	23.8949	0.742909	1	24.4875	15.266	15.7529	3.89842	0.247473
ATP11A	4.067	7.447	3.784	2.407	3.075	6.978	9.486	6.559	7.479	2.241	5.293	10.375	5.76592	0.992647	0.999627	24	12.6449	0.138683	1	1	20	15	2.2585	0.998414	1	28	12.3547	8.24414	1	1	24	13.5213	5.76592	0.176649	0.0306367
ATP11B	7.217	19.567	15.24	3.329	7.927	33.318	31.845	35.412	45.834	12.129	36.833	33.061	23.476	0.637114	0.999627	24	13.793	4.5771	0.454435	1	24	18	15.0557	0.435212	1	27.5314	14.0137	37.5938	0.657351	1	25.1771	15.2881	23.2712	8.63791	0.371184
ATP11C	2.113	4.715	2.744	1.174	1.487	10.506	11.376	13.297	17.56	4.915	11.044	12.71	7.80342	0.477561	0.999627	24	13.9663	2.10178	0.17755	1	24	18	6.4131	0.245534	1	26.6397	14.0709	14.2109	0.257483	1	24.8799	15.3408	7.73465	4.06981	0.526179
ATP12A	1.648	21.817	4.671	0.41	6.201	4.519	35.332	16.398	20.726	16.493	4.755	49.153	15.1769	0.922625	0.999627	24	23.9414	2.30181	1	1	24	18	11.3141	0.947278	1	28	14.0061	24.0881	0.999632	1	25.3333	18.9995	15.1989	0.981931	0.0646052
ATP13A1	9.135	13.318	19.872	7.494	11.088	16.748	13.417	9.076	10.863	4.795	6.471	1.961	10.3532	0.239494	0.999627	24	10.7869	2.8463	1	1	24	8	4.59054	0.426935	1	28	6.0321	13.3936	0.601256	1	25.3333	8.43098	10.2062	3.27332	0.32072
ATP13A2	23.543	6.166	17.329	39.643	27.118	10.599	6.784	4.084	4.942	2.971	3.382	0.696	12.2714	0.543777	0.999627	24	7.28107	4.43841	0.0164632	0.4876	24	7	8.833	0.296511	1	25.4054	7.50953	27.2401	0.065095	0.772864	24.4685	7.26413	12.1837	7.74423	0.635621
ATP13A4	4.321	0.995	0.299	5.081	6.421	0.941	0.485	0.357	0.628	0.372	0.502	0.27	1.72267	0.700777	0.999627	21.9341	7.25369	0.72394	1	1	20	5	0.902268	0.759366	1	25.4054	7.8642	4.35439	0.973729	1	22.4465	6.66407	1.74936	1.17355	0.670843
ATP13A5	4.143	0	0	2.8	4.532	0.059	0.028	0	0	0.043	0.137	0.514	1.02133	0.899924	0.999627	21.9341	5.00633	0.328786	1	1	24	4	0.353553	0.908924	1	28	7.89998	2.67398	0.998836	1	24.6447	5.56335	1.01874	0.520314	0.510742
ATP1A1	664.448	3255.39	1953.68	418.444	936.441	2204.72	2687.3	2429.58	3098.65	2184.52	2774.25	1888.59	2041.33	0.776661	0.999627	24	16.4925	270.597	1	1	20	15	874.263	0.844652	1	21.7162	14.8378	2776.67	0.990866	1	21.9054	15.4802	2055.42	573.37	0.278955
ATP1A2	53.432	0.144	1.299	85.426	76.581	0.785	0.601	0.459	0.908	0.154	0.565	0.325	18.3899	0.772541	0.999627	24	6.80538	9.28311	0.692352	1	24	7	0.455377	0.773516	1	23.7545	7.79255	57.0294	0.939987	1	23.9182	7.20081	18.4209	16.551	0.898491
ATP1A3	200.151	1.469	17.062	283.266	239.679	0.971	0.952	0.851	1.069	0.678	0.824	0.181	62.2628	0.825298	0.999627	24	6.13943	25.9788	0.0595081	0.691126	24	7	11.4375	0.751203	1	25.2107	7.76957	183.841	0.35948	1	24.4036	6.9611	61.8547	47.4157	0.766566
ATP1A4	4.407	0.115	0	6.94	6.428	0.21	0.361	0.184	0.168	0.185	0.388	0	1.6155	0.559014	0.999627	20.1616	7.12026	1.17878	1	1	20	5	0.272943	0.810357	1	23.7545	7.82172	4.74929	0.95374	1	21.3054	6.6288	1.66328	1.54943	0.931549
ATP1B1	913.978	3413.18	1807.18	690.737	1369.62	3081.8	2643.72	3287.9	3327.42	2622.69	3428.73	3289.3	2489.69	0.691119	0.999627	20.1616	16.3286	327.399	1	1	22	15	1126.81	0.565931	1	28	21.9999	3269.64	0.930617	1	23.3872	17.7709	2486.87	444.892	0.178896
ATP1B2	141.91	1.504	3.877	85.031	152.491	2.656	2.243	4.109	3.023	1.148	2.41	1.359	33.4801	0.952443	0.999627	21.6957	6.03732	7.31055	1	1	22	5	2.53038	0.893876	1	28	7.9062	87.3205	0.999384	1	23.8986	6.27837	33.4929	9.2781	0.277017
ATP1B3	67.762	60.665	79.426	62.587	59.29	99.478	98.816	124.704	153.145	93.372	148.303	129.488	98.0863	0.671363	0.999627	24	17.4623	7.64508	0.289005	1	24	18	39.319	0.132768	1	28	19.124	132.653	0.292453	1	25.3333	18.2464	98.3414	20.3295	0.206724
ATP23	5.583	9.646	8.5	5.199	7.315	9.19	7.81	9.737	9.52	11.459	11.283	16.376	9.3015	0.130489	0.999627	24	0.0019897	1.53375	0.17755	1	24	19	1.73789	0.359257	1	28	21.9999	15.5195	0.143615	1	25.3333	21.629	9.36891	1.3788	0.147168
ATP2A1	0.506	1.249	3.004	0.791	1.038	1.271	0.587	0.448	0.303	0.267	0.28	0	0.812	0.534655	0.999627	21.234	6.48193	0.327436	0.0321579	0.588781	24	7	0.542528	0.389323	1	26.6397	4.81679	1.64495	0.124099	1	23.9579	6.23034	0.812334	0.598623	0.598623
ATP2A2	55.339	49.555	54.382	47.6	69.426	65.518	67.344	57.971	78.968	26.518	53.877	56.849	56.9456	0.35148	0.999627	24	11.0344	8.12285	1	1	20	13	13.2554	0.903716	1	20	11.9033	68.3051	0.890805	1	21.3333	12.1609	57.8164	8.41366	0.145524
ATP2A3	0.653	2.203	4.845	1.126	0.945	1.562	2.205	0.856	1.928	1.033	0.482	0.315	1.51275	0.875728	0.999627	24	9.07298	0.25657	1	1	24	8	0.779585	0.934568	1	28	13.3321	1.67639	0.998845	1	25.3333	10.0122	1.49689	0.292564	0.195447
ATP2B1	22.102	23.827	18.479	18.253	24.772	31.383	29.932	32.539	35.275	20.583	38.256	48.599	28.6667	0.847249	0.999627	24	0.409649	1.55403	1	1	24	18	8.1784	0.521422	1	28	12.4315	32.5704	0.950109	1	25.3333	19.4072	28.686	0.704576	0.0245616
ATP2B2	1.712	0	0.27	5.038	5.784	0	0	0	0	0	0	0	1.067	0.51354	0.999627	24	7.60011	0.97199	1	1	20	9	0.381838	0.613459	1	20.8889	7.76234	3.86819	0.889082	1	21.6296	8.20165	1.1619	1.40585	1.20996
ATP2B3	2.167	0	0.262	3.169	2.893	0.032	0.03	0.069	0	0	0	0	0.7185	0.784509	0.999627	24	6.60544	0.332308	0.17755	1	24	7	0.136472	0.72681	1	24.6442	7.77107	2.14958	0.598616	1	24.2147	7.12078	0.715616	0.596055	0.596055
ATP2B4	7.944	6.603	3.918	4.709	9.595	8.78	9.217	9.792	11.378	3.387	7.988	5.886	7.43308	0.224013	0.999627	24	12.8096	1.81475	0.289005	1	20	15	1.84838	0.557473	1	20	12.4573	10.0397	0.355087	1	21.3333	13.5346	7.62607	2.39304	0.313798
ATP2C1	59.563	93.815	67.933	47.649	63.823	117.623	100.984	118.075	127.739	83.532	119.722	166.07	97.2107	0.928494	0.999627	24	22.1256	3.93038	0.692352	1	24	18	34.8779	0.431673	1	28	13.1034	116.989	0.861251	1	25.3333	18.6903	97.3091	5.33296	0.0548044
ATP2C2	0.825	0.713	2.859	0.047	1.046	1.685	1.53	1.846	1.73	0.19	1	0.429	1.15833	0.50102	0.999627	24	11.7355	0.4073	1	1	20	13	0.639932	0.992691	1	26.6397	12.3067	1.83148	0.966047	1	23.5466	12.5014	1.16598	0.434862	0.372957
ATP4A	0.386	2.443	1.558	0.176	0.434	1.211	1.339	1.356	1.903	1.107	1.577	0.736	1.1855	0.827373	0.999627	24	18.2407	0.182355	1	1	20	0	0.463862	0.993103	1	20	15.6073	1.57669	0.998909	1	21.3333	17.9153	1.16721	0.370499	0.317422
ATP5A1	372.938	688.462	564.171	319.632	432.764	732.109	657.982	770.107	765.249	830.447	790.979	643.705	630.712	0.616145	0.999627	24	16.0248	56.0914	0.104994	0.829058	24	18	162.041	0.291002	1	25.6031	16.9586	798.365	0.242154	1	24.5344	17.0036	630.598	151.765	0.240668
ATP5B	182.149	435.782	370.612	146.722	249.415	482.732	427.98	556.641	569.811	483.774	489.565	406.71	400.158	0.513023	0.999627	24	14.6615	55.3516	0.0595081	0.691126	24	16	141.415	0.322862	1	24.8302	15.3454	542.422	0.160565	1	24.2767	15.3379	399.589	112.645	0.281902
ATP5C1	423.495	841.904	597.062	330.654	493.164	816.195	802.746	1043.16	997.051	1152.95	1015.32	1016.17	794.155	0.530775	0.999627	24	18.278	82.7533	0.104994	0.829058	24	19	258.625	0.134823	1	27.7637	18.2172	1079.12	0.134132	1	25.2546	18.6186	797.508	199.786	0.250513
ATP5D	3.468	11.816	25.627	11.286	6.434	9.112	8.073	3.193	3.357	1.758	1.703	0.762	7.21575	0.572681	0.999627	24	6.68308	2.52579	0.104994	0.829058	24	7	5.46081	0.316767	1	26.0079	4.69886	14.8437	0.243894	1	24.6693	6.18758	7.15908	5.94963	0.831061
ATP5G1	344.914	529.112	587.826	320.971	444.203	534.956	499.939	466.886	478.783	416.802	324.058	182.818	427.606	0.126671	0.999627	27.3425	11.6726	92.9455	1	1	24	8	81.4813	0.677953	1	28	12.0791	511.701	0.555449	1	26.4475	10.5169	418.901	86.333	0.206094
ATP5G3	32.787	63.321	85.166	40.876	40.714	60.879	55.064	43.801	35.16	29.37	17.284	13.171	43.1328	0.275594	0.999627	25.5897	10.3639	10.9046	0.692352	1	24	10	15.5995	0.325055	1	28	4.60581	58.4759	0.474175	1	25.8632	8.73512	42.2892	12.7308	0.301041
ATP5I	590.572	1111.15	1318.56	981.526	821.357	1017.63	973.714	925.576	758.85	857.815	582.453	556.642	874.653	0.304695	0.999627	24	9.82767	129.42	1	1	24	8	223.652	0.444535	1	28	5.06198	1072.49	0.676901	1	25.3333	7.86252	867.392	182.466	0.210361
ATP5J	450.037	752.007	631.746	387.872	508.571	590.058	637.687	765.397	715.901	840.416	890.088	955.437	677.101	0.12869	0.999627	20.5773	20.461	88.6104	0.0595081	0.691126	24	20	144.978	0.200602	1	28	21.9999	954.6	0.0437262	0.634902	24.1924	21.0031	677.783	98.1945	0.144876
ATP5J2	306.428	295.567	261.105	287.642	360.058	346.783	298.198	362.632	296.93	400.27	265.454	182.213	305.273	0.111674	0.999627	20.1616	13.3362	48.021	0.454435	1	20	14	30.3957	0.781138	1	20	10.1402	341.787	0.374117	1	20.0539	12.5408	311.858	47.4406	0.152123
ATP5S	22.428	26.398	13.509	13.111	14.272	25.522	28.328	25.054	21.25	20.399	22.988	32.217	22.123	0.782293	0.999627	24	20.2828	1.70833	1	1	20	15	4.87197	0.888112	1	28	12.2549	26.7212	0.993858	1	24	17.0634	22.123	3.04058	0.13744
ATP6	15311.4	9332.35	7365.19	12314.1	13547.6	7925.14	9297.87	8257.76	9717.48	8890.48	11235.4	10364	10296.6	0.634345	0.999627	24	22.9802	965.752	1	1	22	3	1882.42	0.985717	1	28	7.93823	11435.8	0.987816	1	24.6667	3.16428	10306.7	872.768	0.0846799
ATP6AP1	221.496	230.889	279.088	226.237	265.657	257.788	230.673	199.328	168.678	172.266	159.548	86.803	208.204	0.0133315	0.999627	24	10.5768	35.573	0.0595081	0.691126	24	8	49.6681	0.0979815	1	28	6.42384	258.317	0.00429308	0.242256	25.3333	8.47121	206.311	41.8511	0.202854
ATP6AP1L	0.472	1.793	1.47	0.451	0.956	1.6	0.51	0.974	0.712	1.132	0.823	0.368	0.938417	0.953328	0.999627	24	10.1235	0.0631914	1	1	24	8	0.283903	0.998296	1	28	4.404	1.16914	0.999981	1	25.3333	7.80709	0.934721	0.0941621	0.0941621
ATP6AP2	171.151	361.931	301.416	117.675	207.979	359.488	312.599	454.464	404.222	321.883	485.068	374.998	322.74	0.811001	0.999627	24	17.9189	24.5523	0.454435	1	24	19	66.4542	0.467231	1	28	18.2197	411.663	0.741542	1	25.3333	18.4994	323.71	60.9348	0.188238
ATP6V0A1	53.772	18.058	8.353	54.472	66.674	20.48	17.073	19.917	23.059	12.613	21.115	30.673	28.8549	0.80219	0.999627	21.9341	6.18132	5.47495	1	1	20	5	11.6192	0.975375	1	21.7162	7.93412	48.4581	0.99795	1	21.2167	6.33689	29.0562	9.32544	0.320945
ATP6V0A2	3.828	5.597	4.972	1.56	2.238	6.012	5.221	5.624	8.083	3.737	5.991	6.895	4.97983	0.757938	0.999627	24	19.3793	0.542884	1	1	20	15	1.53937	0.777113	1	24.6442	14.1201	6.34702	0.983291	1	22.8814	16.3429	4.9848	1.0206	0.204742
ATP6V0A4	14.504	112.78	121.043	8.572	32.633	136.603	127.587	176.32	125.999	127.122	144.82	69.999	99.8318	0.426553	0.999627	21.234	14.334	28.2775	1	1	20	15	56.6725	0.630427	1	23.7545	14.6826	152.272	0.854021	1	21.6629	14.7496	101.623	39.7823	0.39147
ATP6V0B	124.14	223.165	276.587	162.175	197.631	207.783	190.104	166.514	124.376	137.68	95.5	48.752	162.867	0.126868	0.999627	25.5897	10.3566	39.2115	0.17755	1	24	10	49.8924	0.208208	1	28	5.40626	217.138	0.0972684	0.930245	25.8632	8.89831	159.805	45.1493	0.282527
ATP6V0C	69.968	58.818	86.451	83.776	86.865	65.571	50.239	32.015	25.043	22.688	19.786	3.837	50.4214	0.0140864	0.999627	20.1616	8.27719	15.6061	0.0164632	0.4876	24	8	32.8722	0.0511255	1	28	5.80629	84.5351	0.000909031	0.12672	24.0539	7.65643	50.3914	20.5748	0.4083
ATP6V0D1	136.404	79.17	96.836	178.294	155.633	92.251	76.019	51.313	55.195	38.426	38.649	15.5	84.4742	0.223579	0.999627	21.0105	8.34728	23.5586	0.0079208	0.433215	24	7	41.2233	0.159528	1	28	7.69799	146.909	0.0120239	0.370162	24.3368	7.80184	84.1825	30.318	0.360146
ATP6V0D2	19.013	257.46	224.138	5.249	79.655	221.18	202.075	364.863	130.861	215.798	293.477	264.245	189.835	0.982464	0.999627	23.4824	18.3994	8.11218	1	1	22	15	84.7255	0.924691	1	28	12.4057	260.051	0.999863	1	24.4941	15.8784	189.756	12.0505	0.0635054
ATP6V0E1	182.656	534.464	489.259	165.373	230.202	530.412	553.553	603.279	598.061	730.574	743.37	516.257	489.788	0.726401	0.999627	24	17.7585	51.0306	0.0595081	0.691126	24	19	112.577	0.329236	1	27.5314	17.6452	681.269	0.203418	1	25.1771	18.2481	491.322	131.699	0.26805
ATP6V1A	57.393	91.148	55.151	46.647	64.991	137.055	121.503	126.561	151.825	53.173	139.382	118.24	96.9224	0.588827	0.999627	24	13.0222	14.6506	0.692352	1	24	16	44.5502	0.57973	1	26.8571	12.5024	135.92	0.823141	1	24.9524	13.9011	96.326	20.0142	0.207776
ATP6V1B1	2.604	32.803	30.619	2.249	17.245	40.596	30.853	40.09	12.063	19.291	13.545	6.686	20.7203	0.233241	0.999627	24	11.4992	9.8501	1	1	24	10	11.423	0.870368	1	25.019	12.0145	37.1538	0.784773	1	24.3397	11.1669	20.5787	9.91216	0.481672
ATP6V1B2	208.513	77.017	48.323	176.383	201.378	78.718	91.084	78.862	75.691	76.189	74.596	147.208	111.163	0.843599	0.999627	23.4824	2.65151	13.966	1	1	24	4	48.942	0.987246	1	25.8039	7.96094	156.154	0.99911	1	24.4288	4.7398	111.184	28.8772	0.259724
ATP6V1C1	81.006	70.741	53.396	64.553	84.436	76.821	78.008	87.16	97.832	68.653	87.593	118.287	80.7072	0.797557	0.999627	24	22.6307	3.87335	1	1	24	20	11.622	0.63331	1	28	14.0663	86.1356	0.967894	1	25.3333	20.3732	80.9026	5.10923	0.0631529
ATP6V1C2	60.492	89.555	77.916	50.13	82.929	122.652	105.907	144.39	88.277	146.059	120.117	149.439	103.155	0.873412	0.999627	20.7917	14.718	5.08941	0.692352	1	24	18	32.2847	0.307223	1	28	21.9999	144.58	0.761654	1	24.2639	18.1466	103.173	5.65569	0.0548178
ATP6V1E2	0.604	3.13	0	1.858	0.51	1.517	2.359	1.662	1.518	3.065	1.17	0.942	1.52792	0.690455	0.999627	21.0105	15.4172	0.388199	1	1	22	14	0.649654	0.995282	1	20	15.8061	2.13941	0.993341	1	21.0035	15.1375	1.54972	0.544249	0.351192
ATP6V1F	168.94	219.346	215.775	171.016	198.611	217.815	213.464	162.835	138.864	124.045	97.207	84.865	167.732	0.0103502	0.96296	27.3425	10.7589	35.8125	0.289005	1	24	8	55.2901	0.104993	1	28	6.13305	201.704	0.0130635	0.382281	26.4475	8.36415	164.494	39.3685	0.239331
ATP6V1G1	145.669	241.724	261.261	136.344	163.029	304.652	266.489	220.391	218.515	179.788	221.768	116.847	206.373	0.309015	0.999627	24	11.8916	37.5487	1	1	24	16	43.0158	0.941865	1	26.0079	12.0247	268.288	0.871974	1	24.6693	13.2746	205.322	44.5949	0.217195
ATP6V1G2-DDX39B	100.43	0	2.717	113.362	113.954	1.314	1.258	1.08	0.877	1.448	0.507	0.408	28.1129	0.727575	0.999627	20.3673	6.65705	15.8274	1	1	20	5	2.60215	0.813033	1	27.5314	7.8301	80.6296	0.983644	1	22.6329	6.49698	28.4831	20.4732	0.718784
ATP6V1G3	6.413	104.774	69.663	11.161	28.554	75.078	81.3	187.378	51.8	158.196	157.024	114.211	87.1293	0.82882	0.999627	24	19.1726	12.5554	0.692352	1	24	19	37.5679	0.52677	1	28	18.4156	136.929	0.880266	1	25.3333	19.0191	87.7411	26.9682	0.307361
ATP6V1H	157.268	170.268	160.511	120.651	171.815	166.545	176.591	254.394	279.153	238.27	251.331	236.142	198.578	0.302837	0.999627	24	18.5063	19.5364	0.0164632	0.4876	24	17	57.8625	0.0761223	1	26.2151	17.8125	260.296	0.0151417	0.406287	24.7384	17.7987	198.826	51.356	0.258296
ATP7A	1.09	3.453	2.595	0.404	0.92	3.966	3.685	4.032	5.139	0.629	4.312	4.608	2.90275	0.899082	0.999627	21.0105	14.8729	0.322319	1	1	22	15	1.81691	0.927084	1	28	12.9323	4.28567	0.999122	1	23.6702	14.7814	2.90532	0.344357	0.118526
ATP7B	0.814	1.272	1.007	0.424	0.785	1.534	1.444	0.88	1.072	0.787	0.901	0.575	0.957917	0.297191	0.999627	21.234	12.8622	0.211844	1	1	24	16	0.198697	0.951811	1	20	11.9862	1.34037	0.865598	1	21.7447	13.5638	0.975211	0.250347	0.250347
ATP8	125.443	49.497	41.051	135.058	71.728	44.673	48.683	35.348	45.535	28.26	50.717	42.399	59.866	0.855307	0.999627	24.3415	0.48743	7.16585	1	1	20	5	18.4279	0.766232	1	28	7.75979	83.6129	0.990809	1	24.1138	4.60269	59.8706	9.94553	0.166117
ATP8B1	4.231	21.269	14.844	0.714	5.568	42.87	28.932	30.82	37.352	13.236	30.397	33.579	21.9843	0.539836	0.999627	20.1616	12.937	5.53083	1	1	22	15	16.2182	0.675376	1	28	12.3542	35.7838	0.91804	1	23.3872	13.8921	22.0941	5.96469	0.269967
ATP8B4	0.89	2.884	2.023	1.674	0.94	1.783	2.341	2.297	2.658	1.592	1.563	5.081	2.14383	0.533307	0.999627	24	1.11125	0.480574	1	1	24	18	0.451488	0.983129	1	28	14.0257	2.47452	0.972133	1	25.3333	18.7647	2.13973	0.211448	0.0988202
ATP9A	12.141	6.42	7.238	20.048	20.503	6.126	6.42	7.26	8.063	3.061	3.856	3.78	8.743	0.448609	0.999627	24	8.75713	2.74578	1	1	20	5	3.45139	0.50873	1	24.8302	7.74706	16.1338	0.814488	1	22.9434	7.09017	8.83843	4.47983	0.506858
ATP9B	9.171	11.815	14.003	7.663	10.659	9.519	10.847	9.117	10.966	7.16	8.248	10.313	9.95675	0.916458	0.999627	24	4.98692	0.332902	1	1	22	7	1.19501	0.975296	1	27.3029	11.9845	10.319	0.999783	1	24.4343	7.85049	9.95215	0.364667	0.0366421
ATPAF1	14.337	32.581	23.467	12.622	20.233	33.805	27.27	36.9	39.509	30.634	48.521	46.752	30.5526	0.628088	0.999627	22.1778	21.0463	2.91193	0.454435	1	24	20	9.32674	0.279052	1	28	21.9999	47.758	0.536108	1	24.7259	21.1397	30.6419	3.46185	0.112978
ATPAF2	17.124	29.242	23.025	13.222	14.63	22.399	20.706	19.272	20.094	15.432	17.566	7.862	18.3812	0.668393	0.999627	24	14.4217	1.87904	1	1	24	8	2.7183	0.994528	1	28	12.1966	21.1828	0.991617	1	25.3333	11.4917	18.2999	1.46525	0.0800687
ATR	3.691	7.521	6.083	3.341	4.943	6.412	6.441	7.865	12.971	6.578	13.045	12.138	7.58575	0.373642	0.999627	20.3673	20.0438	1.28681	0.0595081	0.691126	24	19	2.26239	0.278543	1	28	21.9999	12.2933	0.11773	1	24.1224	20.4965	7.59176	1.48396	0.195469
ATRAID	107.054	276.017	209.654	87.233	135.901	279.92	226.444	284.887	228.478	372.458	243.951	197.844	220.82	0.716971	0.999627	24	15.6202	26.1815	1	1	20	15	82.6509	0.720913	1	23.5842	16.1749	289.545	0.970548	1	22.5281	15.666	221.751	56.673	0.25557
ATRIP	5.366	6.281	4.946	2.899	2.923	8.046	6.399	7.862	9.068	8.627	8.888	5.336	6.38675	0.335808	0.999627	24	16.9446	1.14758	0.0164632	0.4876	22	17	1.8459	0.156293	1	21.7162	16.6717	8.76095	0.0284555	0.526627	22.5721	16.9053	6.37482	2.73086	0.428383
ATRN	7.387	15.316	7.163	4.949	8.399	16.735	17.315	14.776	21.752	6.045	15.41	16.91	12.6797	0.57134	0.999627	20.1616	13.7518	2.32533	1	1	20	13	6.388	0.862282	1	25.019	12.9323	17.83	0.964885	1	21.7269	13.4249	12.8459	2.30523	0.179453
ATRNL1	5.136	9.128	3.812	4.548	3.965	12.382	10.848	13.835	11.438	5.598	10.899	22.981	9.5475	0.899396	0.999627	24	0.872406	0.867717	1	1	20	15	4.86702	0.777358	1	28	12.6281	12.7066	0.994144	1	24	18.1707	9.5475	0.368041	0.0385484
ATRX	7.475	10.648	4.723	5.111	8.189	14.833	13.874	13.991	24.364	5.221	19.622	20.301	12.3627	0.92885	0.999627	24	16.8283	0.866942	1	1	24	18	6.31234	0.559045	1	28	14.0752	16.675	0.971066	1	25.3333	16.6457	12.3407	2.31482	0.187576
ATXN1	0.715	2.335	1.239	0.761	0.94	0.899	1.003	1.367	1.266	0.587	0.924	0.993	1.08575	0.931444	0.999627	24	22.1717	0.074026	1	1	20	13	0.126572	0.999852	1	28	13.9065	1.20657	0.999943	1	24	16.0484	1.08575	0.00580204	0.00534381
ATXN10	164.205	178.487	153.509	116.427	165.248	216.473	176.517	240.819	255.822	209.44	246.095	199.567	193.551	0.409036	0.999627	24	16.3649	17.6613	0.0321579	0.588781	24	18	40.2821	0.143984	1	24.1026	17.216	237.029	0.0509843	0.683478	24.0342	17.1935	193.554	46.1211	0.238285
ATXN1L	1.967	6.967	2.555	1.009	1.993	8.772	6.975	6.159	5.935	1.361	2.191	0.998	3.90683	0.0907308	0.999627	20.3673	12.7842	2.39985	1	1	20	13	2.96419	0.673116	1	20	12.1263	7.62323	0.47048	1	20.1224	12.6368	4.24719	2.52784	0.59518
ATXN2	16.857	17.552	14.315	13.298	18.888	19.142	16.595	13.758	22.009	9.175	19.158	15.433	16.3483	0.925578	0.999627	24	11.9246	0.60331	1	1	20	13	2.83974	1	1	20	10.3798	17.7937	0.999927	1	21.3333	11.8158	16.4236	0.705496	0.0429562
ATXN2L	13.198	21.12	19.973	10.553	17.54	22.456	19.142	16.744	19.238	7.785	15.232	6.807	15.8157	0.233244	0.999627	24	11.6139	3.36354	1	1	24	8	4.10122	0.772604	1	28	11.8723	20.5254	0.753613	1	25.3333	10.492	15.6274	3.39709	0.217381
ATXN7	2.492	4.044	1.177	0.878	1.658	5.786	4.674	4.417	6.202	1.045	3.584	2.652	3.21742	0.363011	0.999627	24	13.4362	1.09826	1	1	20	13	2.2387	0.619359	1	20	12.5353	5.34429	0.810754	1	21.3333	13.0645	3.34398	1.40362	0.419746
ATXN7L1	1.052	2.182	1.094	0.911	1.066	3.879	2.91	2.463	4.234	1.36	1.631	1.698	2.04	0.110342	0.999627	20.1616	13.0988	0.913669	1	1	20	15	1.29401	0.495485	1	20.1223	13.1106	3.32557	0.444487	1	20.0946	13.7297	2.1464	1.04217	0.485541
ATXN7L2	1.896	2.621	5.418	1.361	1.281	2.978	1.767	0.783	0.715	1.05	0.551	0.148	1.71408	0.866815	0.999627	24	6.74992	0.259555	1	1	24	6	0.999495	0.470627	1	28	4.06273	2.91413	0.937699	1	25.3333	5.73066	1.70405	0.688623	0.40411
ATXN7L3	32.073	28.009	20.604	26.997	29.704	41.486	32.855	31.092	36.278	18.779	23.054	15.073	28.0003	0.0370414	0.999627	24	12.3451	6.98434	0.454435	1	20	13	6.43467	0.484183	1	20	11.644	36.1813	0.141621	1	21.3333	12.4201	28.7693	7.65988	0.266252
ATXN7L3B	21.049	19.399	18.225	12.472	14.219	31.734	24.882	21.246	28.817	7.123	11.556	12.047	18.5641	0.188322	0.999627	24	12.5231	5.4317	1	1	22	12	6.52819	0.777095	1	20	12.1649	27.2817	0.697834	1	22	12.2835	19.0269	5.94898	0.312662
AUH	31.081	71.721	27.078	40.651	33.58	69.244	56.277	70.016	69.74	70.199	74.624	59.062	56.1061	0.710186	0.999627	24	16.093	5.19939	1	1	20	15	24.8937	0.423628	1	26.0079	17.2644	71.3584	0.879242	1	23.336	16.207	56.1657	12.6823	0.225801
AUNIP	0.534	0.615	0	0.486	1.202	0.559	0.428	0.734	0.745	0.821	1.723	0.833	0.723333	0.847756	0.999627	24	22.8742	0.0909148	1	1	24	20	0.184201	0.835827	1	28	8.72709	0.749634	0.994726	1	25.3333	24.4841	0.728439	0.0932943	0.0932943
AUP1	20.965	26.794	28.558	20.787	22.537	30.793	31.287	22.517	21.386	17.075	17.483	6.628	22.2342	0.0269594	0.999627	24	11.5885	5.56015	0.289005	1	24	10	4.78711	0.305284	1	28	11.6857	28.9516	0.0601536	0.742444	25.3333	11.1166	21.9135	5.74139	0.262002
AURKA	1.354	1.17	4.397	2.43	2.573	3.509	3.866	3.611	3.547	4.062	4.592	3.831	3.24517	0.654501	0.999627	24	9.74022	0.312049	1	1	22	15	1.00886	0.560026	1	28	21.9999	4.11044	0.919025	1	24.6667	15.9216	3.24513	0.00368398	0.00113523
AURKAIP1	21.822	39.406	59.236	38.037	29.881	36.678	30.014	17.453	13.677	10.342	12.19	4.143	26.0732	0.185695	0.999627	20.1616	7.65822	8.08974	0.0321579	0.588781	24	7	17.2477	0.105467	1	27.7637	4.97365	43.8581	0.0223765	0.477041	23.9751	6.81244	26.0795	13.0903	0.501937
AURKC	1.775	1.15	0	2.124	0.375	0.697	0.8	1.68	0.744	0.205	0.43	0	0.831667	0.729605	0.999627	24	14.651	0.218563	1	1	24	12	0.34825	0.997858	1	28	13.892	1.14099	0.995792	1	25.3333	13.5486	0.819686	0.265781	0.265781
AUTS2	4.549	3.811	2.148	4.147	6.752	3.637	3.812	2.704	2.831	1.209	2.337	1.452	3.28242	0.255183	0.999627	21.9341	10.033	0.818522	0.692352	1	24	8	0.947346	0.463097	1	27.5314	8.1971	5.0027	0.542978	1	24.4885	8.8537	3.26651	0.907422	0.277795
AVEN	10.058	5.348	15.072	8.331	8.819	10.327	8.719	9.185	10.862	9.104	8.807	9.661	9.52442	0.979157	0.999627	22.6818	7.38226	0.208285	1	1	22	21	0.525557	1	1	20.2462	14.1444	9.65845	0.999998	1	21.6427	17.9516	9.538	0.321551	0.0337127
AVIL	11.629	12.677	13.786	10.539	11.006	10.835	9.687	11.548	11.252	14.118	14.669	12	11.9788	0.0787051	0.999627	24	22.8563	1.32957	0.17755	1	20	0	1.3732	0.394136	1	20	0.30666	13.2369	0.108667	0.986356	21.3333	21.105	11.8293	1.38008	0.116666
AVL9	5.612	7.664	3.762	4.022	5.962	7.164	7.073	7.911	12.442	4.344	9.646	13.21	7.401	0.753131	0.999627	24	22.2078	0.799787	1	1	24	18	2.23322	0.61995	1	28	14.1296	8.81157	0.957934	1	25.3333	18.7075	7.42079	1.05972	0.142804
AVP	431.235	4.094	7.693	10.934	1824.68	4.279	1.958	0.204	1.241	0	0.574	0	190.575	0.742803	0.999627	24	8.76234	175.562	0.045833	0.691126	24	7	4.6715	0.9837	1	20	7.99742	728.646	0.340414	1	22.6667	7.98918	200.243	257.324	1.28506
AVPI1	22.197	7.991	9.61	23.08	23.82	8.134	8.895	8.911	7.171	8.109	7.392	3.79	11.5917	0.798611	0.999627	21.4624	8.22421	1.68308	0.454435	1	24	8	1.16955	0.665976	1	28	7.82161	19.0468	0.828624	1	24.4875	8.12938	11.5628	1.90025	0.164342
AVPR1A	0.897	2.527	1.036	0.682	7.576	5.281	1.738	8.713	1.56	3.772	3.026	8.066	3.7395	0.699136	0.999627	24	8.91486	0.984714	1	1	20	13	2.21749	0.994125	1	28	10.5893	5.37497	0.993876	1	24	10.8754	3.7395	0.858397	0.229549
AVPR2	0.799	4.968	15.765	0.218	1.349	7.223	5.088	2.198	1.74	0.442	0.619	0.125	3.37783	0.793133	0.999627	24	8.41468	1.25468	1	1	22	7	2.9055	0.911232	1	28	11.9044	5.02684	0.995518	1	24.6667	8.98809	3.34096	1.50844	0.451499
AXDND1	1.17	1.517	1.013	0.156	0.659	0.817	0.918	0.492	0.817	1.08	1.008	1.979	0.968833	0.0439263	0.999627	24	23.2364	0.438716	0.37172	1	24	23	0.412597	0.389609	1	26.4257	21.9999	1.83156	0.119895	1	24.8086	22.8442	0.983921	0.448346	0.448346
AXIN1	4.396	6.885	14.632	3.335	4.06	13.55	10.446	7.564	8.291	5.072	5.324	2.145	7.14167	0.343499	0.999627	24	11.3982	2.4057	1	1	22	14	2.49785	0.927793	1	27.3029	12.0245	10.7659	0.891499	1	24.4343	12.5685	7.09821	2.58351	0.363966
AXIN2	3.244	0.713	2.145	2.621	2.191	1.926	1.666	1.827	2.027	0.816	0.914	0.921	1.75092	0.620682	0.999627	24	11.9227	0.270151	1	1	24	6	0.580181	0.825174	1	28	7.91732	2.31866	0.96951	1	25.3333	8.51925	1.74053	0.227731	0.130841
AXL	2.294	1.359	7.149	3.002	4.648	4.116	2.639	2.796	2.636	0.786	1.333	1.125	2.82358	0.203623	0.999627	20.3673	8.67032	1.1781	0.0321579	0.588781	24	9	1.42199	0.391838	1	24.8302	6.20646	4.65664	0.0635264	0.7605	23.0658	8.10902	2.86534	1.50579	0.52552
AZGP1	0.197	1.7	3.067	0.135	0.997	1.483	1.419	0.271	0.66	2.724	1.716	1.997	1.36383	0.591857	0.999627	24	1.1336	0.418243	1	1	24	0	0.804688	0.997411	1	20	4.70785	1.50239	0.983475	1	22.6667	2.02561	1.33973	0.542758	0.405125
AZI2	42.471	60.274	33.557	28.484	46.635	68.27	53.967	66.46	85.545	55.294	79.477	104.861	60.4412	0.611597	0.999627	24	22.2376	6.21878	0.454435	1	24	18	18.4223	0.306828	1	28	21.9999	98.4473	0.553636	1	25.3333	20.7448	60.7798	8.09257	0.133146
AZIN1	48.571	49.224	36.144	39.489	53.429	59.95	57.836	63.873	83.404	36.225	74.781	102.659	58.7987	0.824957	0.999627	24	23.8884	4.10513	1	1	24	18	15.2184	0.66344	1	28	14.0248	66.1589	0.976613	1	25.3333	18.9984	58.8473	2.16726	0.0368285
AZIN2	3.286	0.396	0.595	3.552	4.452	0.72	0.321	0.263	0.352	0.353	0.148	0.268	1.2255	0.797872	0.999627	24	7.1933	0.394918	0.17755	1	24	8	0.265695	0.715352	1	25.8039	7.85081	3.08797	0.598881	1	24.6013	7.68594	1.21546	0.598491	0.492397
B2M	3640.11	8418.58	11201.6	3731.54	3558.2	8292.33	10695.3	12121.4	9458.86	11559.1	8880.24	12980.7	8711.49	0.951363	0.999627	24	19.4063	377.917	1	1	24	18	3313.53	0.697572	1	28	14.2742	11363.9	0.991526	1	25.3333	17.7514	8716.53	871.232	0.0999516
B3GALNT2	4.69	10.488	7.883	3.49	6.057	13.258	11.442	9.304	16.881	4.838	10.959	9.69	9.08167	0.587224	0.999627	21.234	13.3954	1.65001	1	1	20	13	3.8007	0.921873	1	23.7545	12.9736	12.4356	0.97551	1	21.6629	13.2009	9.22487	1.8406	0.199525
B3GALT1	2.284	0	0	1.845	2.805	0	0	0	0.174	0	0	0.162	0.605833	0.864433	0.999627	21.4624	6.38514	0.233716	1	1	20	5	0.246073	0.902741	1	28	7.88313	1.67801	0.997887	1	23.1541	6.39904	0.609706	0.343421	0.343421
B3GALT2	11.072	1.386	2.501	18.431	15.447	0.907	1.157	0.994	0.538	1.037	2.176	3.381	4.91892	0.710312	0.999627	24	5.34755	2.07971	0.104994	0.829058	20	6	1.98556	0.695002	1	21.8605	7.72096	12.1875	0.43227	1	21.9535	6.41558	5.01824	4.55555	0.907799
B3GALT4	2.475	10.997	8.265	3.263	2.09	10.883	4.675	4.38	3.704	2.284	2.569	0.276	4.65508	0.727372	0.999627	24	10.6461	1.0756	1	1	20	7	2.53851	0.855741	1	28	11.7497	6.52055	0.9875	1	24	9.71098	4.65508	1.12046	0.240697
B3GALT5	0.435	0.376	0	0.298	0.368	1.367	0.262	0.3	2.006	0	0.632	0.34	0.532	0.589541	0.999627	21.6957	13.5086	0.257679	1	1	20	13	0.226981	0.981782	1	21.1576	13.9932	0.826891	0.981814	1	20.9511	13.5069	0.560088	0.308812	0.308812
B3GAT1	22.166	0.127	4.4	27.54	21.951	0.301	0.022	0	0.031	0.034	0.178	0.029	6.39825	0.646157	0.999627	20.1616	6.12575	3.91231	0.454435	1	24	4	3.09854	0.674869	1	27.3029	7.72331	17.6075	0.778528	1	23.8215	6.00558	6.4081	5.21916	0.814464
B3GAT2	6.536	2.186	1.095	4.757	2.493	0	1.521	0.435	1.944	1.168	1.226	2.962	2.19358	0.252028	0.999627	24	22.9719	1.14983	1	1	20	5	1.45523	0.64751	1	28	5.69e-05	5.2244	0.727181	1	24	1.3663	2.19358	1.1805	0.538159
B3GAT3	15.079	20.779	42.639	24.794	22.565	17.386	12.62	8.144	8.479	4.933	4.253	2.235	15.3255	0.388509	0.999627	24	6.89606	4.39995	0.0079208	0.433215	24	6	10.6717	0.113081	1	26.8571	4.92037	29.6775	0.0141528	0.396262	24.9524	5.99753	15.194	10.7321	0.706333
B3GLCT	15.983	27.427	20.042	4.446	16.939	33.512	25.441	29.736	50.906	19.837	39.938	24.947	25.7628	0.658944	0.999627	24	15.9689	4.23941	1	1	22	15	10.8384	0.576389	1	23.0877	16.6882	35.3922	0.925474	1	23.0292	15.8892	25.8566	9.78516	0.37844
B3GNT2	31.041	99.909	67.34	11.544	28.804	101.031	92.673	137.567	131.092	80.909	119.136	83.861	82.0756	0.569293	0.999627	24	15.4572	15.8684	0.454435	1	20	16	22.6154	0.40987	1	22.9268	14.352	124.649	0.610948	1	22.3089	15.3413	82.8679	32.8393	0.396285
B3GNT4	6.117	0.311	1.869	5.289	6.38	1.469	0.865	0.619	0.603	0	0.349	0	1.98925	0.847695	0.999627	24	7.6216	0.491681	0.141272	1	24	8	0.919592	0.584581	1	28	7.84852	4.70129	0.503681	1	25.3333	7.86433	1.96194	0.685927	0.349617
B3GNT5	3.412	7.448	3.732	1.842	1.516	7.107	7.772	8.899	14.902	5.304	7.829	7.429	6.43267	0.531385	0.999627	24	15.9755	1.54549	0.17755	1	20	17	2.13476	0.379467	1	21.7162	14.3252	10.6317	0.353485	1	21.9054	15.8045	6.49027	3.45058	0.531655
B3GNT7	2.368	4.969	5.272	1.388	2.856	5.419	3.457	1.979	2.835	3.122	1.639	0.528	2.986	0.625994	0.999627	24	11.483	0.578453	1	1	24	8	1.36719	0.872193	1	28	4.29611	3.6742	0.976372	1	25.3333	8.21937	2.9605	0.591644	0.199846
B3GNT8	0.512	1.179	6.202	0.933	0.864	1.286	0.615	0.822	0.286	0	0	0	1.05825	0.797824	0.999627	24	5.593	0.442449	0.045833	0.691126	24	7	0.602455	0.755415	1	25.8039	4.55707	2.57202	0.30468	1	24.6013	5.75066	1.05164	1.14516	1.08892
B3GNTL1	1.539	2.926	3.198	2.525	2.859	4.254	3.053	2.966	1.935	1.847	1.491	1.081	2.47283	0.0072384	0.928186	27.3425	10.6325	0.990935	0.0321579	0.588781	24	10	0.938684	0.133046	1	25.8039	10.5254	3.49447	0.0020217	0.177234	25.7155	10.4014	2.40483	0.959189	0.39886
B4GALNT1	5.24	0.604	1.361	7.642	8.406	0.987	1.68	1.743	1.464	0.564	0.338	0.545	2.54783	0.613157	0.999627	24	8.65654	1.09201	0.454435	1	24	9	0.80398	0.718881	1	24.6442	7.8446	6.00939	0.781317	1	24.2147	8.50865	2.53762	1.41454	0.557429
B4GALNT2	0.243	0.838	1.89	0.166	3.891	0.99	0.583	13.018	0.61	1.903	1.527	1.23	2.24075	0.5282	0.999627	24	12.4315	1.71931	1	1	22	13	0.55172	0.971616	1	21.2945	13.9925	5.37051	0.969741	1	22.4315	13.2062	2.35012	2.04291	0.869278
B4GALNT3	5.085	23.431	22.971	1.209	5.476	33.331	18.959	21.555	34.591	13.467	16.778	3.048	16.6584	0.371732	0.999627	22.427	13.5106	6.77411	1	1	20	15	8.66771	0.915607	1	20	13.0829	26.357	0.904856	1	20.809	13.9068	17.3803	8.70221	0.500693
B4GALNT4	11.762	0.203	1.528	8.604	10.627	0.111	0.106	0.324	0.148	0.109	0	0.046	2.79733	0.951278	0.999627	24	2.77841	0.532295	1	1	20	5	2.01101	0.758087	1	28	7.83139	6.96328	0.995434	1	24	5.20183	2.79733	1.14204	0.40826
B4GALT1	6.353	34.101	26.168	6.219	9.332	33.908	32.693	33.915	33.65	28.344	31.683	48.436	27.0668	0.953264	0.999627	24	22.6069	1.39345	1	1	24	18	11.7281	0.730998	1	28	12.956	34.8092	0.993994	1	25.3333	18.8622	27.096	1.40838	0.0519777
B4GALT2	18.73	10.245	9.801	22.018	17.75	11.766	7.937	9.459	8.471	7.586	6.919	2.314	11.083	0.623703	0.999627	20.7917	9.33375	1.64527	0.17755	1	24	8	2.40522	0.400835	1	28	7.77646	17.2162	0.39797	1	24.2639	8.54816	11.0658	1.91628	0.173171
B4GALT3	28.878	36.708	51.732	18.609	36.157	61.093	49.977	38.606	34.638	32.166	27.013	10.362	35.4949	0.0869383	0.999627	24	11.6705	11.723	0.289005	1	24	10	9.87634	0.611709	1	26.4257	11.8005	51.2167	0.213517	1	24.8086	11.159	35.0915	11.8756	0.338418
B4GALT4	18.906	17.392	12.719	10.415	16.079	26.913	18.721	27.8	23.257	15.691	22.928	16.135	18.913	0.30943	0.999627	24	13.9843	3.31233	0.289005	1	20	15	5.6618	0.404654	1	20	12.3263	24.844	0.355614	1	21.3333	13.8254	19.2755	4.90132	0.254277
B4GALT5	14.687	24.76	15.819	13.593	20.267	32.629	37.358	32.173	42.337	14.712	29.5	34.948	26.0652	0.313349	0.999627	20.1616	12.7094	5.34411	1	1	20	13	12.6692	0.606248	1	26.4257	13.0693	37.0749	0.767506	1	22.1958	13.1665	26.4024	5.47099	0.207216
B4GALT6	4.183	0	0.557	4.987	3.623	3.099	0.516	0.443	1.079	0	0.416	0.67	1.63108	0.698195	0.999627	24	8.51992	0.588177	1	1	22	5	1.88904	0.770449	1	24.461	7.94749	3.93133	0.974859	1	23.487	7.11664	1.64217	1.0113	0.615834
B4GALT7	10.107	15.487	26.748	9.909	12.882	20.724	13.181	7.743	8.152	4.4	6.836	0.298	11.3723	0.371867	0.999627	24	9.55188	3.2493	0.289005	1	24	7	6.16314	0.301846	1	28	5.67335	17.3595	0.3343	1	25.3333	7.52472	11.1958	4.85043	0.433235
B4GAT1	51.903	6.053	6.617	42.669	51.625	10.001	8.134	4.931	3.737	2.351	2.931	2.237	16.0991	0.930373	0.999627	24	7.09139	2.73735	0.0595081	0.691126	24	8	4.26757	0.716761	1	28	7.89505	36.7449	0.374333	1	25.3333	7.69011	15.957	3.73105	0.233819
B9D1	6.542	3.445	8.091	3.578	5.261	4.344	3.857	3.001	2.82	1.667	1.026	0.486	3.6765	0.664181	0.999627	24	10.6974	0.492217	0.17755	1	24	8	1.57331	0.25393	1	28	5.94e-05	5.84282	0.319296	1	25.3333	7.75694	3.65392	0.58262	0.159451
B9D2	5.058	10.084	8.085	5.852	5.256	7.576	4.209	4.552	7.174	2.154	1.885	0.304	5.18242	0.547952	0.999627	24	11.4539	0.905957	1	1	24	6	2.51147	0.409519	1	28	3.65608	7.49253	0.810266	1	25.3333	6.98991	5.15626	0.859186	0.16663
BAALC	13.816	0	0	18.891	10.606	0	0.377	0	0	0	0	0.49	3.68167	0.762992	0.999627	20.3673	5.87458	2.0281	1	1	20	10	0.533159	0.825521	1	28	7.76846	10.0604	0.988313	1	22.7891	7.9634	3.72437	1.25414	0.336739
BAAT	1.177	0.678	0	0.715	0	0.493	0.786	0.72	1.644	1.207	0.76	0.919	0.75825	0.243446	0.999627	24	19.187	0.307231	0.0822512	0.829058	20	18	0.483661	0.220091	1	20.2462	16.8831	1.21354	0.0931536	0.910272	21.4154	18.0804	0.730992	0.526761	0.526761
BABAM1	31.14	28.583	38.658	35.709	33.138	27.957	22.221	19.604	16.963	21.653	16.577	7.509	24.976	0.301119	0.999627	20.5773	7.95078	3.06471	0.0595081	0.691126	24	6	9.9444	0.0933816	1	28	5.06269	35.5929	0.0465646	0.651257	24.1924	6.5483	24.9593	5.12531	0.205347
BABAM2	56.374	82.192	53.082	33.242	59.503	66.398	74.439	89.232	80.18	87.635	81.582	96.795	71.7212	0.290479	0.999627	20.1616	17.5212	9.19253	0.289005	1	24	19	15.4863	0.234821	1	27.0782	21.9999	92.1597	0.249077	1	23.7466	19.5736	71.6461	10.9391	0.152683
BACE1	13.61	13.641	10.606	20.471	16.09	17.527	15.052	13.582	14.032	4.899	10.944	5.842	13.0247	0.0416743	0.999627	20.3673	10.3574	3.47948	0.17755	1	24	10	3.13673	0.251463	1	26.4257	8.1234	17.7895	0.0503285	0.682056	23.5977	9.70563	13.0838	3.70324	0.283041
BACE2	10.768	48.43	48.123	2.49	14.173	72.263	53.869	47.022	60.72	28.059	35.59	26.941	37.3707	0.382469	0.999627	21.234	12.933	12.3378	1	1	20	15	18.08	0.915986	1	20.2462	12.3184	60.4438	0.910495	1	20.4934	13.4102	38.8659	14.3084	0.368147
BACH1	2.951	8.597	5.257	1.73	1.709	11.653	8.16	9.285	9.824	3.502	7.516	13.491	6.97292	0.999193	0.999627	24	11.9034	0.0616935	1	1	20	15	3.7116	0.964252	1	28	12.3897	10.0286	0.999992	1	24	13.1865	6.97292	0.0713598	0.0102339
BAD	1.216	1.401	4.211	3.88	1.369	4.583	2.924	1.395	0.679	0	1.178	0	1.903	0.0783722	0.999627	20.1616	8.86585	1.23332	0.0822512	0.829058	24	8	1.67231	0.233856	1	24.2804	6.6659	3.42057	0.0431214	0.630154	22.814	7.94944	1.95498	1.56336	0.799678
BAG1	97.042	85.593	123.403	97.314	99.512	109.771	89.982	118.615	146.779	175.214	131.835	145.438	118.375	0.465475	0.999627	24	21.5401	9.85955	0.692352	1	24	19	24.8152	0.269755	1	28	19.4879	150.086	0.558619	1	25.3333	20.135	118.882	14.1633	0.119138
BAG2	7.477	5.873	7.063	11.618	11.097	9.821	6.946	8.421	9.496	3.555	5.707	10.08	8.09617	0.285577	0.999627	24	8.44415	1.60777	1	1	22	11	2.64988	0.578535	1	20	7.98384	10.8693	0.730487	1	22	9.15945	8.23397	1.91176	0.232179
BAG3	13.316	38.602	38.303	14.445	21.93	33.665	32.344	26.81	33.575	17.977	24.308	7.472	25.2289	0.448713	0.999627	24	12.0255	5.44895	1	1	24	8	6.55983	0.968917	1	28	12.2218	32.5014	0.947724	1	25.3333	10.7481	24.9201	5.53868	0.222258
BAG4	7.763	12.124	12.409	5.511	9.328	20.162	15.703	14.794	20.145	8.68	13.161	11.651	12.6193	0.220851	0.999627	20.5773	12.7638	3.0969	1	1	20	13	4.97167	0.692525	1	21.8605	12.3895	17.784	0.709743	1	20.8126	12.7464	12.9884	3.29369	0.253587
BAG5	20.203	33.913	26.239	10.261	15.597	37.62	31.573	40.421	50.197	28.102	36.769	38.856	30.8126	0.680853	0.999627	24	16.8236	3.62159	0.692352	1	24	18	9.78636	0.467181	1	23.7545	14.2311	41.6143	0.805549	1	23.9182	16.3612	30.8177	9.18279	0.297971
BAG6	46.628	64.71	71.376	39.318	52.566	78.935	67.307	50.749	59.006	36.918	39.873	16.322	51.9757	0.0927117	0.999627	24	11.6934	13.0438	1	1	24	8	14.6039	0.510009	1	28	11.8	68.0336	0.411732	1	25.3333	10.4957	51.2481	13.124	0.256087
BAHCC1	1.604	1.201	1.481	1.279	1.565	1.556	1.178	1.226	0.881	0.937	0.863	0.487	1.18817	0.0567594	0.999627	21.0105	11.1158	0.173114	0.289005	1	24	9	0.256857	0.182823	1	28	7.93787	1.49027	0.0710295	0.809018	24.3368	9.57497	1.1858	0.178877	0.15085
BAHD1	5.718	9.979	11.139	5.707	7.967	11.225	9.383	8.638	8.339	7.652	7.755	6.605	8.34225	0.451987	0.999627	24	10.7182	0.998762	1	1	24	8	1.53743	0.970419	1	26.8571	11.9397	9.89696	0.949045	1	24.9524	10.2026	8.30087	1.05539	0.127142
BAIAP2	10.315	15.082	18.256	5.89	11.678	16.235	15.807	9.127	8.076	4.812	9.994	2.035	10.6089	0.43935	0.999627	24	10.9893	2.27421	1	1	24	8	4.78923	0.646446	1	28	1.40539	12.696	0.86651	1	25.3333	7.71898	10.5114	2.54156	0.241791
BAIAP2L1	4.181	32.029	26.064	0.762	8.944	30.291	21.779	25.417	32.941	21.351	26.734	14.793	20.4405	0.788632	0.999627	24	14.6383	3.21017	1	1	20	15	8.77307	0.97542	1	21.1576	15.2651	27.8424	0.997525	1	21.7192	15.0887	20.6544	5.97329	0.289203
BAIAP3	41.528	3.692	7.115	11.049	50.702	3.304	2.206	1.584	0.918	1.011	0.796	0.428	10.3611	0.991776	0.999627	24	4.68756	0.839833	0.104994	0.829058	24	8	3.92745	0.903084	1	28	7.93406	24.7131	0.57913	1	25.3333	6.86744	10.3364	0.852547	0.0824804
BAK1	5.875	24.366	22.953	5.27	7.223	20.52	18.166	19.505	17.295	16.224	12.431	8.767	14.8829	0.708072	0.999627	21.4624	13.9971	2.51782	1	1	24	16	4.84863	0.999879	1	20	12.6883	19.7645	0.99469	1	21.8208	14.2072	15.0649	3.33154	0.221147
BAMBI	7.602	39.152	31.363	6.268	12.147	25.68	31.023	48.909	32.673	34.772	30.869	30.801	27.6049	0.648721	0.999627	21.234	16.1057	4.98771	1	1	20	15	12.4069	0.826465	1	22.9268	14.3924	39.8611	0.974515	1	21.387	15.2513	27.8429	6.98263	0.250786
BANF1	120.235	215.753	212.212	129.098	173.116	207.701	174.648	153.292	163.442	108.833	104.537	54.739	151.467	0.118555	0.999627	24	11.134	32.8964	1	1	24	8	49.1623	0.347958	1	28	6.03491	181.983	0.382403	1	25.3333	8.53947	149.83	35.7482	0.238591
BANK1	0.617	0.267	0.801	0.422	0.912	0.63	0.556	0.743	0.776	1.281	0.747	1.866	0.8015	0.344254	0.999627	21.6957	2.27881	0.189629	1	1	24	20	0.222739	0.688818	1	28	8.1167	0.699268	0.823958	1	24.5652	2.35326	0.805673	0.293422	0.293422
BANP	1.593	4.043	5.431	3.097	3.952	4.347	4.967	3.632	2.754	1.516	2.315	1.243	3.24083	0.0470003	0.999627	26.973	10.362	1.27372	0.289005	1	24	11	0.903329	0.230216	1	26.2151	6.1821	4.26287	0.0731759	0.818757	25.7294	9.30664	3.15115	1.35575	0.43024
BAP1	14.693	17.84	20.68	15.931	19.021	16.65	14.006	10.713	10.634	6.601	6.804	3.713	13.1072	0.0226449	0.999627	20.7917	9.22442	2.67443	0.0164632	0.4876	24	6	6.34699	0.056814	1	28	5.36075	18.8109	0.00147581	0.161204	24.2639	7.02547	13.0842	4.00289	0.305933
BARD1	1.039	1.519	3.321	0.328	0.675	1.757	1.297	1.155	2.612	1.77	2.632	3.68	1.81542	0.211242	0.999627	20.1616	1.90366	0.643812	1	1	22	21	0.807339	0.779378	1	28	21.9999	3.51902	0.729547	1	23.3872	22.1444	1.79992	0.606986	0.33723
BARX2	2.919	7.925	5.957	1.14	3.697	8.316	9.586	5.093	6.291	4.329	6.362	3.661	5.43967	0.505557	0.999627	21.0105	12.976	1.22542	1	1	24	16	1.84484	0.985561	1	20	12.0668	8.12512	0.966266	1	21.6702	13.6333	5.54076	1.44882	0.261484
BATF	0.55	0	0	0.752	0.929	1.727	0.992	0.378	1.844	1.523	0	0.429	0.760333	0.139695	0.999627	20.1616	12.4197	0.506173	0.573393	1	22	14	0.692081	0.573543	1	23.0877	10.0933	1.22553	0.405421	1	21.7498	12.328	0.806083	0.528168	0.528168
BATF2	2.37	1.745	2.623	3.187	2.099	2.221	1.401	1.444	1.009	2.761	1.204	0.697	1.89675	0.875348	0.999627	25.5897	8.93628	0.146441	1	1	24	6	0.730088	0.685887	1	28	5.5442	2.62463	0.984829	1	25.8632	6.85682	1.88534	0.274546	0.145622
BATF3	2.197	0.474	2.853	2.441	3.246	0.345	1.32	0.189	1.151	0	0.266	0.429	1.24258	0.634161	0.999627	24	7.03526	0.38344	0.289005	1	24	6	1.12483	0.400644	1	25.8039	5.78421	2.45144	0.51556	1	24.6013	6.29105	1.23477	0.858031	0.694891
BAX	5.817	6.67	12.911	5.459	5.179	8.968	6.42	5.459	4.831	3.27	3.074	0.867	5.74375	0.412092	0.999627	25.5897	10.4373	1.35573	0.573393	1	24	7	2.22774	0.397229	1	28	4.72733	8.01495	0.578634	1	25.8632	7.49253	5.65464	1.7411	0.307907
BAZ1A	2.641	5.36	7.818	2.856	2.127	6.675	6.867	7.144	9.525	5.187	7.885	11.745	6.31917	0.794343	0.999627	24	23.7619	0.643899	1	1	24	18	2.50174	0.691535	1	28	14.1446	7.91078	0.976975	1	25.3333	18.9948	6.32612	0.310863	0.0491395
BAZ1B	22.92	23.169	19.349	11.87	20.322	32.971	28.758	29.97	39.575	16.288	33.752	28.621	25.6304	0.665294	0.999627	24	14.795	2.82336	0.692352	1	22	16	5.93492	0.673965	1	23.0877	12.7165	32.6526	0.885977	1	23.0292	14.524	25.7436	4.84159	0.18807
BAZ2A	5.18	15.859	12.461	4.159	7.397	20.462	18.388	13.063	21.854	6	12.832	7.488	12.0953	0.298753	0.999627	21.4624	12.7866	3.92579	1	1	20	15	5.57412	0.869682	1	20	12.3803	18.6556	0.845974	1	20.4875	13.3886	12.574	4.54782	0.361685
BAZ2B	2.133	3.34	1.962	1.443	3.415	6.35	4.247	5.245	7.114	2.215	4.908	6.849	4.10175	0.758826	0.999627	24	11.9234	0.512386	0.692352	1	24	17	1.57596	0.654137	1	28	12.6201	5.64777	0.906759	1	25.3333	13.8046	4.0757	0.607257	0.148994
BB_R111_JSM90EE7F	5.094	5.559	9.749	2.932	3.622	7.746	6.606	5.166	6.966	6.433	9.35	7.951	6.43117	0.650048	0.999627	24	23.3564	0.785442	1	1	22	0	1.393	0.973501	1	28	21.9999	8.67839	0.988626	1	24.6667	22.7922	6.45287	0.781314	0.12108
BB_R333_JSM7053BR	1.421	0.098	0.886	1.088	1.248	0.786	0.683	0.822	0.715	0.157	0.441	0.044	0.699083	0.384907	0.999627	24	11.4389	0.215277	1	1	24	10	0.37459	0.722514	1	28	7.97194	1.09941	0.861745	1	25.3333	9.9876	0.687582	0.212503	0.212503
BBOF1	12.851	24.686	16.473	6.526	11.95	20.359	26.141	20.674	23.753	20.116	26.387	29.619	19.9612	0.689264	0.999627	23.4824	20.7992	2.01898	1	1	24	18	6.40674	0.521305	1	28	12.6491	23.6124	0.915316	1	25.1608	18.282	20.0031	3.50321	0.175134
BBOX1	11.222	5.001	1.841	3.129	4.987	1.484	5.556	1.443	0.891	8.913	2.976	13.045	5.04067	0.135797	0.999627	24	23.0912	3.24706	1	1	24	0	2.73809	0.630772	1	27.3029	9.869	3.89802	0.554784	1	25.101	1.51487	5.16377	3.70112	0.716748
BBS10	8.707	14.555	7.375	6.017	10.229	15.992	13.652	17.455	18.8	8.385	17.787	23.267	13.5184	0.952453	0.999627	24	21.6092	0.570784	1	1	20	13	5.15127	0.651828	1	28	12.872	16.6272	0.987318	1	24	15.7946	13.5184	0.0638252	0.00472135
BBS12	8.885	9.724	7.18	4.455	6.836	11.597	8.842	15.491	14.15	14.487	16.834	21.806	11.6906	0.103164	0.999627	24	22.0339	2.35611	0.0595081	0.691126	24	20	5.02134	0.105019	1	28	22	20.7795	0.0227804	0.480596	25.3333	21.4153	11.8273	2.88414	0.243855
BBS2	53.611	105.001	69.38	22.826	62.346	123.082	77.462	125.195	94.029	101.863	118.48	140.712	91.1656	0.862917	0.999627	24	21.0724	6.37483	1	1	22	15	32.9579	0.566493	1	28	21.9999	136.915	0.963917	1	24.6667	19.2923	91.319	10.6115	0.116202
BBS4	27.015	34.263	31.11	17.832	33.936	38.119	33.755	38.465	49.302	29.231	38.936	38.74	34.2253	0.76464	0.999627	24	14.7604	2.14003	1	1	20	13	6.28477	0.687851	1	25.8039	14.1641	40.0447	0.972475	1	23.268	14.073	34.292	3.20491	0.0934595
BBS5	9.478	5.89	3.881	3.894	7.018	4.018	4.181	4.884	6.77	10.342	8.368	12.171	6.74125	0.0157092	0.999627	24	22.6415	2.60794	0.289005	1	24	21	3.17049	0.164277	1	27.0782	7.99635	5.01019	0.0254538	0.503681	25.0261	24.7474	6.85002	2.65066	0.386957
BBS7	7.085	9.715	6.402	5.265	4.552	7.692	8.24	11.978	11.749	9.027	18.206	15.989	9.65833	0.0798715	0.999627	24	22.3755	2.45661	0.0321579	0.588781	24	20	3.72681	0.154694	1	28	21.9999	16.8912	0.015691	0.414732	25.3333	21.5288	9.79611	2.85843	0.291792
BBS9	9.63	12.911	10.351	4.597	9.113	14.914	11.227	16.568	14.752	17.775	17.211	21.187	13.353	0.323728	0.999627	21.0105	19.4792	1.79042	0.104994	0.829058	24	19	4.11766	0.167266	1	28	21.9999	20.5137	0.111055	0.994846	24.3368	20.2838	13.3778	2.38213	0.178065
BBX	5.094	11.775	3.934	3.2	6.045	16.734	15.598	12.033	21.463	3.812	13.738	18.481	10.9923	0.835235	0.999627	24	12.9524	1.44841	1	1	20	13	7.42745	0.816682	1	28	12.7801	16.3489	0.992977	1	24	13.1543	10.9923	1.76171	0.160268
BCAM	22.137	120.651	269.344	22.076	42.585	175.492	112.496	57.101	59.151	29.647	27.493	7.209	78.7818	0.658538	0.999627	24	9.46477	28.8313	1	1	24	8	58.5723	0.875303	1	28	11.869	118.292	0.981456	1	25.3333	9.72816	77.0569	32.4736	0.421423
BCAN	43.346	0.091	7.925	42.474	40.244	0.099	0.095	0.109	0	0.049	0	0.082	11.2095	0.748489	0.999627	20.1616	5.86626	5.52797	0.141272	1	24	7	5.53046	0.686607	1	28	7.76458	29.6122	0.512731	1	24.0539	6.89496	11.2046	4.46997	0.398939
BCAP29	36.542	40.183	41.707	18.359	28.051	47.648	48.088	50.869	54.065	49.822	74.828	85.559	47.9768	0.111746	0.999627	24	22.8551	9.32864	0.104994	0.829058	24	19	12.6116	0.176184	1	28	22	85.3017	0.0543396	0.700904	25.3333	21.3026	48.4673	10.5398	0.217462
BCAP31	197.087	238.472	258.339	179.97	244.624	298.046	273.393	289.64	278.957	223.79	229.172	99.875	234.28	0.0252518	0.999627	20.5773	12.8849	54.5985	0.17755	1	24	11	35.139	0.451744	1	24.8302	12.2317	293.275	0.0535396	0.697522	23.1358	12.1257	236.241	56.5408	0.239335
BCAR1	1.722	7.167	16.669	4.869	4.361	6.735	7.338	3.339	3.083	0.867	1.971	0.366	4.87392	0.56847	0.999627	24	8.35788	1.7484	0.692352	1	24	10	2.78229	0.541666	1	27.0782	4.8456	8.70925	0.797323	1	25.0261	7.96348	4.792	2.62901	0.548625
BCAR3	12.795	36.087	39.881	6.659	15.613	43.556	39.344	35.959	39.921	27.807	22.952	15.204	27.9815	0.298612	0.999627	20.5773	13.4246	8.46555	1	1	20	15	11.6128	0.902445	1	20	12.5545	41.3377	0.854513	1	20.1924	13.6523	28.989	9.77345	0.337143
BCAS1	19.145	4.33	5.728	54.205	15.404	1.007	1.928	2.828	2.436	1.295	4.078	3.52	9.65867	0.769846	0.999627	24	5.10507	4.42969	0.692352	1	24	4	3.46129	0.814588	1	22.6117	5.66415	23.4859	0.94752	1	23.5372	4.94259	9.64836	11.4381	1.18549
BCAS2	108.727	82.308	61.863	73.449	97.056	81.633	65.818	76.964	87.227	87.205	86.275	120.416	85.7451	0.201569	0.999627	24	23.0951	12.0136	1	1	24	22	13.8658	0.693765	1	28	8.15403	83.5147	0.685541	1	25.3333	0.586998	86.3904	13.6221	0.157681
BCAS3	12.173	12.854	8.783	9.131	13.562	13.541	12.296	13.09	13.817	12.639	12.121	8.643	11.8875	0.17759	0.999627	24	13.8594	1.46288	0.454435	1	20	14	0.680944	0.479604	1	20	15.5846	13.2831	0.369203	1	21.3333	14.6483	12.0099	2.34063	0.194891
BCAS4	2.362	1.166	5.259	3.922	1.71	3.391	1.42	0.929	2.828	1.246	1.961	0.263	2.20475	0.767127	0.999627	24	8.23805	0.406758	1	1	24	6	1.01823	0.80173	1	28	5.79195	3.58975	0.986645	1	25.3333	6.74307	2.18268	0.801899	0.367392
BCAT1	3.003	0.649	0	4.278	2.959	2.122	3.986	5.253	9.44	0	2.546	0.293	2.87742	0.235537	0.999627	24	13.0852	1.91387	1	1	24	12	2.15597	0.666781	1	20	14.1152	5.96546	0.71688	1	22.6667	13.1635	2.98466	2.32177	0.777902
BCAT2	7.402	37.555	29.863	10.606	12.633	25.721	28.54	18.479	16.566	12.645	7.476	3.626	17.5927	0.523042	0.999627	24	11.3755	4.68066	1	1	24	8	9.61347	0.867493	1	28	11.9951	25.039	0.95397	1	25.3333	10.449	17.3212	4.90406	0.283125
BCHE	10.442	52.205	37.658	12.892	18.406	40.408	27.482	62.027	66.792	74.059	77.397	115.245	49.5844	0.063078	0.999627	21.6957	0.260658	15.9103	0.17755	1	24	20	26.8202	0.186504	1	28	21.9999	107.741	0.0547524	0.70311	24.5652	21.4431	49.9399	16.7629	0.335661
BCKDHB	50.538	106.735	64.35	33.987	66.662	81.96	87.258	120.027	101.747	118.436	110.884	111.755	87.8616	0.60034	0.999627	24	19.0346	8.97939	0.17755	1	24	18	31.5617	0.252263	1	27.0782	18.5864	114.894	0.299917	1	25.0261	18.6019	88.1593	20.8516	0.236522
BCKDK	24.831	42.039	37.603	14.571	24.618	39.785	31.602	24.492	26.964	17.35	19.382	11.612	26.2374	0.571981	0.999627	21.4624	12.4789	3.70777	1	1	24	8	9.02516	0.850268	1	28	11.8384	33.1501	0.963272	1	24.4875	10.8509	26.1633	3.61217	0.138062
BCL10	4.42	10.997	15.612	2.417	6.867	12.104	8.5	14.356	12.002	7.016	10.619	16.556	10.1222	0.935138	0.999627	24	2.08624	0.666187	1	1	22	15	2.44358	0.999438	1	28	12.7791	12.114	0.999951	1	24.6667	13.2154	10.1415	0.813842	0.0802491
BCL2L1	41.979	96.007	60.293	27.18	44.622	78.489	75.992	96.357	87.344	59.938	64.353	47.217	64.9809	0.450007	0.999627	24	14.2481	12.0959	1	1	20	15	22.1819	0.744767	1	20	13.9152	89.2926	0.901787	1	21.3333	14.5171	66.114	20.2319	0.306016
BCL2L11	0.442	2.675	1.149	0.302	1.121	1.806	2.127	3.196	2.966	0.816	1.071	0.863	1.5445	0.191917	0.999627	21.0105	13.7376	0.746169	1	1	20	13	0.927017	0.672954	1	20	13.9167	2.83611	0.664019	1	20.3368	13.5549	1.63452	0.869784	0.532135
BCL2L12	1.443	3.627	10.905	1.884	2.216	4.945	4.258	3.341	3.079	2.543	2.796	1.638	3.55625	0.83741	0.999627	24	8.51166	0.650766	1	1	24	8	0.896081	0.992693	1	27.5314	12.0006	4.24656	0.999084	1	25.1771	9.42335	3.52193	0.752491	0.213659
BCL2L13	27.592	35.465	29.657	21.838	36.727	45.764	32.515	38.82	38.507	24.336	35.686	24.293	32.6	0.183773	0.999627	20.5773	12.2539	5.30108	1	1	20	13	7.54978	0.803468	1	20	11.9078	40.1552	0.700244	1	20.1924	12.3891	33.3652	5.54516	0.166196
BCL2L14	0	1.374	0.689	0.091	0.224	0.5	1.673	1.003	1.444	2.08	1.027	1.241	0.9455	0.642101	0.999627	22.6818	17.4791	0.22684	0.692352	1	24	19	0.336406	0.497854	1	25.019	16.6697	1.58035	0.806806	1	23.9003	17.7716	0.94509	0.469092	0.469092
BCL2L15	0.42	5.8	2.179	0.86	2.126	6.588	5.548	8.084	9.143	3.872	14.226	4.257	5.25858	0.811762	0.999627	24	16.0871	0.905904	1	1	22	15	4.05756	0.530444	1	28	17.7794	8.45898	0.94626	1	24.6667	16.339	5.24467	2.36977	0.451842
BCL2L2-PABPN1	109.209	127.169	149.437	91.179	107.042	141.427	126.117	114.665	125.563	89.528	100.253	60.45	111.837	0.237116	0.999627	24	12.2055	14.8601	1	1	24	8	17.4871	0.757855	1	28	11.9925	130.395	0.75287	1	25.3333	10.7329	111.024	14.571	0.131242
BCL3	0.788	1.934	3.23	1.53	1.19	1.276	2.317	1.769	1.772	1.492	1.446	1.132	1.65633	0.83909	0.999627	24	9.79592	0.166676	1	1	24	8	0.282843	0.999418	1	28	13.9673	1.94605	0.999203	1	25.3333	10.4674	1.64595	0.187435	0.113876
BCL6	19.862	21.256	42.212	14.196	19.249	47.851	30.388	21.902	32.918	8.541	23.725	6.43	24.0442	0.309464	0.999627	24	11.2989	7.77829	1	1	20	13	7.44301	0.893748	1	26.8571	11.905	34.8929	0.860497	1	23.619	12.2238	24.1654	7.97269	0.329921
BCL6B	0.13	2.251	2.707	0.356	0.66	3.109	2.584	1.434	0.873	0.361	1.388	0.61	1.37192	0.469201	0.999627	24	10.2225	0.547261	1	1	24	8	0.913759	0.967136	1	25.019	11.8788	2.45399	0.953985	1	24.3397	10.0244	1.36397	0.573868	0.420735
BCL7A	2.682	8.608	11.944	2.62	5.824	11.073	9.443	6.593	8.03	3.89	8.91	2.692	6.85908	0.535601	0.999627	24	10.9516	1.61303	1	1	24	8	2.15349	0.991717	1	27.3029	11.9813	9.51697	0.973533	1	25.101	10.2967	6.78156	1.70393	0.251259
BCL7B	35.041	39.688	44.363	23.554	35.805	51.792	42.301	42.354	35.541	29.079	29.384	21.833	35.8946	0.0956606	0.999627	20.3673	12.3699	6.85625	1	1	24	10	5.67382	0.754113	1	27.3029	11.9241	46.3462	0.511134	1	23.8901	11.5576	35.9253	6.71003	0.186777
BCL7C	10.197	28.833	40.934	15.686	11.35	22.564	19.78	12.6	10.101	6.63	8.981	0.904	15.7133	0.724571	0.999627	24	8.65423	3.00566	0.289005	1	24	7	8.77873	0.460044	1	28	4.2865	25.0322	0.585481	1	25.3333	6.84691	15.5492	5.70483	0.366888
BCL9	5.377	4.904	3.621	3.165	8.324	8.35	5.297	4.831	7.303	2.206	3.521	2.098	4.91642	0.0981212	0.999627	24	11.6122	1.77399	1	1	22	12	2.15438	0.654948	1	20	10.093	7.26425	0.482726	1	22	11.248	5.06241	1.75627	0.346924
BCL9L	0.741	1.28	1.443	0.633	0.625	1.686	1.057	0.796	0.66	0.299	0.493	0.072	0.815417	0.292919	0.999627	24	10.9178	0.249912	1	1	24	8	0.401106	0.497817	1	28	5.05152	1.03153	0.696863	1	25.3333	8.21989	0.803296	0.281159	0.281159
BCLAF1	26.082	47.606	25.125	15.647	29.608	86.91	52.222	69.956	120.889	31.245	93.292	87.423	57.1671	0.860984	0.999627	24	15.3015	6.30562	0.17755	1	24	18	28.5903	0.500785	1	28	14.1671	79.9206	0.526047	1	25.3333	16.0083	56.8963	15.0182	0.263958
BCLAF3	6.606	7.903	3.696	4.1	5.149	8.938	8.308	9.653	11.33	7.223	16.542	18.72	9.014	0.170914	0.999627	24	23.12	2.24374	0.454435	1	24	18	3.36459	0.230515	1	28	21.9999	18.7432	0.234791	1	25.3333	21.0053	9.12299	2.46929	0.270667
BCO1	5.767	14.731	7.816	2.828	12.068	17.798	14.996	14.064	14.922	7.174	16.518	13.992	11.8895	0.623306	0.999627	21.234	11.8874	1.77483	1	1	20	13	5.44189	0.93176	1	28	12.0445	16.576	0.982107	1	23.078	12.6432	11.9525	1.80169	0.150737
BCO2	4.093	0.372	0	1.767	4.366	0	0.259	0.741	0.722	0.795	0	0.252	1.11392	0.988706	0.999627	24	18.1128	0.0929445	1	1	24	6	0.38007	0.991709	1	28	7.94955	2.2191	0.999999	1	25.3333	7.07502	1.1201	0.196781	0.175681
BCOR	2.341	7.563	4.759	1.601	3.553	8.632	5.262	8.616	9.015	4.478	6.278	3.257	5.44625	0.28165	0.999627	20.7917	13.9491	1.71038	1	1	24	16	2.49237	0.74314	1	20	13.4916	7.92803	0.792629	1	21.5972	14.4856	5.56459	2.25092	0.404509
BCORL1	1.49	1.739	2.301	1.376	2.04	3.288	2.129	1.829	2.261	1.078	1.326	0.597	1.78783	0.0321123	0.999627	24	11.2764	0.643655	0.289005	1	24	10	0.503106	0.361627	1	26.0079	11.3272	2.51715	0.0769381	0.833298	24.6693	10.8707	1.76952	0.650866	0.367821
BCR	13.02	15.881	17.905	12.785	19.294	23.134	16.458	11.684	18.777	11.781	13.233	4.134	14.8405	0.0787587	0.999627	24	11.3059	3.92542	1	1	24	8	3.59246	0.463781	1	27.7637	9.70644	19.2907	0.35748	1	25.2546	9.68738	14.639	4.04359	0.27622
BCS1L	19.625	30.928	42.413	21.468	31.552	32.25	27.65	21.826	21.187	15.214	17.188	7.965	24.1055	0.172301	0.999627	24.95	10.0615	5.53384	0.104994	0.829058	24	10	7.96733	0.227108	1	28	6.02523	32.4015	0.0887049	0.890639	25.65	8.95463	23.7083	6.56628	0.276962
BDH1	16.868	91.391	84.893	20.182	26.707	77.484	78.154	56.835	74.817	52.218	45.281	21.256	53.8405	0.609916	0.999627	20.1616	13.6555	12.1641	1	1	24	16	18.4537	0.999147	1	28	12.5682	74.0831	0.985967	1	24.0539	14.5294	53.8164	17.5324	0.325781
BDH2	36.485	84.262	33.716	23.625	24.291	54.762	51.345	46.476	54.84	96	62.877	101.99	55.8891	0.179178	0.999627	24	22.574	16.5248	0.17755	1	24	19	15.312	0.412779	1	28	21.9999	96.3561	0.193286	1	25.3333	21.2161	56.7667	19.1342	0.337068
BDKRB1	0.384	0.994	3.985	0.131	0	0.482	3.458	0.66	2.25	0.354	0.929	0.449	1.173	0.893505	0.999627	24	12.2348	0.281461	1	1	20	0	0.456791	1	1	28	13.7818	1.99321	0.999781	1	24	12.0479	1.173	0.29467	0.251211
BDKRB2	1.041	4.112	0.773	0.203	1.256	3.177	2.95	2.354	5.61	3.02	1.297	0.929	2.22683	0.389983	0.999627	24	14.6139	0.930757	0.692352	1	20	16	0.842871	0.608866	1	20	14.9221	3.7886	0.729156	1	21.3333	15.3631	2.28126	1.7575	0.770409
BDNF	13.61	0.386	0	1.525	6.029	0.981	0.268	0.614	0.561	0	0.648	0	2.05183	0.584912	0.999627	24	20.5912	1.53401	1	1	22	5	0.632153	0.961182	1	28	7.99952	3.10918	0.9792	1	24.6667	4.46923	2.04613	2.19381	1.07217
BDP1	2.188	4.097	1.76	1.888	2.068	6.661	4.886	5.289	7.359	1.563	6.26	7.32	4.27825	0.947576	0.999627	24	13.1499	0.272234	1	1	22	15	2.39674	0.759969	1	28	12.5502	5.96717	0.995379	1	24.6667	13.7674	4.27083	0.347229	0.0813025
BECN1	44.845	77.028	57.025	35.876	56.518	96.45	83.759	97.377	114.896	85.617	98.434	54.014	75.1532	0.0917082	0.999627	20.1616	14.4483	19.5369	0.289005	1	24	16	29.273	0.213784	1	22.6117	15.6776	102.951	0.110799	0.994846	22.2578	15.4072	75.8141	28.2754	0.372957
BEGAIN	1.972	0.1	0.301	2.34	3.33	0.073	0.105	0.16	0	0.054	0.056	0	0.707583	0.75906	0.999627	24	7.33258	0.330877	0.37172	1	24	6	0.212839	0.753383	1	24.2804	7.83103	2.07102	0.796585	1	24.0935	7.05438	0.70634	0.611857	0.611857
BEND5	20.104	18.21	16.003	21.171	22.452	17.314	16.956	17.518	16.987	31.573	19.791	30.622	20.7251	0.291045	0.999627	20.1616	2.52876	2.95969	1	1	20	3	2.18567	0.839678	1	28	7.89278	20.3715	0.831315	1	22.7205	4.18746	20.6666	3.53321	0.170962
BEND6	13.419	1.265	2.535	17.514	18.953	2.912	1.613	4.03	4.09	2.252	1.891	2.095	6.04742	0.709212	0.999627	21.9341	7.7528	2.18042	1	1	20	5	3.50301	0.868553	1	24.8302	7.84129	13.6974	0.986758	1	22.2548	6.82302	6.14236	3.41087	0.555303
BEND7	4.426	6.334	7.366	3.759	5.198	9.775	8.688	10.543	12.869	9.766	15.679	15.951	9.19617	0.407049	0.999627	24	22.4979	1.07834	0.454435	1	24	19	3.4924	0.146901	1	28	21.9999	16.1452	0.301771	1	25.3333	21.1924	9.25435	1.27368	0.137631
BEST1	3.326	0	0	3.127	3.23	0.052	0.15	0.057	0.07	0.077	0	0.195	0.857	0.849753	0.999627	20.7917	6.18315	0.333209	1	1	24	4	0.11243	0.855729	1	28	7.86339	2.26087	0.995747	1	24.2639	6.04653	0.855653	0.426477	0.426477
BET1	29.561	69.656	47.867	14.173	28.528	66.802	50.074	53.635	61.783	41.456	60.998	86.893	50.9522	0.725358	0.999627	24	23.3341	6.24727	1	1	22	15	13.668	0.913597	1	28	12.3456	58.6712	0.991445	1	24.6667	16.6698	50.9662	3.96102	0.0777185
BET1L	7.49	15.099	3.243	5.121	13.703	21.956	12.005	16.752	17.787	8.641	4.837	1.461	10.6746	0.0247524	0.999627	20.3673	12.7443	6.44879	0.289005	1	20	13	6.4672	0.400948	1	20	12.1052	17.5073	0.0688059	0.797491	20.1224	12.6166	11.5889	6.76674	0.583898
BEX2	408.12	92.073	95.819	204.162	415.816	104.46	67.221	91.877	69.201	136.182	86.226	87.742	154.908	0.956686	0.999627	26.6133	24.4131	15.6011	1	1	20	5	77.9974	0.947237	1	28	7.92884	257.345	0.999852	1	24.8711	4.55668	154.922	6.74839	0.0435598
BEX3	1051.28	433.827	403.5	686.95	964.378	535.658	394.517	365.889	332.844	343.272	242.17	280.468	502.896	0.959608	0.999627	24	10.1423	24.8588	0.0595081	0.691126	24	8	128.041	0.625761	1	28	7.94985	752.428	0.353108	1	25.3333	8.76989	501.751	24.0913	0.0480145
BEX4	434.797	163.769	105.006	238.606	355.766	180.296	132.559	134.158	150.218	117.317	101.827	146.885	188.434	0.962168	0.999627	24	21.3003	10.7002	1	1	22	5	59.2336	0.895024	1	28	7.97887	264.35	0.999502	1	24.6667	4.28334	188.398	9.06513	0.0481169
BFAR	18.621	39.654	31.337	15.271	24.213	38.496	34.339	38.565	40.045	37.397	39.976	39.505	33.1182	0.769079	0.999627	21.0105	16.6764	2.38131	0.692352	1	24	19	4.4424	0.582245	1	28	19.8057	39.5125	0.885696	1	24.3368	18.6068	33.1354	3.149	0.0950345
BFSP1	2.638	1.615	6.567	2.48	2.97	4.696	3.535	3.367	3.547	1.928	3.461	2.059	3.23858	0.551501	0.999627	25.5897	10.1845	0.661589	1	1	20	9	0.812466	0.987306	1	25.6031	6.20323	3.86863	0.976098	1	23.731	8.68833	3.24542	0.736132	0.226822
BGLAP	2.062	0	0	5.17	4.644	0.432	0.413	0.473	0	0	0	0	1.0995	0.509976	0.999627	24	8.12985	0.862339	1	1	20	10	0.668923	0.643133	1	21.7162	7.82744	3.55457	0.897419	1	21.9054	8.71878	1.17611	1.10774	0.941866
BGN	6.932	22.684	60.918	6.555	7.099	26.036	25.089	18.83	15.825	8.168	9.503	4.087	17.6438	0.833819	0.999627	24	9.61143	3.96333	1	1	24	8	8.59064	0.97809	1	28	12.0723	24.0292	0.998787	1	25.3333	9.84237	17.3999	4.55186	0.261602
BHLHB9	16.347	14.98	4.504	10.414	15.268	14.548	9.156	10.824	15.57	7.886	8.759	19.621	12.3231	0.849243	0.999627	24	23.4078	1.11701	1	1	24	22	2.67004	0.999978	1	28	10.0317	13.2152	0.999356	1	25.3333	0.403371	12.3915	1.40505	0.113388
BHLHE40	30.353	92.34	79.05	16.003	23.392	39.016	71.503	98.696	79.991	60.213	75.576	55.807	60.1617	0.414919	0.999627	20.1616	17.0258	16.0415	1	1	22	16	25.601	0.850278	1	20	14.475	85.6628	0.911839	1	20.7205	15.8368	60.4289	19.3219	0.319746
BHLHE41	17.199	1.592	0.798	11.234	14.005	0.772	1.846	1.797	1.287	0.85	3.273	2.037	4.72417	0.885078	0.999627	27.7222	25.1898	1.23933	1	1	22	4	2.18355	0.911729	1	28	7.89883	9.17356	0.998598	1	25.9074	3.73663	4.74143	1.14467	0.241418
BHMT	15.353	16.618	3.506	0.577	2.564	5.299	78.694	7.083	3.253	22.111	11.442	42.269	17.3974	0.985982	0.999627	24	14.0898	1.6451	1	1	24	0	7.84323	0.999882	1	28	12.0959	34.0009	1	1	25.3333	13.2215	17.3304	1.40777	0.0812311
BICC1	5.639	28.966	13.645	1.426	6.523	41.344	38.956	24.508	52.252	13.76	30.086	38.344	24.6208	0.606551	0.999627	20.1616	13.7041	6.25221	1	1	20	15	17.2725	0.779155	1	27.5314	12.9303	38.8933	0.959559	1	22.5643	14.4525	24.8714	7.27563	0.29253
BICD1	2.26	0.893	0.335	1.678	1.418	1.136	1.048	0.4	0.92	0.834	0.876	2.016	1.15117	0.466129	0.999627	27.3425	25.4296	0.342568	1	1	24	4	0.383252	0.975202	1	28	8.0364	1.42003	0.95423	1	26.4475	3.6937	1.15844	0.436242	0.376578
BICD2	1.832	2.89	7.447	2.505	2.959	5.453	4.787	3.782	2.87	1.029	1.157	0.684	3.11625	0.134456	0.999627	25.5897	10.4849	1.51105	0.17755	1	24	10	1.81939	0.434087	1	26.8571	11.8789	4.83487	0.165907	1	25.4823	10.7762	3.0229	1.50678	0.498454
BICDL1	26.161	130.408	57.607	17.15	33.272	136.134	90.787	89.057	87.71	58.126	71.133	12.687	67.5193	0.344783	0.999627	20.3673	13.4981	25.8134	1	1	24	16	32.2619	0.967434	1	20	12.1307	107.031	0.900829	1	21.4558	13.8477	69.693	30.7877	0.441761
BICDL2	3.315	7.446	11.808	4.5	5.838	8.745	6.745	5.149	5.318	2.972	4.863	0.998	5.64142	0.343978	0.999627	26.6133	10.2684	1.64099	1	1	24	8	2.43598	0.574541	1	28	6.02469	7.71714	0.777824	1	26.2044	8.19047	5.49697	2.01634	0.36681
BICRAL	3.071	5.601	2.659	1.75	3.842	9.931	6.665	6.144	7.722	1.68	5.565	4.261	4.90758	0.204209	0.999627	20.7917	12.3221	1.76522	1	1	20	13	3.06177	0.739329	1	20	12.0554	7.98505	0.706252	1	20.2639	12.4638	5.16088	1.88518	0.365284
BID	2.65	2.544	6.119	3.02	2.984	0	0.177	1.419	0	0.544	0.571	0	1.669	0.544316	0.999627	24	2.3355	0.628124	0.573393	1	24	6	1.73489	0.230979	1	27.5314	4.05918	3.91505	0.510965	1	25.1771	4.13443	1.67957	1.50692	0.897206
BIK	0.798	8.273	6.218	1.091	1.348	7.519	3.837	1.373	4.682	6.26	3.479	3.425	4.02525	0.984527	0.999627	24	23.5176	0.207118	1	1	20	0	2.21466	1	1	20	17.7253	4.09181	0.999999	1	21.3333	20.3926	3.99405	0.305233	0.0764219
BIN1	41.127	4.765	11.835	63.53	40.093	4.218	7.351	2.888	4.522	3.209	3.369	1.591	15.7082	0.609809	0.999627	20.3673	6.47073	7.96887	0.454435	1	24	7	5.34113	0.649143	1	26.2151	7.67001	37.5916	0.753149	1	23.5275	7.07333	15.7969	8.93965	0.56591
BIN3	11.969	18.332	26.85	9.857	10.566	19.138	17.331	14.415	15.96	11.8	9.487	5.945	14.3042	0.612429	0.999627	24	11.864	2.15396	1	1	24	8	3.56559	0.915884	1	28	12.1654	17.314	0.978985	1	25.3333	10.6739	14.1805	2.22122	0.156639
BIRC2	30.819	41.802	43.614	22.505	36.005	52.597	44.485	56.636	61.479	54.543	71.06	86.73	50.1896	0.260913	0.999627	24	23.172	6.29576	0.289005	1	24	19	13.0818	0.195524	1	28	21.9999	84.173	0.208006	1	25.3333	21.3974	50.5072	6.72206	0.133091
BIRC5	1.447	0.833	0	1.978	0	3.029	1.159	1.659	2.021	0.445	1.401	1.505	1.28975	0.736127	0.999627	24	12.2696	0.300997	1	1	20	15	0.58407	0.996354	1	20	12.1821	1.85842	0.996057	1	21.3333	13.2669	1.32302	0.385699	0.291529
BIRC6	5.246	10.515	6.943	4.121	6.411	12.852	13.092	11.272	16.017	5.734	13.21	11.052	9.70542	0.465764	0.999627	20.1616	13.6642	1.81452	1	1	22	15	4.38972	0.706813	1	25.4054	12.7454	13.4063	0.898178	1	22.5223	14.0422	9.7901	2.06866	0.211302
BIVM	19.072	43.049	31.582	11.735	19.325	52.339	47.143	53.732	77.531	27.943	64.092	103.171	45.8928	0.740307	0.999627	24	23.3189	6.42052	1	1	24	18	23.1252	0.528486	1	28	14.0853	58.8826	0.930668	1	25.3333	18.9472	46.0001	4.92637	0.107095
BLCAP	85.303	71.672	48.787	54.574	84.586	62.433	52.213	40.932	35.422	20.946	21.987	9.773	49.0523	0.191718	0.999627	20.3673	11.3278	8.45332	0.454435	1	24	9	12.6843	0.203878	1	28	7.96931	68.2044	0.233645	1	24.1224	9.66852	49.0155	7.58104	0.154666
BLM	8.925	4.419	3.932	6.084	9.167	5.147	4.063	3.897	7.393	4.889	6.927	8.086	6.07742	0.600582	0.999627	24	23.7716	0.870249	1	1	24	22	1.27191	0.997424	1	28	7.96814	7.01325	0.984652	1	25.3333	0.998239	6.12594	1.1002	0.179596
BLMH	19.606	40.828	31.992	13.576	26.531	43.658	34.22	46.793	47.509	46.513	48.338	58.951	38.2096	0.683407	0.999627	21.4624	19.526	3.17882	0.289005	1	24	20	10.4567	0.277645	1	28	21.9999	56.4269	0.44518	1	24.4875	20.6353	38.272	3.8799	0.101377
BLNK	18.401	81.724	75.053	9.461	21.059	73.174	56.763	49.084	83.49	60.211	76.317	86.879	57.6347	0.744317	0.999627	24	22.8094	8.22488	1	1	22	21	19.0777	0.931728	1	28	21.9999	85.0173	0.993774	1	24.6667	22.1844	57.8614	8.44323	0.145922
BLOC1S1	92.187	117.352	119.212	97.395	133.061	124.9	110.58	98.679	86.942	84.836	80.187	22.257	97.299	0.0149959	0.999627	25.9221	11.1682	24.3222	0.0079208	0.433215	24	8	23.0619	0.19079	1	28	9.66901	122.835	0.00156105	0.161204	25.974	9.59641	95.4018	24.4566	0.256353
BLOC1S2	66.397	38.491	55.635	53.301	62.938	38.479	35.531	49.232	38.418	34.791	50.216	51.151	47.8817	0.507587	0.999627	21.0105	3.10534	5.05469	0.692352	1	24	4	10.5023	0.814315	1	25.2107	8.1e-05	57.0783	0.868209	1	23.4071	2.50033	47.7697	6.86912	0.143797
BLOC1S4	1.043	0.601	0	1.665	1.762	1.966	1.672	0.718	0.292	0	0	0	0.809917	0.00411284	0.889788	20.1616	10.2394	0.770421	0.0595081	0.691126	24	10	0.757311	0.180786	1	22.4573	9.65022	1.95081	0.00271159	0.197912	22.2063	10.0179	0.864664	0.75976	0.75976
BLOC1S6	19.832	17.134	18.545	13.287	12.057	29.649	20.026	28.389	40.227	25.624	38.042	35.599	24.8676	0.487283	0.999627	24	20.03	3.17057	0.104994	0.829058	24	18	9.57122	0.160683	1	28	21.9999	35.8135	0.142437	1	25.3333	20.0145	25.0536	5.39402	0.2153
BLVRA	82.605	142.738	102.024	74.192	88.215	132.903	122.057	148.949	124.22	145.748	138.283	134.469	119.7	0.53097	0.999627	20.1616	16.4763	10.9923	0.692352	1	24	19	15.3048	0.510049	1	26.4257	17.4951	139.755	0.764081	1	23.5291	17.8439	119.622	15.6038	0.130443
BLVRB	7.107	15.35	22.832	13.106	11.212	10.69	11.915	7.465	3.449	4.574	3.714	1.679	9.42442	0.379133	0.999627	24	7.95415	2.44931	0.17755	1	24	6	5.5324	0.144439	1	28	4.65406	16.065	0.159134	1	25.3333	6.31436	9.30569	5.34743	0.574641
BLZF1	11.959	21.232	11.064	7.728	14.387	25.419	17.626	27.961	26.64	20.11	24.76	45.646	21.211	0.680206	0.999627	24	23.546	2.66281	1	1	22	15	8.19325	0.481973	1	28	14.0895	24.8335	0.897331	1	24.6667	16.9967	21.2128	1.48719	0.0701083
BMF	0.546	3.304	7.094	0.56	0	2.573	1.97	1.692	1.602	0.504	1.323	0.639	1.81725	0.959416	0.999627	24	4.34516	0.233218	1	1	24	8	0.726552	0.990365	1	28	12.1633	2.11052	0.999979	1	25.3333	8.066	1.8084	0.212147	0.117312
BMP1	2.09	2.018	2.555	2.269	2.18	1.892	2.217	1.692	1.958	0.794	0.953	0.384	1.75017	0.0190215	0.999627	24	11.0916	0.40739	0.17755	1	24	7	0.522198	0.134327	1	28	4.98245	2.28826	0.0173882	0.428718	25.3333	7.78905	1.73279	0.444729	0.256655
BMP2K	3.571	6.345	4.443	1.891	3.823	7.805	6.168	6.612	8.559	3.064	7.31	7.538	5.59408	0.919623	0.999627	24	14.5326	0.346425	1	1	20	13	2.07041	0.901961	1	28	12.457	7.29679	0.999052	1	24	13.6733	5.59408	0.456267	0.0815623
BMP3	1.863	11.637	2.978	0.98	2.662	15.662	4.565	3.945	7.446	3.835	4.998	3.802	5.36442	0.795552	0.999627	22.427	11.931	1.25958	1	1	20	15	2.0294	0.999985	1	20	10.7704	8.20853	0.998318	1	20.809	12.5098	5.52412	1.3699	0.247985
BMP4	2.041	5.29	6.715	2.418	2.987	7.863	12.921	7.35	5.759	7.409	2.834	5.362	5.74575	0.169038	0.999627	21.0105	12.2183	2.24664	0.454435	1	24	13	2.07023	0.681415	1	21.4332	12.3053	9.70696	0.434504	1	22.1479	12.5312	5.91291	2.38326	0.40306
BMP5	0.624	0.888	0.191	0.678	0.434	0.323	0.596	0.202	0.277	0.271	2.633	1.404	0.710083	0.137767	0.999627	22.427	0.956175	0.504918	1	1	24	2	0.328805	0.733845	1	28	8.1e-05	0.706079	0.598255	1	24.809	1.04193	0.727422	0.626181	0.626181
BMP6	4.058	36.03	11.632	1.531	6.145	24.702	17.495	26.87	24.867	25.573	17.625	15.837	17.6971	0.748656	0.999627	24	16.2158	3.39317	1	1	20	15	10.4737	0.896927	1	20	15.2573	25.398	0.992167	1	21.3333	15.5681	17.8768	7.3196	0.409447
BMP7	15.445	2.195	4.223	7.537	12.956	0.543	3.756	2.343	3.96	3.001	3.741	1.15	5.07083	0.906013	0.999627	24	21.1625	0.780295	1	1	20	5	2.67357	0.951284	1	28	7.87109	7.80069	0.99951	1	24	4.49514	5.07083	0.69368	0.136798
BMPER	1.392	0.481	0.964	2.475	1.881	0.758	0.446	0.383	0.622	0.6	0.63	0.29	0.910167	0.386406	0.999627	20.1616	6.84288	0.362523	1	1	20	5	0.544472	0.56355	1	23.4164	7.60965	1.77803	0.802706	1	21.1927	6.46479	0.922801	0.488546	0.488546
BMPR1A	17.727	31.963	24.691	8.87	12.799	57.049	49.491	60.115	65.571	25.134	60.856	52.734	38.9167	0.628615	0.999627	24	14.1762	6.71517	0.17755	1	24	18	23.1878	0.384891	1	27.0782	13.0655	59.3718	0.390961	1	25.0261	15.1483	38.642	12.6238	0.326685
BMPR1B	6.267	30.874	11.083	4.467	14.637	39.702	22.521	24.593	30.064	9.968	29.97	21.646	20.4827	0.693821	0.999627	21.4624	12.2974	3.88129	1	1	20	13	11.3894	0.984339	1	26.2151	12.0742	30.1748	0.993038	1	22.5592	12.677	20.7053	4.12763	0.199351
BMPR2	5.725	10.916	7.179	4.094	8.224	13.269	15.584	13.768	19.691	5.405	14.918	25.218	11.9992	0.983932	0.999627	24	1.49322	0.385276	1	1	20	13	5.56069	0.740458	1	28	13.4693	15.914	0.995818	1	24	13.682	11.9992	0.520901	0.0434111
BMT2	3.702	5.026	4.121	1.898	4.019	9.136	5.006	9.099	7.979	3.539	8.582	10.215	6.02683	0.99177	0.999627	24	14.5603	0.124312	1	1	22	15	2.77133	0.711006	1	28	12.3274	7.93278	0.99452	1	24.6667	14.2976	6.02383	0.16036	0.0266209
BNC2	0.419	0.103	0.622	0.041	0.303	0.639	0.935	0.618	0.351	0.552	0.638	0.794	0.50125	0.892477	0.999627	24	12.2813	0.0482882	1	1	20	15	0.221324	0.872902	1	28	12.0975	0.755786	0.997846	1	24	13.2715	0.50125	0.0580957	0.0580957
BNIP1	8.998	11.308	11.686	7.969	17.613	15.672	13.152	17.17	18.512	20.195	18.425	15.322	14.6685	0.496396	0.999627	23.7619	13.3474	1.32111	0.104994	0.829058	24	18	3.77135	0.183778	1	28	17.7367	18.5412	0.157576	1	25.254	16.3504	14.6349	2.69178	0.183929
BNIP2	10.82	16.726	15.265	8.626	13.486	22.714	16.976	25.67	26.367	21.823	23.946	40.335	20.2295	0.620935	0.999627	24	23.4929	2.13249	0.454435	1	24	18	7.37689	0.320271	1	28	21.9999	36.1442	0.568712	1	25.3333	21.1069	20.3275	2.17809	0.10715
BNIP3L	46.919	83.556	50.987	29.622	43.661	87.516	95.25	87.973	85.876	56.116	88.591	96.964	71.0859	0.747188	0.999627	21.0105	14.7981	6.93279	1	1	20	15	27.7935	0.729347	1	28	12.3869	94.0212	0.976183	1	23.0035	14.8755	71.2604	8.49281	0.11918
BNIPL	0.967	0.334	0	0.397	0	1.093	1.744	0.932	2.27	0.536	1.499	0	0.814333	0.256834	0.999627	24	14.6223	0.491865	0.37172	1	22	16	0.659024	0.298459	1	20	14.3676	1.59884	0.310242	1	22	15.0856	0.844319	0.915447	0.915447
BOC	7.168	4.626	3.814	2.657	3.209	5.968	3.556	3.18	4.452	3.388	3.849	1.449	3.943	0.448683	0.999627	24	17.5857	0.679774	1	1	20	0	0.76014	0.999708	1	28	10.8389	4.29147	0.952328	1	24	19.4136	3.943	1.01901	0.258436
BOK	7.249	4.981	7.708	11.65	7.231	7.27	6.115	4.376	3.837	2.504	2.957	3.606	5.79033	0.183136	0.999627	24	8.24401	1.42146	0.00354497	0.41566	24	7	2.42184	0.115632	1	24.8302	7.42018	8.93268	0.00417348	0.240627	24.2767	7.55692	5.77367	2.27399	0.393855
BOLA1	0.985	1.703	2.559	2.358	1.664	3.404	3.85	1.695	2.065	0.909	0	0	1.766	0.00371881	0.889788	26.2632	10.9604	1.32119	0.141272	1	24	10	1.17627	0.14676	1	25.8039	11.6612	3.11011	0.00426487	0.242256	25.3557	10.8679	1.69283	1.28878	0.761316
BOLA3	21.562	33.279	28.275	24.688	26.161	29.258	30.009	32.343	33.601	37.288	28.089	32.594	29.7623	0.879559	0.999627	24	16.181	0.806069	0.692352	1	24	19	2.27017	0.658398	1	28	16.6209	33.7525	0.934828	1	25.3333	17.369	29.7634	2.24833	0.0755402
BOP1	7.454	8.428	18.645	9.878	10.413	8.267	5.642	2.977	3.008	2.038	1.248	0.431	6.53575	0.371182	0.999627	24	7.22048	1.95065	0.0164632	0.4876	24	6	4.9646	0.104831	1	27.5314	5.03705	12.7574	0.0226692	0.480289	25.1771	6.16162	6.45581	4.55523	0.705602
BORA	1.58	2.94	6.946	1.247	2.258	5.039	3.799	5.186	5.807	3.141	4.71	6.546	4.09992	0.97362	0.999627	24	4.09327	0.172171	1	1	20	15	1.56907	0.987657	1	28	14.0536	5.03059	0.99999	1	24	12.9615	4.09992	0.138389	0.0337541
BORCS5	38.326	12.041	18.1	30.966	36.481	11.819	12.356	12.469	11.389	14.149	11.814	7.07	18.0817	0.985728	0.999627	24	4.8623	0.635552	1	1	20	5	8.88268	0.699257	1	28	7.78973	27.8767	0.993486	1	24	5.84786	18.0817	1.52108	0.0841227
BPGM	31.146	79.546	35.561	26.441	30.635	79.656	88.254	92.569	89.075	61.596	88.699	54.359	63.1281	0.395915	0.999627	24	14.2811	13.3957	0.104994	0.829058	20	16	9.70363	0.368077	1	22.1549	14.0874	91.6079	0.212915	1	22.0516	14.8603	64.0082	23.8819	0.373107
BPHL	116.879	65.55	67.193	127.518	111.879	54.297	55.509	51.942	47.132	63.907	39.12	51.95	71.073	0.867375	0.999627	24	4.53921	5.42096	0.17755	1	24	6	20.7543	0.485598	1	28	7.65792	100.364	0.520148	1	25.3333	6.02145	70.8655	11.2627	0.158931
BPIFC	0.817	1.176	1.414	0.372	0.46	1.368	1.391	1.686	1.369	0.628	1.055	3.293	1.25242	0.657844	0.999627	24	0.821563	0.270698	1	1	20	15	0.389616	0.969565	1	28	12.8858	1.55566	0.98914	1	24	18.057	1.25242	0.128022	0.10222
BRAF	4.073	5.318	7.053	3.218	3.363	11.372	10.663	11.96	12.366	6.182	10.26	11.303	8.09425	0.523466	0.999627	24	12.999	1.31997	0.692352	1	22	16	3.76711	0.369943	1	28	13.1749	11.984	0.674145	1	24.6667	14.1815	8.05753	1.89959	0.235754
BRAP	9.965	14.617	13.243	10.14	10.959	18.561	12.885	15.311	19.716	12.94	15.38	22.247	14.6637	0.937986	0.999627	24	1.15151	0.477941	1	1	20	15	2.82772	0.819868	1	28	14.0498	16.2168	0.997517	1	24	17.7595	14.6637	0.427921	0.0291824
BRAT1	4.226	4.574	10.614	3.619	5.803	4.229	3.712	2.365	1.401	0.9	1.305	0.399	3.59558	0.562017	0.999627	24	7.40682	0.888394	0.0595081	0.691126	24	6	2.33168	0.195356	1	28	4.70205	6.46173	0.122082	1	25.3333	6.14205	3.55414	2.0728	0.583207
BRCA1	0.72	1.421	1.068	0.439	1.259	1.663	1.421	1.061	2.327	0.925	2.565	2.367	1.43633	0.757717	0.999627	24	23.7729	0.166883	1	1	24	18	0.47659	0.670822	1	28	21.9999	2.48068	0.968632	1	25.3333	21.1791	1.44351	0.157368	0.109018
BRD1	6.602	6.971	9.145	5.291	6.256	9.423	8.972	8.279	8.607	8.733	9.025	8.358	7.97183	0.82605	0.999627	24	14.2034	0.312845	1	1	22	15	1.46831	0.739289	1	28	12.3163	8.98312	0.986125	1	24.6667	14.1457	7.96269	0.468487	0.0588352
BRD2	80.203	139.521	128.454	61.656	97.182	164.641	148.998	135.081	137.011	102.899	117.074	97.191	117.493	0.307771	0.999627	21.4624	12.6433	19.1276	1	1	20	15	26.7986	0.880496	1	20	12.1443	153.935	0.855805	1	20.4875	13.255	119.879	21.8846	0.182556
BRD3	3.491	4.795	8.371	2.938	3.326	8.435	6.672	6.222	6.528	2.065	4.596	2.375	4.9845	0.277084	0.999627	24	11.5357	1.47887	1	1	20	13	1.85262	0.908236	1	26.0079	12.0874	7.36844	0.838386	1	23.336	12.3408	5.02477	1.53895	0.306273
BRD4	2.652	6.657	8.317	3.215	4.478	7.323	6.315	4.752	7.297	1.801	5.186	4.295	5.19067	0.642233	0.999627	27.7222	10.1873	0.921904	1	1	24	8	1.30037	0.99732	1	26.0079	12.0377	6.54736	0.98941	1	25.91	10.0353	5.12021	0.909243	0.177579
BRD7	43.029	69.627	49.727	25.491	43.108	88.131	75.561	94.233	126.001	106.599	107.661	93.347	76.8763	0.393303	0.999627	24	17.1752	11.3129	0.0079208	0.433215	24	18	35.53	0.0922044	1	26.0079	17.5904	111.605	0.0121816	0.370162	24.6693	17.6141	76.9752	30.9544	0.402135
BRD8	29.951	41.942	37.308	20.971	28.769	45.566	41.257	48.427	55.901	46.652	60.514	32.803	40.8384	0.504745	0.999627	24	16.5413	4.94232	0.17755	1	20	16	6.60721	0.319298	1	22.7682	17.0305	52.8714	0.311004	1	22.2561	16.5982	40.8303	11.5139	0.281994
BRD9	9.172	9.656	13.568	7.267	10.36	14.537	10.441	12.791	12.167	8.689	10.768	7.679	10.5913	0.274245	0.999627	24	11.8801	1.54888	1	1	20	13	2.11778	0.917783	1	24.461	12.0742	12.7868	0.838423	1	22.8203	12.419	10.666	1.63022	0.152843
BRF1	4.406	4.18	7.182	5.582	4.159	4.586	3.713	2.468	2.462	1.675	2.135	0.405	3.57942	0.284083	0.999627	24	8.71279	0.681855	0.0321579	0.588781	24	7	1.70236	0.0942953	1	28	4.94422	5.63642	0.0283903	0.526627	25.3333	7.04267	3.54202	1.20436	0.340022
BRF2	5.196	13.469	18.56	3.775	10.421	12.853	7.808	8.158	5.717	7.943	4.248	3.295	8.45358	0.715313	0.999627	24	9.34644	1.46187	1	1	24	8	3.66423	0.776079	1	28	4.7198	11.6735	0.978002	1	25.3333	7.60906	8.36932	2.26198	0.27027
BRI3	22.673	61.279	63.423	30.207	34.363	56.969	33.895	20.805	23.389	17.706	14.081	0.907	31.6414	0.434199	0.999627	24.642	9.62611	7.98662	0.289005	1	24	10	11.8002	0.279486	1	28	4.67704	48.6353	0.349412	1	25.5473	8.49367	31.0899	10.4416	0.335852
BRI3BP	4.514	10.21	4.828	2.814	4.372	11.718	12.529	8.909	13.243	3.982	9.004	11.554	8.13975	0.598901	0.999627	20.1616	13.3273	1.54153	1	1	20	15	4.49578	0.932411	1	24.6442	12.4751	11.9397	0.978565	1	21.6019	13.8593	8.25069	1.65843	0.201005
BRICD5	0.302	0.522	3.141	1.447	1.021	0.76	0.545	0.416	0	0	0	0.236	0.699167	0.435714	0.999627	24	6.47887	0.419099	0.000997782	0.41566	24	7	0.537401	0.305655	1	23.0877	5.41756	1.74167	0.00661267	0.283006	23.6959	6.29003	0.70297	0.93802	0.93802
BRINP1	28.242	2.562	3.851	14.088	27.165	9.313	2.094	0.816	1.429	1.71	2.442	0.231	7.82858	0.967412	0.999627	22.9425	7.4025	0.954038	1	1	20	5	8.48104	0.79548	1	28	7.95197	18.0338	0.997536	1	23.6475	6.75225	7.83844	1.55076	0.19784
BRINP2	13.011	0.145	0	6.141	10.207	0.053	0.05	0.116	0.141	0	0	0	2.48867	0.940371	0.999627	24	22.8004	0.608387	1	1	22	5	0.174302	0.89135	1	28	7.91494	5.92968	0.999197	1	24.6667	4.23536	2.48927	0.14265	0.0573057
BRINP3	13.306	0	0.151	7.373	9.351	0.018	0	0.02	0	0.08	0.028	0.023	2.52917	0.914395	0.999627	24	23.0774	0.733893	1	1	20	5	0.213546	0.859106	1	28	7.89136	5.98057	0.998043	1	24	4.40513	2.52917	0.330562	0.1307
BRIX1	9.191	14.188	13.37	8.546	10.279	14.627	12.67	17.233	15.99	17.984	19.63	28.694	15.2002	0.0885109	0.999627	24	23.8169	2.80573	0.289005	1	24	20	3.78391	0.26667	1	28	21.9999	27.0274	0.125693	1	25.3333	21.9797	15.3371	2.68263	0.174911
BRK1	282.013	298.566	291.255	199.744	296.696	348.837	295.728	335.943	306.46	363.091	309.738	254.237	298.526	0.416648	0.999627	24	14.5943	23.6248	1	1	24	16	36.2081	0.617335	1	20.3715	15.8565	331.683	0.843588	1	22.7905	15.5767	299.265	47.8209	0.159795
BRMS1	20.138	39.769	65.217	29.324	21.201	41.4	35.055	32.578	29.375	25.586	23.817	6.736	30.8497	0.551216	0.999627	26.6133	10.7257	6.44687	1	1	24	8	8.40768	0.815783	1	28	12.0071	36.0191	0.952687	1	26.2044	10.1834	30.2714	6.43144	0.212459
BROX	16.391	39.48	23.223	9.395	20.69	52.52	36.819	49.906	65.083	30.101	53.252	77.657	39.5431	0.919004	0.999627	24	21.6012	2.62863	1	1	22	15	20.4879	0.466648	1	28	14.096	51.1266	0.945638	1	24.6667	17.0095	39.5406	2.17709	0.0550595
BRPF1	3.915	6.765	6.973	2.218	4.345	8.432	7.9	5.158	6.047	2.633	3.956	1.353	4.97458	0.167943	0.999627	21.234	12.2517	1.61773	1	1	24	8	1.75628	0.821698	1	27.5314	11.9721	7.56771	0.681951	1	24.2551	10.8383	4.95769	1.5731	0.317306
BRPF3	5.114	9.119	6.783	2.269	4.318	12.269	10.464	6.665	9.85	2.711	6.694	3.1	6.613	0.240041	0.999627	20.1616	12.9352	2.27502	1	1	20	13	2.51942	0.921756	1	20	12.0633	10.4185	0.80673	1	20.0539	12.6663	6.93512	2.37161	0.341971
BRSK1	33.973	3.481	4.757	53.591	44.539	2.416	2.752	1.386	1.919	1.014	0.532	0.643	12.5836	0.764077	0.999627	24	6.71133	5.41147	0.0321579	0.588781	24	7	2.43687	0.679669	1	24.6442	7.75337	35.1172	0.224884	1	24.2147	7.15058	12.5363	9.66242	0.770758
BRSK2	8.287	0.168	0	9.065	12.514	0	0.176	0	0	0	0	0	2.5175	0.635278	0.999627	20.1616	7.15692	1.78022	1	1	20	5	0.248902	0.833294	1	25.2107	7.86153	7.74551	0.973173	1	21.7908	6.66186	2.58392	2.30151	0.890705
BRWD1	3.799	5.312	3.465	2.617	2.449	5.957	5.561	6.726	8.338	2.998	8.036	8.397	5.30458	0.767714	0.999627	21.6957	18.5545	0.569292	1	1	24	18	2.15013	0.526751	1	28	14.0954	6.78595	0.936257	1	24.5652	17.6032	5.30742	1.01251	0.190773
BRWD3	2.096	2.885	1.845	0.85	1.02	4.507	3.032	4.352	6.699	1.508	5.85	4.824	3.289	0.805152	0.999627	24	17.9835	0.454278	0.454435	1	24	18	1.68397	0.539245	1	27.7637	14.2165	4.6308	0.777395	1	25.2546	17.1341	3.28605	1.25558	0.382094
BSCL2	642.92	108.112	128.192	443.419	602.774	116.889	102.525	84.817	80.358	78.775	67.93	26.52	206.936	0.987062	0.999627	24	5.45661	12.6122	0.0595081	0.691126	24	8	40.8877	0.736432	1	28	7.88071	412.064	0.392438	1	25.3333	7.11181	206.462	14.8921	0.0721299
BSDC1	35.992	45.608	55.678	30.294	39.442	51.95	40.19	41.833	39.285	24.064	30.84	11.86	37.253	0.166223	0.999627	24	11.6139	7.35508	1	1	24	8	8.98521	0.48254	1	28	11.8525	45.7499	0.537898	1	25.3333	10.4855	36.8374	7.49836	0.203553
BSG	21.314	42.978	72.85	27.068	28.513	44.745	39.544	19.061	21.081	18.673	17.911	15.464	30.7668	0.615171	0.999627	24	7.94463	6.03989	0.289005	1	24	8	15.1706	0.510492	1	27.0782	4.81001	44.6901	0.569827	1	25.0261	7.07274	30.5007	11.1911	0.366912
BSND	3.929	23.022	34.163	1.81	9.952	24.598	21.534	25.655	37.51	16.158	21.347	8.332	19.0008	0.596683	0.999627	22.1778	13.8771	5.00613	1	1	24	16	8.45488	0.984361	1	20	14.4501	28.6939	0.983058	1	22.0593	14.8139	19.2841	7.51574	0.389737
BSPRY	1.223	6.694	6.355	0.279	3.443	7.94	3.431	4.35	4.614	2.446	2.173	2.069	3.75142	0.603347	0.999627	24	11.0366	1.00552	1	1	24	8	1.48652	0.993012	1	27.7637	11.9568	5.39319	0.984664	1	25.2546	10.3179	3.69667	1.05595	0.285649
BST1	8.636	14.456	11.215	8.118	5.469	18.138	23.195	11.886	18.095	19.925	13.856	19.798	14.3989	0.733476	0.999627	21.0105	14.8765	1.64032	1	1	20	15	6.17941	0.662358	1	28	12.9282	18.326	0.963139	1	23.0035	14.9846	14.4417	2.20163	0.152449
BST2	32.442	52.617	57.658	24.125	23.549	39.149	41.394	48.766	26	39.134	27.295	16.436	35.7137	0.678098	0.999627	20.3673	15.2046	4.7898	1	1	24	8	5.86227	0.998135	1	28	12.411	42.4092	0.992582	1	24.1224	11.4987	35.7006	2.57644	0.0721681
BTAF1	6.982	12.322	10.474	4.314	6.494	15.572	13.846	14.646	24.847	5.065	19.821	18.648	12.7526	0.837387	0.999627	20.3673	15.9547	1.51851	1	1	24	18	5.36093	0.768814	1	28	14.0833	17.1958	0.989732	1	24.1224	16.6425	12.7514	2.28962	0.179558
BTBD1	22.013	35.391	24.363	17.013	18.426	42.084	35.206	44.526	58.561	27.471	46.083	53.109	35.3538	0.658047	0.999627	20.3673	16.3314	4.37478	0.454435	1	24	18	12.805	0.414721	1	28	14.1717	46.3732	0.653054	1	24.1224	16.8266	35.352	6.79902	0.192324
BTBD10	30.037	16.504	13.663	25.078	29.454	27.476	17.305	24.577	23.784	16.48	23.199	33.165	23.3935	0.926522	0.999627	24	3.27368	1.07508	1	1	20	10	3.8007	1	1	28	8.22453	27.049	0.99993	1	24	7.31607	23.3935	0.913569	0.0390523
BTBD11	10.211	0.177	0.71	12.375	10.612	0.193	0.185	0.165	0.401	0.126	0.132	0.506	2.98275	0.710775	0.999627	20.3673	6.30124	1.63889	0.17755	1	24	7	0.172888	0.788182	1	27.0782	7.79405	8.11657	0.593938	1	23.8152	7.05621	2.98908	1.60686	0.537576
BTBD16	0.59	1.785	1.15	0.303	0.125	0.371	1.331	0.305	0.619	0.477	1.001	1.786	0.82025	0.201437	0.999627	24	23.8654	0.427499	1	1	24	0	0.4826	0.845149	1	25.019	12.329	0.734644	0.738501	1	24.3397	0.0389882	0.826481	0.457612	0.457612
BTBD2	24.795	20.084	29.788	34.009	28.265	23.071	13.506	11.305	9.222	3.433	6.456	0.726	17.055	0.0551075	0.999627	21.9341	8.0278	5.32655	0.00354497	0.41566	24	7	11.8833	0.053965	1	28	5.65433	30.5066	0.000823642	0.124702	24.6447	7.06755	16.9303	8.54109	0.504485
BTBD3	24.503	10.341	8.212	24.858	16.4	12.767	11.47	12.433	10.695	3.647	8.314	7.05	12.5575	0.897444	0.999627	24	10.5502	1.05106	1	1	24	6	4.15991	0.731289	1	28	7.92209	17.7244	0.990891	1	25.3333	8.14699	12.5096	1.12855	0.090215
BTBD6	26.074	23.37	50.004	27.739	24.486	33.753	27.096	20.879	21.344	13.944	16.053	7.227	24.3307	0.369455	0.999627	24.642	9.88549	4.81295	0.104994	0.829058	24	7	7.7384	0.298884	1	28	5.48159	33.6539	0.178441	1	25.5473	7.55818	24.0364	6.8623	0.285496
BTBD7	3.959	9.329	3.428	2.051	3.343	12.887	11.538	11.518	13.324	3.432	10.635	11.985	8.11908	0.716133	0.999627	24	13.3385	1.38232	1	1	20	15	5.73464	0.767133	1	25.8039	12.4906	12.753	0.976985	1	23.268	13.7496	8.16327	1.94541	0.238313
BTBD9	8.282	9.477	5.233	5.586	10.018	12.304	10.023	11.4	13.227	7.954	14.313	14.937	10.2295	0.962487	0.999627	24	19.6756	0.279967	1	1	20	13	2.90126	0.492933	1	28	12.2432	11.7262	0.960075	1	24	15.3842	10.2295	0.252718	0.0247048
BTC	7.125	35.921	29.384	5.424	11.661	39.683	29.802	43.374	44.022	40.677	52.235	42.539	31.8206	0.808783	0.999627	24	19.0327	3.15668	0.104994	0.829058	24	18	12.8202	0.334754	1	28	19.6094	45.9687	0.309814	1	25.3333	18.9448	31.9708	6.91017	0.21614
BTD	26.932	35.672	20.956	15.331	27.05	29.439	34.658	32.742	34.01	41.062	35.977	23.427	29.7713	0.379219	0.999627	24	16.7478	4.05295	0.454435	1	24	18	5.39558	0.281569	1	20.3715	15.997	36.9097	0.417453	1	22.7905	16.966	29.7348	9.72139	0.326936
BTF3	1.62	2	4.81	1.583	1.564	1.018	0.974	0.159	0.97	0.641	3.588	0.903	1.6525	0.36395	0.999627	24	0.956412	0.764034	0.104994	0.829058	24	4	0.476236	0.648648	1	20	4.11153	2.69413	0.285865	1	22.6667	3.14498	1.61577	1.15161	0.712733
BTG1	53.149	159.007	226.659	24.676	57.606	270.083	181.424	217.554	160.242	116.774	120.275	102.464	140.826	0.42926	0.999627	21.4624	12.2991	41.1198	1	1	22	14	66.2923	0.972851	1	21.1576	12.1852	224.776	0.941481	1	21.54	12.8163	144.782	45.058	0.311212
BTG2	13.41	65.311	124.478	8.481	19.906	61.444	48.688	63.38	69.256	89.561	52.305	38.215	54.5363	0.966946	0.999627	24	17.5094	3.80948	1	1	20	0	21.7174	0.99998	1	20	15.9952	72.7868	0.999994	1	21.3333	17.8522	54.101	9.15846	0.169284
BTK	1.379	0.159	0.478	1.194	1.087	0.404	0.829	0.316	0.694	0.085	0.267	0.359	0.60425	0.856067	0.999627	24	10.4714	0.0918761	1	1	22	4	0.30547	0.917466	1	28	7.96599	0.963112	0.998038	1	24.6667	7.37057	0.602441	0.107072	0.107072
BTN2A1	6.007	9.298	9.751	4.278	6.34	11.241	11.508	6.631	13.635	3.58	7.274	3.809	7.77933	0.319177	0.999627	21.0105	12.8873	2.05605	1	1	20	13	1.95161	0.969276	1	20	12.4065	10.7112	0.885243	1	20.3368	12.7692	8.05627	2.2061	0.273837
BTN2A2	3.006	7.226	8.826	0.804	4.193	10.672	15.003	8.274	18.84	4.945	6.837	2.754	7.615	0.143457	0.999627	20.7917	13.5179	4.1639	1	1	20	15	4.58134	0.561914	1	20	13.8814	13.8101	0.539171	1	20.2639	14.1444	8.04117	5.07977	0.631721
BTNL3	5.499	8.552	7.856	4.7	6.037	8.032	8.511	7.569	9.565	7.232	11.455	7.082	7.67417	0.856424	0.999627	24	18.4965	0.398164	1	1	22	15	1.43737	0.843828	1	26.2151	17.8655	8.92987	0.995515	1	24.0717	17.1145	7.67424	0.998771	0.130146
BTNL9	0.126	5.878	0.655	1.637	1.064	4.828	2.65	2.601	1.584	0.814	1.587	0.197	1.96842	0.588357	0.999627	24	11.3346	0.782608	0.692352	1	22	11	0.678823	0.992324	1	27.7637	11.6291	3.33051	0.936187	1	24.5879	11.404	1.94873	0.799857	0.41045
BTRC	6.993	8.679	6.651	6.733	10.146	9.404	8.524	8.879	13.373	6.09	9.732	11.453	8.88808	0.935431	0.999627	24	10.8111	0.307045	1	1	22	12	1.64013	0.962264	1	28	13.9935	9.88353	0.999821	1	24.6667	12.2983	8.88019	0.297582	0.0335108
BUB1	9.903	15.902	26.665	15.171	14.053	15.828	15.176	9.152	8.496	6.173	4.897	2.124	11.9617	0.215355	0.999627	24	9.17736	3.31308	0.17755	1	24	7	6.08607	0.143031	1	28	5.19064	18.7674	0.108142	0.983156	25.3333	7.26673	11.7805	5.39386	0.457863
BUB1B	0.297	0.615	0.925	0.243	0.701	1.23	0.713	1.143	1.094	0.712	1.265	0.926	0.822	0.700101	0.999627	24	11.5934	0.0999312	1	1	22	15	0.329689	0.659064	1	28	12.2582	1.05366	0.956316	1	24.6667	13.0361	0.819248	0.112985	0.112985
BUB3	30.601	46.362	51.986	15.765	28.656	60.218	45.939	61.881	67.466	44.036	59.714	50.595	46.9349	0.735343	0.999627	24	15.609	4.59145	1	1	22	15	14.816	0.647295	1	24.2804	14.3029	59.8269	0.960502	1	23.4268	15.0064	47.0348	8.68333	0.184615
BUD13	14.926	21.382	18.556	6.89	18.097	34.298	26.53	26.163	29.833	31.436	27.561	21.705	23.1148	0.369715	0.999627	24	13.9181	3.83762	0.17755	1	24	18	5.9694	0.303474	1	24.2804	15.8327	29.4126	0.250674	1	24.0935	15.9072	23.1058	7.90122	0.341958
BUD23	74.964	117.065	122.154	49.023	75.095	112.899	113.345	108.469	97.958	85.086	84.58	48.332	90.7475	0.390384	0.999627	22.6818	13.4707	14.4733	1	1	22	14	15.6591	0.993311	1	20	12.2467	114.407	0.929126	1	21.5606	13.2424	92.1125	17.0326	0.184911
BUD31	91.035	100.189	130.9	84.837	104.324	115.562	99.338	132.573	120.587	153.283	125.469	119.05	114.762	0.869308	0.999627	24	18.3627	3.71574	1	1	20	15	16.4261	0.599769	1	28	17.7545	133.63	0.971518	1	24	17.216	114.762	9.44926	0.0823377
BYSL	8.915	7.297	9.75	6.522	8.188	6.779	7.426	6.566	7.603	3.32	5.303	3.052	6.72675	0.433954	0.999627	21.9341	12.3279	0.675789	1	1	24	6	1.63713	0.403813	1	28	8.1e-05	8.64908	0.746199	1	24.6447	5.68883	6.72737	0.106158	0.01578
BZW1	64.024	128.061	77.457	42.872	62.949	108.717	103.498	122.327	153.395	112.242	149.262	233.072	113.156	0.238678	0.999627	24	23.1314	24.2437	0.454435	1	24	20	32.618	0.310444	1	28	21.9999	213.241	0.341462	1	25.3333	21.7719	114.447	25.9024	0.226327
BZW2	20.268	46.827	46.139	14.168	26.152	61.655	55.709	65.745	70.911	52.964	56.149	91.887	50.7145	0.974676	0.999627	24	20.0353	1.50227	1	1	20	15	21.856	0.435972	1	28	14.1046	66.2574	0.944218	1	24	17.0252	50.7145	2.83527	0.0559065
C10orf10	4.581	15.414	27.554	7.087	2.85	9.541	15.215	11.116	7.477	9.568	2.569	0.753	9.47708	0.829506	0.999627	25.2658	11.1001	1.87742	1	1	24	8	3.95715	0.966983	1	28	13.2398	12.1989	0.998484	1	25.7553	10.7133	9.3345	1.9499	0.208892
C10orf107	10.422	20.153	9.024	5.598	6.286	15.276	15.511	16.906	19.135	23.817	35.579	28.275	17.1652	0.0450532	0.999627	21.234	20.6157	5.45639	0.0164632	0.4876	24	20	7.32952	0.124347	1	28	21.9999	31.9327	0.00493015	0.255037	24.4113	21.0303	17.2595	6.42547	0.372287
C10orf128	3.21	2.987	5.452	2.575	3.545	2.637	2.189	3.526	3.26	3.248	3.11	4.047	3.3155	0.473702	0.999627	24	0.660909	0.441218	1	1	24	0	0.40199	0.959726	1	20	1.99992	3.79819	0.954247	1	22.6667	0.957984	3.29055	0.476068	0.144677
C10orf35	7.399	2.325	8.736	10.117	10.792	4.437	2.628	3.472	1.409	0.621	1.303	0.262	4.45842	0.317341	0.999627	24	8.0547	1.74449	0.0321579	0.588781	24	8	2.91363	0.163697	1	25.8039	7.27205	9.19952	0.0465079	0.651083	24.6013	7.79845	4.4125	2.65331	0.601318
C10orf55	4.603	42.16	38.264	2.833	6.997	43.087	34.587	24.078	30.483	6.798	15.61	2.156	20.9713	0.506528	0.999627	24	11.9259	7.99755	1	1	24	8	9.80421	0.988841	1	28	12.1165	35.7322	0.966897	1	25.3333	10.6791	20.5245	8.02211	0.390855
C10orf76	8.331	13.542	9.903	4.73	8.346	12.462	12.858	13.459	18.108	8.08	14.09	14.822	11.5609	0.642986	0.999627	20.3673	16.1249	1.43381	1	1	24	18	3.21486	0.785995	1	25.2107	14.0753	14.5963	0.96796	1	23.1927	16.3517	11.5695	2.08809	0.180483
C10orf82	2.346	1.843	5.54	0.437	3.602	1.474	2.179	1.174	0.715	2.165	5.166	0.499	2.26167	0.833343	0.999627	24	0.581182	0.454112	1	1	22	0	1.1296	0.999391	1	20	4.37724	2.89088	0.99911	1	22	1.67572	2.22024	0.560048	0.252246
C10orf88	14.413	12.453	6.373	8.282	12.948	12.425	10.691	12.135	21.463	13.302	16.935	20.344	13.4803	0.341552	0.999627	24	21.2893	2.16005	1	1	24	22	4.1493	0.311525	1	28	21.9999	19.3157	0.611867	1	25.3333	21.8836	13.6103	2.57451	0.189158
C10orf90	2.089	0.766	2.959	3.462	2.351	1.391	1.141	1.045	3.236	0.818	2.453	0.938	1.88742	0.925993	0.999627	24	6.54758	0.170419	1	1	20	5	0.855599	0.999438	1	22.3051	5.87843	2.70537	0.999927	1	22.1017	5.79334	1.89015	0.381367	0.201765
C11orf1	26.198	34.707	16.635	20.299	21.139	29.623	26.77	25.843	21.471	33.045	23.407	43.393	26.8775	0.442156	0.999627	24	23.2953	3.78916	1	1	24	22	4.29408	0.889351	1	28	10.6365	26.8842	0.93154	1	25.3333	0.00602507	27.0982	4.31537	0.15925
C11orf49	38.181	22.817	15.703	28.061	40.838	29.281	21.037	23.101	23.869	22.611	19.728	13.161	24.8657	0.591893	0.999627	24	12.3679	3.14322	1	1	24	6	4.84156	0.950081	1	28	8.14701	33.0303	0.979223	1	25.3333	8.70809	24.7556	2.33667	0.0943892
C11orf52	16.09	49.617	52.724	13.877	18.394	50.224	50.289	55.195	50.418	47.29	44.845	27.24	39.6836	0.49785	0.999627	21.4624	14.4134	8.03637	1	1	24	16	16.2751	0.887794	1	20.7571	14.3857	54.4031	0.95018	1	22.0732	14.9455	40.099	11.9417	0.297806
C11orf53	16.728	20.849	25.643	10.686	13.893	42.031	24.064	34.159	26.892	29.358	48.618	3.21	24.6776	0.505773	0.999627	21.234	14.4004	6.55095	1	1	24	16	13.0703	0.911072	1	22.4573	15.9205	33.0574	0.956132	1	22.5638	15.4465	24.886	10.5988	0.425895
C11orf54	33.767	143.801	63.378	7.745	36.423	109.341	101.349	93.255	81.987	100.329	135.499	205.39	92.6887	0.377283	0.999627	24	23.6726	25.806	1	1	24	18	37.8387	0.661953	1	28	21.9999	196.413	0.836554	1	25.3333	21.1537	93.8137	24.7973	0.264325
C11orf57	30.21	31.731	24.618	26.729	36.014	44.28	32.222	34.855	43.444	36.355	40.458	72.583	37.7916	0.469888	0.999627	24	1.2101	4.76721	0.692352	1	24	17	5.57677	0.717197	1	28	21.9999	65.9677	0.819974	1	25.3333	21.0611	37.9093	2.63901	0.0696138
C11orf58	143.689	231.855	202.941	97.54	149.155	231.093	191.515	207.125	224.645	214.125	218.189	266.175	198.171	0.733296	0.999627	26.2632	23.5496	14.2508	1	1	20	15	34.4644	0.761257	1	28	21.9999	255.631	0.978532	1	24.7544	20.0481	198.537	17.3965	0.0876235
C11orf63	6.168	15.915	10.096	2.426	3.139	9.926	16.659	12.154	12.961	10.372	14.654	17.872	11.0285	0.66295	0.999627	24	21.4943	1.74346	1	1	24	18	4.59195	0.762178	1	28	13.2353	13.8951	0.967938	1	25.3333	18.4629	11.0718	2.80078	0.252966
C11orf68	7.412	10.275	14.775	10.576	10.406	10.99	9.117	6.85	5.49	5.13	5.093	1.312	8.11883	0.0773395	0.999627	26.2632	9.8275	2.16928	0.0079208	0.433215	24	7	3.66723	0.0896268	1	28	5.9222	12.0844	0.00323537	0.208639	26.0877	7.62854	7.93301	3.10746	0.391712
C11orf71	7.493	14.94	26.95	9.852	8.761	17.742	12.819	7.934	3.382	4.256	4.467	0.45	9.9205	0.477198	0.999627	24	8.92254	2.97573	0.289005	1	24	7	6.68711	0.3354	1	28	4.84495	16.0435	0.406912	1	25.3333	7.08689	9.75852	5.13232	0.525933
C11orf74	31.246	40.602	33.763	17.773	26.595	43.181	46.877	44.212	42.113	53.522	51.098	60.088	40.9225	0.391248	0.999627	20.5773	18.7608	4.52227	0.104994	0.829058	24	19	8.1091	0.188864	1	28	21.9999	59.123	0.137042	1	24.1924	20.0495	40.9571	6.06919	0.148184
C11orf80	8.406	13.301	12.102	9.694	9.921	17.305	17.898	18.401	19.27	20.19	16.19	12.885	14.6302	0.139249	0.999627	24	13.6423	2.54288	0.0595081	0.691126	24	16	5.10673	0.115986	1	24.461	15.6688	19.6495	0.0308332	0.543913	24.1537	15.1073	14.6159	4.59568	0.314429
C11orf84	7.409	2.602	6.258	5.724	7.324	3.708	3.512	2.57	2.625	1.445	1.517	0.329	3.75192	0.522143	0.999627	21.9341	9.29888	0.695435	0.289005	1	24	8	1.78156	0.22659	1	28	7.63842	6.06511	0.344444	1	24.6447	8.45221	3.73386	0.83597	0.223889
C11orf88	8.217	0	0	0	1.982	0	0	0	0.328	0	0	0	0.87725	0.327117	0.999627	24	20.6877	1.30745	1	1	0	NaN	0	0.945333	1	28	8.00001	0.786123	0.88515	1	26	1.92011	0.888154	0.224105	0.224105
C12orf10	147.312	203.641	204.476	134.311	181.144	212.328	155.158	205.216	178.169	220.186	171.372	101.318	176.219	0.480326	0.999627	24	13.222	18.71	1	1	24	14	22.5516	0.99641	1	28	15.8118	197.345	0.961218	1	25.3333	14.3467	175.097	29.7628	0.169979
C12orf29	10.435	15.326	17.166	9.631	8.811	23.378	19.338	23.219	25.364	13.803	20.555	28.775	17.9834	0.983537	0.999627	24	14.0204	0.404147	1	1	20	15	6.36679	0.658395	1	28	13.8693	23.1741	0.990092	1	24	14.5584	17.9834	0.670769	0.0372993
C12orf4	5.236	18.312	4.534	4.688	7.159	11.278	8.093	9.953	12.436	4.488	11.837	18.975	9.74908	0.61979	0.999627	24	0.0997368	2.05051	1	1	24	22	3.14716	0.990853	1	28	12.3715	10.2797	0.986538	1	25.3333	24.8317	9.87252	2.30475	0.233451
C12orf42	1.232	0	0	0.674	2.496	0	0.444	0.17	0	0.455	1.671	0.577	0.64325	0.891961	0.999627	23.7619	2.9018	0.168902	1	1	22	3	0.47659	0.999983	1	20	8.00829	1.21002	0.999771	1	21.9206	4.53703	0.634893	0.347348	0.347348
C12orf43	5.615	8.15	8.167	7.831	12.516	8.324	3.915	3.555	3.577	3.316	4.569	1.402	5.91142	0.122026	0.999627	20.5773	7.7257	1.98882	0.17755	1	24	8	3.24438	0.154102	1	25.2107	7.35534	9.9762	0.0766557	0.833298	23.2627	7.75833	5.96129	2.5077	0.420664
C12orf45	25.752	25.069	24.495	20.333	20.213	22.328	22.018	24.961	20.064	33.809	24.246	38.215	25.1252	0.0660519	0.999627	24.642	23.6155	4.52591	0.454435	1	24	21	2.53074	0.41585	1	28	21.9999	35.8114	0.187119	1	25.5473	22.306	25.4051	4.62132	0.181905
C12orf49	5.462	10.225	10.247	6.224	8.969	9.341	7.843	5.534	7.885	4.621	3.822	2.842	6.91792	0.154354	0.999627	26.973	10.5465	1.64117	0.454435	1	24	10	1.69105	0.2689	1	28	6.00846	8.96861	0.24244	1	26.3243	9.06461	6.76465	1.77377	0.262211
C12orf57	82.064	78.996	147.949	106.83	88.597	87.8	84.011	49.772	62.503	63.98	27.591	21.349	75.1202	0.314664	0.999627	24	9.28174	14.3466	0.0595081	0.691126	24	8	29.6619	0.158933	1	28	5.2935	112.316	0.0706417	0.807122	25.3333	7.73073	74.2902	21.564	0.290267
C12orf60	0	0.481	0	0.571	0.47	1.049	0.335	0.958	0.467	0.771	1.079	1.086	0.605583	0.818935	0.999627	24	7.45433	0.0733194	1	1	22	15	0.338881	0.6802	1	28	21.9999	1.14863	0.978329	1	24.6667	16.4062	0.606279	0.128905	0.128905
C12orf65	14.196	17.262	10.926	10.784	21.31	21.137	25.914	20.987	26.442	15.528	19.866	10.259	17.8842	0.0428236	0.999627	23.4824	12.8003	5.26628	0.289005	1	20	14	4.90803	0.205802	1	20.3715	12.5	24.342	0.0631926	0.759687	21.2846	13.182	18.4454	6.28003	0.340465
C12orf66	6.869	9.232	8.723	3.861	8.507	11.123	10.184	10.295	9.468	9.157	8.281	9.411	8.75925	0.381377	0.999627	20.3673	13.2229	1.04329	1	1	20	15	1.47785	0.828828	1	22.0067	12.1707	10.8147	0.889787	1	20.7913	13.5278	8.86993	1.17455	0.13242
C12orf73	38.193	42.67	37.63	40.292	46.151	29.989	26.518	28.097	28.701	38.287	34.768	42.399	36.1412	0.0928059	0.999627	24	1.19777	5.4256	0.289005	1	22	3	6.9452	0.203384	1	20	4.21525	41.8949	0.107953	0.982198	22	2.91559	35.7169	7.56724	0.211867
C12orf75	3.478	14.124	12.649	3.924	4.112	15.294	10.244	16.636	16.034	10.272	12.299	9.908	10.7478	0.595897	0.999627	20.5773	14.6498	2.06436	1	1	20	15	4.35578	0.918559	1	22.6117	14.1618	15.0806	0.976623	1	21.063	14.6701	10.895	2.66984	0.245053
C14orf105	23.517	81.526	21.247	20.872	22.201	95.426	67.515	101.43	149.98	134.945	160.617	111.265	82.5451	0.402847	0.999627	24	18.9869	17.7074	0.0079208	0.433215	24	18	55.9746	0.0990238	1	27.7637	18.6304	141.3	0.0131256	0.382784	25.2546	18.6301	83.2619	42.3585	0.508738
C14orf159	22.126	31.648	23.649	10.133	19.488	19.751	27.998	30.163	21.563	17.001	13.846	11.815	20.7651	0.400113	0.999627	24	14.385	3.67918	1	1	24	14	3.92745	0.992812	1	20	13.0933	27.4245	0.933265	1	22.6667	13.88	20.9731	5.32788	0.254033
C14orf166	138.082	180.891	139.969	109.561	137.452	191.283	181.004	226.175	233.357	260.316	279.785	314.541	199.368	0.0403982	0.999627	24	22.0075	27.7776	0.0321579	0.588781	24	19	62.6585	0.0748344	1	28	21.9999	311.729	0.00514423	0.257497	25.3333	21.036	200.924	35.0545	0.174466
C14orf2	1.097	4.549	4.559	1.725	2.593	4.203	5.143	3.02	5.516	4.151	4.144	3.51	3.68417	0.806609	0.999627	24	12.4572	0.362643	1	1	20	15	1.10167	0.96202	1	28	14.9589	4.53855	0.997749	1	24	14.2724	3.68417	0.502038	0.136269
C14orf28	2.041	2.97	3.349	1.102	1.089	2.902	1.55	2.736	4.052	2.28	2.498	4.108	2.55642	0.47102	0.999627	21.9341	21.1164	0.484719	1	1	20	0	0.75024	0.901309	1	26.2151	21.9999	3.56653	0.944072	1	22.7164	21.2455	2.5304	0.506689	0.200241
C14orf37	3.988	13.056	5.452	1.291	3.899	23.269	18.733	15.599	38.173	13.268	19.215	15.97	14.3261	0.470412	0.999627	24	14.3047	4.53093	1	1	20	15	10.4892	0.372728	1	23.9273	14.3934	24.3131	0.746349	1	22.6424	14.6582	14.5605	7.80314	0.53591
C14orf79	6.928	7.537	10.664	2.807	4.333	10.316	5.706	4.944	7.42	5.565	5.22	4.806	6.35383	0.933381	0.999627	20.3673	16.1345	0.39763	1	1	20	0	1.4029	0.999961	1	28	12.0277	7.07461	0.999948	1	22.7891	19.2262	6.34466	0.28101	0.0442909
C14orf80	2.295	3.266	10.521	3.6	2.964	3.647	3.003	0.743	0.792	0.872	0.785	0.211	2.72492	0.631393	0.999627	24	6.37119	0.923932	0.289005	1	24	7	1.93871	0.362145	1	26.0079	4.80912	5.59528	0.489506	1	24.6693	6.11029	2.70497	2.21636	0.819366
C14orf93	4.863	19.544	9.401	5.49	8.213	14.352	14.548	12.532	12.609	11.796	13.587	7.327	11.1885	0.668312	0.999627	20.3673	14.4335	1.75002	1	1	24	16	3.67271	0.997351	1	20	12.2467	14.146	0.991767	1	21.4558	14.217	11.3195	2.12058	0.187338
C15orf39	1.989	1.979	3.757	0.989	1.934	2.764	2.174	1.535	2.324	0.167	1.285	0.282	1.76492	0.49706	0.999627	24	11.1839	0.427653	1	1	24	8	0.60493	0.712821	1	28	4.43006	2.24607	0.91266	1	25.3333	8.15846	1.74544	0.457522	0.262124
C15orf40	7.699	15.204	19.998	12.031	17.646	20.036	11.238	11.732	16.594	11.673	14.385	11.588	14.152	0.417142	0.999627	24	8.65251	2.17069	1	1	20	7	3.99869	0.938877	1	21.1576	6.29343	17.5676	0.930845	1	21.7192	7.29939	14.2974	3.20421	0.22411
C15orf41	1.426	3.222	2.279	1.95	3.149	3.927	2.901	4.831	3.402	2.936	4.038	2.654	3.05958	0.273119	0.999627	21.0105	12.3812	0.540019	1	1	20	13	0.847821	0.510217	1	26.8571	12.3201	3.90849	0.684588	1	22.6226	12.8389	3.09014	0.606152	0.196157
C15orf48	9.622	40.099	41.165	15.285	6.691	41.776	43.035	36.42	52.659	64.773	67.446	24.075	36.9205	0.732611	0.999627	24	17.658	5.85658	1	1	24	16	19.858	0.581471	1	24.8302	17.4233	56.911	0.944605	1	24.2767	17.0271	36.9185	15.739	0.426317
C15orf52	0.642	2.442	3.337	0.263	1.302	2.582	2.239	1.503	1.938	0.237	1.369	0.501	1.52958	0.613436	0.999627	24	10.7685	0.41509	1	1	22	7	0.75024	0.973471	1	28	11.9829	2.28404	0.984405	1	24.6667	9.84463	1.51781	0.43871	0.289042
C15orf59	19.738	0.251	3.016	29.965	29.412	0.456	0.611	0.4	0.122	0	0.141	0	7.00933	0.742885	0.999627	24	6.82541	3.54229	0.045833	0.691126	24	7	1.94278	0.696979	1	23.9273	7.77023	21.2401	0.278566	1	23.9758	7.19861	7.01284	6.30929	0.899677
C15orf61	0	0.746	2.244	0.591	1.459	1.085	1.298	0.297	0	0	0	0	0.643333	0.146674	0.999627	24	8.76965	0.51702	0.104994	0.829058	24	8	0.876812	0.221942	1	23.7545	6.16586	1.40414	0.0779373	0.834924	23.9182	7.64647	0.645057	0.785203	0.785203
C15orf65	6.281	7.829	4.815	5.28	9.043	6.404	6.189	7.937	9.149	10.359	11.373	13.903	8.2135	0.0537556	0.999627	24	23.4495	1.52662	0.454435	1	24	20	2.22668	0.206413	1	28	21.9999	13.7404	0.102266	0.958606	25.3333	21.8701	8.29159	1.54893	0.186808
C16orf45	32.49	0	1.324	18.554	26.896	0.48	0	0.088	0	0	0	0	6.65267	0.957254	0.999627	24	0.426944	1.32099	0.858505	1	24	7	0.873984	0.844998	1	28	7.8889	16.571	0.993836	1	25.3333	5.30443	6.64884	0.434788	0.0653931
C16orf46	0.94	0.812	0	0.482	0.397	1.255	0.565	1.537	1.478	0.651	0.569	1.009	0.807917	0.50574	0.999627	24	15.1975	0.221895	1	1	20	15	0.422143	0.551485	1	20	14.0381	1.28186	0.862405	1	21.3333	14.831	0.827841	0.423573	0.423573
C16orf52	5.709	8.632	8.239	4.12	5.223	9.514	9.199	9.223	14.489	5.782	13.214	16.772	9.17633	0.555569	0.999627	27.7222	25.1014	1.51739	1	1	24	18	3.17314	0.569116	1	28	14.1499	10.6539	0.889845	1	26.5741	19.4791	9.23167	1.23458	0.133733
C16orf58	18.337	13.144	15.524	12.165	19.957	23.038	24.411	14.676	10.36	6.017	5.659	2.756	13.837	0.00105112	0.697173	20.1616	11.3721	6.3489	0.17755	1	24	10	6.51457	0.221431	1	26.8571	10.3831	22.6605	0.00256376	0.196664	23.6729	10.7394	13.921	6.10565	0.438594
C16orf59	0.778	0.269	2.426	0.639	0.526	0.782	0.094	0.107	0.13	0.144	0.151	0.122	0.514	0.737574	0.999627	24	3.85291	0.19083	0.692352	1	24	4	0.346306	0.574241	1	25.4054	4.6211	1.13952	0.873633	1	24.4685	4.15224	0.51582	0.494619	0.494619
C16orf62	24.212	42.059	39.826	25.201	28.914	44.144	39.205	38.382	45.515	24.705	35.341	25.079	34.3819	0.401148	0.999627	24	12.1482	4.77296	1	1	24	16	6.54321	0.978094	1	25.4054	12.4423	42.0718	0.931159	1	24.4685	13.4985	34.2887	5.9008	0.172092
C16orf70	11.627	15.204	9.795	7.305	9.287	12.535	11.144	11.246	13.038	11.891	12.787	11.65	11.4591	0.383185	0.999627	24	20.1844	1.17794	0.692352	1	24	20	0.91641	0.714005	1	20	17.9764	12.3059	0.766757	1	22.6667	19.4392	11.3937	1.68221	0.147645
C16orf71	4.215	4.194	3.981	3.318	2.157	4.012	3.224	2.725	3.212	0.943	2.722	0.897	2.96667	0.765408	0.999627	24	13.9183	0.237517	1	1	24	6	0.9005	0.583754	1	28	11.8754	3.38301	0.951766	1	25.3333	10.6273	2.95759	0.163225	0.0551885
C16orf72	18.951	19.82	20.727	13.979	21.056	36.966	33.273	34.836	38.248	19.331	29.714	25.3	26.0168	0.12519	0.999627	24	12.5968	5.97225	0.454435	1	24	16	9.22226	0.265111	1	22.6117	12.5217	36.6924	0.211003	1	23.5372	13.671	26.1309	7.74168	0.296265
C16orf86	1.285	3.701	11.127	2.636	1.085	6.054	4.635	1.621	2.154	1.779	1.66	0.167	3.15867	0.717571	0.999627	24	8.78095	0.985775	1	1	20	9	1.75433	0.870007	1	27.7637	5.01433	5.15738	0.987706	1	23.9212	8.06193	3.16196	1.38494	0.438001
C16orf89	20.923	5.423	12.681	17.523	21.79	3.833	3.668	5.88	1.169	2.414	1.689	1.905	8.2415	0.731104	0.999627	21.6957	5.90181	2.00659	0.17755	1	24	6	7.62208	0.338183	1	28	3.48089	15.2467	0.395589	1	24.5652	5.32325	8.23067	3.84169	0.466754
C16orf91	8.735	23.973	24.024	15.105	11.281	21.625	15.751	8.84	8.183	6.165	2.489	0.802	12.2477	0.272784	0.999627	25.9221	9.86494	3.87093	0.289005	1	24	8	9.24613	0.193956	1	28	4.63346	19.1183	0.212829	1	25.974	7.70128	11.9347	5.45069	0.45671
C17orf49	36.2	37.072	51.305	43.188	42.616	36.665	31.256	26.975	23.463	21.529	17.882	11.455	31.6338	0.0565452	0.999627	22.1778	8.79407	5.37097	0.00354497	0.41566	24	6	13.0695	0.0567114	1	28	5.32862	45.3306	0.000877493	0.12561	24.7259	6.842	31.4988	8.9907	0.28543
C17orf51	1.372	3.951	2.375	0.625	1.544	0	4.397	5.035	4.982	1.688	3.544	2.855	2.69733	0.692632	0.999627	24	17.088	0.606965	1	1	22	16	1.81691	0.750991	1	20	14.2455	4.66515	0.971257	1	22	15.778	2.72033	1.34776	0.49544
C17orf58	4.131	16.063	16.097	6.355	6.977	11.679	9.933	8.53	8.657	3.813	8.005	3.224	8.622	0.797332	0.999627	24	9.6184	1.14936	1	1	24	8	3.40295	0.886426	1	28	11.9458	10.372	0.994618	1	25.3333	9.80679	8.55088	1.33078	0.155631
C17orf62	11.767	16.365	26.836	16.481	17.933	21.633	15.697	12.838	13.952	6.622	7.229	3.36	14.2261	0.0579687	0.999627	25.2658	10.0649	4.61687	0.0321579	0.588781	24	9	6.22431	0.129706	1	28	6.09221	20.8637	0.0106389	0.349864	25.7553	8.57147	13.8808	5.67787	0.409044
C17orf67	3.046	1.053	0	2.082	5.144	0.765	0.366	0	0.511	0	0.59	0	1.12975	0.717509	0.999627	20.1616	7.74569	0.513035	1	1	20	5	1.11086	0.872344	1	28	7.93967	2.86615	0.987885	1	22.7205	6.93515	1.14406	0.616527	0.538896
C17orf75	10.812	22.315	9.361	6.879	12.173	18.96	18.503	22.322	25.299	16.631	29.533	25.432	18.185	0.642785	0.999627	24	20.2242	2.11674	0.454435	1	24	20	4.97202	0.309894	1	28	21.9999	26.4007	0.569142	1	25.3333	20.7895	18.3116	2.99735	0.163686
C17orf80	4.324	8.559	4.084	3.44	6.904	11.409	8.317	10.876	15.75	5.079	11.806	14.359	8.74225	0.945523	0.999627	24	14.3799	0.466993	0.692352	1	24	18	3.40384	0.586528	1	28	14.0451	11.4619	0.927398	1	25.3333	15.5751	8.72056	0.919124	0.105397
C17orf97	3.22	3.288	1.521	1.902	1.731	2.851	2.112	0.907	0.859	1.216	0.709	0.343	1.72158	0.872667	0.999627	24	14.9251	0.128187	1	1	24	6	0.974216	0.426773	1	28	9.85085	2.32239	0.921946	1	25.3333	9.8458	1.72014	0.02693	0.0156557
C18orf21	26.255	31.325	27.604	19.446	32.727	29.451	26.113	28.178	35.105	43.847	38.457	50.495	32.4169	0.057566	0.999627	27.3425	24.9304	5.7439	1	1	24	22	6.36325	0.239516	1	28	21.9999	49.2187	0.199376	1	26.4475	23.0748	32.9566	5.52194	0.167552
C18orf25	3.503	9.904	5.79	2.83	5.646	16.402	13.685	15.669	14.946	8.376	13.265	9.568	9.96533	0.120675	0.999627	20.5773	13.1964	3.37223	0.692352	1	20	15	6.57609	0.31077	1	23.9273	12.4483	15.8284	0.293816	1	21.5015	13.7094	10.2516	3.94557	0.384873
C18orf32	343.313	371.003	265.306	257.381	368.916	342.13	301.009	398.198	374.041	512.289	515.484	526.076	381.262	0.0388386	0.999627	26.973	24.0552	62.3546	0.104994	0.829058	24	20	95.2673	0.119804	1	28	21.9999	544.001	0.0184119	0.437769	26.3243	22.0305	387.046	68.6082	0.177261
C18orf8	29.209	17.392	18.968	20.037	25.831	22.563	19.81	24.516	21.835	23.314	24.474	25.954	22.8252	0.70531	0.999627	24	21.0852	1.22835	1	1	24	20	3.10526	0.984489	1	28	8.62264	23.0194	0.993832	1	25.3333	22.821	22.8986	1.34178	0.0585967
C19orf12	6.275	0	4.657	1.226	3.784	7.601	6.735	2.468	2.254	1.241	1.737	2.449	3.36892	0.419137	0.999627	24	11.3968	1.33847	1	1	22	8	1.82469	0.912592	1	20	10.9161	6.08867	0.926726	1	22	10.1691	3.48092	1.38275	0.397237
C19orf18	0.631	1.09	1.092	0.862	1.42	1.32	1.769	2.17	0.352	1.746	1.833	0.984	1.27242	0.522639	0.999627	27.7222	11.2938	0.276688	1	1	22	16	0.471287	0.925669	1	27.7637	11.96	1.70918	0.962606	1	25.8286	12.9555	1.25317	0.28373	0.22641
C19orf24	5.204	5.395	21.628	6.404	7.91	11.768	8.445	5.014	4.362	2.401	4.537	0.406	6.95617	0.461494	0.999627	21.0105	8.41714	2.5539	0.104994	0.829058	24	8	3.34992	0.559515	1	26.6397	6.0272	11.6571	0.301365	1	23.8834	7.66131	6.9678	3.70776	0.532128
C19orf25	1.159	3.005	3.012	2.378	0.979	1.457	0.348	0.399	0	1.07	0	0	1.15058	0.559021	0.999627	24	3.09162	0.336579	0.233278	1	24	4	0.82431	0.156693	1	28	4.09163	2.51719	0.254582	1	25.3333	3.72912	1.16176	0.867801	0.746973
C19orf33	0	41.157	56.565	21.867	14.94	43.175	33.131	23.885	14.83	11.933	11.208	1.593	22.857	0.357792	0.999627	24.3415	9.71345	9.74086	0.289005	1	22	11	2.08738	0.621089	1	27.3029	11.8267	33.3132	0.48257	1	24.5481	10.8966	22.6405	9.38641	0.414584
C19orf35	77.216	58.174	99.941	108.922	80.903	67.869	55.448	51.316	43.359	51.308	65.526	41.142	66.7603	0.495486	0.999627	24	5.84268	8.43962	0.0595081	0.691126	24	6	20.0288	0.219119	1	23.9273	5.64113	93.7481	0.121159	1	23.9758	5.82776	66.7649	20.9489	0.313771
C19orf44	3.922	5.931	6.113	2.749	4.306	8.008	6.071	7.086	6.904	4.163	7.03	4.133	5.53467	0.385056	0.999627	20.1616	13.3512	0.949559	1	1	24	16	1.65746	0.914386	1	20.8889	12.2019	7.23942	0.911455	1	21.6835	13.8324	5.6081	1.12148	0.199975
C19orf47	3.995	3.068	6.919	2.833	4.249	7.901	4.18	2.037	2.853	2.868	3.441	1.155	3.79158	0.426485	0.999627	20.7917	9.58867	0.945246	1	1	24	8	1.06773	0.75795	1	26.6397	9.59352	5.42642	0.894442	1	23.8104	9.14815	3.7991	1.06613	0.280628
C19orf53	0.687	3.563	14.285	1.88	1.161	6.477	4.132	4.731	2.881	1.269	1.332	0.536	3.57783	0.727568	0.999627	24	9.33903	1.28229	1	1	24	10	2.02073	0.961741	1	28	12.016	5.0891	0.994181	1	25.3333	10.4287	3.50367	1.34085	0.382699
C19orf54	0.772	2.669	4.012	0.924	1.956	3.395	2.437	1.727	1.942	0.535	1.122	1.356	1.90392	0.420359	0.999627	20.3673	9.07192	0.566214	1	1	22	7	0.983409	0.798192	1	25.2107	6.07927	2.50246	0.902011	1	22.526	7.51554	1.93071	0.769263	0.398436
C19orf60	6.849	4.677	6.886	4.569	5.876	2.81	4.05	3.307	1.805	1.733	1.177	0.474	3.68442	0.831497	0.999627	24	9.7188	0.233987	0.454435	1	24	6	2.32479	0.135526	1	28	8.1e-05	6.33075	0.429533	1	25.3333	5.88845	3.67845	0.357915	0.0973006
C19orf66	17.362	10.65	23.648	12.228	13.47	12.526	12.324	10.979	10.433	12.232	9.367	11.57	13.0657	0.782908	0.999627	21.0105	3.11534	1.01147	1	1	22	5	1.78226	0.729266	1	28	1.84001	16.2173	0.980611	1	23.6702	3.48288	13.0569	1.54305	0.118179
C19orf68	2.166	2.245	2.25	1.703	3.109	4.149	2.408	2.161	2.178	1.799	1.783	0.676	2.21892	0.0367998	0.999627	20.7917	11.2582	0.714841	0.17755	1	24	10	0.331456	0.393076	1	25.8039	9.98435	3.28051	0.0635708	0.7605	23.5319	10.5206	2.23312	0.726201	0.325195
C19orf70	46.324	88.153	179.73	102.228	87.145	78.089	75.777	40.759	29.49	33.553	23.86	6.407	65.9596	0.335276	0.999627	24	7.86471	21.472	0.0164632	0.4876	24	7	40.9464	0.160617	1	26.6397	5.18035	121.68	0.0290132	0.529506	24.8799	6.76445	65.2046	42.4976	0.651758
C19orf71	5.355	5.338	11.769	4.224	4.869	2.587	3.837	2.551	1.036	0.95	1.796	0.321	3.71942	0.777912	0.999627	24	3.98284	0.637006	0.17755	1	24	6	2.4275	0.232035	1	28	3.35658	6.93575	0.331991	1	25.3333	4.51554	3.72329	1.85135	0.497235
C1D	14.268	31.354	28.199	8.694	15.977	43.547	31.973	49.203	48.097	54.677	47.329	72.987	37.1921	0.55625	0.999627	25.9221	23.1126	5.05564	0.104994	0.829058	24	18	18.9971	0.18592	1	28	21.9999	66.906	0.171027	1	25.974	20.9953	37.5941	6.52074	0.173451
C1GALT1	6.972	12.365	10.485	4.265	6.197	16.827	13.675	18.814	21.069	11.515	20.797	25.489	14.0392	0.803286	0.999627	24	21.3101	1.25279	0.454435	1	24	18	6.50803	0.317566	1	28	14.1746	18.0709	0.634853	1	25.3333	18.4369	14.0715	2.1411	0.152159
C1GALT1C1	47.889	123.207	114.994	37.397	57.152	126.345	122.3	170.938	165.018	160.682	185.58	209.966	126.789	0.419781	0.999627	20.1616	18.82	17.9986	0.454435	1	24	20	48.9268	0.184095	1	28	21.9999	203.388	0.349676	1	24.0539	20.4501	126.824	19.8435	0.156464
C1orf109	1.673	5.958	6.562	2.404	3.056	7.206	5.417	6.955	7.154	7.909	6.251	6.981	5.62717	0.861748	0.999627	20.1616	15.7002	0.423186	1	1	20	15	2.25991	0.630951	1	28	17.3968	7.21426	0.975954	1	22.7205	16.315	5.63036	0.590048	0.104798
C1orf112	6.201	8.063	8.931	4.911	5.703	7.714	7.492	9.042	9.16	10.313	12.967	13.034	8.62758	0.0222929	0.999627	21.6957	0.105947	1.56096	0.0595081	0.691126	24	20	1.91626	0.154109	1	28	21.9999	13.4464	0.00931844	0.333729	24.5652	21.3969	8.66296	1.67856	0.193763
C1orf115	0.438	0.756	1.137	0	0	2.336	2.236	1.355	1.467	0	1.908	0.171	0.983667	0.283975	0.999627	20.3673	12.7283	0.574118	1	1	24	16	0.917471	0.864857	1	20	12.0856	2.09395	0.832515	1	21.4558	13.5583	1.034	0.654233	0.632719
C1orf116	3.337	17.451	12.774	0.961	5.042	22.011	16.521	11.423	14.353	5.106	7.657	1.988	9.88533	0.288362	0.999627	21.4624	12.4526	4.4014	1	1	22	14	4.62342	0.949445	1	20	12.0654	17.4643	0.858167	1	21.1541	12.832	10.3678	4.82842	0.465713
C1orf123	84.378	108.593	98.172	63.095	102.421	112.356	88.489	77.728	85.458	83.552	71.102	47.675	85.2516	0.32309	0.999627	24	11.9686	10.0176	1	1	24	8	14.1605	0.747698	1	28	9.99431	99.7466	0.828503	1	25.3333	9.9942	84.7294	9.64429	0.113825
C1orf131	11.637	12.639	16.409	6.819	6.738	19.319	17.586	21.851	21.179	26.696	17.555	24.781	16.9341	0.615224	0.999627	24	18.5793	1.89759	0.289005	1	24	18	6.80431	0.209602	1	27.7637	19.3219	22.9879	0.361514	1	25.2546	18.6916	17.014	4.51956	0.265638
C1orf158	12.844	0	1.756	0	1.712	0	0	0	0	0	0	0.264	1.38133	0.214961	0.999627	24	21.0994	2.25803	1	1	24	0	0.186676	0.83795	1	28	7.9312	0.782364	0.753497	1	25.3333	0.760596	1.44944	1.47902	1.02041
C1orf162	3.965	0.663	0.664	2.448	1.08	0.643	1.461	0.704	1.286	0.354	0.62	0.898	1.23217	0.697702	0.999627	24	20.6477	0.328269	1	1	22	11	0.364514	0.968519	1	28	7.94397	1.40857	0.992498	1	24.6667	10.96	1.24015	0.284618	0.229503
C1orf167	0.487	0.561	0.562	0.444	0.64	0.578	0.553	0.484	0.862	0.399	0.524	0.296	0.5325	0.352167	0.999627	22.427	12.9615	0.0828055	1	1	20	13	0.0770746	0.980523	1	27.0782	14.9854	0.609988	0.907691	1	23.1684	13.7514	0.535271	0.10781	0.10781
C1orf174	7.327	7.792	8.784	6.936	8.567	16.995	12.704	14.934	14.882	8.583	11.74	5.279	10.3769	0.0156014	0.999627	20.1616	12.7754	3.80056	0.454435	1	20	15	4.34871	0.198464	1	21.4332	12.3136	15.2102	0.0409797	0.615919	20.5316	13.3801	10.8207	4.24748	0.392534
C1orf189	8.249	0	0	0.47	3.483	0.864	0	0.473	1.152	0	0	0.536	1.26892	0.581261	0.999627	24	20.3371	0.963899	1	1	22	12	0.409415	0.987305	1	28	8.06271	1.75996	0.981067	1	24.6667	13.1347	1.27913	0.425682	0.332789
C1orf198	9.978	2.837	3.937	8.721	6.612	3.015	2.581	5.128	5.505	2.798	3.671	6.013	5.06633	0.767129	0.999627	24	23.4595	0.739076	1	1	20	5	2.26911	0.98555	1	28	7.76406	6.12067	0.99704	1	24	4.40303	5.06633	0.519074	0.102455
C1orf21	54.8	19.762	14.853	36.488	52.309	27.988	31.936	36.73	46.931	25.288	46.166	36.633	35.8237	0.909614	0.999627	24	17.7575	2.44665	1	1	22	18	8.3923	0.999971	1	22.6117	8.21324	39.7841	0.999868	1	22.8706	16.2214	35.8585	5.40008	0.150594
C1orf210	1.817	16.743	12.584	0.414	1.023	15.216	8.372	8.335	10.659	2.794	5.867	0.945	7.06408	0.748488	0.999627	20.3673	13.7265	1.94297	1	1	24	8	2.86749	0.999887	1	28	12.1897	10.9854	0.99673	1	24.1224	11.3083	7.05544	1.68095	0.238249
C1orf216	6.497	2.041	3.068	16.152	9.476	3.154	3.195	2.236	1.733	0.545	2.289	0.461	4.23725	0.507065	0.999627	24	7.93208	1.99818	0.289005	1	24	9	1.54856	0.524365	1	23.0877	7.6758	9.81604	0.527	1	23.6959	8.19756	4.2635	2.78176	0.65246
C1orf228	2.399	0.488	1.466	1.447	2.383	2.482	1.103	1.748	0.946	2.735	0.41	1.432	1.58658	0.738363	0.999627	24	11.7137	0.268085	1	1	22	13	0.40694	0.999774	1	20	8.39345	2.1639	0.996281	1	22	10.977	1.60916	0.270961	0.168386
C1orf27	24.537	45.242	48.189	14.116	19.455	39.567	39.118	46.025	50.663	45.429	60.588	82.788	42.9764	0.141323	0.999627	24	23.3333	10.6505	0.454435	1	24	20	9.64335	0.351908	1	28	21.9999	78.6094	0.270549	1	25.3333	21.8345	43.5235	10.8972	0.250375
C1orf43	96.808	97.325	88.578	74.859	107.128	105.481	104.621	113.505	94.011	121.191	105.375	108.791	101.473	0.759419	0.999627	24	15.7371	3.3087	1	1	20	15	11.3441	0.565702	1	26.2151	21.8176	109.086	0.945908	1	23.405	17.4651	101.443	7.12632	0.0702492
C1orf50	26.104	28.192	23.006	18.006	29.128	26.354	21.154	22.296	20.317	29.04	22.58	18.372	23.7124	0.899367	0.999627	24	17.1338	0.7713	1	1	24	6	2.80827	0.999996	1	28	9.89403	25.4747	0.999816	1	25.3333	9.51836	23.7284	0.306779	0.0129288
C1orf52	20.572	9.048	19.431	18.156	15.792	15.507	11.915	13.643	12.854	12.427	10.146	9.341	14.0693	0.842277	0.999627	24	10.7382	0.771125	1	1	24	6	3.84118	0.675788	1	28	7.56262	17.0281	0.980335	1	25.3333	8.08069	14.0327	0.874719	0.0623342
C1orf53	1.41	4.872	2.441	0.964	0.794	4.133	3.954	2.264	2.363	0.867	4.097	2.567	2.5605	0.995749	0.999627	20.5773	15.9065	0.0630351	1	1	22	7	0.402344	1	1	20	12.0124	3.58375	1	1	20.8591	12.2775	2.56268	0.0183562	0.00716291
C1orf54	4.232	2.56	3.573	2.279	1.34	1.861	1.495	1.456	0.887	1.367	1.794	2.395	2.10325	0.016538	0.999627	24	23.396	0.790975	0.0595081	0.691126	24	4	0.728674	0.131628	1	28	8.1e-05	4.00833	0.00647917	0.281515	25.3333	1.11888	2.1439	0.943994	0.440316
C1orf64	3.085	2.399	6.411	3.059	7.034	1.841	0.556	0.849	0.388	0.569	0.448	0.963	2.30017	0.290063	0.999627	21.6957	5.95673	1.2363	0.0164632	0.4876	24	5	1.77448	0.21311	1	23.7545	5.62058	5.07339	0.0321869	0.554664	23.1501	5.55164	2.30779	2.31946	1.00505
C1orf74	2.506	7.361	5.207	1.199	3.809	6.926	6.025	6.208	5.881	5.088	6.555	4.303	5.089	0.671487	0.999627	20.5773	14.579	0.72804	1	1	24	16	1.3884	0.978007	1	22.0067	12.2315	6.58305	0.990929	1	22.1947	14.3062	5.12857	0.884708	0.172506
C1orf87	10.429	14.209	8.857	2.605	7.791	8.252	7.776	7.454	12.104	13.328	9.618	7.905	9.194	0.225753	0.999627	24	20.3373	2.22394	0.692352	1	20	19	3.04975	0.509407	1	20	17.5115	11.0291	0.536018	1	21.3333	19.002	8.95153	3.11945	0.348482
C1QA	6.57	1.574	12.207	7.442	6.236	2.41	3.603	2.145	1.367	1.106	0.325	0.412	3.78308	0.677725	0.999627	24	6.5957	1.01952	0.104994	0.829058	24	8	2.62513	0.285003	1	28	4.98458	7.60483	0.253415	1	25.3333	6.65237	3.72733	2.11039	0.566195
C1QB	7.128	2.416	12.403	8.534	6.451	2.014	3.751	1.831	1.143	0.755	0.463	0.266	3.92958	0.655971	0.999627	24	5.81225	1.063	0.104994	0.829058	24	6	3.82014	0.211122	1	28	4.67303	8.18241	0.206196	1	25.3333	5.57161	3.89376	2.88074	0.739835
C1QC	19.963	6.856	32.208	21.617	20.94	5.764	11.477	7.168	3.014	2.861	1.321	3.484	11.3894	0.618825	0.999627	24	6.1777	2.96429	0.0321579	0.588781	24	6	10.9616	0.214879	1	27.5314	4.8871	21.9999	0.0912165	0.900021	25.1771	5.75348	11.2912	7.69241	0.681273
C1QL1	10.86	0	1.485	4.298	2.896	0	0	0	0	0	0	0	1.62825	0.441729	0.999627	25.5897	22.7509	1.44509	1	1	20	5	2.04778	0.735906	1	28	7.82138	2.56366	0.895595	1	24.5299	4.53039	1.6266	0.857094	0.526923
C1QL2	4.831	0	0	3.687	4.364	0	0	0	0	0	0	0.088	1.08083	0.957936	0.999627	24	2.792	0.216971	1	1	24	6	0.0622254	0.848152	1	28	7.87148	2.86181	0.998722	1	25.3333	5.50745	1.07666	0.361211	0.335494
C1QL3	1.596	0	0	0.182	6.289	0	0.16	0	0.223	0.491	0	0.208	0.762417	0.773986	0.999627	24	8.84769	0.55925	1	1	20	17	0.144957	0.993277	1	20	8.00302	2.55881	0.997509	1	21.3333	8.90866	0.827817	0.729346	0.729346
C1QTNF1	3.328	3.997	6.154	3.432	5.43	2.126	3.357	2.213	2.506	1.926	1.476	3.258	3.26692	0.516898	0.999627	24	4.90344	0.563016	0.104994	0.829058	24	6	1.07109	0.273343	1	24.1026	4.71474	4.76553	0.208815	1	24.0342	5.2054	3.2668	1.49831	0.458647
C1QTNF5	15.351	77.651	82.65	10.686	12.256	25.598	24.997	12.87	12.165	12.107	9.735	5.446	25.126	0.795574	0.999627	24	0.980648	6.49599	1	1	24	8	9.41283	0.679937	1	28	11.9382	21.6637	0.975434	1	25.3333	7.40799	25.1763	1.43303	0.0569196
C1QTNF7	1.142	0.789	1.186	0	1.543	0.574	1.373	1.886	1.531	0.422	1.106	1.782	1.11117	0.952201	0.999627	24	15.9809	0.0765299	1	1	20	13	0.524673	0.997441	1	25.019	13.8404	1.53206	0.999978	1	23.0063	14.3461	1.11441	0.126987	0.11395
C1RL	11.937	25.568	29.71	10.023	11.038	27.713	30.254	23.208	23.739	18.306	20.051	19.766	20.9428	0.724832	0.999627	21.0105	12.8595	2.46563	1	1	20	15	4.88823	0.999474	1	20	12.2992	27.8952	0.995608	1	20.3368	13.3752	21.2527	2.8405	0.133653
C2	8.495	3.278	3.428	4.342	5.85	0.933	1.586	1.078	0.622	2.131	1.039	2.832	2.96783	0.300486	0.999627	24	23.5929	1.14976	0.692352	1	24	4	2.09622	0.340837	1	28	8.1e-05	6.92484	0.506853	1	25.3333	1.19198	3.02848	1.43006	0.472204
C20orf194	10.935	16.559	6.108	6.712	10.425	20.386	15.972	14.808	23.21	6.077	14.239	13.582	13.2511	0.563788	0.999627	24	13.4158	2.49886	1	1	20	13	6.17375	0.873947	1	20	12.5568	18.3247	0.964901	1	21.3333	13.0664	13.5453	3.26374	0.240951
C20orf196	18.452	30.137	18.384	9.677	23.478	37.63	26.283	25.571	34.11	34.059	34.528	18.938	25.9372	0.551361	0.999627	24	14.7529	3.70507	1	1	24	16	10.1965	0.648433	1	22.6117	16.8579	31.8658	0.914371	1	23.5372	15.8964	25.9787	8.15213	0.313801
C20orf27	10.938	6.842	10.799	14.28	12.538	8.022	7.051	4.769	4.107	3.746	3.405	1.507	7.33367	0.0910928	0.999627	20.1616	8.02755	2.13924	0.0164632	0.4876	24	8	4.13092	0.0939401	1	28	7.37736	12.2369	0.00692914	0.29145	24.0539	7.97889	7.3296	2.54552	0.347293
C20orf96	8.524	4.514	2.143	1.128	0.697	3.973	3.719	2.176	2.996	2.284	4.662	1.502	3.19317	0.168119	0.999627	24	20.178	1.53072	1	1	22	20	1.27067	0.952491	1	20	12.1304	3.35829	0.722102	1	22	17.514	3.13086	2.61841	0.836322
C21orf2	4.278	10.164	27.781	11.151	7.676	7.894	6.589	2.944	2.241	1.727	1.554	0.835	7.0695	0.58515	0.999627	24	5.99251	2.66173	0.0164632	0.4876	24	7	5.01781	0.319019	1	25.4054	4.72211	15.4404	0.0722773	0.815918	24.4685	5.93472	7.03473	6.60588	0.939037
C21orf59	55.9	81.841	61.248	43.915	65.224	70.484	76.972	69.246	73.603	73.54	67.547	77.577	68.0914	0.806272	0.999627	21.0105	16.2913	2.94215	1	1	20	15	6.86954	0.930244	1	26.0079	12.4964	74.2341	0.996798	1	22.3395	15.2601	68.183	3.62279	0.0531334
C21orf62	9.47	41.573	23.933	2.975	10.374	46.625	56.458	26.069	45.265	15.826	28.019	29.963	28.0458	0.505057	0.999627	21.0105	12.9398	8.17416	1	1	20	15	15.084	0.957333	1	20	12.2436	46.7244	0.962531	1	20.3368	13.3826	29.0872	9.56276	0.328762
C21orf91	2.276	5.899	1.182	1.4	3.459	4.146	4.788	7.049	8.203	2.521	5.292	8.171	4.53217	0.781701	0.999627	20.7917	15.9887	0.668042	0.692352	1	24	17	2.26416	0.682815	1	28	14.0781	6.61021	0.920529	1	24.2639	16.178	4.52982	0.926562	0.204547
C22orf39	6.166	7.779	7.627	6.29	8.76	11.558	9.118	10.305	9.352	4.878	6.542	6.416	7.89925	0.0132139	0.999627	20.1616	11.4003	2.00277	0.289005	1	22	11	1.89894	0.278064	1	20	11.9278	10.6323	0.0332301	0.560558	20.7205	11.4817	8.16266	2.0001	0.245031
C2CD2L	13.869	8.882	12.596	12.664	15.232	11.514	9.968	6.608	6.585	2.238	2.913	1.135	8.68367	0.0135344	0.999627	20.7917	9.75874	2.55745	0.0321579	0.588781	24	8	4.66867	0.0822722	1	28	7.79496	13.7839	0.00227877	0.183642	24.2639	8.70117	8.6567	2.92985	0.338449
C2CD3	4.511	5.733	5.594	2.228	4.276	9.487	8.728	10.474	13.391	3.518	14.35	4.383	7.22275	0.528983	0.999627	24	14.291	1.77009	1	1	22	15	3.86752	0.620623	1	22.9268	14.4385	10.5385	0.897615	1	22.9756	14.6034	7.29386	2.98776	0.409627
C2CD5	22.094	24.25	20.639	13.21	23.024	25.639	22.66	25.178	31.335	21.973	34.474	32.836	24.776	0.459014	0.999627	24	21.8519	2.32855	1	1	24	20	4.78393	0.352612	1	28	21.9999	33.593	0.724975	1	25.3333	21.354	24.9129	2.91617	0.117055
C2orf40	19.423	51.142	72.072	14.859	21.867	133.045	58.926	64.287	35.272	38.412	35.841	38.257	48.6169	0.361602	0.999627	21.0105	10.7875	18.7398	1	1	22	14	15.0898	0.962611	1	20	11.8527	83.5622	0.909248	1	21.0035	12.2054	50.7034	18.1977	0.358905
C2orf42	10.827	15.003	13.266	6.355	9.488	17.132	14.367	12.232	16.182	12.444	15.438	11.958	12.891	0.786868	0.999627	24	15.9826	0.904899	1	1	24	16	2.39037	0.9565	1	20.4984	12.2532	15.0149	0.996905	1	22.8328	14.6955	12.931	1.54955	0.119832
C2orf49	15.383	26.581	18.162	16.731	21.255	37.993	23.115	37.294	30.183	19.36	34.887	31.379	26.0269	0.666732	0.999627	21.0105	11.9212	2.60507	1	1	22	15	8.28482	0.789905	1	28	12.1809	32.8925	0.972618	1	23.6702	13.3054	26.0582	2.74554	0.105362
C2orf50	2.507	0	2.171	0.571	0.706	0.262	0.251	0	0	0	0	0	0.539	0.544797	0.999627	24	22.8515	0.307057	0.858505	1	24	6	0.403758	0.51634	1	28	8.1e-05	1.92156	0.828426	1	25.3333	1.39325	0.55239	0.330277	0.330277
C2orf54	0.426	3.309	4.145	0.691	0.539	2.205	3.261	1.098	1.962	1.227	1.804	0.581	1.77067	0.940355	0.999627	24	10.7747	0.191238	1	1	24	8	0.87858	0.999889	1	28	12.1461	2.32994	0.999963	1	25.3333	10.2845	1.75838	0.223386	0.12704
C2orf66	9.355	1.01	0	0.799	4.937	0.735	0	0.402	0	0.54	0	0.456	1.5195	0.57944	0.999627	24	21.0352	1.07946	1	1	20	5	0.564978	0.928266	1	28	7.98954	2.34123	0.97485	1	24	4.58963	1.5195	1.1219	0.738334
C2orf68	1.991	3.44	4.596	1.21	2.241	5.557	4.786	5.175	3.522	1.837	1.714	1.036	3.09208	0.0628703	0.999627	20.7917	12.303	1.42117	0.289005	1	24	10	1.29436	0.624729	1	20	12.1242	5.31224	0.176019	1	21.5972	11.6942	3.22892	1.40394	0.434802
C2orf69	6.15	7.591	4.564	3.003	4.154	5.85	5.281	6.288	7.658	3.892	10.895	12.205	6.46092	0.0910906	0.999627	24	23.2129	2.01899	0.692352	1	24	20	1.6541	0.372319	1	28	21.9999	12.2191	0.27681	1	25.3333	21.7973	6.56784	2.13943	0.325744
C2orf70	1.353	2.125	1.597	0.252	1.454	1.429	2.107	1.65	2.525	1.476	1.013	0.336	1.44308	0.272367	0.999627	24	14.4243	0.449361	1	1	24	14	0.413657	0.791462	1	20	14.1796	2.08244	0.800144	1	22.6667	14.2876	1.46732	0.707045	0.481861
C2orf72	1.813	0	0	3.563	6.123	0	0	0.468	0	0	0	0	0.99725	0.556659	0.999627	24	8.18685	0.861974	1	1	20	10	0.661852	0.765767	1	21.0224	7.86342	3.49363	0.944707	1	21.6741	8.7504	1.08241	1.11119	1.02658
C2orf73	2.487	0.43	2.584	0.17	1.26	0.156	1.495	0.342	0.208	0	0.241	0.777	0.845833	0.768797	0.999627	24	23.2853	0.245798	1	1	20	5	0.770039	0.805203	1	28	8.1e-05	2.1142	0.987113	1	24	1.48813	0.845833	0.267673	0.267673
C2orf76	40.894	71.526	62.18	24.208	27.794	70.8	52.457	82.715	74.824	78.706	70.058	100.031	63.0161	0.473165	0.999627	22.1778	20.2881	9.11083	0.692352	1	24	19	16.1383	0.433676	1	28	21.9999	91.5452	0.68982	1	24.7259	20.5151	63.2867	11.829	0.186911
C2orf80	14.701	0.917	13.51	10.196	9.949	1.967	5.008	2.703	2.625	1.42	2.571	3.645	5.76767	0.748139	0.999627	22.1778	3.23461	1.31203	1	1	20	5	5.58897	0.514415	1	28	7.95e-05	10.4862	0.927806	1	23.3926	3.12605	5.74053	2.04868	0.35688
C2orf88	2.866	7.428	3.722	4.898	7.26	4.051	2.584	4.931	6.005	1.984	4.165	6.151	4.67042	0.765711	0.999627	24	4.40938	0.576707	1	1	20	7	1.41421	0.996768	1	20	5.12993	5.6202	0.997312	1	21.3333	5.61216	4.6683	1.20002	0.257056
C3	29.867	0.116	4.769	16.868	13.612	0.098	3.405	0.308	0.694	0.186	0.607	0.699	5.93575	0.784666	0.999627	24	22.4489	2.28141	1	1	20	5	6.4573	0.753631	1	28	7.83645	11.0597	0.983617	1	24	4.34947	5.93575	0.151648	0.0255483
C3AR1	6.477	0.973	4.389	4.91	5.945	2.565	7.194	4.555	4.013	2.989	1.773	6.044	4.31892	0.819582	0.999627	24	10.2645	0.545903	1	1	22	9	1.11652	0.999454	1	20	13.3278	5.13897	0.99886	1	22	10.8215	4.37041	0.618697	0.141565
C3orf14	153.836	14.886	27.705	97.041	123.318	9.019	12.329	17.504	9.972	9.465	21.859	17.609	42.8786	0.88249	0.999627	24	0.278219	9.40721	1	1	20	5	26.426	0.792209	1	28	7.84185	81.8767	0.994142	1	24	4.56654	42.8786	10.6789	0.24905
C3orf18	9.176	12.378	20.917	13.572	12.651	13.293	10.074	8.184	9.183	7.907	6.486	5.846	10.8056	0.352202	0.999627	24	7.95989	1.878	0.0164632	0.4876	24	7	3.58698	0.181369	1	26.6397	5.39922	15.7728	0.0329893	0.559152	24.8799	6.86174	10.7384	3.62071	0.337174
C3orf33	5.065	11.035	11.44	2.86	6.694	13.141	7.809	13.639	14.397	18.291	16.854	23.889	12.0928	0.178737	0.999627	24	23.1334	2.71877	0.17755	1	24	19	4.68016	0.23528	1	28	21.9999	22.7993	0.133571	1	25.3333	21.386	12.2281	2.86674	0.234439
C3orf38	18.178	23.202	15.024	12.569	22.676	23.487	22.473	27.438	30.82	20.59	25.617	37.242	23.2763	0.872307	0.999627	24	21.6118	1.10726	1	1	24	18	5.32699	0.477532	1	28	14.1019	26.746	0.941078	1	25.3333	18.5285	23.3055	1.78408	0.0765519
C3orf52	1.582	4.921	3.288	0.433	0	6.361	5.135	8.058	5.04	3.213	7.358	10.126	4.62625	0.853929	0.999627	24	22.3303	0.584891	1	1	22	15	2.69514	0.62382	1	28	12.5572	6.60749	0.973838	1	24.6667	16.8373	4.62599	0.109677	0.0237089
C3orf58	5.845	10.1	4.924	1.836	6.937	8.733	8.166	9.676	6.885	2.041	6.581	11.097	6.90175	0.997664	0.999627	24	7.85829	0.0893768	1	1	20	13	2.09021	1	1	20	12.0331	9.39027	1	1	21.3333	11.5952	6.93177	0.277498	0.0400328
C3orf62	12.733	9.681	0	6.616	6.451	7.039	7.806	5.784	6.404	4.231	7.155	6.758	6.7215	0.611886	0.999627	24	20.0837	1.26109	1	1	22	20	0.675287	0.999786	1	28	10.2552	7.47307	0.986254	1	24.6667	21.7068	6.7569	1.379	0.204087
C3orf67	0.299	1.379	0.518	0.341	1.179	1.754	1.499	3.158	2.675	1.657	2.609	2.258	1.6105	0.517743	0.999627	24	14.3517	0.296447	0.17755	1	24	18	0.981287	0.160153	1	28	16.8567	2.50473	0.207815	1	25.3333	16.4219	1.6016	0.710842	0.443833
C3orf70	1.914	0	0	2.431	3.464	0.429	0.247	0.094	0.229	0.126	0.53	0.534	0.833167	0.530612	0.999627	20.7917	7.07966	0.548154	1	1	20	5	0.473762	0.868597	1	20.1223	7.91167	2.25475	0.95616	1	20.3047	6.66682	0.858862	0.761464	0.761464
C4orf19	5.423	18.097	21.374	3.452	8.528	27.372	20.571	19.177	19.751	18.123	21.198	9.925	16.0826	0.515424	0.999627	20.1616	13.3275	3.57982	1	1	24	16	6.91126	0.926507	1	24.8302	12.1943	22.7077	0.960929	1	22.9973	14.0064	16.2155	4.62796	0.285403
C4orf3	33.34	67.706	119.633	37.597	31.345	72.112	67.967	46.835	46.67	32.356	31.634	13.681	50.073	0.652824	0.999627	25.2658	10.3994	10.3964	1	1	24	8	22.2862	0.833487	1	28	11.9791	63.4133	0.976028	1	25.7553	10.0758	49.2824	11.0659	0.224541
C4orf32	3.639	7.432	20.625	1.357	1.676	24.524	15.312	12.295	24.958	8.55	26.604	12.136	13.259	0.899618	0.999627	24	13.3583	1.69916	1	1	22	15	8.49766	0.940454	1	28	17.6389	17.7491	0.999313	1	24.6667	15.3669	13.22	3.14527	0.237918
C4orf33	10.518	37.663	13.825	13.255	14.695	29.294	26.049	34.129	26.873	37.698	58.316	50.407	29.3935	0.240578	0.999627	24	23.0107	6.94747	0.692352	1	24	20	9.85583	0.284622	1	28	21.9999	55.5644	0.41231	1	25.3333	21.7339	29.761	7.41327	0.249093
C4orf45	1.133	0.652	0	1.29	2.55	0.949	0.681	0.26	0	1.742	0.366	0.884	0.875583	0.819376	0.999627	24	7.56842	0.20773	1	1	22	5	0.421436	0.995665	1	20	8.07399	1.67738	0.998792	1	22	6.93959	0.889137	0.406965	0.406965
C4orf46	3.028	1.046	0	2.898	2.045	4.565	1.82	1.667	3.046	3.353	4.694	2.836	2.58317	0.967042	0.999627	24	18.2071	0.139523	1	1	22	15	0.951412	0.913667	1	28	8.84944	3.09729	0.999712	1	24.6667	15.9245	2.58076	0.275713	0.106834
C4orf47	3.61	1.985	0.852	0.449	1.386	1.958	0.197	1.355	0.55	0.454	0.636	1.025	1.20475	0.383879	0.999627	25.2658	22.0631	0.468738	1	1	22	5	0.743523	0.82606	1	28	9.9776	1.27743	0.890456	1	25.0886	5.44771	1.21111	0.776347	0.64102
C4orf51	0.342	0	1.777	0.234	0	0	0.617	0	0.573	0	0.994	1.868	0.53375	0.162447	0.999627	20.1616	3.23571	0.511074	1	1	24	2	0.328098	0.938878	1	20	1.99992	1.73321	0.70899	1	21.3872	2.4481	0.484893	0.560794	0.560794
C5	2.062	0.737	8.681	1.677	3.002	17.13	6.753	23.343	6.049	18.113	7.888	13.874	9.10908	0.587837	0.999627	24	12.4661	2.7449	1	1	20	15	8.96824	0.612598	1	28	12.7541	14.621	0.91573	1	24	13.5605	9.10908	3.47247	0.381209
C5AR1	2.546	0.275	0.827	1.813	2.24	0.533	1.913	1.643	1.334	0.49	0.514	1.573	1.30842	0.868551	0.999627	24	11.6366	0.176687	1	1	22	11	0.723017	0.999906	1	20	8.22408	1.64896	0.999579	1	22	10.2432	1.32461	0.198985	0.150221
C5orf15	46.699	80.251	65.316	20.174	35.966	118.306	107.803	120.961	114.631	58.492	104.405	87.512	80.043	0.481385	0.999627	24	13.698	15.7753	0.692352	1	20	15	43.2071	0.532195	1	22.7682	12.5564	120.928	0.749418	1	22.2561	13.8087	81.2117	22.8463	0.281317
C5orf22	4.442	12.133	8.188	4.996	5.324	11.971	9.043	10.848	15.013	11.373	11.245	16.663	10.1033	0.781927	0.999627	24	22.1019	0.868457	1	1	20	15	3.46907	0.514373	1	28	21.9999	15.0818	0.935353	1	24	19.613	10.1032	1.10699	0.109567
C5orf24	7.951	12.49	7.51	4.942	5.493	18.389	14.12	18.406	16.964	4.003	14.356	12.693	11.4431	0.551763	0.999627	24	13.1314	2.37074	1	1	20	13	6.48983	0.825898	1	20	12.4313	17.6707	0.95458	1	21.3333	12.9387	11.7241	3.04041	0.25933
C5orf30	14.44	7.372	1.705	6.731	12.193	13.606	8.679	10.389	10.453	5.149	7.313	5.379	8.61742	0.383967	0.999627	24	13.341	2.16779	1	1	22	12	2.83674	0.922972	1	20	10.2562	12.0325	0.912701	1	22	11.8375	8.79778	2.22779	0.253221
C5orf34	6.595	11.885	10.089	5.117	5.603	9.048	9.533	11.082	12.582	11.165	11.603	19.452	10.3128	0.182006	0.999627	24	23.2615	2.16209	0.17755	1	24	21	2.01243	0.404712	1	28	21.9999	17.4997	0.192784	1	25.3333	22.2059	10.4296	2.23564	0.214355
C5orf38	0	2.032	0	0.804	0	3.325	2.121	1.214	1.479	0	0.57	1.377	1.07683	0.342479	0.999627	20.3673	11.0317	0.629304	1	1	20	15	0.868327	0.952541	1	20	11.9168	2.25827	0.896322	1	20.1224	12.6075	1.16022	0.616201	0.531105
C5orf42	3.975	5.754	4.464	2.321	4.426	6.41	5.294	4.672	8.554	3.966	8.013	8.317	5.51383	0.730254	0.999627	24	22.5146	0.543824	1	1	24	18	1.36295	0.669885	1	28	21.9999	8.28539	0.964006	1	25.3333	20.8292	5.54217	0.665306	0.120044
C5orf49	33.638	13.414	3.666	7.398	15.096	4.285	10.887	11.332	8.084	10.855	2.279	4.957	10.4909	0.349335	0.999627	24	19.3367	4.29082	1	1	20	19	2.78176	0.992217	1	28	13.9538	10.0961	0.908428	1	24	18.8905	10.4909	8.27579	0.788853
C5orf51	7.414	12.455	10.699	6.618	4.174	15.395	11.017	16.016	29.863	7.793	25.339	24.914	14.3081	0.647142	0.999627	20.5773	19.2759	2.54262	0.692352	1	24	18	6.71787	0.486368	1	28	21.9999	24.2009	0.80289	1	24.1924	19.8818	14.3261	3.3108	0.231102
C5orf58	95.89	4.715	16.2	26.116	86.236	4.897	14.526	12.072	13.396	16.549	19.637	10.952	26.7655	0.903621	0.999627	24	21.3797	5.5585	1	1	20	5	8.19537	0.991124	1	28	7.9585	44.4003	0.999794	1	24	4.49065	26.7655	4.1433	0.1548
C6	0.264	5.243	1.371	0.09	0.78	0.621	3.409	2.043	0.553	2.252	3.259	4.17	2.00458	0.456833	0.999627	24.3415	23.7034	0.878931	1	1	24	18	1.29648	0.970836	1	27.3029	21.9999	4.18531	0.950685	1	25.2148	21.1737	2.03993	0.844371	0.413921
C6orf106	19.706	21.777	22.617	15.196	17.414	44.333	35.809	41.789	36.875	22.205	31.523	23.785	27.7524	0.116451	0.999627	24	12.6404	7.59875	0.692352	1	24	15	11.4231	0.282862	1	21.4332	12.355	41.47	0.272021	1	23.1444	13.3323	28.0256	9.41169	0.335824
C6orf118	10.464	0	0	0.159	2.553	0.073	0.21	0	0	0.215	0	0	1.1395	0.343859	0.999627	24	20.7226	1.62007	1	1	22	10	0.0516188	0.941903	1	28	8.04085	1.09522	0.894842	1	24.6667	9.39771	1.18655	1.82778	1.54041
C6orf120	1.415	1.834	1.838	1.21	0	2.001	2.34	0.487	1.483	0.327	0.343	0.552	1.1525	0.722585	0.999627	21.0105	12.6977	0.238995	1	1	24	8	0.624906	0.962808	1	28	12.0078	1.67779	0.993921	1	24.3368	10.9906	1.14957	0.206167	0.179342
C6orf132	0.664	2.397	2.82	0.082	0.408	4.13	2.901	3.487	2.579	0.612	1.578	0.471	1.84408	0.203139	0.999627	20.5773	12.739	1.00152	1	1	20	15	1.12076	0.846189	1	20	12.2081	3.6065	0.741074	1	20.1924	13.2979	1.97256	1.1196	0.56759
C6orf203	7.626	7.896	8.513	6.032	9.686	7.304	7.482	8.87	8.769	11.488	10.349	9.911	8.6605	0.419069	0.999627	24	22.1345	0.647077	0.454435	1	24	20	1.13968	0.407888	1	28	20.7039	10.3381	0.529739	1	25.3333	21.0716	8.69561	0.785606	0.0903451
C6orf229	3.029	0	1.43	1.318	1.86	0.346	1.158	0.189	0.462	0.508	0.8	0	0.925	0.927922	0.999627	24	20.7536	0.126354	1	1	20	5	0.687308	0.917364	1	28	7.86871	1.38268	0.999383	1	24	4.61557	0.925	0.155756	0.155756
C6orf47	10.35	21.137	21.997	10.936	13.507	21.721	15.694	13.922	15.182	12.375	11.395	4.039	14.3546	0.372585	0.999627	24	11.4332	2.76723	1	1	24	8	4.41747	0.736688	1	28	11.8179	17.3285	0.858749	1	25.3333	10.412	14.1941	2.90241	0.204479
C6orf52	15.932	15.731	9.459	12.137	21.525	6.577	8.208	11.591	11.446	14.284	6.615	12.079	12.132	0.891303	0.999627	24	23.1034	0.867186	1	1	22	4	3.14645	0.995868	1	28	8.1e-05	15.2072	0.999742	1	24.6667	1.08464	12.1534	0.936126	0.0770257
C6orf58	1.039	0	1.08	0.142	0	0.131	0.125	8.582	0.348	0.192	0.201	0	0.986667	0.579718	0.999627	24	13.7667	1.10545	1	1	20	17	0.291328	0.959759	1	20	14.0179	3.55429	0.978218	1	21.3333	15.0837	1.06128	1.88764	1.77864
C6orf62	158.943	224.336	179.735	101.405	163.716	268.327	199.304	239.516	253.238	177.357	201.774	332.846	208.375	0.957684	0.999627	24	23.2345	6.70361	1	1	20	15	48.8066	0.908059	1	28	12.4498	241.947	0.999591	1	24	18.1774	208.375	3.79777	0.0182257
C6orf89	39.213	63.426	67.509	25.25	38.887	51.628	59.266	64.642	53.028	49.551	44.174	40.301	49.7396	0.607432	0.999627	21.4624	14.8584	5.76657	1	1	20	15	7.54059	0.997659	1	20	13.2538	60.7547	0.985547	1	20.4875	14.3729	50.2933	7.65177	0.152143
C7	9.962	12.771	38.062	3.251	9.443	29.875	27.813	43.699	32.106	12.753	18.181	42.535	23.3709	0.886857	0.999627	24	11.2018	2.78789	1	1	20	15	12.9896	0.985407	1	28	13.5182	36.4891	0.999631	1	24	13.2762	23.3709	2.97349	0.12723
C7orf26	11.182	14.571	14.285	9.525	10.835	20.497	17.739	14.508	15.518	9.305	9.235	6.295	12.7912	0.0301716	0.999627	20.3673	12.3652	3.7818	0.454435	1	24	11	3.07644	0.554894	1	25.019	12.0117	18.0597	0.135262	1	23.1288	11.8857	12.9265	3.79704	0.293742
C7orf31	1.174	0.489	1.051	0.47	0.547	0.763	0.414	3.175	3.426	4.482	0.549	1.169	1.47575	0.439795	0.999627	24	16.6831	0.699677	0.289005	1	20	18	1.0352	0.330209	1	20.7571	16.2493	3.28039	0.386034	1	21.5857	17.0937	1.44614	1.46966	1.01626
C7orf43	10.871	7.963	14.732	12.037	13.969	11.653	9.02	6.424	7.032	2.399	4.922	1.66	8.55683	0.0324208	0.999627	20.1616	8.97197	2.61286	0.0321579	0.588781	24	8	4.4378	0.0824997	1	28	7.2153	13.3836	0.00465977	0.25086	24.0539	8.28862	8.55129	3.2153	0.376002
C7orf49	7.329	22.347	11.198	5.01	8.008	24.913	18.397	13.944	21.319	15.517	9.188	9.084	13.8545	0.360125	0.999627	21.6957	13.4922	4.02326	1	1	22	14	6.94768	0.914305	1	20	12.3951	19.6769	0.898212	1	21.2319	13.2911	14.2675	4.66016	0.326627
C7orf50	6.99	5.412	9.432	6.361	8.278	5.674	5.129	2.374	2.092	1.424	1.143	0.673	4.58183	0.170286	0.999627	24	8.3873	1.14145	0.0595081	0.691126	24	8	3.2108	0.0644528	1	28	5.42422	7.76287	0.0230068	0.480596	25.3333	7.44348	4.51551	1.86763	0.413602
C7orf72	0.201	0.867	0	0.137	0.339	0.946	1.327	1.036	1.767	0.834	1.459	0.627	0.795	0.334029	0.999627	24	14.5703	0.280628	0.0595081	0.691126	24	16	0.600687	0.204765	1	23.5842	15.3037	1.37075	0.0881258	0.888472	23.8614	15.2936	0.796396	0.560906	0.560906
C8orf22	0	1.535	0	0	0	1.116	6.943	1.834	0	5.74	8.608	20.11	3.82383	0.114073	0.999627	25.2658	25.0704	3.59514	1	1	24	18	4.05879	0.526143	1	28	21.9999	18.6707	0.466337	1	25.7553	21.5424	3.98978	2.68844	0.673832
C8orf34	3.969	0.274	0	1.9	2.681	0.249	0.095	0.109	0.2	0.147	0.231	0.186	0.83675	0.860084	0.999627	24	22.3222	0.264136	1	1	20	5	0.253144	0.887389	1	28	7.92005	1.70216	0.997312	1	24	4.38277	0.83675	0.010738	0.010738
C8orf37	14.44	15.879	8.525	5.385	10.531	15.462	14.203	15.81	22.006	6.664	17.487	14.856	13.4373	0.686452	0.999627	24	17.5251	1.76714	1	1	20	13	3.73282	0.843331	1	20	13.9194	16.8792	0.98183	1	21.3333	14.7649	13.5812	2.93867	0.216377
C8orf4	40.881	311.461	151.238	43.194	43.934	122.174	155.249	303.935	244.271	194.078	214.23	344.195	180.737	0.523838	0.999627	21.4624	20.2379	43.7306	1	1	24	18	104.144	0.712443	1	28	21.9999	296.889	0.922323	1	24.4875	20.1673	181.518	54.0535	0.297786
C8orf46	10.207	0.284	1.023	14.719	71.164	0.062	0.256	0.226	0.083	0.394	0.191	0.615	8.26867	0.557847	0.999627	24	8.39654	9.32784	1	1	20	5	1.35906	0.866386	1	20	7.93407	32.7837	0.962479	1	21.3333	7.10056	8.96872	15.5469	1.73346
C8orf59	53.122	58.324	51.807	41.169	45.666	47.223	49.566	66.65	60.439	88.851	73.76	100.132	61.3924	0.00805328	0.928186	24	22.7272	13.1378	0.0079208	0.433215	24	20	15.653	0.110886	1	28	21.9999	95.8853	0.000588348	0.118979	25.3333	21.6435	62.1079	14.6064	0.235178
C8orf82	5.985	9.253	11.454	3.661	4.255	11.674	8.519	8.02	7.128	5.523	7.324	2.95	7.1455	0.615564	0.999627	20.3673	13.2522	1.17191	1	1	24	15	1.3778	0.997802	1	28	12.0419	9.47012	0.986548	1	24.1224	13.8341	7.13975	1.50706	0.211081
C8orf88	17.849	0	3.091	6.915	12.057	4.111	5.006	2.866	1.496	1.098	2.882	1.857	4.93567	0.982843	0.999627	24	18.0898	0.367855	1	1	20	5	2.71175	0.964534	1	28	8.04843	8.42544	0.999976	1	24	6.81069	4.93567	0.716682	0.145205
C9orf116	15.035	5.846	4.556	11.136	13.542	6.493	4.857	5.26	3.046	3.411	3.459	1.125	6.4805	0.9049	0.999627	24	10.7208	0.614616	1	1	20	5	3.59422	0.553649	1	28	7.92515	10.6157	0.966926	1	24	7.76699	6.4805	0.67799	0.10462
C9orf129	13.971	0.619	3.722	9.796	12.1	0.9	0.215	0.247	0.901	0	1.041	0	3.626	0.893613	0.999627	21.9341	3.87298	0.88867	1	1	20	5	4.95965	0.653417	1	28	7.78128	8.28799	0.982565	1	23.3114	5.48011	3.62917	1.31869	0.363357
C9orf131	1.95	0.978	0.327	1.506	1.488	1.028	0.756	0.953	1.266	0.523	1.402	0.295	1.03933	0.858956	0.999627	24	16.4719	0.115232	1	1	22	3	0.323501	0.99997	1	28	8.0216	1.30796	0.999477	1	24.6667	5.98163	1.04145	0.2612	0.250805
C9orf135	8.946	6.907	2.966	1.692	3.214	4.663	6.75	6.681	6.063	12.824	4.794	6.982	6.04017	0.223892	0.999627	24	19.577	2.0593	0.692352	1	20	19	2.78671	0.290184	1	20	17.0587	8.23315	0.40084	1	21.3333	18.6085	5.83052	3.07264	0.526992
C9orf153	1.975	1.707	0	3.376	1.668	6.205	2.375	4.758	4.967	10.939	3.828	0.771	3.54742	0.459665	0.999627	24	14.3481	1.45702	0.454435	1	20	15	2.33275	0.570955	1	23.4164	16.3874	6.41307	0.642507	1	22.4721	15.354	3.60745	2.70957	0.751106
C9orf16	15.716	22.868	21.485	42.977	20.953	17.146	14.417	7.4	12.479	1.527	5.609	0.646	15.2686	0.298113	0.999627	24	8.09275	5.29244	0.0079208	0.433215	24	6	10.2403	0.140259	1	26.6397	5.56628	29.3078	0.0136171	0.391787	24.8799	6.59201	15.096	10.562	0.699652
C9orf3	4.839	20.182	14.736	6.844	6.481	17.294	16.748	16.248	17.132	10.009	11.8	5.795	12.3423	0.404163	0.999627	20.3673	13.5515	3.14423	1	1	20	15	4.72489	0.981795	1	20	12.8517	17.453	0.933081	1	20.1224	13.7958	12.7036	3.64226	0.28671
C9orf40	5.141	5.268	6.146	2.986	6.301	5.888	4.212	5.668	5.759	6.425	6.612	7.564	5.66417	0.400207	0.999627	24	23.539	0.579686	1	1	24	0	0.630032	0.751305	1	28	21.9999	7.54245	0.879114	1	25.3333	23.4819	5.69736	0.594729	0.104387
C9orf43	2.812	7.671	9.225	2.934	2.749	5.484	3.469	5.907	9.427	7.238	6.021	7.969	5.90883	0.571882	0.999627	24	22.5661	1.07164	1	1	20	0	2.64529	0.953608	1	20	19.2517	7.5883	0.976255	1	21.3333	20.6418	5.78155	1.21349	0.209891
C9orf50	2.368	0.818	4.92	0.648	1.333	1.091	0.854	0.76	0.529	0	0.459	0.493	1.18942	0.761355	0.999627	20.1616	3.75509	0.357535	0.289005	1	24	8	0.362392	0.653746	1	28	2.12896	2.28751	0.693181	1	24.0539	4.73728	1.1895	0.543579	0.456982
C9orf64	13.405	22.126	14.551	6.292	11.15	25.136	17.557	27.263	25.993	23.82	30.625	34.665	21.0486	0.417135	0.999627	20.3673	18.911	3.12849	0.454435	1	24	20	7.03483	0.213554	1	28	21.9999	33.9574	0.378464	1	24.1224	20.4709	21.0644	3.92554	0.186359
C9orf72	13.279	12.429	5.03	12.294	18.922	15.119	10.226	15.612	12.406	6.255	11.659	16.625	12.488	0.776961	0.999627	24	8.90042	1.26165	1	1	20	10	3.67413	0.99846	1	20	10.0134	15.4107	0.997742	1	21.3333	9.77693	12.6547	1.62112	0.128105
C9orf78	21.709	23.456	21.606	13.811	20.454	27.188	22.773	25.855	31.413	25.562	25.549	18.62	23.1663	0.312636	0.999627	24	15.3615	2.76259	0.104994	0.829058	20	16	2.79731	0.283075	1	20	15.7919	27.8425	0.154463	1	21.3333	15.8967	23.2457	5.63564	0.242438
C9orf85	6.971	14.305	11.318	3.872	12.509	11.769	7.071	16.492	13.147	12.064	13.508	12.582	11.3007	0.931076	0.999627	24	18.7781	0.555283	1	1	22	19	2.15173	0.972345	1	27.5314	17.9036	13.3794	0.999848	1	24.5105	18.7965	11.311	1.15873	0.102443
CA10	18.667	0	0	12.033	45.037	0	0	0	0	0	0	0	6.31142	0.790961	0.999627	24	8.12839	3.86267	1	1	0	NaN	0	0.946197	1	22.7682	7.93762	21.5369	0.99673	1	23.3841	8.03607	6.41484	5.70017	0.888592
CA11	24.149	41.13	36.016	50.636	47.417	48.121	34.447	23.14	25.277	22.394	14.552	4.689	30.9973	0.00858995	0.928186	24	9.86865	11.6659	0.0164632	0.4876	24	8	16.5774	0.0692615	1	26.8571	7.66534	49.1413	0.000774242	0.123219	24.9524	8.55977	30.5232	14.5037	0.475169
CA12	3.703	9.767	6.075	1.732	1.317	4.04	13.472	3.487	0.98	6.476	2.643	9.735	5.28558	0.925144	0.999627	24	0.147441	0.696105	1	1	24	0	2.08667	1	1	28	12.0561	7.27962	0.999926	1	25.3333	1.60975	5.32561	1.04173	0.195608
CA13	0.807	1.469	1.545	0.552	0.502	0.694	1.916	1.96	1.033	2.157	1.647	8.524	1.9005	0.163834	0.999627	24	0.659016	1.37837	0.454435	1	24	20	0.399869	0.731585	1	28	14.0858	1.71219	0.44362	1	25.3333	21.4081	1.94883	1.02109	0.523952
CA14	4.284	0.285	1.712	5.407	3.339	0.724	0.396	0.113	0.414	0	0	0	1.3895	0.692628	0.999627	21.234	6.00107	0.581645	0.0822512	0.829058	24	7	0.9378	0.479842	1	28	7.62785	3.3351	0.302829	1	24.4113	6.88975	1.38371	0.681046	0.492188
CA2	72.669	164.84	277.306	38.662	103.535	185.25	309.562	240.6	87.267	220.227	328.972	352.461	198.446	0.783131	0.999627	24	1.26041	27.0514	1	1	24	18	98.4225	0.928343	1	28	12.1069	248.101	0.99574	1	25.3333	19.5308	198.423	0.802757	0.00404569
CA4	16.343	42.683	101.752	9.297	18.962	23.275	60.438	21.893	32.102	30.857	25.019	6.426	32.4206	0.971695	0.999627	24	10.8052	2.71633	1	1	24	8	8.6785	0.999603	1	28	12.4629	38.5177	0.999996	1	25.3333	10.3945	32.2344	3.36999	0.104546
CA5B	4.643	1.433	2.584	4.195	2.521	5.521	3.19	4.565	3.892	1.684	3.213	4.012	3.45442	0.697746	0.999627	24	11.5005	0.4653	1	1	22	11	0.89396	0.994531	1	20	11.94	4.34856	0.993803	1	22	11.5461	3.49716	0.519281	0.148486
CA7	1.135	0	1.815	0.896	2.212	0	0.052	0	0	0	0	0	0.509167	0.679842	0.999627	24	5.69427	0.258325	1	1	20	5	0.802566	0.475315	1	24.2804	5.73553	1.3674	0.894369	1	22.7601	5.48882	0.510782	0.628641	0.628641
CA8	16.817	12.084	9.515	10.473	8.717	16.108	30.125	38.732	13.398	16.289	18.067	23.132	17.7881	0.521992	0.999627	24	13.8697	4.05964	1	1	24	18	6.05937	0.623295	1	20.4984	13.1916	29.0699	0.895774	1	22.8328	14.9883	17.9529	7.37157	0.410607
CAAP1	10.999	25.559	26.599	7.001	12.17	35.021	27.355	39.543	46.412	28.352	38.213	44.844	28.5057	0.866666	0.999627	24	17.7919	2.11699	0.454435	1	24	18	12.988	0.321609	1	28	21.9999	41.544	0.658759	1	25.3333	19.2276	28.6107	4.15368	0.145179
CAB39L	42.523	96.011	78.072	35.268	37.521	105.14	105.085	142.953	153.529	126.382	178.419	86.132	98.9196	0.50241	0.999627	24	16.6987	17.5574	0.0595081	0.691126	20	16	34.1603	0.196819	1	24.6442	17.1505	151.385	0.113697	1	22.8814	16.7033	98.9291	43.1894	0.436569
CABIN1	4.681	7.827	7.768	3.245	5.892	8.25	7.894	5.071	6.121	2.82	4.724	2.486	5.56492	0.298226	0.999627	24	11.3449	1.21026	1	1	24	8	2.0743	0.759136	1	28	11.7845	7.51797	0.812483	1	25.3333	10.3707	5.49664	1.23703	0.225052
CABLES2	2.291	2.904	0.794	3.133	2.838	2.879	2.02	2.103	1.793	1.41	1.48	0.596	2.02008	0.210843	0.999627	20.5773	11.0654	0.490686	0.692352	1	24	7	0.616067	0.564524	1	28	8.50771	2.82788	0.54482	1	24.1924	8.93954	2.0165	0.513228	0.254514
CABP1	6.329	0	0	8.47	115.756	0.254	0.243	0.185	0.677	0.621	0.913	0.21	11.1382	0.541176	0.999627	24	8.68394	15.7608	1	1	20	5	0.695793	0.918572	1	20	7.97853	48.5706	0.965987	1	21.3333	7.20764	12.3339	24.8262	2.01284
CABP4	0.498	0	2.588	0	0.421	1.721	0.449	0.171	0.626	0.23	0.241	0	0.57875	0.772936	0.999627	24	9.29275	0.23951	1	1	20	9	0.263044	0.986474	1	26.8571	6.07764	1.00596	0.997284	1	23.619	8.44443	0.582551	0.304428	0.304428
CABYR	12.705	9.813	9	9.607	15.117	9.916	7.405	5.962	11.133	9.771	9.605	8.939	9.91442	0.895996	0.999627	23.2093	1.26345	0.461671	1	1	20	5	1.70271	0.996439	1	28	7.87524	11.9414	0.999777	1	23.7364	4.75562	9.91388	0.589647	0.0594769
CACFD1	2.019	7.674	18.876	2.76	3.409	5.326	5.338	1.945	3.046	2.236	1.565	0.63	4.56867	0.864783	0.999627	24	5.63763	1.03648	1	1	24	8	2.36881	0.80195	1	28	4.3483	8.68686	0.993775	1	25.3333	6.10083	4.51899	2.55305	0.564961
CACHD1	9.752	6.288	3.781	5.821	11.798	19.063	9.273	6.861	10.248	2.955	7.544	5.055	8.20325	0.208681	0.999627	24	11.2153	3.15447	1	1	20	13	3.53695	0.705761	1	20	10.0692	13.8616	0.699553	1	21.3333	11.4799	8.56111	3.29025	0.384326
CACNA1A	2.408	0.048	0.144	2.308	1.87	0.104	0.067	0.095	0.046	0.077	0.054	0.022	0.603583	0.933813	0.999627	22.6818	4.23871	0.136235	1	1	20	5	0.138593	0.791639	1	28	7.82319	1.48702	0.996329	1	23.5606	5.62906	0.60421	0.245016	0.245016
CACNA1C	1.138	0.418	0.755	0.596	1.104	0.685	0.597	0.433	0.69	0.201	0.493	0.397	0.625583	0.89445	0.999627	24	10.6269	0.0475065	1	1	24	6	0.207536	0.82159	1	28	7.96535	0.853824	0.996126	1	25.3333	8.1844	0.623449	0.0498781	0.0498781
CACNA1G	2.621	0	0	1.434	2.508	0.018	0	0.02	0	0	0	0	0.550083	0.98039	0.999627	24	1.69471	0.0778471	1	1	22	10	0.019799	0.894743	1	28	7.91125	1.43761	0.99966	1	24.6667	6.76446	0.549864	0.016534	0.016534
CACNA1H	1.9	0.303	0.911	1.499	1.975	0.386	0.492	0.382	0.343	0.108	0.227	0.091	0.718083	0.737287	0.999627	20.3673	7.52051	0.184506	0.17755	1	24	8	0.360271	0.504401	1	28	7.77973	1.40323	0.489307	1	24.1224	7.88561	0.717477	0.170682	0.170682
CACNA2D1	4.915	0.728	0.365	1.584	3.913	1.235	1.857	3.141	3.766	0.518	2.925	2.137	2.257	0.782693	0.999627	24	17.3663	0.459681	1	1	22	18	1.2408	0.999172	1	20	14.0692	2.65144	0.997938	1	22	16.4534	2.25813	1.02145	0.452343
CACNA2D2	10.923	1.833	1.946	13.1	9.065	2.823	1.651	0.258	1.622	1.094	0.726	0.828	3.82242	0.747569	0.999627	20.7917	6.3605	1.29475	0.17755	1	24	8	1.15364	0.639865	1	28	7.79831	8.56614	0.552582	1	24.2639	7.42281	3.81471	1.15432	0.302597
CACNA2D3	6.348	10.634	3.365	7.042	7.111	5.778	10.708	10.789	8.85	10.104	4.895	6.724	7.69567	0.215162	0.999627	20.1616	14.4777	1.88083	1	1	22	14	2.21254	0.726247	1	20	14.1794	10.4277	0.715522	1	20.7205	14.2563	7.85831	2.21813	0.282266
CACNA2D4	0.183	0.526	0	0.083	5.347	0.115	0.146	0.168	0.051	0.112	0	0.048	0.564917	0.556582	0.999627	24	8.83044	0.704328	1	1	22	5	0.0544472	0.939855	1	20	8.00211	2.14832	0.971881	1	22	7.33973	0.610394	1.08802	1.08802
CACNB2	6.686	1.348	1.737	5.79	6.775	1.54	0.737	1.457	0.747	0.309	0.756	0.87	2.396	0.904011	0.999627	24	5.64837	0.391074	0.104994	0.829058	24	7	0.557554	0.607054	1	28	7.82636	4.91084	0.456705	1	25.3333	6.81205	2.37737	0.657119	0.276406
CACNB3	13.802	4.917	9.61	11.576	16.1	9.296	6.756	5.288	7.037	2.495	3.308	1.222	7.61725	0.322209	0.999627	24	10.1079	2.05325	0.289005	1	24	8	3.0798	0.296918	1	28	7.88852	13.0708	0.304848	1	25.3333	8.74017	7.50303	2.41347	0.321666
CACNG2	4.534	0	0	4.74	9.458	0	0.16	0	0	0	0	0	1.57433	0.564635	0.999627	20.3673	7.57837	1.35029	1	1	20	10	0.226274	0.867408	1	23.0877	7.89541	5.21139	0.964155	1	21.1517	8.53066	1.6909	1.34263	0.79403
CACNG3	12.691	0	1.099	26.246	15.896	0	0	0	0	0	0	0.083	4.66792	0.753024	0.999627	24	6.35983	2.58704	0.858505	1	20	6	1.55422	0.742188	1	23.2509	7.68812	14.5267	0.961544	1	22.417	6.69283	4.79527	5.40322	1.12678
CACNG4	9.709	0	0	4.802	7.326	0	0.124	0	0.173	0	0.2	0	1.86117	0.930247	0.999627	24	22.7821	0.489452	1	1	20	5	0.244659	0.896325	1	28	7.91196	4.38118	0.999126	1	24	4.39086	1.86117	0.1285	0.0690426
CACNG7	23.26	0	0	33.007	24.262	0.246	0.117	0.067	0	0	0	0	6.74658	0.699203	0.999627	20.5773	6.46253	4.24516	0.858505	1	24	9	0.173948	0.803818	1	26.2151	7.78807	19.8803	0.962266	1	23.5975	7.75345	6.78669	3.64241	0.536699
CACTIN	1.42	3.643	5.141	2.383	2.325	3.622	3	2.014	1.515	0.794	1.209	0.437	2.29192	0.301842	0.999627	26.973	9.70029	0.736444	0.289005	1	24	7	1.40255	0.258894	1	28	5.01033	3.48087	0.270435	1	26.3243	7.30796	2.22205	1.1377	0.512003
CACUL1	6.633	9.439	8.108	4.802	7.248	10.662	8.677	10.472	14.717	4.681	10.773	19.337	9.62908	0.746282	0.999627	24	0.53624	1.16374	1	1	24	18	2.1885	0.906512	1	28	13.9717	11.0715	0.992558	1	25.3333	18.9536	9.6309	0.0833177	0.00865108
CACYBP	155.868	111.075	114.242	201.231	168.142	115.52	123.753	145.853	144.824	139.839	181.676	182.379	148.7	0.453443	0.999627	20.1616	4.18005	15.9743	1	1	24	20	18.423	0.999699	1	28	7.81741	161.512	0.953836	1	24.0539	4.12199	148.713	24.831	0.166973
CAD	4.385	6.137	8.984	3.082	5.476	6.964	6.719	4.314	5.487	2.081	4.278	1.109	4.918	0.357963	0.999627	24	11.0724	1.13721	1	1	24	8	1.72675	0.652646	1	28	11.8064	6.42367	0.820291	1	25.3333	10.2827	4.85223	1.19608	0.246501
CADM1	39.683	61.438	31.131	19.301	48.801	96.364	90.765	89.078	102.909	56.411	85.534	48.327	64.1452	0.139382	0.999627	24	13.3284	19.9791	0.17755	1	20	15	35.8227	0.199693	1	21.8605	12.5305	97.4917	0.100854	0.952614	21.9535	13.6713	65.8148	27.1481	0.412493
CADM3	103.015	0.276	0.83	91.612	108.429	0.201	0.384	0.33	0.268	0	0	0.374	25.4766	0.83589	0.999627	20.5773	6.37842	11.063	0.37172	1	24	6	0.563211	0.835118	1	28	7.85993	71.2242	0.845671	1	24.1924	6.77948	25.4364	10.8435	0.426297
CADM4	42.911	21.576	20.1	60.117	44.253	20.437	17.23	12.466	11.498	7.142	9.2	2.608	22.4615	0.453926	0.999627	20.5773	7.63643	6.93652	0.0321579	0.588781	24	7	10.6635	0.291163	1	28	7.69438	42.4619	0.0908306	0.898412	24.1924	7.55321	22.4189	8.39378	0.374406
CADPS	35.87	0.378	2.045	58.871	29.181	0.605	0.657	0.768	0.44	0.242	0.72	0.256	10.8361	0.722686	0.999627	20.7917	5.99663	6.43735	1	1	20	5	2.54983	0.805384	1	26.2151	7.7059	30.1085	0.982293	1	22.3356	6.19785	10.9772	9.29278	0.846549
CAGE1	0.242	1.255	0.839	0.276	0.954	0.963	1.407	1.278	1.015	1.341	1.642	1.26	1.03933	0.949575	0.999627	22.1778	15.1148	0.046313	0.454435	1	24	18	0.319612	0.535384	1	28	21.9999	1.39622	0.817527	1	24.7259	18.2794	1.03981	0.0565018	0.0543387
CALB1	243.289	1060.95	746.798	200.714	311.071	1654.89	1536.12	1910.98	1235.82	791.581	1410.55	1670.14	1064.41	0.608376	0.999627	21.9341	12.7302	204.929	1	1	22	15	667.791	0.615535	1	28	12.3839	1737.68	0.922939	1	23.978	13.6555	1064.58	236.461	0.222118
CALB2	69.722	0	2.902	124.98	83.254	0	0	0	0.029	0	0	0.027	23.4095	0.791985	0.999627	24	6.29092	11.612	1	1	20	5	4.10405	0.768244	1	24.1026	7.73399	71.9001	0.985849	1	22.7009	6.30045	23.7916	26.2666	1.10403
CALCB	0.93	1.607	0	0.53	0.262	0.487	0.373	0.533	0	0.143	0.3	1.814	0.581583	0.206005	0.999627	24	23.9905	0.432105	1	1	24	4	0.282489	0.759667	1	26.8571	10.6105	0.448204	0.715925	1	24.9524	4.45859	0.582864	0.419487	0.419487
CALCOCO1	22.433	26.888	21.948	17.554	24.972	27.099	23.48	22.482	18.828	18.837	17.784	10.217	21.0435	0.0738095	0.999627	20.3673	12.4721	3.17404	0.692352	1	24	10	2.98505	0.50879	1	28	10.2413	25.3594	0.294053	1	24.1224	11.0811	21.0278	3.05299	0.145189
CALCOCO2	72.801	141.524	124.838	45.981	110.941	158.274	145.119	193.168	235.502	146.453	219.168	151.812	145.465	0.610659	0.999627	24	15.575	17.7079	0.104994	0.829058	24	18	52.15	0.278683	1	26.2151	17.092	199.232	0.2345	1	24.7384	16.9001	145.359	47.3069	0.325448
CALCR	34.54	0.287	0	6.925	20.565	0.174	0.466	0.038	0.093	0.255	0.161	0.432	5.328	0.739581	0.999627	24	21.2636	3.18329	1	1	20	5	0.605283	0.936608	1	28	7.96261	10.3268	0.99372	1	24	4.5172	5.328	2.67487	0.502041
CALCRL	8.847	12.102	8.298	3.948	4.565	16.131	21.048	24.945	31.205	7.031	33.212	28.769	16.6751	0.650821	0.999627	20.3673	16.6802	3.32112	0.17755	1	24	19	8.92033	0.340179	1	28	14.1723	24.9162	0.372378	1	24.1224	17.4542	16.6783	5.58213	0.334695
CALD1	18.456	42.067	34.706	11.612	12.812	49.149	61.66	64.522	74.882	20.064	52.984	61.683	42.0497	0.595719	0.999627	21.234	14.3926	8.53344	0.454435	1	24	18	21.7372	0.67773	1	25.8039	13.9529	67.1408	0.75836	1	23.6793	15.5789	42.1108	12.9599	0.307757
CALHM2	2.166	4.136	8.883	1.715	1.733	3.652	4.111	2.51	2.675	0.736	0.994	0.623	2.82783	0.836804	0.999627	24	9.44264	0.512683	1	1	22	7	1.19837	0.795499	1	28	11.9856	3.60905	0.991696	1	24.6667	9.37748	2.81252	0.596272	0.212006
CALM3	622.238	195.836	177.313	769.743	699.082	183.89	191.998	159.606	117.366	130.443	102.591	77.523	285.636	0.79162	0.999627	24	7.61033	61.5742	0.289005	1	24	8	66.2923	0.58764	1	28	7.80864	569.523	0.674883	1	25.3333	7.84841	282.129	88.427	0.313428
CALML4	13.47	26.952	9.208	5.332	5.987	9.798	18.324	7.319	7.131	15.377	9.616	26.836	12.9458	0.215783	0.999627	27.7222	25.1102	6.08665	1	1	24	0	5.56316	0.865391	1	26.6397	12.1481	12.0099	0.763005	1	26.1206	24.8007	13.4506	5.81195	0.432094
CALR	467.231	838.756	764.478	329.596	649.883	964.947	976.614	930.779	654.229	660.009	559.541	484.789	690.071	0.120001	0.999627	21.234	12.3607	169.821	1	1	24	14	151.608	0.676293	1	20	12.0658	979.401	0.540896	1	21.7447	12.8202	705.102	185.651	0.263297
CALR3	1.286	5.832	2.505	0.769	3.529	2.625	4.251	5.862	3.637	7.12	2.024	1.882	3.4435	0.550553	0.999627	24	14.5849	0.935247	1	1	24	14	1.60849	0.858522	1	20	15.7378	5.29985	0.959578	1	22.6667	14.8595	3.48848	1.67386	0.479826
CALU	25.95	67.942	42.895	11.693	25.897	87.186	87.914	90.107	108.755	35.925	82.66	77.637	62.0467	0.393436	0.999627	20.5773	14.0494	16.2794	0.17755	1	22	16	32.1106	0.585826	1	24.2804	13.1969	96.5674	0.380724	1	22.2859	14.5539	62.8397	20.5397	0.326859
CALY	125.23	0	7.06	118.137	186.242	0	0	0	0	0	0	0	36.3891	0.73682	0.999627	21.234	6.96516	20.9726	1	1	20	9	9.98435	0.840465	1	26.0079	7.86298	110.557	0.987139	1	22.414	8.04545	37.373	21.9116	0.586295
CAMK1	45.279	18.031	20.328	31.975	42.796	13.226	12.208	13.208	9.839	13.586	13.539	6.253	20.0223	0.956224	0.999627	23.2093	2.14853	1.24048	1	1	20	5	12.4514	0.537774	1	28	7.76351	30.8819	0.969969	1	23.7364	4.96476	20.0218	1.95523	0.0976554
CAMK1D	5.271	0.729	0	3.604	8.19	2.252	2.661	2.757	3.888	1.946	1.43	2.139	2.90558	0.65244	0.999627	24	11.3296	0.876186	1	1	22	11	1.36967	0.997022	1	20	8.15561	4.98582	0.990366	1	22	10.1226	2.9778	0.894487	0.300386
CAMK1G	15.423	0	0	17.172	15.256	0.277	0.132	0.076	0.092	0	0.213	0.086	4.06058	0.830193	0.999627	21.4624	6.08084	1.75846	1	1	20	5	0.391737	0.819354	1	28	7.83019	11.4184	0.992837	1	23.1541	6.27492	4.08752	2.65876	0.650457
CAMK2A	40.539	1.279	2.63	27.795	42.682	0.514	0.492	0.59	1.11	0.611	0.566	0.973	9.98175	0.939921	0.999627	22.427	5.01065	2.29479	1	1	20	5	3.02359	0.841234	1	28	7.87299	25.6848	0.998188	1	23.4757	5.9047	9.99968	3.94738	0.394751
CAMK2B	23.056	25.295	12.358	24.269	32.138	31.724	23.646	20.148	21.779	11.99	14.536	7.14	20.6732	0.0259972	0.999627	20.7917	11.155	6.38101	0.17755	1	24	9	4.91757	0.329049	1	26.8571	9.66635	30.1054	0.0433604	0.631737	23.8829	10.0609	20.704	6.41741	0.309961
CAMK2D	28.386	29.083	15.008	30.312	23.333	29.745	27.027	25.586	41.479	12.172	28.109	30.78	26.7517	0.965432	0.999627	24	14.4092	0.898854	1	1	24	22	1.86747	0.999999	1	20	13.8675	30.3347	0.999993	1	22.6667	16.4876	26.7567	1.80741	0.0675497
CAMK2G	52.447	12.485	13.591	41.733	53.648	12.834	9.984	12.203	13.887	10.233	12.431	5.996	20.956	0.962113	0.999627	22.427	6.70106	1.82515	1	1	20	5	5.51968	0.808041	1	28	7.86235	37.8465	0.997795	1	23.4757	6.49214	20.9793	2.95497	0.140852
CAMK2N1	8.139	4.688	14.094	16.075	18.327	4.545	7.61	4.357	0.758	0	1.752	0.706	6.75425	0.187419	0.999627	24	8.00263	3.62552	0.0164632	0.4876	24	6	5.8651	0.122367	1	23.9273	6.64491	14.7716	0.015081	0.405929	23.9758	6.87971	6.7575	6.75527	0.99967
CAMK2N2	2.101	0	0	7.183	8.28	0	0	0	0	0	0	0	1.46367	0.495333	0.999627	24	7.73343	1.44407	1	1	0	NaN	0	0.630786	1	20.4984	7.78452	5.5005	0.887344	1	22.2492	7.80934	1.56636	2.26049	1.44315
CAMK4	3.793	0.193	0	1.754	4.145	0.14	0.402	0.23	0.281	0.206	0	0.261	0.950417	0.99688	0.999627	24	5.52855	0.0461203	1	1	20	10	0.224153	0.954383	1	28	7.9567	2.21853	0.99998	1	24	7.93074	0.950417	0.0552162	0.0552162
CAMKK1	4.746	2.116	0.795	8.164	9.567	1.923	0.92	0.843	1.412	0.424	0.742	0.239	2.65758	0.428212	0.999627	21.234	7.70524	1.56666	0.692352	1	24	8	0.913759	0.588096	1	23.5842	7.82625	6.8088	0.744857	1	22.9394	7.86063	2.71379	1.93176	0.711832
CAMKK2	2.312	2.906	0	2.371	2.307	3.895	3.032	3.761	2.555	1.94	2.24	1.066	2.36542	0.118615	0.999627	24	12.6263	0.8881	0.692352	1	20	13	0.67953	0.473097	1	20	11.978	3.55111	0.369979	1	21.3333	12.6262	2.46424	1.01358	0.411317
CAMKV	27.637	0	0	13.036	25.273	0	0.073	0	0	0	0	0	5.50158	0.973097	0.999627	24	0.0594992	0.93232	1	1	20	5	0.103238	0.906846	1	28	7.92035	14.0129	0.999703	1	24	4.55138	5.50158	0.938183	0.17053
CAMLG	72.749	68.841	70.4	75.65	83.971	67.588	75.695	88.914	77.887	108.047	103.944	107.115	83.4001	0.12222	0.999627	21.0105	0.878105	6.76976	0.692352	1	24	19	13.6641	0.199725	1	28	21.9999	109.448	0.226557	1	24.3368	21.0053	83.4839	6.96968	0.0834852
CAMSAP1	4.309	2.336	0.878	4.303	5.992	3.768	2.666	2.151	2.443	1.248	1.842	1.747	2.80692	0.333371	0.999627	21.4624	9.66511	0.824736	1	1	22	5	1.15859	0.755552	1	23.2509	8.13831	4.77171	0.838596	1	22.2377	7.63283	2.8488	0.979673	0.343889
CAMSAP2	8.125	6.988	5.105	7.39	9.829	13.579	11.062	11.886	17.232	3.802	16.549	15.633	10.5983	0.93124	0.999627	24	11.5639	0.611975	0.692352	1	24	16	3.16766	0.801959	1	28	12.421	13.0596	0.970589	1	25.3333	13.3324	10.5688	0.631445	0.0597461
CAMSAP3	3.022	3.76	7.851	2.686	2.858	3.987	4.142	2.787	1.925	1.674	1.815	0.613	3.09333	0.663345	0.999627	24	9.46458	0.564772	1	1	24	8	1.41669	0.490238	1	28	4.33617	4.46853	0.895675	1	25.3333	7.55996	3.06167	0.86173	0.281457
CAMTA1	2.52	0.554	0.714	1.879	4.643	0.547	0.386	0.221	0.077	0	0.133	0.179	0.98775	0.528919	0.999627	20.3673	7.57639	0.606349	0.00354497	0.41566	24	6	0.623315	0.7067	1	25.019	7.89027	2.60038	0.0391956	0.603952	23.1288	7.22837	1.00181	0.738092	0.736761
CAMTA2	16.994	15.373	15.998	14.387	15.409	18.162	14.054	11.068	11.998	4.526	8.674	2.492	12.4279	0.0344524	0.999627	20.3673	11.1686	2.51649	0.692352	1	24	8	3.87601	0.156589	1	28	7.91104	16.1529	0.0829719	0.861748	24.1224	9.17914	12.416	2.59904	0.20933
CAND1	33.068	40.582	34.565	26.681	37.398	51.775	43.184	52.076	65.464	39.089	63.352	76.534	46.9807	0.728782	0.999627	24	22.8415	3.26665	0.454435	1	24	18	13.0861	0.333943	1	28	21.9999	73.0293	0.622214	1	25.3333	20.9258	47.148	3.85177	0.0816953
CAND2	2.429	0.466	1.402	0.997	2.553	1.119	0.649	0.223	0.226	0.249	0.105	0.084	0.875167	0.855624	0.999627	24	8.48339	0.153615	0.289005	1	24	8	0.631093	0.448508	1	28	7.89675	1.73389	0.622965	1	25.3333	8.18346	0.8667	0.197881	0.197881
CANT1	3.646	6.785	10.199	1.822	3.552	9.69	9.524	5.887	5.172	2.33	1.766	0.876	5.10408	0.200938	0.999627	21.4624	11.6888	2.17944	1	1	22	7	2.64034	0.736113	1	28	11.9703	8.76278	0.700715	1	23.8208	10.2394	5.12018	2.17507	0.424803
CANX	207.46	163.143	116.826	155.206	209.146	186.592	163.596	195.416	179.287	180.58	205.566	302.714	188.794	0.43837	0.999627	24	0.0218484	20.6657	1	1	24	20	25.8813	0.761024	1	28	10.177	189.91	0.900862	1	25.3333	24.8408	190.072	23.8709	0.125589
CAP1	89.577	132.078	83.183	57.42	99.747	145.845	135.919	148.972	167.889	97.45	129.369	143.595	119.254	0.6109	0.999627	24	14.186	12.2792	0.454435	1	24	16	28.2213	0.580661	1	23.4164	13.157	152.239	0.723888	1	23.8055	14.4323	119.355	19.9977	0.167548
CAP2	5.859	0.817	0.818	4.631	5.639	0.574	1.098	0.564	0.898	0.32	0.916	0.688	1.90183	0.901086	0.999627	20.7917	5.95891	0.386809	1	1	20	5	1.10026	0.824503	1	28	7.87423	3.85627	0.996495	1	22.9306	6.25146	1.90745	0.469319	0.246045
CAPG	10.774	42.553	69.564	8.313	17.935	57.333	34.969	38.027	31.865	29.546	25.2	6.607	31.0572	0.614576	0.999627	24	11.4387	8.18358	1	1	24	16	10.0254	0.99333	1	28	12.0756	43.4673	0.986099	1	25.3333	13.1704	30.5959	9.61629	0.3143
CAPN1	19.812	56.567	82.161	24.125	23.837	72.481	50.852	38.563	45.541	19.148	26.443	5.707	38.7697	0.429228	0.999627	24	10.9724	11.9533	1	1	24	8	19.81	0.839187	1	28	11.9741	55.3072	0.915779	1	25.3333	10.3007	38.0685	12.7415	0.3347
CAPN10	2.447	4.051	8.473	2.23	3.787	5.763	3.554	3.157	1.709	1.411	1.481	0.159	3.18517	0.388129	0.999627	24.0482	9.60357	1.06217	0.289005	1	24	8	1.67231	0.405354	1	28	5.98167	4.94252	0.403175	1	25.3494	8.02407	3.12344	1.47519	0.472297
CAPN12	0.688	1.04	2.234	1.058	0.871	1.513	0.879	0.237	0.577	0.159	0.25	0	0.792167	0.299188	0.999627	20.1616	7.87666	0.316574	0.0595081	0.691126	24	7	0.599627	0.209334	1	27.5314	5.61384	1.44728	0.0828447	0.861615	23.8977	7.05414	0.793236	0.487449	0.487449
CAPN13	4.684	17.432	23.864	0.308	6.085	34.627	25.608	55.294	30.878	16.293	17.453	7.381	19.9922	0.0955835	0.999627	20.7917	13.3765	13.036	1	1	20	15	14.7955	0.423686	1	20	13.5693	40.7326	0.378545	1	20.2639	13.9897	21.4005	15.6946	0.733376
CAPN2	44.451	197.153	183.223	63.267	76.58	252.073	213.026	237.757	255.735	221.441	280.051	167.645	182.7	0.65626	0.999627	23.7619	14.1329	25.9657	0.692352	1	24	16	83.3965	0.484217	1	27.5314	16.2582	251.273	0.805304	1	25.0978	15.4884	181.643	53.0563	0.292091
CAPN3	2.117	3.073	5.719	1.389	2.431	4.362	3.155	3.03	5.11	1.485	2.789	0.595	2.93792	0.519281	0.999627	24	12.2617	0.735645	1	1	20	13	0.853478	0.991095	1	28	12.7982	3.79752	0.970062	1	24	12.8986	2.93792	0.845919	0.287932
CAPN5	8.901	21.684	33.16	9.381	17.306	42.032	33.328	29.793	31.7	15.509	29.615	9.387	23.483	0.182574	0.999627	24	11.6953	8.50614	0.692352	1	24	12	5.83858	0.746772	1	24.8302	12.0889	36.3841	0.580126	1	24.2767	11.9293	23.3825	8.87596	0.379598
CAPN6	0.334	1.057	0	0.418	0.657	0.664	1.47	1.186	1.631	0.359	4.901	1.432	1.17575	0.745399	0.999627	24	22.233	0.360048	1	1	24	18	0.644351	0.747309	1	28	21.9999	2.52791	0.97833	1	25.3333	20.7433	1.19473	0.453773	0.379814
CAPN7	13.705	19.815	20.342	7.171	14.052	27.013	21.224	27.381	26.842	23.425	31.297	39.237	22.6253	0.610048	0.999627	24	22.7265	2.32484	1	1	22	15	8.18794	0.311097	1	28	21.9999	37.7345	0.767254	1	24.6667	19.7867	22.6718	2.67774	0.118109
CAPNS1	234.971	426.392	479.841	310.719	267.104	443.775	361.848	327.871	308.623	255.559	226.987	95.312	311.584	0.212488	0.999627	24	11.1567	64.689	0.454435	1	24	10	72.1921	0.469374	1	28	11.8878	377.535	0.40248	1	25.3333	11.0282	307.745	68.695	0.22322
CAPRIN1	57.594	82.739	59.034	30.876	62.001	100.544	101.693	91.572	142.951	47.866	109.243	105.819	82.661	0.789027	0.999627	24	14.7412	8.27039	1	1	20	13	30.3702	0.710533	1	26.0079	13.6856	109.03	0.978937	1	23.336	13.9375	82.8974	12.0217	0.145019
CAPRIN2	84.806	34.791	25.04	30.408	94.588	34.723	27.54	25.109	36.973	26.071	37.475	38.046	41.2975	0.938704	0.999627	24	22.9797	3.4625	1	1	22	3	5.62539	0.996733	1	28	8.01283	56.7627	0.999953	1	24.6667	3.18215	41.3337	3.16534	0.0765801
CAPS	13.011	38.72	122.04	19.767	17.09	54.259	45.618	16.665	20.296	7.338	12.605	2.821	30.8525	0.737759	0.999627	24	8.24578	10.1274	0.692352	1	24	10	15.0292	0.818787	1	27.5314	4.78507	53.9543	0.941717	1	25.1771	7.93	30.3021	15.4665	0.510411
CAPSL	29.899	45.264	30.241	5.97	12.512	35.735	30.376	36.783	44.578	62.027	30.248	67.734	35.9473	0.220822	0.999627	22.427	20.6696	10.5184	0.692352	1	24	19	12.4179	0.377391	1	26.2151	21.9999	58.5073	0.457026	1	24.214	20.5941	36.0415	13.1432	0.36467
CAPZA1	43.981	82.262	61.515	27.921	60.808	105.349	87.295	96.126	120.518	53.527	105.587	142.961	82.3208	0.993438	0.999627	24	23.6146	1.3016	1	1	22	15	30.5557	0.694682	1	28	12.5842	102.405	0.993545	1	24.6667	16.5844	82.3269	1.46432	0.0177866
CAPZA2	102.907	146.959	121.501	64.685	97.667	200.338	165.495	219.632	280.683	166.205	248.83	375.686	182.549	0.551754	0.999627	24	22.6331	25.0312	0.17755	1	24	18	78.0009	0.264934	1	28	21.9999	341.113	0.293744	1	25.3333	20.8646	183.846	30.2322	0.164442
CAPZB	138.793	129.691	112.661	110.231	134.394	128.053	122.867	120.695	109.536	84.758	88.424	68.584	112.391	0.0220901	0.999627	24	12.3167	13.1021	1	1	24	6	17.3577	0.327565	1	28	10.0559	128.977	0.130788	1	25.3333	9.42556	111.819	11.0645	0.0989505
CARD10	1.258	10.944	17.034	1.965	3.414	11.653	7.991	4.575	4.593	1.741	1.958	0.911	5.66975	0.661645	0.999627	24	9.47785	1.8524	1	1	22	7	4.45513	0.831793	1	28	11.8809	8.35184	0.977161	1	24.6667	9.3593	5.61505	2.13404	0.380057
CARD19	1.883	3.254	5.179	3.938	2.058	2.609	2.264	2.096	1.903	1.533	0.805	0.908	2.36917	0.514733	0.999627	24	7.88701	0.450222	0.104994	0.829058	24	8	1.05394	0.219644	1	28	4.64178	3.81764	0.181174	1	25.3333	7.05079	2.34249	0.856389	0.365589
CARD6	3.653	14.573	8.093	2.497	6.35	16.871	18.145	18.336	24.808	8.626	22.013	18.572	13.5448	0.584023	0.999627	20.5773	14.657	2.67337	0.17755	1	24	18	7.24007	0.443544	1	28	14.0865	20.1099	0.405666	1	24.1924	16.0077	13.5357	4.16688	0.307843
CARD9	0.257	1.331	2.001	0.351	0	1.774	0.926	0.265	0.968	0.118	0.124	0.1	0.684583	0.748121	0.999627	25.9221	10.1783	0.226124	1	1	24	8	0.58902	0.938569	1	28	11.9514	1.01457	0.994335	1	25.974	9.98429	0.665565	0.238323	0.238323
CARF	3.453	6.985	1.313	2.591	3.84	7.512	5.011	5.332	8.33	3.731	6.201	8.019	5.19317	0.95576	0.999627	24	17.732	0.264331	1	1	20	13	1.78686	0.88099	1	28	12.7286	6.27791	0.999255	1	24	14.8878	5.19317	0.355721	0.0684978
CARHSP1	24.141	43.205	76.144	28.883	27.665	48.743	38.607	18.691	25.293	16.71	16.706	8.748	31.128	0.594591	0.999627	24	8.80874	6.55024	0.289005	1	24	7	15.3523	0.450195	1	28	4.78649	46.4416	0.528703	1	25.3333	7.03251	30.7683	11.6287	0.377945
CARM1	13.218	21.475	14.086	9.655	16.027	25.975	18.335	14.617	19.697	10.114	9.741	4.497	14.7864	0.0889103	0.999627	21.234	12.386	4.63978	1	1	22	12	4.313	0.718634	1	27.7637	11.4221	20.5453	0.481329	1	23.6659	12.1885	14.8518	4.88656	0.329021
CARMIL1	7.013	8.529	11.63	6.251	8.108	13.198	14.623	11.787	15.961	10.181	14.346	19.324	11.7459	0.984113	0.999627	24	3.16581	0.205636	1	1	24	18	3.9948	0.51916	1	28	12.9755	14.0048	0.969227	1	25.3333	13.1382	11.7589	0.269758	0.0229407
CARMIL2	3.848	1.086	4.08	4.438	4.951	1.71	1.495	1.153	1.097	0.532	0.685	0.225	2.10833	0.273837	0.999627	20.1616	7.39687	0.84827	0.0321579	0.588781	24	8	1.15683	0.213321	1	27.0782	7.29253	4.10342	0.0506811	0.682357	23.7466	7.67814	2.11501	0.979735	0.46323
CARMIL3	3.007	0.725	0.545	3.347	3.661	0.966	0.546	0.313	0.322	0.097	0.237	0.109	1.15625	0.586912	0.999627	21.0105	7.49946	0.499896	0.0595081	0.691126	24	8	0.46015	0.543334	1	27.5314	7.8593	2.77164	0.243343	1	24.1806	7.8663	1.15347	0.532873	0.461975
CARNMT1	5.359	24.495	9.879	2.246	5.547	23.456	21.301	25.698	28.835	12.604	30.984	45.064	19.6223	0.67906	0.999627	25.2658	23.7531	3.65981	0.692352	1	24	20	6.18542	0.535565	1	28	13.1764	25.2721	0.838516	1	25.7553	20.9671	19.8391	3.8991	0.196537
CARS	11.58	8.527	11.784	14.447	11.089	10.849	10.357	11.311	13.843	9.402	11.643	6.709	10.9618	0.471674	0.999627	24	12.0399	1.07858	1	1	24	12	1.44603	0.978676	1	28	7.4719	12.215	0.956377	1	25.3333	10.9042	10.9	1.10491	0.101368
CARS2	11.868	18.182	34.96	9.285	10.332	24.21	30.226	20.546	23.177	20.891	20.981	15.279	19.9947	0.749423	0.999627	24	12.451	2.59271	1	1	20	15	6.656	0.999569	1	25.4054	12.4408	25.908	0.99676	1	23.1351	13.359	20.0853	3.1045	0.154565
CARTPT	170.241	0	0	23.307	247.674	0	0	0	0	0	0	0	36.7685	0.991632	0.999627	24	7.63753	4.37626	1	1	0	NaN	0	0.988687	1	28	7.98138	105.329	0.999999	1	26	7.84264	36.5422	3.75803	0.102841
CASC1	5.615	11.676	12.855	2.603	3.857	11	11.04	12.313	15.874	7.554	13.093	18.346	10.4855	0.719994	0.999627	24	22.4737	1.41945	1	1	24	18	3.6271	0.797979	1	28	14.1173	13.131	0.981169	1	25.3333	18.7768	10.5172	1.61678	0.153728
CASC3	25.972	33.736	26.519	16.103	26.468	40.224	35.635	32.173	43.087	17.109	30.801	19.99	28.9847	0.311176	0.999627	24	13.0464	5.56993	1	1	20	13	7.32916	0.810726	1	20	12.2833	38.2214	0.838975	1	21.3333	12.8599	29.6045	6.60839	0.223222
CASC4	45.763	56.256	37.496	26.667	39.161	83.153	72.18	80.531	93.834	35.857	81.083	96.72	62.3918	0.896485	0.999627	24	15.0328	4.1067	1	1	22	15	26.5052	0.619084	1	28	12.7141	83.3694	0.977978	1	24.6667	14.582	62.2809	6.46241	0.103762
CASD1	15.046	17.487	14.888	9.245	19.359	23.459	17.387	28.228	36.031	16.613	29.673	34.948	21.8637	0.886892	0.999627	24	19.6823	1.28219	1	1	24	18	7.85949	0.372393	1	28	21.9999	32.5336	0.898833	1	25.3333	19.8936	21.94	2.30296	0.104966
CASK	10.891	19.414	9.31	7.351	12.805	15.068	16.613	19.117	18.488	12.087	21.102	36.204	16.5375	0.381721	0.999627	24	0.034577	3.42762	1	1	24	18	4.71534	0.628339	1	28	12.8318	17.8402	0.826755	1	25.3333	19.1879	16.5785	1.65458	0.0998022
CASKIN1	1.291	0	0	3.666	2.516	0.031	0	0	0	0.046	0	0	0.629167	0.636741	0.999627	24	7.13763	0.470589	1	1	20	5	0.0650538	0.714932	1	21.5738	7.71413	2.14359	0.954434	1	21.8579	6.59178	0.654558	0.953442	0.953442
CASKIN2	2.585	7.621	7.374	2.114	3.767	9.871	6.52	3.558	3.569	1.591	2.406	0.593	4.29742	0.294454	0.999627	24	10.6936	1.6725	1	1	22	7	2.80138	0.653965	1	28	11.4806	6.93887	0.771057	1	24.6667	9.66361	4.25057	1.77194	0.41687
CASP1	1.886	2.793	3.732	1.136	1.971	2.51	3.265	3.553	3.575	3.025	3.436	9.776	3.38817	0.225781	0.999627	24	0.630259	1.22936	1	1	24	18	0.787894	0.730365	1	28	14.0831	3.48674	0.729978	1	25.3333	18.9367	3.38809	0.00358092	0.00105692
CASP10	2.364	5.221	5.459	0.988	1.553	5.116	5.685	6.418	8.258	3.879	8.272	6.766	4.99825	0.760557	0.999627	24	19.5408	0.624977	0.289005	1	24	19	1.44515	0.53282	1	28	21.0035	6.89836	0.637607	1	25.3333	19.8961	5.0338	1.07159	0.21288
CASP12	8.498	35.078	55.592	9.468	15.68	55.95	68.197	64.33	61.862	44.297	57.476	70.129	45.5464	0.784674	0.999627	22.1778	12.7406	5.1713	1	1	20	15	25.7627	0.548259	1	28	13.057	66.6467	0.946121	1	23.3926	13.8775	45.6641	6.42373	0.140674
CASP2	3.498	7.883	11.06	1.248	4.109	11.368	8.501	9.524	10.452	3.789	6.335	3.679	6.78717	0.387001	0.999627	20.7917	12.94	2.02069	1	1	22	14	2.51394	0.971492	1	20	12.3862	10.3206	0.923655	1	20.9306	13.1028	7.01413	2.24387	0.319907
CASP3	4.49	4.345	10.263	2.087	3.336	5.528	2.699	6.55	4.967	3.481	4.002	8.55	5.02483	0.645554	0.999627	24	0.779851	0.987301	1	1	24	0	0.868681	0.999742	1	21.7162	13.6894	5.00778	0.989885	1	23.2387	21.8086	5.00081	0.767835	0.153542
CASP4	1.648	5.514	5.829	1.558	1.658	3.656	5.943	4.85	5.702	6.051	4.994	9.879	4.7735	0.461267	0.999627	24.642	23.8967	1.00837	1	1	24	18	1.79146	0.667535	1	28	21.9999	8.66579	0.884235	1	25.5473	21.2258	4.82371	0.957473	0.198493
CASP5	0	1.034	0	0.102	0.505	0.564	0.09	0.309	0	0.967	0	2.919	0.540833	0.278978	0.999627	24	1.20396	0.51053	1	1	24	0	0.217082	0.961315	1	28	4.31194	0.358133	0.853395	1	25.3333	1.70548	0.571099	0.808272	0.808272
CASP6	15.167	52.417	43.64	11.008	22.068	57.312	48.808	54.278	50.265	38.333	53.351	51.538	41.5154	0.875012	0.999627	21.4624	14.2674	3.31948	1	1	20	15	16.3808	0.882488	1	28	12.3886	54.8981	0.997625	1	23.1541	14.5469	41.6043	4.36919	0.105018
CASP7	4.842	12.842	12.87	1.925	6.656	35.225	26.463	21.931	37.092	15.796	18.873	23.64	18.1796	0.22217	0.999627	20.3673	13.007	6.73421	1	1	20	15	14.1266	0.440221	1	25.4054	12.8007	29.9026	0.589476	1	21.9243	13.8504	18.644	7.85275	0.421195
CASP8	3.562	7.736	4.753	1.877	3.09	6.794	7.129	8.253	9.285	9.56	7.851	15.531	7.11842	0.341908	0.999627	24	22.5909	1.47685	0.0321579	0.588781	24	19	2.37305	0.273843	1	28	21.9999	13.6175	0.0712305	0.81023	25.3333	21.2214	7.1978	1.72906	0.24022
CASP8AP2	4.956	6.38	5.407	3.727	4.143	9.153	7.686	9.09	11.694	7.227	11.452	16.826	8.14508	0.455525	0.999627	24	23.2083	1.21935	0.454435	1	24	18	3.50919	0.285722	1	28	21.9999	15.5406	0.462867	1	25.3333	21.0298	8.20384	1.32495	0.161504
CASP9	5.529	14.468	14.773	6.588	9.605	16.374	12.249	13.59	8.474	6.269	5.357	5.055	9.86092	0.158813	0.999627	24	10.8511	3.04557	0.289005	1	24	10	4.23398	0.577944	1	27.0782	11.8942	14.2434	0.297537	1	25.0261	10.9119	9.72592	3.13395	0.322226
CASQ2	0.164	0.568	0	0.225	0.555	0.413	0.296	0.679	0.551	0.455	1.752	0.77	0.535667	0.604155	0.999627	24	23.0388	0.15037	1	1	24	18	0.207536	0.619957	1	28	21.9999	1.11379	0.922974	1	25.3333	20.9824	0.542846	0.163384	0.163384
CASR	11.865	69.618	22.413	2.212	9.751	44.598	49.538	50.607	54.616	25.413	37.926	28.621	33.9315	0.54069	0.999627	21.4624	15.263	10.2203	1	1	20	15	22.771	0.913676	1	20	13.5937	52.9411	0.965224	1	20.4875	14.6197	34.817	14.0669	0.404023
CASS4	0.822	2.784	1.366	0.764	0.777	4.048	2.549	2.625	3.169	2.974	3.058	2.54	2.28967	0.569999	0.999627	20.5773	14.5454	0.434568	0.692352	1	24	18	0.857721	0.587047	1	26.8571	15.8686	2.98082	0.818216	1	23.8115	16.2783	2.29066	0.708136	0.30914
CAST	34.234	68.018	50.517	16.757	31.607	88.237	80.866	92.27	110.647	48.93	102.532	76.777	66.7827	0.652446	0.999627	24	14.9546	9.91166	0.454435	1	22	16	29.8335	0.455765	1	25.2107	14.0969	94.7122	0.676269	1	23.7369	15.0931	66.8825	19.2247	0.287441
CASTOR1	3.867	7.955	6.696	5.287	4.976	4.974	4.427	1.774	0.772	1.869	1.962	0.431	3.74917	0.362741	0.999627	22.1778	6.74399	0.822487	0.0321579	0.588781	24	5	2.45172	0.0896554	1	28	4.21776	6.30866	0.0328526	0.558494	24.7259	5.45206	3.74026	1.81973	0.486525
CASZ1	0.682	2.772	2.5	0.548	0.61	3.275	2.17	1.656	2.219	0.74	1.088	0.219	1.53992	0.441995	0.999627	24	12.0156	0.542325	1	1	24	8	0.679353	0.977012	1	28	12.0843	2.44533	0.946699	1	25.3333	10.6991	1.50988	0.538998	0.35698
CAT	65.8	359.72	151.859	30.722	92.344	353.276	286.768	268.94	241.65	312.737	245.104	355.004	230.327	0.955835	0.999627	23.2093	17.1393	13.838	1	1	20	15	124.872	0.883927	1	28	12.2996	303.421	0.999296	1	23.7364	15.7175	230.415	24.9843	0.108432
CATIP	5.717	6.174	6.496	0.855	3.62	5.499	3.651	4.303	3.144	2.638	2.596	1.255	3.829	0.781179	0.999627	24	16.7458	0.440623	1	1	24	6	1.53973	0.929032	1	28	11.9477	4.6059	0.995675	1	25.3333	11.1025	3.82686	0.0382845	0.0100042
CATSPER3	1.894	1.785	2.683	1.059	2.035	2.055	1.966	2.962	3.607	2.383	1.501	2.15	2.17333	0.534383	0.999627	24	14.6888	0.317656	1	1	22	14	0.440528	0.73161	1	20	14.4693	2.92919	0.930544	1	22	14.451	2.19763	0.527812	0.240173
CATSPERG	3.757	1.938	2.33	3.718	5.776	4.332	3.168	3.048	2.632	1.966	1.032	0.613	2.85917	0.0100332	0.959542	20.1616	10.7331	1.27064	0.0595081	0.691126	24	10	1.23814	0.220628	1	25.8039	8.29638	4.77106	0.00656658	0.282403	23.3218	9.86398	2.89444	1.2951	0.447445
CATSPERZ	5.482	2.507	5.026	6.063	6.535	4.355	3.198	2.441	1.351	1.934	1.093	0.126	3.34258	0.103731	0.999627	21.4624	9.00552	1.11273	0.0164632	0.4876	24	8	2.04955	0.121531	1	28	7.74239	5.95676	0.0094301	0.335997	24.4875	8.39432	3.32065	1.3618	0.410099
CAV1	7.973	28.451	24.31	6.873	10.537	22.863	18.803	22.424	25.35	14.396	29.133	27.594	19.8923	0.791812	0.999627	24	23.3551	2.20918	1	1	22	15	4.83131	0.979909	1	28	21.9999	27.9813	0.997747	1	24.6667	19.9471	19.9293	2.02865	0.101792
CAV2	13.588	40.501	63.529	8.825	16.636	56.546	45.939	38.339	54.382	18.497	25.998	22.005	33.7321	0.556356	0.999627	24	11.7865	8.78446	1	1	22	14	13.6192	0.996954	1	26.2151	12.4245	49.8406	0.977919	1	24.0717	12.8045	33.7058	9.75636	0.289456
CAVIN1	1.313	2.52	6.82	1.296	1.478	8.155	4.033	3.112	3.79	0.673	2.685	0.569	3.037	0.327212	0.999627	24	10.7603	1.48576	1	1	24	10	1.33891	0.906319	1	25.6031	11.9047	5.21134	0.876106	1	24.5344	10.8773	3.00311	1.50754	0.501995
CAVIN2	6.543	26.198	30.675	3.382	5.39	26.465	19.088	14.827	18.058	9.721	17.626	13.202	15.9313	0.989232	0.999627	24	9.80429	0.583309	1	1	20	7	5.02753	1	1	28	12.1071	20.7019	1	1	24	9.53036	15.9313	0.638114	0.0400542
CAVIN3	0	0.891	1.34	0.529	0.871	1.296	0.465	0.177	0.432	0	0.5	0	0.54175	0.229064	0.999627	21.4624	8.05805	0.309383	1	1	20	7	0.61094	0.402762	1	23.5842	6.16882	1.03972	0.574114	1	21.6822	7.14328	0.560433	0.443994	0.443994
CAVIN4	0.937	0.324	0.973	1.281	0.316	0.471	0.338	0.387	0.942	0.173	0.182	0.585	0.57575	0.864034	0.999627	20.3673	3.84876	0.0822954	1	1	22	4	0.308299	0.950832	1	28	3.46482	0.834075	0.998907	1	23.4558	3.86915	0.574785	0.126491	0.126491
CBFA2T2	3.614	4.222	2.645	2.123	3.955	4.797	4.07	4.169	5.632	2.913	4.143	2.781	3.75533	0.319571	0.999627	24	13.8483	0.632066	1	1	20	13	0.997021	0.617103	1	20	12.6511	4.6154	0.777269	1	21.3333	13.2259	3.82561	0.806991	0.210944
CBFB	3.029	6.98	2.623	1.899	5.969	10.308	10.166	12.683	9.945	3.961	7.093	7.093	6.81242	0.0590496	0.999627	20.7917	12.7284	2.86896	0.37172	1	22	15	3.48886	0.307024	1	21.2945	12.461	11.6662	0.124667	1	21.3621	13.3764	7.08229	3.24207	0.457772
CBL	0.938	1.273	0.696	1.007	0.792	1.515	1.57	1.383	1.853	0.185	0.908	0.523	1.05358	0.103065	0.999627	20.7917	12.8201	0.399977	1	1	24	12	0.435578	0.704659	1	20	13.1537	1.6112	0.512813	1	21.5972	12.7964	1.0904	0.427065	0.39166
CBLB	3.151	3.939	3.135	1.558	1.698	6.022	4.271	4.291	6.125	1.918	3.897	3.767	3.64767	0.629297	0.999627	24	13.9587	0.61439	0.692352	1	20	16	0.439113	0.894501	1	20	12.595	5.12471	0.93	1	21.3333	14.2276	3.71201	1.00779	0.271495
CBLC	0.28	7.507	13.104	0.958	1.893	3.785	3.201	1.639	2.349	2.328	2.444	0.656	3.34533	0.891926	0.999627	24	3.30668	0.712331	1	1	20	7	1.37391	0.957442	1	26.8571	11.9762	2.96536	0.999417	1	23.619	7.53639	3.35033	0.514359	0.153525
CBLL1	7.958	17.307	7.128	5.534	9.037	22.236	15.339	14.164	18.975	6.711	14.755	14.67	12.8178	0.575125	0.999627	20.5773	12.7571	2.3519	1	1	20	13	6.02384	0.979136	1	20.7571	12.1221	18.0317	0.979352	1	20.4448	12.6349	13.1311	2.49785	0.190223
CBLN1	10.267	0	0	1.914	9.458	0	0.112	0	0	0	0	0	1.81258	0.950653	0.999627	24	21.5395	0.471691	1	1	20	5	0.158392	0.96783	1	28	7.97053	4.34058	0.999909	1	24	4.46779	1.81258	0.294264	0.162345
CBLN4	20.13	0	0.306	8.249	16.302	0	0	0.041	0.049	0	0.057	0	3.76117	0.936544	0.999627	24	22.6918	0.979798	1	1	20	5	0.432749	0.903306	1	28	7.92144	9.0029	0.999312	1	24	4.38998	3.76117	0.198583	0.0527983
CBR1	126.674	313.161	358.84	179.771	149.868	307.993	285.836	207.067	248.07	239.006	159.925	71.452	220.639	0.465308	0.999627	24	11.7582	43.5362	1	1	24	8	61.7241	0.937343	1	28	12.21	268.123	0.948203	1	25.3333	10.6519	218.11	45.4231	0.208258
CBR3	3.191	2.969	2.55	3.692	4.56	2.159	2.065	2.027	2.263	2.492	1.665	0.958	2.54925	0.624978	0.999627	24	9.74943	0.297419	1	1	24	6	0.825194	0.423952	1	28	7.55293	3.5796	0.850576	1	25.3333	7.77938	2.533	0.416964	0.164613
CBR4	19.626	44.885	32.986	12.036	14.135	40.792	35.562	41.314	45.721	51.942	38.866	62.846	36.7259	0.500368	0.999627	23.7619	21.6195	5.77838	0.289005	1	24	19	7.70499	0.415416	1	28	21.9999	56.8032	0.466551	1	25.254	20.9145	37.0307	7.42401	0.200483
CBX1	6.546	2.828	0	2.424	6.909	6.168	5.082	7.508	3.658	5.035	4.756	5.322	4.68633	0.575714	0.999627	24	13.5304	0.952395	1	1	20	13	1.74868	0.848522	1	20	10.5546	6.52354	0.963832	1	21.3333	12.375	4.80347	1.16009	0.24151
CBX2	0.853	1.543	1.898	0.749	0.686	1.505	1	0.866	0.613	0.599	0.747	0.507	0.963833	0.889918	0.999627	24	7.57507	0.0775297	1	1	20	7	0.377595	0.65055	1	28	3.21828	1.26935	0.981835	1	24	6.38001	0.963833	0.163234	0.163234
CBX4	9.322	6.712	6.63	5.766	8.715	5.263	4.569	6.568	4.465	4.763	3.44	5.933	6.01217	0.813551	0.999627	25.9221	24.4904	0.37864	1	1	22	4	1.6168	0.538577	1	28	8.04e-05	8.58764	0.94889	1	25.3074	0.955446	6.03076	0.425471	0.0705501
CBX5	15.668	17.951	11.596	9.303	14.644	22.462	21.183	23.102	31.915	11.093	22.707	27.941	19.1304	0.852694	0.999627	24	15.7691	1.45848	0.692352	1	24	18	5.63352	0.682334	1	28	13.9823	25.0021	0.935611	1	25.3333	16.1651	19.0737	3.55145	0.186196
CBX6	26.393	14.331	17.809	24.974	31.064	17.413	15.11	11.035	13.285	10.206	11.321	10.04	16.9151	0.588536	0.999627	24	8.32162	2.29132	0.104994	0.829058	24	8	4.94303	0.327996	1	28	7.84961	25.6188	0.253322	1	25.3333	8.11249	16.7826	3.14326	0.187293
CBX7	4.643	8.495	5.675	5.602	7.38	7.206	6.566	6.015	7.326	2.773	2.646	0.639	5.41383	0.0292108	0.999627	24	11.5976	1.84824	0.692352	1	24	10	1.36878	0.295965	1	28	11.058	7.0178	0.115028	1	25.3333	10.9293	5.30773	1.8993	0.357836
CBX8	1.077	1.861	3.197	0.947	1.732	1.997	1.818	1.306	1.075	1.23	0.745	0.68	1.47208	0.504617	0.999627	25.9221	9.79943	0.317499	1	1	24	8	0.568337	0.602481	1	28	5.18836	1.97369	0.881507	1	25.974	7.82212	1.44581	0.44422	0.307245
CBY1	33.502	35.756	51.189	18.526	26.625	38.685	33.758	44.417	32.21	35.466	26.729	12.689	32.4627	0.465944	0.999627	24	14.0039	5.21713	1	1	22	14	4.12455	0.998879	1	28	12.7038	39.1355	0.957503	1	24.6667	13.7977	32.3083	7.27425	0.225151
CBY3	3.659	4.377	5.848	3.271	4.278	6.011	3.214	3.099	1.415	1.818	1.091	0	3.17342	0.0888297	0.999627	24	10.1779	1.01593	0.17755	1	24	8	1.9304	0.131071	1	28	6.05882	4.73175	0.0543416	0.700904	25.3333	8.24074	3.11821	1.27511	0.408922
CC2D1A	4.452	2.769	4.493	5.235	7.088	4.506	3.562	2.381	2.409	1.62	1.528	0.437	3.37333	0.0260687	0.999627	20.5773	9.24907	1.31352	0.00145627	0.41566	24	8	1.75645	0.110942	1	26.6397	7.86734	5.93173	0.000378972	0.0968302	23.739	8.50622	3.38682	1.55227	0.458327
CC2D1B	15.776	31.293	27.179	13.262	14.544	27.757	25.012	18.003	22.6	18.125	16.531	14.008	20.3408	0.807513	0.999627	21.234	13.4534	1.6989	1	1	24	8	4.90184	0.99903	1	28	12.0904	24.0936	0.998593	1	24.4113	11.2223	20.3138	1.56517	0.0770499
CC2D2A	6.121	8.608	7.237	3.521	6.915	9.599	8.576	10.866	12.526	7.87	11.615	6.556	8.33417	0.426107	0.999627	24	14.9951	1.27292	1	1	24	16	2.5127	0.379425	1	21.7162	15.7309	10.8555	0.724679	1	23.2387	15.6132	8.36193	2.72434	0.325803
CCAR1	18.089	24.539	18.694	18.122	18.014	27.045	34.529	39.977	53.618	26.243	56.589	43.907	31.6138	0.681186	0.999627	24	18.9669	3.32695	0.17755	1	24	19	12.8411	0.176803	1	28	20.9346	45.9907	0.261683	1	25.3333	19.6734	31.8019	6.14002	0.193071
CCAR2	25.554	27.534	29.373	19.629	28.274	35.748	27.673	22.589	25.111	13.757	19.208	7.049	23.4582	0.0519446	0.999627	21.234	11.6722	5.37956	0.289005	1	24	8	6.00687	0.346112	1	28	10.3508	30.3737	0.104402	0.969645	24.4113	10.0948	23.3668	5.42639	0.232226
CCBE1	0.412	0.356	1.071	0.423	2.089	0.388	0.372	0.568	0.518	0	0.599	0	0.566333	0.385154	0.999627	20.1616	8.46175	0.314841	1	1	24	10	0.263044	0.814837	1	23.2509	7.52646	1.11122	0.88828	1	22.4708	8.69873	0.584293	0.350429	0.350429
CCDC102A	1.564	3.179	6.69	2.075	1.864	4.912	4.81	2.912	2.853	3.056	2.674	0.718	3.10892	0.459559	0.999627	24	11.002	0.862991	1	1	20	9	1.14198	0.948242	1	28	11.9991	4.25076	0.948072	1	24	10.6958	3.10892	0.863644	0.277796
CCDC102B	0.989	1.708	4.623	0.541	0	2.919	1.961	4.219	3.315	1.642	5.077	5.479	2.70608	0.593129	0.999627	24	23.7245	0.674059	1	1	24	18	1.37126	0.817472	1	28	21.9999	5.39595	0.962889	1	25.3333	21.1669	2.73443	0.623411	0.227986
CCDC106	8.539	11.383	30.419	10.508	10.301	13.333	7.332	6.548	6.748	3.603	1.655	0.381	9.22917	0.661171	0.999627	24	7.89989	2.34872	0.104994	0.829058	24	7	4.78234	0.355542	1	28	4.73187	17.0526	0.285145	1	25.3333	6.7012	9.09926	4.80892	0.528496
CCDC107	23.31	31.887	45.411	26.062	20.503	30.963	24.081	23.896	16.688	20.841	13.173	3.032	23.3206	0.447785	0.999627	26.973	10.7938	4.21918	1	1	24	8	7.26269	0.348496	1	28	4.21109	32.2274	0.71516	1	26.3243	7.87792	22.9879	4.68979	0.204011
CCDC112	16.094	6.006	6.28	8.317	12.122	9.682	5.858	9.568	9.626	11.924	10.687	14.271	10.0363	0.340093	0.999627	26.6133	23.7146	2.0998	1	1	24	20	2.64458	0.878951	1	27.7637	8.1196	10.0562	0.877843	1	26.1257	24.1069	10.2153	2.02412	0.198146
CCDC113	5.254	1.879	1.883	1.61	3.366	2.618	2.723	0	4.404	1.505	1.58	0	2.23517	0.668778	0.999627	24	16.1808	0.546571	1	1	20	13	0.781353	0.999922	1	28	8.1833	2.77472	0.991945	1	24	13.9498	2.23517	0.655998	0.29349
CCDC114	2.627	1.177	1.011	0.399	2.465	1.467	0.585	0.402	0.571	0.269	0.377	0.076	0.952167	0.9726	0.999627	24	14.6991	0.0645315	1	1	24	6	0.646649	0.709232	1	28	7.99989	1.54225	0.993523	1	25.3333	8.90601	0.952554	0.00797667	0.00797667
CCDC115	18.615	39.781	27.236	12.623	13.858	44.912	37.95	20.968	31.906	24.473	21.789	21.348	26.2883	0.61106	0.999627	20.3673	13.3126	4.51101	1	1	22	14	7.54094	0.999216	1	20	12.0705	35.4971	0.986112	1	20.7891	13.1219	26.7944	4.83741	0.180538
CCDC117	5.877	11.847	13.992	4.018	4.962	15.689	11.038	14.492	18.266	6.779	14.945	20.639	11.8787	0.931088	0.999627	24	23.58	0.774469	1	1	22	15	3.95838	0.91835	1	28	14.0134	14.7552	0.999431	1	24.6667	16.965	11.8794	0.503208	0.0423598
CCDC12	16.989	53.252	59.524	30.253	24.688	51.623	42.983	27.734	30.467	18.232	19.521	6.167	31.7861	0.319585	0.999627	27.3425	10.5005	9.79295	1	1	24	8	17.0692	0.522116	1	28	11.8059	41.5333	0.733138	1	26.4475	10.0428	30.8169	9.80132	0.318051
CCDC122	4.51	5.042	6.891	2.176	3.136	1.833	4.465	3.469	2.668	3.917	3.341	6.004	3.95433	0.169027	0.999627	24	23.6572	1.1627	1	1	24	0	1.38664	0.721085	1	24.461	14.1342	3.4917	0.648364	1	24.1537	22.3636	3.96144	1.11746	0.282084
CCDC124	8.036	15.869	26.836	15.696	13.571	15.323	12.937	5.53	4.089	3.178	3.893	0	10.4132	0.231588	0.999627	24	8.20614	3.67723	0.0164632	0.4876	24	7	8.12572	0.107347	1	27.0782	5.26202	19.127	0.016056	0.417427	25.0261	6.92123	10.2589	6.88534	0.671155
CCDC125	3.346	7.561	7.355	1.408	3.26	7.519	5.802	5.934	11.65	5.345	9.601	7.835	6.38467	0.787	0.999627	24	20.2857	0.763988	1	1	22	15	1.81373	0.82072	1	26.6397	19.077	8.37129	0.989935	1	24.2132	18.0699	6.38826	1.5346	0.240222
CCDC126	15.018	16.743	10.067	9.274	17.181	24.65	21.839	29.673	34.922	15.649	37.548	31.761	22.0271	0.81372	0.999627	24	17.266	1.81082	0.454435	1	24	18	9.66527	0.253386	1	28	21.9999	32.5751	0.578175	1	25.3333	19.043	22.1145	3.80442	0.172033
CCDC127	12.793	11.053	15.143	9.244	11.623	16.327	10.415	11.925	11.673	10.238	11.688	8.721	11.7369	0.694599	0.999627	20.5773	12.0788	0.747749	1	1	24	6	0.925249	0.990302	1	28	11.5607	12.924	0.993388	1	24.1924	10.0559	11.7313	0.708912	0.0604289
CCDC13	19.603	18.035	12.258	10.982	18.852	22.462	20.238	23.047	25.864	18.846	24.883	22.312	19.7818	0.512832	0.999627	24	16.4573	1.79344	0.104994	0.829058	22	16	3.98313	0.250937	1	23.9273	17.9492	23.0516	0.196827	1	23.3091	16.808	19.7825	4.50621	0.227787
CCDC134	5.537	9.567	14.382	4.495	5.26	12.608	10.608	8.335	5.801	2.874	7.711	2.701	7.48992	0.532698	0.999627	24	10.6416	1.6844	1	1	24	8	2.81393	0.901522	1	28	11.9079	10.7748	0.96166	1	25.3333	10.1626	7.39166	1.79724	0.243144
CCDC136	16.261	0.174	1.175	14.863	15.45	0.221	0.559	0.138	0.295	0.07	0.243	0.098	4.12892	0.883756	0.999627	21.6957	5.63762	1.34048	1	1	20	5	1.56271	0.785621	1	28	7.83508	10.8478	0.993827	1	23.2319	6.11509	4.14539	2.06177	0.497365
CCDC137	2.606	6.14	4.922	4.049	3.2	5.505	4.414	3.749	3.375	3.716	3.213	1.479	3.864	0.400543	0.999627	26.2632	10.9536	0.67904	1	1	24	8	1.18246	0.723063	1	28	4.5964	4.57694	0.870879	1	26.0877	8.04504	3.81562	0.735092	0.192653
CCDC138	9.507	6.428	8.59	3.179	4.887	5.972	4.099	6.898	7.189	7.153	9.111	10.485	6.95817	0.011949	0.999627	24	22.5546	2.28696	0.104994	0.829058	24	23	2.2585	0.180797	1	25.6031	21.9999	10.4114	0.010116	0.342878	24.5344	22.5582	7.01055	2.36764	0.337726
CCDC14	2.654	5.081	2.236	2.059	3.391	4.505	5.001	6.515	6.432	4.369	6.879	8.172	4.7745	0.716209	0.999627	24.0482	21.0199	0.432403	0.692352	1	24	20	1.55634	0.236776	1	28	21.9999	7.74631	0.638281	1	25.3494	21.0671	4.80118	0.591107	0.123117
CCDC142	3.989	8.973	13.756	6.207	6.737	9.613	8.309	5.372	5.361	4.443	3.398	2.818	6.58133	0.340675	0.999627	24	9.31023	1.62931	0.0595081	0.691126	24	10	2.39939	0.383544	1	27.5314	6.0058	9.2534	0.137245	1	25.1771	8.66482	6.49468	2.10155	0.32358
CCDC146	7.916	6.901	4.817	1.658	6.022	7.795	5.701	8.393	5.799	7.109	6.011	6.958	6.25667	0.584684	0.999627	24	18.15	0.800852	1	1	20	19	1.33926	0.835055	1	20	12.2086	7.35094	0.963765	1	21.3333	16.3845	6.25387	1.68931	0.270122
CCDC148	4.259	3.604	2.594	1.466	3.324	3.469	3.213	4.003	3.078	4.798	5.379	6.259	3.78717	0.0336138	0.999627	26.973	24.1269	1.06341	0.17755	1	24	20	1.09566	0.168394	1	28	21.9999	6.34693	0.0318855	0.55274	26.3243	22.0533	3.88436	1.14951	0.295933
CCDC149	8.561	8.646	11.553	16.192	10.515	9.22	9.557	5.433	9.972	7.491	10.126	5.554	9.40167	0.581992	0.999627	24	7.54416	1.17309	1	1	20	9	2.05556	0.685586	1	23.0877	6.21439	12.7057	0.934015	1	22.3626	7.66531	9.47565	1.8231	0.192398
CCDC15	1.375	4.04	1.786	0.705	1.161	3.801	1.86	2.981	3.689	2.665	3.731	2.952	2.56217	0.771177	0.999627	24	19.6771	0.33399	1	1	22	15	1.12819	0.868982	1	24.2804	19.2249	3.24258	0.992059	1	23.4268	17.93	2.55737	0.700242	0.273814
CCDC150	0.188	1.19	0.325	0.385	0.212	0.944	0.565	1.034	0.997	0.809	0.789	1.075	0.709417	0.856321	0.999627	21.9341	18.1245	0.0787832	1	1	20	15	0.395273	0.84627	1	28	21.9999	0.965114	0.99562	1	23.3114	18.3537	0.707967	0.12501	0.12501
CCDC151	3.467	8.313	9.556	2.854	5.257	5.422	4.593	4.333	2.846	1.371	2.399	0.883	4.2745	0.737889	0.999627	24	8.86942	0.653314	0.454435	1	24	8	2.15968	0.377676	1	28	4.08657	6.46869	0.658716	1	25.3333	7.28395	4.2367	1.11907	0.264138
CCDC152	4.883	8.907	12.685	5.935	4.582	6.135	10.599	7.842	6.14	9.515	20.238	17.151	9.551	0.075509	0.999627	21.234	1.93278	3.50667	1	1	24	0	3.45634	0.633169	1	28	21.9999	19.4249	0.414173	1	24.4113	23.6065	9.60974	3.40909	0.354753
CCDC153	9.893	2.279	1.713	0	6.683	1.45	1.189	0.454	0.553	1.522	0.319	0.257	2.19267	0.65932	0.999627	24	20.6023	0.976004	1	1	24	6	1.00763	0.919697	1	28	7.98962	3.09491	0.985593	1	25.3333	5.00594	2.2018	1.94426	0.883035
CCDC157	1.218	1.805	5.878	0.773	0.882	2.405	1.308	0.839	0.802	0.643	0.253	0.204	1.4175	0.884475	0.999627	24	6.55687	0.292015	1	1	24	8	0.700212	0.776686	1	28	4.32258	2.59247	0.993325	1	25.3333	6.45358	1.40158	0.664421	0.474051
CCDC159	12.102	24.258	35.207	14.783	18.803	26.252	28.514	23.32	13.66	17.275	17.665	7.556	19.9496	0.321253	0.999627	24	10.6913	4.65375	1	1	24	8	6.62877	0.760039	1	28	11.893	26.3473	0.831097	1	25.3333	10.1756	19.6751	5.01779	0.255033
CCDC160	19.637	62.45	47.752	17.853	26.107	72.044	54.495	76.629	95.08	78.856	103.016	88.369	61.8573	0.637139	0.999627	24	19.8999	7.26258	0.0595081	0.691126	24	19	23.6688	0.175127	1	28	20.4979	92.9159	0.123423	1	25.3333	19.8719	62.2667	12.4436	0.199844
CCDC167	26.697	22.442	33.736	29.598	26.808	31.954	29.274	26.318	24.191	15.982	20.272	6.476	24.479	0.0146969	0.999627	24	11.2185	5.92888	0.104994	0.829058	24	7	5.50889	0.186277	1	28	7.48946	30.0581	0.0121883	0.370162	25.3333	8.57974	24.1907	6.25302	0.258488
CCDC169	0.84	0.967	4.362	0.957	0.945	5.978	2.523	3.467	3.519	1.55	4.067	2.184	2.61325	0.563736	0.999627	24	10.9588	0.746525	1	1	20	15	1.76777	0.977681	1	27.7637	12.072	3.97909	0.977303	1	23.9212	12.627	2.61553	0.755547	0.288869
CCDC17	0.893	0.579	2.319	0.534	0.377	2.664	1.61	1.075	1.403	0.412	0.973	0.436	1.10625	0.410977	0.999627	21.4624	11.3094	0.415006	1	1	20	15	0.479418	0.973517	1	24.8302	11.9743	1.82031	0.934473	1	22.0975	12.7739	1.13623	0.431393	0.379672
CCDC173	21.55	16.671	18.876	6.853	13.965	18.259	14.083	15.693	18.378	21.161	18.45	37.452	18.4492	0.0815907	0.999627	24	23.3044	5.59218	0.17755	1	24	22	3.14026	0.406661	1	28	21.9999	33.7214	0.113786	1	25.3333	22.6147	18.7652	5.85369	0.311943
CCDC174	8.63	17.643	15.155	8.892	9.648	17.943	15.561	17.148	20.886	17.837	16.251	13.471	14.9221	0.607647	0.999627	24	14.7702	1.56142	1	1	20	15	4.18112	0.651663	1	22.7682	15.7461	18.8205	0.932728	1	22.2561	15.2644	15.0015	3.0355	0.202347
CCDC178	1.925	3.855	1.136	0.718	1.33	1.511	1.131	2.559	2.127	2.503	4.705	7.751	2.60425	0.00817772	0.928186	27.7222	25.339	1.97843	0.289005	1	24	21	1.37603	0.258852	1	28	21.9999	7.36371	0.0218848	0.471847	26.5741	22.8195	2.78655	1.81862	0.652641
CCDC18	0.707	1.385	0.98	0.58	0.717	1.273	1.36	1.947	2.015	1.044	2.101	1.84	1.32908	0.756859	0.999627	24	18.8103	0.127957	0.289005	1	24	19	0.430274	0.325487	1	28	21.9999	1.83108	0.507858	1	25.3333	19.9385	1.3363	0.214413	0.160453
CCDC180	6.233	4.396	3.745	0.783	2.077	4.954	4.027	3.443	3.27	5.009	5.052	4.732	3.97675	0.167732	0.999627	24	21.0539	1.12842	0.692352	1	20	0	0.90439	0.633534	1	22.3051	21.9999	5.10085	0.516049	1	22.1017	21.1136	3.89525	1.06664	0.273832
CCDC181	32.978	31.838	24.97	12.962	36.753	27.09	20.704	32.16	21.822	26.862	26.258	41.472	27.9891	0.520785	0.999627	24	23.4718	3.78069	1	1	24	4	4.05455	0.986185	1	28	10.2639	28.0586	0.969826	1	25.3333	4.28008	28.0028	2.57108	0.0918149
CCDC183	1.547	1.783	2.01	1.146	0.653	2.592	1.008	1.154	1.621	0.595	0.25	0.201	1.21333	0.4791	0.999627	21.6957	12.5265	0.292032	1	1	24	6	0.619426	0.741487	1	28	11.906	1.56552	0.91316	1	24.5652	10.3016	1.20705	0.26834	0.222311
CCDC184	4.203	0	0	5.986	8.28	0	0.21	0	0.294	0	0.339	0	1.60933	0.57083	0.999627	21.0105	7.33299	1.25731	1	1	20	5	0.415779	0.830488	1	22.6117	7.85472	5.13332	0.959971	1	21.2074	6.70025	1.66987	1.80342	1.07998
CCDC186	7.778	26.492	9.37	4.239	9.138	33.848	29.067	29.403	42.235	10.508	38.224	44.694	23.7497	0.974434	0.999627	24	17.8638	1.14311	1	1	22	15	17.0416	0.621636	1	28	12.7808	33.4918	0.985514	1	24.6667	15.7054	23.7297	1.95922	0.0825642
CCDC187	0.066	1.932	2.733	0.135	0.666	3.14	1.423	0.815	1.047	0.486	0.637	0.205	1.10708	0.513946	0.999627	24	10.1061	0.488175	1	1	24	8	0.726199	0.938558	1	26.8571	6.1212	1.52151	0.962229	1	24.9524	8.18047	1.08824	0.620947	0.570596
CCDC189	4.988	6.824	7.558	2.984	5.616	6.528	3.748	4.148	3.658	2.494	2.618	0.324	4.29067	0.492827	0.999627	24	11.2121	0.69106	0.692352	1	24	6	2.03753	0.339486	1	28	2.52092	5.89581	0.634647	1	25.3333	6.64443	4.27322	0.662828	0.155112
CCDC191	5.511	7.417	7.049	2.953	5.705	9.097	6.791	7.813	9.516	7.974	9.953	9.423	7.4335	0.716845	0.999627	24	20.318	0.53775	0.289005	1	24	19	1.4874	0.389384	1	28	22	9.65372	0.539359	1	25.3333	20.4667	7.46541	0.81439	0.109088
CCDC22	5.473	8.991	15.38	9.63	10.454	11.271	7.765	6.236	5.565	6.376	4.867	1.05	7.75483	0.153867	0.999627	24	9.38989	2.26329	0.0595081	0.691126	24	10	3.23077	0.177244	1	27.5314	6.06568	12.0376	0.0455297	0.646287	25.1771	8.71115	7.6347	2.89191	0.378785
CCDC24	5.615	9.702	28.001	2.303	8.344	13.684	6.075	6.646	5.083	3.524	5.222	0.526	7.89375	0.846383	0.999627	24	7.98282	1.64626	1	1	20	7	3.0045	0.858022	1	28	4.70413	13.0696	0.995699	1	24	6.87101	7.89375	3.0784	0.38998
CCDC25	18.473	31.92	22.917	14.703	20.487	37.063	39.772	34.534	37.437	28.499	33.389	47.34	30.5445	0.965194	0.999627	24	14.0579	0.851893	1	1	20	15	10.2672	0.573935	1	28	12.5089	38.5825	0.977797	1	24	14.2206	30.5445	1.30795	0.0428211
CCDC28A	44.659	84.106	61.26	31.733	56.353	88.1	62.733	69.239	66.032	88.454	68.059	78.521	66.6041	0.960329	0.999627	24	18.855	1.97266	1	1	20	15	14.6286	0.958447	1	28	21.9999	77.7729	0.999911	1	24	18.5712	66.6041	4.15219	0.0623413
CCDC28B	6.541	2.975	7.154	9.886	13.373	7.569	2.483	1.896	1.443	0.953	0.334	0.269	4.573	0.0580162	0.999627	21.0105	8.11591	3.05288	0.00145627	0.41566	24	8	4.34499	0.126004	1	23.9273	7.7701	10.9157	0.000830426	0.124702	22.9793	7.99745	4.68302	3.76078	0.803067
CCDC30	15.369	7.525	7.541	5.838	14.708	12.229	6.056	10.754	10.02	14.421	9.596	14.061	10.6765	0.735854	0.999627	24	21.3677	1.1807	1	1	24	20	2.38578	0.994734	1	27.7637	8.82484	11.1175	0.995987	1	25.2546	22.8294	10.7425	1.28044	0.119194
CCDC32	9.538	7.166	8.976	5.741	8.462	9.226	7.581	8.419	7.357	8.516	7.868	6.689	7.96158	0.720991	0.999627	24	15.7764	0.385868	1	1	24	14	0.465276	0.999971	1	20	11.4413	8.43475	0.995424	1	22.6667	13.6909	7.98119	0.477193	0.0597897
CCDC34	14.588	40.539	41.407	29.303	29.207	53.375	47.546	54.44	57.101	75.782	66.438	65.493	47.9349	0.935199	0.999627	24	19.0791	1.39517	0.0595081	0.691126	24	19	13.3417	0.166007	1	28	20.7094	67.6764	0.153878	1	25.3333	19.6458	48.0062	2.34989	0.0489498
CCDC38	0.121	0.42	0	0.997	0.821	0.305	0.657	1.003	0.509	0.897	0.588	0.284	0.550167	0.29055	0.999627	24	11.371	0.213111	1	1	20	10	0.28355	0.782759	1	27.3029	15.8187	0.792356	0.813623	1	23.7676	12.2973	0.552198	0.220235	0.220235
CCDC40	4.628	6.105	4.912	1.123	2.101	9.346	5.144	5.514	6.423	3.307	3.326	1.864	4.48275	0.387807	0.999627	24	13.5646	1.3341	1	1	22	14	1.50808	0.946187	1	20	12.1613	6.79155	0.919227	1	22	13.2714	4.59589	1.70385	0.370733
[truncated: 13,640 more rows]

## Sheet: Liver
CycID	ZT00	ZT02	ZT04	ZT06	ZT08	ZT10	ZT12	ZT14	ZT16	ZT18	ZT20	ZT22	Average	ARS_pvalue	ARS_BH.Q	ARS_period	ARS_adjphase	ARS_amplitude	JTK_pvalue	JTK_BH.Q	JTK_period	JTK_adjphase	JTK_amplitude	LS_pvalue	LS_BH.Q	LS_period	LS_adjphase	LS_amplitude	meta2d_pvalue	meta2d_BH.Q	meta2d_period	meta2d_phase	meta2d_Base	meta2d_AMP	meta2d_rAMP
[truncated: 13,499 more rows]

[truncated: 5 more sheets: Lung, Pancreas, Prostate, SCN, SMM]
